# Supplementary material for: Genomics of Tenacibaculum Species in British Columbia, Canada
Source: Pathogens. 2023 Jan 6;12(1):101. doi: 10.3390/pathogens12010101 (PMC9864904; doi:10.3390/pathogens12010101)
Supplement: Supplementary file 1 [file pathogens-12-00101-s001.zip]

Archive with 27 entries (24 files):
- Supplementary Figures and Tables (Revised)/
- Supplementary Figures and Tables (Revised)/FigureS1_MAUVEalignmentsBC2_BC9_V2_09-11-2022.png
- Supplementary Figures and Tables (Revised)/FigureS2_ProkseeGenomes/
- Supplementary Figures and Tables (Revised)/FigureS2_ProkseeGenomes/FigureS2-A-Barcode1.png
- Supplementary Figures and Tables (Revised)/FigureS2_ProkseeGenomes/FigureS2-B-Barcode3.png
- Supplementary Figures and Tables (Revised)/FigureS2_ProkseeGenomes/FigureS2-C-Barcode4.png
- Supplementary Figures and Tables (Revised)/FigureS2_ProkseeGenomes/FigureS2-D-Barcode5.png
- Supplementary Figures and Tables (Revised)/FigureS2_ProkseeGenomes/FigureS2-E-Barcode6.png
- Supplementary Figures and Tables (Revised)/FigureS2_ProkseeGenomes/FigureS2-F-Barcode7.png
- Supplementary Figures and Tables (Revised)/FigureS2_ProkseeGenomes/FigureS2-G-Barcode8.png
- Supplementary Figures and Tables (Revised)/TableS1_BaktaAnnotatedGenes/
- Supplementary Figures and Tables (Revised)/TableS1_BaktaAnnotatedGenes/Barcode10_AllReadsRavenAssembly_MedakaPolished_2022-03-22.ffn
- Supplementary Figures and Tables (Revised)/TableS1_BaktaAnnotatedGenes/Barcode1_FinalConsensus_Trycycler_MedakaPolished_2022-03-14.ffn
- Supplementary Figures and Tables (Revised)/TableS1_BaktaAnnotatedGenes/Barcode2_AllReadsRavenAssembly_MedakaPolished_2022-03-22.ffn
- Supplementary Figures and Tables (Revised)/TableS1_BaktaAnnotatedGenes/Barcode3_FinalConsensus_Trycycler_MedakaPolished_2022-03-14.ffn
- Supplementary Figures and Tables (Revised)/TableS1_BaktaAnnotatedGenes/Barcode4_FinalConsensus_Trycycler_MedakaPolished_2022-03-14.ffn
- Supplementary Figures and Tables (Revised)/TableS1_BaktaAnnotatedGenes/Barcode5_FinalConsensus_Trycycler_MedakaPolished_2022-03-14.ffn
- Supplementary Figures and Tables (Revised)/TableS1_BaktaAnnotatedGenes/Barcode6_FinalConsensus_Trycycler_MedakaPolished_2022-03-14.ffn
- Supplementary Figures and Tables (Revised)/TableS1_BaktaAnnotatedGenes/Barcode7_FinalConsensus_Trycycler_MedakaPolished_2022-03-14.ffn
- Supplementary Figures and Tables (Revised)/TableS1_BaktaAnnotatedGenes/Barcode8_FinalConsensus_Trycycler_MedakaPolished_2022-03-14.ffn
- Supplementary Figures and Tables (Revised)/TableS1_BaktaAnnotatedGenes/Barcode9_AllReadsRavenAssembly_MedakaPolished_2022-03-22.ffn
- Supplementary Figures and Tables (Revised)/TableS2_LociLocationsForPhylogenies_21-11-2022.xlsx
- Supplementary Figures and Tables (Revised)/TableS3_FastANI_Output.xlsx
- Supplementary Figures and Tables (Revised)/TableS4_FeGenie-geneSummary.xlsx
- Supplementary Figures and Tables (Revised)/TableS5_PutativeVF_Toxins.xlsx
- Supplementary Figures and Tables (Revised)/TableS6_CARD-RGI_Output.xlsx
- Supplementary Figures and Tables (Revised)/TableS7_GypsyIslandViewerOutput_Summary.xlsx
