# Supplementary material for: Genomics of Tenacibaculum Species in British Columbia, Canada
Source: Pathogens. 2023 Jan 6;12(1):101. doi: 10.3390/pathogens12010101 (PMC9864904; doi:10.3390/pathogens12010101)
Supplement: Supplementary file 1 [file pathogens-12-00101-s001.zip › Supplementary Figures and Tables (Revised)/TableS1_BaktaAnnotatedGenes/Barcode10_AllReadsRavenAssembly_MedakaPolished_2022-03-22.ffn]

>FCGIAJ_00005 hypothetical protein
ATTATTATTCCTGAAAATGTTATTTATAATAAAGACCATTTAAACTATTATCAAGCAAAAAAAATACTCTCCGCCACGGCATTAACACAAACTAATATTGACGTAATTACAGGTTGTGAAGGCATCGGATGTTGGGCAATTGGAATAGATTTTAAAGTGAGTTAA
>FCGIAJ_00010 Nucleotidyltransferase
ATGAAAGTACAAGAAATTAAAAATAAAATGATAGCTGTTAAGGAAAATGAAAGTTCCTTAAAAGACTTGAATAGTACTAGCAAAGTATCTATTTGGAATTTGTTTTTGTTTATCGTGGCTTTTTGTTTTCAAGATTTACGAAGTTATTTTGATGCCCACCGAAAGTACATCGATTATAGATTGGCACACGAAAAAGCGGGAACATTACCGTGGTACAGAATTATGGCATTGGCTTTTCAAAATGGTTTTGATTTAATTGCTGATACCGATAAATTTCAAAATGAAACAGCAACATCCGAAGAAATAGACGCTTCAAAAATTATAAAATATGCCACCGCAAATGATGGTGAAGTACCAGGAACAATTGTTATAAAAGTCGCCACGGAAATAAACGGAAAACTTTCAAGAATTACGCCACAACAAGAAGAATCTTTAGAGCAATATTTTGAAGAAATTAAATTTGCTGGAGATGATATTACCGTTATAAATCATTTAGCGGATAAACTATTTTTAACCTTAAAAATTTATAGAGATGCCTTAGTTTTAGATGAAACTGGTATGTCAATTTTACACGGAAATAAGCCAATTGAGGAAGCTTTACAGCAGTTTATGAAAGAATTGCCTTTTGATGGCGAGTTAATATTGCAAACAATGGTCGATAAATTACAGGCGATTAAAGGCGTTAAAATCGCACATATTGTAGAGGTAAAAAGTAGCTCTTTAGACGCATCAAAAGACACATACGGAACACCACAATTAATTGAAGTTAGCAAAATACCCGCAAGTGGTTATTTCGAAATTGAAACTTTTGAAAACATTAGTTATGTGGTATAA
>FCGIAJ_00015 hypothetical protein
ATGTGGTATAATATTGATTTTTATAAATGGGCAATACTTTTATTACCCACCGATTTACGCAAACCAAAAATGATTGGCTTTGTAAAAACGCTCGTATCTCCAGTAGCTAATTTACACGCCGAATTTTTAAAAATGCGGGTGGCTGATGAATTTATTTTAAATCATAATGGGCAAAGATGTTATTTGCGAAAGGCTTTAAATGATGTTTTTGATGCCGATTTAAGACGTATCAGAATTGGTGATGGCAATCAATTTGAGCGAAACTATATTTATACCAGAGCGGAACAAAAACCAGTATTTCTTGGTAAACTTTTTATAAATGATAAAACCGATTATGCTGATACAGGAGTTGATTTTATTGTTTACGTGCCAAATAATATTGTAAAATCAAGAAAAATAGCCCTTGAAAAGTGGATTGAAATATTCAAAAAAGGAACAAAAAAATATAAAATTATTGCGATATGA
>FCGIAJ_00020 hypothetical protein
ATGAATTATATTGATTTTCAACAAAATGGCGGTTTTCCTTTGGAAACAAATACGCTTACAGAAATGCAAAAAGCATGGCAAATTTTTAATGCTTTTGGTTTTTTGGCAGGCGATAAAACAATTATCAGCGGATGTGAAGTTATTGGAAACCAAATAACAAACGGTTTTATTTATTTAGATGGCGAGTTGTTAGAATTCCGTGGCGGTATAAAGCAAAATAGCGTTGTCATTATTCAAGAAGAAACAAAAGCAACTTTTGAAGATAAAACCGAAAAACCTGTTTATTTTACTCGTTATGCAACTTTTGGAGTTTCAGGAAATTCAATTCCTTGGAGTGATTTTAAGCATATTGATAACTTAATAGTTTTATCGAGCCAAGTAAAAGAATTAAAAAGCGAATTAGATAAGAAAGCAACTGAAGTAGATTTAGAGTCTTTATCCAAAAGAGTAAAAAAATTAGAAGATGGTATTGTAATGCCTGCAACAACCTCTGAAGTATTAGAAGGTAATATTTCTGATAAATATATAGCGCCAAAAACATTGCCTCAAAACTTTGTAAAAACACTTTATTCTAGCAAACACGTAATTGGTAATATCCCTCAAACGGATTGGAACACTACCATTTATTTTCCAAATGTAGGGACAACTAATTATTTAATTGTAGGTAATCTAGTTTCTGTTTCAGGATATGCGTTTGCCGAGAATGATATTGCTTGGGTTTATTTTGATAAAAAGGCAAATTCTTTTTCACTTTCTTTTAGAGAGCTTAGCGGAGGTCTTAAAGACTTCGAGTTTCATTTTTCAATAATTTCAATATAA
>FCGIAJ_00025 hypothetical protein
ATGGCATTTATAGATAACGTAAAACCGTGGTTTGTATCAAATTTTAAACCAACACAATCACAATTTTATCGGTTTTTCGAATTTATTCGTTGGAAAGATGAAAAAATACCTGTAAATGATGTTGCAGGTTTAAATAATTTGTTAATCGCCAAGGCGGATAAACAAGCGTTTGATACGCATTTACAGGATGAAATAATGCATCCTTCAGAAAATGACCGTGTAAATTGGAACGGTAAATTGGATAAAACAGGAACTTCCGTAAACTCGTTAAAACTTGGCAATAAACCACCAAGTTATTACGTAGCTAAACAAGATGTTTACAATAAACAGGAATCTGACAACGCTCTTTTACTAGCAATGAATGAAGTTGTTCAAATGTTATTGAATAATCCAGATACGGAAATTAATTCTATTCAGGAATTATTATCTGAAATGAATACTGCCGATAATGCTTTAATTACTTCAATAGCAAATAAAGTGAGCTATGTTGTTTTTCAAAATTTATCCGAAGACCAACAAAAAATTGCCCAAAAGAATATTGGTCTGCTTAATCATAAACATGATAATTATGTAAGAAAAGATGTACCTGAATCACTTAAAGAAAAAATAACTTGGGATGTTAAGGATGAGCAAGCTATACAAATAATAAAAAGAGGTATATCTTCGGGGCTTAATATTGATATTTTAGGTTTAGGAATAGGACTTACTACAGAGAATAAGATAGGAGGTATAGCTTTATCCCAGTGGAACTCTGGTTCAGGGATAAATCAAAGAGTTATATCTAATATTAATTCAACAGGAGATGCTTATGTTTTATCAAAAGAATTTACTCCAGGTGTTTACACGCCTGTATTCCGCATCGACAACTTAGGAAATGTAAAATTACAGGAGGCGACACTAGAAGTAATAAAAGAAGACCTAAAAGCTAGTAAAATACTTGTAGCTGATAAAACAGGGAAAGTAGCTTACCAAAACAAAGACATCTTTTGGACGGGAGACAATAAGACTTTATCTAAAAATATAGAAGATACTCGGCTTATTGATGAAATTACAGTTACATCTAGTTGCCGCCCTGCAAAGACTGACCCCTCCAATCCTTTTGGCAAACATTCAATGATATTTCACATTCAACATCCGTACGAATCTGGATTCGCTCAACAGATAGCATACACTATGGATATTGCAGACGGAGAAGTGTATTATCGGAATAAAAAAAAGGAACTTGGTCAAGTTGGCGCAAGGTGCTAA
>FCGIAJ_00030 hypothetical protein
ATGACTGACGATCTACCAAAACAAACCGTAAAACCACTATCATCAGTAACAACGTACACGGCAAAAGCTTCGGATGTTGGTAATATCGTACCATTATCAAATGAAAATACACAGATTATCCTAAACACCGCATCATTTCCACGAATTGGTGACAAAGCACAGTATTTCTATAAAGGTACAGGAACTTGTAAAGTAGCTACATCAGGAAGTGCAAATGAATTAAAAAATATCAATGATACGTTGGAGTTTGATGGGCAAAATTCAATGATAGAAATAACCAAAACAGGAGCAAATGAGTATTTCGTTTGCGGACAATTAATTAGAGCGTAA
>FCGIAJ_00035 leucine-rich repeat domain-containing protein
ATGGGGATGAGTAGTTCAAGAAGGTATGAAATGCAGGAAATTACTTTAGTTACTACGAGTACGGATAGTGAGTGGAAGGTTTCTCGAGCAGAAAGTTCGAGTATAATTAAATGGTATGCCTTGGGTAATACTTACCGAGGAGATACGCCAACAATTGATTTTAGCGGAAATACGGGAAGTGAAACTATTACAATTAAATCTAGTAGGGGTCTAACTTATTTAGAATGTAGCGCCGAACTAACAGAATTGGATGCAAGTAAAAACTCCTGTTTAACTCACCTCAAATGTAATGGTACTAGATTAAAGATATTAGAAGTAAGTAAAAACACCCTTTTAACTCATTTAGAATGTGTTAGCACCGAACTAGCAGAATTAGACGTAAGTAAAAACTTGAGCTTAACTTACCTAAACTGTAACGACTGCGGGGATTTAGCAGAATTAGACGTAAGTAAAAATACCCTTTTAACTTTTCTGTCATGCTATCATAAAATGAATAATCTTACAACAATTTACGTAAACCAAACGCAATTAGATAATATACCCAGCGGTTGGCAAAAAGAAGCAAGCGCTACTTACGTCCTAAAACAGTAA
>FCGIAJ_00040 hypothetical protein
ATGATTAAAAATAAATTTAACTACAAGCCACAATTTGGAGTTATTCTACTTGTAGAATCAGAAATGGAACAAAAAGAACTATTTAGCAAGATGAAAAAACTAGGATTAAAAATAAGATTAGTAAACGTATAA
>FCGIAJ_00045 ABC transporter ATP-binding protein
ATGAAAATAGAAGTAAATCACAAAACAAAAGATTTTGAAAGCTACAGAGCTTTAAGAGTAAAAAGTTTATTTAACGTTGATAAGGCGGACACATGGAAACACACCGCAGAAATACCAATTGATAATGATGATTGGCAAATTGGTCTTATTATTGGCGCAAGTGGAACAGGGAAAACCTCACTTGGGAAATCATTTTTTAAGGAAAATAAGATTTACAATCCTTATGCCGATTGGGATAATAGTAAACCAATTATAGATTGTATTGCTCCAGACGGAAGTTTTGAAGAAGTAACCGCAGCATTAGCTAGTGTTGGTCTTGGAGATGTTCCGAGTTGGCTAAAACCATTTAACGTACTTTCTAACGGGCAACAATTTAGAGCAGGAATGGCAAGGTTAATTATTGATGCTCCAGATGAAGTTGTTGTAGATGAATTTACAAGCGTTGTAGATAGGCAAATAGCTAAGATTGGCGCATTAGCTTTTGCTAAAGGTTGGAGGCGTAATAAAGGGAAAAAAATAGTTTTATTAAGCCCACATTATGATATAATTGAATGGCTACAACCTGACTGGGTTTATAACACAACAACGCAAGAGCTTAAAAAAAAAATCTATTTCCGAACGACCAAAAATCAAACTTGA
>FCGIAJ_00050 Acetyltransferase (GNAT) family protein
ATGCCTTTATTTACGGCAAATGCTTATAGGGCATCAAGACTTGTTGTAATGCCCGAGTGGCAAGGCGCAGGAGTTGGAACTGCCTTTTTAAACCAAATAATGCAATACCATTTAGATGGCTATGGGCGTAGAAATAAAAATTTTCATACATTTTTTCACACGAGCCATCCGCAACTTGCAAATTATTTGCGTTCTTCTGCTAAATGGCAACAAACTAGTGCTAAACTTTATGGTGCTAATAAAAAACGCTCTATTGAGAGCATAGCAAAAACAGCTAAAAAAGGTGCATTTAAAGGTGGTGGCTATGGTGGTCATTTTAGAGCAATTCAAGGATTTAAATTTTTAGGAAATGGAGAAACGTTTTAA
>FCGIAJ_00055 Formyl-trans-N domain-containing protein
ATGGAGAAACGTTTTAACGTATTTATAAGCGGTCAAAAGTATTTTGCCGAAATGATTTTAAGCATATGCTTAAAAAAAGGATTTAATGTTGTGGGTGTTTGTTGCCCTTTAGACGATAAGTATATAAAGCCCTTAGCTGTTAAAAATGAAATCCCAATAATTCCTGCGGGAATGCTAAATGGAGATACTTTTCCTAAAGGTGTGGACTTAGGGATTACCGCTCATTCATTTGACTACGTGGGGAAAAGAACTCGTTACAAGGCTAAATTAGGCTGGATAGGCTATCATCCAAGTTTATTACCATTACATAGAGGTAAAAGTGCCGTACAGTGGGCAATTAAGATGCGGGAGTCTGTCACTGGAGGAACAGTATTTTGGTTAAATTCTGGAATTGACAGGGGTGATATTGCCTACCAAGATTTTACAATATTACACCCTAAATATTTTAGTTTAAAATTAAAAATAGCTTCCAGTAGATTATGGAGAGATAAACTGCAACCAATGGGCTTAAATCTTATGAGTAAAGCTTTGGATGATATATCTAGTGGGATTATAATAAAAAATGCTCAGGATGAAAGTTTATCGACTTTTGAGCCATCTATGGCAGTAACTGATATTTACAAACCCGATTTATTAATGATTGAGTAG
>FCGIAJ_00060 SpoU-methylase domain-containing protein
ATGATTGATCAAGCATTATTAGAATATTTAGAAGGATATCTTACAGATAGAAGAAAAACACTATTTGAAGAAGTATTGAAAGAAAGAACACGTCATTTTACGGTGGTTTTAGAAGATATTTATCAAGCTCATAACGCAAGTGCCGTAGTTAGAAGTTGCGATATCTTTGGTATTCAAGATGTGTATGCTATAGAAAATATGTATGTAAATATATAA
>FCGIAJ_00065 hypothetical protein
ATGAAAAAACCAGTATTAGTTTTAAACACCTTATTGGTATTGATTTCTTTTCTATCATATACAGATGAATCAGAAGAAACAATTCAAACACAAATACATTCCTTTATTACCCCTACAAAAGATTCTCCAGAAAATGACAGAAATTATAATGGGGCGCCTAATAACGAAGAGTAA
>FCGIAJ_00070 hypothetical protein
ATGACAGAAATTATAATGGGGCGCCTAATAACGAAGAGTAATACTTATATTACACTACTTATATTTATTGGAATCATAGTTTATTTTTTAAATTCTTTAGGAAGTAACACCTGTGTGTTTTCTGTAGAATTATTGATATTTTTATTTGCTAAGCAAATAAAAAATGAATACGAATATACCGTTGTATGTATAGGTTTTATGACTATTTATATCGGAATCTATTTCTTAACAATCCTATTCTTGCCGAAAAGCCCGCTTATAAGAATATTTGAGGTAAAAGGCTTTTATAAATTTTTCCACCTATTAAACACCTTACTAATAACCATTTATTATACAATTGCATTCCATAAAATACAAAACGTTATTATTTTACCTGAAATAAGACTGAAAAAAATAGTTATTAGCTTAATTTTTTTAGTAGGTAATTTAAAAGTCAATTACTATTATAAACTTATTAAAAAAGGCATCCATCATAAGTTAACCAAAGAAGAGATCAAGGTAGCTTCTTTTGTATTTGAGAAAAAAATACATTCCCCCTTAAAAACTATTGTCAGTAATGGAAAATAA
>FCGIAJ_00075 hypothetical protein
ATGGAAAATAAGGACCGAACTAAACTACTTAATAAATTACAAAAACTTGGATTTATAAACAAGAAAACTAAAACCAACTTAGGAATTAGTTTTAAGGAATATATCAAACTAGCATCTAACAATGAAATTGAACTATTGGATGAGGTTCTTAGAATAAGAAAAAAGAAGGAAAATAAAGTTCCTTTATCCTATATTGAAGAGGCATTCTTAAACTACTTTTTGTTAAATTATCATTAA
>FCGIAJ_00080 hypothetical protein
ATGGGATATTTTTCTTATTTTATGAAAAAAAGATTTAAAATAGCTCTTAATGAGAGTGGGTTAAAGATGAAAGAGGTTGCCGAAATGCTTCATATTAACTACGATGCATTGAGGAAGGGAATTGATAGAGGGAGCATGAATAATGGCTATTTAATTTTATTAGAATATAAAACGGGGATTTCTAAAGATTATATTTTAGAAGGAAGATTACCTATTCTTAAAAATAAAGAAGATATTATTTTAAGCCTCTTAGATAATGATATTATTAAATTACTAGATGGTCTTGATAAAGACAAGATTGTTAGTTACCTTTCTTTAAGAGAAAAGGAGTTTCAAAAAATGGAGGTTTTTAACTTTTTTATAGAAAAGCAGCAAGCATCTAAAAGATTAAGAGATATTGTTGAAGGAAAAGAATCTAAGTAA
>FCGIAJ_00085 NAD-dependent protein deacylase
ATGAAAAAAAGAATAGCAATACTCACCGGAGCAGGTATGAGCGCTGAAAGCGGTATTCAAACTTTTAGAGATGCTAACGGTTTATGGGAAGGACATAACGTTATGGAAGTTGCTAGCCCTGAAGGTTTTTCTAAAAATCCTGAATTAGTTTTAAATTTTTACAACCAACGTCGCAAGCAATTACTAACCGTACAACCTAATGAGGGACATTTTAACTTAAAAAAGCTAGAAGAAAATTTTATTGTTAATATTATTACCCAAAATGTTGATGACCTACATGAACGTGCAGGATCTAAAAACGTAATTCATTTACATGGTGAGCTTTTAAAGGTAAGAAGTAGCCTTCATGAAAATAGTATTTATAATTGGAATTCTGATTTACTTTTAGGGGATACTTGCAAGCAGGGTACACAGCTAAGACCTCATATTGTTTGGTTTGGTGAAATGGTTCCTATGCTTGATAAAGCCATTGAAATTACCCAAAAAGCAGATATTTTAGTTATTATTGGTACTTCTATGCAAGTATATCCTGCTTCTAGCTTGATTCATTATGCTCAACCTCATATACCTATCTATTTTATAGATCCGGCACCAGCTGTTTCCTATCAAGATTTTCATAACTTAACTGTTATACAAAATATTGCTAGCTCAGGTACAGAAATACTTCTTAAGGAATTAATCGGTTAA
>FCGIAJ_00090 DUF6495 domain-containing protein
ATGAAATATAGACAATTAACTAGAGAGCAATTTGAAAGTTTGCATGAAGAGTTTGCACGTTTTTTAGCATCACAGAGTATTGATGCAAAAGAATGGAAGCAATTGAAAGAAGAAAAACCTCATATAGCAGCAGAAGAAATGAATATTTTTTCAGATGTGGTTTGGGATGATGTACTTACTAAAACAGCATACTTGGAGCATTTTTCTGAAAGCTCAATAAATCTTTTTAAAAGTGATAAAGAAGAAATTCATAGAATCGTGATAAATGTAGAGAACAAAGAGGCAAACTTACTAACCCAAGAAGGTTTTGAATGGTTATTAAAAAATGCGACGGATGAATCTGTAGCATTTTTTAAAGGAACAAAGAAGTATCGTGATGAACGAAACCCTGAAATTTTCGACCTTATAGAAAAAGGAAGTCAAATAGCAAAAGGAGCTATTTTTGAGCATTTTAACCGATTAATTCCTTAA
>FCGIAJ_00095 hypothetical protein
TTGTCATTACCAACATTAACAGCAGGATGGAGGTATGAAGGCTGGATAGTTTTTTCAGGAGATTTGATAAGTACTGGTACTTTTTCTAATAGTATTAGCTTTGATGATAGTAGTAAAGAAGGGTATCTGTTTCCAGAGGAAGATTATTTAGAAGGAAAGATGGCTAGTGAAAAATTTCCAACAGATTTAAGAAAAAAAACAATTATAATATTAGTAGAGCCCTATCCAGACAATAGTACTGCCCCGTTTGTATTAAAAGCACTAGAAGAGGTAACTCCTGAAGTAACAAAACAGCATGAAGTACAAATAATGAAACAAGGAACAGCTTTAATTCTTTCAGGAACAGTAATAAGATAA
>FCGIAJ_00100 hypothetical protein
ATGAATCAGGATATTTATCTTAAAATAACATATTTTTTAAATGTATTACAGTTGGCAAAAACCAATAAATTTATAGTAACTATTGAGTCTATTCCAGATGCAAATCGGTTACCTTCAAAAACTAAAACCTTAGCAGTAGAATTTTTGAAGAATAAAGCAATCATTAATTTCAGATAA
>FCGIAJ_00105 hypothetical protein
ATGAAAAGAGTATTAGTAAGCACTTTAATGTTGATCTTCTTAGTACTCGTGTCTTGTAGTAGTGATGAAGATGTACTAGCAATGGGAACGATGAAGGTAGCTCTTAAAGGGTTAAAAAAAATAGGAAATTCTTATCAATATGAAGGATGGTTAGAAATAGAGAATACATTAATATCCATAGAAACTTTTACAGTAAATGAATCAGGATATTTATCTTAA
>FCGIAJ_00110 Redoxin domain protein
ATGAAAATAAATAGCAAGAAAATAATTAATGCACTGTTTTTAGTATTTATCATTTTAATGGTATATCAGCCGACTAAAGTATATTTTATAAGGTTAGTTTCTTTTGCTCCTTCAGAGATAGAAAAGAAAGCTCAAAAAGAAATAGGAAGCTATCAATGGAGCTTAAAGGGATTGAATGCACCAGATATCAATTTTGAAAAGGTAAAAGGGAATGTAATTTTTATAAATTTTTGGGCTACTTGGTGTCCTCCATGTATAGCAGAAATGCCAAGTATTCAGAAATTATATAATACTTATAAAGGAAAGGTAACCTTCTTATTTATAAGTAATGAAAAATGGGAAGTTATCAATAAGTTTTATAAAGAAAAAGGATATGATTTACCTACATATCATAGCGTAAATCAAATACCGAGTAAATTGGAAGCTACGAGTATTCCCACTACTTATATTATAAATCAATCAGGAAAAATAGTAGTATCCAAACAAGGAGCTGCAAATTGGAACAGCAAATCTGTAAAAAGAATGTTAGATGAGTTACTTGCTGGAAAATAA
>FCGIAJ_00115 (2R,3S)-2-methylisocitrate dehydratase
ATGAGCATTTATAAGGATTATATAAAAGAAATAGAAGACCGGAAAGCTCAAGGACTTCATCCAAAACCTATTGATGGTGCGGAGTTAGTGAGTGAGATCATTAAGCAAATTAAAGATGAAAATAATGAATATAGAGAAGATTCTCTTATTTTTTTCATTTATAATGTGCTTCCTGGTACTACGAGTGCAGCTACTGTAAAAGCTAAATTTTTAAAAGAAATTATTCTTGATGAATTTGCTGTAAAAGAAATCACTGCTGAGTTTGCTTTTGAGCAATTATCGCATATGAAAGGTGGTCCTTCGGTAGAGGTGTTATTAGATTTAGCTTTAGGAGATGATTCAGAAATAGCAGAGGCTGCTGCTAAGGTTTTAAAAACACAAGTATTTTTATACGAAGCGGATACAGAGCGTTTGGAGTATGCTATGAAAGAAGGAAATACTATTGCTAAAGAAGTTATAGAGAGCTATGCAAAAGCTGAGTTCTTTACAAAATTACCAGAGATTGAAGAAGAAATCCAAGTAGTAACTTATGTAGCTGGTGTGGGAGATATTTCGACTGATTTATTATCTCCTGGAGCAGATGCGCATTCAAGATCTGACCGTGAATTGCATGGACAGTCTATTTTTGAGCATAATAAAGATATGCAAAAAGAGTTGCTAGCATTAAAAGAGCAACATCCTGATAAGCGAGTGATGTTAGTGGCAGAAAGAGGTACTATGGGAGTTGGATCTTCGAGAATGTCAGGAGTTAATAATGTGGCTTTATGGACAGGAATTTCTTCAAGCCCTTATGTGCCATTTATAAATATAGCCCCTGTAATTGCAGGAACAAACGGAATCGCTCCTATTTTCTTAACCACTGTAGGGGTAACAGGCGGGATCGGTATTGATCTGAAAAATTGGGTGAAACAAAAAGATGAGAAAGGCAATACTATTATAGATGAAGATGGAGAGCCAATACTAAAGCAAGTGTATTCCGTAGAAACAGGTACTGTATTTACAATCAATACGAAGAGTAAAAAGTTGTATAGTGGAGAAAAGGAACTAAAAGATATTTCAACTGCTCTAACGCCACAAAAAATGGAGTTTATCAAAGCAGGGGGCTCTTATGCTGTAGTTTTTGGAAAGAAATTACAAACATTTGCCTGTAAAGCTTTAGGTATTGAAGTACCGCAAGTGTACGCACTTTCGAAAGAAATCTCTATTGAAGGACAAGGATTAACAGCTGTTGAAAAGATATTTAATAAAAATGCTGTAGGAACTACTCCTGGTAAGGTGTTGCATACAGGATCTAATGTTCGTGTAGAAGTAAATATTGTAGGGTCTCAAGATACTACTGGTTTAATGACTTCTCAGGAGTTGGAAATGATGGCGGCTACTATAATTTCTCCAATTGTTGATGCGGGATATCAATCAGGCTGTCATACAGCTTCTGTTTGGGATGATAAATCTAAAGCTAATATTCCAAGATTGATGAAGTTTATGAATGACTTTGGTTTAATTACAGCTCGTGATCCAAAAGGGAGATACCATGCAATGACTGATGTTATTCATAAGGTATTGAATGATATTGCTGTTGATGATTGGGATGTGATTATAGGTGGAGATTCGCATACACGTATGTCTAAAGGAGTTGCTTTTGGTGCTGATTCAGGAACGGTGGCATTAGCCTTGGCAACAGGAGAAGCTACAATGCCTATTCCAGAGTCTGTAAAGGTTACCTTTAAAGGAGATATGAGGAGTTATATGGATTTCCGAGATGTGGTGCATGCTACTCAACAACAAATGCTAAAACAGTTTGGAGGGGAAAATGTATTCCAAGGAAGAATTATTGAAGTTCATATTGGTACATTAACTTCTGATCAAGCTTTTACGTTTACAGATTGGACGGCAGAGATGAAAGCAAAAGCATCTATCTGTATTTCAGAAGATGAAACTTTAATAGAGTCGTTGGAAATTGCTAGAGACCGTATCCAAATCATGATTGATAAGGGAATGGATAATGAAAAGCAGGTGCTAAAAGGGCTGATAGATAAAGCAAATAATAGAATTCAAGAAGTAAAAACGGGAGCAAAACCAGCATTACGTCCTGATGCTAATGCTAAGTATTATGCAGAGGTAGTTATTGATTTGGATGAAATTGCTGAGCCAATGATTGCTGACCCTGATGTGAATAATGAAGATGTTTCTAAACGTTATACTCATGATACTATTAGGCCATTATCATATTATGGAGGTACCAAAAAAGTAGATTTAGGTTTTATCGGTTCTTGTATGGTTCATAAAGGAGATATGAAAATTTTAGCTCAAATGTTGAAAAATATCGAGGCACAACAAGGAAAAGTTGAGTTTAAAGCTCCTTTAGTAGTAGCACCTCCTACCTACAATATTGTAGATGAATTGAAGGAAGAAGGTGATTGGGAAGTGTTAAAAAAGTATTCAGGTTTTGAATTTGATGACAATGCACCTAAAGGCTTAGCACGTACTAAATATGAGAATATGTTGTATTTAGAGCGTCCTGGATGTAACTTATGTATGGGGAATCAAGAGAAGGCAGAGCCGGGGGATACTGTAATAGCAACCTCAACACGTTTGTTCCAAGGAAGAGTTGTAAAGGATTCTGGAGAGAAAAAGGGAGAATCACTATTGTCATCAACTCCAGTGGTAGTTTTATCTACTGTTTTAGGAAGAACACCAACAATGGAGGAATATGAGGCATCTGTTGATGGAATTGTATTGACTAAATTTAAACCTTCTCAAAAGAAATTAGTGATATAA
>FCGIAJ_00120 Bacterial RNase P class A
AAAGCAGACCTATCTTATCGACTTAAGTAAATTAAGTAGGAAAGTCCGGACACCATAGAGCAAGCATAGCGGATAACATCCGTCCAGCGTAAGCTGAGGACCAGTGCAACAGAAAGAATGTACAGTTCGGCTGTAGTGAAACCAGGTAAACTCTATGCGGTGCAATGCCATGTACATTAGAGCTTGAGAGCTGCTCGCTCGATTCTAAGGGGTAGGCAGATGGATTCTAAAAGTAATTTTAGAGCTAGATAAATGATAGGACCTCTGAAGTAAGTAGGAGGACAGGATCCGGCTTATTGGTCTGCTTTGTTA
>FCGIAJ_00125 Decarboxylase, pyridoxal-dependent
ATGAAGTCAGTTTTTGATTTATCAAAAAAAGAAATGAAAGATTATGGATACAAGATTGTAGATCTTCTTGTAGCGCATTTTGATAGCATGGAATCTAAAAAACCTGTAATCTCAGCAACAAGAGAAGAGATGGACGCCGTTTTTTTACAGGAAGCCCCAGAAAAATCAATGCCAGCAACTGAAGTTTTAGATTTTGTTATGGAAAATGTAATTCCATATAGTAATATCATGACGCACCCTAAGTCTTATTCATTTGTACCAGGGCCAAGTAATTACATCAGTACCATGGCAGATACACTAGCAACAGGGTTTAATATTTTTTCTGGAGGTTGGGTAACTTCTCCAGCGGCTGCCGAATTGGAGATCGTAACGATGAACTGGCTGCTTAAAATGTTTAATTTTCCAGTAGAGAGAGGAGGAGGAATCTTTACAAGTGGAGGCTCTATGGCTAATTTAACAGCTTTGGTTACAGCTAGAAGAATAAAGTGTGGAGACGATTTTTCTAAAGCAATTATTTATTTGTCTGACCAAGCACATTCTTCCAATATAAAAGCAATTAGAGTTTTGGGATTTAAGAAAGAGCAAGTACGTGTTTTACCTACAGATATTGATTTTAAAATAAGTATTAATAAATTAAAAAATGCAATCGCAAAAGACAAATTGGAAGGACTAAATCCTTTTTGTTTTATAGCTTCCGCAGGAACTACGAATACAGGAACAGTAGATCCTTTGAATGCTATAGCCGATATTTGCGAGGAAGAAGGTTTGTGGTTTCATATTGATGGTGCCTATGGAGGAGCTGCTATATTATCGGAAAAAGGAAAGAAAGCATTGAGAGGAATTGAAAGAGCAGATTCTTTAACAGTAGATCCTCATAAATGGTTTTTTCAACCTTATGAAATCGGTTGTTTATTAGTTAAAAATAAGGGATGGTTAAGTAGTACTTTCAGTGAAAATCCAGAATATTTAAGAGATATAGAAGGAAATACATCAGAAATCAATTTTTATGACTATGGAATTCAATTAACAAGACGTTTTAGAGCATTGAAATTTTATATGTCTATAAAAACATATGGATTAGAAACCTTTAGAAAAGCAATTACCTATAATATTAATTTAGCAGAAGAAGTAGAAGCTATATTGCGTAAAAGTAGGAATTGGGAAATAGTGTCACCGGCAACCTTAGCAGTCATTAACTTTAGATACCATCCAATAGGAATGTCTTTATCAGAAAAAGAGCTAGATACTTTGAATCAAGAGATTTCTAAAAAGGTAATGGAATCGAAAGAAGCATTGTTGGTAACAACCCTTTTAAATGGAGAGATTGTTTTAAGAATGTGCTTGATTAACCCTAAAACTTCTATAGACGATGTAAAAGAAACACTGTTATTATGTAATTCTTTTGCCGAAGAAATTTTAAAAGACATAGAAACGAATAATTGA
>FCGIAJ_00130 OstA-like protein
TTGAAAAAAATATTCTTCTTATTAGCTCTTATTACATCTGTTAGCTATTCTCAAACTAAAAAAATTAAAATTCTTTCTTCAGAGATTAGTACCGCTGATGAGGAGCAATTTCCTGGAGCTACTATTTTAATTGGTCATGTAAAAATAGCTCACGAAGGTGCCACTTTAGATTGTAAAAAAGCACTTTTATATAAAAAAGAGAATTTATTTAAAGCTGTTGGTGAAGTAGTCATTGAACAAGGAGATAGTATTATACAATACAGTGATTTTACAAATTATAACGGAAATACACAAAAAATAACTTCTTGGGGAAATGTAGAAATTAATGATAAAGAAATGAAGCTATCAACAGATACCTTACATTTTGATAGAAAAAAACAACTTCTTTATTATCCTGATAGAGGAACCATCAAAGATTCTAAAAATACCTTGAAAAGCCATAAAGGAACTTATGCTTTAAAATCAAAAAAATTTACTGCAAAAAATAATGTTACCGTCACGAATTCTGAAAATGAGCTGACTTCTGATTACTTAGATTATTATACTGATACCAAGTTTGCCTATTTATATGGGCCTTCAACCATTTTGAATGTAAAGGATAGTACTCAAATTTATTGTGAGCGAGGGTTTTATGATACCAATACCGATATTTCTTATTTTGTTAAAAATGCAAAATTATCTTCAAAGCAAAAAACTATTGAAGCTGATAGCTTGTACTATGACAAACGTAAAGGATTTGCTTCTGCTACTAGCAATATAAAAATACTTGATACTGTTCAAAATTTTATTACCAAAGGTAATTATGCTGAGCTATTTGAAAAAAAAGACTCTCTTTTTATAGTTGACAAAGCTGTTGCTATCTCTGTCTTTGAAAAAGATTCTATGTACGTTCACGGAGATACTCTTTTGGTTACAGGAAAGCCTAAAAAACGTATGATAAGTGCTTATCATAATGTAAAAATATTCAAATCTGACTTGCAAGGTAAGTGTGACTCACTTCATACTAACGAAGAAAATGGCGTTACCAAGCTTTTTGTAAATCCCGTACTTTGGTCTGGTAAAAGCCAAATGACTGGAGATCTAATCCAATTACTTTCTGATACCAATACAAATAAATTAGATTCTTTAAAAATTTTAAATAATGCATTTGTCATACAGAAGGATACCTTATCTAAAGAGAACTTTAATCAAATAAAAGGTAGAAATATGTATGGTAAGTTTATCGAAAATAGGCTTAAAAAACTACTTGTTAAAGGGAATGCGGAATCTGTTTACTATAATAGGAATCAAGATACTCAACAACTGGAAACAATTACCAAAGAAATAGCTAGTGACATTGAATTTGTTATGGAAAACAATGAGATTAGTCAAACAAAGTATTTTAATAAATCGGAAGGAAAGACGTATCCTCCTTCTAAGTTTCCTTTGGACGATAAAAAATTAAAAGGATTCATTTGGAGAGAAAATGAGCAACCTAAAGTAATGAAAGATATTTTTAATAACGATGCCCCTTCTAAACAGTTTTCTCCTAAAAAAAGAAACAACGCTATAAAAAAGGCCAAAGAGGAATTTTTTTCAAATGAAAAAAGCTTAATAAATACCAAAAAACGAAGTACGAAATAA
>FCGIAJ_00135 Acetylornithine aminotransferase
ATGAAGTCTGACTTTTTAAAATATCAAGGGCAAACAACTCCGCATCCTTTAGCTATAGAAATTTCTTTTGCCAAAGGTAGTTATATATATGATACTTCTAAAAAAGAGTACTTAGATTTCATCGCTGGTGTTTCTGCTAATAGTTTAGGACATAATCATCCTAGGATATCTAACGCTATAAAAAAGCAAATAGATACCTATACCCATGTAATGGTCTATGGAGAATTTATCCAACAACCGCAACTTGACTTATGTAAAACATTGGTTAGTCTCTCTCCTAAAAATCTATCTTCTGTGTATTTAGTTAATTCTGGAACAGAAGCTACAGAAGGTGCTTTAAAACTAGCAAAGCGTTTTACAGGAAGAAGTGAAATGATAGCAGCTAAAAATGCCTACCATGGAAATACTCAAGGGGCTATGAGCGTATGCGGCGCAGAGGAACAAAACCGTGCCTTTCGACCGCTTATTCCAGGAACTAAATTCGTTCAATTTAACAATGAAAAAGATTTAGAAAAAATCACTTCTAAAACGGCTGGTGTCATTTTAGAAACTATTCAAGGAGGCGCTGGTTTTATTGAACCTAAAAATAACTATTTGCAAAAAGTACAAGAACGTTGTAATGATGTTGGTGCTTTACTTATTCTTGATGAAATTCAATCGGGTATCGGACGTACTGGCTCTTTTTGGGGATTCAGTAATTACAATGTTATTCCTGATATTATTATTACAGGAAAAGGGTTAGGCGGAGGTATGCCTATTGGAGCCTTTATGACTTCTAATGAAATAATGAGTACTTTACAAAAAAAACCTAAACTTGGTCATATTACGACTTTTGGAGGGCATCCTGTTATTTCTGCTGCTGGACTAGCTACCATAAAAGAAATTACACGCTCTAACTTAATTGAAGAATCATTAAGAAAAGAGAAACTATTCAGAGCCTATTTACAGCACTCAAGCATACTTGAAATAAGAGGAAAAGGACTCATGCTTGCTCTTATTGTTGACTCTCCAGAGCTTGCTTCTAAAATTATTTTATCTTGCTTAGAAAAAGGGTTACTCCTTTTTTGGTTGCTTTTTGAAGGTAGGGCCATTAGAATAACTCCCCCTCTTAACATCTCGGACGACGACATCAAAAAAGGATGTCAAATTATAATCGCTGCATTAAAAAAGCATTCAAAATAA
>FCGIAJ_00140 hypothetical protein
ATGCATATTTCTAAAATTACACGCTTATTTGACTTTCCTCTTTACCAAAAAGAAAACTACCCTCAAAATAAATGCTTCGTTTATAAAGAAGGGAGTGCTTGGAAAAATATTTCGACTACTCAATACCTTACAGAAGCTAATAAAGTTAGTAGAGCCCTCCTTGAACTAGGTATCAAGCCCAACGATAAAATTGCAGTTATTACTTCTGTAAACCAACCCAAATGGCATATCTTAGATATTGGAATTTTACAAATAGGTGCTATTAATGTTCCTTTATACCCTACTTTTTCAGAAAAAGATTACGAATATATCATCAACCATTCTGACGCAATTTATTGCTTTGTTTCAGATGACCTTTTATTAGAAAAAGTAAATGCTATAAAAAACAAAACTGCTTTAAAAAAAGTTTTTTCTTTTGAAGAAACAACAGCCACCTATAGCTGGACATCTTTTCTTTCTTTAGGAAAAGATAAACTTACTCAAATAAAAGTTGAGGAACTTAAAAGAATCGTAAAACCGGAAGATTTAGCTACCCTTATTTATACTTCGGGAACAACAGGTACTCCTAAAGGAGTCATGCTTTCTCATAAGAACATTGCTGATAATATTTTTGCTGTTGGCACAATGATAGCTTCAAACGGCCATGAAAAAAGAGTAGTCAGCTATCTTCCTATCTGTCATATTTTTGAGAGAGCTTCCTCTTATTATAGTCAATATATGGGGTTTGAAATTCACTTTGCTGAAAGTATTGAAAAAATTGGCGATAACCTTAGAGAAATCCGACCTCATTTTATGGCTGTTGTTCCTAGGTTATTAGAAAAAGTATTTGATAAGATAGTCGCAAAAGGTAGCGCCTTAACTGGTTTAAAAAAAGAGGCTGTTCTTTTGGGCGCTAGAATTAGGCGAAAAATATGA
>FCGIAJ_00145 Long-chain-fatty-acid-CoA ligase
ATGGTTGCAGGAAGCGCTCCTACCCAAACCAGATTAATACGCATATTTTCAGCAGTAGGCATCCCTGTGCTCGAGGGATATGGAATGACAGAAACTTCTCCTGCTGTTTCCGTTACCGATATTCGAAACAAAGGTTTTAAAATTGGTTTTGTAGGGAAAGTTTTAAAAAATGTTACTGTAAAAATAGCTAAAGACGGTGAAATACTTGTAAAGGGCTCCAATGTAATGATGGGGTACTATAAAGATTCTGATTTAACTAATCAAACAATTCAAAATGGCTTCTTATATACAGGCGATATCGGTACCATTGACTCTGATGGCTTTTTAAAAATTACAGATCGAAAAAAAGAAATTTTCAAAACTTCTAACGGAAAATATATCGCTCCTGCCGTGTTAGAAAATGAATTTAAAAAGTCTCGTTTTATAGAACAGATTATGGTTATTGGTGAAAATCAAAAAATGCCTGCGGCGCTAATACAAGTATCTTTTAATTTTGTAAAAGAATGGGCAAAACGCCATAAATATACCATAACCAGCTTTAATACAAATGAAAAACTTATAAAACGAATTCAAAAAGAAATTGACTTTTATAATAAAAAATTTGGAAAATGGGAGCAAATTAAACGCTTTGAAATTACTCCTGATGAATGGACGATAGCTAAAGGACATTTAACACCTACCTTAAAAATTCGACGTAAAGTTATCCTTGAAAAGTACACTAGTTTGTTTCAAAAAATATATAATTAA
>FCGIAJ_00150 Long-chain fatty-acid-CoA ligase
ATGTCGACTGAAATTACCCGTCTTTTTGACTTTCCCTATTATCAATTAGAAAAATACAATTTAAAAAAATCTCTAACTACTAAATACAATGGCGAATGGAAATCTATCTCCACACAAGAATATATAGATGAAGCTAATAAATTAAGTAGAGGTTTATTACGTTTAGGTGTCCAACCAAACGATAAAATTGCTGTAATTTCTACTAATAACAGAACTGAATGGAATATTTGTGATATTGGTATTTTACAAGTAGGTGCCCAAAATGTACCTATCTACCCTACTATATCAAAAGAAGACTACGAGTATGTTTTAAACCATTCTGAAGCTAGCTATTGCTTTGTTTCTGATGAAAGTATTTTAGAAAAGCTGAACCAGATTAAACACAAAACTAAATTAAAAGATATTTTTACTTTTGATGAGATTACCAACGAAAAAAATTGGAACAAGATTTTAGAACTTGGTAAAGACGATAGTAACCAAGAAAAGGTAGAAGCTCGTAAAAACAACGTTAAAACGGACGACTTAGCTACCCTAATATATACTTCGGGAACTACAGGAAGACCTAAGGGAGTTATGCTCTCTCATGGTAATATTGTGTCAGATGTATTAAGTAGTGAAAAAAGGGTTCCTTTAGTTTATGGTCAAGAAAAAGCACTAAGTTTTTTACCTACTTGCCATATTTTTGAACGCATGATTTTATACTTGTATCAATATTGTGGTGTTTCTATTTATTTTGCAGAAGCAATTGATAAGTTGAGCGAAAATGCTCAAGAAATCAAACCTCATGTAATGACTGCCGTTCCTCGTTTATATGAAAAAATTTACGATAAAATATATGCTAAAGGAACTGATTTAAAAGGTATTAAAAAGAAGCTTTTCTTTTGGGCCATTGAATTAGGATTGAAATACGAACCTTATGGAGCTAACGGATGGTGGTATGAAAAACAACTAAGCATCGCTCGCAAACTAATTTTCTCTAAATGGCAAGCTGCTTTAGGTGGTCAACTAAAATTAATGGTTTCTGGATCAGCTCCTTTACAAGCTCGACTGGCAAGAGTATTTGCTGCTGCAGGAATGCCTGTTATGGAAGGTTACGGTCTTACTGAAACATCTCCTGTTATTTCTGTAAATGACGTTCGAAATGGTGGTTTTAAAATTGGTACTGTCGGTAGAATCATTGATGATGTAGAAGTTAAAATAGCTGAAGATGATGAAATTCTAATAAAAGGTCCTAACGTAATGCAAGGGTATTATAAAGATTCTGGAAAAACCAGTGAAGTACTTAAAAACGGTTATTTCCACACAGGTGATACAGGTGAAATAAATGATGGTTTTTTAAAAATTACAGGACGTAAAAAAGAAATGTTTAAAACTTCTGGTGGTAAATATGTAGTTCCACCATTATTGGAAGGAGAATTGAAACAATCAAGGTTTATAGAACAAGTTATGGTTATTGGTGAAGGAGAAAAAATGCCTGCTGCTTTTATACAGCCAAACTTTGAATTTTTAAAAGAATGGGCAAAACGCCATGGTTTTTCCTTTACTTCTAATGAAGCGCTAATTAGCCATCCTAAAGTTATTGAAAGAATTCAAGAAGAGGTTACTACTTGTAACGTAAAATTTGGAAAATGGGAACGTATTAAACGCTTTGAATTGACAGCAGATGAATGGTCTATTGACGGAGGTCATTTAACTCCTACTATGAAAATGAAGCGAAAAATTATTAAAGAAATTTACAAAGATTTATATAATAAAATTTATTGTTAA
>FCGIAJ_00155 Phosphatidylserine decarboxylase proenzyme
ATGAATTCAATTCAACTTATTAATAGACAATCAAAAAAGCAAGAAATAGAAAAAACCCCTAGCAAAGGTTTGTTGTCTTTCCTTTATAAAACTCCCCTAGGTAAATTAACTTTACATACATTATTCAAACGTAAAATCATTTCTACCATCGGTGGTTGGTATATGAACTCTTCACTTTCGCAAAAAAAAATAGTTCCTTTTGTAGATAAATATCAAATGGATATGTCAGAATATATCGTACCAAAAGGAGGATTTAAAACTTTTAATGATTTCTTTTATCGAAAAATTAAACCAGCTGCACGCCCTATTCAATCAGGTATTGTATCTCCTGCTGATGGAAAAATACTTGCTTTTAATAGCATTGAAGAATCAAATACCTTTTTTATAAAAGGAAGCGAATTTTCCGCCAAAAGCTTTCTTGCCAATGAAAATATTGCGTCCAAATATGAAAAGGGTGCAATGTGTATTATTCGTTTAGCTCCTCTAGATTACCATCGTTTTCACTTTCCTACCGATGGAAATATTAGTTATTCAAAAAAAATAAACGGTTATTACTATTCTGTTTCACCAATTGCTATGCAAAAAAATTTAGATTTTTTTTGCCAAAATATTCGTGAATATAGTGAATTAGCTACCAAAAAGCACGGAAATATTCTTATAGCAGAAGTAGGCGCTACTATGGTAGGTAGCATTGTCCAAACCTACACGCCTCTTAGCAATGTAAAAAAAGGAGATGAAAAAGGGTATTTTGCTTTTGGAGGTTCTACTCTTGTCTTATTTTTTGAAAAAGGAAAAATTGTATTTGATAAAGACTTAATCCAAAATACCGAAAAAGGGTTTGAAACTACTATTAAAATGGGAGAGCAAATAGGAAACTAA
>FCGIAJ_00160 Pseudouridine synthase
ATGTCCAAGTTCATTTCTTTTAAATCCGATGTATCTCATATCAAATTACCTGATAAGTTTGATTATCCATTTCATTATGAACCTCATTCAATCTCTAAAATTGCTACTAAAGAGCTTCAAGAATACTTAAAAAGGCAAACCGATTTCACTCATAACTTTGGGTTTTCTAATTCTGATAAGAGCAATGGTTTAGGCAAAATGTTTGGAGTTTTAGTTGTTAGAAACAATAAAGATGAATTAGGATATCTTGCTGCTTTTTCAGGCAAATTAGGAAATAGTACGCAACATAAGCTATTTGTACCACCTGTATTTGATGTTTTAAATGAAAACGGTTTTTATAAAAAAGCAGAAACAACACTCAATCTACTCAATAGCAAGATACAACAACTCATTACTAGCCCTAATTATTTAGAAATAAAAGAAGCCTATAATAAGCACTCTCTGCATCAGCAAGCGATACTAGATGAGGAACATAAAAAAATTAAACTTCGAAGAAAACTTCGAAGGCAACAACAAAATACCAATAACCAACTCAATATCAACGAGGAATTCTATTTAAAAGAATATAAAATATATTTGGAAGACAAAATTGCTCCATTAAAAAAGCAATTTGAAAATTTTGAAAATAGAATAAATGCATTACAAATTGAGAGAAAAGAAAAATCTGCATGGGTACAACAAGAAATTTTTAAACATTATTCATTTTTAAATGCAGAAGGAAATTACAGAAATTTACTTAGTATTTTCAACGATTCTAAACATCACATTCCTGCTGGAGCAGGAGATTGTTGCGCCCCAAAGCTATTACAATATGCCTTTTTTAACAATTTGACCCCCGTATGTATGGCTGAATTTTGGTGGGGAAAGCCTCTGAATACTTCCATTAGGAAACATGGTTACTTTTATCCTGCTTGTAGCGGTAAGTGCAAGCCAATTTTAACATACATGCTAGAAGGAACTCCTGTTAATGACAATCCTCTACTAAAATCCCTTCAGACAAACAAAAAAATCGAAATTATATACGAGGATGATGATCTATTGATTATTAATAAACCTGCCGATTTTTTATCTGTTCCAGGAAAAGAAATACAAGACTCTGTATATAGTAGAATTAGAAAGCTATATCCTACAGCAACAGGTCCTTTATTAGTTCACAGAATAGATATGGCAACCTCTGGAGCTCTCCTCGCCGCTAAAAACAAAAAAACTCATAAAGCCTTACAACAACAATTTCTAAATAAATCTGTACAAAAGCGCTATATAGCATTATTGGATGGTTCTTTAAATGCTACAAAAGGCACTATTAATCTACCGTTGCGTGTTGATTTAGAAGATCGTCCGAAGCAACTTGTCTGCAATAAATATGGAAAAAACGCTTTTACAAAATGGGAAACAATTACTGTTCATAACAATCAAACAAAAGTTTATTTCTACCCTATTACAGGACGTACCCACCAACTGCGTATTCACGCCGCACATCAACTAGGTTTAAATGCTCCCATTGTAGGAGATGACTTGTATGGCAAAAAAGCAGCTCGCTTATACTTACATGCTGAAAAAATTAGTTTTATACATCCTACTAGTCAAAAATGGGTAGAGTTTAGCATTCCTTGTCCTTTTTAA
>FCGIAJ_00165 Signal recognition particle protein
ATGTTTAATAATTTAAGTGAAAAGTTAGATAAAGCCTTACATAATCTTAAAGGGCACGGAAAGATTACAGAAGTAAATGTTGCAGAAACGCTTAAAGAGGTACGTAGAGCACTATTAGATGCCGATGTTAACTTTAAAATAGCCAAAAACTTTACCAAAACCGTACAACAAAAAGCACTAGGTCAAGATGTATTAACCACATTAAATCCTGGTCAACTAATGGTTAAACTGGTTAAAGATGAGTTAACTGAACTAATGGGAGGAGATACTGTTGGAGTAAATCTTGGAGGCGCTCCTACAGTGATTTTAATGTCTGGTTTGCAAGGTTCTGGTAAAACCACCTTTTCTGGTAAGCTGGCTAACTACTTAAAAAATAAAAAAACAAAGCAAGTTTTATTAGTTGGTTGCGATGTATATCGTCCTGCAGCTATTAACCAACTACAAGTTGTTGGAGAACAAATTGGAGTAGAAGTATATGCGGAAGTTGGAAATCAAAACCCTGTAGAAATATCTCTAAATGCAATTAAACACGCCAAAGCTAACGGTAAAAACGTGGTAATCATTGATACGGCTGGTCGTTTGGCTGTTGACGAAGAAATGATGACAGAGATTTCCAATATTCATAAAGCTGTTGAACCTCAAGAAACTTTATTTGTAGTTGATGCTATGACTGGGCAAGATGCTGTTAACACAGCTAAAGCTTTTAATGATGTGTTAAACTTTGATGGAGTTATCCTAACTAAGCTAGATGGAGATACACGAGGAGGTGCTGCGCTATCTATTAAATCTGTAGTGGATAAACCCATTAAGTTTATTGGTACTGGTGAAAAAATGGATGCTATTGATGTATTCCACCCTAGCCGTATGGCCGATCGTATTCTAGGAATGGGAGATGTTGTTTCTCTTGTAGAACGTGCCCAAGAACAGTACGATGAGAAAGAAGCTAGAAAACTACAAAAGAAAATTGCTAAAGATCAATTTGGTTTCGATGATTTTTTAAACCAAATCCAGCAAATCAAAAAAATGGGAAGCATGAAAGATTTAATGGGAATGATTCCTGGCGCTGGTAAAGCTTTAAAAGATGTTGATATTGATGATAATGCCTTTAAAAGTATAGAAGCCATTATTCACTCTATGACTCCTTCAGAAAGAACTACTCCTTCTTCCATAAACGCTAGTAGAAAGAAAAGAATCGCAAAAGGTTCTGGTACAAGTGTGCAAGAAGTAAACCAATTAATGAAACAATTCAATCAAATGAGCAAAATGATGAAGATGATGCAAGGCGGAGGTGGAAGAAAAATGATGCAAATGATGAAAGGAATGAGATAA
>FCGIAJ_00170 Bifunctional protein FolD
ATGGTATTATTAGATGGTAAAAAAACAGCAGCCGATATCAAAGAAGAAATTGCTTTAGAAGTTGCTGAATTAAAAAGAATGAATCAAAAAACACCACATCTCGCCGCTGTAATTGTAGGAGATGACGGGGCTAGTTTGACTTACGTAAATGCAAAAGTGAAAGCTTGCGAGCGAGTAGGATTTGAATCAACTTTAATCAGGTTGCCTAAAGAAACTACTGAGGAAGAACTTTTAAATGAAATAGCCATCTTAAATGTAAATAAAGAAATCGATGGGTTTATTGTTCAGCTACCTTTGCCAAAACATATCAATGAACAAAAGATTATTATGGCTATTGACCCTACTAAAGATGTTGATGGTTTTCATCCAACCAATGTGGGTAAAATGACTTTAAATCTTCCTACCTTCATATCCGCTACTCCATTTGGTATCTTAGAGTTATTGAATAGATACCATATTGAAACTAGTGGCAAAAATGTTGTCGTTATTGGTAGGAGTCATATTGTGGGAAGCCCAATGAGTATCTTACTCTCTCAAAAGAGAAAAATTGGAAATGCTACCGTAACTATAACGCATAGTCGAACTCAAAATCTAGGGGCAATTACGCAACAAGCTGATATTATTATTGCTGCGCTAGGCATTCCTGAATTCCTAAAAGGAAATATGGTTAAAAAAGGGGCTATCATCATTGATGTTGGTATTACTAGAATTGCTGATACTTCTAAAAAATCAGGATACCGCTTAGTTGGCGATGTAGATTTTAAAGGAGTGTCCTTAAAAGCTAGCTTTATAACTCCTGTACCTGAAGGTGTTGGACCAATGACTATTGCAATGCTTTTAAAAAATACTTTACTAGCCGTAAAAAGAAAAGTATAA
>FCGIAJ_00175 T9SS protein SprF
ATGTTTGGGCAAGAAATTAACTTGCCCCAGTATGTAAGTCATATGGCAGATAATCCTTATGTTATTTCCCCAGCTTATGCTGGGATTGGAACGGGATTACAAGTTAGACTTAACGGAGTTAGCCAGTGGATAGGAGTTAAAAATGCTCCTGATACCCAATCAATATCTATTGAAGCTAGAATAGCTGATCGTTTTGGTACTGGGATTACGGTTTTTAATGATAGTAATGGTTTTTCAAGCCAGCAAGGGGCTAAAGTATCGTTTGCAAGTCACTTAACATTGAGTGATTTTCATGATAGTTTCCTATCGTTTGCTTTGAGTTATAATTTTATTCAGTTTGGTATAGATACTTCTGAGAATAATACAAACCAATTGGTTTCAAATAAGTCTGTAACTACCTCTAATTTTGATGTAGGAATGTTATACAGGTATGAGAGGTTTGCTCTGAGTTTAAATGCATCTAATCTTGTAGGAAAAGATATTGAAAGCTTTAGAGCTAATGAACCCGAAACTTTAAGAAGGTATTCTGTTTATTCGTCATATACTTACAAATTAAATAGGATAACTGAATTGGAACCTTCAGTATTTGTAGAGCATTTTGAAGCTTCTAGGAGATCAAGAACTGATATGAATATAAAACTTCGTCAAGGAACAGATGATGGATATGTATGGGGAGGATTAAGCTGTACTTTTTTGAATGATCAATTTTTTACACCCAATGCAATAACTCCTATGTTAGGGTTAAAAAAGGAAAACTTTTACGTGTCGTACGGCTTTGGAATAAATGTAAATGAAGTGCAAGATTTTAACTATGGAACTCACATGATTACACTTGGTTTTGATTATGAGAGAAGACCCAGTTTAGCAAGGTGTACTCAAAAGATGGTTATTTTTTAG
>FCGIAJ_00180 Adhesin SprB
ATGATAAAAAAAATACTAACCCTAATTGTTTTTTTTCAAGTTTTTGTCTCATTTTCTCAAGAGTTAGAAAAGAAAGAAAAAATTCCTTTGCAAGGACCTATTTCATCTCAAATTATAAAGGAAAGCTCATCGGCAGATAAGAGAGCGGATACGCCTTTTAGGCAAAGATTAGTTACGGGAGGAATTAACGTAAAAGGTAACATGACTTTTATTGGGAACAATATTTTAAATAGAGATACCGATAAAACAAGACCAATAAGACCTTTATATAAATTCAATGGAACATGGTATGATGTTTTTTATGGATCGGAGACAGCTAATGATCCATATAATTCTGATTTATTTTTTAATAATGGAGGGCGTCCTGATGAAATAAATAATGGAAATGTATATATGGATTATATTGATGTAGATGGTGATGCTTCTACATTTTCATCAAGTAAAGCGACATTAGCATTACCAACTTGCTCTAGGATAGTATATGCAGGGCTATATTGGGCAGGAATATATCCTTATGAAACATGGCAGAATCAAGAACAGAGAAGTATTGATAGAAATAAAATAAAGTTTAAAGTTCCAGGGGGAAACTATATTGATTTAATAGCAAATACTACAGATTCAAGTATTAGAGAACAAATTTATGATGACGGAGCGGTTAATCAAAAGCCTTATGTTTATTATAAGGATGTAACTAATTTGATAGATAAAGATAATCCAAATGGAGACTATTTTGCTGCGAATATTCGAGGGATTAGAGGGATTAGATCTACTGGAGGAGGAATAGGAGGAGCTGCTGGGTGGACCTTAATATTAATTTATGAAAATGAGGCAGAATCAAGTAAAAATATATCTTTGTTTGATGGTTTTGCTACTATAGATGGATCTAATGACGTAGATGTGTCTTATACAGGGTTTACTACTATTCCAGCAGGGCCTGTAAGAGCCGAACTTATTGTAGCCACATTGGAAGGGGATGGTTTTCTTGAAGAGGATAGATTTAAAATAGAAGATAATAACGGGGATTTTATAGATGTTTCGAATAGTAAAAATCCTGCAGATAATTTTTTTAATGGAAGCATTACTAAATATGGTAATTATGCAGCTGGTAGAAATCCAAGTAGTGAGAATACCTTAGGGTTTGATGTAGATCTTTTGACATTAAATAATCCTAGCAATAGTGTTATAGGTAATGGTGACACTTCTACAAATATAAGGTTTACAACAGGAGGGGATGTATATTGGCCATTTTTAACAGCGATGTCTGTCGAAATTATAGAACCTAAGATCCAATTGGTGAAAACCATTGATGATGGTGCTGGAAATGATGTGGCTGGAACTCCTGTTGGTTTGGGAAGTGAATTGTGGTATGAAGTTAGTTTTCAAAATATAGGGACAGACAATGCACTAAATACAGAGATAGTAGATAGACTTCCTAAAAATGTAGATTTGATAGAGGCTGATTTAGTTTTGCCTGACCCAAGAATTACCTATACTTATGAAGTGGCTGTACTAGCTAATGGTTTTAGAGGAGAACTTCGTTTAAAGATACCAGATGATATGGTAGAAGAAGGAGGTATAAAACATTCTTTTAGGTTTAAAGTAAAAGTAGTAACAGATTGTAATCAATTGAGAGACGTATGTTCTAATAAAATAGAAAATCAAGCTTATGCAAATTATGATAGTGATGAAGGAAATACACCAAGAATAACTAATGACCTTAGTTTTTCAGGGGTGGATGCATGTAATTTGGGAGTTATAGGAACTTCTAATTTCTTAATAGATACAAGTGGATGTACTTTTGAAAGAGATGAAATTTTATGTGGAAATTCGATAACATTAACAGCAGGAGTAGGATTTCAAAGTTATGAATGGAAAGACCCTAACGGAAATGTAATAGGAACTAACCAAACTGTTACGGTAAGTGTACCAGGAACCTATACCGTTAGCAAAATAGCGCCAGTAGGATGTATTGATACTACAGAAAAGATTAACGTAATTCGTTATAATAATGAGCCTAATCCCTTACTGCCTTTTATAGACAGAATGTTAACTTGTCCTAATGATCCATCTGGATCATCAAATGTTGCAGAAATTTATTTATGTGGTACAGGAAATTCAAGAGTAATAAATTTACCTTTTACAGGTACTACAGCAACAACGGTAGAATGGTTTAAGTTAGATGAAACATCGTGCCCTGATGCAGTTACAGGATGTGCTAATGTAAATACAGTTTGTACGTGGCAAAGTATAGGAACATCATTTTCAGAGACAATTGCAAATGAAGGTGAGTATAGGGTAGATGTGTTATATGATGGAAAGTGCCCCACATCGTATTATTTCAATGTATTTAAAGCTACATTGAATCCAGATATTGTTAAAAAAGATATAACTTGTGGAAAGCAAGGAAGCATAACAGTTAACAGTGTACCGAATGGATATGAGTATAAATTAACGGGACCTAATGGATATTCGGTAGGTTTCCAGAATGGAAACTCATTTACAGTGTCTGATATTGGGGATTATAATTTAGAAATTAGAATACAGAACTCTAATGCAGCTTCTTGTATTTATACCTATCCATCAATAAATATTCAGAATAAAAATATTGACATAAATGTAGCGCAGTCCACTGTTTTATGTGCAACAGATCCAGTAGATTTAAGGGTGCAGGTAAGTAATGCGCCAGGAGAGTATACTTATGTATTAACAGAAGATGGAAATGCAACCCCAATAGCAACTTTTGGCCCAACAACAGATAATGATTATACTTTTCAGGTAACAAATGCGGGAGATTATACAGTACAAGTAAGCACACCTGATTGTACGGGAACAGAGTCTATTACAATCAATAAACCGTTGCCACTAACATTAACAGCGGCTAATACTAAGGAAATTACATGTAAAGATGGAACTTCAGATGGGCTTATAACATTAATATCTGGAGGAGGTACTATTACTGTGGGAGATACTTACAAATATGCAGTATGGACCGATAAGGGTACCGATTTGTATGCAAGTATTTCTGATATACCTTCAACAGCTTACTTTACTAATAATGTATATAATGTAGTTAATGGACAAGAAGGGATCTATCGATTTATAGTAGTAGATAGTAATAATTGTTATAAAGTATCGAATCCTATAGAAATTAAAGTAGAGCCAGAATTTACTTTTACTGCAAATCCAAAAGATGTTACTTGTAATGGACAAGCGGATGGTCAAATAGAAGTAAGCTTAAATGGAGGTGCTTTAGGATATTTGATAGAATATAAAGAAGAAAATGCAACAACTTGGAATACGTCGGGAGTTTTTACTGGGCTTCCTGCAAATACATATACAATAGACGTAAGAGCTTCTAAGAATGGATACCAATGCTTTTATAAGATAGAAGGGATAGAAATAAAGGTCCCTAATCCGATCGTAAGTTCAGCGAGTAAAACCAAAGAATATACTTGTTTGGAAAATGGAGAAATTACTTTTGAAGAAGCTACAGGAGGAACAGCTCCTTATAGTTATGGAATTAATGGGGTTTATTCTTCAAATCGAGTAAAAGGAAATTTAACTCAAGGTACGTATGTATTAACTATAAGAGACGCTAATAATTGTATATTAACATTGGCAGACATTGTTATAGATCCATTGCCAATAAAACCAACGTTTAGTACAAATGTAGCCTATAATTGTGATGGAACAGGAACAGTAAATATTACTCCAACAGGAGCAGGCTATAGTTATTTATTAGACGGAGTAGCTCAGGCTGATCCAATGAGTAATGTATTTACAAATGTAGCAGTTGGACTTCATACGATTCGTGTAGATTATGGAAGTTCATGTACGGTAGATATCTCAGTAAGGGTTTTAGCTGATAAAGAGTTCAATGCAAAAGTCATAGCAACCACGAATAGTATTTGTAATAATTCAGATAATGGAACGATAACGGTTTTAGCAGAAGATTTTGTAGGAGGAGATTTTGAATATTCGATAGATGGGGGAGCTACTTGGTCAATGGCAGGTGATAATCCATATAAAATTGTAGGGTTGCAAGATGGAGTTTACAATGTTTTTGTAAAGGAAGGGGCATGTGAAATTGATTTAGGAAATATCACAATTGAAGAGCCTCCAAAATTAGTTTTATCTGTGTCAATAGAAGAAGAAGCTAGTTGTTCAGGAACAGATACAGGAGCTACTATTAAAGCTACAGCGGTAGGAGGAACGCCACCATATACTTATAGTATAGATGGAGGAGTAACGTGGAACACCACTGGGGTATTCACAAATGTACCTCCAAGTGCTACAGAATATGAAATTAATGTAAAAGATAGTAGAAATTGTAATGAATGTGGATGTAGTATTGATCCATTTATTAATGGAGGTTTTGAAGATCCAGCTTCCTCAACATCAAGGCCAGATATTAGATTTATTTCTGAAGATAATTTTCCAGGATGGGATACTACAGCATCGGATAATATTATAGAAGTATGGTCAAACGGATATAATGGAGTGTTTGCTTCAGAAGGAAGTTCATTTGTAGAATTAAATGCGAATAGAGTTTCAACTTTATATCAAGAGTATTGTACGCAACCTGGAGATATAATATCTTGGTCTTTGGATCATAGAGGGAGGGCAGGAGTTGATGTGGCAGATGTAAGAATAGGAGGAAGCTTGACTACGGCAACAATTGTTGAAACAATGTCAGATGATAAAAATGCTTGGGGTAGTTATTCAGGAACATATACAGTTCCTGCTGGGCAATCAGTTACACTTGTATCATTTGAAGCTGTTTCTACAGCGTCAGGAAATAATACTATAGGTAATTTTATAGATAATGTTAATATACAAATAAACAAAGTCAGCTGTGTGCCTATTAAAATAAAAGTAGATCCGCCAGCAACTATAATTCATGACGCAAAAATAACGGAATGTTATGATGGAAGCAATGGACAAATAGCGGTAAATGTTACACAAGGAGGCGGTAACTATCAGTTTAGGATAGATGGAGGTGCTTGGTTGGCTCCAACACCATTAACAGCAACAACTTATACGTTTAGAGGGTTAACACCAAAAACATATACGGTTGAAGTATTAGATGGTTTAGGGTGTATATCAGCACCATCAACCCATGTCTTACATCCTGTTTTAAAAGCAAGTTCAGTATTAACCAATGTGACATGTAATCCAGGAGAAATAGCAATAACAGGAGAAGGAGGGGATGGAAATTATGTTTATACGGTTGTTCCAGTAGGAGACCCCGCTTCAGGCTTTGTTGTAGGTAATACTTTCCCAATAGCAGTTGCAGGAGATTATGATGTTTATGTACGAGATAATAATGGAAATGCAAAATATTGTGAGTATAAAGAAACAGTAACGATTGGAGCAATAACAAGCCCAAAAGCTAGCTTAACGGCAGTTCAACCAAACTGTACAGGAAATACAGGAACTATTAATGTGTTCATATCAGAAGGAGCAGGGCCTTACGAAGTAACATTGACAGGAATAGCAACAGGAGTGACATCTACAGTGGGTCCTAGTGCAGTTACAACAGCTACCTTTCCAGGTTTAGCTAGCGATACTTATGAAATAGAAGTGAAAGATGCGAATGGCTGTAAGAGTATAAAAGTATCGGAGGTAATAGCAGTCCCTGATCCAATTGTAAGCTTAGCGAGCAAAACCAAAGAATATACTTGTTTGGAAAATGGAGAGATCACATTTGTACAGGCAACAGGAGGAACAGCTCCTTATAGTTATGGAATACAGGATGGAGCTACAGGAATTATGCAATATAGTCCAAACAGAACAAAAGGAGGTTTGACCGAAGGTGTTTATAAATTGGCTGTCAAGGATGCTAATGATTGTATATTGACATTAGCAGATATTACAATTAATCCGTTACCAGCGGAACCTACATTTAGCACCGGTATAGTTTATAATTGTGATGGAACAGGAACTATTACAGTTACGCCAACAGGAGCTGGATATAGCTATTTATTAGATGGAGTTGCTCAAGCAGATCCGACGAGCAATGTATTTACGAATGTAGGAGTAGGACTTCATACGATTCGTGTAGATTATGGAAGTTCATGTACTATAGATATTTCAGCAACAGTTTTAGCAAATCAAGAATTTACAGCGAAGGTTGATTCAAATACGGATAATAGCTGTAATGGTTCAGATGATGGAACAATAACGTTAATAGCGAGTAATTACGGAGGATCTTACGAATATAGTATAGATGGAGGAGGAACTTGGGCTACGGCAACAACAAGTCCTTTTGTAATAGATCCTGTAGCAGAAGGTACCCATGCAGTTCAAGTGAGAACTACTTTAGGAACTACCTGTGTACTTCCTTTAGGAAATGTAACAATATCAGAGCCAGCTCCAGTATCAACGTCTGCAACAATTGAGCAAATAGCAGATTGTGTAGGAACAGGAGCAACGATACAAGCGGTATCAACAGGAGGAATACCACCGTATCAGTATAGTATAGATGGAGGAACTACCTGGAATATAACAGGAAAATTTAGCAATGTAGTAGCAAGTGTAACTCCTTATACAATTCAATCAAAGGATAGTAAAGGATGTGTATCAGTTACCAATGCAACAATCGCAGTAACAGCGCCACCAACAGTGGTTCATGATGCAAAAATAACGGAATGTTATGATGGAAATAATGGACAAATAGTGGTAAATGTTACGCAAGGAAATGGCAATTACCAATTTAGAATAGATGGAGGTCCATGGCAGAGTCCAACACCATCAACACCATCAACTTATACGTTTACAGGTTTAGGACCAAAAACATATACAATTGAAGTATTAGATGGTTTGGGGTGTCAGTCATTACCTTCAACACATTCGCTAGATACAGAAATAGCAGTTAGTGCAACTAAAAAAGAATTGAGTTGTAATCCAGGAGAAATTACAGTTTCAGGATTAGGAGGAGATGGAAATTATGTTTATGCAGTAGTTCCAGTAGGAGATCCTGCAACAGGTTTTTCAACAACAACTGTTTATCCTATTTCAGTAATAGGAGATTATGATGTTTATGTACGAGATAATAATGGAAATGTAGGGTACTGTGAGGATGTTACTACTTTAACGATAACACAAATAATGAATCCAACAGTTTCTTTATCAGATAATTCTCCTAGATGTTTTGGTGAAACAGGAACAGTTACCGTTGCGATTCAAAATGGATTATCTCCATATAAAATAGAGGTAGTAGGAGCTTTAGGTTATACGAATACAGTAACTTCTTTTACGGGAACAAATAAGACTTACTCAGGTCTTGTAGCAGATGCCTATACAGTAACGATAACTGATGCCAATGGATGTATTGTAACAGACACTATTAATTTGATTCAATTTCCAGAATTGGATGCGACAACGTTAGGAGTTGTACCTCCAGGATGCGTGAATTATGAATTAGATAATAGTGGGTTTGGTTTTGACTTTACAAATTTACCAACAGTTTCAGCGCCATATTCTATAGAGTATAGTAAAGATAATGGAACCTCTTGGCAAGTAAGTCCTATTTTTAGGTCAATGAACCCAGGAACAGAGATCAACCCTGCTATTCGAATTATAGATGGAACAGGGACACAAGTTTGTATAAATTATTTAGATCGATTTGAAACTCCTTTCAATGTAAAAGGATTGATTGTAAATCCTGTTTCAGGAGGAGGAAGCTGTTTGTCTGGTTTTAATGTAACGGTAGAAGCAATAGGAGGAGTTGGTCCTTTTGAATTTGCTATCAATACACCCACAGGATGGTTTGCTCCAGATGCTGCAGGTCCTGGTGATCCAGATAGAACAAAAACATTTTCAGGTTTAGTTCCAGGAAGAACGTATGAATTTTTTGTTAGGGATACATCAACCGGATGTATAGAACAAAATACAGAAGATATATATGCTGTTTATAATCCTTCAGTAGGAATAGAAGGTGTAGTAGATAATATGTCCTGTTCCGGAGCCAATTCAGGAAAAATAACATTTACATTAGATAATACATCAGGTGATTTATCAGATCCTTTTGATTACACATTATACAAAAGAGATCCATCTAATACGGGAATAGCTGTTCCTGCTTATACTGGAATTAACCAGTCTGGTTTTGCTCCTATAGTAGTAGCTGGATTGTCTCCAGGTGAGTATTACTTAGAATTAACTGGAGCAACAGGGTGCTTATGGGGAAGCAAAGATATATTGATAGAAGAAGGCACTCCTATACAAGGATCGGTTGTGAAGGCAAATGATATTACTTGTAGTACAGCCGGAGTTGTGAATATAGAAAATGTAATAGGAGGTTTTGGAGGATATGATTATACTTTAACGGTTACTAACGCAACGGGAATAACTTCTCCAACAGGGGGAGCTACGAGTATCTCTATATCATATGTAAATGTTACAGATCCTACTCAGCCAGTAAATGTAGCTGTAGAAGTAGTTGATTCTAATGGATGTTCTCAAAATATAGGAAATGTTGACTTGGTAGTTAGCCAATTACCAGTTATTGATGCGATTGCAGTAAGTACTTGCGATGTAAACAAAACAATAACAGTTACAGGTGCAAATGGTTTAGCTCCTTACTTATATTCTATAGATAATGGGGTAACATATAAGACAATTGGGTTGTTCGAGAATTTGGTAGCTGGAACAACATATACAATAAAAATAAAAGATGCTAATGGTTGTGAAAGTACAACTCAAACAAGAACAATTCAACCTTCTCTAGATTTTAATGCCGCTATAGTTAAAAATTTAGATTGTACTTTAACTCCGAATGCAGCTATTCAATTAGATGTTTTATCAGGAACAAATAATTATAGTTATATTGTTGAAACAAGTGCAGGAGCGAATGTTATTCCTGTAACGACATTTACTACCGCTGTAACGACTTTTAGTATTTCGGCAGCGGGAGATTATAAGGTAACGTTGACAGATGTAACTTCAGGTTGTTCTAAAGTAAAAGAATTTACTGTTAAAGATAGTATCAAACCTATTTTCACACATGATAAGGAAGATAGCGTTTGTAACGGGTCAAATTCAGGAATTATCCGATTAACAGCGCAAGATAATGGTATTGTGCCATTGCGTTATACAATTTCACCAGATCCAAATGGAGTAGGAGCTATCACAACGAATGTATTTGAAAACTTACCACCTGCTAATTATGTTGTTACAGCAGAAGGAAGTAATGGATGTACTACAGCATCGGGTAATATAGTGATAGATGAATTAACAGCAATTGATATTCCAGCAGGAGCATTAACAGTAGCAGAGTTTGGTTGTACCACTGGTAATGTTACTAATAATGCTACTATCAGTATTGATGCCAGTTTAATCACAGGAGGAAGTGGAACTTATGAGCAAGTTGAATTTATAGATACAAAAGGAACAGCTACTACAGCAGATGATGTGGTTTTACAAAAAGGATCAAGTTATAGCTATACATCAACAGCAGAATCAGGAGGAGATTATTTGATCACTATTTATGATGATAAGGGATGTTCAGAAAGTATTGCAGCAACCATAGCTCCTTTTGCAAAATTATTAACAACAAAGGTGGTTGTAGATAAGAAAATAGACTGTAACACAGGAGAGGATATCACTGTAACTTATACATCAAGCACGCCAGTATTAGCTCCAGCAACAGTGAGTTATATGGTAACAGGTACTAAAGGTTATACGGCAACAAATACAACTGGAGTGTTTACAGGTTTGGTAACAGATACTTATACAGTAACGGTAACGAATACAGGAACCAACTGTGTTTTAACAAGTTCGCACCAAGTTTTAGAGGAGCCAAAATTTGTATTGGATATCAATAAGTTGAGTAATGTAAATTGTTTAGGATCTAATACAGGGGAGTTGTCTTTTGAGTTTAGTTCAAGCACGCCATATGTAGGGAACTATGATTATGAGGTTTTTGATCAAGGTGGCACTTTAGTAAGGCCGAAAGTATTAGGAGCTAATGGATTGGTAACAGTAACAGGATTAAGTTCAGGAAGTTATTATGTAGTAGCCACAATGGTAGGCTCACCATTTTGCCCAGTACAATCAGCAACTATAGAAATAGAGGAACCTGATGCAGTACTAAACTTTACAACAAGTGTAAAAGCGGTAAGTTGTAAAGATGGAGCTAATGGAATTATTACTGTAAATCCAGTAGGAGGATGGGGAAGTTACCAGTATGAATTATCGGATGCATTAGGAACGACTGTAATAAAGGCGTACAATCCAACAAATATATTCAAAGATTTAAGCCCGAATACTTATACAGTACGTGTAAAAGATATTAATGGATGTGTTGTTAGTAAAACAGAAACATTGGTTAATCCAGATGAAATTACTTTTAATTTGGTAAAAGATGATAATGTTTGTACAGCTACTAGCGGGGGAAGTATAACTGTTGCAGCTGTTGGAGGAACAGGTAACTATACTTATATTTTAGTAGATGGATCAGGAACAGAGATAAGAAACCAAACAACGAATGTTTTCGAAAGTTTAGGATCAGGAACTTACACAGTTAATGTAAAAGATTCTAACAATTGTTCTGCAGTATCGACTCAGAATATAACGTTGCATCCAAATCTAGAATTTACAGTAACAGAAACGAAGAAGATTGATTGTATGGTAAGTCCATCAGGAATAGTATCAGTATCAATATTATCAGGTTCTGGAAATTATGAGTATGAAGTACTGAATAGTTTAGGAGGAGCTGTTGTATCAAGAGTGGCAATAGTAGGAACTACGGTAACATTTAATACAGTGGCAAAAGATATCTATACAGTTAATGTATATGATGTAGGAGCTACGCCGAACTGTTCTATCACAAAAACAATTGATATAGATGATAGTATCAAACCTATTTTTACACATGATAAGGAAGATAGCGTTTGTAATGGGTCAAATTCAGGAATTATCCGATTAACAGCGCAAGATAATGGTATTGTACCATTGCGTTATACAATTTCACCAGATCCAAATGGAGTAGGAGCTATCACAACGAATGTATTTGAAAACTTACCACCTGCTACTTATGTTGTTACAGCAGAAGGAAGTAATGGCTGTACTACAGCATCAGGTAATATAGTGATAGATGAATTAACAGCAATTGATATTCCAGCAGGAGCATTAACAGTAACAGAGTTTGGTTGTACTACTGGTAATGTTACTAATAGTGCTACTATCAGTATTGATGCCAGTTTAATCACAGGAGGAAGTGGAACTTATGAGCAAGTTGAATTTATAGATACAAAAGGAACAGCTACTACAGCAGATGATGTGGTTTTACAAAAAGGTTCAAGTTATAGCTATACATCAACAGCAGAATCAGGAGGAGATTATTTGATCACTATTTATGATGATAAGGGATGTTCAAAAAGTATTGCAGCAACCATAGCTCCTTTTGCAAAATTATTAACAACAACGGTAGTTGTAGATAAGAAGATAGACTGTAATACAGGAGAGGATATCACTGTAACTTATACATCAAGCACGCCAGTATTAGCTCCAGCAACAGTGAGTTATATGGTAACAGGTACTAAAGGTTATACGGCAACAAATACAACTGGAGTGTTTACAGGTTTGGTAACAGATACTTATACAGTAACGGTAACCAATACAGGAACTAACTGTGTTTTAACAAGTTCGCACCAAGTTTTGGAGGAGCCAAAATTTGTATTAGATATCAATAAGTTGAGTAATGTAAATTGTTTAGGATCTAATACAGGGGAGTTGTCTTTTGAGTTTAGTTCAAGCACGCCATATGTAGGTAACTATGATTATGAGATATTTGATCAAGGTGGCACTTTAGTAAGACCGAAAGTATTAGGAGTTAATGGGTTAGTAACGGTAACAGGATTAAGTTCAGGAAGTTATTATGTAGTAGCCACAATGGTAGATTCACCATTTTGCCCAGTACAATCAGCAACTATAGAAATAGAGAAACCTGATGCAGCTTTAAAAATAACAACAACTCCTACTTTGATAAGTTGTATAGCTTCAAATACGGGAGAAGTAGTAATATCAGCAGAAGGAGGCTGGGGAGGTTATCAATATCAGTTGTTGAATACAACAACAGGTGTTACTCATCAGAATTTTGCTACAAATGGAACGATTATAGGGTTGAATGCAGGGGTATATGTAGCAAGTGTTAGAGATGCAAATGGTTGCATAGTTACAGAGACATTCACTTTAAATGCGCCAGACCCAATAGCAGAAACGCATTCTGTTATAACAAATGTATGTGATGGGGAATCTACAGCTACAATTACAATAGATACTGTTTCTGGAGGGCAAGGTGTTTCACCTACTTATACTTATATTTTAGTATATCCAGATGGTAGTCAATCGGCTAGTCAGTCTTCAAACCAATTTACAGGATTGCCAGAAGGAGATTACTCAGTAATTATAACAGATGATTATTCATGTACTTATACAACGCCTACAATAAAAGTCATTGATCCAGACAAGGTAGTTGCATCGGCAGGAATAACAGGAAATATAACTTGTAGAGACCCTCAAGCTACTATTACAGTAACTGGTACAGGAGGAACAGCTCCATATATGTATAGTAATGATGGAATTAGTTTTGTAGCTTCTAATGTATTTAGAGTAGATGCTGGGCAACATAAATATTATGTGAGAGATAGCAAAATGTGTGTATCGGAAGCGTTCTTCGTTACAGTGGCAGCATTGGAAGAGTTAGAAGCTGAATTAGATACAACTTCAGCTACTGTAACATGTAACGGAGAAGCTAATGCAGTTCTTTCGGCGATAGCAAAAGGAGCATTCGGAAGTTATGAGTATGAGTTATTAGATGCAGCTGACCCAACAAATCTAGTGGTAGTAAGGCCTAATCAAACATCAAAAGTGTTTAGAAATTTAGGACCTGGAACATATAAAATAAGGGTAACAAGTGGCGATTGTGTGACTTTAACAGAAGCATATGAAATTAAAGAGCCTGATGTACTAGAAGTAACAGGGAATAAAACTGATATAACTTGTACTGGTGAAAAAGATGGTACGATTACGGTAAACGCAGTGGGAGGTACAGGAGCTTATATATATGCTTTGAGCACGGATCCTAGAAAATTCCAAAAAGAAAATATGTTCTCTAGTTTACCTGTGGGAACATATACCGTAACAGTTAAGGATGAGAGAGGATGTTTTAATACTATAGATTTTGAAATAGAAAGTCCTGACCCATTAATTGTTTCGCCTACAGCGTTGATTACGCAACAGGTTTGTATAGAAGATGCAACACCTACTTTTACGATTGAGGTAGAAGGAGGTAGAGCACCTTATTTTACTAGCATTGATGGACGTCAAACCTTTAGCCAAGGAAAATTGACATATGGAGCAGCAGATGGAATTGTTGGAGGAAAGACATATTTAGTTTATGTGAAAGATAGTAGTGGGTGTACTCCAGCTAAACCAGTTACTGTAGTAACAACAAAAGCTGTAGATTTAAATTTATCTGTAAATACAGTTTATGAATGTGATGGAGTAACAATAACAGCAACTGTGAATGATGAGTATAAAAATCAAGTAGTTTATTTGTTACAAGGAAATACAACGTTAACTAATGATACAGGAGTTTTTGAAAATGTATTAGCCGGTCAAAATTATACAGTAACAGTAGAGCATGCACTTACAGGATGTAAAAACTTAAGTAGCCCATTTGAAGTAGAGGACGTAAAACCATTAGGAATGACGATTGATGATTCTGAAAAGAATATATTAAGAGCCAATGGTGTAGATGGTAGACCTCCTTACCTTTATAGTATTGATGGAAGTAATTTTGATGCTAATAATGAATTTGTAATTACGCAAACAAGAGACTATACTATTACAGTAAGAGATGATATAGGTTGTGAGTTTGTACTGACAGTTGCAGGTGAACACATAACTATTGATGTGCCTAATTTATTTACCCCTGATGGAGATGGTAATAATGATTATTGGTATCCTAATGAAGTGGAAAGCTATCATGATATAGAAGTATTTATTTATGATAGATATGCCCGTAAAATAACAAGCTTTAAAGGAGATCATCAAGGTTGGGATGGAACCTATCAAGGAAGACATTTACCTTCAGGAGATTATTGGTACGCTATTTATTATAAAGAGCTTTCTGGTCAAAAAAAGAAATTAATGGGTCACTTTACACTATATAGATAA
>FCGIAJ_00185 Cell surface protein SprD
ATGAAAAAAAAGATTACTATATATGTAGCACTATTATTTGTTGTATTCGCAAAGACTCTAGTTAATGCGCAAAATTTTAATAGTTTTACATCGCGTAACTTTATGAAAATGAATGGTTTCTTAACAGTGCCTACTTTTTCTGTTTTGGGAGAAGATAAAACTACTGCTACAGCTATCGTAAGGAATAGCAATGTAGCGTTTGAAGACAATCCAAGATTATATCTAGGTACCTATTCCGGTAAAATGAGAGAGCAGGTAGGGGCAGGAATAGCTATTTATCAAAGGGAGGTTGGAGTGTTTAAAGATTTTGGAGCAGTTGCAAATTACGCACAAGGATTACGATTTAGTGATAAAGGAAATATAACTATTGGATTTAATTTTTTATATACAAGAAGGAGTGCAGATGGAGTGAAAGTAAACTCGGAGAAAGAGGATCCTTTGGTGGCTAATTTTCAGGATATTCCTATTGTTAATTTTCAGCCAGCGTTAACACTTTCTATGGGAAAAATAGCGATAGGAGTCTTTTTTGAAGATTTATTAGATTATAATTTAAAGAAAAATGAGATGGCGACTTCCTTTTCTGATAAAACGTATTCTGCTCACGTTTTATATACCTATGATTTTAAAGGAAAAAAAGGATTGTTCGAAGGAGCTAGTGTACGTACTTTAGGAGTAGCAAGAAAATCAATAGATGGATTTGGTTTTGCTGGAAATCTTCTCCTAGATGTGCCTCAGATAGGTTGGTTGAGAGGAGGATACGATAAAGATAACGGGATTTCGGCAGGTTTAGGAGTTAATTTATCAGATAGATTATCGATTGGTTTTACTTACGAGAAAGGAAATATAGCAGCTACTAATGAAGTTGGTTTAACCTATACATTTACAAAAACAAGAAGTTCTTCTAGAAGAGTAAAGAGAAGAGTTTCAGGAAATATAGAAATTACATTACCTAAGAACACCTCACCTATTAAAAAAGAACCAGTATATGAAAACCCAGAGCATTATGATTTATCAGATGAAATATTACGAACGCAAGATTCCATAGCAATTTTAAATGAAAAAGTTGAAGAAATACTTAAATTACTTAAGAATCAACCTAAAGAGGTGAAAGTGATAAGAGAAATAAAATCAGTGCCTGTTATAGTTCAAAATGAAGAAAAAGATACTTCGTTAAAAAGACGAAATAATACGCCTTGGAGAGAAAAAATGGTCACAAGAGGAGGTGGTAGTGGAGGTACGATGTATTATATTGCTGTAGATCAATTTAGAAATAAAGAAAATGCAGAAGCATTAGTTGATAGATCTAAAAGGTTTAAGATAGAAGCTAAGCTAGTCCAAGATCCAAAAACGGAACTTTATTATGTGTATATAGATAAATTTGCTAAAAAAGAAGATGCAGAAGAAAAAGTTGAAGAATTTAATGATAAAACAAGGATGCATGAGAACGACTCTTCTGATGACTTGGCAATTCAAATTAAAAAAACGTATAAAGATCCTGTATATGTTGTTGAAATAACATTTGAAGATTCTGAGTCAGGGAGTTATAAGGAGCCAAAGAAGCAAGGTCCTGCAAAAGTAAGAAGAATGAAGCGAGAAGGAGATATGGAAGAAGGATATTATCTTGTAGTCAATGTTTTCTCAAAGAAACCTTATGCAGATAAGTTTATAGATGAATTAAGAAGCGATAATATAGATGCTGATTATTTTATTAATCCTATAACAGGATATAGGCATGCATATATATTCAAAACAAATGATAGAAGTGAAGTAATACGTTTGTATAAGAATAATTTAAACAATTCGTATTACGATACAAAGTCCATTATATATGTCAAATAA
>FCGIAJ_00190 Adhesin SprC
ATGTATACTAAAAGCGTAAAAATACTTTTAGGGCTGTTGATTATAAGCTGTTTTAAATTAAGAGCTCAAGAGCTGTTAAAACCCGAGTTTGTAGGGTTTAAACATGCTTGTGCAAAGGGTAGTTTTAATGATTTTAAAATAACGATAGAAAAAACAGCTAGTTTTGGTGGTGATAATATCTTTTATATAGAATTGTCAAATGCAAATGGTTTGTTTAATGACCCTAATGATCCTTTGAAGAGTATAAAAACGATTCATAGAGAAAACGGAGCAGGGCTATTGTCAACTTCTTTCCAAGTGCCTCCCGATACTTTTGGAAGGGGGTTTAAGTTAAGGATAAGATCCACTTCTCCTCAAAAATTTAGTCCTGAATCAGATGTCTTCCAAGCATATGATATGTTTCCAGGACCTACAATGGTACTTAATGATTTCAAGGACGCTGTTGTTTGTGAAGGAGGGAGTTACGAAATGAAGTTGAACACTACAAAAAAAGGATCTTATCAATGGTTTAAAGATAATGTATTCTTTGTAACTACTGAAGAACCTAAGTTAACAGTTACTGAAGAAGGGAGGTACCAAGCTAGGGTAGATTATGGAGCTTGTGGAAAAGTTCAGTCAACAGTTTCGTCATTAACGGTTGTTGATGCTTCACAATCAGAAATAAAAGGAGGAAGCCCAGTTCAAATATGTGCTAATGAAACACATGTTTTTGAAGCAACGGTAAAAAATGATACATATACATATACATGGTATAAGGATGGTCAGCAAGTGTCTTCTTCAAGTTCACATACTTATGAAACGCCTAGCACCAATCAATTTGGGACCTATTATTTAGAAGTAGGTGTTCAAGGTTGTGTTAGCAGATCTTCTAATGTTATTTTAGAACCCAAAACAGCAGCTAGTTTTGAGGTTACTACATCAGGGCCTCTGGAAACGTTACTTCTTCCTAATGAAACTAAAGAGTTGTGTATTTCGCATACAGCCCCCGCAACTGCAAAAATACAATGGTATAGGAATGGAAATTCATTGGCATCTAAAGAGCAGTTATGTATGAATGCTACAGAACCTGGTTGCTACTATGCAATTGTTACAGATGCTTCTTCAGATTGTTCTGTAGAAAAAAAGTCAGAAGAATATTGTTTAGTTGATGCAAAGTCCTTTAAGCCAGTAATTCGCGCAGATCTAAACTATGAAGGTTGTAAATCTACTAAGGTAGAGTTGAGTATTGTAGGAGTTGATGGAGTAGGAGTTAATGATAAGGAGTATCCATTGTCCAAGGAACAAATAGACGTATTAGATAAGCAATGGTACAAAGCCAATGAATTGATTGCAGGAGAAATAGAGGATAAGATTATTATTGATTCTTACGAGAAAAACGGTGCATATTCTTTAGAAGTTAGTAGTAGAGGTATAATAGGTGAATCTAATGTTTTGAACGTATTGCTAACAATAGAAGATCCAGAAATAACCTCTTCTTCACTTTCAAATGCTTTGTGTGAGAATGATAAAATAACGTTAAAAGTAGTTCCTGTTGTAGCAGGCTTCACCTATGAATGGTTTAAGGATGGAGAGGATACACCTATCTCAGTAGCAGATCCATCAACGTTAGAAGTAGGTGAAGTGGGAGAATATGAGTTGGTAGTTTCAGGATTTGGTTGCGAGAAAAGACTAGAAAAGATTAAGATAGTGAAGTTTGATGAAGGGGTTGTCAATGTAACTCCCTCTGGAGTTATTGTAATGGATTCATCCGGTACTGTTATAGTTACCGCTAGTGGGGCTGACAGCTATGAGTGGTTTGATGATGAAAATAATTTATTATCAAGTACTGAAAAATTAGAAGTTAATAAAATAGGATTTTATATATTGCAGGCTCGTGTGGGAAACTGTTTGGTAACGAAAAGGATAGAGGTAGTGGAAGATGATGGAAAGAAAATTGTTCCTAATATAGTTTCTCCAACTAATGGAGATGGTATAAATGATACATGGGAAATTCCTAATAGATTCGCTTATCATACAAATGTACAGATACAAATTTATGACTCTAAAGGGAAAAAAGTATTGGAGACGGTTGATTACCAGAATGATTGGCCAACAGAAGATTTAGGAACTCAAAAGATTTTTTATTATCGAATTATAAAGGACGCTTCAGTAGTAAAGGCAGGTACGATTTCGGTTTTAGATTAA
>FCGIAJ_00195 Por secretion system protein PorQ
ATGCTATACTTAAAGTTTTTTAAAGATTTACCTGCATCTAAAAAATTAGTAACACAATGCTTAATACTACTTTTTCCACACTTCCTAGTAGCCCAAACTAGCGGAGAGTATATATACCAGTTTTTGAACACACCTACTTCTGCTAGACAAACAGCTCTTGGAGGAAAAGTTTTAACACTCACTGATGATGTAAACCAACCTACTTGGAATCCTGCTACTATCAACCACAACTTAAACAAACAACTCTCTGTAAACTACGTCAGTTACTTAGGAGGAATTAATATAGGTTCTGCTTCATACGCACAAAAGATAAACAGGCGTCTTGGAACTTTACAGGGGAATATCAAGTATATCAACTATGGTACTTTAATTGGTGCTAATGAAAATGGGGAAGAAACGGGCAACTTTAATGCTAGTGATATTGCTATTTCAATTGGTTATGCTAAAAGAATTAATAAAAGCGATTTTTACCTTGGAGCTAATCTAAAATTCGTAAACTCCCTAATCGCTACTTATAACTCTTCTGGTATTGCCTTTGATTTTGGTATCTTTTTTTATGATAAAAACAAACCTTATACAGCTACAATTGTAGCAAGAAATATCGGGACTCAAATTACTTCTTTTAATGGTTACAAAGAAAAACTTCCTTTTGAAATAACTATGGGATATTCTTATAGACTTAAAAATGTTCCTTTAAAATGGTACGCAACTATTGATAATCTGCAAAAATGGAAGGTTGGAATCCCTAATCCATCAAACCAAACCTCTGATTTAGAAGGAAACACAACTACTGAAAAAATCTCTTTTTTAAATAATCTTTTTAGACATATTATTATTGGTGCCGAATTATTTCCTGAAAGTCCCGTTAACCTTAGAATTGGTTATAATTTTAGAAGAGGAAAGGAATTAGAATTACAAAATATTAGAACCTTTGGAGGAATATCTTTCGGTTTTGGATTAAAGATGAATTCGCTAAAATTCAATTATGCCTATTCAAAATTTCACTCAGCTTCCAACGTCAGTACCTTTAGCTTACAAATAGATTTAGATAAAGGACAAAGAGGAAAAAAAGCTATTCGATATTAA
>FCGIAJ_00200 Cytidylate kinase
ATGTCTAAAAAAATAACAATCGCAATAGATGGGTTTTCATCTACAGGAAAAAGCACCATCGCTAAACAACTAGCAAAAAAGCTAGGATATATATATGTTGATACAGGTGCTATGTATAGAGCTGTTACCCTTTATGCTATGAATCAAAACTTTATTTCTAATGATGCTTTTGATTCTAACGGCTTAATAAACAATTTAAATCATATCAAATTATCTTTCCTTTTTAACGAAAACCTAGGATATGCCGAAATGTATCTGAATGGAAAAAATGTTGAAAAACAAATCAGAACCATTGAAGTTTCTAAATTAGTCAGCCTTGTTTCTACAATCTCTGAAGTTCGTAAAAAACTCGTAGATGCCCAACAAGAAATGGGTAAAAATAAAGGAATCGTTATGGATGGTAGAGATATTGGCACCGTTGTTTTTCCTAATGCCGAATTAAAACTTTACATGACTGCCTCTGCTGATAAACGTGCAAAAAGACGCTATAAAGAATTGATTGACAGGGGTGATAAAGTTAATTACAGCGAAATTCTACACAATGTGCAAGAGCGAGATAGAATAGATTCTACTAGAAAAGACTCTCCACTCCTTAAGGCTAGCGATGCTATTGAGTTTGAAAACTCTGATATGGGATTAGAAGAGCAATTTGAAAGAATTATGAGTTTAGTTAACGATCGAATTCAGTTTTAA
>FCGIAJ_00205 Dipeptidase E
ATGAGAAAAATGGTTATAGCAAGTACATCAACAGTTTATGGAGGCGAATACTTAGAATATTTGTTACCTTCTTTGAAAGAATTGTTTAAAGAAGTGAAAAGAGTTTTGTTTATCCCTTATGCACGACCAGGAGGAATGTCTTATGAAGCATATACAGAGGTTGCTAAAAAGGGATTGAAAAAGATTGGAGTTAAGGTAAAGGGAATTCATGAGTTTGAAGCACCTAAAAAAGCAATACAAGAAGCAGAAGCAATTTTTACGGGAGGAGGGAATACTTTTGAGTTGGTAAATCAATTATATATAAATAATATTTTAGTAGATTTAAAAAATGTTGTAAAAAAAGGAACTCCTTACTTAGGAACAAGTGCAGGAAGTAACATATGCGGAGTGACTATGATGAATACGAATGACATGCCTATAGTTTATCCGCCGAGTTTTGATACGTTAGGACTTATTCCATTTAATATCAATGCACATTATCTAGATCCAATAGAAAACTCTACTCATATGGGAGAAACAAGAGAAACTAGAATAAAAGAATACCATATTTTTAATAATACCTCAGTTTTAGGATTAAGAGAAGGAAGTTGGTTAGAGGTTATGGGGAGTGAGATAAGGTTAAGGGGAGCTTTTACAGCTAGACTTTTTAAAGTTGATAGTGTTCCAATGGAACTAACCCCAGATTCAGTTCTTAATTTTTATAAGCTTTAA
>FCGIAJ_00210 hypothetical protein
ATGAAACTAAACCTATTGAAACCCTTAACCTTATTTTTAATTACACTCACAACCAGCTGTACTCAAAGCACTATATCGCTCATTGAAGACCAATCTACAGATGAAATTCTAGAAAAAGCTTACTTAGAAATGATAGGCCAAAGAGGAAAACCATCTCCTCCTAACATTCCTAAACATAACCCTAAAAAAGTATATATACACTATATGCCTTGGTTTTACAGTATGGAACACGATGGGTTTTGGGGACAGCATTGGACTATGACAAATAAAAATCCTGAAATCATGGACTCAAATGGTAAAAGAGAAATAGCTTCTCATTATTACCCTCTAATAGGCCCGTATTCCTCTAATGATGATGATTTACAAGAATATCATTTATTACTAATGAAACTTTCTGGTATTGATGGAGTCATATTCGACTGGTATGGAAGTAGAGATGTACACGACTACCAAGATTTAAAAAACAGTACTGAATCTTTTATTGACGAAATCGAAGAGGTTGGTCTAGAATTTGCCATTATGTATGAAGATAAAGCAGCTAAGCATACGATGACTCAAGAAGTAGAATTCTTCAGCATTTCTGCTGCTATTTCTGACTTAGAATATATTCAAAATACCTATTTTACAAGTGAAAATTATATAAAAGTCAATGGGTCTGAATTATTATTTATTTTTGGCCCCGATTTTATTACCGATCCATTAGACTGGGAACTTATAGTGTCTCATTTAGACTCCCCTCCTTTTTTCATGTCTTTATGGAAAGCTAGCAATAGGTTAGGAAAATACGCAGGAGGAGAATTTAGCTGGGTAGATACAGGTCATATAAATACATTATTTTACTATTACGAATATTCTATGTTAAATAACATCAAAACAGTAGGCGGCATATACCCTAGATTCAATGATTTTTATGATGAAGGAGGATGGGGAACTGCTAGTAATAATGATTGGGAAATATTTAGCAATGGTTCTCAAGTTCTCGATGAAACATTGGCATTAACACATACTTATCCCGTTGAATTCATTCATGAGTTTTGGGCTTAA
>FCGIAJ_00215 hypothetical protein
ATGAGTTTTGGGCTTAAACGTGATGCGTATTACAAATACAAATCTAGAGCTGATAAACGTTTAGAACTCGAGAAACAGATTATAAAAATAGTTAGAAAAAGGCGCAAATCTCTTCCTAGAGAAGGCGTCCGTAAACTTGTAAAATCATTAGATGTCGATTTTAATAAAGGTAATATTAAAGTTGGTAGAGACACTTTATTTAATGTGCTTAGAAAGAATCAGATGCTAACACTTAGAAAGAAAACAAGTGCTAGAACTACAAACTCTTATCATCGTTTTTATAAATATAATAACATCATAAAAGACTTAGAAGTTACTAGAGCGAACCAAGTTTGGGCTTCTGATATAACATACATTAGAACCGTAAAAGGATTTTGTTACTTGGCTTTAATAACTGATATGTATTCAAGGAAAATAGTGGGTTATGACCTTAGTGATAGCTTGGAATTAAAAGGATGTGTAAGAGCTCTTAATAAGGCTATTTATCAAGCTAAAAATATTGTACAAGGAGGTTTAGCCATTGCACAGGCATTTGGTGCAGGTGCTGAAGCTTGGGAATCTGTGAAAGCTCGTGCAGATCAAGGCGTACTTAATTATCTCCAAAAAGCTGCCGATATTGTAACAACTTCTCCTACTTCTTATACTGTTTCTTTAGCTGATAAATATCTAGCTTTAGAGGTATCTATGTTGCGTTATTATTTAGGTCGTTATAAAAGTTCTAATTCCAAAAGAAGTATAAAACGTCAAATACAAGGTATTGAGAAGTATAGAGATGAGAATGAAGCAAAGCTTGTTAAGTTAGGTGCTAAAGTTTCCAATGTTGTGACTGATAGTTTTAAGGAAAATCTAAAATCTTATGGTGGTAATCCTTTTGTAGGTGTGCCTAGTGTTATGTCGCATCGCTTGTATTCTCTAAAATCTGTTAAAACCCCTATTGATTTGCCTCCTAGACCTATACAGACGATAACAACTCCTAACGGTGAAGTTATTGAAATTCCTCATAAAGGTGTAGATACTTCTTACAAATTAAAGTGGTGGCAATACCTTTTAATGGCAGTACCTTTTTTGTTGGTATTCCTTTATTTCCTTATTAAAAAAATCTTAAAAAAATAG
>FCGIAJ_00220 hypothetical protein
ATGGCAAAATTTAGATTTAAAAAAGGCGAAATATACTGCAAAGCTAATTATTCACGCTTTGACCATAAAGGGAAAAAGTTTAAAGATAGGACTATTAAGCCTATGATTGATTGTTACCGGGTTTGGGCCTATTACACGAACTGGGATGGTCATAGAATTATTATAACAGCTTTTCAAGATCATGATTCCCCTGTCGTAAAGGGGAAGGGAGATGGTGCTGTTTGGTTAAAATTCAAAATTTTTAATAGAAGTACTCAGAATATAATTCATGAGTGGGCATATTTTGATGTTTCTAAAGGTAGTGCATATCTTAAAAATGCGAATATTATGATTTGTTGTAATTCTAGAAAACGCAAAGAGGGATGGTGTGGTCCTTTGTCCTCAGACGCTCGTAGCAAATATTTTGAAAACTCTAAAAAAAATAAAAAACGTAGATAA
>FCGIAJ_00225 hypothetical protein
ATGAAAAATATAATTTCTAAATTTTTCAAAGCTGGGCGTTTAGTCCGTAAAACTATTAACTTCTTTAATAGCTTGGATAAAGCAACGCGTACAATTTCAGCTTTTAAAGCTTCTTTGGAAATGTTTGAAGAAGAACGTGTAAAAATATGGGGGGAATCCCCTGCTAACTCTAAAAACCTATCAGATGAAGCAAACTAA
>FCGIAJ_00230 hypothetical protein
ATGAAGCAAACTAAGTTTTATAACCCTTACCGTGCTAAGTACGGTAAGGATGTTAAAAAGGTCAATATTTTTAATCCTCCCCCTTTGACTGGTGAAAATCGTAGTATGAGGATCTCTAAAGATTTTAATCTAGGCCATTATTTAGACGGTGTTTTTATTCTCGAGGAGGAAAAGAATCTATTCGATGTCTTGCCGATTGATTCTAAGGTAATTAACGTTTTACAAATTTTAAGAGATGCTTTAGGTAAACCTATTCGCATTACTTGTTCTTTCAGAAGTCAAGGGCATGAGTTTAAGAAAGGGAGAAGTGGCAAAAGTCAGCATACTTATGGTACTGCTTTAGATGTCACA
>FCGIAJ_00235 hypothetical protein
ATGACAAAGTTAAGTGTAAATATAAATAAAATAGCAACATTACGTAATTCTAGAGGTGGAAATACACCTAATTTATTACGCGTTGCTACCGATATA
>FCGIAJ_00240 hypothetical protein
ATGAATATCAATGACTTTATATTAGACGAAATTAAAGCACTTAGCTTAAAAAGCACTGTAAAAGGCGCTCAAAAGGTATGTGGAAATTTACCAATAACGCATATTCCTATTGTTGAAAATGGAAAACTAATTGGTTGTTTGCCTGAAAGTGACATTCAAACAATAGAGAATAAAGACGATAAATTAAGTGAGTATTCTTATCTATTAGATAATTTTCATTGTAATGAAAAAGCAACACTACTTGACTTAATTGTTTTATTCGCTGATAATGATTGTAATTTAATTCCTGTTTTAAATCAGGAAATGAATTACATCGGTTATTATGAGTTAAGTGATATTTTAGATACTTTTGCCGATAGTCCTTTTTTACACAACCAAAGTGAAACGTTGATTGTAGCAAAAATAAAAATGATTACTCAATGA
>FCGIAJ_00245 hypothetical protein
ATGAGTCAAATTTCTCAAATAGTTGAAGCTAGTGGCGGTAAATTATTAGGACTGTATATTTCTTCTGAAAATCAAGATACTATTCAGGTTACTTTAAAAGTAATTACAAATGACATCAATGAAATTATTCAAACTTTTCGTAGGTATGACTACGCCGTTCTTACACAACATGAAGATGATTTTTATTTAGAAGAATTAAAAGACAGAGCGGCATATTTAAAAAAATATTTAGATATGTAA
>FCGIAJ_00250 NAD kinase
TTGAAAAAAGTAGCCATTTACGGACAAGCTTATAATATTTCAGCTGAAAAAGAAATTAAATTATTAGTAGCCACATTAGAACAAAACAATATCGTTATTTTTTTTGAAGAAGCGTTTTACTCGCTTTTAATTAAAAATAATTCTTTATCAAAAAAATATCCTACCTACGCACATTTTAACGATTTGTCAAACACTTTTGACCTATTATTTTCTATTGGCGGTGACGGTACTATATTAAGAGCGGCAACTTATATTCGTGATTTAAACATTCCTGTTTTAGGAATCAACACTGGGCGATTGGGGTTTTTAGCAACCGTTCAAAAAAACCAAATTCAAGCGGCTGTAAATTTATTAATAAATAAAAAATATAGCATACAAGAACGAACTTTACTAAAAACCACCACCCCTAAAGTTAACGAATTTAACGAATTAGATTTTGCCTTAAATGAAGTTACTATTGCCCGCTGA
>FCGIAJ_00255 hypothetical protein
ATGGTGATTCCTGATGATACTGTTATTGAACTAGAGGTAAGTGCTCGTGAAAAGGATTTTTTAATTTCCTTAGACTCTCGCATTACAACTGCTTTATTGGCGAAGGAACTAAAATTAAAAATACAAAAAGCTTCTTTTACTATAAAAAGCATTTTATTAGAACAACAATCGCATTTAAAAACACTCAGAGGCAAGCTTTTATGGGGAGAAGATACTCGAAATGAATCTTTATAA
>FCGIAJ_00260 hypothetical protein
TTGCGTGCTATTCTTACAATGAAGATAATTTACCTATTCATATTATTTGCTTTTACGGCAATAACAACACAATCACAAACTCACGAAGTAGGTTTTTTCGTTGGGGGTTCTAATTACGTAGGAGATATTGGTCGTACTAATTACATCTATCCTAATAAAATTGGCGGTGGTTTAATTTATAAACACAATCTAAACCCTCGAATTGGCTTACGAGCGACCTATTCGTATATTCCTGTAAGGGGAATGATGAAAAATCAAATAATTTATTTCGAAAAAATAGAGGCTTCAAATTCTCGAACACCTTACACGAGTTTGCTGACGGGTATAAGAATTTAA
>FCGIAJ_00265 hypothetical protein
TTGAGCCCTTCTAAAAGAATCAATGCAAATACCATTCGTTTAAAAAATAAAATTTCATATTCTTTACCTGTAGGTGTTGGTGTTAAAGGACGCTTGTTTAAAAATTTTGCAGCTGCTTTTGAAATAGGCGCTCGCTTTACCTTGGTAGATGATATCGATTTAACAACAGATAAAATAAACAGTTTAAACTTTGGTGGAACTGGAAACGATGTATATATGTTTACAGGAGTATCGATTGTTTATAGCTTTGGAAGACCACCCTGTTATAACGGATTGGCAGAATAA
>FCGIAJ_00270 hypothetical protein
ATGAGCCTATTGGTCAGTACTTTAAAAAAAGAGCTACCTGAATTTCAGCGCAAAAATGTAAAAATAAATGCGATTGGAAATATTGTTAGTTTGCCAAAAAATGCACAAAAAATACTAGCCCATGTTATTGATCAAACTAAAAAAAATAACACTAAAATTACCTTAACCTTTGCTTTAAGCTATGGTTCTAGAGAAGAAATTGTTAACACAATTAAAAAGATATCTAAAAAAGTTGTTAATAACGAGCTAGATATTGAAAATATAGAGCGAAAAAAATTATAA
>FCGIAJ_00275 Di-trans,poly-cis-decaprenylcistransferase
TTGCCCGACGTTGATTTAATGATACGTACAAGCGGTGAGCAACGAATTAGTAATTTTTTACTTTGGCAAATAGCCTATGCTGAATTATATTTTACAGATATATTATGGCCCGACTTTAGAAGAGAGCACCTTTTTAATGCTATAATAGATTATCAAAACAGAGAGAGAAGATTTGGAAAAACAAGCGAACAGATTGAGATCAATGAATAA
>FCGIAJ_00280 hypothetical protein
TTGGAAAAACAAGCGAACAGATTGAGATCAATGAATAAATATTCTTATGTAGCCGTATTTTTAATCGCCTTTTTATCGGCGAGTATACAAGCTCAAAAAACCGTAAATAACAACCGTACAACTACCACCCAAAATATTATTCCTTATATCAAAGGAAATCAATATATTCTTGGAGGAATTACCGTTACTGGTTTGCAAAATTTAGCGAACAAACAATTCGTGTTTATACTGGTTTAG
>FCGIAJ_00285 hypothetical protein
ATGGTTACCGACAACTTAGTCACAACCACCAGAAATTACATCAAAAAGAAATATACCGATAAGGGATTTTTAAAAACCAAAGTATCTTTAAATACCAAAAAAGACAGCACTGACATCAATACTGTTAGTATGAATATTTTTGTTGATAAAGGACAGCGTGTCAAAATAAAAGAAATTAACTTTACAGGTAACAAAGCACTAGCTAGTAAAGCCTTGCGTAGCGCTCCATGA
>FCGIAJ_00290 hypothetical protein
ATGAAAAATACAAAACGTAAGTTTTTAGGGCGTTTCTGGAAATCATCAAAATATATTTTAGATGATTATAAAAAAGATTTAGAAAGTATTCTTGAAAAATATAGCGAAAATGGATACCGTGATGCACGTATTTTATCAGACCAACTTACTTGGAATAATGACAATACCATTAACCTTGATATTGCTATTGAAGAAGGACGTCAGTATCGTTTTGATGATATTAAGTTTATCGGTAATAAAAATTATTCTGATGATTTTTTAAATCGTTTTTTACGTATCGATAAAGGAGATATTTATAATGGAAAGGTTTTAAAAGAACGTATTTCTGGTGATGGAACACCTAATTCGCAAGATATTCAAACCTTATACCATAACAACGGATACTTATTTTCACAAATTAACGCCATAGAAACTAGCGTACAAAACGATTCTATTACTGTTGAGGTTCGTATTCGTGAAGACGAACAAGCAACCATTAAAAAAGTAACTGTAACAGGTAACGAAAAAACAAATGACCATGTTATTTACAGAGAATTACGTGTAAAGCCAGGTGATTTATTCAGCCGTGAAAACATTATTAGATCTATTCGTGAAATTGGTCAATTAGGATTCTTTGATGCCAATGTAACGCCCGACGTAAAACCTGATTATCAAAATAAAACAGCCGATATTGATTTTTCTGTCGTTGAAAAAGGTGGTAGTCAAATTGAACTACAAGGTGGTTATGGTGGAGGATCATTTATTGGTACTTTAGGTTTATCTTTTAATAATTTTTCGTTAAGAAACATATTTAATAAGCAAGCCTACAAACCACTACCAATGGGTGATGGACAAAAACTTTCATTGCGTTTACAAGCAAGTAGAACTTACAATACGTACAGTTTTTCTTTCTCAGAACCATGGTTAGGTGGTAAAAAACCGCAATCATTATCTTTCTCTGTCTATTTATCGAATCAATACCGATACGATTATAACACCAATAAAGTTGATAAAGATCAAAATTTAAGCATTTTAGGAGCTTCTATCGGTTTAGGAAAACGTTTACAATGGCCTGATGATTATTTCTCTTTATCACAAAATATTAGCTATCAGCAAATTGAACTTAAAAACTACGGATACCGTGTTGGTTCATCAACTGATGTTATTAATAAAGGTAGTTTAAATAATTTAGCTTATACAGTTGCCTTTAGCCGTAACTCTACCGGACCAAGTTTAATATTTCCTACCTACGGTTCAGAATTTACAATTAAAGCAAAAGCAACCTTACCTTATTCTTTAATTAACGGGAAAGATTATAGCGAACCTTTATACCCTACAACAGCCGAAAGACAAGATTATTTAGCCGATAAATACAAATGGCTAGAGTATTATAAAATTTCTGCTAAAGGAAAATGGTACACATCATTGGCTAAAAAATAA
>FCGIAJ_00295 hypothetical protein
ATGTCTAATTTTGAAATGGGTTATTTAGGTTCTTACAACGACAAATTAGGCGCTACTCCGGTAGAACGATTTTTTGTTGGAGGTGACGGAATTGCACAAGGGCAATTAGACGGTAGAGAAACTATTGGTGTTCGTGGGTATGAAAACAACACACTTTCTATTGGTCCTGATGGGCAGAATGAAGGTGGAACTATTTACAATAAATTTCAAATGGAAATCCGTTATTCTATAACAGACAAACCATCGGCATCAATTTATACCTTAGGATTTTTAGAGGCAGGTAATTCTTATCAAAATTTTAGTGAATTTAGCCCGTTTAAATTAAAGCGTTCTGCAGGAGTTGGAGTTCGTATATTTATGCCAGCATTTGGTTTATTAGGTATTGATTTTGCACATGGATTTGATCCATTGCCTGGACAAACTCAAAAATCGGGTTGGCAAACACATTTTATTATCGGAAGACAGTTCTAA
>FCGIAJ_00300 hypothetical protein
ATGATGAAAAAAAATATTCTATTTATCGTTCTTTTACTTATTAGTACAAGTAGTATTGTTGCCCAGAAAAGCCAACGTTTAGCCTATATTGATACCGCATATATTCTTCAAAATATCCCTGCGTATTTAACAGCTCAAAATTCTTTAGATGCTAAAGTTGAACAATGGAAAACAACGCTAGACAAACAAGCAAGAGCTATCGAAATACTAAAAACTGACTTAACCAACGAAAAAGTTATTTTAACAAAAGACTTGGTTTTAGAACGTGAAGAAGATATTACGTTAAAACAAGAAGCTTTACGCCGATTAGAATCGTTATACTTTGGGCCTAAAGGAGATATGTATAATTTAAGAAAGCAATTAATAAAACCAATTCAAGATCAAGTTTACAGTGCAGTTCAAACAATTGCTTCTAGAAAGAAATATGATTTTGTTTTTGATAAATCAGGTGACTTAGTTATGCTTTATTCCAATAAAAAACACGATATTAGCGAGCTTGTTATTAAAATGATTAATATTGATCAGAAAAAACAAGTAAAAAGAGATAAAGTTGCTGCTAAAAAAGAATTGCTTAAAAATGAAAGTTTAAGCGATGCGCAAAAGAAAAAATAA
>FCGIAJ_00305 Periplasmic chaperone for outer membrane proteins, Skp family
ATGAAACATTTTAAAACCTTATTATTAGTTGCAATTTTTACAATTGGATTCGGTAGTATAGCAAATGCACAAAAAACTGCACATATAAATACTGATAAATTATTATCTGAAATGCCAGCTACCAAGTCTATGAAAGCTGAGCTAGAAAAGCTAAATAAAACATATCGTGATGATATTGAAGCGATGTACAAAAGACTAGAAGCTAAAATTAAAAAATACGAAGCGGAAGGAAAAAGTCAAACGCAAGAAGTAAATCAAAAAAGAGCTATCGAAGTTCAACAAGACAGACAACGTATTAGCAAAGCAGAACAATCTGCTGGGCAAGAAATGCAAAAAAAATACCAAGAAAAAACACTTCCTATTTTAAAGAAAGCAGAACAAGCAATTAAAGATGTTGCTGCTGCTAAAGGAATTATTTACGTATATGATGCTGCTCCTGGTAAAGGATTAATCGTTTACGAAAAAGGTGAAGATATTTATGGTGCTGTAAAAGCAAAATTAGGTTTCTAA
>FCGIAJ_00310 Glutamate racemase
ATGATAACACAACAACCTATCGGTATTTTTGACTCAGGAATTGGTGGCACATCTATCTGGAAAGAAATACATACATTGCTTGCTAACGAAAACACTATTTATTTATCCGATAGTAAAAATGCGCCTTATGGGCAAAAATCAACAGAAGAAATTTTAGCGCTATCTATTAAAAATACCGAATTTTTAATTAGCAAAGGATGCAAAATAATCGTGGTTGCTTGCAATACCGCTACTACAAATGCCATTGAATATTTAAGACGCAACTACCCTATTCCTATTATTGGAATTGAGCCTGCAATTAAAACAGCATCCATTCAAACTAAAACAGGTACTATAGGAATATTAGCTACCCAAGGAACACTCAATAGTCGTTTATTTGAAAAAACATCAGCTAGTATTAATAGTGATATTGTTATAATGGAACAAGTTGGTAATGGCTTGGTGGAACTTATTGAAAATGGTAAAATGTATTCTGCCGAAATGACCAAATTACTAAAGAAACATTTAAGTTTAATGCTTTCTTCTAAATGTGATTGCATTGTTTTAGGTTGTACACATTACCCCTATTTAATTCCACAGATAAAAAAATTGTAG
>FCGIAJ_00315 hypothetical protein
ATGGATTATACCTTGAGTAATTTTAATAAAAAAATAGAATTAGATGATATTGCGGCTGTAGCAAACATGACTTCAAATGCTTTTTGTAGGTATTTTAAACAAAGAACCAATAAAACATTTTTTACTTTTTTAAATGAATTACGTATTGAAACCGCATGTAAGTTATTACAAAATAGAGATTATTCAATTATTGAAGTTTCCGAAAAAGCGGGTTTTAAAAAATATTTCAAATTTCAACAGAAAATTCAAAGAGTTAAAACATAA
>FCGIAJ_00320 hypothetical protein
ATGAAGGTTTTACCATTTAAAATACCAAAAACTAAGAATTTAGGTTTAATTTATGAAGAGGATAAAGGTCCTTTTTTTTATGATAAGTTTCATCAACATGAAGAAATTCAAATGTGTTATGTTGTTAAGGGTGAAGGAACTTTAATTGTTGGAGATACTGTTAATGAATATAGAGGTAATGATATTTTAGTGCTTGCAGGTAATCAACCTCATGTTTTTAAAAGTGATAATTCAAAAATAAAAGAATCATTTATGATTTCACTTTTTTTTACTAAAAAATCATTTGGTGATAATTTTTTTGAATTAGATGATTTTAAAGAAATTACAGGTTTTTCAGTGCTGTTAAAAATAGTTTTAGGGTGA
>FCGIAJ_00325 hypothetical protein
ATGAACATAAACTGGAAAGGCGTAATGCCAGCTGTTACTACTAAATTTACAAATGAAGACACGTTAGATTTAGTTAATTTTGAACTAAATATTAAAGCACAATTAAACGCAGGTGTTGTTGGAATTATTTTAGGGGGAACTTTAGGAGAAGCTAGCACACTTACAGATGACGAAAAAAGAATCATTGTAAGAAAAGCAGTCGAAGTTGTAGATGGTCAGGTACCTGTTATAATGAACATTGCTGAACAAACAACTGTAGCGGCAATTGATGCTGCAAGAAAAGCAAAAGAAGATGGAGCGTCAGGGTTAATGATGTTGCCTCCAATGCGTTATAAAGCTGATGACAGAGAAACTGTAACTTACTTTAAAAAAGTAGCAAACAGTACCTCTTTACCAATTATGGTGTATAATAACCCTGTTGATTATGGTATCGAAGTTACTTTAGATATGTTTGAAGAGTTATTACGTGACTGCCCAAATATCGAAGCTGTAAAAGAATCTACTAGAGATTTATCAAATATTACACGTATTAAAAATCGTTTTGGTGATAGATTACAAATATTATCAGGTGTTGATACCTTAGCTTTAGAAAGTATCTTATATGGGTGCTGA
>FCGIAJ_00330 hypothetical protein
ATGGGTGCTGATGGTTGGGTTGCAGGTTTAGTATGTGCATTTCCTGCAGAAACAGTAGCTATTTTTAACTTAGCAAAAGCAGGAAGAGGTAACGAAGCTAGAGAAATTTACCGTTGGTTCTTACCTTTATTAGAATTAGATATTAATTCTAAATTAGTACAAAATATTAAATTAGCAGAGGTTGCTACTGGTATTGGTACTGAAAATGTGCGTGAACCTCGTTTACCATTAATCGGTGAAGAAAGAGCAAACGTTTTAGCAATTATTGAAGATGGTTTAAGAAACTAG
>FCGIAJ_00335 Aldedh domain-containing protein
ATGATTACAGGAAAAAATTATATAGGAAATCAATTAAAAGCTTCAGGAACAACTACGCATAAAACCGTGAATCCGAAGTTAAATATACAAAACCCAACAGATTTTTATCAAGCAACTTTAGAAGAGGTTAACGAAGCTGTTGAGTTAGCAGATAGCGCTTTTAAAGTATATCGTAAAGTTTCAGGAGAAAAAAGAGCCGAATTTTTAAATGCTATCGCAGATGAAATTTTAGCCTTAGATACTGAACTTACTGACATGTATATGTCAGAATCTGGTTTACCAGAAGGAAGAGCTCAAGGAGAAAGAGGTAGAACGGTTGGGCAGTTAAGAGCTTTTGCTGATTTAGTTGCTAAAGATCAATGGAGAAATGTAACAATTGACCAAGCTATCCCTACAAGACAGCCTTTACCAAAATCTGACCTTAGAAAAACATCAATTCCTTTAGGACCTGTTGTGGTATTTGCAGCAAGTAATTTTCCATTGGCATTTTCTACCGCAGGTGGAGATACTGCTAGTGCCTTAGCATCAGGATGTCCTGTAATTGTAAAATCGCACGCAATGCACTCAGGAACGGGTGAATTAGTAGCATCAGCAATTATAAAAGCAGCCGAAAAAACAGGAATGCCAAACGGTGTATTTTCAAACATTACAGGTAGCGGAAGAGTTGTTGGTAGCGCCTTAGTAAAACATCCGAAGGTAAAAGCAGTTGGTTTTACAGGAAGTATTGCAGGTGGTAGAGCACTTTACAATTTAGGAGCACAAAGAGACGAACCAATTCCAGTATTTGCTGAAATGGGAAGTATCAACCCTGTAGTTGTATTGCCAAATGTTATCAAAAATAAAGCAGCAGAAACGGCTAGTACTTACGCTGGTTCAATTACTGTTGGAACAGGGCAGTTTTGTACAAACCCTGGGTTATTACTAACCATCGAAGGTGATGATACAGATGCTTTTGTAAAAGATTTAGCCGAAAAAACTGTAGCAATTGCACCACAGTGTATGTTACACCCAAATATTAAAGACGGTTTTGTTTCAAATGCTAGAAGTTGTAACCTCTCAACCAGGTGTTCAGGTTGTTGGTCAAATTACAGAAACTGTTGA
>FCGIAJ_00340 hypothetical protein
TTGAAGCAAATTTTGCAGCATCAACAATTTGTGCTGTATCAGGTAGCTGAGTTTTTAGCGAATCCTAAAATGCATACCGAAGTTTTTGGTCCTTTTTCATTAGTTGTAAAAGCAAAAGATCAAGCAGAATTATTAGATGTTATTGACCATTTAGACGGGCAATTAACAGGTACTGTTTTAGCAGAAAAAGAAGATTTTGACGCTTTACCAGCAGTAGCAGATGCTTTACAGGCAAAAGTTGGAAGAATTATTTTTAACGGTGTTCCAACAGGTGTTGAAGTTTGCGAATCAATGACACATGGAGGCCCTTACCCTGCTTCTTCAGATTCTAGATTTACAGCCGTAGGTTTAGGAGCTATTAAAAGATGGGTGCGTCCTTTTAGTTTTCAAGATTGGCCAACCGAATTACTACCTACTGAATTAAGAAATTAA
>FCGIAJ_00345 hypothetical protein
ATGGTCAAACAGGTAAAAAAGTGGACTGGGTGTCGTTTAACAAACGTAAAAAGTTATTTAGCTGCAGAGAATTTAACAATTGATTGCCCTGAATTAGGCGAAATTACCTTTGACGTTTCTTACGGAGGAAATTATTACGCCATTGTAGATCCGCAGAAAAACTTTTCTGGAGTACACGATTTTACCGCTAGTAAAATCATCCAATATTCGCAGGTTGTTAGAGATCGTATCAATGAGAAATATCCTGATATGTTTATTCATCCTGAAAATGATACCATTAGAGATGTAACCCATATGTTATGGACAGGAAATCCTATTGACCCTACTTCATCAGGTAGAAATGCTGTTTTTTATGGTGATAAAGCCATCGATAGAAGCCCTTGTGGAACAGGAACATCTGCTAGGTTAGCACAGTTACACGCCAAAGGAAAACTTCAATTAAAAGAAGAATTTATCCACGAAAGTTTTATCGGAAGTAAGTTTATTGGGCGTGTAGAAGAAGAAACTTCTTTAAACGGAAAACCTGCAATTATACCTAGTATTCAAGGTTGGGCAAAGGTTTTTGGTTACAATAATATTATTATTGATGACCAAGATGATCCTTATGCACACGGTTTTCAAGTTATCTAA
>FCGIAJ_00350 hypothetical protein
ATGTTATCTTTCAATTTAAAAACAAAATTGGAAACAATAAAACATAAAATACTCAAAAATCATTGCTATACCGAGCTTGTTTATCAACGGATAAATAAAAAGCTCGGTATAGCTTTTTCTAAATTTGAAATAGAAACACTTATTCAAAAGGTATTGGAAGATACCGCTTTAGATGACTACGAAAAAATAGGTAAAAACTTCTACATTACTAACAAAAACATAATATTACTATTACAGTTAATACTAGTACTTTTAGAGTTATTACCGTTAATCAAATAA
>FCGIAJ_00355 hypothetical protein
ATGTCAAAAGAAGTAGTAATTATTGGTGGAGGAATTATAGGCTTATGTTCAGCGTATTACCTTCAAAAAGAAGGACACAAAGTTACCGTTATTGATAAATCTGATTTCTCAAGTGGTGCATCTTATGTAAATGCAGGATATATTACGCCAAGTCATATTATTTCTTTGGCAGCCCCAGGAATGATTAACAAAGGGATTAAATGGATGTTCGATTCAAAAAGTCCTTTTTCGGTGAAACCTCGTTTAGATTATGATTTTGTAAAATGGTCATGGTTATTTAAAAAAAGCTTCTACCAAACAAAAAGTAGAAAGCTCAATTAA
>FCGIAJ_00360 FAD-binding oxidoreductase
ATGTGTTATCAAACCGATAAAGCTGGTGAAGAAGAATGGAAAACTGGAGAGCGTGCCATTCAAGAAGGCTTAAATGTTGAAAATTTAACAAAAGAACAAGTACTGAAATTAGAACCAAATGCAGGTTTAAATATTAAAGGTGCCATTTATTATCACACCGATTCACACATGACTCCAAGTGAATTTATGCCACAATTAAAACGATATTTAGAGAAAAATGGCGTTGCAATTTTAGCCAATGAAGAAGTGCTTGACATTAACGTAACTGGCAATAAAGTAACTTCTCTGAAAACAAACAAACAAGAATTTACTCCTGATGAAATAGTCGTGGCAACTGGCTCTTGGTCGCAAATTCTAATGAAAAAATTGAATACCACAATTCCTATTCAAGCTGGAAAAGGATACCGAATTAATGTATCTCAAGAAACAGGAATTACCATTCCTGCCATTTTAATGGAAGCAAAAGTTGCTGTAACGCCAATGAACGGTTTTACTCGTTTTGCAGGTACTATGGAAGTTGATAAAATTAATACCAATATCAATAAAGTACGTGTAAATGCCATCGCAAAAGCAAGTGAACGCTTTTATCAAAATTTAAAAATTAGCCAGAAAGAAATTGACGATGTAGCCTCTGGATTAAGACCGTGTTCACCTGATGGATTGCCATATATCGGACGTTTATCAAAAGTGAAAAACGTAACCGTAGCAACAGGACACGCCATGATGGGATGGAGTTTAGGACCCGCAACAGGAAAATTAATATCCGAAGTAATTTCTGATAAAAAAACAAGCCTCGATTTAAGCCCGTTTCATGCAGAAAGATACGCGTAA
>FCGIAJ_00365 hypothetical protein
ATGCGTTACGAACAAATTAATAACTCGTTATTTATAGAAAATAGAAAGCGTTTTACAGCCAAAATGCAACCCAACAGCATCGCTATTTTAACATCAAACGATGTGAAACACAACAATGCCGATGATGTAATGGGATTTACACAAAATAATGACCTTTTTTACCTTTCGGGAATTGACCAAGAAGAAACTATTTTAGTGCTGTATCCTGATGCTTATAAAAAAGAAAATCGCGCGATTTTATTCGTAAAAGAAACTAGTGAACTCATCAAAATTTGGGACGGTGAAAAATTAACCCAAGAAAAAGCTACTGAAATTTCAGGGATTTCAAGAGTAACTTGGAACAAAGATTTTGAAAGCGTTTTACAAGCAATGGCTTTTGAAGCTGATGGTTTTTATTTAGGGCATAACGAACACTATAAACGTGCTACCAATAATCAAGAAACCCAACAAGATAGAATGATAAAATGGTGTAAACAAAAATATCCTTTACATCAATATTATCGTGCCGCAAAAATCACCCGTAATTTACGCCCTGTAAAGTCTATTAACAGATTGAACACGAATTATTACAAAAAGCAGCCGATATTAGCGTAG
>FCGIAJ_00370 Peptidase M24
GTGAAATCTGGGGCTTCACATCACGCTTTTCAACCGATTGTTGCTTCCGGAAAAAACGCTTGTGCCTTACATTATAATACCAACGATTCGGTTTGTAAAGACGGTGAAATGATTTTACTTGATTTTGGCGTTTGCTATGCAAATTACAATAGCGACACTACGCGTTGTTTTCCTGTAAATGGAAAATTTTCAGAAAGACAAGCTGCTGTTTATTCTTCTGTTTTACATTGTTTAAAAGAAGGTAGCAAGCTTTTAAAAGCAGGGATTTTACCTGCCGATTACGAAAAAAACATGGCAGGTTTAGTGGAAGCTGAATTGATAAAATTAAACTTATTAAATGCTGATGCCGTAGCAAATCAAGATCCTGAAAAACCTTTATATAAACAATATTTTATGCACGGAACAGCGCATTATTTAGGTTTAGATGTGCATGATGTTGGTTTATATTCTCGTCCTTTTGAAGCGGGAATGATACTTACTTGCGAGCCAGGGATTTATATTGCAGAAGAAGGAATTGGTTGTCGATTAGAAGACGATTATTTAATTACAGAAGATGGAAATGAATTTAACTGCTAA
>FCGIAJ_00375 hypothetical protein
ATGAATACATTCGGAATTGGAGGTAGTACTATTGAAGCAGAATTAAATGCCATAACTCCAACGGCTCATTTAGTTGAACCGATTCAAAAAAGAAGAGTTTCAAGCCAGAATAAACAAGGCTTGCTTAATGATGAAAGCTCAAAATAA
>FCGIAJ_00380 X-Pro dipeptidase
ATGATGAAAGCTCAAAATAAGCAGGCAATGTATTTACATGCTGGAACAAATTTATTTTATTTCACAGGAATGAAATGGAGTTCGAGCGAACGAATGGTAGGTGCGATTTTGTTTCAAAATGGTGATTTACATTTTATTGCTCCAAAATTTGAAAAAGGAACAATTTTAGATTTCATGCTGATAAAAGGCGACGTAAATTGCTGGGAAGAACACAAAAGTCCTTTTAAATTATTTACTAAAATACTTATCGAAAATAAAGTTACCCAAGGTGATATTTTAATGGATGAAGCAACGCCTTTTTTCATTATTGATGGAATAAATAAATGCAACGAAGTATTTACTTTAGAAAGTGCAACGCCAATTACCGCAGGTTGTAGAATGATAAAATCGGATGCTGAAATTGCTATTATGCAACATGCTATGAATATCACTTTAGAGGTTCAAAAAGCGGCAGCTCGTATTTTAAGAGTTGGAATTTCAGCAAAAGAAGTAGAAGATTTTATCCACGAAGCACATATTGCTTATGGTGCAACTGCTGGTTCTTATTTTTGCATTGTATTATTTGGGGTTGATTCATCATTTCCTCACGGTGTAAAAACGCCTAAAAATTTAGAATTAAACGAAGTTGTTTTAGTAGATACTGGTTGTGTTTTACACGATTATATTTCTGATATTACAAGAACTTATGTTTTTGGAGAAGCAGATGATTTACAAAGATCTATTTGGAATATTGAAAAAGAAACCCAACAAGCTGCATTTAAAGCCGCTAAATTAGGGCGTGTTTGTGCTGATATTGATGCTGCTGCTAGAAAAACATTAGAAAGTCATCAGCTCGGTCCTAAATATGATTTACCTGGTTTACCTCACAGAACAGGGCATGGAATTGGTTTAGATATTCATGAATGGCCGTATATTGTTAAAAACGACAACACGGTTTTAGTTGAAGGAATGGCGTTTAGTAATGAGCCAATGATTTGTGTTCCTAATAAATTTGGAATCCGTCATGAAGACCATATTTATATGACTGAAAACGGTGCTAAATGGTTTACAGAACCTATGCACAGCATTGAAGATCCTTTTGGAATTTCAAAATAA
>FCGIAJ_00385 hypothetical protein
GAAAGTGCAACGTGGTTGCATATAGAAGATGCGAAACTAGCAGATGGTCCAGTATCAGGATATCAAACGAATTTCACCAATTCAGGTAGTGTTGATGTTTCTTGCTTGTCTGGAAATATTCATTTAGCGTTTAGATATTTAGGAGGAGATGGAACAGTTACAACTACTTTCCGTATTGATAATGTTAAGTTTACAGGAGGTGAATAG
>FCGIAJ_00390 Acyl-CoA thioesterase 2
ATGAAAAACGCACAAGAATTACTAGAAATCCTTACATTGAAAGATTTAGGAAACAATGATTTTGATGGTACTAGTAAAGACATTGGAAGCCCTAATGTTTTTGGAGGACAAGTACTAGCACAATCATTAAATGCAGCTTATAGAACAGTTTCTGAAAACCGCTTTCTACACTCATTACACTCTTATTTTTTAGAAGCAGGAAATTTAGAACTACCTATCACTTATCATGTGCAACGAATTAGGGATGGTGGTAGCTTTTCTACACGCAGGGTAACTGCCTCTCAAAATGGGAAAACCATTTTTATTTTAGCTTGCTCTTTTCATAAGGTGGAAAAAGGGTATGAGCATCAAATTCCCATCAAAAAAGAGATAAAACAACCTGAAGAATTACTAAGCTGGACAGATATTTTAGATCAATTTGGCGCCTTTTTACCTAAAAAACTAAAAGCTTTTTTAAGTATTGAACGTCCTATTGAATTTAAACCTACCGAAGTACCTAACCCATTAGAAGTTAAAAACCTCCCTCCCGTTTTAGATATATGGTTCAAATTAAAAGGAGCCACCACTAATTTAAGTTTACCTATAAAACAACAAATACTAACCTACCTCTCCGATTATAATATCTTAACAGCGTGCTTGAATCCAAATGCTAGCGAAGCTAATTTTGGAAATACGCAAATGGCCAGCTTAGATCATTCAATGTGGTTTTATAGAGATTTTGATTTTAATGATTGGATGCTTTTTTCTATAGAAAGTCCTAACTCCTTTGGTGCACGTGGCTTTGCTTGTGGAAATATTTATACAAGAGATGGAAAATTAATAGCCTCTGTTGCTCAAGAAGGTTTAATGCGTCCTATGAAAAAATAG
>FCGIAJ_00395 Acetyltransf-6 domain-containing protein
GTGAAGATTTTATCCTGTAATAACAATATCCCTAATGCTCGTTATTTTTTATCAATAAACGAAATTCCAAATGATCTTTGGGAAAAACTTCAATGCACTAATAACAACTACTTTAATCCCTTATATTTAAGCGCACTAGAAGTAAACAATCCACAAATTTCATTTTCCTATATTATTCTACTAGACATTCATCAAAATCCAATAGCCTTTGCAAGCATACAAATTCTTGATTTTTATCTGGATAATGTTCAAAACAAAGTATTATCAGCTGTAGAAAAAATAAAATCTATTGGGCATAAATTAGGAGTTATCTCTACAGAGAAACCTCTTAAAATAGTAACTTGTGGAAATACCTTTGTAAGTGGAGAACATGGAGTTTTTATTAAAGAGCATGAAAACAAAAAAGAAGTTATAAAAGATTTAGCAAGAGCTATTACAAACTTTCCAAATGCTAAAAAAAATCTTAAGAATAAGATTGATGCTTATATGTTGAAAGACTTTATACAAGAATCACTTTTTATTACCGATGAACTTCATGATTTACAGTACTACTCTTTCAATGTAGAACCTAATATGGTACTCTATTTAGATGAAAAATGGAATGATTTTCATGATTATCTAGCAGTATTAAAAACAAAATTCCGAGTAAAAGCCAAAAAAGCTTTTAAGCAAAGCATCGCTTTAGACACTAAAATTATTACAGAAGATAATATTGATCTTTTCTTGCCTAAAATGGAAGAACTTTATAAAAAAGTTTCTACCAAAGCAAACTTTAATCTGAATGATTTCAATATAAATACCTATAAAGCACTCAAGCAAAATTTAAAAGAAGCTTATATATTACAAGCCTATTATTTACAAGATAAAATGGTAGGTTTTTTATCAGGTATGATAAATCAAAATGCATTAGACGCTCATTTTGTAGGAATAGACTACGAGCTAAATAAAACATATGCTATTTACCAACGTATGTTATACGACTATATAGGAATCGCTATTAAAAACAAATTAAGCATTATTAATTTTGGACGTACCGCAAGCGAAATTAAAAGTTCTATTGGCGCTGTACCACAAGATTTGACTATTTATTTACGCCATAAAAAATCAATTCCAAACCGAATTCTCAGCTTGTTTTTAAAACGAATTCAACCTACTGAATTTAAGCAAATGCATCCTTTTAAATCAAAAAATTCATAA
>FCGIAJ_00400 hypothetical protein
ATGGCCAGTCCAGTTATAAAAGTATTTGCTTGGAGCTTCTTTTTAATCGTGGGGAACTACCTTCTTTTTTCAATCGTTCAACACTATGAATCACTTTGTTCTTTATTTTCTTTTATACAAATAGGCAAATTATTCTTTACTTCTGGAGGTCCTTTTTTACTCACAGGAATCTTCCTTATAGCCCTATCTTTACCTAAGGTTTATATCAACACCTTGAAAAAAGACATTACTTTTTTTAATAAGAAAATTTTATTCCAGGAAATATACGCACTACAAATTATAGAAAAATTCTCTAAAAGCAAGCGCTCTTCAAATAGTTATCCTTCTTATGAATTAAATATAATTACTAAAAACGGTAATAGGTATAATTTACTAAATCATGGAGATAAAATTCACCTTTTAAGCGACATGGTAAAAATAAACAAAATTCTAAGAGTCCCTATTTGGAATAAAGCCATCTGA
>FCGIAJ_00405 Leucine--tRNA ligase
ATGCAATACAATCACCAAGAAATAGAAAAGAAATGGCAACAGTTTTGGGCAGATAACCAAACTTTTAAAGCCAGTAATACATCGGAAAAACCTAAATACTATGTTTTAGATATGTTTCCTTACCCTTCTGGAGCAGGACTACACGTTGGACACCCTTTAGGTTATATTGCAAGTGATATCTATGCCCGTTACAAACGTCATAAAGGATTTAATGTATTGCATCCTCAAGGATATGACTCTTTTGGTTTGCCAGCAGAGCAATATGCTATTCAAACAGGGCAGCACCCTGCTATCACTACAGAAACAAATATCAAAACTTACCGTCGTCAACTGGATAATGTAGGTTTTTCTTTCGACTGGTCTAGAGAAGTGAGAACTTCTAATCCGGAATATTACAAATGGACTCAATGGATTTTTATACAACTGTTTAACTCTTGGTATAATAAAGACACTGATAGAGCCGAAGATATTTCAACCCTAATTTCAACATTCGAGTTAGCAGGAAACGCAAATGTAAACGCTGTTTCAGATGAAAATACAACTTGCTTTTCTTCAAATGATTGGAAAACTTTTTCGGCTACAAAACAGCAAGAGATTTTATTACAATATCGTTTAACCTTTTTATCTGATACAGAGGTTAACTGGTGCCCTGCATTAGGTACCGTTTTGGCAAATGATGAAATTATAAACGGACTTTCTGAGCGAGGATCACACCCTGTTATTCGTAAGAAAATGACTCAGTGGTCAATGCGTATTTCTGCTTATGCTCAACGTTTGTTAGATGGTTTGCAAAAAATTGATTGGCCTCAACCTTTAAAGGATTCTCAAACCAACTGGATTGGCCGCTCTCAAGGAGCAATGGTCTCTTTCAATATCGATGGCCATGATGACAAAATTGATGTATTTACAACGCGACCTGACACTATTTACGGAGTTTCTTTTATGACTCTTGCTCCTGAGCATAAATTGGTTAGCCAAATTACAACTGCTGAGCAAAAAGAAGCCGTTAATGCTTATATAACAGCAACAGCCAAACGTTCTGAAAGAGATAGAATGGCTGATGTTAAAACTATTTCTGGAGTTTTCACAGGAGCGTACGCGCTACATCCTTTTACAGGAAAACAAGTTCCTATTTGGATTGGTGATTACGTATTAGCTAGCTATGGAACTGGAGCTGTTATGGCTGTTCCTTGCGGAGATCAACGTGACTATGATTTTGCAAAGCACTTTGGATTAGAAATTCCTAATATTTTTGAAAATGTAGCTATCTCTGAAGGGGCGCATACTGATAAAGAAGGCACTAAAATAGCTAATTCTGACTTCTTAAATGGCCTATCTTATAAAAAAGCTATGAAATTAGCTATCTATGAAATAGAACAACGTGGCTTTGGGTTTGGAAAAATTAATTACCGTTTACGTGACGCCGTATTTAGCCGCCAACGATACTGGGGAGAGCCTTTCCCTGTGTATTATAAAGAAGGAATGCCTCAAGTAATTGCTTCCAAATATTTACCGATCGTGCTTCCAGAAGTTGAAAAATATTTACCTACAGAAGACGGAAAACCTCCTTTAGGAAATGCAACTGCTTGGGCATGGGATACCACTACGAATACAGTTGTTGAAAATAATAAAATTAATCATAAAACTATATTCCCTCTAGAATTAAACACCATGCCTGGATGGGCAGGAAGCTCTTGGTATTTCAATCGCTATATGGATGCTAACAATCAAGATAGCTTTGTTAGCAAAGAAGCGGTTGACTATTGGAAAGAGGTTGATTTATATATAGGTGGCTCTGAGCATGCTACAGGGCACTTACTATATGCCCGCTTTTGGCAAAAATTCTTATTTGACAAAGGGTTATTACCTACAGATGAATTTGCAAAAAAACTGATTAACCAAGGTATGATTTTAGGAACCTCTGCTTTTGTTTATAGAGTAGAAGGAACCAATACTTTTGTTTCTAAAGGACTGATTGCTAACAAGAAGGTACAACCAATACATGCTGATGTTTCTCTAGTAAACTCTTCAGATGAATTGGATATAGAAGGCTTTAAAAACCACCCTTTAAACATCGATTTTAAAAATGCAACGTTTATCTTAGAAGAGGGTAAATATATAGTTGGTAGAGAGGTTGAAAAGATGTCTAAATCAAAATACAATGTAGTCAATCCTGATTTGATTTGCGAAGAATATGGTGCTGATGCTTTGCGTTTATTTGAAATGTTCTTAGGTCCACTAGAACAAACAAAACCTTGGAAGACTTCAGGAATATCAGGAGTATCTTCTTTCTTAAAAAAATTATGGAAGCTTTATGTTGACTCAGAAGGGATTACTGTTTCCGATGCTGAACCAACTAAAGAAGAACTAAAAACATTGCATAAAACAATAAAAAAAGTAGAAGACGATATTGAAAACTTCTCGTTTAATACTTCTGTTTCTACCTTTATGATTGCAGTAAATGAGCTAACTGCTCAAAAATGTAATAAAAGAGCTATCTTAGAACCTCTTTTAGTATTAATTTCACCATATGCACCACATATAGCAGAAGAACTATGGAATCAATTAGGACATAATACTTCAATAGCTACTGTACGCTTTCCTAAGTTTGAGGCTTCTTATTTGGTAGAGAGCGCCAAAAACTACCCTATTTCTTTCAATGGAAAGACACGTTTTACCTTAGAGTTACCTTTAGATTTAAATAAGGAAGAAATTGAAAAAATTGTTATGGTAGATGAGCGAACATTATCACAGTTACAAGGAAGGACTCCTAAGAAAGTAATTGTAGTTCCTGGAAAAATTATCAATATTGTAGGATAA
>FCGIAJ_00410 DUF2911 domain-containing protein
ATGGATGCTGCTACCTACCCTAGTAGTTATAGAGTATCAGATAAATTAGTGAAAATTATTTACAGTCGCCCTCAATTAAAAGGTAGATCTCTAACAAAGTTAGCACCTGAAGGAAAAGTTTGGAGAACAGGAGCAAACGAAGCTCCCGAAATTACTTTTTATAAAGATGTTACTTTTGGAGGAAAAAATGTAAAAGCTGGCACTTATACTTTATTTACAATTCCAGGGAAAGAAAATTGGACCTTTATCTTAAGCACTGCTAAAAATGTTTGGGGCTCTTATTTTTATAAAGAAAATGAAGATGTAGTTCGCGTAACAGGAAAGCTTTCAAAATCTAAAAAACCTATTGAAGCTTTTTCTATTGCTTTTGATGGTAAAGATAATGATGCAACTATGTACCTAGGATGGGGAACTACTGTTGTATCTGTTCCTGTGAAAGGATAA
>FCGIAJ_00415 Integrase catalytic domain-containing protein
TTGACCTCTTTAACTACTATAACACATTGTTTTGGGCTTAAACGTGATGCGTATTACAAATACAAATCTAGAGCTGATAAACGTTTAGAACTCGAGAAACAGATTATAAAAATAGTTAGAAAAAGGCGCAAATCTCTTCCTAGAGAAGGCGTCCGTAAACTTGTAAAATCATTAGATGTCGATTTTAATAAAGGTAATATTAAAATTGGTAGAGACACTTTATTTAATGTGCTTAGAAAGAATCAGATGCTAACACTTAGAAAGAAAACAAGTGCTAGAACTACAAACTCTTATCATCGTTTTTATAAATATAATAACATCATAAAAGACTTAGAAGTTACTAGAGCGAACCAAGTTTGGGCTTCTGATATAACATACATTAGAACCGTAAAAGGATTTTGTTACTTGGCTTTAATAACTGATATGTATTCAAGGAAAATAGTGGGTTATGACCTTAGTGATAGCTTGGAATTAAAAGGATGTGTAAGAGCTCTTAATAAGGCTATTTATCAAGCTAAAAATATTAAACAGCTTATTCATCATTCAGACAGGGGTATATAA
>FCGIAJ_00420 Putative iron-regulated membrane protein
ATGCTTATAACATTATATAATCTAAGGAAGTATCTTTTCATGAAAAATCGAAAATTAAACCAATGGATCTGGAAGTGGCATTTTATAGGAGGAATCATTTCACTTCCTTTCGTACTAGTCCTTTCAATAACAGGAGCTATTTATCTATTTAATCCAGATATTGAAAAGAAAGACGTAGCCTCTTTTCAAAAAATTACGCAAAAGCAAGAAAAACAACAACTATTATCTTATCAAAAACAGTGGAAACTCGCTCAAAAAGCCTCTAAAAAGCCATTAAATAGTTTGATTATCTCTACTGACTCACTAGTAAATACCATATTTACATCAGGAAGGTTTGGTGGAAGAAAAAACATATATATCAATCCTTATTCTGGAGAAACAGTAGGTACTTTTTCTCCTAAAGATTCTTGGATGTATAATATCAGAAAACTGCATGGAGAGCTACTGGGTGGTAAAATAGGCACAAAGATTATAGAACTGGTTGCTAGTTGGATGGTTGTACTCATTATTACGGGGTTGTATGTTTGGTGGCCATTCAAAAAAGGAATCAATGGTGTTTTTTTAATTCGCTTCAAAAAAGGGAAACAGCTCTTCTATAGAGATATGCATGCTGTTATTGGTTTTTGGATTTCTATTTTATTATTGATAACATTAGCAGGAGGGTTACCTTGGACAGATATTTTTGGAAGTAATTTTAAATGGGTTCAGAAAATCACCAATACAGGATATCCGAAAACATGGAGCGGTAAAGGACTTGCTTCAGTTCCTGCTGAAAAACCTATTACCTTAGACGAAATGGTAATCATAGCTAAACAACAACAACTAAAAGGAATTACAAGTATAGGCTTACCTAAAACTTCAAAAGGCACCTTTAGTGTTTCTAATAAAACCTATGATTTAGCTAGCCAGAAAATGCTACATTTCGACCAATACTCTGGAAAATTAATCAAACAGCACAACTGGAGTGATGTAGGTGTTTTAATGAGGGGAAGAATGTGGGTAATGGCTTTTCATCAAGGTCAATTTGGTACTTGGAACTGGTGGGTAATGTTTTCTTTAGCAATTATACTTACAATAATGAGCTTATCTGCTTTAGCTTCTTATTTATTAAGAAAAAGAAAAGGTCATTGGGGAGTTCCTAAAGTACCATCAAAATTTAAAGTGGAAAAAGGAATCATATTCATACTCATACTATTAGGAATGATATTACCTACTTTTGGAATTAGCCTAATACTTATAACACTCATTAACACACTGCCTAAAAAGCTTATTTTTTCAAAATTATCTTTATTTTAA
>FCGIAJ_00425 TonB-dependent outer membrane receptor
ATGAGTACTTCAAAAGCAGCTAGTAACGAACAACATTTCATGGCGACTAGATCTCCCATATCTACGAAATCTTTATTTCTATACATTGAAGATGGACTACCAATTAGGCCTGTAGCTGTATTCAACCATAATGCTTTATTAGAAATGAACTCTACTGCGTTTAATCGCGTAGAAGTTTTAAAAGGACCTGCTTCTAGTATTTATGGTAGTGAAGCTATTGGAGGTAGCTTTAACTTTATCACTAAAAATCCCTCAAAAGAACTAAGCGGTTCTTTAGGCCTTCAAATTAATAGTTTAGGACTCACTAGACAAGAAGCTGAAATTTCAACTACAGTAAACGAAAAATATGGTTTTTATTTTGGAGGACATCATATAGCACGAAAAAATGGTCCAGTTGCCCATTCTAACTACGAAAAAACGGCACTGACGTTTAAAAATGTGAATGATTTCTCTGAAAATTTAAAATGGATAAACACCGTTACATTCATTGATTATCGTTCAGATATGTCTGGCTCTATTTCTGAAAAAAATTATCTTGATGGAGACTATAAGAGTAATCAAACATTTACCGAAAGGGAAGCCAAATCAATCCGATTTCGCTCTTCGTTAAATAAAATATGGAATGGCCATCATAAAACATCTTTCAATTTTATATACCGAAATAATGAAATGAATCAAATTCCTTCGTATAGAATCAAACAACATAGAGAAAATGGAAAGCTAACAGGAACTGGAACTGGTGAAATCAATTCCAATAAGTTCACCAGTTATGTAGGTTTAATACAACATAAAATTGACTTTAACTTTGCAAGTGCATCTTTAATTACAGGAGCTACAGCAGATTTTTCTCCTCAAGACTATATAGCAGAAAAAATTGATGTAACAGTAAATACCAATAATGCACAAAACATAGCCTACTCCTTAAAAAAAGACGCTGACATACTCAACTATGATGCCGATATTTTTAACTATGCAGGCTATGCTCAATTTGAAATTTCTCCATTGGAATCTTTAAAGTTTACTAGTGCTATTCGTTATGATGGTTTTTCTTATGATTACAACAATCGGATAGAAGATATCGCTGGGGTAAAAGATACTAAAGTTACCTATCATAATATTGCTCCTAAACTAGGGCTTAATTATAACATAAATAGAAACTCCGGTATTTATGTAAATTACTCGAAAGGCTTTACTCCACCACAAACGGCATCTTTATTCAGAAATTCTAAGAATAAAATGGCCGGAAATACTGTTTTTGATCTTAACCCTGCTAAATTTAACAACTATGAAATTGGCGGATATTTCTCAGTTCCTTCAAAACTAAAGTTAGACATTGCATTATACCAACTAGATGGAAAAGACCGTCTGATTTCTATCAGAGATGCAAATGGTAATTTTGCACAAAAAAATGCGGGAAAAACACGCTCAAGAGGTATCGAATTAGGAATAAAATATAATTTCTTAGAGCATCTTTCTTTTTCCTACAGTGGAAGTTATGCTACGCATAGATATATCAGTTTCTTTCATAGAAATATTGATTATTCTAATACAGATATGCAAACCGCTCCTAATTATTTAGCCAATGCTAGCCTTACTTACAAACCTATTCAAAATTTAAATATAAGTTTAGAACATGAACAGGTTGGAAAATACAATACCAGCTTTGAAAATCAAGCCATCATTGGTAAAGACACCAATGGAAATAGTATTAAAGGCACCTCTACTTATAAAGGGCACCATGTGTTTAACCTAAGAATAACTTATAGAATCAAAAAACTTGAAGTTTGGATGCATGCTTTAAATATATTTGACCAGTTATATGCTGTAAGAGCTTCTTATAGCCCTTGGAGTAAACAAAATTCCTATAGCATTGGAAATCCTAAGGCTTTCCACCTCGGTGTAAAGTATAACTTTTAA
>FCGIAJ_00430 hypothetical protein
ATGAATAACAAAATTTTAATCATCTGTATAGCAATTATATTACCTATAATGTCTTATTCGCAACAGATATATACAGGCAAGATTATTAACCAAAACAACAATCCTGTTGTCGGTGCTGCTATAATTTCTTTAGAAAATAAAAACAAAGGAACTACTACTGACCTTCATGGATCTTTCAGCATTACACTTACTACTCCTAGCGTACAAATATCTAGCATTGGTTTTAATACCAAAACGATCACACTACTAAAAAAAAGAATCTTATTTCTTTAG
>FCGIAJ_00435 hypothetical protein
ATGAATTTATTAACGATGAAAGATTTAAAGAAAAATAATATTCTATTCGTACTACTATCTATACTATTTTCAGCAAACAGCATAGGAAACAACCCATTCCCTACAAGTTATGAATCTTTTTTAGAAGATTGTGATGCTTGCGGATGTGGTAATAACGGAGGTAGCTTAGGCATGGGAGGTGTTATCGACAATAACTTTGTCGGTATTAGGTATTTATACCAAAAATACAACTCCAAAGATGGAATTTTTAATAATTCGCCTAACATTGATGAATCATTTAATACGATACAAATTTGGTCTCGAATTCCTATTACTGAAAATATAGAAATTCAAGCCTTCGTTCCCTTTCATTTCCATCATAGAAACTACATCAATAAAACAACCTCTATAAATGGACTCGGAGATATCAGTTTATTTGCTAATTATACCTTACTAAAAAAACAAAACAGTAATTATATAGAAACAACCGATAAAATTACCTCAATAAATCATTTGTTAAAGATAGGTGGAGGAATTAAAATACCAACTGGAAAATTTGATGAAAAAATAAATAATACTATCAATCCTAGCTTTCAATTAGGCACAGGAAGTATTGATTATATGACAAATATTCAATATACATATAAATATAATGAACTAGGGATGACTAATTTTTTAAATTACTACTTTAAGACAACCAATGAAAAAGAATATAAATTTGGAAATCAACTCAATTTCAGCAGTTCTTTTTTTTACGTTTTTAAAGACAATCAAAATCATTCTTTCGTACCTTCTTTAGGTATTTCTGGTGAGTTTTACAAAAGCAATAAAAAATTCAATCTCGAAATCAAAAATACTAAAGGACATGCTTTATTTTCAAATATTGGTATGGAGTATAACACTGAGAAATTAACCTTTGGTGCATTAGCTATATACCCCATAAACCAAAAATTAGCTCAAGGAACTATTGAAATAGAGTACAGAACGAGTATCTATCTTAACTACAATTTTTAA
>FCGIAJ_00440 Cytochrome-c peroxidase
ATGAAAAAAATTATATTATTAATTAGCGGGTTGATCTTTTTTACAAATTGTAATAACAAAACTGTAAAATATGAAAAGGTGACATTACCTTTTGAAAAACCTAGTAATTTTCCTGAATTAAAATATAACTTAGAAAGTAATCCTTTGACTGACAAAGGATTTGAACTAGGAAAAAAACTATTTTATGATGGAAGATTGTCTTCTGATGGTACTGTTGCTTGCGCTTTTTGTCATCAACAAAAATTCGCATTCACTCATCATGGCCATCAATTCAGTCATGGCGTCGAAGACAGAAAAGGAACTCGAAATTCGCAACCTATACAAAATATGGTTTTTCAAAGCCAATTCGCTTGGGACGGAGCAGCTTTTCATTTAGATTTATTCCCTATCATTCCCATAACTAATGAGAATGAAATGGGAGAAACCGTAACTAATGTTCTTGAAAAACTTCAACAAGATCCCTACTATCAAGATTTATACACGCTGGCATTTGAAGATGGTAAAATAAATACAGAAAATACCTTCAAAGCACTCTCTCAGTTCATGATCATGATGGTTTCAGCAAATTCTAAATACGATAAATACATTAGGAATGAACCTGGAGGTGATTTTACGGAAAATGAAAAAGAAGGGCTTCGTTTATTTGAAAAGAAATGCGCTTCTTGTCACAAGACTGCTTTATTTACTGATGATTCATTTAAAAACAACGGATTACCTATCAATCCAGAAATCAACGATGTAGGAAGAATGCGTGTAACTCTTTTACCTGAAGATAAATATAAATTTAAAGTTCCTAGTCTTAGAAATATTGCTTTAACAGCTCCTTATATGCATGACGGCAGGTTTGGATCATTAAAATCTGTGCTCAATTTTTATGCTAATGGAATGCAAGAAACAGAAAACCTAGCCCCTATATTAAAACACAACAATGGTTCTTTAGGTATCCCTATGTCTTCAGAGGAACAACAAAACATAATCCTCTTTTTAGAAACTCTAACAGATAATGAATTTATTAACGATGAAAGATTTAAAGAAAAATAA
>FCGIAJ_00445 putative lipoprotein
ATGAAAAAAATATTCACTTTATTAGCAATTACCTCAATTTTTACTTTCACTTCTTGTAGTGATGATGATACTCCTATAACACACGGAGGAAAAAATAACGTTTCTATTGAATTTGACAGCTCCTTCAATGGAGATGATTTAATCTTAGGAAGCTCATATATTAATGGTAACGGCGAAAACTTAACGATATCCTCTTTTGATTATATCGTAAGTAATTTTGTTTTAATTACAGAAGAAGGAAAGGAAGTTCCTTACCCAAAAGAAAAAAGTTATTTTATTATTAGCGAAGGAGGAAACGGTAAAGATAAAAATGTGAAGGTAATGCTTAAAGATATGCCTGCTGGAAAGTACATTAAAATGAGATTTGGTATCGGCGTAGATCAAAAAAGATATATGGAAGGGCAAGCTGCTCAAGAAGAATTTTGGACAAAAGCAGAAGGATATAATTTAACATGGAACTGGCAAGCGGGATATAAATTTGTCGTTTTAGAAGGTAACGTTAAAACCAGCGGTCAAGCAGACAAAGAAAAATTCATGCTGCATATTGCTAGTCGTGGTACCTCAATAGATTTATACAAAGAAGTAGAAGTTTCTATGGAAACCGCTTTAGTTGATCACGATAAATCTCCACAAATCCACATAAAAGTAGATGCCAGTAAAATGCTAGATGGTACTCATAAAATTAAGCTTTCAGAAGGCACTACTATCATGGGAGGTGAAAAAGCCAGCTTAATAGCCGATAATAATAAAGAAATGTTTGCTGTTCATCATGTTCATAACGGTAGTGACAGCCACCATTAA
>FCGIAJ_00450 Tyrosine--tRNA ligase
ATGAAAAATTTTATTAAAGAATTACAATGGAGAGGAATGCTACATGATAGCATGCCAGGAACAGAAGAGCACCTTATGGAACAAATGAGAAGTGCCTATGTTGGTTTTGATCCAACAGCTGATTCTTTACATATTGGAAACTTGGTTCCTATTATGCTACTAGCACATTATCAACGTTGTGGCCATAAGCCAATTGCCTTAGTAGGAGGAGCTACAGGAATGATTGGAGATCCTTCAGGAAAATCATCTGAGCGAAATCTACTTGATGAAAAAACATTACGCCACAATCAAGAATGTGTAAAAAAACAATTAAGTCATTTTCTAGATTTTGAAAGTAATGAAAATAATGCCGCTATTTTGGTGAATAACTACGATTGGATGAAAGATATTTCATTTCTAGATTTTATTCGCGATATAGGAAAACATATTACTGTAAATTACATGATGGCAAAAGATTCTGTGAAAAACCGTATTAGTGCGGAATCAAAAGAAGGAATGTCCTTTACTGAATTCACTTATCAAATGGTTCAAGGGTATGATTTCTTGCATCTATATAAAGAAAGCTCTGCTACCCTTCAAATGGGAGGATCTGATCAGTGGGGAAATATTACTACAGGAACTGAATTAATACGTAGAGTTGGAGGAGGAAAAGGCTATGCTATTACCTGCCCATTAATTACAAAATCAGATGGTTCTAAATTTGGGAAATCAGAAGGTGGAAATGTTTGGCTAGATGCTAAAAGAACATCTCCTTATAAATTTTACCAATATTGGTTAAATACTTCTGATGAAGATGCTGAGAAATACATCAAAATTTTCACTTTTTTAGATGAATCAACAATCCATACTTTAATTGAAGAACATAAAGAAGCTCCTCACGTAAGAGTATTACAAAAACGCTTAGGAGAAGAAGTAACCGTTCTTGTACACGGTAAAAAAGAATATGACAAAGCAATTGCTGCTTCCAATATCTTATTTGGAAAATCTACTGCAGAAACTTTAAAAAGTTTGGATGAACAAACCTTCTTAGATGTATTTGATGGTGTTCCTCAAGCAGAAGTTTCTAAAGAAGACGTTGAACAAGGTTTAACCATGGTTGATTCTTTAGCAGGAAAAACTAATTTCCTAAAATCTAATGGAGATGCCCGTAGAGCTCTAAAAGAAAATGCTGTTTCTGTTAACAAAGAAAAAGTTAAAGAGGATTATACTATTAGCTCAAAAGACTTGATTGCTAACAAGTATGTATTATTACAACGAGGAAAGAAAAGTTATTTTTTATTAAAAGTCGCTTAA
>FCGIAJ_00455 hypothetical protein
ATGTTAAAAAACTTATTTACACCAGTAGCTTTGATAATATCTAGCTTACTCATGACATCTTGTAATGACTCTGAAAACCTAGTTAGCCGAGCAGCTCAAGCTGACAACTCCAAAACTGAAATAACTTCTCACAGAAGTTTAAATTCAGATTTATCAAAAGAAGATCTAGAAAGCATATACCAAAGTAACCAGAACCAATATACTTTGAGCATATCTACAGTTAACCCTTCTACACTATATGCAATAGTTAATTCAAAAAAAGAGAAGGTTTTCGTAAAAGTAAATAAAGGAAAGATTGTATCATTAATTTCTTCATATTTTGGTTATTTCCCTAAATATAATTTCACTAACGATGGAGTTCTTAATAAATATTATGTAAAAAGAGGTAATTTCCATATTACACCTGCTCAAGGTAGTAGTTCTATAGAAGACCTAAATACTATTTTAGGCTTTGGAAAAGCAGCTGAATTTGTATTTTTAAAAAACCTAAAAGGGCAAAATAAATCCTATGTTAGAATCGCTAATGAGCTAGGAGTATATGTTTATTTATCTAGTAAATAA
>FCGIAJ_00460 hypothetical protein
ATGAAAAAATTATTGAAACCTTTATCGATTGTCGCTTTTATAGCTAGTTCATTAATCTTTACAAGTTGTACTGATGATGGAAATGAAATTTTTAAAGACGTTGATGATAACACGGATAAGAATTACGAGATAATCGTAAATCCTACGAATGTTGCTTCAGAAGAAAGAAGCATTGATATTGTTGCCCAAGCAGGAAGTACGGTAAAAGTAAAAGTAAGTTTTACAGGTGATAAAAAGATGCGTAGGATTTACATGACAAAAAACGTTTTTAGTAGCCATCAAGGTCCTCAGCCTTATGAGTACCCTTTAGGAAGTAAAAAAAGTGATGGTTCTATTGATTTAGATGGTGATGATAAAGATTCTTTTAACTTTACTTTTGATTTTGATACCCCATCAAGAGCGGACGATATTGTGCAGTATGTTATTTGGACAACAAATGATAGAGGGGATTTTAGAGATATATCTAAAAGAAACTCCATTGCAGAGGATGCTTATGGTACTATCACTATTAAAGCGGGTAACGGTGCGCAAGCTAGTGGTTTTACGAGTTTTACACAAACGATATTAGCAGCTCCATTAGCAGATGGTACTTCAAAAACTTTTCTTTCATTATTTAATGAAGAAGTGTATAAAATTAATGATGGAACCGAAACTTTAGCTTTATGGGATTTTGGTTATTTTTATGGAAATACAACAGGAGCTTCTTTTTATTCTGTAGCTGATTTTCCAAAAGTATTTAAGAAAGATGGAGCTGAAGGGTTACATGTTTCTGAGTTTGTGGGGGCTGACTTGGCGGAGTTGAATAAGTTTTATTTTAAGATTTCTACTGCAGATTTTGATGCAGTTGCCTCGGGAGCAGATTTAGATTTTATAGAGCAGCCTGCTAGTCAACGTATTCAACGATTAGAGGTTGGAGATGTTGTGGAGTTTGTAGATCAATATGGAAATAAAGGGTTGATTAAGGTAGTTGCTATTAATGCTGGTGCTGGTTCTGCTGGAAAAATTACTTTTGATGTGAAAGTTCAGGTAAACGCGATTCCTGTAAAACAATAA
>FCGIAJ_00465 NAD dependent epimerase/dehydratase family protein
ATGATTTTAGTCACTGGGGGAACAGGTTTGGTTGGATCACATTTATTGTATTATTTGACAGAAGCCAATCATCGTATTAGAGCGATTTATAGAACTGAAGAAAAAATTGAAAAGGTTAAAAAGGTGTTTTCTTTTTATACTGATGATGTATTAGGAAGATTTAATAAAATAGAGTGGGTACGGGCTGATATTACGGAGCTTCCTTCTTTAATACCTGTATTTGAGGAGGTAATACAGGTGTATCATTGCGCGGCGTTGGTTTCTTTTGACCCTAAAGATTATAGGAAAATGCGTCAAGTAAACATTGAAGGAACTGCTAATGTTGTAAATTTATGTATTGATAAAGGTATTCAGAAAATATGTTTTGTGAGCTCTATTGCAGCTGTAGGAGACTCCATAGAAGGAAAGTTGATTACAGAAGAGAACGAATGGATTGAAACAGGTGAAAATCATGGGTATGCTATTACTAAATATGGAGCAGAAATGGAGGTTTGGAGAGGGAGTCAAGAAGGAGTTGATGTTGTTATTGTAAATCCAGGAGTAATCTTAGGGAGTGGTTTTTGGGAAGAAGGTTCGGGAAAGCTATTTGCACAGGTTTATAATGGGCTTCGGTTCTATACAGAAGGAGTCACAGGGTTTATTGGCGTGCAAGATGTAGTAAAGGTAATGATAAGTTTAATGAAGTCTTCCTCGAAAAATGAACGATTTATTTTAGTGTCAGAAAATAAATCTTTTAGAAATATTCTGTTTTTAATGGCGGATTTTTTTCAAAAGAAAAGGGCATTCATTAAAGTAGGAAAACTAGTTACGTCCATTGTTTGGAGAATGGATTGGCTGCTTACTATAATAACAGGCAAAAAGCCTTTCTTGGTTAAGAATACTGCGAAATCTTCTCATAACGTATCTTATTATTCTTCAGCTAAAATAAAAGGAAGATTACATATTGAGTTTACACCTATTCATAAAGTTGTTCAAGAGGTTTGTGAGAATTATTTAAATTGA
>FCGIAJ_00470 DUF4296 domain-containing protein
ATGAAAATATACATATATATAATAGTGGTGTCCTTTTTGGTTTCTTGTACAAGCAATACAATGTACGAAAAACCAAAAGGGCTCATACCAAAAGATACAATGGTCTATTTGCTAACGGATTTATTTATTGCTGCTTCGGCCAGACAAGAAAAAAATATTTATCTTAAACGAAGGGAAAACTACCTCCCTTTAGTATATCAAAAATTTAAAATTGATAGCCTCCGTTTTTATGAAAGTAATATTTACTATACTTCTAAAATAGAAGTATATGATGAAATTTTAAAGGCTGTTAAAAGAAACGTTGATACACTTCAAAAAAAATACGAAAAAGAACTAAGAACCAAAGATTCATTGGATGCCGAAAAGCGAAAAGAAATTAAAGATGAAGTTGACACGATAGTTCCTACAAAAACAATGCGATTCAAAAAAAACAAAAGTCAATTTAAATAA
>FCGIAJ_00475 Dihydroorotase
ATGAACAACTATTTAATAAAAAACGCAACAATCGTTAATGAAAACAGTACCTTTATAGGTGATGTTTTAATCGAAAACGAATGGATCTCAAAAATTTCAAAAAACATTACCCCTTCAGAAAACAGTACTGTTATCAATGCGGAGGGAAAATACTTAATTCCAGGAATGATTGATGATCAAGTTCATTTTCGCGAACCTGGATTAACCCATAAAGCTAATATTTCAACGGAAAGTAAAGCCGCTATCGCTGGAGGTATCACCTCTTTTATAGAAATGCCCAATACCGTTCCTCAAGCAACTACTCAAAAACTATTAGAAGATAAATTTCAAATAGCCTCGAAAACCTCATATGCAAACTATTCTTTTATGTTTGGAGGAACGAATGATAATTTAGAGGAACTCCTAAAAACAGACCCTAAAAATGTAGCAGGAATTAAATTATTCTTAGGATCTTCTACTGGAAATATGCTTGTTGATAATGAAGAAGTCTTGGAAAAAATATTTTCATCAACCAAAATGATTATTTCTGTGCATTGTGAAGATGAAGCCACTATAAAAAATAACACCGCTAAGCTTAAAGCTACATATGGAGATGATATCCCTATCAAGTACCACCCCATTATCAGAAGTGAAGAAGCTTGCTATTTATCTTCTTCTAAGGCTATTGAATTAGCAAAAAAAACAGGTGCTCGCCTACACATATTCCACCTATCTACAGAAAAAGAAACGCACTTATTCCGTAATGACATCCCTTTAGAAGAAAAACAAATTACAGCAGAAGTTTGTGTACATCATTTATGGTTTACAGATGCTGATTACCATGAAAAAGGAACTCACATCAAATGGAATCCCGCTGTAAAATCGCAAAAAGATAAAGATGGATTATGGAAAGCTTTACTGGATGACCGAATTGATATCATTGCCACAGACCATGCACCTCATACCTTGGAAGAAAAATCAAATGCATATACTAAAGCTCCCAGTGGAGGGCCTTTAGTACAGCACGCTGTACTTGCTATCCTTGAAAAGGTAAAAGAGCAAGTTATTTCTATTGAAAAAGCTGTAGAAAAAATGTGCCACAATCCTGCTAAAATTTTTAAGGTAGAAAAAAGAGGGTTTATAAAAGAAGGGTTTTATGCCGACTTAGTGTTGATTGACCCTAACAGCTCTTTAAAAGTATCTAAAGAAAATATATTATACAAATGTGGTTGGTCTCCTTTTGAAGGAACCGAGTTTTCTTCAGAAATTACACATACCTTTGTAAATGGCAATTTAATGTATAATCAAGGAAAGTTTAATGAAGAAATAAAAGGAAAACGCTTATCCTTTAATAGATAA
>FCGIAJ_00480 Dolichol phosphate mannosyl transferase, family GT2
ATGTCAGATACGCTTGTAATAATCCCTACATATAACGAAAAAGAAAACATAGAGGCTATTTTGCGAGCTGTTTTTTATCAAAAGAAAAAATTTGATGTCTTAATTGTGGACGATAATTCCCCAGATGGGACTGCCGCAATTGTTAGCAAAATGCAGGCTTCTTTTCCTGATCAGCTTTTTTTAGAAAAAAGATTAAAAAAAAATGGATTAGGAACTGCTTATATTCATGGTTTTCAATGGGCACTTGCTAAGAAGTATGATTATATCATAGAAATGGACGCTGACTTTTCTCACGATCCAAACGATTTAATTCGATTATATGATGCTTGTAAAAATGGAGGAGCCGATGTATCAGTAGGATCTCGATACTCTACTGGAGTCAACGTTGTCAACTGGCCTATGAGTAGAGTATTACTCTCTTATTTTGCTTCAAAATATGTTCGCTTTATTACTAGGATACCCGTGTATGATACTACTGCTGGTTTCGTTTGCTATCAGAGAAAGGTATTGGAAACTATTCAATTAAACAAAATCAAATTCGTTGGATACGCTTTTCAAATAGAAATGAAATTTAAAGCATGGTTACATCAATTTAAAATACAAGAAGTTTCTGTAATTTTCACAGACAGAACATTAGGTGAGTCTAAAATGAGCGGAAGTATTTTTTATGAAGCTTTATTTGGAGTTATCAAAATGAAAATAAAAGGATTACCAAAACGATAA
>FCGIAJ_00485 DUF4271 domain-containing protein
GTGCAAGCAATTGAGCGTGAAATTTTATTGGATAGTTGGATTACAGTGTTAGTAGTCTTTGCAATAATTATACTATCATTAATGAAGATGTTTGACCCCAAAAAGCTAGTTGGTTATACTTTTTCTTTTTTTACCAAAGGTTTTATGGTAAAGAGAGCGGCAGAAAACCTATCACACTTTTCTTTTTTTTATATGTTATTGGTATTGTTTAGTTCGCTGGTATTATCATTGTTTTTTTATCTTCAAATGCCCCTAAGAAGAGGAGATCTCTATGATTTCTCTATGATAAATATTTTTATTATTAGTTTTATCTCTTTTCGCATTTTTACAGATATTTTACTCAGTAAGATATTGGGGGTTTTTAATGAGGTGAGATATTTTTTGTTAACTAAAGTAGGGTATCTTTATACGCTGTTTTTGTGGTTGTTTCCTGTCATTATCATTAGATTATATGCTTGTGAAAATAATACTGTATTATTCGTTTTTTTTACCCTTTTAGTCGCTTTGAGATTCGTGTTAATTTTAGTAAATAACAAAAAGCTGATTTTAAGTCAGTTGTTTTATTTTATTTTGTACCTTTGCACACTCGAAATAGCACCGCTATTTATTCTTTATAAATTAACTATTAAATAA
>FCGIAJ_00490 Uroporphyrinogen-III synthase
ATGAAAGTGAAAACTATTTTGGTATCTCAGCCAGCTCCAAAAACTGAAACTTCCCCTTATTTCGATTTGTCTGAAAAACACAAGGTGAATATTGATTTTCGTTCATTTATTCATGTAGAAGGTATTTCAGTAAAGGAAGTCAGAGGTCATAAAATTGACTTAAATAATTTTACAGCTATTATTTTAACTAGTAGAAATGCTGTAGATCATTTCTTTAGAATTGCTGAAGAAATGCGTTTTAAAGTACCTGATGATTTGAAGTATTTTTGCCAATCAGAGGCTGTTGCTTATTATTTGCAAAAGTATGTGGTATATCGTAAACGTAAGATTTATGTAGGTACTAGAACGTTTTCAGATTTAACGAAATTAATAAAGAAGCATAAGGATGAAAAATTCTTATTACCTTCTTCTGATAAATTAAAGCCATCAATTCCTAAGGAATTGGATGCTTTGGGGGTACATTGGAAAAGAGCAGATTTGTATAGAACTGTCGTGAGTGATTTATCTGACTTAGAAAATGTTTTTTACGACGTTTTGGTGTTTTTTAGTCCTTCAGGTATTGATAGTTTATTCCAAAATTTTCCAGAATTTAAACAGAATAATACGAGGATAGCCGTATTTGGAAATACAACGATTAAAGCTGTTGAAGAAAGAGGTTTGCGTGTTGATATAGCAGCACCAACACCGGAAAACCCTTCAATGACGATGGCTTTAGAGAAATATATAAAACAAGTAAATAAAAAATAA
>FCGIAJ_00495 Hemolysin coregulated protein Hcp (TssD)
ATGAGTATTGTAGCAAAGTTATTTATAGGAAGAGAGGAACGAGAATTACATTATGTAGATTTGGATTATGAACGCTATACACGTAAAACAGGGAGACCCTCCAGTGAGGTGATGGGAGGGTTTATTCAGCTTTGTTTTGTTCCAAAAGGAGACGAAGATTTTTATTTAAACTGGGCTTTTTCAGATAGAATGGAAGATAAGGATGTAGCATTTCCTAATAGTTTATATACGATTAAAGATGGAGAAATTGCCTTTTATGAAGGAGATTTCAATGGAAGGACCCTATTTAAGTATAAATTTAATGATTGTACGATTATAAGCTATCGAGAATCTTTTAGTAACAAGTGGGGAATGGAAACTGAAATTGTACTTTCAGCAGGAATACAACGTTACAAAACAAATCACCCTTTTATAAAGCAATGGAATGAAAAAAAGAATGCCCCCCTTGTTAAAAAAGGAATGAAAAAGAGAAAGGAAATGCTTTCTCTTCCTAAGAAGCAAAATAAAAAAAGAACGCCTGTTATAACTTCTATAGCTTGGGTAGATGTTCAGAAGCAAGTTATTAAAGAAACTGGATATAAAACTAGCGTAGGATTGAAAATAAATTTTGAAAACGAAAATGGAGGGAAAGTCAAGCTTAGGGTTAAGAAAAAAGATGGAACTGATTTCGATAGCCAAACCAAAGAGATACTCATAGAAGAAAGTGTACAAGGGGATGTCCTTTTTGTAAATGACATAGAAATTAAAGAAGCATGGGAGAAAAATGTTAAAAAAGGTAAAATAAACAAGCTTGTTGTAACGGCAGAATATAATGGTAAAGAAAAGAAAAGTGAATCATTACATATATTATCGGAATCAAAGGTATTGGTTAACTTTAGAGCGCACGAAAAGTATAAAGGAGAATTTGGGTTTGACTGGATACGAGTGGGAGATACTGGGAAAAAAGGAGATACTAAATATAAGGATATAATTGGAAAATATAATAGAGGTAAAAGGTTTGTACAAAGCAACGCGGAATACACGAAATTACAAAATAAGTTTGAGCGTTTTAGTCATCCTATAAAGAAAGGAGAAGACTATACAATTCCTATATTGACATTATTGCCAGATAAAAAGGCAGTTTTTTCTCTAAATGTAGAAATTCTTAATACTATGCCCAAAAAAGTGGAGTTGAAATATGATAAAACATACTTTAAATTAAATAAGGATGAGATCTCTTATAAAAAAATAGGGAAAAAAATGCTAAAGGATTATCTAGAAGTAAAATGTATAAAAGAATTTGCTTCTGATCAATATATTGAAGTGGAAACTGATGGAGAACTTTCAGGTAAATTAAAAATATTAGCAAATGATAAACCGCATAGGTATAGAGCAGACATAGCGTTTGTTAATGTGACTACGAAATTAGGAAGAAAGCCTAAAACAGGAAAATCTTCAAAAGGACAGAGCGAATTTACTAAATATTTTAATCAAGCCTTAGCCAATGCTAACTATGAGGTTGTAGATTTAGATTTATCTACCGATATACAGTTTAATCGAAAATACTCATCAAAAGGAGCTCTTATTGATGCAGATGAAAATCATTTTCAAGATTATTTGAATAATGCATTGAAATCAAGAAAAAAGAAAGATTATACAACGTATTATAAAATTTATTTTATAGATGAAGACGGCGGTGGATTGTATGGAATGGCATATGATATACCTGCACCTAAAAACTCTCGTTCGGTTATTGTGCTAAAAGCAGGGCTTGAAGATAGTACATTGGCTCATGAAACCTTCCATGCAATGGGATTGTATCATACTTTTGATAATAATAGTGAGTTTACCTTTAAAGAAGATAAAACAAATAATATTATGGATTATTCAGACATGTCATTTGATAAAATTCCTGTTGTAAGTACCTACCATTGGCAATGGGGAATTATTCATAATAATATAGAAAAAGAATAA
>FCGIAJ_00500 hypothetical protein
ATGTTATATATAGTGCTGGTGGTATCAACAATATGCAGTTGTAATTCTCAGCATAAGAAAAAAAGATATAAAATGATGGAAAGTTTTGATATAGAAGTTTTTGATAAAAATAAAAATGCAATGAATGAGTATGTATATCAATTAAATGATGATACGGTTGTAAAACAGCAAGAATTAAGTGAATGTTATTATAGTTTTTTAAAAGAAAAAAAGAACTTATTTGAATATGTTTATGAATACCGAAAGGATGGTGTTTTAAAATCGTCTTTTAGGTCTTTTCCAAATGATTTTATAGCAGGTATATTAAGAGAATATGATGAAAAAGGAATTTTAGTTAAAGAAGAAGATTTGGAGAAGCCTTTTGTTTATTCTTGGGAAGATATTCAGAATTATTTGTTTAACCATAAGGTGAAAAATATTCAGCAACAAGTGGTTCGTATATCAAGATGGAGTGATGAGGAGGCAACAACTTGGACACTTGATTTTTATGGAGAGTATGATGATGTAAAAGGTCGTTTTGTGGTACTTCTTAATGGTATAACGGGAGAAGAGTTAGAAGTTAAAATGTTTAAAGGAAAAGGAGTTGTAGGGAAAACAGGAACTAAAGCAGTTTACGACATTCTTTATAAGAAGTAA
>FCGIAJ_00505 Succinate dehydrogenase cytochrome b subunit
ATGGGATTACTAAAATCTTCTATCGGAAGAAAGTTTGCAATGGCACTTTCAGCATTCTTCCTAATGTTTTTCTTACTACAACATTTTGCAATTAACATTACATCAATTTTTCCAGATAACGGAAAAACGTTTAATGCGTTATCTCACTTTATGGGAACCAACCCGTTAGTTCAATATGTGATGCAGCCAATTTTAATTTTTGGTGTCGTATTTCATTTTGTTATGGGGTTTGTTTTGGAACTTAAAAATAAAAGCGCACGTAAAGTAAGTTACGCTAAAAATAATGGAGCTGCAAACTCTACTTGGATGAGTAGAAATATGATCTATAGCGGTGGTTTTATTTTAGTATTTATAATCATTCACTTTATTGATTTCTGGTTTCCTGAATTAAATACAAAATTTATTCAAGGAGATTGGAGCGGTTTACATAATGGTGAGTTTAGATACTTCCACGAATTGCAACACAAATTTGAGCCGATGTGGAGAGTTGCTTTATATGTTTTAGGATTTGTATTCTTAGCATTACACTTATTACACGGTTTCAATTCAGCTTTCCAATCTGTTGGAGCTAATAATAAATATACTAAAGGATTGAAAACATTCAGTAAAATTTATGCAATTGGACTGCCAATTGGATTTGTAATTATTGCATTATTTCATCACTTCAATCATTAA
>FCGIAJ_00510 Succinate dehydrogenase, flavoprotein subunit
ATGGCAACTTTAGATTCAAAAATTCCAAAAGGTCCATTAAAAGATAAATGGACAACTTATAAAGATAAGATCGATTTAGTAAATCCTGCGAATAAGCGTCTGATAGATGTAATTGTAGTAGGAACAGGTTTGGCAGGAGGTTCTGCATCTGCAACTTTAGCTGAATTAGGATATAATGTAAAAGCATTTGCTTACCAAGACTCGCCTCGTAGAGCGCACTCTATTGCAGCGCAAGGAGGGGTGAATGCAGCAAAAAATTATCAAGGAGATGGAGATTCCTTTTACCGTTTATTTTATGATACTGTAAAAGGAGGAGACTACCGCTCTCGTGAAGCAAATGTATATCGTTTAGCAGAAGTTTCTGCTAATATTATAGATCAATGTGTTGCACAAGGAGTTCCTTTTGCACGTGATTATGGAGGGCAATTAGATAACCGTTCTTTTGGAGGAGTACTTGTTTCAAGGACTTTTTATGCCAAAGGGCAAACAGGACAGCAATTATTGTTAGGAGCTTATTCAGCAATGAACCGACAAATAGCTCGTGGAAAGATTGAAATGTTTAATCGCCATGAAATGTTAGATGTAGTTATTGTAGATGGAAAAGCTCGTGGAATTATTGCACGTAATTTGGTAACAGGAGAAATAGAACGCCATTCAGCGCATGCTGTTGTAATTGCTTCTGGAGGTTATGGGAATGTATATTTCCTATCAACAAATGCAATGGGATCTAACACTACGGCTGCTTGGAAAATCCATAAAAAAGGAGCTTATTTTGCAAATCCTTGTTATACTCAAATTCACCCAACTTGTATTCCTCGTTCGGGAGATTATCAGTCGAAATTAACGCTAATGTCTGAATCATTACGTAATGATGGAAGAATTTGGGTTCCAAAGAAGAAAGAAGACGTATTGGCAATTAGAGAAGGAAAATTAAAACCAACTCAAATAGCTGAAGAAGATAGAGATTATTATTTAGAAAGAAGGTATCCTGCATTTGGAAATTTAGTACCACGTGATGTTGCTTCTCGTGCAGCAAAAGAGCGTTGTGATGCTGGTTATGGAGTAAATGCAACTGGAGAAGCCGTTTATTTAGACTTTAAATCGGCAATTGACCGTTATGGTAGGGAGCAAGCTAAATTGAAAAATATTTCTAGCCCAACTGCTAAAGAAATTTATGATTTAGGGAAGGCAATTGTAGAAGCTAAGTATGGAAACTTATTCCAAATGTATGAGAAGATTGTAGATAATAATCCATATGAAACTCCAATGATGATTTATCCAGCAACTCACTATACAATGGGAGGTGTTTGGGTTGATTATAACCTAATGACAACTGTTGATGGATTATATTGTATCGGAGAGGCAAACTTCTCAGATCATGGAGCTAACCGTTTAGGTGCTTCTGCTTTAATGCAAGGTTTAGCAGATGGTTATTTTGTTTTACCTTATACTATTGGAAATTATTTGTCTGGTGATATTAGAACTGGAAAAATACCAACGAACACGAAAGAGTTTGATGAAGCTGAAAGAGAAGTTAAAGAACGCATCCAATTTTTTGTTAGCAATAAAGGAAAACATTCTGTAGATTATTACCACAAGAAGTTAGGGAAAATTATGTGGGAAAAATGTGGAATGGCTCGTAATGAAAAAGGTTTAAAAGAAGCAATGGTTGAAATTAAGGCTTTGCGTGAGGATTTCTGGAAAAACGTAACGGTTCCAGGAGAGGCTAATGAAATGAACCCTGAGTTAGAAAAAGCAGGTCGTGTAGCTGATTTTTTAGAGCTAGGAGAATTATTTGCTAAAGATGCTCTAAATAGAAATGAATCTTGTGGAGGTCATTTTAGAGAAGAGTCAGTTGAGTTAGATGGCTTACAAAAAGGGGAAGCAAAACGTAATGATAAAGATTATGCATATGTTGCTGCATGGGAATATAAAGGAGCGCCAGCAGATGCTGTTTTGCATAAAGAAGAGTTAGAGTTTAACGATATCGAATTAAAACAACGTTCATACAAGTAA
>FCGIAJ_00515 Fumarate reductase iron-sulfur subunit
ATGAATTTAACACTTAAGATTTGGCGCCAAAAAGGTGCAAGTGATAAAGGGAAAATGGTAGACTATAAAGTTACCGATATTTCTGAGCATATGTCTTTCTTAGAAATGATGGACGTATTAAATGAGCAGCTAATAAATCAAGGAGAAGAACCTGTAGCATTTGACCATGATTGCCGTGAAGGAATTTGTGGGATGTGTTCTATGTATATCAATGGAGAAGCACACGGACCTGACCGAGGTGTTACGACCTGTCAGTTACATATGCGTATGTTTAATGATGGAGATACGATTACCATAGAACCATGGAGAGCAGCAGCTTTTCCTGTAGTTAAAGATTTAGTGGTTGATAGAAGTTCGTTTGAACGAATTCAACAAGCTGGAGGATATATCTCTGTAAATACTTCAGGAAACACCACAGACGCAAATGCTATTTTAATACCAAAAGAGGATGCAGATAAGGCTATGGATGCAGCAACCTGTATCGGATGTGGTGCTTGTGTTGCAACCTGTAAGAATTCTTCCGCAATGTTATTTGTAGGAGCAAAAGTGTCACAATATGCCTTATTGCCACAAGGGCAAATCGAGGCGGCTGACCGTGTGTTAAATATGGTGAAACAAATGGATGAAGAAGGTTTTGGTAACTGTACTAATACAGGTGCTTGTGAAGTTGAGTGCCCTAAAGGAATTTCTTTAGAAAATATAGCTCGTATGAATACAGAGTTTTTGAAAGCAAGTTTAAAAGGATAG
>FCGIAJ_00520 hypothetical protein
ATGATGAGTTGTGAATCTATAGACTCTTCAGATATCAATCTAGAAACACCTATTTACCAAGATTACAGTATGACTTATAATCAAACAAATAACACTACTCATATAAATGCTACATTTAGAGTAAAAGATGAGAATGGGGTCAGACTTCGTTTATCAAAAGGTGCAAGTGTTTTATTCAATGGAGAGTCTGAAGATTTTTTCAACACACTATCAGATCACTTTTATCATTGGAAAAGACAGGGAGCTATTGACGTAGAAGTAAAGTATAAAAAAAATCCTAAAACATCTTTTACCAATACTTTAAGTGTTAGCAGAGTTCCTGATATAGCATTTAGGAATGGTTTTAATTCTTTGTCTTTTGAAAATAAGAATATGATATCTTGGAATGGAGAAGCAATCCAACAGGGTGAGGTAGTTTCAATTAACATCATACAAAAGAAAAGGTCTTATTTCTCAAAATTTGAAAAAGAAGGAAGCTTCAATATAGAAATTCCTAGTCTAAAATCTTTAGGTTTTACAGCGGGAAGTGCCGAAATTAATCTCTCTAAAACCCATACTATCTACGATATAGACAATGCTGACAAGCTTTCGGGGGGAAGGATTTCTTATACAAATCTTATTGTCAAGGCAATAGAAGTTAAATAA
>FCGIAJ_00525 OMP-b-brl domain-containing protein
ATGAAACGAGAATTTAGAACAAATAGCAACATGAGGAAATTATTTATTGCCACTGTTATATCTATACTATTCAGTCAGGCTAACTTTGCTCAAGAAAAAGGCACTCACGAATTAAAAGTTCACACAGGAGTTGGTACTTCTAATACCACAATAGATTTTATTACAGATGTTTTAACCTATCCAGCAGCATTAGGGCAAGTTATCGTAAAAAATAGCACCACTAACCCTGCTTTTGGTATCACCTATAAATATGCCATAAGAGACAGATGGATGCTTTTTACCGAAGGAAGCTACCAATCTACAAATAAAGATATCTTTTTCAAACAAAATCAAACAGCAGCAGCAGCAAAAAGCGAAAAAAGATATATTACAGCAGGTATCGGTTCAGATTACTATTTTTTATCAAAAGATATTGTACAATTATATTCTGGAGCTTCTGTAGCTTATACTTTTACTTCTGAGTCATTTAGCAACAATACAGCCGGATTTAAAAGTGATAGTTCAAATTATTTTAACTTTCACATTAATGCAATAGGTTTAAGAGTAGGTAAAAAGTTAGCAGCAAGTATTGAGCTAGGTTTTGGATATAAAGGTATTGCTAATGCTGGTATTTCTTATCAGTTTTAA
>FCGIAJ_00530 RNA polymerase ECF-type sigma factor
ATGGGATTTGTTAAATTTGAAATTCTTTTTAAGAAATCTTATAAAGAGTTGTCTTCTGTAGCTTATAATTATCTAAAAGACGAAGAAGAAAGTAAAGATGTTGTTCAGGAAGTCTTTATAAAAGTATGGGAAAAAAGAAAAGACCTTATAGAGGACCCTCAAGCTATTTTTTATTTAGTAACAGCTGTTAAAAACAACTGTATCAGTAAGCTTAGAAAAAAGATGCAGCATTTATCAGTAGATGATGTTATGGTTCGAAATACACTAAAGGAAGATGTTTCTAAAGAAAGTTATTCAGAGGAAGAGTTGGATGTTTATCAATTTGTAAATAAAGCTTTAGAAGAACTTCCTCCAAAATGCTTAGTTGTGTTTAAGTTGAGTAGGTTTGATTTGCTTACATACGCTCAAATAGCAGAGAGGCTAGGAATATCTATAAAAACAGTAGAGAATCAAATGGGGAAAGCTATTAAAATCATGCGAAATTATATAAAAGAGAACCCATTACCTCCCTTTTTGTTAGTATTAGTATTAGATTTCCTATCTAAAGGGTAA
>FCGIAJ_00535 FecR domain-containing protein
ATGGCAGATATAGATAAAATAATAGCAAAACATTTTACAGAAGAACTCTCTGAAGAAGAGGGGTTACAGTTTTTGGCTTGGAAAAAAGAATCTGAAATAGAATATAAAAAGCTTAGTTATGTTTGGGAGTACGCCCAAATGAAAAATCATACAGAAAAATTTGATATTGATGAAGGGTGGAACGCTTTAAAAAACAAGCTATTTAATAAGGAAATTCCCGTTAAAAATAGTCGTAAGAAGATGTGGTTGGTGGCAGCTTCTATTAGCATTTTGTTGACTCTTGCTTTGCCCTTTATTTGGAATCAAGAGACTATAAAAAAAGTTACAGCTTCCGTAATTACAAATGTAACATTGAGTGATGGATCAGTAGTAACCTTAAATAAAGGAGCTTGCTTATCTTATCCTTTAGAATTTAAGGATAAGAAACGTTCATTAACCCTAGAAGGGGAAGCTTTTTTTGAAGTAGAATCAGATCCAGATAAACCTTTTGAGGTTAAAGTAGGAGGTACGAAAGTTGTAGTTTTAGGAACTTCCTTTAATATAAAATCTGAATTGAGTAGCGTTGAAGTTATTGTAAAGAGTGGCCAAGTTTCTTTTTCTTCTGGAGAAGATAAAAGTGTATTGTTAACTGCTGGAAATAAAGGGGTTTTCAATGAAGCGGTAATTTCTAAAAAAGAAAATGAGGATGTTAATTTTTTATCTTGGAAAACAAGAAAGATAAAGTTTGAAAATAAATCACTCTCTTTTATACTATCTGAATTAGAGAGAATATATAGTACCCCAATAGCAACTAAAGGAGATAATTCAAAGTGTTTTGCTACTATAAATTTTGAAGAACAAAGTTTAGAAGAAATTATTAAAGAGCTTCAATTATTATTTGATTTTGAGGTAGGTACTAATGCCAAAGGAATAGTTATTAATGGGTCGAATTGCTCTAGGAAATAA
>FCGIAJ_00540 Putative TonB-dependent outer membrane receptor
ATGGGTCGAATTGCTCTAGGAAATAAACCTTGTAAAACAATCTTTTTAGGAATGTTGTTTTGTTTTATGAATATGTATTCGCAAGAAGAAATGCCTATTAATTCTTTGGACGCAATTGTTCTTAAGATTAAAAGAAGAAAGATGCCTATTAAACAAATTTTTAAGCTTATAGAGCAACAAAAAATAGGGCTAGCATATAGTCCCAACAAAATAGATGTAACAAAGGAGCTATTTTTAAAAAAAAAGAAATATAGTATTAGAGAATTATTAACCCTTTCAATTCAAGGTACTTCCTTGAAAATTTTACAACTAAAAAACAAAGTATTACTTATAAATAAAAATAAAAGAAGCAGGTATATTGTTGTGTCAGGTTATATAAAAGAAGCTTTTACAAAAGAACCTCTAATAGGTGCTTCCATTTATACAACAGACTTAACCACGGGAGCAATCGCTAATAATTATGGTTTTTATAGTTTAAAACTGGAAAGGGACAAAGACACGTTAATAGCCAGTTATTTGGGGTTTAAAGCTAAAAAACTACACCTTCCTATTGATAAAGATACTATATTTCACAATTTTTATTTGCTGTTAAATCAAGATAATTTAGAAGAGGTTGTTATTGATGGAAAGCTGTCTTTATATAAGAAACATACAAAGAGTCATGAGCGTATTTTAAAAGAAGGAATTGATAATGAGGTAAACTTATTTGGAGAAAGTGACTTTATCAAAACGTTGCAAACAAAGATAGGCGTTATTAGTAATTTTGGAGGAGTTGGAAATTTAAATGTAAGAGCTGGAAATGCAAATCATAATTTAGTATTGATTGATGGTATTCCTGTATATAACTATAACCATATGGGAGGAGTATTTTCTATTTTTAATTCTCAGGCTATTAAGAAGGTAGATTTCTATAAAGGGGTATTTCCAGCGAATTATAATGGAAGGCTTTCATCTGTTATTGATGTAAGAACTAAAGATGGAGATAAAGATAAATATCACGGAGGTATTGTTTGGACTCCAATTGCAATTTCATCGTTTTTAGAAGGTCCCATAACTAAAGGTAAATCTTCATTTTTGACCTCTTTTAGAAAGAGTATCTTAGGTTTTTTTATTGGAGCAGTGGATATGAGTATCTATGATTTTAATTTTAAAGTAAATTATGATATTGACCAATTTAATAAGTTATATTTTAGTTTGTATGCTGGAAGAGATCGCTTTAAAGAATCTTCAGAATTACCATTATTAGATGGATTAGATCTAAATTGGGGCAATTTCTTGACTTCGGTTAAATGGAATCATATATATACTCCTAATGTATTTCAACATACGAGTTTTACATATAGCGAATTTGATAATAAGATGGGAACGAATTCTATGGTCAATGAGAAAGGAGAGAAGGTGAATGCGATAAATAAAATAAAAGACATTAGTTTAAAAACAGATTTTGAGTATTATACCCCTAGTATTCAAACCAATTTCGGATTGTCTTTTAAGTATGTAGCTTTTAAATCTCCATTAGAGTCATTGTCTTTACTTAATAGAAAAAAAATATTTGAAAACCGATCTATTCATGCAATAAGTTATGTTCAAAGTGAAGTGAAATTAACAGATAAATTACGTTTAAGCTTAGGTTTTAATTCATCAACCTATATTGTAAAAGGCAAGAGTTTATGGAACTTTTTACCAAGAGCTACGATAACTTACGCCCCTTCTCCAAAAAATGAATGGTTTGGTTCTTTTTCTATGCTGTCTCAATTTGATCATGAAATAACAGTAGGACCAATCTCATTGCCTTCAGAATTTAGAGCACCTAGCACAAAAGAGCTTTTGCCAGAGGAATCTACCATTATTGAACTAGGATACCAACGAAGGTTTGATAAAAATAGCTTTTTGAATATTCAAGCTTATTATAAACAACTGCATGGTATTATAAGATATAGAGTAGGACAAAGTTCTTTAGGAGAATGGTTGGCACCTAAATTAAAGGATCGTGTTTTAACAGGAGCAAGAAGCAGTAAAGGAGTAGAACTTCAATTTGTAAAAAAAATGAAAAAAGGAAGTGTAGAAATTTCGTATGCGCTATCTGATTCAGAAGATTATTTTGATGCTATTAATAAAGGAATTTCTTTTCCTTCTGAATTAGATATAAGGAATATGATAAATATATCTTTTAATGTAATGTTTAATCAATATTTATCGTTTAATATTTCAGGAAATTATAGTTCAGGAAGGCGTATCAGTATTCCAAAACAAACATTTATAAAAATAGATGATGTTTTAGATGTGGATGCTGTTAATGACCAGTCGATGTATAGTTACCAAATAGACAAACCAAATGAATACCGATTAGCAGATAATTATCACTTAAATTTAGGAGGAAAGTATAGAACTAATTTAAAAAAATATAATTATTGGGAGTTTGGATTAGGAGTGCATAATTTGATAGCAAATCCAGTCCCTTTTTTTGTGAGCACTTCTATTGATAGTAACACAAAAAAAATCATAATAGAGAAAAGCAACCCAATAAACTTTTTGCCATACATCAGTATTAGTTATAAATTTTAA
>FCGIAJ_00545 putative lipoprotein
ATGAAAAACTTTATGAAATTATTTTTCTTAAAATCACTTTTATTATTAGCTTGTACAGAAAAAAGAGTAACACGAATAGAGGTAGAAGTGATAGAAAAAAAAGCGTTGGTAGGGGAGATCAATCAAATGGATACGATTAAAGTTTCTCTATCAAGTACGGGGAGTCTTATTAGTGGAATGCCTTTTATTCCTATAGAAAAAGCTAGCTTAACTGTTTCTAATGATGCAGGTGAAACAATTAATAATTTTATAATTAATTCTGAAAAAAAATGGAAGGCAACGAAATTACCAGCTATTAAAGCAGGAGAATTATATGAAATCAAAGCCGTTGCAGAAGGAGAAAAGCTATCTGCTGTTGCAAGAATTCCTTTACCTATAAGTTCTAAACTTATTAAGATAGAAAAAAAGGAAAAAGACTTTTTAGTGGATGTAGAAATTACCAATCCTAATAACGATAGAGCTCTTTGTATTATAGGTTTGTTGTCTAAGGAGTTTTATATAAACGATATAGGAGTGGTAATTAACGAAAAAAAGTATAAGAGGATCCCAGTAAGTACTGCTGATGAAAATACGGATAATGTAAAGTATAATGAAATAAGACTTCCTTATGATAGAATTTTTATTCCACTTGAAAAAAAATCAACAAAAATATTACGGATGTATGTAGAGGAATTCTTTATCGATTCTTATAATGTAAATTATTTTTTATGGGTAAAATCTTTAGATTCAAAGTATTATAAATATATGTACAATTATAAATTGCAAGAAGAGCAATACGCATTTGAAGATAATTTTACGGTACCATTAGAGGGGAATATAACAGGTGGTTTGGGCGTTTGGGGAGCTTGCTATAAAGTAGAAATACCGGTTACTTTTTAG
>FCGIAJ_00550 putative lipoprotein
TTGCTATTGAAATACAACATAACAAATACAAATACAATGAAAAAATATTTCGTAAAAATCTTAGGAGCTTCAGTATTAGCTATAGCTGCACTGACTTTTACCGGTTGTGGGAGCGATGATCCTGATATCATTTTTCCTCAAGTATCGGATGTTGTTGCCAAATTAAAAAATGGCGAAATGAACGGTACTTTAAATGAAAGCTATACATTAACAGGTAGCTCTTATAGTTTAACAGGTTCTTTTATTATTGCTGAAGGCGCTTCCTTAACTATTCCTGCAGGAACTAGTATCATTGCTGATAAAAATGGCGCTAATGTATATTTAGCAGTATTAAAAGGTGGTAAAATAAATATCAATGGAACCAACTCTAATCCCGTTGTTATGGCTTCAAAAAACAGTAATCCAGGAGACTGGGGAGGACTAACTATTTGCGGAAAAGCAACCACCACTGCTGGTATTGATGTAACGGCAGAAATAGGTGGCTTTAAGTATGGAGGAACAGAAGATAATGATAGCTCTGGAAGTATTAAAAATTTAGTAATTAAAGGAACTGGCGCTCAAATTAATCTTGACTCTCAATATAACGGACTTTCACTATATGCCGTTGGTTCTGGCACTACCATTGAAAATATTGCTGTTTTTGATGGAGCGGATGATGGTATTGAATTCTTTGGAGGAACTGTTTCTGCTAAAAACATCTATTTAGAAAACCTAGAAGACGATGCTATTGATTGGACAGAAGGATGGAACGGAACACTAGAAAACTCTTATATTGTAAATACCAAAGGTGGATTTTCAACAGTTGTTGAAGCAGATAAGGATAATAAAAACCCTAAGTTAATTAACCTAACCGCTACTTCTATTATAGGAGGTACTGCTCTTCAATTCAAAAAGCAATCTGGAGCAACAATAACAAATCTATTTTTAAATGGTTACACCAATCAAATTGACATGAAAGATGGAGGTGAATTATCTAATGTTATCATTGATGGAAAGGTTGCTAACAAGATTAATGACTACAATAAGGGCTCTAAAGTTGATATTTCTAACTGGAATTTCATTAGTGGAAAAGCACTAAGCGTCACTCCTTTAAGTGGCGAAGTTTCTGGAAATGTAACTTTAACTTCTGATAAGATTTATAATTTAAAAGGTTCTTATATTGTAAAAGATGGTGCTACTTTAACAATAGAAGCAGGTACAAAAATTATCGTAGATTCTAAAGGAACTGATATATATATCGCTGTTTTAAAAGGTGGTAAAATAAACATCAATGGGACTGCTAACGCTCCAGTTGTTATGGCTTCTGCTTCAGGAAACCCTGGAGATTGGGGAGGATTAACTATTTGCGGAAAAGCAACCACTACTGCAGGAGTCAATGTAACCGCAGAAGTAGGTGGTTTTAAATATGGAGGAACAGAGGATACTGACACTTCAGGCACTATTAATTACCTAGTCATCAAAGGAACTGGTGCTCAAATCAATATAGATTCTCAATACAATGGCATTTCTTTATACGCAGTTGGCTCTGGAACTAAAATTGAAAATGTTTCTGTAATTAATGGAGCTGATGATGGTATTGAATTTTTTGGAGGAACTGTTTCTGTTAAAAATATTTATTTAGAAAATAACGAAGATGATTCCATAGACTGGACTGAAGGATGGAATGGAAAAATCACAAACACTTATATACTTCATACTATCTCTGGTTTCTCTACCGCTATTGAAGGGGATAAAATTAACAACCATCCTGTTTTTGAAAACTTAACAGCAATTTCAACCGTAAATGGCACTGCATTACAATTCAAAAAGCAATCTGGAGCAGTCATTAGTAATCTTTATTTAGATGGTTATACAAAAAATATTGATATGAAAGATGGAGCTTCTTTATCTAATGTCCAAATTGACGGAACAGACGCTTCTGCTACTGCTAATTACAACACTGGAACTAAAGTAAATATTTCTAATTGGTCTTGGAAACAAGCAGGACTTTAA
>FCGIAJ_00555 TonB-dependent outer membrane receptor
ATGAAAAAAATACTATTAATTGCCCTTACATGTATAAGTCAGGCCATCTTTTCGCAAGAAAAAGGAACTATAACTGGTAAGGTAACTGATAAAGAAATGAATGGCGCTCCACTACCCTTCGCAAATGTGTTTATAAAAGATACTTCTATTGGTGGAACAACAGATATGGACGGAATATATAAAATTTCTGTTACCCCTGGTAACCATACTCTAATCTTTAGCTTTGTCGGATATCAAACAGTAGAAAAACCTGTTTTAATTAAAGCGAACGAAACCATCACCATACATCAATTAATTGGCGCAAGTGAAGGAGTTGCTTTGGATGAAGTGGAAATAAAAGTTACCACAAATAAAGAAAAGGCAAGCGCTTTATTACTAGAGCAAAAAAAAGCTACTATTATAAAAGAAAGTATTGGAGCACAAGAGCTTGCTAAAAAAGGGGTTAGTAATGCTGCTACCGCAACTACTAAAATTTCTGGCGTTACTAAAAGCGAAAGTAGTGGAAATATTTATATCCGCGGTTTAGGCGATCGCTACTTATCTACCACAATGAATGGACTTCCTATTCCTTCAGATGATGTTAGTAATAAAAATATTGACCTTGGTTTATTTTCTACGAATGTGATAAAGAATGTTGGAATTAGTAAAACCTACTCTACGAATACTTATGCTGACCAAGCTTCTGGAAATGTAGATATCAGCTCTAAAGACTTTACTAAAAACGAAATTGTAATTGGCTTAAGTGGAGGGACAAATACCAATGCTATTCATAAAGATTTTAGAAGAACTACCATTAGTGATGACGTAAAATTTGGATTTCACAAAAAAAAATACGCTTTACTAAACCAATTGACATTACAAAGTTGGGATACTAAAAGCGGAGAAACACCTATTAACCATGGGTTTTCTATATCTGCAGCTAAAAAATTTGAGTTATTTAACAAACAATGGAAAGTTTTAACATCTATAGCACACTCTAAATCTTACAATTATGCAAATGGTTTATTCAGAAGTTTTAGAGGCAATGTTCTTGATAAATCTTTTTCTCAAGATACTATTAACCTTGGTCAGCCCAATCAACAAATAAGGCTTTTAAATGATGTTGAAAATTTTATTACAAAAACTAATTCTACTGGATACCTGAGAGTTGATTTACAATTAAATGAGAATAACTCACTAAAATATAACACTTTATTTGTTAACAAAGGAACAGATAACTTATACGAGCAAGGGAGACAAGGAAAAGGTTATGTTTTTGATCAAGATCCACAAGAAAATGGGGCTTTCGTAAGAGATCAGAATTTTAAACAAACCACTATGTTTGTTAATCAATTGATAGGAAAGCATCAATGGAGTACTAATCATACTTTGAATTGGGCTACTGGATATAATTTTGTATTGGCTGAAGAACCTAATAGAATTAGAAATGAAGTGAATATTTTAAATAGTACTAAAAGTCCTTTAATTGAATTTGCTGGTGTTGGAGATTACCAACAAAGAAAAACAAGCCAAAAAATTGAAGATACAGAATACAATGCTTTTATAACAAACAAATGGAATCTTGGAAACACTGATGACGAATATGACACCAAACCTTTTACGTTGAACTATGGTGCTAATATTCGTAAAAAAGAAAGAAGTTTTAGATCCGTTTTTAAAGGCTTTAAAGCCAAAGGTTTTAAAGCTCCCTCCATAGATGAACTTTCTTCTATACTACAATTAGGAGAAACTACAGGTCTAGTGTTAAGACAACAAGAACCTGATGCTTATAAGGGAGAACTTCTAGCTATTGGTGTCTTCGCTAATTTCGACTTTAAATTCAATAATAACATCTCTGGTAATGTTGGGCTACGCTATGAAACAGATCAAATAGACGTGTTGTGGAATGTTGGAAACTATATTAGCCCTGAAGGGATTGATAGATTTGGTGACACTAATAAAACATACACTAGCCTATACCCTAGTATCAATCTAAAGTATGAAATCAATAACAAAAATTTCGTCCGACTTGCTTCTAGTGTTACGCAAACACTACCTGAATTTAAAGAGTTAGCTCCTTTTGGGTACGTATCTCCATCTGGTCGTGTAATTGTAGGGAATGAAACATTGGAAAAATCAGACGTTTATAATATCGATTTAAAATGGGAATTTTTTCCTTCAAGAAGTGAGTTAATTTCAGCTACTGCTTTCCATAAACAAATAAAAAACCCTATTAATTTAGTAATGACTAGAGGATCTTCAGGCTATTTTAGTTATTTTAATACTGGTAAAGGAGCTAATGTATTGGGGTTAGAAGTTGAAGCTAAAGTTGAGCTATTAAAAAACAAAGATGAGCAAAGTATCTTAAGTGCAACTACAAACTTAACTAAAATGTGGTTTCACCAAGATTTATCACTTAACTTTCAGTATAAAAACAAATTAAACTCTGATTTACAAGGAGCTTCCGATTTAATTTTTAACGGATCTATAAGTTATAATAATAGAAAAGAAAAGGAATTTATTGCTACACTAACAGGAAATTATTCATCTGATAAAGTTTTCGCTTTAGGAAGCCCCGAAGATTTGGCAGAAAGAGCTACAATTTACAATGACGAAATCATCGAAAAAGGTTTTTTTACACTCGATTTAGTATTGAGTAAAAAAATTACAGAAAGATTATCTCTTAAATTACTAGGTAGAAATCTATTAAACCCTGAAATTAAGCAAACACAATTGGTAAAAAGCTTAAGTACGGGTATTGAAACAAATGAAACCGTTAGTTCTTACAAAAAAGGAGAAAGGCTTTCTTTTAGTTTGAACTATACATTTTAA
>FCGIAJ_00560 TonB-dependent outer membrane receptor
ATGAGATTTTTATTCATTTCTGCATTGCTACTTAGTATAAATGTGCATGCACAAATAATTATAAAGGGGCAAATCACTGATAAAGACGGAGCATTACCTTTTGCTTCTATAACTATAAAAAACACTTCTCAAGGAGTAACAAGTGACGATAATGGCCGCTATTCTATTTCTACAAAAAAAGAAGGAAAAATAACTATTACAGCTGCTTTTACAGGGTATTTATCTGAACGAAAAACTATTGACGTTTCAAACAAGAACCAAGAGATTATCTTAAATTTTCAGTTAACTGAGCATGCTGAGATATTAGATCAAGTTACTATTACTGGAACAAGGACTGACAAAAGAAGAACCAATAGCCCTGTAATCGTAAATGTGGTGAGTAGCGAAACGCTCGCTAATGTTCAAGCATGTACTCTTTCTGAAGGTTTAAAATTTCAAACTGGATTAAGAGTAGAAACTGATTGCCAAACCTGTAACTACACGCAATTGCGTATGAATGGTCTTGCAGGAGGATACTCTCAAATACTTATCAACGGACGTCCCATATTCAGCCCCCTAACGGGTTTATACGGCTTAGAACAAATACCTACCAATATGATTGATAGAATTGAAGTCGTTAGAGGGGGAGGATCTGCATTGTATGGCTCAAGTGCTATTGGAGGTACCGTAAATGTAATTACTAAAATTCCTAAAAAAAACAACTATGAAGTAAGTTATACTTATCAGAATACTAAAGGAATGAATGACCATATCATTACTGGTAATGCTACCGTTGTAAATGAAGAAAAAAATGCTGGTGCTTCTTTTTTTATCAATAATAGAAATAGAGGTTTATATGATGCAAATGGCGATAATTTTTCAGAACTTCCTGAGTTAAAAAACAACTCTTTTGGTACTAATATTTTCTTTTTACCTACAGAAAATCAGAAATTAGAAATTAATTTTAGCAAAATGAACGAATATCGATACGGAGGAGAAATGGTTGATAAAGCTCCACATCTTGCGCTACAATCAGAAGAAAGAACTCATGATGTGTATATTGGAAATATTGACTATCAAATCAACTTCAATGACAATAAAAGCGCTATTATTACTTATGTTGCTGCACAATACACAGGAAGAGATCATTATACAGGGATATTCCCTGATGATCCAACAGCTATTCAAGAGCACTTAAAAAGACCTCCTTATGGAACTTCTGAAACCACTACCTTTCAAGGAGGGGTTCAATTAAATCATCAGGTTGAAAATTTTTTAAATGGCAATGCTATTTTCACCGTTGGTTCAGAATATGTACAAGATGATGTTTTTGATGAAATTACTGCTTATGAGTATAAAGTAGATCAACTAACAAAAAACCTAGGTATTTTCTTTCAAAGTGATTGGGAAATTACTAACAAACTAAATTTGCTTGCTGGTATTCGTTTTGATAACCACCAACTAAACACGAAGCCTATCCAAGAAAACATCCCCCAAACCGTTACTAATAACGTTCTTAGCCCTAGAATCTCATTCCTTTTTAAACCATTCGAAAATAGCCAATTGAGAGCTACTTGGGGTACAGGATTTAGAGCACCTCAAGCTTTTGATACCGACTTGCATATTGCTTTTGCAGGAGGTGGTGTTTCTAGGGTTCAATTAGCACAAGGTTTAAAAAGAGAACGCTCTAATAGCTATAATGTTTCTTTTAACTATGATAAACCAACGGAACATTATATTTACGGATTTACTGTTGAAAGCTTCTATACACAGCTAAAAGACGCTTTTTTCTTATATCCAATTGGAGAAGATCAATTTGGAGAACGTTTTGAAAAACGAAATGGAGATGGTGCTGTAGTTCAAGGAATTACATTGGAAACTAGGTTAAATTATGATCAAATACTCCAATTAGAAACAGGATTTACTTTCCAATCTAGTTTATTTGATACCGCTGTAAAAAATTCAGATGTATTAGAAGCTAAACGTGAGTTTCTAAGAACGCCTAATAATTATGGTTATGCCACATTGACCTACCAACCTAGTAAAAGTTTTACTACCGCTTTCAATTATATATATACCGGATCAATGGACATTCTTCATTTAGCTGGTGCTCCTGAATTACCTCAAAACGACACCTATGTAACATCTCCATCATATCATGAATTAAGTGTAAAATCAAGTTATACTTTTAATCTAAATCAGCTAAAAACAGGACTTCAAATTTTTGGAGGAGTTAAAAATATATTTGATGCGTATCAAACTAATTTCGATTCTGGTAAAAATCGTGATAGTAACTTTATTTATGGACCTAGTACCCCTAGAACTATTTTTATAGGTTTAAAACTTGGTACAGGTTTATAA
>FCGIAJ_00565 Metal-dependent transcriptional regulator
ATGTTGTCTCAATCGGAAGAAAACTACTTAAAAGCTATTTACCATTTAGCAACGCATCAAACAAAGGGGATTAGCACAAATGCTATTGCTAAAAAGATGCAAACAAAAGCATCGTCTGTTACTGATATGATTAAAAAGTTGTCAGAAAAAGAATTGGTGATTTATAAAAAATATCAAGGAGTAAATTTATCAGAAAAAGGAAAAATTATCGCCATTTCCATAGTAAGAAAACATCGCTTATGGGAATCTTTTTTGGTAGATAAATTAGGGTTTCATTGGGATAAAGTTCATGATATTGCAGAACAATTAGAGCATATCAAGTCAGAAGAACTAGTGGATAAGTTGGATGCTTATTTAGAATTTCCAACTATAGATCCGCATGGAGATCCTATACCAGACAAAGAAGGGAATATTACAACAAGAGTAAAAGTGAAATTAGCTACCTTGAAGATAGGAGAGAAAGGGGTTTGCGTGGGGGTTAATGATAGTTCAGCTCAATTTTTACAGTTTTTGGATAAGCAAGGGATAGCATTAGGGCAAAAAATTCAAGTGTTAGAAAAAGAGTCTTTTGACGACTCTTTACTTATTAAAATCAATGAAGAGGAGTTCAGGATATCTAATAAGATAGCCAATAATCTATACATACAAAAATAA
>FCGIAJ_00570 hypothetical protein
ATGAAAAAATATTATATAGTAATAATCATTGTTTTTGTAATTCTTAGTTGCAAAAAAGAAAGCAAGAAAAAAGGAAAATTACAGGTAGTAACAACAACAACAATGATTACCGATTTAGTAAAGAATATAGGTGGAGATAAACTTGAGGTCAGAGGATTGATGGGGGCAGGTGTTGATCCGCATCTTTATAAGGCTAGTGAAGGAGATGTGAGTAAGTTATATAATGCAGATATAGTTATTTATAATGGAATTCATTTAGAAGGAAAATTAGAAGAGGTTTTTGAAAAAATGCGCCACCAACATAAAAAAACGATCGCTGTTTCAGAGGCTATTGATCATAAAAAACTAATTAAATCAGAATTTTTTGCATCAAATTATGATCCCCATATTTGGTTTGATATTTCTAATTGGGAGTTAATTACAACGTATTTA
>FCGIAJ_00575 hypothetical protein
ATGGCGCGTAAAACTTTAGAGGATTGGAACGAAAGACGCAACTACATTAACTCTTTATCTGATGTATTGCTGCGTACTGATAATAATGGAATTTTCACTTATGGGGAAGCTTATAAATATATAGCACAGTTTCGCTTATTTTGTCATGTTTCCGTTATTTACAGGGCTTTACGTCCATTTAATGAGGTAGAGTGTACTCCTACTATTAATTCTATTCCAACAAATCAATTAAAGCTATTTTAA
>FCGIAJ_00580 hypothetical protein
ATGGCAGATAGATATCCTACTTTTTCTGATCTTTTTAATAAACATTCTTTCTGTCTTGATTTTGAAACTCTTGATTTTTTGTATGAATATATAGGTTCTTCGCCTACTTCTTATCTTGATAGTGCTGAGGGGGTTACTTTTTTGTTCGATTGCCGTTCTTTTATACGTTTTTTTGAATTTGTTTGTTCTTCTTCCCTTTCTTCTGATGTTCTTCTTAAAGAAAAATTTGACAAGTTGAACTTTCTAATCCATCTTAGTTATGGCGCGTAA
>FCGIAJ_00585 hypothetical protein
ATGTCATTTATTACATCAGAAAAACCAGTTCAATTACATACCTTAGAGAAAGGTACGCACTTTGTTAAATCATTTAAGGGGCTTCCTTGTTCTCAAATTTTTAAAGTTGGTTCTTTAATTGATTATTGTAGTCTTGATTATTTTCTCTGTGAAAAAATAGACGGCTCAGGCAATCTTCTACTTCGTGAATGTCGTTTAGTTTTTCCTCTTACTTCTCCTCGGTATTACCCTACTTTTCCTGAGCTTTCTCTCTCTAAATCTCTTTCCTTTGATTCTGAAAGTTTTATGTTTCTTGAGGGGTATTTTGAATCTCTTCCTGCTGCTTATCTCGAAAGTGTTGATGGGATTGATTTTTTTGTTCAATATCGCAGATTCTTAGCTCTTTATGTGGAATCACTTCAACTTAAAGTTGACAGTGTTCATGCTAAATTAGAATCTTTTAGATCCTCTAGTCTTAAGAGTTTTTTGAGAAAAAATCCTAACCTAAAATTTTAG
>FCGIAJ_00590 hypothetical protein
ATGCGTATGTATGGAACTATTCCAATGGAAGTAATTGATGAAACAACAAAATTAACGCCAGAAATTAAGATGGCTGAAGAATTACAGCCAGAAACAATAGCCACTCTTGAGGTCAAAGAAAAAGAAGGAAAACCAATGACATATACTATTGCTGTAGTAGATGAAGGGGTATTGGATTTAACAAGGTTTAAAACCCCTAATCCATGGAATACCTTTTATGCAAAACAGTCATTGGGAGTAAAAACTTGGGACATCTTTGATGATGTTATTGGTGCCTATGGTGGAAAAGTAAATCAAATATTAAGTATTGGAGGTGATGAGTCAGAAGCAGGTAGCAAAAATAAAAAAGCAAACCGTTTTAAACCCATGGTAAGGTATTTAGGCCCATTTACCTTAAAAGAAGGAGCTACAAAAAAGCATCACATTCAAATACCTAAGTATATAGGAGCTGTAAAGGCAATGGTTGTAGCAGCGAATGCTGATAAGGAAGCTTATGGAAGTAGTGAGAAAACGGCTTTTGTACGTAAACCTGTGATGATTTTAGCATCCTTACCCAGAAAAATAACACCACAAGAAACGGTTACTTTGCCAGTAACTGTATTTGCCATGAAACCAAGCGTAAAGAGAGTAGCAGTAACTGTACAACCTGATGCTTCTTACACAATTATAAGCAATGCTAGCCAAGAACTTTCATTCAGTGAACCAGGTGAAAAAATGGCATATTTTAAACTAAAAGTAAATGACTTTAAAGGAATAGGAAAAGTAAAGGTAATAGCAAGATCAGGAAGTGAAAAAGCATCGTATGAAGTAGCAATAGATGTATTGAATCCTAATCCAATTACAACGGAAGTAAAGGATATGGTATTAAAATCAAATGCCGAAAATGAACTTTATTTTACAAATTTTGGAACTAAAGGAACAAATGCTATCAGTGTGGAGTTATCTACTTTACCACCAATGAATTTTACCAAACGTATGGAGTACTTAATTCAGTACCCACATGGCTGTGTAGAACAGACTACATCAAGTGCATTTCCACAAGTGTATTTGCCTGAAATTTTTGAATTATCTGAAGAAAAGCAACAAGCTATAGAACGAAATATAAAAGCAACAATACAACGATTGTCTGATTTTCAATTATCAAATGGAGGACTGTCTTACTGGCAAGGAGGGAGTAGTGCTGATAGTTGGGGAACTTCTTATGCAGGGCATTTCATGATAGAAGCTGCTAAAAAAGGATACGCGTTGCCTATAGGTTTTAAAACAGCATGGATAGGGTATCAAAAAGAGCGTGCAAGAAGTTGGAGGAATAATAATAGCTATGATAACAATGCATTGTCACAAGCCTATAGATTATATACATTGAGTTTGGCAAATAGTGCTGATTTGGCCTCTATGAATCGTTTACGTAGCACAAATGGTATTTCTAATGAAGCAAAAATGCGATTGGCAAATGCGTATGCAATTATAGGAAAAGAACCGATTGCAAAAGCAATTTTGAGAACATTAACTACAAAAAGCTATGCTAAAAGACGTTACTCAAATTATGGATCGGAAATGAGAAATAGAGCAATGGCTTTAGAAATCTATACCTTATTACAAAACGAAACAAAGGCTATAAAGTTAGCTAAAATGATAGCAGAAAGCTTGTCGAGCGAAGCATGGATGAGTACTCAAACTACTGCTTTTAGCTTACTAGCAATGAGTAAATATGCCTTGAAAAATGGAGGAGCAGAAGGAATTAATGCAAGTTATTCATTGAATGGAACGAGTAAAAAAGTAACAATTTCTAAAGCATTATACACACAAGATTTAAAAGGTAGCCAAAAAGAAAATACTTTTAAAGCTACAAATCATAGAACAGGAGTACTATATGTACGTGTATTTCATAAAGGAATTTTGCCGGTAGGATCCGAAAAGGTAATGCAGAATAATTTGGAAACCTCCATTGTTTATAAAACAAAAGAAGGAGCTAGTATGCTCCCTACAAGGATCGCACAGGGTACTAATTTTATTGCAGAAATAACGGTTAAAAATACAACGAATAAACATATTAAAAATGTAGCATTAACAACGTTAATTCCTTCTGGTTGGGAAATTATAAATACACGTTTTACAGATTTTGGGAATCATACAAGTACTTCAAAAGTAGATTATACAGATATTCGTGATGCAAGTATTAGGAATTATTTTAGTGTAAGAAGCCACCAAACAAAACGATTCCAAGTAGTATTAAATGCTTCTTATTTAGGAAGGTATTATCTACCAGGAATACAAGTAGAGGCAATGTATGATAATGATTATGTAGCACGTACGAAAGGACAATGGATTGAAGTAATAAATTGA
>FCGIAJ_00595 Penicillin-insensitive transglycosylase
ATGAAAAAAGACTATTTCTTTAAGGGGATATATTGCTGTATAAACAATAGTTTAACTTATTTTAGGAAACATCCGATAAAGATAATTATTGTAAGCATATCTATAATTGCTTACTACTATTGTTTGCCGAGGAAATTGTTTGAGGTGCCAACTTCTACAGTAGTTACCGCAAAAAATCACGAATTATTAGGAGCTGTAATAGCAAAAGATGGACAGTGGCGTTTCCCCGAAGTAGCCTCAGTACCTAAAAAATTTGAAACATGTATTTTGAAGTTTGAAGATGCACATTTCTATTGGCATTTTGGATTTAATCCAATATCTATAGGAAAAGCATTGGTAGAAAATATAAAAGCAAAGCGAGTGGTAAGAGGAGGAAGTACCATTAGCCAACAGGTCATTCGCTTGGCACGAAACCATAAAAAACGATCTTATGCTGAAAAAATAAAAGAATTGCTATTGGCAACTCGATTAGAATTTAGGTATTCCAAAGAAGAAATATTAAAACTATATGCTTCGCATGCTCCCTTTGGAGGAAACGTAGTTGGCTTGGAAATGGCATCCTGGCGTTATTTTGGCTTGCAACCAGATCAACTTTCTTGGGCAGAGAGTGCTACTTTAGCAGTATTGCCCAATGCTCCTTCATTAATTTATCCAGGTAAAAATCAAGAACGATTGAAAAGAAAAAGAAATCGACTTTTAAGAAAATTATATGAAGCAGCAGCAATAGATAGTATCACATACATGCTAGCTATTGAAGAAAGCTTGCCCCAAAAACCATTTGATTTGCCTACAATAGCCCCTCATTTAGTGCAAGAAATTGCAAAGAAACACGAAGGGAAGTATGTACAAAGCACTATTGATATCCATACGCAAAAACAAGTGAATTCTTTAGTACAGCAGCATTATTTTCGCCAAAAACAAAACGAAGTATATAATATGGCAGTATTGGTGTTAGAAGTAGCTACAAGAAAAATAGTGAGCTATGTAGGAAATTCGCCTACAGATAAAGCGCACCAAAAAGATGTGAATAATGTTATAGCGCCACGTAGTACTGGAAGTACTTTAAAACCATTTTTATATGCTGAAATGTTACAATCAGGAGATTTGCTACCTACTCAATTAATAGCTGATATTCCTACGGAAATAGGAGGATATAGCCCTAATAATTTTGATTTAACGTTTGATGGAGCAGTACATGCAAATGAAGCATTAACTCGTTCATTAAATATTCCAGCAGTACGCATGTTACAAACATATGGATTGGAAAAGTTTAGGGAACATTTAAGAAGGTATAAGATCCAAGGTATTGATAAGTCAGCAGACTATTATGGTTTGCCATTAATTTTAGGAGGAGCAGAAGCTAGCTTATGGGATTTATGTAAAACTTTTGCAGCATATGCAGGCATTGTAAATCATTATAAAAGTTTGCAGTATCATTATTACGAAAAAGAGTTTGTAACTCCTAGTTATAAGCATACTGATACGGTAAATTTTGGAGCTATTAAAAAAGAAAATAATGATATTGACGCAGGAACTGCATTTACTGTTTTAGAGGTATTAACAGAGGTCAATAGACCTTATACAGATCAAGCTTGGAAATATTTTGATACTTCTCAAAAAGTTGCTTGGAAAACAGGAACAAGTTTTGGAAATAAAGATGCTTGGGCAATTGGGACGACTCCAAAATATGTAGTTGGTGTATGGGTAGGTAATTCTGATGGAGAAGGAAGATCAGATTTAACAGGAGTGGGAAGTGCTGCTCCTTTGATGTTTGATGTTTTTGACGTATTGCCAAAGTCAACTTGGTTTGCAACACCTTATGAAGATTTGGTAGCGGCGCGTATTTGTAAACAAAGTGGCTATTTAGCGCTTCCAATATGTGAATGGGAGTTAAGAAATATTCCTAAAAATGGAGTTAAAGGGAAGTCATGTCCATATCATAGGCAAATAACAGTAGATAGTACGGTTCAATATCAAGTCCACTCTAATTGCGAATCAGTAAGCAAAATCAAGGTATTACCATGGTTTGTACTACCTCCTTTAATAGCGCATTATTATCAGCAAAAAAATACTGATTATAGAGAATTACCGAGTTATAGAAATGATTGTGTTGGTATAGCGGGAAGAAATACTATGGACTTTGTGTTTCCTACCAAAAACAGTTCGAAAATTTTTTTAACAAAAAACGAAGCATCTCAGGTAAATCCGGTAGTTTTAAAATTAATGCATACTGATGCCGAAGCAAAGGTATATTGGTATTTAAATGATGAGTTTATCGGAGCTACACAACACTATCATGAACAGGCTATACAACCAGAAAAAGGGAATTATAAAATTACAGTAATTGATGATTTTGGAAATGAAAAGACACGTTTTATCAATATAGAATAA
>FCGIAJ_00600 DUF4870 domain-containing protein
ATGAAAAAAAACAACCAGTTATTAGTTTTAACTCATTTGAGTCAACTGTTAGATTTCGTCACAGGAATAGGAGGATTTGTGGTACCGCTAATATTATGGGTGTCAACGAAAGATGAAATTTTGCATATGGATGAGCATGGTAAAGCTATTTTAAACTTTCGTATTACCATGTTTATTTATTTTTTAATATGTATCCCGTTAATTTTATTTTTTGGATTAGGAATCGTAGGCTTTTTAGTATTATGGGTCTTTTATATGATATTTCCAATTATTAATGCGATTAAAGCAAGTAATGATCAGATGCCAAATTATCCATTTACAATTACTTTTATAAGTTAA
>FCGIAJ_00605 hypothetical protein
ATGAAAAAAATCACCCTTATTCTGCTATGCTTTGGCTATTTTTTTAGCGGCTTTGCTCAAAATCATCTTGATGACCAAACAATAATTAACATTCCTGACCCTAATTTTAAAGCATATTTAATAAAAAACCCGTTTATCAATATCAATAATGACGATGAAATACAAGTTACAGAAGCAACAAAATATTCTGAATATATATATATTCCTAACCGTGAGCAATCAGAAAGCAAAAAAATCAAAGATTTAACAGGTATCGAAGCTTTTATAAATTTAACAGGACTGGACTGTAATTATAATCTAATTTCTCAATTAAACCTTTCTAAAAATACGAAATTAGAAAGGGTACACTGCTCTAACAATAAACTTGCCAGTTTAAGCATAGGTTCTAATTTAGTATTAGAGGAGCTCTATGTTGATAATAATCAAATTACTAATTTAGATACCTCTAATGCTCTAAATCTAATTAAATTAGCAGTAAACTCTAATCAAATATCAACTATAGATCTCTCCAAAAATTTAAAATTAAAAGATTTTAGCTGCTCCAATAATCAACTAACTGAATTAAGTACAATTCATAACAAAAACTTAGAATGGTTACTTTGTAAAAATAATCAGCTTACCAACTTAGATTTGAGTGGTATGAGAAACCTAATCGTTGCTGATTGCTCTAATAATCAAATTGCTGATTTAACAATTTCCAACACTCCTAAATTAAAAGATCTATCATGTGCTTATAACCAACTTAATTCATTAGATCTTTCTAAAATTCCTTCATTAAATCGATTAGATTGTAATGATAATAAAATTTCTGAGCTAGATTTCTCTAGCAACAAAAACCTAACCAGTGTAGCTTGCTTTAACAACCTTCTTGTCAAGTTAAATATTAAAAATGGGCATAATGAAAATATCAACTATGTATATATATGGGGTAACTCAGATCTTGCATGCATTCAAGTTGATGATGAGAACGCTATTCCTAACTCTTGGCATAAAGATGCTATTGCTCAATATAGTACCAATTGTAATGCTACAACTGGTATTGATGATGTCTTTACAAGTAAATTAAGTATTTATCCTAACCCTGTTAATAACATACTTCGCATTTTGAGTCCTTATCAAGATATTAAAAACGTACGTATTTTTAATATGGTTGGACAAAAAATATTACAAACTGATCAGTTAACTATTAATTGTAACGAGCTCTCCAAAGGAATGTATATCGTAAAAATTAAAAGTACTGATAATAAAACTGGCGTAAAGAAGTTTATTAAAAACTAA
>FCGIAJ_00610 hypothetical protein
ATGAAAAAACATGTACTTATCCTGTTGTGCTTTTTACCTTTTTTAAATGGTTTTGCACGAACTAACTGTAATGAAGAACAAAAAATAACTAGCTTTAGAAACGCTAGTTTCAAAACATTTTCAGCGCTTCATAAATCAGTGAACATTAACAACAATAGTCAAATTCAAAACCCCAAAACCAATGAACTCCTAATTAACAACAAACAAACAGAAACTACTGCTTCGAGCTTTAAGAAAGCACAGCAATATAACTTAACAATAGATACTAACGATGGTGGAAGTATCACCATGAAAGTTAATGGTGCCGTATTGGCTCCTTACCCATACCCTACTAATGCTGTATTTGATGAAAATACAGAGGTTACACTGAATGCTTCTCCTAGTAATGGATATGAATTTGTTGAATGGATTGGGGATCTGACAGGAAATACAAGCTCCTTAAAGATTACCATGGATGGTGACAAAAAAGTTACAGCTGTTTTTAAAAAGACTCAACAACATACCTTAACCGCAGATGTTAGCAATGGAGGTAGCCTTATCATAGAAGTTGGAAATGTAGTCACCAGTCCTTATCCATATCCTACTAAAGTCGTGTTTGATCACAATACGGAAATTACACTAAATGCCAACCCTAATAATGGTTACGAATTTGTTGAATGGACTGGTGATGTGACAGGAAATACCAATCCTTTAAAGATTACTCTAGACTCAGATAAAAACATTACTGCTGTTTTTAAAAAAACGGCTAATGTATTAACATTAAATGCTTCTAATGGAATTATTGCTGTAACAGCTAACAATTTAACCCAAACTCCTACTAACTATCCTATAAGTGGAAATTTCCCTCCCAATACTATGGTTTCACTGAATGCTAAACCTAGTAATGGATACAAGTTTGTAAAATGGACTGGAGATATCACTGCTAATACTCCTATTGCAACCATTAAAATGGATGGCGATAAAAATGTGACCGCTGTATTTGAAAAAGATGCTACTCCCGTAGTGTATATTCCTGATGCCAATTTTAAAGAGATTTTAATAGGCAAACAACTCATTAACACAAATAATGATAATGAAATACAGGTAGCTGAAGCAGAAGCTTACTCAGGAGAGATTTATGTTTCTGGAGAAGGAAAATCAGAAAGTAAAAAAATCAAGGATTTAACTGGTATCGAAGCTTTTAAAAACTTAGTTGAACTTGATTGTAGCTATAACCGAATTAGTTATTTAGTTCTATCTAATAATCCTAAATTAAAAATTGTTAATGCTAATAATAATCAAATTTTTTATGCTAGTTTATTTAGTTGTACGGAGCTTAAAGAGTTAAAAATAGAAACTAATTTGGTACCTAACTTAGATTTATCTGAAAACACAAAGCTAGAAGTGTTACACTGTTCGAATAATAGTTTACAAGAATTAAGTGCACCTAATAGTCCTATTTTGAACATATTGACCTGTAGTAACAATCAGCTTACCACATTAGACACTTCTAATAATCCGAATCTAAGCTCTTTAAAATGTAATGGAAACCTACTTTCAAAATTAGATATTTCTAATAATACAAATTTAGAAACCTTAAATTGTGCTAATAACAACCTTAGCAATTTAAACATCAATATAGGGCATTTATTAAACAACTTTGATGCTACAAATAATCCTAATCTTACTTGTATTGAAGTTGATGATATAAACGCTATTCCTGCTCCATGGTATAAAGATGCTATTGCTCAATATAGCACCAATTGTAATGCTACAGCTGGTGTTGACGACATCTTTACAAGTAAATTAAGTATTTATCCTAATCCTGTGAACGATTTGCTTCGTATTACTAAAAACCAACATCAAGATATTAAAAATGTACATATTTTTAATATGGTTGGACAAAAAATACTACAAACTGATGAGTTAACTATCAATTGTAGCGAACTCTCTAAAGGTGTGTACATCTTGAAAGTTGAAAGCACTGATCATAAAACTGGTATAAAAAAGTTTATTAAAAACTAA
>FCGIAJ_00615 putative transcriptional regulatory protein, Crp/Fnr family
ATGATTCACAACGAACTTTTATTAAAATACGGAGCCAAGACTCAAGAATACACGAAAAATAAAATTATTTTTTCTGAAAACGAGCATGCTAAAAACTATTATCAAATAATTTCAGGAGCGGTAAAAATGAGTAATTTTAATGATGATGGAAAAGAATTTATCCAGGGAATCTTTTATAAGCAACAGAGTTTTGGAGAACCTCCTTTATTTATCAATGTAACCTATCCTGCTAATGCTATAGCTTTAGCAAGAACCACCCTTTTTATACTTCCCAAAAAAGCTTTATTACAACTACTTTATGCACAGCCCGAAATTCATTTGAATATAACAAAAAGTTTAGCCAATAAATTATATTATAAAGCAATCATTGCCTCTGAAATATCTAATCAAGAACCTACACATAGAATTATTAGATTCTTTGATTATTTAAAAAATGATGTTCATCATATCAATGGCTCTTTTAACTTTAAAGTACCTTACACTAGGCAACAAATTGCTGATATTTTAGGCTTGCGTGTCGAAACTGTCATACGTACGATTAAAAATTTAGAGCAAAAAAAAGCGCTTAAAATCATCAACAGAAAAGTCTTTTGGTAA
>FCGIAJ_00620 Globin family protein
ATGGAATTAAAAGAAATAGAAAATAGAGAAGATGTTTATATATTGGTGTCCACTTTTTATGATAAGATAAAAAAAGATGAGTTTATAGGACCTATCTTTTTAAAAATGATTTCAGCAAACGAATGGAGCCATCATCTTGAAAAGTTAACTGATTTTTGGGAAACTAATTTATTTTTTGTTCGTAAATTCAAGGGAAACCCAGTAAAAGTACATCAGCATATAGATATTGTATATAATTATAGCATAACTCAAAAACATTTTGGAAAGTGGTTAGAGCTTTGGTGTAGTACGGTCGATGAATTGTTTGAAGGTAGAAAAGCAATAGAAGCCAAAGAAAGGGCAAGAAATATAGCTTTTATGCTTTTTATGAAAATGTTTAAAGAGAAGCCTAAAGAAACAAATTGA
>FCGIAJ_00625 hypothetical protein
ATGAATACGGAACTAGTAGCTAGCAAAGAAATTACAAACAGAAACAATACTCTTTCTAAACTTATTTATTGGATGGGTGAATTCATTTATAAAGGGCAAAGTAATTCAATAGGAATATCTATGAGACTAATTATGCTAGATATGGTAATCACCTGA
>FCGIAJ_00630 hypothetical protein
GTGGAAACAACAATACTCCTATATCTTTCTGTAGCTTTTTTAGTAAGTACTGCTATTGCATTCTTTCAGTATTTTTATAAAAATAAAGATCAAAGGAAGGTGAATATTCTTTTATTTTCCTTAAAACTAATCAGTCTTTTTTTATTGTTTGTGTTATTTATAAATCCAAAAATAACCACAAAAACAACTAAAAATAAGAAGCCAGTATTGGCTGTTGCTATAGATAATTCCCTTTCTATAAAGTATTTTAAAGAAACAGAAAAAGCAAAAAAAATAGTTGAAGAGTTCAAAAAAAGTAAAGCACTAAACTCTAAATTTGAGGTTAATTATTTTGCTTTCGATGAAAATATAAAAACTTTAGATAGTTTATCATTTGATAAAAATCAAACGAATATTTCCCAAGCAATTCAATCCATAAATAATTTGTATGAAAATGATTTAGGAGCAATTATCATGCTTACTGATGGAAATCAAACAATAGGGAATGATTATGAATTTATATCAAGTAAGCAAAGTATTTATCCTATTGCATTAGGTGATACAACTACATACAATGACATAAAAATAGCGCGATTAAACGTAAATAAATATAGCTATATAAAAAACAAGTTTCCAGTAGAAGTAATGCTTTATTATGAGGGAAAAGAGAAGGTGACTACCAAGTTTTCAATATATAGAAATGAGAAAAATATATATTCAGAAAAGATTTATTTTACGCCTCAAAATAATACAAAAACAATAAGAGCTAACTTAATTTCATTAAAAGAAGGTGTAGGGTATTATAAAGCTGTAGTAGGTGAAATTTCTAAAGAAAAGAATACTAAGAATAACTATAAAAATTTTTCTGTAGAAGTAATAGATGAACAACTTAAAATAGGAATTGTAACTTCAATTAATCATCCAGATTTAGGAGCTCTTAAAAAAGCAATAGAAGTAAATAAACAACGTAAGGTTGAAATTTTAGATTTGTCTAAAAAAAATAATTATAAAAATGATTATCAGTTACTTATATTGTATCAGCCGAATAATAAGTTTAAGAATCTGTTTGAGTGGTTAAATGCTGAAAAATTAAACTATATGATTGTTTCAGGAGCTCAAACAGACTGGGGCTTTTTAAACAAACAACAATCTTTTTTTACTAAAAACACCATTCAAAAATTAGAAAGGTATGGAGGAGGATATAATGATCGTTTTTTAACCTTTCAGCAGAAAAATATCGGATTTAATGGTTTGCCTCCTCTTCAAGATAAATTCGGTGAGATTACTGCAAAAGGAGTATTTCAACCATTGCTTTTTCAAAAGATCTCAGGAGTATTAACGAAGCAACCATTATTAGCCACTTTTGAGGAAAATAACCAAAAAATAACTGCGTTATTTGGAGAAGGGATATGGAGATGGAGAGCTAGTTTATTTCGTAAAGAGAATACCTTTGAAGAATTTGATGCGTTTATAGGAAATATTGTTCAATATTTAAGTACAAACAAAAAAAGGGCAAGGCTAGAAGTTGAAGGAGAAAATCTATATCCAGTAAATTCGGTGGTGAATATTTCAGCTTTTTATTTAGATAAAAATTATCAGTTTGACAATAGAGCTTCTTTAGAATTTACAGTAACTAATAAGGCAACGAAGTTTATAAAAAGACTTCCTATGTCTTTGGTAGGAAATTCATATCAGGTAAGTATAGAAAGTTTAACACCTGGAAATTATTCATATCAAGTGTCAGTTGCTAATCAGCAGTTAAAAGCTTATGGTGGATTTAAAATAACAGATTATGAGGTAGAGGAGCAATTTGTTAATGGAAACAATAAGAAACTAAAAGCATTAGGAGAAAGAACAAAAGGGAAATTATTTTATCCAAGCGAAGTAGTAGGGTTAAAGGAAAAATTAATAGTAGATAGATCTTTTTATACGACTCAGAAAGAAATAAAGACCACCCAAAACTTGATAGATTGGGAATGGATATTATTTTTTATAGCTACTTTACTAGCTATAGAATGGTTTATTAGAAAATACCACGGAAAAATATAA
>FCGIAJ_00635 Acyl-CoA thioesterase
ATGAAATTTCATACAAGAAAATGGGTCAAGCCAGAAGATTTAAACCCAAACGGAACCTTATTTGGAGGTCGTCTATTGCAATGGATTGATGAAGAGTTAGGTATTTATTCAATTATTCAATTAGAAATACCGAGAACAGTAACTAAATTTATGTCTGAAATAGACTTTGTTAGCTCAGCAAAGCAAGGAGATATTATAGAAATAGGAATAGAAGTAGTAGCATTTGGAAAGAGTTCTATAACATTGCGTTGTGAAGTTCGTAATAAATTGACCCACAAAACAATTATCGAAATAGATAAAATAGTAATGGTAAGTTTAGGAGCAGATGGGAAGCCCATAGGGCATGGAAAGACAAAAGTAGAGTATGTTAAGGATCGGTTAAAAAAATAA
>FCGIAJ_00640 hypothetical protein
TTGACATTATTACTCCTTGTACCACCAGTACAAGCGCATGCTGATACAATTGTTTTTGAAAACACTTCAGAAGTTCATTTCAATAGCTTGGAAAAAGGACACCATCAAAAACATCATCAACACGATACAGAAGAAGAAAGAAATACAGATCACCACCACCATTGCACAATTGTGGGGGTTTCAAGTGCAATAATAACACCTAATTTTAGTTTTCAATTTGTAAGATTTTCTCAAGCAAGAAAACGCATACATTTTTATAAAGAGCTAAATACATCTAGTTTTTTAGATGAGCTTTTTCAGCCACCACAAATTTAA
>FCGIAJ_00645 CzcA family heavy metal (Cobalt-zinc-cadmium) efflux pump
ATGTTAGATAGCATTATAAAATTTTCAATTAAAAATAAATTGATGATTGGTGCCCTTATACTCATGTTAATTGGTATGGGAGTTTATTCTTTAAAACAATTACCTATAGATGCTGTACCAGATATCACAAATAATCAGGTACAAATAATAACATCAGCACCGTCACAGTCAGCACAAGATATAGAACGTTTAGTTACTTTCCCTATAGAAATGACTATGTCAAGCATTCCAAAGATAGAAGAAGTACGGTCTTTTTCTCGTTTCGGATTAAGTGTTGTAACCATTGTCTTTGAAGATAATGTAGATATCTATTGGGCAAGACAGCAAATAAATGAACGACTTGGAGAAGCGAAAAGTAATATTCCTGAAGGAATAGGGGCTCCTAAAATGGCACCAGTAACTACAGGTTTAGGAGAAATTTACCAATACACATTATTTCCTAAAGAAGGATTTGAAAAGAAGTTTTCAGCAATGGAACTCCGCTCTATTCAAGACTGGATTGTTCGCCGCCAACTATTAGGACTTGAAGGGGTGGCAGATGTAAGTAGCTTTGGAGGCCTATTAAAACAATATGAAGTAGCTGTTCAACCAGAACGTTTGCAAACATTAGAGGTAAGTATCAATGAAGTGCTAGAAGCGCTTTCTAAGAATAATCAGAACACAGGAGGAGCCTATATTGATAAAAATCCAAAAGCTTATTTCATAAGAAGTCAAGGATTGGTAAAAACACCTGAAGATATTGAAAATGTAGTTGTTAAAAACACAGCAAATGGAACTCCAATTCTAATTAAAGACATTGCTAAAGTACAATTAGGAAGTGCCATTCGATATGGAGCGATGACAAGAGATGGAAAAGGAGAAGTTGTAGGAGGTATTGTCATGATGTTGAAAGGAGCAAATTCATCCAAAGTAATTAAAAGAGTAAAAGATAGAGTTGTTCAAATACAAGCAAGCTTACCAGAAGGAGTAGAGATAAAACCTTTTTTAGACAGAACGAAGCTTGTTAATAAAGCTATTAAAACGGTAGCAACAAACTTAATAGAAGGAGCTTTAATAGTAATATTTATACTGGTACTATTATTAGGAAATTTAAGAGCGGGTTTAATCGTAGCTTCCATAATTCCATTGTCAATGTTATTTGCTGTGATATTAATGAATTTGTTTGGAGTTTCCGGAAATTTAATGAGTTTAGGTGCTATTGATTTTGGAATAATAGTAGATGGATCGGTAATTATTGTGGAAGCAACTTTACATTATTTAGGTTTAAAAAAATCAGGAGTTAAACTAAGTCAAGAAGAAATGGACGAAGAGGTGTATAATTCTGCCTCAAAAATAAGAACGAGTGCTGCTTTTGGAGAAATCATTATTTTAATAGTATATCTTCCAATTTTGGCACTTGTAGGAATTGAAGGAAAAATGTTCAAACCAATGGCAATTACGGTAAGTTTTGCTATTCTGGGAGCCTTTTTACTTTCTTTGACTTATGTTCCAATGATTAGTGCTTTGTTTTTAAAGAAAACGATAACAAATAAAGTCACGATCTCTGATAGAATAATAATGGCACTACAAAAAAAATATACGCCATTATTGGAGTTTGTTTTGAATTATAAGAAAGGAGTCATAATAGGGGGTGTACTTATTTTTGTACTGAGTATTTTTACGTTTAAAAATATGGGATCAGAATTTATTCCTTCTTTAGATGAAGGAGATTTAGCAGTACAGGCAAATGTATCTACTGGGAGTTCTTTATCATATACCATTGATGTTACGAATAAATCATCGCAACTATTAAAAAAGGAATTTCCAGATGAAATAGAACAAATTGTAAGTAGAATAGGGGCTTCTGAAATACCTACAGACCCAATGCCAGTTGAAATTGCCGATATCATTATCATTTTAAAAGATAAGAGTCAATGGGAGAAAGCGACTACTAAAAATGAATTAACAGAAAAAATGAATGCGCTGCTAAGTCAAAATATGCTAGGGGTTAGTTATGGATTCCAACAACCCATACAAATGCGTTTTAATGAGTTGATGACTGGGGCGAGGCAAGATGTCGTATTAAAGATTTATGGAGAAGATTTGGATAAACTGGTTGCATATGCAAATGAATTAGGGGGAATTATACCAACAGTAAAAGGAGCAGAAGATTTGTATATTGAAAAAATGACAGGTTTAAAGCAAATAGTTATTGATTATAATAGGAGTCAATTGGCTTTTTATGGTTTAAATATTTCAGATGTCAATAGAGCTATCAATACAGCTTTTGCAGGACAAAGTGCAGGAGCTGTTTATGAAGGAGAAAAACGATATGATTTGGTAGTTCGTATGCCTAAGGAAAGGCGAGGAAATATAGAGGATGTTCGCAAACTTTATATAACAATACCAAATGGAACTAAAATTCCGTTAGAGAGTGTTGCAAAGGTAACTTTTAAAGCAGGACCTAATCAGATACAACGTGATGATGCAAAACGAAGAATTACCATTGGTTTCAATGTTCGTGGACGTGATGTAGCTAGTATTGTTAGTGAGTTAAAGTTAAAAGTAAGTAAAAAAATGAAGTTTGATTCAGGGTACTATATTACCTATGGAGGAACTTTTAAGAATTTAGAAGAAGCTAGAGCTAGATTAGGAATTGCTGTTCCTGTTGCGCTGTTATTAATATTCTTGTTACTTTATTTTACATTTAATTCTATTAAGCAAAGTATTTTAATTTATACGGCCATTCCAATGTCTGCAATAGGAGGAATATTTGCTTTGTGGTTGAGAGATATGCCTTTTTCAATTTCTGCAGGAATTGGATTTATAGCACTATTTGGGGTTGCTGTTTTAAATGGAATTGTATTGATCGCTGAATTTAATCGTTTGAAAGCACAGGGAGTAACAGAAGTAAAAGAAATTATAAGGAAAGGAACCGCAGTACGTTTACGGCCTGTAATTATGACAGCAGCAGTAGCTTCTTTAGGTTTTTTACCAATGGCAATTTCTAGTTCAGCAGGAGCAGAGGTGCAAAAGCCATTGGCCACCGTAGTTATTGGAGGTCTGGTATCAGCAACTTTATTGACCTTATTAATTTTACCTGTTTTATATATGATTTTTGAAGAGGGAAAGGGAGTCAAAATAAGGTTTAAAAAGCTTACTACCATTGTAGCATTATTAGGCGTATTTTTTGCCCAAGCTCAAGAGCAACCTAAAACATTAAGTGAAGAGCAAGCAGTGTCATTGTCTTTAGAAAAATCTGTGAAATTAAATAGTTCTAAGCTAAATATAACGAAGAATAAAATGGAAATATCTAAATCTGTTGATTTAGAACCAGCTTCAGTTCGGTATCAAGATATAGGAACGATGTCAGGGGTATCAGAAAAAGAGTGGGGACTTAGTCAAAATTTCGGAGGCATTCTAACGCATATTCAAAAGAGAAAACTGGCATTATCGAAATATGATTTATCTAAACTTTCGAATAAACTTTCGGAGAAAGAAGTAATACGAAATGCAAAAAGTTTGTATCAAGAATGGCATTATTTATATGGGTTGGTGAAATTGATGGAGGAGCAGCAAAAAAATACAAATCTGATAAAAGGGATTGCAAAAAAGTTATACGAAGCTGGAGAAATAGGAGGCTTAGAGAATGATTTGACCAATTTGCAATCGTTAGGAGTGCAATCGCAAAAAAATAAAATTTATAAAGATTTTATTAGAGTAGAAAACGCACTAAAAGAAATGCTGCAATCCAAAGAAGCTATTGTGCCTTTAATAAAATACCCAGCAAAGAAGAAGCCTCTAATACAGCAAGATAGTTTGTCTGAATTATTTGAAGCTATTTTAGGAAAGCAGGATATAGTCGCCAAGAAAAAGATATCAGTAGCTCGATCAGTGTATTTTCCTGAGCTTACAGCAGGAGTATTGAAAAGAAGGTTGTCAGAAATGAAAGGTACTTATAGAGGGTTTACTGTTGGAGTAAATATTCCATTGTCTTTTTGGTCTAATAAAGCTAAAATAAAACAACAGAAAATAGCTAGAGAGGAGTTGGCATATGTTAATAAATCAAAGAAAATAGCTATTCAAAATAACTTTAAAAGTTTGAAAGAGCAATTGCAATATTTAGAAGAAGAGCTAGTAAGTATCGAAAACACAGTAATTAAAGTAAATGAATTTATTAAGAAGTTACAATTAGCATATACTTCGGGAGAAGTAGATGCTTATAAGTACAATCAAAGTTTTAATACTTATTTTCAAGTAATGCAAAACTATTTATCACTTATCTATAACTATAACCAAACCGTAATTGCTTACGAATTTTATATAAAAGAATAA
>FCGIAJ_00650 CzcB family heavy metal (Cobalt-zinc-cadmium) efflux pump
ATGAAAAAAATTATCATATTAGCAGTAACTGCCATATTTATCATCAGTTGTAATTTAAAAGGTGGCGATCATTCAGATCACGATCATGCTGCTGAGGAAGGAGTATCGAACTCTAAAAAAGAATCAAAGGAAGAATATAATAAAAACGAGCTTCACTTAACTAAGGAGCAATTGATAGCAGCAGGTATTCAATCGGAAGAAATAACAAAAAGAGAAATTCGGAATAGAGTAGCAGTAACAGGTACTATAGAGGTACCTCCGCAGAGCAAAGCTACGATATATGCTCCACTAGAGGCTTTTGTCCATAAAACGAATTTGTTACCTGGTGATAAGGTAACAAAAGGGCAAACAATAGCTGTACTACAGCATTCTAATTTTATTGAATTACAGTATGCTTACTTAGAGGCTATAAATAAGAGAAATGTTGCTCAGGCAGATTATAAACGTAAAAAAATGTTGTTAGAAAATGAGATAGCATCTAAGAAATCATATCAAATAGTGGAGGGAGCTTATCGTTCAGCGCAAAGCTTGGTGGATAGCTATAAAGAGCAATTAAAAATAGCAGGGTTGTCTCCAGATAAAATAATAACTAAAGGGATTCAGCAGTATGTAGAAGTCAAAGCGCCTATTTCAGGTTATGTAGTGGAAAATAATTTGAATAAAGGAATGTTTTTAGCGGCAAATAGTGAAATGATGGAGATTATAGATAATGACCATATGCATGCAGAATTAAATGTTTTTGGAACAGATATTACTAAGATTAAAAAAGGAGACGAGTTTATATTTAAACCTTCTGGAGTGGATGTTGAGTATAAAGGAGCCATTCAATTGATTAGTCAAAAAGTAAATGATAAAACAAAAACAGTAAATGTACATGGGCATTTTGAAGATGAAGAGAACAGATTAAAATCAGGAATGTTTATCAATGCAGAGATTTTGCTAAAAGGAAGAGAAGTTTTTACTGTTCCTGAAAATGCGCTGATAGAAAAAGGAGATGAATATTTTGTATTTATGGCAGAAAGTAAAACAGAATTTATTCCTCTAGAAGTTACAATAGGTAATTCTGATAAAGGTTTTGCGGAAGTGAAAACAATCCAAGGTGATAATTTTAATATAAGAGTAGTTACAAAAGGAGCTCATTTCTTAAAAGGAAAATTATTGCAACAGTCAGGAGGAATGGAAGGGCATGTGCATTAA
>FCGIAJ_00655 CzcP family heavy metal (Cobalt-zinc-cadmium) translocating P-type ATPase
ATGTCAGAAAAACATTTAAAGACTAAAGAACATGATCATAGCCATGGTGGAATCTTGGGGGAAAGCACTGAGTTGTATTTTGCAATTTTAAGTGGGGCTTTTTTCTTTTTAGGTATAGTGTTAGAGAAATTAACTGGTGTTTCAGAAATATATACTTTAGGTAGTTTTGTAATAGCGTTCTTTTTTGGAGGATGGTTTACAACTAAGGAAGCTATTGAAAAAATAAGAAAAGGGGAATTTGAAATTGATTTCTTGATGTTGATAGCTGCTTTAGGAGCTGCTTATATTAATAAATGGGAAGAAGGAGCACTTCTTTTGTTTTTATTTAGTTTAGGACACTCATTGGAAAATTATGCTATGGGAAAGGCTAAGAAATCTATCGAAGCTTTAGGAGAATTGTCTCCCAAAAAGGTGCTAGTGAAGCGAGGAGAAACTACGGCAGAAATTCTGATAGAAGAATTAAAATTAGAAGACATTATAGTGGTAAAACCCAATACCAAAATTGGAGCAGATGGGGTAATCATCAAAGGGCATACGAGTATAAATCAAGCTTCGATAACAGGAGAAAGTATGCCAGTTGATAAAGAAGCAATTCAAGAAGAGGTAGGTGGTTTGAAGTTTGAAGAAATTGATAAAAGAAATGTAGTTTATACAGGAACTATCAATGGAGATAACTTGATAGAGGTGCTAGTGTTAAAACTTAATGAAGATAGTACTATTTCGCGTTTGATAAAAATGGTAAATGAAGTGGAAACTAAAAAATCTCCCACTCAGTTATTCACGAAGAAGTTTGAGAAGTGGTTTGTTCCAATAGTTATTGTGTTGGTGTTTCTTTTATGTTTTGCTTATTTGATAATAGATGAATCATTTGAGCAAAGCTTATATAGAGCAATTACAGTTTTAGTAGCAGCAAGCCCTTGCGCATTAGCTATTTCTACCCCTAGCGCTGTGCTTAGCGGTGTAGCTAGAGGAGCAAAAGGAGGCGTACTGATTAAAGGAGGGAGAGCTTTGGAAGATTTAGGAAGTTTAACAACGATAGCTTTTGATAAAACAGGAACATTAACAGAAGGAATTCCTAGATTAACCAATATAATTACTGTAAATAATACTAACAAAGAAGCTCTTCTAGAATTAGTTTTGAGTGTAGAAAGTTTGAGTAATCATCCTTTAGCAAAAGCAATATCTAAAGAAATAATAACGAAATATGCTACAGTTAATAAAGGAGAGGTTTCTAATATAGAGGCATTTCAAGGAATGGGAATTCGAGCTATATATAAGGAAAAAGAGGTGTTTATTGGGAATTTACATTTGATGGAAACGAAAGCTATTTCTATTTCTGAGGAGGTAAGAGAAATGATGAAAGATTTTCTTGAAGGAGGAAATACCACGATGTTAGTAGCTTATAATAAGAAATTGATAGGAATTTTAACGGTGATGGATACTCCAAGAAAGTTTGCAAAAGAAACTTTACAAAGTTTAAAAAAACTGGGAATAAAAAAGATGGTAATGTTAACAGGAGATCATCAAAATGTAGGAGAAGCAATAGCAAATGAAATAGGTTTGTCAGAAGTAAGAGGAGGATTACTTCCAGAAGAAAAAGTTTCTGCGATTCAGCAATTACAGAAAAAGAATACTAAAATAGCAATGGTAGGTGATGGGGTAAATGATGCCCCAGCAATGGCAAGTAGCTCTGTAGGGATAGCAATGGGGGCAGCTGGAAGTGATGTAGCTTTGGAAACTGCAGATATAGCATTGATGTCGGATAAAATTGAGAAATTACCATTTGTAATAGGGTTAAGTAGGACGTCAAAAATTATTATCAAGCAAAATTTATGGATGAGTTTAGGGATTGTAGCTCTTTTGATTCCAGCTACATTGTTTGGAGTAGCTTCTATTGGTCCCGTAGTGATAATTCATGAAGGTGCTACCTTGCTAGTGGTACTTAATGCGCTTAGGTTATTGCGATTTAAAGAAGATTAA
>FCGIAJ_00660 PHB domain-containing protein
ATGAATAGCAGACAACAATTGGATATAAGATTCCCCAAAGGAGGGCTTTTTTTAGTATTATTACTTGTAGTAGCAATAGTAGCTTTTACAAAATCAACCAAAACAATAAGGTCAGGAGAGGCAGGTGTGTTATATAAAACTTTTGGAGGAGGAGTGGTAACAGATGAACCGCCTTTAGGAGAAGGTTTTCATGTTGTAGCTCCTTGGAATGACGTCATTATTTATGAAGTTCGTCAACAAGAATTATTTGAAAAAATGCAAGTTCTTTCTTCTAACGGTTTAGAAATTCAATTAGAGGCGACCGCTTGGTATCAACCTAGATATGAGAAATTAGGAGCTTTACATCAGGAAAAAGGAGAAAACTATGTATCTAGAGTGATACAGCCAGCTATCCGCTCAGCAGCTAGAAGTGTTGTAGGGCGTTATACACCAGAGCAGTTATACTCTAGTAAAAGAGATGCGATTCAAGAAGAGATTTTTGAAGAAACTAAAAAGATTTTAGACAAACAATATGTACAATTAAATGAGGTGTTAGTTAGAGATGTAGAATTGCCACTAAGCATTAAAAATGCAATAGAGCGAAAATTGAAACAAGAGCAAGAATCTTTGGAATATGAGTTTAGATTAGTAACTGCTCAAAAAGAAGCAGAAAAACAAATAATTGAAGCAAAAGGAAAAGCAGATGCAAATAGAATTTTAAGTGCTTCTTTAACAGATAAAATATTACAAGATAAAGGAATAGAGGCTACTTTAAAGCTGTCGCAATCTTCTAATAGCAAAGTAGTATTGATAGGAGCTGGTAAAAACGGAATGCCCATTATTTTAGGGAATCAGTGA
>FCGIAJ_00665 hypothetical protein
ATGAAAAAATTTAATCTATTATTAGCACTAGCAATAGCTGCACAAGTATTTACCTCTTGTGAAAACAATGAGGTTTTAAGCGAAGAAATTCTTGCCAACTCGAAGAGCACTAAAAGCTTAAATCTAACGGAAAGTGAGCAAAAAATTTATACCACAATGTCTTCTTTACTAAAGGAAGGAAAGGGATTCAACTTTCCTTTAGAAAAAAACCAAGTAAACTTTATAAAATCAGAAGAAGATCATTTCTTACAATTCGAAGGTGCTGCAAAAAAGTCTTATTTATTGGAATCAGCAGATCATAATACCTCTTCTACCCTTATTTTGGATGAAGACAATAAGGACATAGATATGCTTATAAAAACAACTGAGAAAGGTATGGAAAAACTTTACACTTTTCACTTACGTCTTTCTTCAAATTCGCAAGCTATCAAACAATTAAAAGCTGTTAAAGAAGAAAAACATATTTCAAACCAGATTTGTCAAATGGCTCCTTTAACAACGAATCCATCTAGAGAACTAAACTTTTTCGCTGAAGGAGATGAGCGCCCTAGAAGAGGTTCACACGGTAGGTATATAGGTGCTCCTGAAAAAAAGACTTCTTGGAGGATAGTCATTCATAAATCAGGAGAAGCTGATTTAGATATAGATAGGCAAGTCATGTTCATGGATAAAGCGCTTAGAGAGCTAGATGCTTTTAATAGTTTTCTTGTTAGCTATTTAGATGCCTCTGCTTTTCATGAAAAAACAAAAAACAATTACGACTCAAAAAGTGTCGTAGAGCAATTTAACAAAGAACTAAAATCTACACTCCCTGAAAGATTAGGTAAATCAGGTCCTCTACCTTCTCATGCTCCTTTACACTACAATACGCTTCCTGGATGGGTACATATTTTTGCTAGAAAGGAAAAATTTGGTAAAACATTAGGTGAGGCATCAGAAATAGGAACAAAATGGAATAGAGTTGGAATTATAAGTGCTAGCGGTTCTTCTTCTGATAACATTATTTTAACGCATGAAATCGGTCATTTATTTGGCGCTCATCATATTGATAGTACTATAAGAGACGGATTTGGGACTTATTCATCTATAATGCTTTCAGGACAAGATAGTTTCTCTGCCGCTCAACTCTTTCCTACACTTTCTCGTTTTGACGATGATAAAAATAGATATACAATGATTCAGCAAATCCAAGGTGAAAGTTTTGGTGACCCAATACTTGAGTAA
>FCGIAJ_00670 Aminomethyltransferase
ATGAAAAATACAGCATTAACTCATATACATGAATCTCTTGGTGCTAAAATTGTTCCTTTTGCAGGTTATAATATGCCCGTTCAATATGAAGGTGTAAACATTGAGCACGAAACTGTTAGAAAAAGTGTAGGCGTTTTTGACGTTAGTCATATGGGAGAGTTTTTCTTAAAAGGAGAAAATGCCTTGGCTTTGATTCAAAAAATAACTTCTAATGACGCTTCTAAATTAATTCCAGGAAAAGCGCAATACAGTTGTATGCCTAATGATGAAGGTGGTATTATTGATGATCTAATCATTTATATGATTGCTGAAAATGAGTATATGCTTGTAGTAAATGCCTCTAATATTGAAAAAGACTGGAATTGGATTTCTAAATATAATGACTTAAATGTTACTATGGAAAATCGTTCAGAAGAGTGGTCTTTATTAGCCATTCAAGGGCCTAAAGCTGCTGAAGCTATGCAATCATTAACTTCTGTTGACTTATCTGCTATTAAATTTTATACATTCGAAATTACAGATTTTGCAGGACTTCCTAATGTCATTGTTTCTGCTACTGGTTATACAGGTTCTGGCGGATTTGAAATTTATGTTAAAAATGAAGATGTAGAAACTGTTTGGAATAAAGTTTTTGAGGCTGGTGCCCACTGGGGAATTAAACCTATTGGACTAGCTGCTCGTGATACACTACGTTTAGAAATGGGGTATTGCTTGTATGGTAATGATATTGATGATACTACCTCTCCTCTTGAAGCTGGACTTGGTTGGATTACAAAATTTACTAAAGATTTTGTGAATGCTGAAGAGTTAAAAGCACAGAAAGAAAACGGAATCACTCGCAAACTAGTGGCTTTTGAGCTAACAGAACGCGGAATTCCTCGTCAAGGATACGATATTGTAAATGCCAAAGGTGATATTATAGGTACTGTTACCTCTGGAACTATGAGTCCTTCTCTAAGTAAAGGTATTGGCTTAGGTTATGTTCCTAAAGAACTTTCAAAAGTAGATTCCGAGATTTTTATACAAATTCGTAAAAAACAACTACCTGCTAAGGTTGTTAAACTCCCTTTTACAAAGGATAAAATAAAAAAATACCAATCAACCACTTAA
>FCGIAJ_00675 Proline aminopeptidase P II
ATGTTAATTTTATTTTTTATATATGTAAATATGATAAAAACGATATTTGTGGTATTACTGTTTATAGGAACAGTAGGCATTGCACAAACCCCTACAGATTATTTATCTAAAGAATTTCACAAAGAAAGAAGAGGTTTACTGAGAGCAAAAATGCCAAAAAATTCAGTAGCTATTTTCTTTTCCAATTCTATTAGAAATAGAGCTAATGATGTAGATTATATCTTTCATCAAGATCCTAATTTTTATTATTTAACAGGGCATAGAGAGCCCAATGCTGTTTTATTGGTGTATTCTGATATACAAAAAGATGTTAAAGGAACTTCTTTTAATGAAGTTTTATATGTTCAAAAAAAAGATCCTCATTATGAAATGTGGAATGGGAAGCGTTTAGGGGTGCAAGGTGCAAAAGAAATACTAGGATTTTCAAATGTAAAGCCCGCAAGAGTATTTTTAGAGACTGAAAATAATTTCAAGAAATTTGATAAAGTGTTTGTTGAAAAGTTTAAAAACGATCATCGAAACTTAGATAATAACGCAGATGTATATGATTTGGTAAAAAGCTTTAAAGAACAATCAGGGTATGATGCATCATTGTTTTTATCGCCAGTTAAAAAGCAAATATATGGGTTGATTAAATCGACACCTATAGAGAATAGTGCTAATGTAGCTCAGGTAATAGGAAAGATTGTTATTGATTATCCTGATTTAGAGGAGGATGAAATTTTACAAAAATATAAGACAACTTTTAGTGATGAAGTAAAAAAAGAACTAAAAGAAAAGGTAGCCACACGTTTAAATAAAAGAACTAATATTGATACTGATTTTTTAATAAGATCAATGGCTGAACTACGTGAGGTAAAATCAAGAGAAGAACTAAAATTATTAACAAAAGCCATTCGTATTTCTGCAATTGGACAAATAGAGGTAATGAAAGCAATGAAACCTCATATGAGTGAGGCGGAAATTCAGGGAATTCATGAGTTTGTGTATAAAAAATATGGCGCAGAGCATGAAGGGTATCCTTCTATTGTCGGCGCAGGTAATAATGGATGTGTATTGCACTATATAGATAATAATAGAGTAAGAGTAGGAAGTGATTTGGTTTTAATGGATTTAGGAGCTGAGTATCGTGGATATACCGCGGATGTTACACGTACAATACCTGCCAATGGGAAGTTTTCAGAGGAGCAACGAACAATTTATAATATTGTATTAAAAGCTCAAAATGAAGGAATTGCCGAATGTAAAATAGGTAATGATTTTTGGGCACCAGGAGTAGCTGCAAAAAGAGTGATCAACAAAGGTTTAACTGATTTAGGAATTCTGAAATCAGAAGAAGAAGCACATAATTATTTCCCTCATGGTACTTCCCATCATATAGGGCTCGATGTTCATGACCCAGGAACGTATGGTAAGCTCCAAGAGAACATGGTAATTACTGTAGAGCCTGGTATTTATATTCCAGAAGGAAGTCCATGTGATAAAAAATGGTGGGGAATAGGAGTTCGAATAGAAGATGATATTCTAATTACTAAAAAAGGAGCTAAAAATTTGTCACAAGAAGCACCTAGGGAGGTAGATGCTATTGAAAAAATGATGGACAGAAAAAGTATTTTAGATAATTTTGTTTTACCTGCTTTGGATTAA
>FCGIAJ_00680 Chitin-binding type-3 domain-containing protein
ATGAAAGAAAATATTCCCCGTGTTTTTTTCTTAATTTTGTTATTATTAGCTTGTAAAAATAGAAAGAATCCAGTGTCATTGGAGGATCATAGAGTGGCAGGAGATTTAATGTCAACTTCCTCTTTGTTTCTGGATGAAGAAAGCGTTTGTAATTCGGAACCTTGGAAGGCTTGTAAAGAATATACCTATAAAAGTACCACTGTTTTTTATAAAGGAAAGATTTATAGAAATAAATGGTATACAAAAGGAGAAGAACCCAAAGAAGAGGTGAATAATCCATGGAGGTTAATTGCATTTTGCAACGGGGATGTTGTGGACTGTTCTAAGGCTATTCTTTGGAAATCAAATTTAAAATTTGAGAAACCGTACATATTGGTAAAGTTTGAAAAACATCTATATAAAAATAGATGGTATAGTGAAGGAGAAAAGCCTAGTGTAAATAGCAGAGTATGGCAATATATAGGACCTTGCGAAACAGGATTGATTTTGGAAGAGAAATAA
>FCGIAJ_00685 DNA-binding protein VF530
ATGAGTAAAGAACAACCTAATAATCCTCTTCATGGGGTAAAATTGGCAACTATTCTTGAAGAGCTATATTTAGAATATGGATGGGAAGGATTGGGAGCAATAATAAAGATAAACTGTTTTAATAATAACCCTACATATAAATCTAGTCTGAAATTTTTAAGACGAACCCCTTGGGCAAGAGAAAAGGTAGAAAAATTATATTTGAAAACAATAAAGAAAGCTTAA
>FCGIAJ_00690 Primosomal protein N'
ATGCGAGTAGCAGTGCCTTTTGGAAAAAGTAAAATATATACTGCTTTGGTTCTTCGTATCCATAATGTTGCACCAATAGCGTACAAAGCAAAAGAAATTTATCAGATATTAGAAGAAAGTTCTCTTGTAAATGAAAGGCAGTTGCAACATTGGCAATGGATTTCGACATACTATTTGTGTCCTTTAGGAGATGTTTATAAGGCATCTTTACCTTCTGCTTTTTTACTAGAAAGTGAAACGATTATTTATAAAAATGAAACGTATCAAGAAGAAGTAGCTCTATCAGATGAAGAATATTTAATATTTGAAGCTTTACAAAATCAATCACAATTGACAATTCATCAAGTAGTTGATATTCTAGGAAAGAAAACAGTATTGCCTATTATTAACGAATTGATAAAAAAGAATGTTCTTTTTATAAAAGAAGAAATATACGAAGTTTATAAACCGAAGTTGGTAAAGTATGTTCGTCTGCAAAAAAAATATACTTCAAAAGAAGGGTTACAGGAGCTTTTGGAAAAACTATCGAGAGCAAAAAAACAAAAAGAAGCCGTATTAGGGTATTTTCAATTAGCAGTTTCTAAAAAACCGATAAAAGCAAAGAAATTAGAAAGCAAATCAGGCGTATCTTCGGCTGTTTTAAAAACATTGGTTATCAAGGAGATTTTTGAATTTTATCATATTCAAACAGATAGAGTTCAGTATGAAGGAAGTGCTAGTAAACTAAAAGAGTTAAACGTTTTTCAAGAAAAGGCATTTCATGAAATTAAAACATGTTTTCAAGAAAAAGAAACCGTGTTACTGCATGGAATTACAGGCTCTGGTAAAACTGAAGTTTATGTAAAATTGATTCAAGAAACTATCAATTTAGGGAAGCAGGTACTATTTTTATTGCCAGAAATAGCATTGACAACCCAAATTATAATGCGTTTGCAGAATTATTTTGGAAGCCAAGTAGCAGTTTTTCATTCAAAATACTCAATGAATGAACGGGTAGAAGTATGGAATAATGTATTAGAAAATAAAGCGAAAGCACAAATTGTTTTAGGAGCCAGGTCAGCTGTGTTTTTACCCTTTTCAAATTTAGGTTTGATTATAGTAGATGAAGAACACGAAACATCTTATAAGCAATTTGAGCCTTCTCCGAGATATAATGGAAGAGATGCAGCTATTATATTAGCACATATACATAAAGCTAAAGTAGTACTAGGCTCAGCAACCCCTTCTTTAGAAAGTTATTTCAATGCAAAGCAAGGCAAATATGGTTTTGTAGCGTTAAATAGGCGTTTTGGAAATGTCCAATTGCCTAAAATAGAATTGATAGATGTTAAGGAAAAGCATAAAAAAAGATTAATGACTAAGCATTTTTCTGACAGAATGCTAGCATTGATTGAAGAGACATTAGAAGCAAAAAAGCAAGTTATCTTGTTTCAAAATAGGAGAGGATTCTCACCAGTAGTAGAATGTACTAGTTGCGGAACATCCCCTCAGTGTCCGAATTGTGATGTAAGTTTGACTTTTCATAAGTTTAGGAGAGAGTTAAAGTGTCATTACTGTAATTATCAAAGAGCTATGCCTAATACTTGTGCAGCTTGTGGAAGACCAGATTTAGATACAAAAGGTTTTGGAACGGAGCAAATAGAATTAGAGCTTAAAGAATTATTTCCAAAATATGCTATTGGTCGTATGGATTTAGACACAACCAGAGGAAAATATGGATATCAAAAAATAATTGGAGCGTTTGAAGCGCAAGAAATAGATATTTTAGTAGGAACACAAATGCTTTCTAAAGGCTTAGATTTTGAAAATGTTTCTTTAGTTGGAATTTTAAATGCCGATTCAATGTTGAATTTTCCTGATTTTAGAGCGCATGAAAGAGCATTTCAAACGATGGTGCAAGTTTCAGGAAGAGCAGGAAGATCAAAAGAACAAGGAAAGGTAGCAATACAAACATACAACCCGTATCATCAAATATTACAGCAGGTTTCTACAACGAATTATGCAGCAATGTATAAAGAGCAACTACAAGAACGTTGGCAATATCATTATCCTCCTTATTATAGGCTGATTAAAATAACATTGAAACATAAAGATTATGTGAAGGTAGATACAGGTATTAATTGGTTGGCTAGGGCATTTCAAAATGTATTTAGAGAAAATGTACTAGGGCCAACTGCTCCCGCTGTTTCTAGAATAAGAAATCAGTACATTAAAAACTTAATCATTAAAATACCACCTAAGCAGTCATTAGGAAAAACAAAAAAAGAAGTTCAAAAAATAAAGAATACTTTTGAAGCTATAGGAGAGTTTAGAGCTATTCGCTTTATTTTAGATATAGATGCTTACTAA
>FCGIAJ_00695 30S ribosomal protein S6
ATGAATCATTACGAAACTGTTTTCATTTTGAATCCCGTTTTATCTGATACTCAGATAAAGGAGACAGTACAAAAGTTCGAGGACTATTTGGTTTCTAAAGGTGCCGAGATGATTTCTAAAGAAGATTGGGGCTTAAAAAAATTAGCATACCCAATTCAAAAAAAGAAAAGTGGATTTTATCACTTATTAGAGTTTAAAGTAGCTGGAGATGCTATTGCTCCATTTGAGCTTGAGTTTAGAAGAGATGATAGCGTGATGCGTTATTTAACTGTTAAATTAGACAAACATGCTGCTGCTTGGGCTGAAAAGAGAAGAGCACGTGTAAAATCTACTAAAAAATAA
>FCGIAJ_00700 30S ribosomal protein S18
ATGTCTACAATAGAACAACAATCAAAAGCAAATAAACAAGGGGATGTACGTTATTTAACTCCGCTTGATATTGAAACTAAAAAAGAAGCTAAATACTGTCGTTTTAAGAAAAAAGGTATCAAGTATATTGATTATAAAGATGCTGATTTCTTAATGTATTTAGTAAATGAACAAGGTAAAATTTTGCCAAGACGTTTAACAGGAACATCATTAAAATATCAACGTAAAGTTGCACAAGCAATTAAAAGAGCGCGTCATTTAGCGTTAATGCCTTACGTTGGAGATATGTTAAAATAA
>FCGIAJ_00705 50S ribosomal protein L9
ATGGAATTAATATTAAGACAAGACGTAGAAAACTTAGGTTTTAAAGATGATGTTGTGACTGTAAAAAACGGTTACGGTAGAAATTTCTTAATCCCTCGAGGATATGCAGTATTAGCTACTTCATCTGCTAAAAAGGTATTAGCAGAAAACTTAAAGCAACGTGCTTTTAAAGAAGCTAAATTAGTAGAAGATGCAACTAAAGTTGCTGAAGCTGTTAAAGGTTATGAAATCAAAATTTCTTCTAAAGTAGGTTCAGGTGATAAATTATTTGGTTCTGTAAACAACATTGATGTTGCACAAGCTTTAGCTAAAGAAGGTACAGAAGTAGATAAGAAATTTATCAAAGTAACTGGAGGTACAGTAAAAAGATTAGGAAAATATAATGCAGCGGTTCGTTTACATAGAACTGTTGTTGTTGATATTGTATTTGAAGTAGTTGCTGAAAAGTAA
>FCGIAJ_00710 TonB-dependent outer membrane receptor
ATGAAGAAAACATTATTTATGATGTTCTCTTTTATTTTTTTAGTCAACTTTGGAGGATATGCTCAAGTAACGACATCAAAAATAAAAGGAATAGTAACAGACAACTTGGAAGAGCCTCTATTTGGGGCAAATATAGTTGTACTGCACATGCCAACAGGTACCGTTTCTGGAGCTGTAGCACAAGATAATGGTAAATATACAATTCCTAACTTAAGAGTAGGAGGGCCTTATAAAGTAACATTTAGTTATGTAGGGTTTAAATCTCAAGAAGTAGGGAACATTTTTTTAACCTTAGGAAAAACAACCAACGTTAATGGTGTTTTGTCAGAAGATGGAGAACAATTGGAAGAAATAGTGATTTCTTCTTCTAAAAGTAAGGTTTTTAACAATGATAGAACAGGGGCGCAAACAAGTGTTAGTGCACTACAATTAAAAACATTACCTACGATTTCTCGTTCGGCTTCTGACTTTACGCGTTTGGAACCCACTGCAAGTGGGAATTCTTTTGGAGGAAGAAATGATCAATTCAATAATTTTTCATTAGATGGATCTATTTTTAATAACCCATTTGGGTTGGATGCAGCTACTCCAGGAGGGCAAACAGGATCGCAACCGATTTCTTTAGATGCAATAGAACAAATATCTGTATCAGTAGCACCTTATGATGTAACTCTTTCTGGTTTTACAGGAGCTTCTGTTGATGCTGTAACTAAAAGTGGTACAAACGAGTTTAAAGGAACTGTATATGGGTTTTATAGGAATGAGGATTTGACGGGGGGAAAAATAAAAAACCAAGATATTTTTAAACCTAAGTTGACCCAAAGTCAATATGGAATAAGTTTAGGAGGGCCTATCGTAGAAAATAAATTGTTTTTCTTTGCGAATTTTGAAAAGGATGAAAGAACAGATTTAGCACAATCTTGGTTGCCTAATAGAGGAACTAACCAAATAAATGAATCACGTGTTTTGGAACAAGATTTAATTGATGTTAGAAATGCTTTAAGATCAATAGGATATGATCCAGGAGCTTATGAAGGGTTTACTCATGATGGAGGTTCTACTAAAGGACTTTTTAAATTGGATTGGAATATTAATGATAAGCATCGCTTATCTTTTGTCTATAATTTTTTAAACGCTTTTAAAGATAAACCGGCGCATCCTACAGCAATCAATAGGAGAGGGCCAAGTTTTAATACGCTTCAATTCCAAAATTCAGGATACACTATTAACAACAAAATAAATTCGTTTCTAGTAGAGGTTAATTCAGCATTTAATGAAGAAACGACGAATAAATTACAAATTGGTTATACGAAGTTTAATGATTCACGTACTCCTTTTTCAGCGCCAGCACCTGTATTGAATATTTATAAAGATGATACACCTTATATCATAGCAGGTCATGAGCCATTTTCTATTCATAATGTATTGGATCAGAGAGTTTTTCAGGTAACTAACAATATGAATTTTTTTAAAGGAGATCATACGCTTACAGTAGGTTTCTCTTTTGAGAAATTTATGTTTGAAAATTCTTTTAACTTAAAAGGATATGGCTTTGATGTTTTTGGAAATGTAGATATTGCTGCTTTTGATGTAAACAATTATGCTGCTGCTTTTGTAAATGCGTTGAATACGTTCAATACTAAAAACAGATTAGGTTCAGGTGTAGATGGGGGATGGAACTTAGCGGAAATGAACTTTGGTCAATTGGCTTTTTATGTACAAGATGAATGGGAAGTAAATGATGCATTTAAGGTAACTTATGGAGTTCGTTTTGACAAGCCAATGTTCTTTAATACTTCTGAATTAGCACAGAAATTTATAGATACAGAAAACACAGAATCGTATAATCCTACAATAGAGTATTTTGACCCAGCTACGGGAAATTCAACTTATTTTGACTCTACTAAAATGCCTTCGAATAACTGGTTAATTTCACCTAGAGTTGGTTTTAATTGGGATATTAAGGGGGATAATACTGCTCAATTACGTGGAGGAACAGGGGTGTTTACAGGTCGTTTACCTTTTGTATGGATTGGAAATCAAGTAGGAGGTGTAGATCAATTTTTTTATCAAGTAGTTGACTCTGATTTTAAATTTCCACAAGTTTGGAGAACAAGTTTAGGACTGGATTATAAATTTGAAAATGGAATCATCGCTTCTACTGATTTGTCTTACACTAAAGATATCAACGGAATTCATGTTCAAAATTGGGGGTTAAAAACTCCTTCAGGAACTTTATCAGGTGTTGATGGTAGAGCTATTTATTTAGAAGGGGATCATTCTCATTGGGTGGCTCCTTGGGGAACCACCGAAAGAGGAAATGCTTATGTATTGACAAATTCTAATAAAGGGTACGCATTTAATGCTTCTTTGAAATTACAGAAATCATTTAATAATGGGGTATATACCTCTGTGGCTTATAATTATTTGAATTCTAAAGATGTGAATTCTATTGAGGCTGAAATTACAGGAGATGCTTTCGCTTTTAACCCTGCTTTGGGAAATGTTAATAATGATGTTTTAGCAAATTCTAAATATGGAGATAAGCATCGTATTATTGGAGTAGCTTCTAAAAAGTTTACTTATGGAGCTGGAAAATATGCAACTACAATTTCTACATTCTTTGAGTACGCGCAAGGTGGAAGGTTTAGTTATACTTATGGAGGAGATATTAATAATGACGGGGCTAGGGCAAATGATTTATTATATGTGCCTACAGAAGATGAAATCGCTTTAATGCAGTTTTCTGGTGCAGGACAAGGTGAAGATTTTAATGCTTATATTTCTCAAGATGAATACTTAAATAGTAGAAGAGGGCAGTATGTTGAGCGCTATGGAGCATTATCGCCATGGAGAGGAAAGTGGGATCTTAAACTTTTACAAGATTTTAATTTTAAAGTTTCTGAATCTAAAGAAAATACGATTCAATTTAGCGTAGATGTTTTAAATATAGGAAATTTAATAAATTCAGAGTGGGGATTGGTGCAGCAGCCTAGAAGTGTACAACCAATTGGGGTAAGTGTTGATGATACCAATACACCTACCTATACTTTTGATGGGAAGTTAAGAGAAACATTTGGGTATGATTCTAGTTTACTTTCTCGCTGGCAAGTACAACTAGGACTACGTTATATTTTCTAA
>FCGIAJ_00715 Phosphoribosylformylglycinamidine synthase
ATGATTCATTTCTTTGGAAACGTAAACAGTAAAGTTTTTACTGTTCAAACAACAGAAGAATTAACTACAGAAGCAATTTCAAAACTTATTTGGTTATTTGGTAATCAACCTAAAATAAACACGGCGTCACTCGACGCCTTTTTTGTTGGTCCGAGAGCTGCAATGATTACTCCATGGAGTACCAATGCTGTTGAAATTACCCAAAACATGGGGATCTCAGGAATTATACGAATTGAGAAATTTAAAAATATTGAAGAAAACTTTTCTAGTTTTGATCCAATGATTTCCCAAAAATTTAAGGGACTTAATCAAGAAGTATTCACAATTGACATTCAGCCAGAACCTATTTTAGAAATAGAAGACATAGCTAGTTATAATAAGCTAGAAGGGTTAGCCCTTAGCGAAGAAGAAATTAAATATTTGGAAGATGTTTCTAGCAAAATAGGAAGAAAACTTACTGATTCAGAAGTTTTCGGATTCTCACAAGTGAATTCTGAGCATTGCCGACATAAAATTTTTAATGGAACTTTTGTTATTGATGGAAAAGCACAACCTACTTCTCTATTCAAATTGATTAAGGAAACTTCCAAACAAAATCCTAATGGTATTGTTTCTGCATATAAAGATAATGTAGCTTTTATACAAGGTCCTAAAGTAGAGCAATTTGCACCAAAAAATGCCGACATTCCTGATTTTTATGAAACTAAAGAATTTGAATCTGTTATTTCTCTAAAAGCTGAAACTCATAACTTCCCTACTACTGTTGAGCCTTTTAATGGAGCTGCAACAGGTTCTGGGGGAGAAATTAGAGATCGTCTGGCTGGCGGTAAGGGATCGATACCTTTGGCAGGCACTGCTGTTTACATGACTTCATATTCTCGTTTGGAAGAAAATCGCCCTTGGGAGCAAGCTATGGATGAACGTAAATGGCTATATCAAACTCCTATGGATATTTTAATTAAAGCTTCTAATGGAGCTTCTGATTTCGGAAATAAATTTGGACAACCATTGATTTGCGGCTCTATATTAACTTTTGAACACGAAGAAAATGCTAGGAAGATCGGATTTGATAAAGTAATCATGCAAGCTGGAGGCATCGGATATGCTAAAAAAGAGCAAGCTTTAAAGGACATTCCTAAAGAAGGTGATAAAATCGTAATATTAGGAGGCGAAAACTACCGTATTGGTATGGGAGGAGCTGCGGTGTCTTCTGCTGATACTGGAGTATTTTCTACAGGAATAGAACTCAATGCAGTACAACGTTCTAATCCTGAAATGCAAAAACGAGCAGCAAACGCAGTTAGAGGCATGGTAGAAAGTGAAGATAACTTTATCGTTTCTATACATGACCATGGCGCTGGGGGGCACTTAAACTGTTTATCTGAACTAGTTGAAGAAACAGGAGGGAGCATTGATTTAGATAAGCTTCCTGTTGGGGATCCTACTTTATCTAATAAAGAGATTATAGGTAATGAATCTCAAGAGAGAATGGGACTAGTTATTGCTGATAAACATATTGATACCTTACATAGAATTGCAGCCCGTGAACGTTCTCCTATGTACACTGTTGGTGATGTTACTGGTGATAACAGGTTTACTTTTAAATCTAAATCAAACGGAAATAAGCCTATGGATTTAGCTTTAGAAGATATGTTTGGAAGTTCTCCTAAAACCATAATGACAGACCATACTATTGATAGGAATTATAATGATATTTCTTATGCTAAAGAGAACTTTACGCAATATTTAACGCAAGTATTACAATTAGAAGCTGTAGCCTGTAAAGACTGGCTAACGAATAAGGTAGATCGATGTGTTGGTGGTAAAGTAGCTAAGCAACAATGCGTTGGTACACTTCAAATTCCTTTAAATAATGTTGGCGTAATAGCATTAGATTATAAGGGTAAAGAAGGAATTGCTACTAGTATAGGGCATGCTCCTATTTCAGGCTTAATAGCTCCAGAATCTGGAAGTAAAAATGCAATTGCAGAAGCCTTAACTAATATTATTTGGGCACCACTTAAAGATGGTTTAAAAGCTGTTTCTTTATCGGCAAATTGGATGTGGCCTTGTAAAAATGAGGGGGAAGATGCTCGTTTATATAAAGCCGTAAAAGCTGTTTCTGATTTTTCTATTGATTTAGGTATTAATGTCCCTACTGGTAAAGATTCTTTATCTATGAAGCAGAAATATCCAAATGAAGAAGTAATCTCTCCTGGAACTGTTGTGATTTCTGCTGCTGCAAATTGTAACAATATTACAAAAGTTATTGAACCTGTTTTACAACCTCACAAAGGAAGTATTTACTATATCAATTTATCACAAGATGCTTTTAAATTAGGTGGTAGCTCTTTTGCTCAAATTCTCAATAAAATCGGAAATGCTGCCCCTACCATTACCAACCATCAATTCTTTAAATCTACATTCAATATCATTCAAGATTTAATTCAAGATGAAAAGATTGTAGCAGGCCATGATATTGCTTCTGGGGGATTGATTACTACTTTATTAGAATTGTGTTTTGCTGATATAAATATAGGAGCTAATATTGACCTTTCTTCACTACATGAAAAAGATAGCGTGAAGCTACTTTTTTCAGAAAATGTAGGTATTGTATTCCAAGCATCAGATGACTCTATCGAAACTATACTAACTAAAAATGCTATTGAATTCTTTAAAATAGGTACTGTTACTGAATCTGATCGATTAAATATTAAAAATGGAGATGATATTTTTGCCTTGTCTATTTCTGAATTAAGAGATACTTGGTATAAGACTTCTTATTTACTAGATAAAAAGCAAACTGCTAATAACTTAGCTAAAGAACGTTATAATAATTATAAAAACCAACCTCTTAAATATACTTTTCCTACAAACTTCACAGGAAAGTTAAAGGGTATTGTTGGTACTGTTAACCACAGACCTAAAGCCGCTATCATTAGAGAAAAAGGGTCTAATTCTGAACGAGAAATGGCAAATGCAATGTATTTGGCCGGTTTTGATGTAAAAGATGTTCATATGACAGATCTTATTTCAGGTAGAGAAACCCTAGAAGACATTCAGTTTATAGGAGCCGTTGGTGGTTTTTCTAACTCCGATGTCTTAGGATCTGCTAAAGGTTGGGCAGGTGCTTTTCTATATAACGAAAAAGCAAACATAGCATTAAAAAACTTTTTCAATAGAAAAGATACCTTATCAATCGGTATTTGTAATGGCTGCCAACTGTGGATGGAACTAGAGCTAATTAATCCCGATCATAAAGCGCATGGTAAAATGACACATAATGATTCTCAAAAACACGAAAGCTCGTTCACCTCAGTTAAAATTCAAAAAAATAATTCTGTAATGCTTTCTTCTTTAGCCGATACTGAATTAGGAGTCTGGATTTCTCATGGAGAAGGAAAGTTTTATTTACCAGAAAACGAAGATCGCTATCATATTGTAGCGAAATACGGATATGAAGGATACCCTAATAATCCGAATGGTTCCAATTATAATACAGCTATGCTATGTGATAAAACAGGACGCCATTTAGCTACCATGCCACATATTGAACGCTCTACCTTTCAATGGAATTGGGCAAACTACCCAAAGGATAGGAAAGATGAAGTTTCACCTTGGCTTGAAGCATTTGTTAATGCAAGAAAATGGATAGAGAATAGCAACCTCTAA
>FCGIAJ_00720 hypothetical protein
ATGTTAGCAGGTAAATTTGACAGAGAAGTCATGATGGAATACTTAGGAATGGATAAAATTGAACTTTCTAAGCTATTAAGAGATTGCAATTATTCAGAATACTTTATCAAAAAAGCAAGTGACTTACAATTAATTGAAGCAGTATTAGACTGCTACGAAAACTACAAGGCCTTGAAAAAAGGGAAAATAGAAAGAAACCGAATTCCCGATCATTAA
>FCGIAJ_00725 hypothetical protein
ATGCAAAAATATTTACACTTTGTTTTCTTCGCTCTAGTTACAACACTTTCTTTTTCACAAGCTTCTCAACAAGCTAAACTAAAAGGACAGGTTATTCATTCAACATCTAAAAAAGCACTAAGTGCTGCCCATATATTAAATCTTAATACAGTAGCAGGTACCATAACCAATCATAAGGGAAACTTTGAATTGACTGCTAAAGCAAATGATACCGTACTCGTTTCTTTTTTAGGATTTGAATCTATAAAGTTAAAAATCACTAACGATTTATTAAGAGGGAATGAATTAGTCATAGCATTAAATGAAAAACCTGAAGAAGTAAAAGAAATCATTATCAAATCAACCAAACTTATTGGTGTTTTAGAAGTTGATGTAAAACAAGTTCCTAAAGATAAGTTCACTAGAATCCACCTCAATGGATTACCACAAACTTATGAAGTTGGTAAACCCAACAAAATCAAATCACCCATAGCAGCCTTATTCCAACCAGTTGATTTCTTATATTCTCTTTTTGGAAAAAAACCCAAGCAGTTAAAAAAGCTACAGAAGCTAAAAAAGAAGACGATTTGCGTAAGATGTTAG
>FCGIAJ_00730 tRNA-Lys
GACCGGGTAGCTCAGTTGGTAGAGCATCTCCCTTTTAAGGAGAGGGTCCTGGGTTCGAGCCCCAGCCCGGTCA
>FCGIAJ_00735 Shikimate kinase
ATGAAGATTATACTATTAGGATACATGGCAAGTGGGAAATCAACCGCAGGCAAAGAATTAAGTAAAAAAACAGGCCTTCCTTTTTTAGATTTAGATACTTATATTGAAGAGAAGGAGGGAGCTAGCATTTTAGCGATTTTTAAAGAAAAAGGAGAAATTTACTTTCGTAAGCAAGAACATACTTATTTGAAAGAACTTTTAACTTCAAAAAATTCTTTTATACTCTCTTTAGGAGGAGGAACCCCTTGCTATGCGGGTAATATGGAATATATCTTAGAGCAAGATCAAGTGCAATCAATATATTTACAAGCAAGCATAAAAACACTAGCAAACAGGCTGTCTATAGGAAAGGAAGCACGCCCACTAGTTGCAAATTTATCAGAAGAACAATTGAAAGAATTTATAGGAAAACACCTTTTTGAGCGTAATTTGTTTTACAAAATGGCTAATAGTACTTTAATAATTGATGATAAAACCATAGAAGAAGTCGTAACAGCGTTGGAAGAAATAACGCTACATTAG
>FCGIAJ_00740 Bifunctional protein: pyrimidine operon regulatory protein and uracil phosphoribosyltransferase
ATGGCAACTACTAAAAATATCATCTTAACTAATATTGAAATCGAGCAAAAAATTAAACGAATTGCTTATCAAATCTATGAAAGTAATAGTAATGAAATAGAAATAGTATTGGCTGGAATTGCCAACAATGGATTTTTGTTTGCTGAAAAATTAGCTAAAGTACTTAATAAAATATCTCCTTTACATATAACTATATGTAAAGTTACCATCGATAAAAAGGCTCCTCTAACCCCTGTAAAAACATCTATAAATACTGATGCATACAAAGGTAAATCTTTAGTACTAGTAGATGATGTATTGAATTCAGGTACAACGCTTATTTACGGAATAAAACACTTTTTAGAAGTTCCTTTAAAGCAATTTAAAACAGCCGTATTAGTCAATAGAAACCATAAAAAATATCCTGTTAAGGCAGATTTTAAAGGAATTTCTCTTTCTACCCCATTACAGGAGCATGTTATAGTTGAATTTAACGAGAAAGAAACCATTGCCTATCTAATGTAG
>FCGIAJ_00745 Ribosomal RNA binding protein involved in 50S recycling heat shock protein
ATGAGAATTGACAAATACTTGTGGTGTATTAGACTTTTTAAAACAAGGAGTTTAGCTACCGAGGCTTGCAAAAAAGGGCATATTAAAATCGATGGAAATAACTTAAAGCCTTCAAAAGAAATTTTTGGAAATGAACTTTTATCCATCAGAAAAAATCAAATCAATTATAAAATAAAAGTCTTAGATATTCCTCCTAATCGCGTTGGAGCTAAACTAGTCGATCTTTACAGAAAAGATTTAACACCTAAAGAAGCGTTTGAAAAGACAGATTTACTCAAATACTCTAAAGATTACTATCGAAAAAAGGGACTTGGAAGACCCACTAAAAAAGATCGTAGAGATATTGACAACTATACTGAAACTACGGAAGAAGATTTTTAA
>FCGIAJ_00750 Peptidylprolyl isomerase
ATGATGAAATTTAAGTACTTTTTATTTACAGTAATCTTTACCGCTATTTTATATGCTTGTGGAAGTGATAATAATGGAACGGTTGATAATTTTGACCATGCGGCGCAGGCTGTAATAGATAATGATTCTTTAGTTAAGTTTTTGAAGAATAATTACTATAATGCAGATTTAGATACTGTAAAGCCAATACGTAATAATGAACTTTCTTTATTTGAAGACCCGAAGCTAATAACGAAGGAAGTAAAGGAAAATAATATAGACTATAAATTATATTATTATACGAATCGTGTAGGAACGCCAGTAGCACCTACTGATTTAAAACTTCCTAGTGTAATGGACTCTGTGTATGCTAAGTATAGAGGGCAGAGAATTATTAGAAAAGATAGTTTGAGTCCTGATTTTGATAAAGGTGTAGCTTGGTTTTCTTTAAATAAAGTAATAAGAGGTTGGACCTATGGTTTTATTAACTTTAAAGGAGGTAAAAATATAACGAATAATGGACCAATAACTTATGAAGGAGGAGGGAAAGGCATTTTGTTTATACCTTCAGGGTTAGCATATAGAAATAGGGCAAATGGTCGTTTTATTTTACCTAATGAAAACTTACTTTTCTACATTGAATTGTGGGATGTTAACGAAGCAGATGATGATAATGATGGTTTGGCTTCTTATTTAGAGGTAGAAGATGCTTCTGTAGAAAATGATCCAAGAAAAGTAGATACAGATAATGATAGAATACCAAATTATTTAGATGCTGATGATGATAATGATCGTAAATTGACAAAAGACGAAGATTTGAATGGCGATGGAGATCCTAGAAATGATGATACTGATGGCGATGGTATTCCTAACTATTTAGATGTAGATGATAGGTAA
>FCGIAJ_00755 putative tRNA/rRNA methyltransferase
ATGAAGCAAATTACAAGCATACAGAATTCATATATCAAAGAACTATTAAAACTTCAGGATAAATCGCGAGAGCGACGCAAAAAAAAATTATTTATTATAGAAGGGAAAAGAGAAATATCTCTAGCCATCAAAGGAAATTATAAAATAGATACCTACCTCTTCGTTCCTGATATTTTTTCTAAGAAAGATTTAGAACTCCTTAATAACCAACATACTACTCAAATAGAAATTTCAAAAGATGTATATGAGAAATTAGCATATAGAGATTCTACAGAAGGTATTATTGCTGTTGTTAAGGCAAAAGATTTTTCTTTAAAAAACATACATTTTAAAAATAAAAAACCTTTAATTCTAGTTGCTGAATCTCTTGAAAAACCAGGAAATATAGGAGCTATTTTAAGAACAGCTGATGCAGCTAATATCGATGCTGTATTTATAGCTGACCCTAAAACAGACTTATACAACCCTAATAGCATTCGATCTAGTGTAGGTTGCTTATTCACTAATCAAATCGCCATTGGTAGCGCTGAAGAAATCATTGGTTTCTTAAAAAAAAATAACATTTCTATATATAGTGCTACGCTTCAAAACTCAAATGAATACCATCAAGAAACTTACACAAATGCTTCTGCAATCGTTGTAGGAACAGAGGCCACCGGTTTAACAGAGATATGGAGAAAAAACGCCACCCAAAACATCAATATTCCCATGAGAGGGGAAATAGACTCTATGAACGTTTCTGTTGCTGCTGCTATTATCATTTTTGAAGCCAAAAGGCAGCGTGGATTTCACTAA
>FCGIAJ_00760 Peptidase-S24 domain-containing protein
ATGACTGAATTAGAAAGAATTAAAATCGCTGTTAAAGCCCTAATTAGTTTAGGTATTGCAAAAAACCAAGAAGAAATAGGTAGGTTAATGGGTTACACTAATAAATCATCATTCTCACAAGTTTTAAATGGAAAAGTGCCTTTACCTAATGACTTTATTAACAAACTATGTAAACTTGACAGTAGACTTGTGAAAATGTGGATTGTTAATGAAGTTGGCAATGTTTTAAGAAGTAAATCAAAATCTAAACAAGTTTATAGTAAATCTATTGGCTCGGTTATTAAAAAAGGAATTCCTTTAATTCCTTTAGATGCCATGGCTGGTTTTGGTGAGGGCGAAATGCAAGTAATGCCTTATGACACTGACAATTATACTGTGCCTGAATTTGAAGAGTTAAATGTTGAATTTATGATACGTGTAAAAGGGAGTAGTATGTACCCTAAATATAATAGTGGTGATATTGTTGCTTGTAAAAAACTTCCTTTAGATACTTTTTTTCAATGGAATAAAGTATATGTATTAGACACCATACAAGGTGCAATGATAAAGAGGGTATGTAAATCTAAAGAAGATGATTCTATTTTATGTGTTAGTGATAATGCTAAGTACGAGCCTTTTAATTTGCATAGGTCTGAGATACATTCTTTAGCCATTGTTTTAGGTGTTATTAGGTTAGAATAA
>FCGIAJ_00765 hypothetical protein
ATGAACAAACGTACGAATAAAAATCAAAAGTTTAATAGCGTGGTCATCAACAGGCTTATAGAAAAATATGGATTTACAGGTTATTACATACGCCAATGCCTAAAAGACCAACGCAATAACGAAACTGCTGATACTATTAGAAAAGATTATAAAAGATTGGTAAAGCAAGTAGAAAACGCTTTAAATCAATAA
>FCGIAJ_00770 hypothetical protein
ATGCAACAGGAATCACCATACGAATATCATAACAACAAACTTGGAATTAAGATTAAGTTTCTAATATCTGATAAGAAAAAATCAGATAATAGTTTTTGTTTTATAGCATATCGTTCATTAAAATGGCGTACTGATAGTAAAACTTGTTGTGAAAAAGAATTACGAAAAGGTTCATGGTCATACGATGCACTAATAGAGTTTTCCACCTTATCACAAGACTGGAAAGATGCTATTACTACAAAATTTGGTAGTCCAAAAGAAGAAATTAAAAAAAGTTGGTTTGCTCAACATTATGAATCTGACCGCAAAGCTTTTGATTTTTATGTAGCACATAGATATGCTGACGATAAAAAATTAGAACCAAGTTTAATAGAAAAGTACACTTACAACGCTTCAGTACTAAATACTGTATTGGAAATGAAAACCAATCGTAAGGCATACGCAAAAGCTTTGGGATGCTCACGAATTGATATTTGGGATTCATTAAGCAAAGATGTAAATGCTTTTAGAGACGTGGCCCATAATTTACCAACCACAAAAGATAGTTTACGAAGAAAAGTTAGCCAATATTCAAAGCTTGGATATTCGGCATTGGTATCGGGAAAACTGCAAAATGCCAACGCTAAAAAAGTGACCCTAAAAGAGCAAATGGCATTACTAGACGAACTCATAGCAAAGCACACCAATCTAAACAACGAGCAAATTGCCAGTATTTACAATACAGTTGCTCGACGTATGAAATGGAAAACAATTACTTCTGTAACAGTTGCCAACAGAAAAGAGAAAAGCAATTTAATAACCTTTGCAGGTAGAAACGGTTCAAAAGCATTAAGTAATAAATTGTTAATGCAAAACAAACGTAAAGCACCAAGTTCACCAATGCTTTACTGGACATTAGACGGTTGGGATGCTGAATTATTGTACCAAAAAACAATTGTAGATAAAGCAGGATATACTAAAACAACCTATCATAACAGATTAACAGTAGTAGCTGTTTTAGACCCTTACAATAAATACCCTATTGGTTACGCAATTGGAACACATGAAACTCCTAAATTGATTAAAAAAGCACTTCAAAATGCTTTTAACCACACAAAAGAACTATTTGGCAGTTACTACAAACCATACCAATTACAAAGTGATAATTATAGTATAAAAAAGCTAACACCATTATACGAAGCTTGTACAAAGAATTTCACACCTGCTAAAGTAGGTAATTCAAAATCTAAAGTAATAGAACCTTACTTTGATTATCTAAACGAAGAATATTGTCATTTAAAAGAGAACTGGAGCGGTTACAATGTAAATACTGGCTCTAAAAATCAGCCAAATGATGAAATGCTAAACAAGATTCGTAAAAGTTTCCCAACAGAAGCAGAATGTTATAAGCAAATAGAAAGCATTATAGCAGATGAACGTAGTAGAAAAGTAGTTGATTTCAAAGCTAAATGGGAAGATGTGGCTACTGAATACCGCCAAGAAATGGATTTAGAAAGTTACCTATTCACTTTTGGAAGTACTACAGGCTACACCAATAAATTGAAAGGCGAAGGACTTGTAATTACAATTGATGGCGTTAAAAGATACTTTGACAGTTTTGATGTAAACTTTAGAAAATTCGCTTTAGAAGATTGGACATTAAAGTACGATACAAACGATTTAACCAATGCTTTAGCAATTTCTTCAGATGGTAAACATCACTTTTTACTGGAAGAAAAGTACATACAACCTATGGCATTGGCAGATAGAAAAGAAGGCGATGCTTTACAACTACAAAAAGTAGCAGATTACAATAAAAACGTAGTAGAATACATCACCAACCAAAGGGAAGAAAACTACAACACCCTTGAAGATTTATTTGAAACCCCTGCACTTAATGACACCCTAGCAAAACATCTTATTATAGACAGTCATGGTCAGCATAAAAACCAAAGAAACCAACCACGAGCAATAGCAGCTAAAGCAGCAGTAATAGAAACTAAAGCTGAAGAAAAGATTGCTACTAAAAAAGCTAAAACCTTTAGAGAAGAGCAGCAAGCATACTACAATGATAAAATTGATATAAACGAATACATAAATCAATAA
>FCGIAJ_00775 AAA domain-containing protein
ATGGAAAATTCAAAAAAACAAGCCATCGCATTAGAAGTTCAAAAGTACATAGATACCTATGGATTGACACAAACTGATATTGCACAAAAATCAAGTGTTAGAAAAGAGTACTTAACAGCAATCTTAAAAGGGAAGTTTACCTATGATGCTGGAAACGGTAAAACTGGGGCTATTCCTGTAAAGTATTTTTATCAATTAGCACAGTTAATTGGATTTACTACAGACAAAGTGTATTGGATTAATAGACCTACAGAACAATTAACTACTACACTTGCAATTTTACAGGAAGCAAAAAACTTTGGCGATACACGGTTAATTATTGGAGCTACAGGATCGGGTAAATCAAACGCTATTCAATTATTTACAAGACGTAATCCTGCTGATGTATATGTAGTAACTGTAGGAAGTAGCGATAATTTAGGCGATTTGATAGATAAAATTATTGATGTGTTAAACATTACTACTGGTAAAACCAAATCTAAAAAATTACGAGACATCGCTAAAAAGCTAAAGGAATTAAGAGATGATGGTAAAACACCACAACTAATTTTTGATGAAGCAGAATACATGAAACAACCTGCTTTATGTTCTATGAAAGAACTACATGATTACTTAAACAAGTTCTGTTCTATTATATTAATTGGAACAAAACAGCTATTAGACAACTTAGACAAACTTCGTAAAAGAAACAAAAACGGCATCCCACAATTTTACCGTAGAGTAAAGTTTGGAATCCGTGTATTACCATCTATTGACACATCATTTAAACTGTTTTTAAACGAGATTGAAGATAAAGAGGTCGTTAAGTTTTTAAGAGCAGAATGCGAGAACTATGGCGAATTACACGATGTGTTAGTACCCTGTATGCGTGAGGTTGATAGAATAAACCAACCGTTAACACTCAATTTAGTAAAACAAGTATTAAACATTCAAGACGTAGCATAG
>FCGIAJ_00780 Thymidine kinase
ATGAAGAAAGCCCTAACGGTAGCTAATATTCAAAACCAATCCATTAGAAAAATCCCTTTTATAGGGCAATGGTTAGAAGCTTTTGGAAATCCACAAAATAGAGGTCTTTGGTTTGTTTGGGGTGGTTCGGGAAGTGGCAAAAGCACCTTTTTAATGCTGTTAGCAAAAGCATTAGCATTATTAGGATACAATGTACTGTACAACCTTTTAGAAGAAGAAACAGACGATTTAGATTATATAGAACGCACAAAATTAGTAGGCATGCAAGATGTAAAAGATAACTTTTTAACAGCCAGTTATAGTTTAGTTGACCTAGATGCTTATTTAAGTAGCCGCAATAGTCCTGATGCCATTGTAATAGATTCACTTCCATACCTAACAAAAAACTTTGATGAATGGATGGAATTTAAAGCAAAATGGTCAAAGAAAAAGATACTAATTGTTAGCGGCCATGCTAAAGGTAAAAATCCAAGTACAGAAATGCAGGAACGTGTAATGTTTGATGCAAAAATGAAAATATTCGTAACAGCCTATTTAGCTGTTTGTAAAGGTAGAACCATTGGCAAAAATGGTGGACGATTTATTATTTGGGATGAAGGATACGAAAAATTAAGAGGTGTATCATAA
>FCGIAJ_00785 hypothetical protein
ATGAATATAATAGCAGAACTTTTAGAAACTACACAAGATGATTACGAAGTAATGATTATTCAGCATTACGCCCTTTGGTGTAGTACTTATACCAGTTCACAAAAAAGCTTACAGAAATTTGTTTACAATCAGCATTTACTCAACTGGTATCAACTTCAAATTAAAGATTTAGAACTCATTTTTTATGACAAATTAGGTAGTTCAAAAATGCCAATTCAAGATGTTAGAGCCTTGTACATTGACACACTTGCTACAGTTAGCGAATACTATCCACCAAAACACCTACTTCAAAAAATCAGAAAACAAACAAATAATAACATTTAA
>FCGIAJ_00790 hypothetical protein
ATGTATTTTACAGAACAAAGAGTTGACATCACCAAAAGAATAGAGCAAGGAAAAACGACCCTCTTTTTTGGATTGAGTAGAAAAACAGAATTAGAAGTCGAAAAATTGGCTGAACAGAAAAGAAGCTATGTATATGATGTTTTCCAAAATAGTGAATTTGACAGACTTGAATTGGTAGGCTATGCTGTACCAAATTAA
>FCGIAJ_00795 hypothetical protein
ATGAATACAGAAACACAAACATTAGACCTATCAACATTATCTGAAAAGGACTTACAAGCGGAAATCCAAAGACGTAAATCAGAAGCTTTAAAAACAGCTTCTAAAGTTAGAAAAGAATTAGAAGCAGATACAGATGCTTTTTGTGAACAAACAGCTTCTAAATTTCTGCAATTATCATCAGAATTAAAAGAGGTAAAAGATTTTACCATCGTAGAAGCCAATAAGCTTTATAAAAGAATGTATGCTATGAATGGTAAAGAACCTAAAGAGGTGAAATCCTTTAGCAGAAAAAGTTCTGATGGTAAGATTATGGTTACTGTAGATTACCAAGAACGCTTTGAATTTACAGACGAAGCTACTGTACACATCAATGCTATTAAAGACATTTTTAAAAAGAAGTTTTCAGACCGTAACAAAGGACTTTACAATATTTTGGATGGTTTACTAATAAAAGGAACAAAAGGTGATTACGACCCTAAACTATTAGCCAAAGCGCGTAAACAAGTTCGTGAACTTGGTGATGAAAATCTAATCGCTGAATTTGACAAATTAGATGATTGCCAAAGAGTATATGGTACTTCTAAATACTGTAGAGTAAAGGTAAAAGATGACAACGGAAAATGGAAGGATGTTAATGTACAATTTTCAAGTCTGTAG
>FCGIAJ_00800 hypothetical protein
ATGGAAGATGATAAAATTACATCAATTCGAGTTCATAATGGGTTTTTACAATTTCATTTAGAAGTTGACGGAGAAATCTACCAATACAGTTTGAATGCGAGAAAATTAAAACAATTATTAGTATCACTAAATTAA
>FCGIAJ_00805 hypothetical protein
ATGAAAAATAAATACGAATGGAGTTTCGATGTAGATTTTAGTTTTTGGGCTTTTCCAATTGCTTGTCAATTTGAATCTGACAAATTATTAATAGGAATACTTTTTTTTCAGATACAATTAGAAATCTCACTAACAGAAAAATAA
>FCGIAJ_00810 hypothetical protein
ATGAAAGGATTTGACAGCTCAAAAGCATTAGACGATTTAGAAGGGTTAATTAAAGGATTAACCCGACCTAACAATACGCTATCTAACCATTATAAAGAAATCAAAAAGATTACTAATTATTTAGATGGTATCTACAATAAAGGCTTAACAGATGGCTTCGAAGAAGCATTAAAAACCAATTCTATAAAATTATGA
>FCGIAJ_00815 hypothetical protein
ATGAAAGTACTAACAGCTCAAATACAATACATACATAAGTTATTGCCAACTGTAATCAAAGATGATGCTTACCAAAAAGCAATGGTGGTTACACGTTTTACACTTGATAACACCAAGAAAAGCACGAAAGAATTGACTTTTGACCAAGCCAATAGATTGATAGAGCACTATGGTGGCAAAGCTATTAAATACGACCATTGGGCGTATTTAGATTTTTCTAACAGCCAGCATAGCAGAATGTACAGCGCATTAATGCAATTAGGTTGGAAAAACTACAGTACAGAAAAGACAAAATATGTAGCCGATTTAGTTCGCTTTTCAGAATGGTTAAAAAGCAAGAAATCTCCAGTACAGAAAAAGGTAAAAGATATGAACCCTAAAGAGTGTTCAAAAATTATTAGTGCTTTAGAAAGTATGTTGGAAAAATCAATATAA
>FCGIAJ_00820 hypothetical protein
ATGTTCATTATAAAAGTAGATGATAAAAAACACGAGGTGCATTACGATGATTTTCATTGGTTCTGTCTTGGTTTAAGATGTGAAAGCAAAGAATACACAGTAATCTATCCAAGTGGTTATATAGGCGAATTTAAACCTTATTTAAAAGAAGATTAA
>FCGIAJ_00825 Methyltransferase
ATGGCAGTTAGTGAAATATACAATCAAGATTGCATACAAGGAATGAAACATTATCCTGATAACTATTTTCAGTTAGCAATTGTTGATCCTCCTTATGGAATTAACATTCACAAAATGAATTATACACAATCAACAAAAGGAGGCATTGCTAAAAGAAAAGACTATAGTGCTGTTGGTGACTGGGATGCAAATACTCCAAATGTGGACTACTTTTTAGAGTTGATGCGTGTTAGTAAAAACCAAATTATTTGGGGTGGTAACTACTTTGATTTGCCATTAGTCAAAAGTTGGATTATTTGGGACAAAAGAACTGAAGCTAAATACAGTAATGATTTTGCTGATTGCGAGCTGGCCTGGAGTAGTTTTAATAAACCTGCTAAAATGTTTAGATGGTTATGGTCTGTAATGATGCAACAAGATATGAGAAACAAAGAAGAAAGAATACATCCTACTCAAAAACCAGTAAAACTATACGAATGGTTACTGCTAAATTTTGCCACTAAAGGCGATAAAATCTTAGATACTCACCTAGGAAGTGGAAGCAGTCGAATTGCTGCACATAATTTAGGTTTTGACTTCGTTGGTTTTGAACTGGATAAAGAATACTACAAAAACGAACAGAAACGATTTAAACAAGTTACATCACAACTGGTGATGTTTTAA
>FCGIAJ_00830 hypothetical protein
ATGAGAAAACAAATTAGTTACAAAAGTAATGTTGCAGTAATTGAAATTGAATTAAATGCTTTTACAGAAAGGCATCCTAATGGTATTTCTTACCACAAAGCAAAAGTAAATGGCTTTAATAATGGGTTTCAGAAGGAATACAAAATACATGTAGAAAAAAACCTAGAAGATTCTGTAATGCAAATAGAAGCAGACTTTATAGAATGGGTAGATATGCCACCACAGACGAAAGAAGAAAAAGTATTAGCGGATTTAGGATACATTAAATAA
>FCGIAJ_00835 hypothetical protein
ATGAAACAACCGCACAATATGGAAAAAGGCAACAAAAAGCACTTTAAAAACCTTTTAGAATTAGATGTTTTTGCAGAAACTTATGACCACGATTCAAAAGAATTTAAAGTAGAATCTAATGATGGTTTTACTATCGAAAAATTGTAA
>FCGIAJ_00840 hypothetical protein
ATGCAGACAAAAAAGCAATCATTTATAGAATCTATTACAAATACCACAGTTGGATTTTGCATTTCACTTGGAGCAACATTTATCATTTTTCCAATTGTTGGTATTTCTAGTACAGGTATTAAAAACATCGCTGTAACACTGTTTTTTACAGTTATAAGCATTATTAGAGGCTATGTAATTCGTAGGTTCTTTAATAAGCATAAAATCTAA
>FCGIAJ_00845 hypothetical protein
ATGGAATGTGAACACGATTTAGGAACGCTAATAGAAAATAATTGTGAGTACTGCACAATTTGTGGTGTTTTAGTTAATAATGAAATAAAAGTTAAAAAATGA
>FCGIAJ_00850 hypothetical protein
ATGACATACGAAAACAAACCAAAATTTGAAATCATTTGTAACAGATGCAAGTTTACATTTTCAACATTTAACGTAAAAGATAATGAATGTCAGATGTGTAGGAATAAATATAATGTATCGAACGAATTTGAACAATTGAATTATGAGTAG
>FCGIAJ_00855 hypothetical protein
ATGGGAGGGCAAAAAAACGAAAAAGGTTTAAGTTCTAAACAAGAATCAAATGCAAAATTAATAGCTGTTGCACCTGATTTGCTTAAAGCTTTAATTGGATTAGTAGATGAAATCTCACCAGTATTTAATGAAGTGAGTAATAATAAATACAATAAGGCTATCAGAGCTATTGATAAAGCTTTAAAATAA
>FCGIAJ_00860 Cytosine-specific methyltransferase
ATGAACAAAACACCAAAACATAAGTACCCATATAAATGGACATTAAAGAATACAAAATTTACAAAAGACAAAGGTAAAGTTTTTAGTTGCTTTGCAAGTGGTGGTGGTTCATCCTTTGGGTATAAGCTCGCAGGTTTTGATGTTATTGGGATGAACGAAATTGATAAAAAAGTAGCAGATTGCTATATAGAAAATCACAACCCTAAATACAAGTTTATTGAATCTATAGAAGATTTTGTAAAACGTAAAGATTTCCCATCAGAATTATTTGAATTAGATATACTGGATGGTTCACCTCCTTGTAGTTCTTTTTCTATGTCTGGCAATCGTGAAGATGATTGGGGTAAAGAAAAGAAATTTAGAGAGGGCCAGACAGCGCAAATTTTAGATACTCTTTTCTTTGACTTTATAAATTTGGCAAAAATATTACAACCTAAAGTAGTTATTGCAGAAAATGTAACAGGTCTATTAAAAGGAAACGCTAAAGCTTATGCACAAAAAATACTGGTTGCCTACGATAAAGCAGGGTATCAAGTTAAAGAATTTGTATTAGATTCTTCTCGAATGGGCGTGCCACAAAAAAGAGAACGTGTATTTTTCATAGGAATACGTAAAGATTTAGCTTCATTATTACCACAAAATCCAAGCACCCTTTTTAATGATTTTCCTTTGTTAAATATCGTGTTTTTTGAACCAATAATAAATTTTTCAGAAATAAAACACGATGGCTTGAATGACTTTAGTTGGATAGAACACGACCAACATATTTGGGAAAATAGAGAATATGGAGATAAACGATATGCAGATACTTTGATTAGAATAGAAAATAGAGATTCTAACTTTAATTCAAAATACATTTATACTAATCGCCCAGTACCAACTTTAGCAAGTTCTGATGGTTCTAAACTTACCTTATTTGATGAACCCCGTAGAATGAATAGTGTAGAGTTAATTCATTCCCAAACCTTCCCCGGTGATTATAATTTTAAAACAGATGTATCGTCTAATATAAAATATTTATTAGGAATGAGTGTACCACCTATAATGATGGCGCAAGTAGCATCAAGAATTTACGAACAATGGTTACTTCCTTTAAAATAA
>FCGIAJ_00865 hypothetical protein
ATGACAAATCACTACAACATAGAAGTTTTAGAAACCAGCACCCACTTTAAAGCAACTTACAGAGATAACAAGTTTAGAAAATTAGAGCATTTAAGAGGTAAAATAACAATCCCTATGCTTAAAGCTGTTGGGCGTATTATACCATTAGTTGAAGATAGTTTTGCTGCATATACTATTGAGTTTAAAGATAAAGTAACCTATACTTCATTATCAGAAAATAAAGTAGCTACAATCTTTTCACAGTTTAACACCGCTTGGTTTCGTTTTTTTAGGACTGAAAACAATGGATTAGAGCCAAAATTTACAGGAGCAGATGGCAAAGCATTAAAACAGATTATAAACTACTTAAAAGGCATAAATAATGGTAATGAAACTGCTGCACTAGCTAACTGGGATTTGCTGCTAAATAATTGGAGTTCCTTATCAGATTTTAACCAAGGTCAAACAGATTTAAAATATATTAATTCAAGATTAAATGTCATTATCAGAGAAATCATCAGAAACAACGGAGGTAACGTTACTGGCACTAACGGAAGCGTCAGTATATAA
>FCGIAJ_00870 hypothetical protein
TTGGTAGTAAAGCATTTTGGAAATTTAACCATTCAAAAAGCATTAGAAAGCAAAAGTAAAAGCATTGGTTTAATTGCAAAAGACGATGAAAACAAAGCAATACGATGTATCACTAATTTGTTTATAGCTGTTTCTCATTATTTCGATAGTGTTTTGTCTCAATCAAAAGCAGATGTTATTGCTACAGAAATTTTATACAAGTACGAGTATAGAAACTTAAAGTTAGAAGATTTGGTAACTATTTGTATTCGTTTAAAAGAGAGTGAAATTTACAAGCTCTCACCTGCACGAATTTTAAGAGAAATTAAAAAGTACACATTAGAACGTGAACAATTGGCAATAAAAAGAAGTTTACAGACTTCTGATAGACAAAAAGAAAATATGAATGCAGAAATAGAAGCTAGACTAAAAAAGCATTTTAGAGCAATACCAAATTCAGAGAAACTCGCTTCTGAAAGATATTTGATTGACAAAAAGTATAAGTAA
>FCGIAJ_00875 hypothetical protein
ATGAAAAAATTACTATTTATTATTGCTTTATTAACAACTACCATTATTGTTGGTCAAAATGAATCTTTTAAAAACATTGAAAAATTAAGAGAAAAATTAAATAATTTTGACAGTATAACTGCCCGAAAATTTGCCGATAATATTGCTTATTCAACTAAAACAAAATACAAATTCTATAAAGTAAAAAATCATAAAAAGAGTAATATTATTTCATATTATTACTTAAAAACAGAATTAACAAAAGAACAACTGGGAGATATTAAAGATTTTGGTTGTAATGGAAATTGTCTTATTGTTTATTTTGATGTTTATTATGAAGGTGCTAATATAGATTTGGAACTTAAAGAAACAAAAAAAATAGTGTTTAGTAATGTTGGCGGTAAATATTTAGATGTATTTCCAACTTGGAAACGGGAATTTTTTCCAACAACCACCAAAGAAGAAGCTTTAAAAAGCCACAAAAAAAGAACTCTTTACAAAGGAAATAGTGCAGTTGCAAGGTTTCAAAGACAACAAGGAAACTTTTGGACAATCAGATACTACAGATAA
>FCGIAJ_00880 hypothetical protein
ATGATAAACTGTCAGAGACAACAACAAGGTGTTCAAAAAAATAAGCTACTACGTTACAAGGATGTTCTTGACCTTTACCACGAAAAGAAAACAGAAGATATTCCAGTAACTGTAGTGTGGCGTAAATACATCTATCCTAAATTTCACATCAGCAGAACTACATTATATACTATTTTAGGTACTCCAGTAGTAAAAGAACTCAAACAAATTCACGCTATAGAACAGCAACAGTTAAGTATGTTTGCCTAA
>FCGIAJ_00885 hypothetical protein
ATGAAACAATTGATAAAAAACATTCAGCAACGTTTACAACCAATTCAGGAACTAAAGTATGTAGATGAAGATTGGGGGCAATTAGACTACTATAGTCCAAATTTCCCTGTACAATGGCCTTGTGTTTTAATAGACATTACCAATGCTAATTTTAGCAATATTGGTCAAGATAAAAGAGTGAAACCGATGCAAAGGCAAATGGGTGAAACCATCTTTAGTTTTACCATAGCCAATTTAAAACTAACTAACACCAGTAGCAAAGCACCACTAGCGCAAAAAGACAATGCTTGGAGTATTTGGGAATTAATAGAGAAAGTGCATACCGAATTACAAGGGTTTAACCCTGATACAAATGCAGGAAAATTAATACGTACAGGATGGAATAGAATTAAAAGGGATGATGGAGTGCAGGAATATACAGTTACCTATAGTTGTAGTTTAAATAATGTTTAG
>FCGIAJ_00890 hypothetical protein
ATGCTTAAAGATTTTTTAAATGAAATTCTAACGGATGTTGAAGTAGATTTAACACAGGAGTTTGATAGAAATTTTGAACGTAAAGCATTTTTTAATAACAAATGGCCACAGGCTAAACATGCAAACAGCCGTGGTTCTTTACTGATGCGTACTGGCAAATTAAGGCGAAGTGTACAAAGCAATCGTGCTAATGGTCGTATCAGTTGGAGTAGTAACTTACCCTATGCAAGTATTCAAAATGAAGGTGGCGAAATTGTAGTAACTGCTAAAATGAAAAGTTTTTTTTGGGCGATGTTCTATAAATCCAGTAATGCCGTTAAAGGAAAAGGCAAACGTGCAGCTTCACTATCAGCTGAAGCATCTAAATGGAAAGCGATGGCACTTTTAAAAGTAGGTACAAAAATGAAAGTGGAACAGCGCCAGTTTATTGGGTGGCACCCACAAGTAGATAAACGCATTAAAAAGGTAGTAGATTATAATTTACAGCAGCTTAATAAAGAAATATTGAAAAAACTTAGTCCATAA
>FCGIAJ_00895 Phage-Mu-F domain-containing protein
TTGTCAGATGCGTTTAAACCGCTTTTAAAAGCAGTTGAAAAGGCATTTAAAAAACTGCATAAAAAAGGAAAGTATAGCCCGCACGATTTAGATACTGTTGCTGAATACAAAACAATCATAGAAGAAACTACTGGAATTTTAAACAGGGCTTTTGAAGATAATGATTTGTCGGATGAATTACTGGGTCGGTTAGAAAATGATGTATTTCTATTTTCATCACTAAAAACACATGCACAGCTTTTTGAGGCTTCAAGACTTTTGTTGACCAAAGACAAAACGATTAAATCGTTTGCACAGTTTTCTAAAGGTATTACTAGTATTAAAAAGAATTACAACGAAAATTATTTAGAAGCTGAATATGATTTTGCTGTAGGAACTGTCCAAATGGCAGAACGTTGGGAATCGTTTAAGGAGGGTGATAAATACTATTTACAATACCGTACAGCTGGTGATGCTAAAGTACGTGATTCTCATGCTGTTTTGCATAATATAACATTGCCTAAAAGCGATCCGTTTTGGAATCTTTATTTTGCTCCTAATGGTTGGCGTTGCAGATGTACTGTAGTACAAGTATTAGCCTATTCAAACGAAAAGAGCAATAGTAAGAAAGCAATAAAATCAGGCGAGAAAGCAACCACACAAATAGGTAAGAAAGGAAAAAATAAACTGGAAATATTTCGTTTTAATCCTGCAAAACAAAAGGTTATTTTTCCGCCAAACCATCCGTATCATAAAATTGCTGGAGCCAATAAAGTAAAGGCAGCTGTTAAAAAACAAAAGGATGCTTAA
>FCGIAJ_00900 hypothetical protein
ATGGCAAAGAGAAATAGACGAAATAAATTGAATAATCAGCAATATCTTTTAACAAAAGGTAGTAATACCACCACTAAAAAACCAAATTATTCAGCTAGTATAGCCCCTAAAGCAGTGGCACGTACCCGTCAAGACATTGCTAGTTGGAATCGTGCTTTGCAAATGACCAAACTGGAAGAAAACCCAAAATGGTTTTTAATACAGCAATTATATAATGAAGTTTCATTAGATGCCTTATTAACATCGCAATATAAAAACAGGCAACTAAAGGCATTGGCAGAACGTATTGTACTTAAAAAAGCAAATGGTGAAGTAGATGAAGAGCAAACACAAATCTTAAACAACGCCATTTTTACCAATGAAATTAACAGACATATTTTAGATAGTAAATACAGAATACATTCGTTAATAGAATTTTCTTTTAATGATGAGAATGTATTGCAAGTAGATTTAATTCCAAGAGAAAATATAGACCCTGTTAACGGGGCTTTATATCCTGATTATTCAGAAGATAAAAAAATATTGTATCGTGAAGTTTCTGAATATGGAACCTGGCTTTTAGAGTTTGGAGAAAAAGGAGACTTAGGGCTATTAAACCATGCAGTACCTCATGTATTATTCAAACGCTTTGCACAAAGCTGTTGGAGTGAATTATGTGAGATTTATGGGATTCCACCTCGTGTAATGAAAACCAATACACAAGACCCTACCATGGTAAAACGTGCTGAACGTATGATGCGTGACATGGGTGCAGCAGCTTGGTTTATTATTGATGAATCTGAAAAATTTGAATGGGCTGCTGCTGCTACAACCAATGGGGATGTGTATAAGAACCTTATTAACCTTTGCGACAATCAAATCTCATTATTATTTAGTGGTGCGGTCATTGGTCAGGATACTAAAAATGGTAGTCGTTCCAAAGATGAAAGTTCTAAAGAAATGCTACAAACATTAATTGATAGTGATTTGCGTTTATTAGCCCAATATTGGAACTCTAGTGTAATACCAGCACTTGTGAAGTTAGGCGTTTTAAAAGGCGAATTAGCCTACGGCTACGAACAAACAGAAGATTTAGAGCAACTTTGGAAAATGACTAGTGAGGCATTGCCTTATTATGATGTAAAGCCTGATTGGATAAAAGACAAATTTGGTATTGAAGTAGAAGGAAAACGTGAAGCAGAAAAGCAAAATTCATTAAGCCTTAATATTGGCAACCGTGATGATTTTTTCGTTTAA
>FCGIAJ_00905 hypothetical protein
ATGTTTTTAACAAAAGACGATTTACCAAGTACCCTATACAATTATCAATTAGACCAAATTACTGAAGGCAATGATGATATTGTAGATATGGCAATGGCAGCTGCTGAAGAAGAAGTACGTAGCTACTTATCAGGAAATCACAAAAAAGAATGGTTAGACGGGCGATTACAATATGATGTAAATGCCATTCTAACAGCTACAGGCAACGATAGAAACGCTTTAATTCTAAAACATGCTGTAACCATTACCAAATGGTGGATAGTAGAACTGTGTAATGCAGATGTTATTTACGAGCAAACAAAAGAACGCTACGACAGAGCTGTAGATTGGTTAAAACAATTAGCAAGCGGAAAAGTAAATTTAGGCTCATTACCTCTTATAGACCCTGAAACAGCAAATCAATCAGAACGTGACCCTTTTAGTTTTGGTTCAAGAGAAAAATTTAATCATTATTAA
>FCGIAJ_00910 hypothetical protein
ATGGCTAAAGCAGAAGATAGAAAATATTTAGCCCTATGGAAACAGTATCGTGAGAATAGTGCTAAAGCAACACCTGTTTATTTAAACGAACCGCCAGCTGTTAAACAAAAAAGAATTGCTTATTTAGAGCGACATCCTGAAAAGTGGAAAAAATATTATTTTCCTAACTATTGTACTTCAGAATCTGCACCTTTTCACATTCGATTCTTTAATAGAATTATTAAAAACCCTGAATGGTACGAAGTTTTGTCATGGGCTAGAGAATTAGCAAAGACTGCTAGTGTAATGATGGTGGTTTTGTATTTAATCTTAACAGGTAAAAAAAGAAATGTAGTATTAACATCTAACAATTTAGATAATGCCAAACGCTTATTACTACCCTATAAAGCAATACTAGAAACCAACAATAGAATTATTAATGATTATGGCGAACAGGAAAGCTTGGGAAATTGGGAAGCTGGAGAATTTACAACTAAAAAAGGTGTTTCATTTAGGGCTTTAGGTGCTGGACAATCACCACGTGGTACACGTAATGATGCAGACAGACCTGATGTACTTTTAATAGATGATATTGATACAGACGAAGAATGTAGAAATTCTGATAGAGTAACTGACAAAGTAAAATGGATTAATGAAGCTTTGTATCCTACACGTTCTATATCTAATGAATTACTTGTTATTGCCTGTGGTAATATAATTGCAAAGTATTGCTGTATTACTGAATTAGCAAAACAGGCTGATAAACACGAAATCATTAACATACGTGATAAAGAAGGGATAAGCACATGGCCTCAAAAAAATACCGAAAAATTAATAGATAGGGTATTATCAAAAATGCCATGGTCAGCGCAACAAAAAGAATACTATAATAATCCCATTTATGAAGGTGACACCTTTAAAAAACTTACCTATGGTACATGTCCAAAGTTGTCAACTTGTGACCAAGTAATCGTGTATGCTGACCCTTCAACATCCAATAAAGATAGAGGTAGAAACAAACAGGCTTCTTATAAATCTGTAGTTGTTGTAGGGGCAAAAGGTAGAAAACGATTTGTATATAAAGTATGGGTAGAACAAACCAGTAATGCCAAGTTTGTAGATTGGCTTTATGAGGCGTATTTATACTTAAAAGAAAACAAAGTAGATACCAAACGTATTTATATTGAAAATAATTCACTACAAGCACCACACTATGAACAGGTGCTTTTACCTCTAATTTACCAAAAAGCTGATGGATATGGATTTACAATACCCATTACTCCAGATGCTCGTAAAAAGCCTGATAAGTTCTTTAGAATTGAAGGAACATTAGAACCATTGAACAGATTAGGAAACCTAATTTTCAATGTAAAAGAAGAAGAAGAACCTAACATGGTACGAATGCATGACCAAATGATAGGAGTTTCTGAAAAAGCTAAAATGATGGATGGGCCTGATGGATTAGAAGGCGCATGTTGGCTTATACAAAATAGAATAGTACAAAAATCAATGGGCTTTTCTTATGGAGCTATTAATTCACGAAAATATTAA
>FCGIAJ_00915 hypothetical protein
ATGGGATTAAAGAAAACAGCCGCTGAAGATTATGCAAAAATGCTGTATGTGGACACCTCACAAAAGCTAACCAATAAAGAAATAGCAGAACGTATTGGGGTACGTCCAAATACGGTATCTAATTGGATTAAAAAAGGAGGCTGGGAAAAACTACGTAAATCATTAATGGTAACACGCCAAAAAATGATAGTCGATTTATATGACCAACTAGAATGGCTTAACAATGATATTAAGACTAGAGATGTTAAGGTAGCTGATGCAAAAGAGGCGAATACTATTGCTGTTATTACCACCTCTATAAAACGACTAGAAACAGAAACATCTGTGGCTGAAGTGTACGAGGTAGCAACTTCTTTTTTAGATTATATAAAGCCACAAGACTTTGATTTATACAAAAAGCTGATTCCATTATTTGATGCCTTTATTAATGCAAAATTAACATAG
>FCGIAJ_00920 Caudovirus prohead protease
ATGCCAAAAACCAAGGATAAAACATTTGTATTTAATGATGAAAAAGTAAGGAACAGTTACGGCTTTATCATACCAACAGCAGGCATCAGTTTAGGTAGATTTAAAAAGAACCCTGTAATGTTAGATTCACATTGGAAAAGTAACAGTAGTGTGCTTGGAAAATGGGAAAACATCAAACAAGAAAAAGGCTTACTTACTGGTGAACCTTTATTTGATAGTGCTGATGAAAATGTATCTGTTATTGAAGGTAAAGTAAATAGAGGTTTTATAAAATCCTGTTCTATGGGTATTTCATTCCATAGGGAAAACTTAAAATATGTTGCAGGTCAGTTAATCCTTGAAAAATGCGAACTATACGAAGTCTCAATAGTTGCTGTACCATCCAATGCAAATTCAATCCGTTTATACGCTGCTGATACTGGCGACCTTTTAAAAGAAGAAGAAATACAAGACCTATGTTTATCTGTTTCAGAAGTAGATACATCACAAATTCAACCTAAAAAAACTAATAATTTAAACAACGATATGAAAATCACATTAACATCAGTAGCTGCAATTGCATTAGGTTTTTCTGCTACAGAATTAGAACACGATTCTGCTGAATTAAGTGCAAAAATAGTTCAGTTAGAAGCTGGAAAGAAAGCAGCAGAATTACAATTATCTACAATGAAATCTGCACAAGAAGCAGAAAAATTAACTGCAATCAAATCTGAAGTGCAATTAGCATTTAAAGCAGGTAAAATTGCTGCTGATAAGGTAGAAGAATTTGAAAATTTAGGAGTTGCCAACAGGTCTCTTTTAACATCTACATTGGCGGCGATTCCTGCAAAGGCATCACTAGCTAAACAAGTTGAAAACAATGGTGGCCCTACAGAGGTGAAAACACCTGAAGATTTTCAAAAATTAGGTTTAGAGGCACAATTGACTTTTAAAGCTGAACAGCCACAGGCATATAAAAATTTATTCACTACTAAAAACTAA
>FCGIAJ_00925 hypothetical protein
ATGCCAGCAAATTTTCCAGAAATATGGTTAAATAGAGTTATTATAAACCTTACAACAGCAAACGAGGCTCCTTGGTTAGATGGAATCGCTGAACTTGATGTAAATGTTTTAGAGTTGGGTGCAGGTTCTGCTTCTGAAAAGAACATTATTCACATACCACGTTCTATGTTCGCTCCTGAAGTATTGATTAACAATACAACCTACCCTATTGCATTACAAGAATACACAGATGATGATGTAACAGTGCAATTGGATAAGTACCAAACAAAGGTAACTACCTTATCTGATGACCAAGTAGTAGGCGCATCTTATAACAAAATTGATGTGATTACAAAAGGTCACACAATACAAATTACTTCTAGCAAGTATAAAAAAGCAATCCATGCTATAGCACCCGCTTCAGATACAGTAGATACACCTGTATTACAAGCTACTGGAGACCCATTGGTAGCAGGAGGTAGAAAAACCTTAACCTACCAAGATATTGTAACAGCAAAAACAAGACTTGGAAAGTCGGGTGGCGAATGTCCAGCTGATAACAGAAGATTGGTTTTATGTTCTGAACATTGGGATGATTTATTAAGAGATAGAAAAAACTTTGGCGATAAGCTAGTAAATTATAAAACAGGCGAAGTAGCTCCAGTAATTGCAGGTTTTGAAATCTACCAATATGTTGGTAATCCTATCTTTACAGCAGCAGGTGTTAAAAAACCATTTGGAGCAATCCAAAATGCAACGGACTTACAAGCTTCTGTAATGTTCTATTCACCAAATATTGCTAAAAAAACAGGGCTTACAAAACAATACTTTGCAAAAGCAGAAAATGACCCTGAAAACCAAACAAATAAACTAAACTATCGTCATTACTTTATTGCTTTACCAGCTGAAGCAAAGTACATCGGTGCGATTATATAA
>FCGIAJ_00930 HBM domain-containing protein
ATGTTAGAACAGCTTGTGATACCCGTTTTAGTCACTTTTTTTACTGCTTTAATTACGTGGCTTTTTGCTAAACGTAAAAATAAGCAAGTATTAAAGTCAATGGAGTTAGACAATGAAATTAAATCAGCCACTTATTACAAAGGCTTATTAGATGATATGTCTGCAAGATTAGAAAAAGCAATTGAAGAGCTAATGCAGTTAGAAAAACGTCATAGCAATCTAATGAAAGTAAATATGGAGTTAGTGCAAGAATTACAAAAGTTTAAACAATTAAATGGAAAGCAAGCATGA
>FCGIAJ_00935 Peptidase C51 domain-containing protein
ATGAACCATAAGTTAATTAGCAAAGCATCCTCACAATTTGGAATTAAAGAAATTGTAGGAAACACCCACAACAAAGAAGTTTTAAAATACTTCCAAGAAATTGGGCACTCATGGGTAAAAGATGATGAGACAGCATGGTGTAGTGCATTTGTAAACTGGGTAGCCAAACAAGTAGGTGCAAACTATACAGGAAAACTAAACGCTAGGAGTTGGTTAAAAATTGGTAAGAAAGTAGATGTGCCACAAATTGGTGATGTTGTTGTCTTTTGGCGACAAAGTCCTACTAGTTGGAAAGGTCATGTAGCTTTCTTTATTAGAGAAACTACAGACTTAATTTATGTATTAGGTGGAAATCAACAAAACCAAGTAAAAATTACAGCCTATCCAAAAAATAGGCTACTAGAATACCGAAGATTATGA
>FCGIAJ_00940 hypothetical protein
ATGAAACGATTTTTTAGCTGGCTCACAGGAGATATTTTTAAGAAAGCAGGCGATATTATAGACGATTTAGTAACTACTGATGAAGAAAGGTTAGCTGCTAAAAATGCACTCCATAGAATGCTAACAGAAGAAGCATTGGCTTCAGATAAAATAAGGGCTGAAATTATACAAACAGAAGCAAAAGGCAATTTCTTACAACGAAGTTGGCGACCTATATTAATGCTCTCTTTTGGCTTTGTTGTATTGTATTCAAAGTTTATAGCCCCAGCATTTAATCTACCTAATTCTGAATTAGAACCTGACTTTTGGGAATTATTACGCCTAGGAATTGGAGGATATGTAATTGGTAGGTCAGCTGAAAAAATCACAAAGTCTATTACAGAAAATGTAGAATTTAAAACTAAAAAATAA
>FCGIAJ_00945 hypothetical protein
ATGAAATCAAACGTATTTAAAGAAAACCCAAAGTTAAAAAGCTATTTCCAAACAGAAGATAATGTAAAATTCTTTACAGAATCAGATGCTAAAAACCATGCTAGAACTTTAAAGGATAAAACCGTAACTGAAGTAAAAAAAGGAGCTTCTAAAAAAGATGTTCAGTTAACACCTATGCAGGAAGCTAAAAACAGAGTGGCAGCTATTGAAAAATTAGAAACTGTTGAAGCTGTTGAAAAAGCATTGGAAAATGAAACTGCTGCTACTGTAAAAAAAGCAGGTGCAGATAGAATTGAAGCTATTAAAACTGCTGCTGATTCTTCAGATGACAAAGAATAA
>FCGIAJ_00950 DUF2586 domain-containing protein
ATGTTACCAAATATTACTATAAAATTTGATAATGGCAATTTAGATACTATCGTATCAACTGCTGATGGGGTTTTTGGTTTGTTAGCCTCATCAGTAGCCGTTGCAGATACTTTTAAATTAGACACACCTTATGCTGTAAAAGGGATGAGCGATGTAGCTAATTTAGGCATCTTACCTGATGTAAATAACTATAAACTGTACCACAGCTTACGTGAGTTTTACGAAGAAGCTGGTGAAGGCAATAAGCTATGGTTAATGGGCTTTGATAAAGCGACTAAAGTAAGCGATTGGTTTACGGTAGTTCCTACAACAGGAAAAGCACCAGTAGAAAAACTATTGGATAAAGCCAATGGCGAAATAAAAGCATTGTTTCCTAAATTTTCACCAGCTGCTGGATACGCTCCAACGATTCAAGATGCAATGGATGGGGATGTGTTTTTAGCAAAACAAAAAGCACAATTACTAGCAAAGAACTATACCGATAAAAAGTTTTCACCTTTCTATGTGGTTTTAGAAGCATACGCCTTTACTGGAGTACATACAGATTTAGTAACCTTATTAGAAGGTAGCGATAATCGTGTAGGTATTTTTATTGGTGATACACAAACAAGAACTGCTACTGTACCAAGTTTAGGTGCAAGTAATCACATATTAGCAGGTCGTAGAGCAAAAATACAAGTACATGAGAGTTCAGGAAAAGTAAAAACAGGGGCATTAGCAAGCTTAAATGCGTATGTTTTAGATACTCCAGTAGAAGATTATGATGTAGAATCTTTACACGATAAAGGCTACATTACTTTCAGAACCCACGCACGTAAGAGCGGATATTATATTTCTGATGACCCATTAGCTACCGACCCGACAAATGACGATTACAACCAAATTCCATTGCGTGAAGTGATTGACAAAGCCTATCGTTTGGCACACAACATTGCAAGTGATGAAATTTTAACAGATTTTGATTTAAACAAAGATGGTACTATTTCACCATTCTTTGCAAAAACTGTAGAAGGGAATATTGAACGTGAGATAGCACAGCAAATGACCGCTAACGGTGAATTGTCTGTAGATGCATCCAATAAAGATGATTTTGGTGTAACTGCAAAGTTCGATACTACCAAAAACGTATCCACAACCAGTAGAATAGAATTGACCTTAAAAGTGAGACCAAAAGGCTATGCACGATGGTTTGACATCTTATTAGGGTATGATGTAACCTTAAATAACTAA
>FCGIAJ_00955 hypothetical protein
ATGGCATTTGATTCAAGACAATACGAATGGGCCGACCTTACATTAATATTAGGCGGTCGTGACATTACTGGCATTAGAGCAGTAAAATATACAGAAAAAATAGAGCGTGAACCTTTATATGCTAAAGGACGTAACCCACATTCTATACAGAGTGGGAACATTATGTATGAAGGCGAAATAGCGATGCTTCAAAGTGATTATGAAGCACTAGTAAAAGCAGGAAAAGGAAGTGTTTTAAGCTTAAACTTGGACGGTTTATTTGCCTATGGAAACCCAGCCAATGGTGATGCTTTAATTACCAATAGAGCTTCAGGAATCCGATTTACCGAAGCAGCTAAAGATTTAAAACAAGGCGATAAATTTCAAGAAATTGCGTTGCCTTTCATTTGTTTAAATATTAAAAATCAAGCGTAA
>FCGIAJ_00960 hypothetical protein
ATGTACACAGCAGATAAAGAACAAATCGAAAACTGGAAAAAAGAACATGGTAAAATTTTCAGGTTTAAATCAGTAGAACACGATAAGTCGGTGTATTGCAGAAAGCCAAAGCGTAAGGAGATGAGTTACATAAGTAACATCAAAGACCCTTTAAAATTTAACGAAGCTTTATTAAAAGCGTGTTGGTTAGATGGTGATGATGCTATTTTAACAAATGATGACATTTTTTTAGGAATGTCTGGCGAAGTATCACAGCTTTTAGAATTTGCAAAGATTGATGTGGAAAAGCTTTAG
>FCGIAJ_00965 Phage tail tape measure protein
ATGAACAATACCTTAAACTACATACTTAAATTTCAAACAGATGCAGACAAAGTTACTGCATCTGTTTTGAAGTTAGATAAAGGTGTTAATCAAGTTCAGAAAGATGTAAGTAAATTAGGGAATAACTTTTCTAAAGCTATGGATAAAATAAATTCCAAGCTTTCCACAGTTCGTTTAAACTCATTCATTCAAAATGTACAATCAGCTGCACAAGGATTGGATTCTATCAATGCGCCTGGACTTAAATTAGGTTCATCATTAGCAGACTTATCTGCCATTACCGATGTAACTGGTAATAAGTTAAAAGAGATTGAAGGCTATGCCCGTAATTCTGCAAAAACCTTTGGTGGTAATGCAGCAGCTGGTGTAGAATCTTATAAACTTATTCTATCACAATTAACACCTGAAATAGCCAAAGTTCCTAAAGCCTTACAAGGTATGGGAATACATGTAAGTACATTGAGTAAAACAATGGGCGGCGATACTACAGCTGCTACAGAAGTATTGACTGCTGCTATGAATCAATATCAAGTTTCTACTAAAGACCCTATTAAGGCTAGTAAGGAAATGGGTAGAATGATGAATATTATGGCAGCAGCAGCCAAGGAAGGTTCAGCAGAATTACCACAACAAAAAGCTGCTTTAGAACAAAGTGGTATGGCTGCCAAAGCCGCTAGTTTGAAATTTGAAGAGCATGCAGCAGCCATTCAAGTATTGGATAAAGCAGGTAAAAAAGGTGCAGCTGGTGGTGTAGCACTTCGTAACACATTATCAATTCTTTCTACTGGAAGGTTTTTACCAAAAGATGTACAAAAGGAATTAGCAGCAGCTGGCATAGATATTAATATTCTTTCTGATAAGTCATTAAGCTTTGCAAACCGATTAAAACCATTACAAAAAATAATGGGTGATAGTGCATTAGTTACAAAGCTTTTTGGTAGAGAGAACAGCAATGCTGCCATGGCTTTAGTAAATGGAATTAGCGAACAGGAGCGTTTAACAATAGCTGTTAGAGGTACAAATACAGCCTATGAACAGGCTGCTATTGTAATGAATTCACAAGCGGAAAAAAACGGACGATTAAAAGCACGAATAGACGATTTTAAAATAAGCATGTTTAATGCTACTGGTGGTTTATTAGGCTACGCTTCAGTACTTGGAAATGTAGCTTTTGACATCAGTAATTTAATTCCAATTTTTAGTGGGTTTGGTAAGATGCTTTCATTTGTAACCAATGCCACTAAAATGCAAGCGTTATGGGCAAATATTGTAACGGGTGCAACAACAGTTTGGACAGGTGTACAATGGTTATTGAATGCTGCAATGACAGCTAATCCTATTGGTATTATAATAGTTGCTATAGCAGCTCTTGTAGGGATTATTGCGCTGGTAGTTTCAAAAACAGAAGGTTGGGGCAAAGCATGGAAACATACCGTAAATAGTGCAAAGCTATTGTTCAAGGCTTTTGGTGAAGGTGTAAAACTTCATTTTATAACCGTTGTGAACGGCATAATGATAGGAATTAATCTAATTAAATTAGGTTGGTACAAGTTTAAAGAAGCTGTAGGTATTGGTGATAGTTCAGAAAATCAAAGTGCAATAGCTAAAATTAATGCTGATACTGAAGCGAGAAAAAAAGCCATTATAGACCAAGCAAAAAAGGTAGCTGAAACGCTTATAAAGTCTAAAGATGAATTTGCTAAAGCAGCAGGTTCTGTTAAGCTAAAAGTAAAAACAGAAACGGATACTTCAGGAATTGCGCCACCTGCAATTGCAGGAACATCGACAGGAGCAAATAACAATAAAGGAAATAGCCCACTTGGTGGAAAGTCAAAAACAAATAAAGCAATTGCAACTGGAGGTACAAAACACAATTATATCACTATAAATATTACAAAAGAAATGATAGGTAATGTGAATATAACAGGTAAGGACTTTAAAGATTCCGCTAAACAAATGGAAGAAAAATTAACAGACGGACTATTACGAACTTTTGCTTTAGCAACAACAGCAGGCAGTTAA
>FCGIAJ_00970 hypothetical protein
ATGAAATTTAATCAAACAGACATATTATTTGCATCATTAGTAGGCTCAAAAGTAGCTGAAAGCATCCCTAGGTTTTCTAAACTTCAAAATGAATTAGGAAAACGTGTATTACCTCCTATTCCTTTTTTACCTCTTAAAAATACTGATACAATTGATACTGTAACCAGTAATTATACAGGCGATTTATGGAAAGCAGATTTACCAACTCCTAAAGAAAAACAATTTTTCCCTTTGTCTTTTATCGGATCGGATGGTGTATCCTATTTATTGCCTTACGAACCTATGATTTCTATACAGGGTAAAAATACCATTATTCGTAGAAATGTTGCAAAAATGAAAACCAATGAAGGTGTTTTATTAGGTGGTTCTATTAAAGAACGTTGGACACAAGACGATTATGAAATAACAATTACAGGAGTTCTAATTGGTTCTTTATTAACTGGAGATGTTTCAGAATGTTATCCTAAAGATGATTTTGGGAGTTTGAAAAAGTATTTAACTAGTGCAGAAAGAATACGTGTAGAATGTGAGCCATTACAATTACTAGGTATCAATTATATCGTGATTGAAGATTTTAGTTTCCCTTTTACCAAAGGTGAAAATGTACAAGCTTATGAGATTAAAGCCTATAGTGATTTTGATTATAAATTATTATTAAAAATAGAGGATTAA
>FCGIAJ_00975 hypothetical protein
ATGTATTACGACATTGATTGGTATATAGAATTTAAAACTAAAGAAAAACGCTATCGTTTGGGAATGTTAGCAGAATGCGAGGTTTTTTCTTCTGTAGAAAATTTAGCAGATACTGCTACAATTATTTTACCTGAAGCTGTTATGAATACCGTTTTAAATTTTGAAAATAAGTTAATCCGTGGTTCTGAAGTCATTATTAAAATGGGCTATGATGGCAATTTAGAAACTGAATTTATTGGCTATATAAAAGAGATAACCAATAATGATAGTTCACTTAAAATTCTATGTGAAGATGCATTGTTTTTATTTAGAATTGGTGTAGGTGATAAAGAATTAAAACCAACATCATTAGCAAAAATAGGGCAATATGTGATTGATGAAATAGATAGTAGTTACACATTAAAATGTACGTATGATATTAATTATGAAAAGTTTACTATACATCAAGCAACAGGGTATGATGTACTAAAAAAGATACAGCAAGAAACCAAAGCGAATATTTTTTTTGACACCAATAAAAAAGAATTACACATACACCCACCTTATATAGAAAAAGGCGGTGAAGTTTTTTACTCGATGCAAAAGAACGTAGAAAATTCATCTTTAGAGTTTAACAATAAATTAGATAATAAGGTAGAAGTAACTGTAGAAAGTACAGATATAAAGGGCAATGTTCATAAAGTAACAACAGGCACTACGGGAGGTGATAAAGTAACTTTTAAAGTGGGTGCAATGGATAAAGCCTCTATAAAAAAAATAGCAGATGTAGCGTTCATAAATAGAAGCGCACCACGCTATGAAGGAAGTTTTGATACGTGGTTAGTTCCTTTTGTAAAACCAACTTATTCAGGGCGAATAAAAGACGAAGAGTACCCTTTAAAAACAGGATGGTACTATGTGGCTTCAGTAGTTACCAATTTAAGTGAATCAGGTGGTAAAAGAACCATCACACCAAGTATAAAATTAAGTTAA
>FCGIAJ_00980 hypothetical protein
ATGGATAAAGCAGTAGAAATAAAAAAACGTTTGCGTGAAATTGTAGGAGCGAATCCTAATTTACCAATAACTGGAGTAGTAAAGTCAGTAGAGAGTGAATCGTGTACGGTTCAGTTGAAAAGCGGTTTTTCAGTATCTGATGTAAAGCTAAAGGCGACTATTTCTGATGGTAGTGATTACCTTAAAATAGTTCCTAAAATAGGTAGCAATGTTTTGATGATTTCTTTAACTGGAGATAAAAATAATTTAACAGTTATAAAGATAGATGAAGCAGAAAAAATAGCATATATCCAAAATGATTTATCAGTATTAATTGATAGTACTGACAAAAAAATATCAGTTAAAAACAATGAAACATCCCTTGTAGATATTTTCAAGGATTTAACCGATTTATTAAAAAAATTAAAAGTGTTTACACCAGCTGGCCCAAGTGGAACACCATTACCTAAAACAATCCTAGCCATTGAGCAATTGGAAGTAGATTTTAATAGGCTTTTAAAATAG
>FCGIAJ_00985 hypothetical protein
ATGAGTTTAAATAAAGCAAATCTAAAGAATGACATTATCGGAATTATGACCGATATGTTACAACGTGAACAAACCTCGATAGAAGAGTTTGCTACTCGTTTATCTGATGTGATAGATGTTTATGTAAAAGAAGCAGATATAAACTATACAGGAGGTTTAATAGCCCCAAATGGTGCAGTAGCAGGAACGTTTAACGGTACAATAAGTTAG
>FCGIAJ_00990 hypothetical protein
ATGAAAGATTTCGCAATACAAATGGTAGATAATGCTGACCATGGCAATGTATTAGATTTAAAAATACAGCCTGTAAAAGATGCTGAAGGTAAAATTACCAACGGTATTGTTATTGGAAATACATTAGAACAAAACAAAGCTTTTATTCTATTAGGACATCCTAATGATTTTAAAGAAAATCCAACATTAGGCGTTGGTATTGAAGATATTTTATTAAGCACAGAACTGTTAGCATACAGACATAAAATACGTGAGCAGTTTGCAATAGATGGATTAAAAATTACGAACCTGGACTTATATAGTTTAGAGAAGATAAAAATAGATGCGCACTATGAAGAAAGTTAA
>FCGIAJ_00995 hypothetical protein
ATGAAGAAAGTTAAACAAGGACAATGCTTTTTAGATAAAGTAACCCAACAAACAGGAAGCTTTGAAAATGCTTTGTGGATGGCTTTGTTAAATGATAGAAGCATAACAGATGATGTTCCAATAGGATTAGAACTTACATCAAGTACGGTGACCAACAAAAGAATAGTAGCCTTTTTTAATGCATTTAATGAACCTGCTACAGGTGTAAGTAAAAATCAACTGATAGTGATAGATAATTTAGGTATTGGAACAATGGCAATTGATAACACATTTATTGTAACATAA
>FCGIAJ_01000 Nucleotidyltransferase
ATGGCACGAACACGAACAGAAATAAAAAACCAAATTACAAGCTCTTTTGTAAACAATGAAATTATAAGAGCTGCTTACGGATTAACTGAAGGATTGACTTTTGAACAGCAATTTTCTTTGGTGAGTTTTGAGAATATTTTATTTGACATCATTTCATTTTCTATACTGCTTTTAGAACAGCTATTTAACCAGCATACTACAGAAGTGGACGACAAACTGTACAACCAAAAAAGTGGACGCTTGCCATGGTACAGATATATGGCCCTAAAATTTCAGTATGGTTTTAACTTGCTAACAAATAGTGATGAGTTTGACAGCTCAGGTGCTACAGCAGAACAGATAGAAGCTTCAAAGATTATAAAATATGCAGCTGTAAATGAAGGCGATGTACAAGGAACTATTATCGTAAAAATAGCAGGTGAAAGCGATGGCGTGTTAGCACCTATTTCTGAAGGCGCACAAACAAGTGTAGAGGCTTATTTTCAAGAAATAAAATATGCAGGTTCTCGAATTAGAATTATCAATTATTTGCATGATAGGTTATTTTTAAATCTACAAATATTTAGAGACCCATTAGTATTAGATGAAAATGGTGTAAGTATTTTAAATGGAAATAAACCTGTAGAAGAAGCCATTAATGCCTATATGAAAGAATTGCCTTTTGATGGTGAATTAGAGTTAGAAAGTTTAATAGATAAATTACAATTAGTACAAGGTGTTATTACGGTAAATTTAATAAATGCTTCATCTAGTTGGATTACACCAACTACTGGAGGTTATGGTTTGGCAACACCAATAAATATAAAAAGGATTCCTGAAAGTGGTTATTATAAGGTTGAAAATTTTGATACTGTAGCGTATGTGGTTTAA
>FCGIAJ_01005 hypothetical protein
ATGTGGTTTAATGTAGATTTTAACAAACTTTTTTTGCTTTTGCAACCTGCTTTTTTAAGAAAAGAAGTAAGTGTTGCATTCATTAAAATAGCAATCAGTCCACTTACAGCTATCTATGATGATTGGTTTAGAATACGTAATGAAAACTTGTACAAATTGGCACATAATGGTCAGGTATGCTATTTAAGAAAAGCTTTAAATGATAAGTTTGATTTTAGTATGCGTAGAATTTATATAAGTGATGGGAATAGTTATTTAAGAAAATACATCTATACCAATGGCGAACAAAAACCTACATATTTAGGTAAAATACATTTGCATTCTATAGATGATTATGCCGATACTGGAGTAGATTTTATCGTATTTGTACCCACAGGTATTGTAGCTGCTCAAATTTACGAACTAAAAGCCTTTATTAATTTTTATAAGGAAGGCGTAAAGAGATATAAAATAGTAGAAATATGA
>FCGIAJ_01010 hypothetical protein
ATGAATTATACAAAATTTGACCAAGTAGGTGGTTTTCCTTTAGAAACGGAAACCTTATCAAAAATGCAAGAAGCCTACAACATCTTTCAAGCATTTGGTGATTTGGTAGGCACAAAGTCTATTGTAAAAGGATGCATACAAGCTGGAAGCAATATTAGTGATGGTGTTATTTATTGGGATGGCGAGCTACTACCTTTTGTAGCTGGTGGTATTCAGTCTAAAATTGTGATTGTAGAAGAAGTTACAAATGTAGAATTTGAAGATGGTGATATAAAACCTACCTACTTTAAACGATATGCAACCTTTGGAACTGGAACAGCTGCTGTACTATGGACTGAATTTAAAAGAGCCTATCCATTAACATCAGCCTTGTATATTGATAAGGTAGATATGTTTGCAGGGGATTTAGCAAACATACCAGCAGGATGGCATTTATGTGATGGTCAAAATGGAACAGCTGACCTACGTGGTAAATTCATTGTAGGGTATAATCCAGCTGATATAGATAATGATGCTGTTGGAAAAACTGGAGGCGAAAAAGAAGTAACCCTAACAGAGGCACAAATGCCATCGCATAAACATACAGGATCAACTTCTTCAGCAGGAAATCACAAACACAATCTAAGTATAGGTAAACATCATAGGTCATTTGACGGTGAAAACGCATCAGACCATCCATATAAAACTAATGCAGGTATATTCGTAAATCTACCTACAGATTTTTCAGGAAATCACACACATAGTTTAACAATCAATAACAAAGGTGGCGACCAAGCACACGAAAATAGACCGCCTTTTTACACATTGGCATACATACAATTTAAAGGACTTTAA
>FCGIAJ_01015 hypothetical protein
ATGGCAAAAGTAAATTTAAACACCATAAAAAACTGGTTTAAAACTGGTTTAAAACCAACACAAGAGCAATTTTTTAGCACTTGGGATTCTTTTTGGCACAAAGATGATGCGATACCAGCAACAAGTATTGAGAATTTTGACACTTATTTAGCAGAAAAAGCGGATAAAGAAGCATTGACCAATCATATTGGTAGTGATACTGCACACAATACCTTATTTGAAGAAAAAGTAGATAAGGTGGATGGTAAAGCATTATCTACCAATGATTATACAAACGATGAAAAACAAAAGTTAGCGAACTTAAACCCTTTAGGTTTTGGAGAGGTAAAAGACGATAAGGGTAACAGTATTGCCGCAACTGGGCAAGGGGATTTATTGACTTTTGAAGGGGTTACGATTGATGAAATTAATAAAATAATAAAAGTTGAAAATGCTGGGGTTGATTGGTTGAAACTAGACGAAACAAAACCTACATCAATAAATGACACTATTTACACTAATGGAAATGTGGGTATAGGAACTAATGCGCCTACCGAAGTAATAGACGTTAATGGTACTGGTCGGTTTAGAAATGTTCCTAATATTCAAACACCAAATTTCTCACTTGGATTGGATAGTATGGGGAAAATGTATAAAAGCACCCCATTAACTAATACCGTATCGTACAAGACTTTTAAAAGTAGTGGAAGCGGTTATTATTGTATTCGTATCCCTTATTCAGGAACAAATTTTTATATGAAATTCTACAACTACCGTCACGGTAATGGATTGGAAACCTACGAAGTTGCAGCGTATCTAAATAACCCCAACGGATGGATACAAGCCTATGTTAAAAAAACAGGAATGAATCCTAGCGGAACATTAGAAACGGTTACCCTTACCAACTCTTCCAATGCAACAGATTTTAGAATTTACTTAGGAAATTCAGGTACTACATGGAGGGGGTTAAATAAGTTGTTTATAAGCGATGCCATGACTACGGGAATTTCGGGAAGCAATATAGATGTAACAAACTTAGATGATTTTACGGTAACGGTAGAGAGTAGCATCGAAGGTACAATAAAAGGAACATTTTAA
>FCGIAJ_01020 hypothetical protein
ATGAATCAAATAAAAAGTAAAATTGAAGTAACCACAGACTTATTAAGCGGAGCGAAAAATAAGGTAATTTTTAAGGATATTGAAGTCGTTTTTAATACCAGTAAATCGACGGTATTAGTTTCTATGAATGTTTATAGAGAGATAATTATAACAGACCCGGAAGGCGAAAAAACGACACTCTTAGAAATGATACCGAGCTTAACCGTATCGGATGATTATAGCATAGATTTAGTCAATGGTCTAGCCACTAATGTCTTGAAAAGCAAACCCGAAAGTATAAAAGGTTTTGTAGATATAAATAATTATGTGTTTTTATTGGCGGCAATGGGAATTATTTCTAATAAAGAATATTTAGGATTGACTTTAAAAGATTTAGAAGTAAACTAA
>FCGIAJ_01025 hypothetical protein
ATGTCAAATTTTACACGTAAAGAGCGTGCTAATTTTCAACTTAGAGTAGGATTATTATTAGAAACACAGAACGCTAAGAAAAAAGACGGTACATCAATAGAAAAACTCTTTAGGGTTGCCAAGCCAACAGATTGGCAACTGGGCACATTAGAATTGCTATTTAGAAAAAAAGGAATAGCTACAGGTGTCGTAATCAATACGTATTAA
>FCGIAJ_01030 hypothetical protein
ATGAAAATAGCAAAACTAGAAAACGGGAACATTCTTATAAAAAACAATAATGATGAAATAGAACATATTATTGCTACGGATGTTTTTTTACAATTAAACCGATATGATAAAACGGGAATTATGATAAGTAAAACACCTAGCAACCAAGATATAAAAGAATCTATTTTGGTGTTTAGTGAAGAAGTTACTTTAGTAAATGAAGAATCGTTTACAGGAAATCGTAATGATTTACTGTTGCTATTATCAGAACTTTTTAATATTGGAGGGGCGGATAGCAAAGGCGGCGCGTCATATAGCCCCAGTGTAATAATAAATACTTTTTTACCTGCTATTGTAAAAACTAATAAAACAACCGAAATAATTGTAAAAGGTTCTTTTTTAGATTTTATCAATGGTGCTAATGTATCGGCTATAAATCAAACAGGAATTTCTGTTAGTATTGTTTCTAAATCTTTTAGCGAATTAGTTTTAGAACTGACTACAAATACCGATTTACAAGCCTATACGATTGATTTAAAAAACCCAAACGGTCAAACCTATACCGTTAATTTAGAAGCTAAAAACATCAGTATTTATACACCAAAGCCAAGCGGCACAGCTCCTTCATTATGGGTAAAATCAGGTAGTAATAATAGCACAGTAGTAACTACTGGAGGATATGAAGCTGAAAATTCAGGTGGTAATGGATGGAATGAACATGCTTATTTTGGTTCGTTTACTAGCTCATCAAGATTAGAATTTTCTTTTAAAGTAGATAGATTACAAGGCGCTTCAAATGCTTATTGTTTTATAAGGACAGATAACCAAAACAATGCATCAACAGGAGGTAATCCAAGAGTGTATATCTCAAATGGTACTACTTTCAATGTGTATGCGCCTAATGGTTCTAGCATCGGAAATACTCAAATAGCGGTTGATGATGTGATAGATGTTGTTTTAGAAGTCAATAAATATGAAGTATTCAAAAATGGTGTTTCTATCGGAATCTATAACGGAGCAGTAAACCTTACCAACATCTTTATGACATTTACAGGATATAGAGTTGCCAAATTATCAAACATTAATGCTAAAGTATATTAA
>FCGIAJ_01035 hypothetical protein
ATGGAAATTGTATTACAAAAAATAAAAGGATTTGAGCAATTTGAATTTGCCAATGAACAGGAGTTATTAAGTTGCGACTTTAAAAAAAGAGGATGTTACGGAGCAATCCCAAAATACACTTATGGAGGTAGAAAGGTTAGTGATAATTTCTATAACGAAAAAGATGGGCTTTTAGCAATTACTATTGAAAACGAAGATATATTAAATGATAAAGGGGTAGAAACCGACATTCAAAAGACACTAAAAATATTATATACTGATGGTGGTATCTTTTATCAAAAAACTTGGTTAGAGCCTATTAAAAACAGAATTAAATTACGTTTAAGTAGATACCGAAATGCTTTTGTGCATCTTCAAAAAACAGCAGAAGAGCATCCAAGCCCACAAGTTAGAGCAGTAACAGCTACATTATTGGCATATTATAACGAAGCCATAAATATTTGGCAAAATGGAAACCCACAAGTATTTTTAGATGCTATGAATAATGAGCCGCAAACTAAAGATGGTAAACCAAACCAAATTTACTATATGTTACATGCAATTGTAGAGGCTAATACTGGTAAAAGAGTGCTAGACGGCATCGTAGAGCAGATAACAGGAAAACAATTTAAAAATTAA
>FCGIAJ_01040 NUDIX hydrolase
ATGAAAAATTTAGTAGTATCTATCGTATTAGTAGTCGTAGCAGTAATCTTGTTTGTTTTTCTGCTATTATTTGCAATTCCTTGGAGTATTGTAGCCTCTCTTTGGAAACGAAAGTTTAAAAACGGTTTAAATGAGTTATCAGGATGGTTTTATGCTTGGGCTTTGAGTATAGACCAGTTAGGTAATGTAGTCTGTAAAGAGTTATTTAATGATGCTTTAATATTACATACTGGCATTCCTTTTGGCAATCCTGATGAGACTATTAGCAGTGTTTTAGGAAAAAATAAGAAAGCAAATACACTTTCAAAAGGAGGTAAAGGGTTGGATTGGATTTTAAACAAGTTAGACCCTAACCATTCTATTAATAGTATTGAAGCAGATGAGTTTTAA
>FCGIAJ_01045 Sphingomyelinase
ATGAAAAATAAATTACCATTCATTTTAATACTTCAACTTCTTATTTTTATTGGATGTAATGATGATGTTTCCCTTGAAGAAACTGCTAAAGAATTCAAAAAAAGAGCATCTTCGATATCAACTGATACCAATATTACCTTGTCGATACTGAGCTATAATATTTTTCACTTGCCTTCTATTGCTTCCATTTATCATTATAAAGAAAAATACAGAGCAGAAGCGCAAAAGAATTTCTTTAACACTAGAGAAATTTCTGAAAATATGGATATTATCGTTGTGCAAGAAGCTTTTAATAGATATGTTCCAATCATATCAAATGGATTGACTAGTTTTATCAACCAATCTGGATTAGTAGGGCTATATTGTGGTTCATGGACAATGAATAGATCTGATAATTATTTTGATAAAATGAGCTCTTTATCAAATTGTAGCAACTCTCCTTTCGTAACTAATGGAGGTGTTAAAATATATAGCAAATGGCCTATTGAATATGACGAGCAACTTATATTTAAAAATAGCCTCCGTGGAACAGCTGATTATCTTAGTAATAAAGGGGCTTCCTATGTTAGAATCAATAAGAGTGGTAAAAAGTTTCATATTATAGGAACGCATTTGCAAGCTGATGAAGCTAAAAAGGATGGAAGTGGTATCAGGAAGTTACAATTAGATGAACTACAATATTGGATTACTCAAAAAATAAAGTCGGGGCAAATTCCTTCTAACGAACCTATTATTTTTGCAGGAGATTTTAATATTCCTCATTATGATATTGAAAAAATTAAGGAAATGACTACTATTTTACAATCGAATGAAGTAAAGCTTCAAGGATATTTACACTCTTACGATAAATCACAAAATACAATTCTTCAATCGAACGGTAATAAATACCCTCCTCAAACATTAGACTATATACTTGTGAGTAAACAGGGAAAACAACCCCTATTCATGCCGACATTCAGCCATACCACATTTAGAGCTAAGAATACTAACGCAACAGAGGATTTATCAGACCATCATCCTATCAAACAAACTTTTTACTTTAGCTACTAA
>FCGIAJ_01050 Amidohydrolase family protein
ATGAAAAATCATATATTCATACTCTTATATTTCTTTTTAATCAATCATAGTAATTCTCAACAAGTACCCGCTCCTCAGCAAAGTAATGACTACAGTATTGAAGGAGGAATTGCACACCTGGGCAATGGAAAAATTATTGAAAACTCTCTCATTATAATTTCTAAAGGAAAAATACATTTTATTGGTTCTAATAAAACTAAAATAGCAAGACAAGGAACTGTCATCAATGCTAAAAACAAGCATATCTACCCTGGGTTTATAGCTGCAAATACAACACTCGGATTAGGGGAAATAGATGCCGTAAAAGCTTCTAGAGATGAAAAAGAAATAGGTACTTTAAATCCACACATAAGAAGTATTATAGCTTATAACGCAGAAAGTAGAATTATAGAAACAATGCGCCCAAACGGCGTTTTAATAGCTCAAACTACTCCTAGAGGCGGATTAATTTCTGGTACATCTTCTATTGTTCAATTGGATGCTTGGAACTGGGAAGACGCTATTCTGAAACAAGATGATGCTATCCATGTTAACTGGCCTAGTGGAATCACCTACACTGGTAGATGGTGGATGGGAGAACCTAGAATTGCAAAAAGTAATGCAAAATATATAGAAACAATAAAAGAATTAACTTCTTACTTTGAAAAAGCAAAAAATTACTTAAAAGGAAGCAAATTTCCTAAAAACCTACCATTTGAAGCATTAAAAGGACTTTTTATAAATTCTCAAAAGCTTTTTATTCATGTAGATGGGGAACGTGAAATAGTAGATGCGATCACTTTTTCTAGAAAGCAAGGAATTAGGAATATGGTAATTGTTCGTGGAAAAGAAGCTTATAAAGTCTCCGATTTATTGTTAAAATATAAAATCCCTGTCATTCTAGAAAGAGCTCATAGGCTACCTCCTACAGAAGACGATGACTACGATCTTCCTTTTAAATCAGCTAAAATTTTAGCTGATAAAGGAATTTTAGTAGGTTTAGGAATGGGTGGAGAAATGGAGCGTATGAGTACAAGAAACCTACCCTTTTATGCAGGAACTTATGCTGCTTACGGATTAGGGAAAGAAGAAGCTTTAAAAATGATTACTGCTAATAACGCTAAAATATTAGGAATTAGCGATATGGTTGGAACCTTGGAAAAAGGAAAGGATGCAACGCTTTTTATTTCTAAAGGAGATGCTTTAGATATGAGAACAAATAAAATCTCATTTGCCTTTATCAATGGCAGAAAAATAAGTTTAGAAAGTCATCAAACAGCACTATGGAAACGCTATTCTAATAAACACAAATAA
>FCGIAJ_01055 Amidohydrolase family protein
ATGAAAAAACAATTCTTTAGTTTTCTCCTTTTATACTCCTGCTTATTATGCGCTCAAGAGTATTTTCCAAAAAACGACGGTGTAAAAACTACCTCTAATAAAATAACTGCATTTGTAAATGCTAAAATATTTATAACTCCCACTAAAATAGTAGAAGACGCTACACTGATTATTAAAAATGATAAAATTATAGCGGTTGGAAAAAACTTAGAAATTCCCAAGCAGGCTCAAATTATTGACCTTACTGGAAAAAGTATGTATCCTTCATTCATTGATGCGTATTCCACTTTTGGTATAAGAATTCCTACAAAAAGAAATAACAATAGCAACATAACTCAATATGATGCTGAACGAAAAGGTTATTACTGGAATGACCATATCCGTCCTGATATCAACCCTATTTCTTATTTTAAATTTGATAACAAACAAGCTAAAGAACTATTGGAAATTGGCTTTGGGCTCGTAAATACACATTTAGAAGATGGAATTATTCGAGGTAATGGAATACTTGTTTCTATCAACCCAAATACCACCAATTCCTACAGAATATTAGATGACAAATCTGCTCAATACTTATCTTTTTCTAAAAGTAATACCTCTCATCAAGTATATCCTAGTTCCTTAATGGGAGCTATGGCACTTTTACGTCAAACTTATCATGATGCTAATTGGTATGCCAAAGGTCAAGCTAAAAATAAAGATTTAGCATTAGAAGCTTTAAATAGTAATAAAAACCTTCCTCAAATTTTTAATGCTAACGGTAAACTTAATGCACTAAGAGCTGATAAAATTGGAGATGAATTTAATATTCAATACACTATTGTTGGTAATGGTGATGAATTTGAAAACATTGATGAAATAAAGGCTACGAATGCTACATTTATCATTCCTATTAATTTTAGAGCTCCTTATGATGTTTCAAATCCATATCTAGCTAAATCCGTAAGTTTAAGCGATATGAGAAAATGGAACCAAGAACCTTCAAATCTCACTGCTTTATCAAAAAATAAAATTCCTTTCTCTTTAACGACTTATAAATTAGAAAATATTAATGATTTCACTAAGAACTTACAAAAAGCCATTACTTATGGATTTGATAAAACCAAAGCCTTAGAAGCTTTAACTACCATTCCTGCTAAAATCTTAGGAAAAACAACTATTGGGAATTTAAACAAAAATAGTTTTGCTAATTTTTTAATTACTTCAGGAGATATTTTTGATCATAACACTATTTTGTATGAAAACTGGACGCAAGGAGACAAAAACATTATTTACCCTATAAACAACAAAGACATCACAGGAAGCTATAATTTTTCCTTAAATGGAGAATCTTATGAAATACAAGTAACAAGAAAAGGAACTTCATACAAAGTTTTCTCTATAAATGGTAAAGAAACAATTCCTTCAAAGCTTTCTTTCCAAGACAATTGGATTTTTGCTACCATTCCTGCTAAGAACAGTACTGGTAAATTCATACGATTAACTGCTAATGTTTCAAATACTGATTTAATCCAAGGAAAAGCAATTGACGAAAAAGGATACGAAAGTATATGGTCAGCTATCAGAATAAACAAAAATGAAAAAAGCAACCTCCCTCCTAAAAATAATCAAAAGGCGCCCTATCCTATAGTGCTTCCTATCACATATCCAAATACAGGCTACGGATTAAAGAAGATTCCTAAACAGGAACTACTCCTTTTTAAAAATATTACTGTTTGGACTGGCGAAAAAGAGGGCATTTTAAAAAACACCGATGTACTTATAAAAAACGGAAAAATTCATACAATTGGAAAAAACTTATTTAGCGAACGGGCAAAAGTTATTGATGGTATTGGCAAACACCTAACTGCTGGTATTATTGATGAACACTCGCATATTGCAACTCACTCTGTCAACGAATGGAGTCAAAACTCTTCTGCTGAAGTAACTATTGAAGATGTAGTAAATCCTGAAGATATAAATATTTATAGAAACTTAGCTGGCGGAGTTACTTCTATTCAAATTTTACATGGTTCTGCAAATCCCATCGGTGGGCGTTCTGCTATTATAAAACTAAAATGGGGAGAAAACGCTGACAATATGATTTATCGTAATCCTCCTAAGTTTATCAAATTTGCTTTAGGAGAAAATGTAAAACAGTCTCGTAGTCAAAATGGTACTCGATTTCCTCAAACTCGAATGGGAGTAGAACAAGTATATATTGATTATTTTACGCGTGCTAAAGAATATGACAAATTAAAGAAAAACGGTAAACCGTATCGGAAAGATATCGAACTAGAAACATTGGCCGAAATATTAAATAAAAAACGCTTTGTTTCTTGCCATTCTTATGTCCAATCTGAAATTAATATGCTTATGAAAGTTGCCGAGAGATTTAACTTTACGGTAAACACTTTTACACATATTTTAGAAGGCTATAAAATAGCTGATAAAATGAAAACTCACGGAGTTGGAGCTTCTACTTTTTCTGATTGGTGGGCGTATAAATATGAAGTCAATGATGCCATTCCTTACAATGCAGCAATCATGCATTCAAAAGGGATCACTGTTGCTATTAATTCTGATGATCCTGAAATGGCTCGCAGACTTAATCAAGAAGCTGCTAAAACAATCAAATATGGTAACTTATCTGAAGAAGAAGCTTGGAAAACCATAACTATCAATCCCGCTAAATTATTACATATAGATGATAAAGTGGGAAGTATTAAACTAGGCAAAGATGCCGATTTAGTTTTATGGAGTGGAAATCCTCTATCTATCTATTCTAAACCTGAAAAAACTATTATTGAAGGAAGAGTTTATTTTGACTTAAAAAAAGACTTAGCGCAACGAAAATCAATTAAAACAGAAAGAAGTTTATTGATTAACATGATGCTTCATGAAAAAATAAAAGGTAGCAAAATGCAAGCCCCTTCAAAAAATATACACAAATTATTCCATTGCGAAACTTTAAAATAA
>FCGIAJ_01060 hypothetical protein
ATGCTAATAAAGCCATTACAACAGTATGGTGGTATCACATGGAACCTTATTGCTGATAATCAAGAACCTTCTTATAAAAGTTGCGTACAATACATTCCTAACACAAAAGGACAAGAAATCATTGCTGTTGGAAAAACTGGAATCTCATTTTCAAATGATGGAGGGCTAACTTGGAATGAAATCAGTAAAGACAACTATTACACTATTCAATTTATTGATACAAACACTGCATGGCTCTCTGGCAATCAGAAAATAGGAAAATTAACATTAAACTAA
>FCGIAJ_01065 hypothetical protein
TTGAAAAACAGCGAGAAACTTGTTTCTATAGAACACCACAAAGACGTTTTTTATGATAGTATGAAATTCTTCTCTGATGGAAAACATGGAATAGCTGTTGGTGATCCTACTGAAAATTGCCCTTCAATCATTTTAACATCTGACGGAGGAAATACTTGGCAAAAAATTCCTTGTAGTCAATTACCTAAATTTGAAAAAGGAGAAGCCTTTTTTGCCGCAAGTAATACCAATATTAAAATTATTGACAATACTGTTTGGATCGCTTCTGGGGGGAAACAAGCACGCATCCTCAAATCTGAAGATACAGGTAAAACTTGGACAGTATATGAAACCCTTATAGTTCAAGGAAATGGTTCTCAAGAAATATATTCTATAGATTTTTATGGCAAAAAAACTGGAATTGTAATTGGTGGAAACTATGCTTCTCCTTATAACAATTATGCTAATAAAGCCATTACAACAGTATGGTGGTATCACATGGAACCTTATTGCTGA
>FCGIAJ_01070 PNPLA domain-containing protein
ATGAAAAAAGCATTAGTGATTTCAGGTGGAGGAAGCAAAGGAGCATTTGCAGGAGGAGTAGCAGAGTACTTAATCAAAAAGAAGAAAAAAGAATATGATTTATTTTTAGGAACTTCTACAGGGAGTTTAATGGTTTCTCATTTAGCATTGGGTATGGTTGATGAATTAAAAGAACTATATACTTCAGTAAATCAGAATTCTATATTTAGCAATAGTCCGTTTAAAGTAAAAAAGGTAAATGGCGCTAAAGTAATAGCAATTCGCCATACAAATACTTTTTGGAATTTTATAAATGGGAGGAAAACTTTTGGAGAGAGTAAAAATTTGAAAAAGCTTATAAGAAAGAATGTTACTAAAGAAATGTATGAAAAAATAAGGAACCATGATAAAGATGTTGTAGTAACAGTGTCAAACTTGACTGCAAATCAAGTTGAGTATAAGTCTATTAAGGAATATTCATATGATGATTTTTGCGATTGGATATGGGGATCTTGTAATTATGTTCCTTTTATGAGTTTATTAGAAAAAAATAAATGCCAATATGCAGATGGGGGCTTTGGTTGCTTGATACCTATTAGAGAAGCTATTTTGCGTGGAGCTAAAGAAATAGACGCTATTATTTTGGAAACAGAGATAACGCAGATAAATAGATTACCAGCTAGAAATCCATTTTCATTAATGCTAGATGTTTTCGATTTTATGTTAGAACATGTAGAAAGACATAATGTAACTATTGGTAAACTTTCAGCAAAACACAATGATGTAGCCTTAAATTTGTATTATACACCAACAGTATTGACAACAAATTCATTGGTGTTTGACAAAAAGGAAATGAGAAGTTGGTGGAAAGCAGGATATAAGCATGCTAAGAAAAAGCATGACGATACAATGAGCGATTTTAGACCAGAATTAATAGATAACAAAGAGGTGGAGGAAGGAATGGAGTATCTTAAAAATTTATCATAA
>FCGIAJ_01075 Protein of unknown function DUF72
ATGAAGTTTGGAAAAGTAAGTCATCCTGAGTTAATCGATTTTTCTTTACCAGAAACGAATAAAGAAACAATACGTTTACTGTCTTCTTATAAGGATCAAAAATCGCTTTCTACATATGTAGGATGTGCAAAGTGGAATAAGGCAGATTTAAAAGGGTTTTATCCTAGAGGGGTAAAGGATGAGTTGGCATATTATTCAAAGCAATTTAATGCAATTGAGTTAAATGCTACATTTTATCGTCAATTTTCAGCAGAACAATTTGTAAAATGGAAATCTAAAACACCAAAGGGTTTTAAGTTTTTTCCAAAATTAGGACAGGAAATAAGTCATTGGAAGCGATTGAGTAAGGTAACAGATGCTGTGAATATTTATTTAGATGCTATAGCGCATTTAGAGGAGAAGTTAGGAACTGTTTTTTTACAATTACATAGCAATTTTGGTCCTGATAATTTTGAGAAGTTAAAGGATTTTGTAGAAGCTTGGCCTAAAGGAATTTCGTTAGCGGTTGAGGTACGTCATGAACATTGGTTTTCAGATAAGAATATTTCAATGGAATTATATAGTTTATTGGAAGAAAATAATGTTGCTAATGTATTGGTAGATACAGCGGGTAGGAGAGATATGATGCATATGAGGCTTACGAATAATGAAGCTTTTATTAGATATGTTGGAGCGAATCACACATCTGATTATAGCAGATTAAATGATTGGGTTTTGAGATTAAAAGAATGGCATGGACTAGGATTGGAGAAAATACATTTTTTTATTCACCAAAATTTAGAAGTCGAGTCTCCATTATTGGCTCGTCATTTTATAAGTGAATTGAATAGAAAACTTGATATAAAACTGAAACTACCTAATGATAAAAATAATGGGCAAATGAGTTTGTTATAG
>FCGIAJ_01080 hypothetical protein
ATGGGAATTATTGAAAGAAAAGATTTAAAGTATGAGTATTCAGATGTGGCAGCAAATGGAGATGATCGAAAGAAACAGGAAAAAGAGATCGCGATCGTTTAA
>FCGIAJ_01085 hypothetical protein
GTGGTCGATTTTATCAACTCTTTTTGTAAAAAGCATGGCTTGACTACTAAAGAAGAAGCTTTAGAGGTAGAACGATTATTACAAGAAGAAGTGCCATCAGATCTTGTTAAGAAAGAAGACATAACGAATTGGTTAGAAGAAAAATTAGAGCTAGGTAAAAGTCAATAG
>FCGIAJ_01090 Peptidase family S41
ATGAAATTAATACAACTGCCTTTATTTATACTTACAGTACTTTTTGTTTTTTCTTGTGATAAAAAAGAAGCTGTTCCTGCAAATGTTGAAATACAAAGTTTCGTTTGGAAAGGATTGAATGCTTACTATTTATGGCAAGAAGAAATCGAAGACTTATCTGATCGTCGTTTTACTTCAGATCAACAACTATTTAATTACCTCCAAGGATACGAAAACCCCGCTAATTTATTTGAAAACTTACTATATCAAAGGGGAATTACTGACAAATGGTCATGGATTGTTGATGATTATATTGCCTTAGAGCAAGCTTTCCAAGGAACAACGGAAACAACGGGAATGGAATTTGGGTTAAATAGCTTTATTAATGATACCTCTAAATTATTTGGCTATGTTAGATATGTTGTAACAGGTACGGATGCCGAAAATAAAGGTATCACTAGGGGCATGCTCTTTACAGAGGTTAACGGTACGCAAATCACTAAAAACAACTATAGAAATTTATTATTTTCTAAAGAAAATTCTTACACAATAACCTTGGCTAATTATAATAATGGAAGTCCCATTACCAATGGTACAACTATTACTTTAAATAAAAGTCAATACACAGAAAATCCCATACACAAAAGTACTATTTTTAATGAAGGAGGTAAAAAAATAGGATACCTGATGTACAATTCTTTTACGACTGATTTTGACGATGAATTAAATAATGAATTTGCTACATTTAAAAATGAAGGTATTACCGACTTAATTATTGATTTACGTTATAATGGAGGAGGTTCCGTTCGAACAGCTACTTATTTAGCCAGTATGATTACAGGCCAATTCAACAACCAAGTATTCGCTGGCCAACGTTGGAATAAAAAAATAATGGATCATCTTAACACTGGTAATTTTACAAATAATTTTACTGATAAAATCGATAATGGAATCGCAAATCAAACCATTCATAGTGTTGGATTAGAAAATATCTATTTTATTACTACAAATAGTTCAGCTTCCGCTTCAGAACTTTTAATTAATGGATTAACTCCTTATATAAATGTAAAGCAAGTAGGTACTAAAACTCATGGTAAATACGTAGGTTCTGTGACTCTATATGATTCTCCAAACTATACTAGAAAAGATGCCAATCCGAATCATAATTGGGCCATGCAACCTATTGTCCTAGAAATTGTGAACAAAGATGGCACTAACAGTAAAGATGGCTTTAGTCCTACTGTTGAACTTCCGGAAAATTTTGGCAACCTAGGAATACTGGGAGATAGAAACGAGCCTTTACTTGAAAGAACAATTTCTTTAATTACAACTGGCTCAAAAGGCTTCTCTTCTTTAAACGCATTTGATGTTCCTAAAGAGTTTTCGAATTCTAAGTTACATACACCTACTCGTAATAATATGTACGTAGAATTAAAATAG
>FCGIAJ_01095 RNA polymerase ECF-type sigma factor
ATGAAACAATCAGACTTTATAAAAGCTGTTTTACCATTTAAAAACAAAGTTTTTCGACTAGCCAAGCGGCTATTGGTTTCAACAGAAGAGGCAGAAGATGCAACTCAAGAGTTATATTTCAAGTTGTGGAAAAATAAAGAAAAGCTTAAAGGGTATAAAAATATAGAAGCTTTTGCAATGACAATGATCAAAAATTATTGTTTTGACAGGTTAAAATCGAAGCAAGCAAGTAATTTAACTTTGATACATAATAATTACAAAGAAAAAGAAACGAGCTTAGGTAAGAAAATAGAATACAAGGATAGTATCAATCAAGTAGATAAATTGATAGATACATTGCCAGAAAAACAAAGAATTATTATTCAATTAAGAGATATAGAAGAATATGATTTTGAAGAAATAGGGAAAGTTGTAGGAATGAAGCCTACAGCGATAAGAGTAACATTGTCAAGAGCGAGAAAAACGATAAGAGAAGCATTAATTAAACAACATAACTATGGAATTAGTTAA
>FCGIAJ_01100 hypothetical protein
ATGGAATTAGTTAACATAGAAAAGTTAATAGAGAAATATTTAAATGGAGAAACGACTTTGGAGGAAGAAACAGTGCTAAAAAACTATTTCTTATCAGAAGAGGTAGCACCTCATTTACAAGAATACAAAGTGTTATTTGAGTATTTTAAGGTAAGTAAAGAAGAGTTTTGCGAAAAAAGGATTCAGTTGAAGCCAAACGAAAGCAAAAAAAAGAATTGGAAATGGTTGTCGATAGCAGCTTCTATAACCTTGCTTTTTAGTATATATATGGGCAATAATTATTACCAACAGAGAAAGATGGAAAAGCAATTTGGACAGGTAAAAGAAGCGCTTGAAATGTTATCGGTAAATTTAAAAAAGAGCGATGAAGCTATTGTAAGTTTATACACATATGAAAATACAGTAAACAAAATTTTTGAAACTAAGTAA
>FCGIAJ_01105 DUF4252 domain-containing protein
ATGAGAAAAATAATATTATTAATCGTATTTATAGGAATGTCAAGTGTTAATTTTGGACAATCTATTTTTGATAAATTGGAAGATATGGATGGAGTTTCCTCAGTAATTGTAAATAAAGATGCTTTTGAAATCTTATCTAAATTTAAAGTAGAGAATGATGGGAACGAAGCCGTAGAAATTTTTAATATGATTAAAAACTTGGAAGAATTAAAAGTATTTAAAACGAGTAAGTCAAAGGTGGCGGCAGAAATGGAAAGTATGGTCAATGCTTCAATAAAGAAGTCTAAAATGATAGAACTTATGAGGGCCAAAGATGAAGGTTCGCGTGTTAAGATATATGTAGCTTCAGGTAAAAATAAGGATTATGTAAAGGAAGTACTAATGTACGCTAAAGGATTTAAAAAAAATAATGAAGGAAAAAAAAGTATGGATGCAGCAGTAATTTCTTTGACAGGATTAATTGATATTAACAAATTATCAGAAATTGCAGATACCATCGCTAAAGAAAAAAATAAAAAATGCATTGAATAG
>FCGIAJ_01110 DUF4252 domain-containing protein
ATGAAGAAAATAATAAAGCGAATAGTTTATTTATTAGTAGGAATTATTCTTATATCTTGTAAAAATGAATACTCTGTACAGGAATATTTGGTAGAAACACAAAATAAAGAGGAGTTTATTACTTTTGATATTGCAGGAAGCATGCTACAGTTAAAAAATGGTGTTTCTGATGAAGCAAAAGAAGTGTTACAAACTGTAAAGAAAATAAATATAGCAGTTTTACCTATAGCAGATAATGAAGAAAATTACGATAAAGAAAAAAGCAAGTTAAAAAAGATAGAAAAAAATCCAGCTTATAAGCAATTAATAAGGGTGTCTGATAGTGGTTCAAAAATAAATATTTATTATACAGGAGAGGATGATAGCGTTAATGAAGTTGTAGTTTTTGGTTATGGAAAGGAAACAGGAGTAGGAATTGCTCGTATTTTAGGAGATAAAATGAAGCCCTCGAAAATCGTAGAGGTAATGAAAGAATTGAAAGTTGACAAGAACAGTGAATTGATCAATGCTTTGAAAAAGGTTTTTGAAAAAGGAAACTAG
>FCGIAJ_01115 Aminopeptidase N
ATGAGGCTACAAAACATACTTTCAATAATTTTTACATGTACTATATTACTAGCTTTTGGGCAAAATAACACTTCTTATAGAGGAGAAAGGGAAAAGGTTAATGATTTGATTCATACAAAGTTAAAAGTGAGTTTTAACTTTAAAGATAAGGAGTTAAATGGAACGGCATGGATAACGTTAAAGCCTCATTTTTATAAAACACAAGAACTTATTTTAGATGCCAAAGCAATGGTAATTCATAAAATAATGCTGGATACTAGCATATTGAATTATGATTATGATGGTTCAAAACTAGTAATAAAGCTGCCTAAGGAATACAGTAAAGGGGAGGCCTATACTATTTCTATAAGTTATACAGCGCGCCCTGAAAAAGTAAAACAAAAAGGAAGTGTAGCGATTACAGAAGCAAAAGGACTTTATTTTATTGATGAAGATAAAAGTAAAGGGAAATCTCCTCAAGTTTGGACGCAAGGAGAAACGGAAGCAAGTAGTTGTTGGTTTCCAACGATTGATGCTCCGAATCAAAAAACATCTCAAGAAATTTACATGACAGTTCCTAGTAAATACGTTACTTTATCTAATGGGAAGTTAGAAAAACAAACAGAAAATGCTGATGGAACACGTACTGATTATTGGAACTTTGAAAAAAAGCATGCTCCTTATCTATTTTTTATGGGAGTAGGAGATTATGAAATTGTAAAAGATAATTATAAAGATATTCCAGTTCATTATTATGTAGAAAAAGAATATGCTCCGTATGCAAAACAAATATTTGGATTGACTCCAGAAATGATAGGCTTCTTTTCTAAAATAACAGGCATACCGTATCCATGGAATAAATATCATCAAATTGTAGGGCGTAACTATGTAAGTGGTGCCATGGAAAATACAACTGCCGTAATTCATGGAGAGCGAGCTTATCAAAAACCAGGGCAGCTAATAGATTATAATCGCCAAGAAAATACAATTGCTCATGAAATATTTCATCATTGGTTTGGAGATTTAGTAACGGCTGAAAGTTGGAGTAACTTAACGGTAAATGAGAGTTTTGCTAATTATAGCGAGTATTTATGGAGAGAATATAAATATGGAAAAGATGATGCTGATGCACATTTGTTGGAAGCTGTAGAAGGATACAAAAGTGGGCAGAATTATGATAAACATTTGGTTCGCTTTACATATTCAAATAGAGAAGATATGTTTGATGCTGTCAGTTATAATAAAGGAGGGGCTATTTTACATATGTTGAGAAATTATTTAGGAGATGAAGCTTTTTATGCAGGTTTGAATCGATATTTAGAAGATAATAAGTATAGTACAGGAGAAGCACATCAATTACGTTTGGCTTTTGAAAAGGTAACGGGAAAAGATTTGAATTGGTTTTTTAACCAATGGTATTTTAATAGTGGGCATCCTAATATAACGGTTTCGTATGATTATAATATTCTCGAAAAAACGGTATCTGTTAATGTTGTTCAAACTCAATTGGAGGAGTTTAAATTTCCATTGGCAATAGATATTTTTGAAAAAGGAAAAAAGAAGCGTCATCATGTTTTTGTAGAAGGAAAAGATGCTTCGTTTAAATTTTCTTATGAGAAACAACCTGATCTAATCCAAATAAATGCTGATGGAGTTTTGTTGTGTGATATTAATGAAAATAAAGTATTAAGCGATTATATTTATCAATTAAAGCATGCCAAAAACTATGCACATCGTAAAGAAGCTTTATTGGAAGTAGCAAAAAAGCAAGAGGATAAAAAGGCTTTTAATGCAATTGCAGGAGCTATAAATGACCCTTATTATAAAATAAGAATACTGGCATTAGAAAATATAAACTTAGGTAATAAATATGCTAAGAAAAACGTAATTGAAGAAATTATTAAAGTAGCGGAAACTGATACAAAAACACTGGTACAAGCTGCCGCTATTGAAACGTTAGGGAAGTTGACAGATCCTGCGTTAAAACGAGTTTTTATGAAAGGATTGCAGAGCAGGTCCTATTCCGTTTTAGGAAAATCGTTGGTAGCAATGTATTATATAGACAAATCATTGGTAATTAGAAAATCTAAGGAGTTACCTAATGAAGTTCGTGAATTAATAGCAATACCTTTAACTCGCATTTATATAGAAGAGCAAGATGATAAAGAACTTGTTTTTATTGCTAAAAATATTATGTCAGGAATGTTTTTAGGAAATGATAAAGTTACTCAGTCCTTATACAAAAGAGCTTATGAAAAAATAGGGAAAAGTAATAATACAAAAGCAATACTAAATTTAGTAAATGATATTGTTGCAAAAGGGAAGCAGTATAAGCAATATGATTTTGATAAAGTTGGAGTTAATTTATTAAGACAAATGATCGTATTTCAAAAGGATAAAAATACTGCAAATAAAGAAAAAAATATAGCAGTTATAAAAAATGCAATGGCCAGATTATTAGAATAA
>FCGIAJ_01120 hypothetical protein
ATGAATAAAATACTACTATTTTTACTTTCGGCAGGTGTAATAATGTCATGTAATAGTGTAAAGACTACTCAGAAAGCAATTAACTCTGGTGATTATGAAAAAGCAATTTCCTTATCACTAAAAAAATTAAAGAAAAATAAGAAAAAGGAAAAAAATCAGCCATATGTAGCCATGTTGAAAGAAGCTTTTCAAAAGGCAATAACAAGAGATAAAAGTAGAATCGAATTTTTAAAAAAAGAAGCAAATCCATCAGATTTTAGAAAGACATATGAATTGTATTTAAAGTTAAATAATAGGCAAGAAAGAATAAAGCCTCTATTGCCTTTATTTAATTATAAAACAGGAAAAGAGGTCAATTTTAATTTTGTTAATTACGATCAATCTATTTTAGAAACAAAAGAAGAATTATCGGAATATTTATATAATAAGGGAGCAAGTTTATTGAAGGAAGGCAGTGATGATAAGTTTATATACAGAGAGATATTTAAAGATTTAGAATATATAAGTAAAATTAACCCTAATTATAAGGATATAAAAAATATGATGAAAGAGATACATGTTAAAGGAACAGATTATGTATATGTGTCGATTAATAATGAAACCCAACAAATCATACCAAGTCGATTAGAAGAAGATTTATTGGCAATGGATACTTATGGATTGAATAATTTTTGGACGGTATATCATACCAATAGGAGCAAGTATATAGATTACGATTTTGATTTGGAATTAAACCTAGTAAAAATTAATATTTCACCAGAACAAGTACATGAAAAAGAAATTATTAGAGAGAAGCAGATCAAAGGTGGCTATGAATATTTACTTGATAGCAAAGGGAATTATGTAAAAGATAGTTTAGGATATAATATTAAGGTAGACAAACTTTTAAATGTAAGATGTGAGCTGTATAGGTTTACGCAATTCAAAAGTTGTATGGTTCACGGAGTAGTAAACTATATAAATAACTATAGTAATAAATTGATAAGAAGTTTTCCCATTCAAAGTGAATTTATTTTTGAACATTCCTATGCAAATTATACAGGAGACAAAAGAGCTTTAGAAACTTCCTTTTTAAACTTAATAAATTTAGATGCTATTCGTTTTCCAACAAACGAGCAAATGGTTTATGATACAGGAAAGGATCTAAAGGAAAAATTAAAATACATTATTCGACGAAATAAATTTAGAAACTAG
>FCGIAJ_01125 DNA repair system specific for alkylated DNA
ATGGATTTATTCTCTCAGTTTAGCGAAGCACCTCAAAACTTACTACCAGAGGGTGGAGTAGTTTATTATTATGGAGTTATATTATCAAAGCAAGAAGCAGATAATTTTTATAAGGTTTTGTTGGATACTATACGATGGGAAAATGACAAAGCAATCGTTCAAGGGAAACATATTACAACAAAGCGAAAAGTAGCTTGGTATGGAGTGGAGCCTTTTACTTATCATTATTCTAATATAACCAAGAAGGCATTGCCTTTTACAAGCCCGTTGCTAGTGTTGAAAGAACGTATTGAAGCTAAGACAAAAGAAACGTATAATTCGTGTTTATTAAATTTGTATCACACAGGCTTAGAAGGAATGGGATGGCATTCGGATGGAGAAAAAGAATTAAAGAAGAATGGGGCAATAGCTTCTCTTACTTTAGGAGCCGTTCGTAAATTTGGTTTTAAGCATAAAAAAACAAAGAAAACGAAATATGTTATTTTAGAACATGGAGCGCTACTTCTTATGAAAGGAGAAACTCAAGATAATTGGTTACATCGTTTACCACCTACGAAAAAGGTGCATACACCAAGAATCAATTTAACATTTAGAACCATAAAAAAATAA
>FCGIAJ_01130 Fe3+-specific periplasmic binding protein
ATGAAACAACAATATTATTCCCTTATTTTACTTCATTTTTTATTATTATTTTCTTGCAAAAAAGCTGTAAAAACTGAAATTAAAGAGTACGACTCTTTATCAACTATCAAGTATGCAAAAGGTTTCGACATTATTGATGATGGAGCTACTAAAACCTTACTGATAAAAAGCCCTTACAGAAATGCTAAACGAGAATTTGCATACACTATTCATAAGAGTACTTCGCCTAATACTGCTAAAAATGCTATTAAAGTGCCTATCAATAAGGTTGTAGTTACTAGTACCACCCACATTCCTATGTTAGAGCTCCTTCAAAAGGAAACCACTATAGTTGGCTTTCCACACACTAAATATATCTCATCAGAAAAAACAAGGGAACTAATAGCTAGAGGGGCTATTAAAGATATTGGCAAGGAGCATTCTTTAAACACCGAAATACTAATAGATTTACACCCTGACTTAGTTGTTGGTTTTTCTGTTAACTCAATAAATAAAGCATATACAACAATTGAAAGATCAGGTATCAAAACTATTATGAACGGAGACTGGCTGGAAGAAACTCCTTTAGGAAGAGCCGAGTGGATCAAGTTTTTTGGGGTTTTATTCGATGAACAGAAAAGAGCTGATAGTATTTTTAATGTTATAGAAAAAAATTATACTAAAGCCAAAAGCATTGCTAAAAATGCTGTACGCAAACCATCTATTTTATCAGGAGCTATTATGAATAAAGATATTTGGAATTTACCTGCTGGAAATAGTTTTGTTGCTCAATACTTAAAAGATGCTAATACAAATTATCTATGGTCAGATACTAAAGGGAAAGGAAGCTTATCTTTAAGCTTTGAAACAATATTAGACAAAGGTAAAAATGCTGATTATTGGATTTCTCCTGGCTATTTTTCTTCTACGAAACAGCTACTCGCTAGTAATCAACATTATGGAGAATTTAATGCTTTTAAAACAAATAATATTTATACTTCCAATCTAAAAAAAGGAGCTTCTGGAGGAATTCTTTACTTTGAGCTAGGACCTACACGCCCTGATTTAGTACTAAAAGACATTATCAAAATTGCTCACCCGAACTTACTACCAGAGTATAATTTTACTTTTTTTCAAAAAATAAAATAA
>FCGIAJ_01135 TonB-dependent outer membrane receptor
ATGAGGGGACATATATTTTATATAGTATTTTTTATCATTGCATTTAATTCTTTTGCTCAAAATGATTCTATATCAAATATTTTGAAAGAGGTCGTAGTTCGAGGAAAAAAGGTAACTAACGGAGGTGCTACGGTGGGGCAAAAGAGTTTGAGAATAGGCATCAAACAATTGAAGAAGAATCCTTCAAATTTTACGAGCTTATTAAGATATAATAGTCCAATAGCTTTAAAAGATTATGGAAATGGGGGGGTGAGTACAGCACGTTTTAGAGGTACATCTGGCTCAAATACTGTAGTTTTATGGAATGGAATTCAAATAAATAGTTTAGGAAACGGTCAAGTAGATTTTAATTCCTTGCCTGTAAGTGTTTCCGATGAGGTGATTGTAAACAGTGGGGGCGGAAGTGCTAAGTATGGCTCAGGAGTTATAGGAGGAGCTATTCATTTGAACGATAACTTAAATTTTAAAGAACATAAAAACTTCCAGTTATTTTCTTCGTACGGTAGTTTTAACACAACATCAAATTTTTTTAAAACGAATATAGGAATAGGTAATGTAGCGATAAAACTATCTTCTACAATTAATTATTCTAAGAACGATTATGAATATATTGATACGAGATACAAAAATTCAAACGAGCATCTTAAAAATGAAAATGGAGCTTATAAAAATTATGGTATTAATTTTGGTATAGGGTATCAGTTTTCAAAAAAAAGCCAGCTTTTCTTTTATACTACAGGATATTATGGAGATCGTTTACTCTCTAGCGGCTTGCCTAATCCAGCTTCTGGTAGTGAGAGAAATGAAGATTTTAATCAAAGAAATTTAGTAAAATGGAGATATTCCTTTTCAAAATTTACACAGTTGGTAAATGTATCTTATCTAACGCAAGAGTACCGGTACTACACAAACAAAGATACGAAAAGATTTAATTTCGGAAGTTCAGAGCAGTATGGTATAAATTATAGCTTAAATTATAAATTTTCAAATCTCCTTAATGTCAAATATTCCATGATTTATGATTGGGTTAAGGGTAAAACGAATAAAATATTACCGAAATACAGAAAAGTATTTTCTTTTTTAGGAGAAATAATATATAAACCAACGAGCACATTAACTACAGCTTTCAATTTAAGAAAAGAGTTGAATTCTGATTTTTCAGTACCGCTGTCACTTTCATTAGGAGTTACACAGCAAATGACGGATGGAATTTCGTTAAAAGGAAATGTGTCAACCAATTACAGAGGCCCTACATTCAATGAATTATATTGGCCCATCATAGGGAATTTAAATTTACTTCCTGAAAAGGCAATTCAAGGAGAAATAGGAATTGATTTTAAAAATGAGAATATAAAAATTTCGGCAACGGCATTTTATATCAATACTAAAGATAAGATACTGTGGCTGCCTACAGGAGGAACTAATTTATGGAAACCTTCAAATGTAGCTGATGTGATTAATAAGGGAATGGAAGCGTTTTTTGATTGGCAATTAAAACTCAATAAGCATCATATAAAACTTTCGTCAAATTATTTGTTTACAATTGCTAAAGATAAAGGTAGCAATACAATATTACCATATGTACCGAAGCATTTATTGAATTTTAATATAGATTATAGGTATAAATGGTTAGGAATGTATGCCCAGAGCCTGTATGAAAGCAAAGTATATACTAACGGAATTAATTTAGATTTTTATTCATTGAATGAGCTAAGTGTTAGTAATATAGGATTTAATGCTAGGGTTTTTAATAAAAAAGCGAATAAAGTATCGATAGGGGTAAAAATCAATAATATATTTAACGAAGCTTATTATTTCTCAAATTTACGTCCAATGCCAGGTAGGAATTTTAATATAAACATAAACCATAAATTTTAA
>FCGIAJ_01140 putative lipoprotein
ATGAAAATTACAAAGCTAATTTTAAAACTATTCATAATAAGCTTAGTTTTTACATCATGTTCTAGTGATAATAATGATTTACCTCAGTCTTTAGGAAGCTACGACAATGGTATTATTGTTAGTGCTGAAGGAAACTTTGGAAATAAAGATGGATCAATATCTTATATAGATGAAGATTTAAATAGTTTGGCAAGAACTTTTATTTATACAGGAGTTAACAATAGTCAATTAGGAGGTTTGATACAATCTATTACATTTAGTGATACAGATGCATATATTATATTAAATGATGCAAATACGATTGTTGTTGTAGATCGATATACTTTTAAAAAGAAATCTGAAATTAAAACAGGTTTAAAGAACCCAAGATATATGGCAATTAGTAATGGAAAAGGTTATATAACAAACTGGGGAGATGGAGCTACTACTACAGATGACTATGTTGCAGTATTAGACTTATCAACGAATACTTTAGAAACTGGAACTATTTCTTTAGACAACGGTGTAGAGCGCATTTTAGCTAAAGATAATAAGTTATATGTTTCTCATTTAGGAGCTTATTCGTCTAATAATATTATTTCTATAATAGATTTGGCGACAAATAATGCAGTTACAAAAGTTACAGTAAAAGATAATCCGGATGAAATATTTTTTGACAACCAAGGAAATCTAGTAGTACTTTCTGAAGGGAAACCATTAACCTATAATGCTGACTATACTAGTGTATTAACCTCTACAACTTCTGCTATATCTTTTATAAATTTAGCTACTGCTGAGGTTGTAAAGGAGTTGCAGTTTGCTGAGAATAAGCGAAGTACGAAAATGTATATTGCAAATGGTAAGATATATTATTATTCGCCATCAGAAGAAAAAGTATATCAGATAGAAGAAAACGCTACAGAATTAGCTAAAGAAGGTGTTGAAGTTGGAAAAATTTACGGAATGGCTGTTAAGAATAACGATTTATATACAGTAGAGTATGCTTTTAAATCTTTGAGTAAATTATCCGTAATAGATTTAATAACAAAAGAAGAAAAATACGGGACAGCGGTAGGTTTAGGAGCATCTAAAATATATTTTAATTAA
>FCGIAJ_01145 DCC1-like thiol-disulfide oxidoreductase
ATGAAACTACCCCTTAATAAGAAGATTATTTTATTTGATGGAATTTGTAACTTATGTAACAATGCTGTTATTAAGGTTATTCAATATGATAAAGCGGATGCTTTTGTTTTTGCCTCACTACAATCTGATACAGGTAAGTTTATCATTGATAAAATAGGAATAAATACTATTGAAATTGACTCTATTATTTTATATGAACCAGCTATTTCTTATGATATAAAATCTACTGCTATCTTAAAAATCATGAACGAATTTGGAGGCTGGTGGAAAGTTACTTTGCTCCTTTGGATCTTCCCTGAATTTATACGAAATATGGTCTATGACTTTATTGCCAAGAGAAGATACAAATGGTTTGGCAAAAAAGAAAGTTGCATGGTTCCTAACCATCGCTTAAAATCGAAATTTCTAACATAA
>FCGIAJ_01150 ABC transporter, ATP-binding protein
ATGATAGATATAAAAGGACTTCATAAGTCTTATCCAATAGGCAAAGATTCTTTACATGTTTTAAAAGGAATTGATTTACACATTAAAGAAGGAGAATTTGTTTCTATTATGGGATCTTCTGGATCAGGAAAGTCAACATTGTTAAATATTGTTGGATTATTGGATTCTCATGATGAAGGAGCGTATTATTTAAATGGAGAATTGATAGAGAACTTAAATGAAAAAAAAGCGGCAATTCTTAGAAATAAATTTTTAGGTTTTATTTTTCAATCCTTTAATTTGATTTCATACAAGACAGCATTAGAAAATGTAGCATTGCCACTATATTATAAAGGAGTTCCAAGAAAAGAACGTGCCCAAATAGCATTGGATTACTTGGAGAAAGTGGGGCTAAAAGATTGGGCAAATCATTTACCTAATGAATTGTCAGGAGGACAAAAACAAAGAGTTGCAATAGCTCGTGCCTTAGCTACTAAGCCTAAAGTAGTTTTAGCAGATGAACCAACAGGAGCTTTAGATTCTACCACTACAAATTCAGTAATGGATTTGCTAAAAGAAATCAATGATGAAGGAATGACTGTTTTTGTAATTACACATGAAGAAGAGGTAGCAGAGCAAACAAAAAGAATAGTTCGATTAAAAGATGGTGTAATTATTAGTGATGAGTTAACAGGAGTTACATCAAAAGGAGTTTAA
>FCGIAJ_01155 ABC transporter, permease protein
ATGTTTGATTTAGATCGTTGGAGAGAAATATTTCAAAGTATTAGTAAAAATAAGTTGCGTTCAGCCTTATCAGGATTTACGGTAGCTTTTGCTATTTTATTGTTTACACTTTTATTTGGTATAGGAAATGGCTTGCAAAATACGTTTAAAAATGAGTTTGCAAAAGATGCTATTAATTCTATTTATATATGGCCCAATAGAACAACAAAGCCTTATAAAGGAAAACAAAGTGGAAGAAAAATTCAATTTAAAAATGAAGATTTTGAATTTTTAAAGGAAAGATATGCAGATCAAATTCAAATGATAAGCCCACGAATACAAAGAAATGTTCAAGTAGTGTATAAAGAAGAACAAGATACTTATACCTTAAGAGGAGTATATCCTAAATATGATTTATTAGAGTCTGCTCAAATTACAGAAGGTCGTTTTTTAAATTTAAGGGATGTCAAGCAAAAATCAAAAATTGTTGTGATTGGAAGAATGGTAGAAAAGGATTTATTTGGTCAATTAAGTGCTTATGGAAAAGAATTGAATATTGGAGGAATTGTTTATAGAGTAATTGGTGTTTTTTCAGATCCAGGAGGAGATAGTGACGAGAGGTTTATTTATACTCCATTTACAACAATGCAGCAGATTTATGGAAATAATGATCATATAGACGAATTTGGTATGACTTATAACCCTGAATTGAGTATTGATGAGGCAATAGCATTTAGTAATAAAATGCGAAAAGAATTAAAAGAAAAACATGATATAGCACCCAATGATCAAAGAGGAATTAGGGTAAGGAATTACGCTTCTGATAATAAGGAGGTTTCTGGAATGATCGTTGGCTTAAGTATTCTTATTTTAATCATAGGAATGGGAACATTAATTGCTGGAGTAGTAGGTATTAGCAATATTATGGTATATGTGGTTAAAGAACGGACTAAAGAATTAGGAATAAGAAAGGCAGTAGGAGCAACTCCTAAGGTGATTGTTTCTATGATTTTGCTAGAGTCAGTATTTATAACAGCGTTATCTGGGTATGTTGGATTAATGATAGGTGTAGGAATTTTGGAGCTGGTAGGCCCAAGTTTGGAAGACTATTTTATTTTAAACCCAGGCGTTTCAACACCAGTAGTGGTAGGAGCCACAATAACTTTAATTATTGCCGGTATTATTGCAGGGTATTTACCAGCTAAAAGAGCAGCAAGTATCAAACCTATTGTAGCATTAAGAGCAGATTAG
>FCGIAJ_01160 ABC multidrug transporter, ATP-binding and permease protein
ATGAAATTTTTATTTGACAAAGACACTTGGCAGGAGATTTACGGTAGTATTCGTAAAAATAAAACAAGAACGGCAATTACCATTTTTGGAGCGTTTTGGGGGATATTGCTATTAGTAGGATTATTAGGAGCTGCTAAAGGGATAGAAAATGGTTTTAATAGTATGTTTGGAGATTTTGCTACAAACAGCGTTTTTATGACGGGAACAAGAACGTCGAAGGCATTTAAAGGATTCCAAGAAGGGAGAAAAATAAACTTGACGGTAGGTGATGTTGAAAAAATTCGCAAAGAAGTAGAAGGAGTCGAGTTTGTAGTTCCTCGAAATGTAACTGGAAATCAAGTTATACATGGATTGAAATCAGGTAATTTTACCATTTTTGGAGACTATCCGTTTTTAGATAAGGTTCAAAAGAAAAAGTTAACTTCAGGGCGTTTTATTAATGAAAGTGATATCAAAGAAAATAAAAAAGTATGCGTAATAAGTAGCGAAGTTTACAAACAGTTATACGATAAAGAAGAAGAAGCATTAGGAACTTATATTAAAATTAATAATATCAACTATTTAGTTGTAGGGGTATATAAGCCAGGTAGGTTTGAAGGATCTAATAATATACACATTCCGTTTAGCACTTTTAAGTTAGTATATAATACAGGTGATAAATTTGAATGGATGGTCATTACAGGGAATCCAAATAATGATATCGTACAATTGGAGTCTGATATAAAGCTTTTACTTAAGAATTTACACAAGATTCATCCAGAAGATAATAGAGCTTTTAGAGGGTTTAATTTGGGTAAAGAAGTTGCAAAGGTAACAGGGTTTTTAAAAGGAATGCAATTTTTAACTTGGTTTGTAGGAATTGCAACACTAATAGCAGGGGTTTTTGCGATAGGAAATATTTTATTGATAACCGTAAAAGAGCGTACAAAAGAAATAGGTATTCGTAGAGCTTTGGGGGCAACGCCAGGAAAGATAAAGCAGCAAATAATATTAGAGTCTGTATTTTTAACCTTATTAGCAGGGTCTTTAGGAATTATAGCAGGAGGAGGAGTATTAATGATTATTGATAAATTAAACTTATTAACGAATCCTACTGTAAATATTCCAATAGTTTTAATAGCTTATGCTGTGTTGGTTACATTAGGAACATTAATAGGATTTATTCCTGCCTATATGGCAACAGTAGTACAACCTATTGAAGCATTAAGAGAAGAATAA
>FCGIAJ_01165 ABC transporter, membrane fusion protein
ATGAAAAAAATAATCATTTTTGGTGGAATAGCATTGGCACTAATCGCAGTATTAATTTGGTTTGGTAAAAAAAACAGTGCCTCTCCTGTTGAATATGAAACAGAAAGGGCTTTTAAAACAACTATAGTAAAAAAGAGCGTAGCAACAGGAAAGGTAGTACCTTTAGAAGAAGTAGAAATTAAGCCTCAAATAACAGGTATTGTAGATAAAATTGTTGTAGAAGAAGGTGCTATCGTAAAAGCAGGAGATTTGATAGCAACGGTAAGGGTAGTTCCTAATGTAGCTTCTTTAAATAGAGCCAATGGAAGCGTGAAAAATGCTAAATTGACATTTGATAATGCAAAAACTCAATTTGATAGAAACAAGAAGCTATTTGAAAGTGGGGTTATATCTCGTCAAGCATTTGAAAATTCAGAGTTAAGCTATAACAATGCTAAACAAGCTTTACGAAACGCTCAGTCCGATATGGATATTATTAGAAAAGGAACAACAGCAGGTTTAGGGAGTGCAGCTAATACGAGTATAAGAGCTACAACTTCAGGAATGGTAGTTGAAATCCCAGTTAAAAAAGGGTACCAAGTAACACAAACAAATGATTTCAATGCTGGTACAACAATAGCTCGTATAGCAGATATGACGAAAATGATTTTCGAAGGTAAGGTAGATGAATCAGAGGTAGGTAAGTTAGTAAAGGGAACGAATATAGAAGTTGCTTTAGGAGCTATAGAAAATAAAAAGTTCCCAGCGGTATTAAATTTTATAGCCCCTAAGGGAACCGAAGAAGCTGGAGCTGTTCAGTTTAAAATAAAAGCAGATGTGTCTTTAGATGATAAGTATTTTATAAGAGCTGGATACAGTGCTAATGCTGAGATCGTATTGGCTAAAAAAGATAGCGTTTTATCTATAAAAGAAGCTTTATTACAGTTTGATAGAAAAACAGAAGATCCTTATGTAGAAGTTAAGATTGGTGATCAAAAGTTTGAAAGAAAAGATTTGAAATTAGGACTTTCTGATGGGGTTAATGTAGAAATTTTAGAAGGTGTTACAGAGGAAGATGATATAAAAATCTGGAATAAAGTAACGGATAGTGATAGAAAATAA
>FCGIAJ_01170 3-hydroxybutyryl-CoA dehydrogenase (Beta-hydroxybutyryl-CoA dehydrogenase) (BHBD)
ATGAATAACATCGCTGTAATTGGGGCAGGAACCATGGGAAATGGGATTGCTCATACTTTCGCTCAATTTGGGTATAACGTACAACTGATAGATATTTCTCAAACTGCCTTAGACAAAGGAATGGCAACCATTACTAAAAACCTAGATAGAATGGTTGGAAAAGGAAAAATATCTGAAGATGATAAAAACAGTACTCTAAAAAACATCACTACATATGCATCTATTGAAGCTGGAACAAAAACTGCTAATTTAGTGATAGAAGCTGCTACTGAGAACGTAGATTTAAAACTTAAAATATTTAAAACTCTTGATGAGATATGTCCTAAAGAAACTATTTTAGCTACTAATACTTCTTCTATTTCCATTACTCAAATTGCAGCAGCAACAAACAGGCCTGAAAAAGTAATAGGAATGCATTTTATGAACCCTGTTCCTATCATGAAATTAGTAGAAATAATTCGCGGTTACAACACCTCTGATGAGGTCATGGAACTTATCGTTGAGCTTTCTAAAAAAATTAATAAAACTCCTGTAGAAGTAAATGATTATCCAGGTTTTGTTGCTAATAGAATCTTAATGCCAATGATTAACGAAGCTGTTGAAACTTTATATAATGGAGTTGCTGGTGTTACTGAAATAGACACTGTGATGAAACTAGGAATGGCTCACCCTATGGGCCCCCTACAATTAGCTGATTTTATTGGGTTAGACGTATGTTTATCTATATTAAATGTTTTATATGATGGATTCAAAAACCCTAAATATGCTCCATGTCCTTTATTAGTAAATATGGTAATGGCTGGAAAATTAGGTATCAAATCTGGAGAAGGGTTTTACGATTATAATGAAACAAGAAAAGCTGAAAAAGTAGCTAAAATGTTTTCTTAA
>FCGIAJ_01175 Oxidoreductase, Gfo/Idh/MocA family protein
ATGCTAAAAGCTGGAGTTTTAGGTGCGGGTCATTTAGGTAAAATTCACTTGCGCCTTTTACAACAATCCGACAAATATGAGTTAGTAGGATTTTATGATCCTTTTACTGAAAATGCTAAAAAAATAGCTAAAGAGTTTGGTTATAAACACTTTACTTCTATTGATGAACTCATTGATTCCGTAGATGTAGTAGATATCGTTACACCTACATTGTCTCATTTTGAATGTGCCAAACAAGCCATAGAAAAAGGAAAACACATTTTTATAGAAAAACCGATTACGAATACCTTATTAGAAGCAGAAGCTATTAGGACTCTAGCGAGTCAAAAGCATGTACGAGGTCAAATTGGACATGTTGAACGATTCAATCCTGCTTTCATTGCCGCTAAAGAAATGATTAATACGCCTATGTTTATTGAGTCACATCGATTGGCAGAGTTTAACCCAAGAGGTACTGATGTTCCTGTTGTTTTAGATTTAATGATCCACGATATTGACATTATACTAAGCGTAGTTGATTCTAAAGTTAAAAATGTGCATGCTAGCGGAATTTCTGTCATTTCTGAAACTCCCGATATAGCCAATGCTAGAATTGAGTTTGAAAACGGTTGCGTTGCAAACTTAACAGCAAGTAGGATATCAATGAAAAATATGCGAAAATCACGTTTTTTTCAACGAGACGCTTATATATCTGTTGATTTTTTAGAGAAAAAAGCAGAGGTAGTTCGTATGAAAGAAGTTCCTGAAAATCCTGATGAGTTCGCCATGATTTTACAAAATGCAGAAGGTATTAAGAAACAAATTTATTTTGACAATCCTAATGTAACTCCTAATAACGCTATTTTAGAAGAATTAGAGTCATTTGCTGATGCCATCAACAATGATCAAACTCCCGTTGTTTCTCTAAAACAGGGTACAGAAGCTCTTCGCATAGCTCAAATGATTATAGATTCTTTTTAA
>FCGIAJ_01180 Protein-L-isoaspartate O-methyltransferase
GTGAGAGATACTACCAAACACCAAGGACTTAGAAATCAATTAGCAACCGTATTAAAAGCAAAAGGAATTATAGATGAAAATGTATTAAATGCAGTACGAAAAATCCCTAGACATTTATTTATAGATAGCAGTTTTGAATCTCATGCTTATCAAGATAAGGCTTTTCCAATAGCAGCAGAGCAAACTATTTCACATCCATACACTGTGGCTTTTCAGTCACAAGTATTAGAAGTAAAACCAAGCGAAAAAGTCTTAGAAATAGGAACAGGTTCAGGATATCAAACAGCTGTTCTACTAGAATTGAAGGCTGATGTTTATTCTATAGAAAGACAACTGGAGTTATTTAAAAAAACATCTTTATTCTTGCCTAAAATAGGATATAGGGCCAAGCGGTTAATTTTTGGAGATGGCTATAAAGGTTTGCCAGAAGAAGCTCCGTTTGATAAAATTATTGTAACAGCAGGGGCACCTTATGTACCCAAGGCTTTATTAGCACAATTAAAAGTAGGGGGAAGGTTACTAATTCCTGTTGGCGATAAAGTACAAATGATGACTTTATTTATAAGAAAATCCCCTAAAGAGTTTGAAAAACACGAATTAGGTGATTTCAAATTTGTACCGATGCTACAAAAAAAAATTAACAATAAAATCTGCTACAAAAGCGGATTCATTGTGAATTTGAAGAAGACCATCTATTATCTATCTTATTGCGACAGAAGTTTCTGTATTTTGAAAGTTTAA
>FCGIAJ_01185 hypothetical protein
ATGAAAAATATAGTATTTATTGTAATTTGTGTTGTTAGTATGATTGGGTTTTCTTCTTGCGGTAGTACAAGCCCTTGTGGCCTAGCTGCAAATACTCCAAACACTAAACAAATTAAACAAGACCATCTATTAAACTTTCAAAATACAGAAACTTCTGTCGCAATAAGATAG
>FCGIAJ_01190 NMT1 domain-containing protein
ATGATTCATTTAAAAGTAGGTGGTGTACCAGAGCATTTTAATTACCCTTGGTATCTAACCTTAAAAAATAAAGAATATACAAAAAACGATATCAATCTTCGTTGGAAAGATTTTCCCGGAGGCACTGGAGCCATGTGTAAAGCATTACGAGGGGGTGAGATAGATATTGCTATTGTACTAACAGAAGGTATTATTAAAGATATAATTAATGGTAACCCTTCTAAAATAACGCAAACCTTTGTTAAAAGCCCTTTAATTTGGGGGATTCACGTATCCTCTAAAACTTCTTTTAGAAAAATACAAGATTTAGAGCATGCAACCGTAGCCATTAGCAGGTTTGGATCTGGCTCTCATTTAATGGCCATTGTAAATGCTCATAATCATGGTTGGGATATTAACAAGCTAAATTTTAAGGTCGTTGGGAACTTGCAAGGTGGTATTGATGCTCTTACAAAAGGAGAGGCAGGTTATTTTATGTGGGAGCATTTTACAACCAAGCCATTAGTAGATAACGGTACCTTTAGAAGATTAGGAGATTGCCCTACCCCTTGGCCTTGCTTTGTAATTGCTGTAAGAAATGAAGTTTTAGAAAATAGCCCTGAGGAGGTCAAAACAGTTCTAAAAACCATCAACGACACTACAAAAGGCTTTAAGCAAATTCCTAATATAGATCAGGTACTTGCTGAACGATATGAACAGCAATTAGAGGATATTCAAGAATGGTTATCTATCACTGAATGGGACGAAGGAAAACCTATATCTGAAGATTTAATTAGCCTCATTCAAAATAAAATGATTAACTTTAACGTTATTGATAAAGAAAAAAAGTCTAGCGAGTTAATTAAAAATATGTACATTTAG
>FCGIAJ_01195 hypothetical protein
ATGAAAAAAATACATACTTATTTCCTTTTATGTTCGATAATTCTAATTTCATTTGCTACAAGTTGTCCTCAAGAACCTTTTTGCGACAATCAAACAGCAATTGTAACTACTGAAAGCATCGCTATTAAAGTAACATCTAATACCAACTTATCTCAAAACGATACAATTTGGCTTTCTTTAGAAATACCTAATACATTAAAAGATATTAATGGAGCTGTTCATAATGTAGAAATTAATGCTAATAGTAGTATTTTTCCTTACATCCGTACACAGTTAAAAAATGACTTTGATACTTTTAGCGATATTAACTTTGGAACACATACAGTAAGTACATTTGGAACTGTTCAAACCTATGATGGAAATATCAACCTCGGATTGGAATATAAAAAAGATTCAAATTCACTATATTGCAAAGCAGGACTGATTTTGAAAGAAAAAGGTATTTATAAAATAAATGTAGGGTCTTTTTACCCTATAAGTATGAACTATAAAGAATATGTAGATTGTCCAAAAAAAACATATAATATCCCCTTAACTTTTAATACACAACAAAATACTAATCATCAAGAATATACTTTTACAGTAAATTAA
>FCGIAJ_01200 Uridine phosphorylase
ATGAATATTAAAAATTCTGAATTAATATTAAACCCAGATGGTAGCATTTACCATCTGAATTTAAAACCAGAAAATATTGCCACGGATATTATCTTTGTAGGAGATCAATATCGAGTAGATAAAGTTACCAAACATTTTGATACTATTGAATTTACTACTCAAAAACGCGAATTTAAAACTACAACAGGAACCTACAAAGGAAAGAGACTTACTGTTATTTCTACAGGAATAGGCTCTGATAATATAGATATTGTTTTGAATGAACTAGATGCTCTAGTAAATATTGATTTAAATACCCGACAAGTAAAAGTCAAGCATACACAGTTAAATATTACTCGAATAGGTACTTCTGGATCTTTACAAGCAGATTTGCCTGTTGATAGCTTCTTATTAAGCTCTTTTGGTCTTGATATTAATGGGATGCTTCACTTTTACCAAATAGATGAAATATCCCATCCTAAAATAGAAGATGCTTTTATAACACATACGAACTGGAGTGAAAAGAAAGCACGCCCTATTATTATTTCTAATAGCCCTTTTTTAGAGGCAAAATTATCTTCTGATAAAGTTCAAAAAGGTATGACAGCTACAGCTGGTGGATTTTATGGACCTCAAGGACGCATATTAAGATTGGGGCTTGAAAATCCTAATCTTAATCATAAAATAGATAGTTTTGTTTTTGAAAACACTAAAATAACCAACCTAGAAATGGAAACTTCTGCTATTTATGGATTAGCAAAATTATTAGGTCACAACGCTGCCTCTATGAATGCTATCATAGCCAACAGAGCTAACGGTACTTTTAGTGAAAACCCAAGTAAAACAGTTGCCGATTTGATTAAATATACACTTGATAAACTAGCGGAATAA
>FCGIAJ_01205 Carbonic anhydrase
ATGAAAATAAAACCAATCTTAATCATTTTTATTTTCGTATTCGCTACATCTTGCAAATACGATAAAAAGGTCAATATAAATCATAAACAAGCCATTCCTACGCATACAAATAGTCACGACTGGGGGTATGACGGTAATACCCCTTCTAAAAATTGGAAAAAAAACTATTCTGATTGCAATGGAAAAAACCAATCTCCTATTGATATCATTAGTGTAGATACCAAAAAAAGTATTTCAGATAAATTACAATTCGATTCTTATAATAAAGAAATAGCAATTCACAATGTTATTAATAATGGACACTCTGTACAATTTAACTTTGAGAAAGGGGATTATCATACTTTTAGAGGAATTCGTTATTATTTAAAACAAATTCATTTTCATGAGCCTTCAGAACATACTATTAATGGCGTACGATTTCCTATTGCCATCCATTTAGTACATGAAAGTACCGATAAAAAATTATTGGTATTTGCTGTTATGGCACAGGAAGGGAAAGGAAGTTTACCTTTTGATTTTTTAGAAAGCTACTTACCTCTTAAAAAAAATGAATCCAAGGAGATAGGAAAATCATTTAACCTTTCTAATATTCTTCCTAAAAAAACCGCTTATTACCATTATGTAGGTTCGCTAACAACTCCTCCTTGCACGGAGGGAGTAAACTGGATTGTTTTTAAAGCTCCTATAACTATTTCAAAAATGCAAATTGAAAAAATGCATCAATCTCTTCCTGATCATAACTATAGACCTATACAACTCTTAAATGGACGTACTATAGAATTCTCCAAATAA
>FCGIAJ_01210 Translation initiation factor SUI1 family protein
ATGGATTTTAAAGATCAACTGAAAAACTTATTTCCTGATCATCAATTTCAAGAAGAAGCTCCTGAAGAAAAATCTGATATTTGGTTACAAGAAGCGCCACTTCTTTGTAAATATGAAAAGCGAAAAGGAAAACCTATTACCATTATCGATGGGTATCATGGAGCTACTAGTGATTTTAAAAAACTAGCTAAAGAAATAAAAACTAAGTTTAGTGTTGGAGGTAGTTTTAAGGAGGATAAAATTATTATTCAAGGAGATTATAGAGATCAAATAATGCAATTACTAAAAGATAAAGGTTTTAACGTAAAACGCGTTGGAGGTTAA
>FCGIAJ_01215 Isopenicillin N synthase-like dioxygenase
ATGAAAAAAATACCAAGTGTAAATTTAGCTGACTTTTTATCAGACGATGAAGCACGCAAACAAAAATTCATCAACGAAATTGGTCATGCTTATGAAAATATAGGATTTGTTGCTCTAAAAGGACACTTTTTAGACAATGAACTGGTTGATAGTTTGTACAAAGAAATTAAAAACTTTTTTGACTTGCCTGTTGACGTAAAAGAAAAATATGAAATACCAGGTATAGGTGGACAGCGCGGTTATGTTTCTTTTGGAAAAGAAAGCGCTAAAGGAAAAAAAGAAGGCGATTTAAAAGAGTTCTGGCACTTTGGGCAATATGTAGATGCAGATTCAAAATATGCAAATGAATATCCTGCTAATGTTGAAGTAGAAGAGTTACCTAAATTTAATGAAGTTGGTAAAAGGACTTACCAAATGTTAGAGAAAACAGCAAAATATGTATTGCGCTCTTTAGCTTTACATTTAGGGTTGGAGGAAACTTATTTTGATAATTACATCAAAAATGGAAATAGTATTTTACGCCCTATCCATTACCCTCCTATTGAAACTGAACCTAAAGGAGCTGAGAGAGCTGCTGCACATGGAGATATCAATTTAATTACGCTTTTGATGGGAGCGCAAGGAAAAGGGTTGCAAGTGCAAAACCATGAAGGAGAATGGATTGATGCTGTTGCTGAACCTGATGAATTAATGATTAATGTTGGAGATATGCTATCTCGCCATAGTAATAATAAGTTAAAATCAACCATACACAGAGTAACAAATCCTCCTAAAGAACTATGGGGAATTTCGCGCTATTCAATACCTTTTTTCATGCACCCTGTGTCTGATATGAAATTAGATGTTTTAGAAAATTGCATTGATGAAAATAATCCTAAGCAATTTGAAAATATTACAGCTGGTGAATTTCTAGATGAACGTTTACGTGAATTAGGTTTAAAAAAATAA
>FCGIAJ_01220 hypothetical protein
ATGTTAAAGTATATCATTAATTTTTGTTTACTATTTGCTTTTGTAAATAGTTATTCCCAACAACAGTTAAGCTCCAAACAGCAAAAAGACACCATCCAATACAAAACTGGGTATGGATTGCGTATTGGTATTGATATCAGCAAACCTTTCATTGGCGTTTTTGATAAAAGCTATAGAGGGCTTGAGGTTGTAGGTGATTATCGAATTTCTAAATCGTGGTATATTGCTTCGGAAGTTGGGTATGAAAAGGAAACTACCTCCGAAGATTTTTTTAATTTTACTTCAAAAGGAAATTATATCAAAATAGGAGCTAATTATAATGCTTATAAAAATTGGCTAGACATGAATAATGAAATTTATGTCGGGCTCCGATATGGGCTCGGTGTTTTCGATCAAACATTAAACAATTATACCCCTAATGTAGGAAACAATTATTTTCCTTCTGCCAACATAAGCACTCCTAGAGCAACTTCAAAGCTTACAGCTCATTGGGCTGAATTTCAACTAGGTATAAAAGTAGAAACTTTTAAAAATTTGTTTGTAAGTTTTAGTGGCTCTTTTAAAGTAATGGCTAGTGTAAACAACCCTACGAACTTTAAATCCTTATATGCACCTGGATTTAATAGAATTTTTGAAAGCAATACAGGCTTTGGCTTTCACTATACTATTTCTTACTTAATTCCTTTTGTTAATAAGTAA
>FCGIAJ_01225 DUF6452 domain-containing protein
ATGAAAAAAGTTAGCTTATTAGTCTTGTTGCTCTCAACATTTCTTATCGTTTCTTGTGAAAAAGACGATTTTTGTACAGAAAACCCTGTTACTCCTAATTTGATATTAAGATTTTATGATGCCGAAAACCCTACTGCATTAAAAAAGGTAGATTCTTTATATGTGTGGGCAAAAGAAAAAGATAGTATCATTATAAATCAAAATACCGATTCGATTGCTATTCCTTTAAATACCTTAAGTAACAATACCATCTATAATCTTTCAAAAGGAACACTTTTAAGCAATCAATTCACCATAACTTACACTACGGAAGAGGAATTTGTTTCTCGTTCTTGTGGCTTTAGGGTTATTTTTAATAATGTTACCATTACTAATAATTCAACAACAAACACATGGATTCAATCCTTTACACCAGAAACCTTAACTACTATAAACCATCAATCAGCTGCACATGTTAAAGTATATCATTAA
>FCGIAJ_01230 hypothetical protein
ATGATAAAAATCATAGACGACAAATTTGACATTTCATTTAATAAGGAAGGAGAAAGTAGCTTTATTATAATAAGTAACTTTCGCTTGCCTAGTATTTCAGTATATTAG
>FCGIAJ_01235 Alginate-exp domain-containing protein
ATGAAAATTACAAAGATTATTACAGTAGTACTTATGCTGATATGTGTGAATATGTATGGGCAGTTAGAAATTGATGCAGAGTTAAGGCCTCGTGTAGAGTATAGGCATGGATATAAAACGCTTTTTTCAGACAGCGATAAAGCAGCGATGTTCGTATCACAAAGAACTCGATTAAAAACAAAGTACAAAAAAGAAAAGCTAATTTTTTATGTTAGTCTCCAAGACGTAAGAGTTTGGGGAGATACTCCTCAATTAAATGCAAAAGATAAAAATGGTTTAGGCCTACATCAGGTTTGGGCAGAGTTATTATTACATAAAAACTTTTCTTTAAAGTTAGGGCGTCAGGAAATAGACTATGATGATAGTAGAATATTTGGAAACGTAAATTGGTTACAACAAGCAAGAAGTCATGATTTGGCATTATTTAAATATGAAAAAGATAGATTTAAATTTGATTTAGGATTAGGGTTTAATCAAGATGAAGAAAAGGTAGTAGGAACTAACTTAAAAACAAACACTTATAAAGCAATTCAATATGCTTGGTTACATAAGGATTGGAACGGATTTTCGGGAAGTCTTTTATTCTTAAATAATGGATTGCAGTCTCCAAATGGACTAAAATATAGTCAAACTGTAGGAGCTCATTTGAATATAGATAGTAATTATTTTGATATTGCTACTAACTTGTATTACCAATTAGGAAAAGATGTGCTTGATAGAAAATTGAATGCTTATTTGTTAGGATTAGAAGCAAGCTATAGAGTAGGAGTTAAGGGAAAAATAGGATTAGGTGCAGAATTGCAAAGTGGAAATAATTCAAATACTTCAGTAGAAAATAATAATGCATTTACTCCTTTTTATGGAACGAATCATAAGTTTAATGGATTGATGGATTATTTTTATGTAGGAAACCATATAAATAATGTAGGATTGTTAGATGTTTATTTGAAAGGTAATTTTAAGCTGTGTAATCAATCATCTTTGGTGATAGCCGTACATAATTTTTCAGCAGCTGAAAAGTTGAGCGATGATACAACCAAACAATTAGGAACTGAAATTGATTTGATTTATGATTATAAGTTTACTAAAGATGTAGTAGTAAAAGTCGGCTATTCACAAATGCTTGCGGCTAAAGGAATGGAGATTTTAAAAGGAAACTCAGACGATAACGTCAACAATTGGGTATGGGCAATGGTAACTGTTAAACCAAGACTATTTTCAACAAAATAA
>FCGIAJ_01240 DUF542 domain-containing protein
GTGTCTATAAAAAGAACAGTAGCAGATTATGTTACGGAGAATATAAAAACGGCGCATGTTTTTAATAAATATGGAATACACTTTTGTTGTAAAGGAGAAGTAACTATTCAAGAAGCTTGTTCAGAACGAAATATAAATGTTATGGACTTAGAAAAAGAACTACTAACAGTTGATCGAGTAAGTGACCTCATAGAGGATTATAATAAATGGGAACTAAATTTTTTAATGATTTATTTAAAAAATGTGCACCATGTATGTCTTAGAGAAAACTTGTACTTATTATCTCAAGCTATTGAAGAAATATTGGAGACACCCCAGCCTTTTCATGGGGAATTAAAAGCCATTGAAAAACAATTTAAATTGATGAAAATAAGGCTAAGTAAGATCATAAGTGAAGAAGAAGAGGTGTTATTTCCTTTGATAAAGGAGTTGATAGCATTGAAAAAAGAAAAGGACCTGTTTTATGATAAAAACCTGTTAAGAAAGAAATAG
>FCGIAJ_01245 Cytochrome c-type protein
TTGAATTTTAATCACGAAATATTACCTAATAAAAAATCTAGGTGGAGACGAATTGCAATTATTTTAATAGGAATACTTACTGGATTGGTTTTTTTTATGGCAAAAGAAGCTTCTTTAGTTTCTTATATGTCAGATGATTCATTGGCTTGTGTAAACTGCCATGTGATGACGCCTATGTACAATAGTTGGATGCATAGTTCACATAGAGAGAGAGCTTCTTGTAATGATTGTCATGTTCCGTATGATAATGTATTCAACAAATATTTTTTTAAAGCAAAAGATGGGCTATTTCATGCATCTGTATTTACAGCAAGAGCTGAACCAGAAGTGATGTTTATGAGAGCAGCTTCACAAGAAGTAGTACAAGATAATTGTATTAGATGTCATTTGCAGCAGGTTACCCAAACTAAATATGACGGATGGATAGAGAATCATAGAAAAAATAGAACAGCGCGAAAGTGTTGGTCTTGTCATCAAGAATTGCCTCATGGAACAGTTCATGGTATTTCAACAATTAAAAATAATATTGCACCTATTCCTACAGACCCATTAGAAACAGTGGTTCCTAATTGGTTATATCAACAAATAAAAGACAAAAACTAA
>FCGIAJ_01250 Cytochrome c-552
ATGAAAAATAAAGTATTATTTATAATAACGGTAGTTGTAGTGTTTCTATTAGGTTTACTAGCTTCAAGTATTGTAAATAGAAAAAATGAAGCGGGGTACAAATATGTTCCTCAAGCAGAAATAGCAGAAAATGAACCAAGAAATGAAGAATGGGGGAAGAACTTCCCAGCAGAGTACCAATCTTTTTTACAGACAGAGAAGAATGATTTTGCATCTTTTCAAGGGGGGGCTAAAATGCGAGATATGTTAGAGGAAGATGCGCGTTTGGTAGTGCTTTGGGCAGGGTATGGTTTTTCTAAGGATTATAATCAAGGAAGAGGGCATCAATATGCTGTAAAGGATATTTATAATACGTTAAGAACAGGAGGTCCTATAGGAAAAGGAGATGGTCCAATGCCTGCTACTTGTTGGACCTGTAAGAGTCCGGATGTGCCAAGATTGATGAATGAAATAGGAATTGAAGCATTTTATAAAGGAAAGTGGGCAGATAAAGGAGAAGAAATTGTAAACCCTATCGGTTGTGCTGATTGTCATGATGCTGAAACTATGAAATTAACAATAACACGCCCTGCTTTGGTGGAAGCATTTGAAGCAATGGGAAAAGATATCAATAAGGCTACGCATCAAGAAATGCGTTCTTTGGTATGTGCACAATGTCATGTTGAATATTATTTTGATAAGAAAAAGCCAGGTAAAGAAGGGATTCCTTATTTAACATTTCCATGGAAAGAAGGAATGTCAGTAGAAGCTATGGAAAAATACTATGATGATATGGAGTTTAAAGATTGGACGCATAAGTTAAGTAAAGCTCCTATGTTAAAAGCTCAGCACCCAGGCTACGAAACTTATTTAACAGGAGTACACGCTGATAGAGGAGTTTCTTGTGCCGATTGTCATATGCCTTATAAAAGTGAAGGAGGGCAAAAATTTACAGACCATCATATTCAATCACCAATGAATAATGTAGCCAATTCATGTCAAGTTTGTCATAGAGAAGAGGCAGATAAGTTAAAAGCGAATGTATATGAACGTCAGCAAAAATCAACGGAAAGTAGATTGAAATTGGAGGATGCTTTGGTAAGAATGCATATAGAAGCTAAAAAATGTTGGGATTTAGGAGCTACGGAAAAACAAATGCAGGCTATTTTACAAGACATTCGTCATGCACAATGGCGTTGGGATTACGCTGCTGCTGCTCATGGAGCTTCTTTTCATTCACCTGTAGAAATAGGGAGAGTCATTAGTGGAGGGCTTGATATTGCCACAGAAGGTCGTGTAAAGTTAGCTCGTTTATTGGCTGAACTAGGACATAATAAGCCTGTTATTGTTCCTAATATTTTAACAAAAGAAAAAGCTCAGGAATATATAGGATTGGATATCGAAAAATTAAAAGCAGAAAAAGAGATTTTTAAAAAGAATTTATTACCCAAATGGTTAGAAACAGCTAAAAACCGAGAGGCCAATTACGATAGCAAAGAGGTTTCGATAAAGTAA
>FCGIAJ_01255 Cytochrome c assembly protein
ATGCCAATGGTTGTTGCGATTGGTAAAAGAAATAAACATTATTATATGCAAAAAATATACAAACTATTTTCATCATCAATTTTAGCATTATTGTTATTAGTAATTTACGCAATAGTAATGGCAATGGCAACATTTATTGAAAATGATTATGGAACCGCAGTAGCATGGGCAAGTATTTATGATTCATGGTGGTTTGAATTCCTACAATTAGGTTTGGTGATTAGTTTTATAGCGAACATTTTTAAGTACCGTTTATATAGAAAAGAAAAATGGGCAGTATTATTATTTCATTTGGCTTTTATAATTTTATTATTAGGTGCTGGAATTACTCGTTATAGTTCTTATAGTGGAATTATGAGGATTCGAGAAGGAGAAACTTCAAATGTCGTAATCTCAGATACAAAGTTATTATCGGTAACTTTGATAAAGGGAGAAGAGCATACTCAAATTCGTAAAAAGTTGAACTTTTCGCCTTTAAAAGAAAACGGTTTTACTATCAATAAAATATTTCAAGAACTTCCTATTGTTATTTCATTTAAAGAATATGTAGTTGATGCCTCGCCAGAAGTCATTTTAGATAGTATTAAAGGAGTACCCTTGTTAAAAATGGTAACTACGGGAGGAAACGAAAAAAATACAATTTATTTAAAAAAGGGTGAAGTTGAAAAAATAGGCAATCACGAACATGAAATAGGTTTTGAATCTGACAAAGAGGGAATCATTAATATATACGAAAAAAATGGCTTATTTCAAATACGAAGTCCTTTTCCTGTTGATTTCTTTATGATGGAAAACCAACAAGCAGGAAGAATAAAACAAGACAGTTTGCAAAAAATGTCGTTACGTACTTTGTACCGGTCTGGGGATTTCTCATTTGTACCTACTTCGTTTCATCCTAGAGGAAAGTTTAAACTAATAAGTACCTCTTCTAAAAAAATAGAGAATGATAAGAGTTTGGATGATGCATTAATTATAACAGTAAAGGTAGGAGATGAAGAGCAAGAAGTAAATATTTTATACCGAGAAGGTTTTTTACCCATAAAGCATCAAGTTGATTTTAAAAATGGTGTAAAAGCAATTATTTCATACGGAGCAGGGGTTATTAAAATACCCTTTTCTATTAAGTTAAATAATTTTGAATTAGAACGCTACCCAGGATCTTCAAGTCCTTCTGCTTATACTAGTAACCTAACTGTTGTAGATGATAATATAAAATTTGACTATCGAATTTTTATGAATAATGTATTGGATTATAAAGGATTTCGTTTTTTTCAGGCAAGTTATGATACTGATGAAAAAGGTACTGTACTCTCTGTTAATCATGATTTTTTAGGAACTTGGATTACTTATTTAGGGTATTTACTCATGGGAATAGGTATGTTTTTTACGCTCTTTGGGAAAGCATCTCGATTTCAATTAATTCAGAGAAAGCTTAAAAAAGTAAAATTGAAAGGAACAATAAGTACATTTGTTTTGATCTTTACAAGTTTATCTTTATTGGCGGTCAATAAAAAAGATGGCGTTCCTATGACCTCAATAGATAGTCTTATACGTTTACAACAAACGCAACTAGATGAGGAACAAGCCAGATTTTTTGCACGATTATTAGTGCAGGATTTAGATGGACGTATAAAACCAATAAATACATTAGCATCTGAATGTATTCGAAAGCTATCTAAAAAATCAAGCTTTAAGTATCTTATATCAGGAAATACGATACAATTAAATGTAAGTCAAGTTTTCCTAGGAATGCATATGGCTCCTCATATATGGCAGCGCATTCCTATAATTAAAGTAGATACAGGTAAAACGAAATATTTATTGAACACTATACCAAAAGGAAGTAATGGATTGTATTCATTTATTAGCTTTTTAGATAAAGATGGTAATTATTTACTAGCCTCTGATGTAGAGAAAGCCAATAAAAAGAAACCTTCGGAACGCAATGAGTTTGATAAAGAGGTACTAAAAATAGATGAAAGGTTTAATATTTTATACAATTTGTTTGCAGGAACATATTTAAGAATTTTTCCAAATAAAAAAGATGAGCATTACACGTGGTTTAGTTACCGCCATCATTTTAATGATTTTACAGAAGAAGATGCACGTTTTGCGAAAAATATATTGCCAGCTTATTTTAAAGATATACAAGAAAGAAAATATGAAGCAGCTTATGAAAAACTTATGTATATCAAAAAATATCAAGAAATACTAGGTAAAGAGATCATTCCATCATCAAAGCAGATTGAAGCAGAGTTGTGGTATCAGAACGCAAATCTTAATTTTTGGTTATTTCAAATACTTTTTATGACAGGATTTTTGTTATTAATAGTGGCGGTTGTTAAAATGTTTTCTAATAAAAAAAAGGTATCTTTTGTATGGAATATGCTTATTGTAATAACATTAATATCATTTTTACTATTTACATTCAACCTTCTTTTAAGATGGTATATCGCTCAACATGCTCCATGGAGCAATGGATATGAAATGTTGGTTTTTGTAGCTTGGTGCTTATTGCTAAGTGGCTTATTAAGCTTTAGAAAATCAGATTTTGTACTGCCTTTGGCTACATTGTTTGCAGGTGCCTTATTATTTGTAAGTTATTTAGATTGGTTAAGTCCTGAAATTACAAATCTAATGCCCGTTTTAAAGTCGTATTGGCTAAAGATTCATGTAGCAACAATTGTTAGTAGTTATGCTCCATTGGCACTATCAGCAGTTTTGGGTTTGATGACATTGCTGTTAATTTCGTTTAAAACAGCCAAAACAAAGAAAATTATTGAGCTTAAAATTAAAGAACTTGCTTACATCAATGAATTGTCTATGACAATCGGACTTTTTACTTTATCGGTAGGCACTTTTTTAGGAGGTGTTTGGGCAAATGAAAGTTGGGGGCGCTATTGGGCTTGGGATCCTAAAGAAACATGGGCCTTAATTAGTATAATAGTGTATGCAATTGTATTACATTTAAGATTTATTCATAAACTAAATAATATATATACCATTAGTGTGGCTAGTATGTTTGCTTTTTGGTCAATTATTATGACTTCTTTTGGAGTCAATTATTATTTATCGGGCTTACATAGCTATGCAGGAGGAGATTCCGTTCCTATTCCTGCTTTTGTTTATTTAATTTTTGCGATAATGATAGGTATTTCTATAGTTGCATTTTTTAAAGAAAAAAGAAAAAAGAAATAA
>FCGIAJ_01260 AcetylCoA-hyd-C domain-containing protein
TTGGTGGTGATATTTGTCGGCAATCTTGTGAAAATTAACAAGATAGTAACTTGTTTCGCTATAGGATCTCAAAAACTATATGATTTTATTGATGACAACCCTTTAGTACATTTTAAAGAAGCAGGTTATACCAATGATACTTCTATTATAAAACTAAATCCAAAGGTAACTGCTATAAATAGCGCTATTGAAATTGATATTACAGGGCAAGTTTGTGCTGATACAATTGGTAAATATCAATATTCAGGGGTTGGTGGACAGATGGATTTTGTGCGTGGTGCTTCCTTATCAGAAGGAGGAAAAGCAATTATAGCAATGCCTTCTATTACTGCTAAAGGTATTTCTAAAATTACACCGTTTTTAAAAGAAGGTGCTGGTGTAACCACTACTAGAGCTCATGTGCATTATGTTGCTACAGAATATGGAGTTGTTAATTTATTTGGTAAAAGTTTAAAACAAAGAGCCAAAGCTTTAATATCTATTGCACATCCCAATTTTAGAGAAGAACTGGAAAAAGAAGCAGCAAAACGCTTTTCTTAA
>FCGIAJ_01265 DDE-type integrase/transposase/recombinase
ATGGGGCAAATATACCACGCTAACGCAAAAACTAATATAACTACTCGTAGTATCATTTCTAAAAGTACGTTAAAAGCTTCTGATTTATCTTTAATGTACGGCGTTTCAAAATCTACTATTTACAAATGGCGTAAAAGAGATACTTTTAAAGATAAAAGTTGTATTCCTAATACTATAAACTATTCTCTTTCAGCTATTGAGGAAAATGTTTTGATCCAAATTAGACGAAGTACATGGAGTTCTTTAGATGAAATTTTAGAGTCCTTTTTTCCTGAAAATCCAAGATATTACAGGAGTGTTGTGTATAGGTCTTTTAAACGTCACGGAGTTAATAAGGTCCCTGGTTTTGAAAAGCAAAAGGCTAAAAAATTTAAAGAATATAAGCCGGGCTTTTTGCATATAGATGTAACTTACTTACCCTCTATTGAGGGTAAAAGATATTATCTTTTTGTTGCTATTGACAGAGCTACGAGGTTGATTTATTATAAAATATACAAAAATAAAACTGCTTCTAATGCTGCTAACTTTTTGGAATTGTGTACTGATTTTTATCCTTTTAAGATAACTAAAGTTTTAACGGACAATGGTGCAGAATTTACAAATCGTTATATAAAAAAGAATAGCGAAAAAGGTCGTTTTGATAAAATTTGTAGTCTTAAGGATATAGAGCATAGGTTAACTGCGCCGTTTAAACCTCAAACGAATGGAATGGTAGAAAAAGCTAATGATATTATAAAGCAAAATACCGTTAAAATTCATACTTATGCTAACTTATCCGAAATGGATACAGATTTAACGAGCTTTTTGAAAACTTATAACCTCTATAGAAGACATGGTTCGCTAAGGAAAGAATTGAATGTTAGATCACCTTTTGACGCTGTCAAAAAATGGTATAGTTTAGAGCCTTTTATATTTCATCATTTACCAACTAAATTAGAAAGGAATTTGCAAAGTATTGCATCTGTATTTGGTGGTGATATTTGTCGGCAATCTTGTGAAAATTAA
>FCGIAJ_01270 hypothetical protein
ATGGTAAGGTATGAACATGGTGGTACACAGTGGTTGAGAACTAAAAAAGGGCGTAGTATTGATAAAATTGTCGCCTGGTTTTCAAAATTGCCTCATTATAAATGGTTAAAGGTGTTTGAATTTGAAAAAGGAAAAGTTGGTAAAAAATATTTTTATCATACTTCGACTGGATTTTATGGCTTTAATTGA
>FCGIAJ_01275 hypothetical protein
ACAAATATGAAAGTGGAATTGTGTGTTTTTAAAAGAAGAGCAAGTAATAGTGGGCGAGGTATTTTTGTAAAGCAATCTAATCATACTAAAATTTCCAAAAACACATTTGGAGATACAGATGCTACTGCGTATTTCGTAACGGCTATTAATGATAATAGTACTAGAACTCTTATTGAGGAAAATATAATTAATAGAAATGCTTTATGGGTAAACGAGAAGGAAACAGATCATGGTATTTATGCACATAGCTTTGATGGCTTAATGATAAAGAATAATACCATTTCAGGATGGCCAGCGGATGGTACAGGAGGTGCTGTTAAGGCTAGAAATAGTGAGAATTTAACCATTACGGGCAATACTATGAAAGATTCCGGAATTATATTGAATGTATATGATAATTTACCTACTAAATATTTAAAAAATGTAACTATTCAAAATAATATAATAACGTTAAAAGCAGGTGATATAATAGATGATATCTACAGTGGAATTGGATATTGGAAGAATACTGGAGATAGGCTAGTTTTTATGAAGAGTCTATTAAAATAG
>FCGIAJ_01280 hypothetical protein
ATGAAAAATTCAATTTTAAAAACAGGTGCAAAATATATGGCAATAGCAGGACTATTAGCAGTGTATTCTTGTAGTTCAGAATTAGAAAAAGACCTACCGCAAGCAAAACCTATTTCAAGACAGCTTGCTACAAATACGCTAAATATAACAGCAGGAATGGATCTTGCTGGAATTAATGGGATATTAAACCAAGCACAATCGGGAAATATTATAGAGGTAGAAAGCGGAACTTATGCTATTACAGGGAAGCTAGAATTAAAAGATGGAATTACATTGAAAAAGCAAGCAGGTGCAACAAGTGCTCCTATCTTTGATGCTATGAGTAGTTCTACAAGTCAAATGCTAGAACAAGATTGGAAAACAGGAAACAAGAATGTAACTATTGAGGGAATTACTTTCTATAATATCCGCTTTAAAATAGAAAATGCTGATGGTATCTCTTTTAATGATTGCATTTTCGATCATGGAGTACGAAAAGCAGGAACTACTAAATCAGATACAAATGATGCTTATATACAAATAGTAGGT
>FCGIAJ_01285 Integrase core domain
ATGCTAACACTTAGAAAGAAAACAAGTGCTAGAACTACAAACTCTTATCATCGTTTTTATAAATATAATAACATCATAAAAGACTTAGAAGTTACTAGAGCGAACCAAGTTTGGGCTTCTGATATAACATACATTAGAACCGTAAAAGGATTTTGTTACTTGGCTTTAATAACTGATATGTATTCAAGGAAAATAGTGGGTTATGACCTTAGTGATAGCTTGGAATTAAAAGGATGTGTAAGAGCTCTTAATAAGGCTATTTATCAAGCTAAAAATATTAAACAGCTTATTCATTAT
>FCGIAJ_01290 hypothetical protein
ATGAACACCAGAGTAAAAGTGGAAACTAAAGACGAAATATCTAGAATCAAAGCACTTCAAAAAGAGATTGAACAGCTTAAAAAACTACTACTTAAAAAGGATCTCGATGCTATGGTAATGGATTCTTACCTTGAAGTAGCAGCTGAAGACCTTGGTTACAAATCAGTTAATGAGCTAAAAAAAAAGCTAAGTATAAAGGCTTAA
>FCGIAJ_01295 hypothetical protein
TTGGCTTTTTTTCGGGGGGGGTCAATTTCTGTATTAAAAGAAGCTTGTGATACGGAAAGAATTCCTATTTATGATGAATTGAGATTCCGCGTTTCTGGATACTTGAGTAAGGTTAATAATGGACTAAAGGCAGGAGACGAAATAACAATTCTCGATTTTCTTAAAAAAGACATCTATCCTGTTTTTAACCATATAAAAGAAATCAATGCTACATTATTCGACCTCGTTAAAACATATACTAATCGACTCGATGATAATTTGCATGTTGTATATGAGAAACGAAAGGCGTATGAACATAGTGTTACCCTTTTAAATAATAGATTAACTCAGTTTATTGATCGCAAACAAGAAGAGGCACAAGCTATGTTTCCTCATTATTTTGAACGGTACAAAACGGATGGTGTAGAGTACAATATGTATATAGGACAATCTTTAACTAAAGAAAAGAAATTTGACCTTTTATATTTGTATAATTTACGCTTGTGGCAGTTACAGATTATGTGCGAAATGGAAAATGTAGCAAATACTGCTCGTAATTCTATGGAGCATGATTTACGAGTTGCTTCTCTTATTTTGGTACATAGCTCATCTTTAACTATTAGATTTAGAATGGATGAAAAGCAGTTTGATGTTGATGGTGCTTATAATATTCGTTATGAAATTATAAAAAAGAGAGTGGATAAAGCTCGTATTAAAGGAACTAATGAGCGGTTGACTGCTCCTGGGAAGATTGCCATCGTATATACTCAAGACAAAGATGCTAACGAATACTTAAAATATATATATTACTTACAATCTAAAAACCAACTGGGCGATATTGAAAAACTAAATTTAGAAGACCTACAAGGAGTTTCTGGACTAAAAGCGCTTCGGGTTACAGTTATTTACAATACCAATTTTAGAGAAGAAGCAACCATTACCTTTCAAGATTTAATTGAGGAAATTAAGAAATAA
>FCGIAJ_01300 Argininosuccinate lyase
ATGAAACTTTGGGATAAAGGATTGACAATCGATCAAAAAATAGAGCAATTTACTGTAGGAAATGATAGGGAAGTGGACTTATACATCGCAAAATATGACGTACAAGCATCATTGGCGCATGCAAAAATGTTATATGAGGTGAATATTCTTTCAAGAAAAGAATTAACGATGTTAGAAACAGGCTTAAAAAAACTAGCAATTCAAATTAAGGAAGGCACATTTGTTATTGAACCTATGTTTGAAGACGTACATTCTAAAATAGAATTTGAATTAACAAAGGAATTTGGAGAGGTAGGTAAGAAAATACATACAGCACGTTCAAGAAATGATCAGGTTTTGGTAGCATTACAGCTTTATTACAAAGAAAGTTTGCTAGAAATAAAGAAAGAAGTGAATATTCTTTTTAATACCCTTTTGTTAATAGCTGAAAAATATAAAAATAATCTAATTCCTGGTTATACGCATTTGCAGGTAGCAATGCCTTCGTCTATAGGCTTGTGGGTTTCAGCATATGCAGAGTTGCTCATTGATGATGTTAGTATGTTAAATGCAGCTATCAAAATTATAGATCAAAACCCCTTGGGTTCAGCCGCAGGTTATGGCAGTTCTTTTCCTATTGATAGAAACTTTACAACTACATGTTTACAGTTCGAAACTTTAAAATATAATGTTATAGCAGCACAACTAAGTAGAGGTAAAAATGAGCGTTTTATAACGGGTGTTTTAGGAGGAATATGCAATACATTATCGCGTTTTGCGATGGATATTTGCTTGTATAATTCTCAAAATTTCAACTTTATTTCATTTCCTGAAGAATTAACAACAGGAAGTAGCATTATGCCGCATAAAAAAAATCCAGATGTATTTGAATTGATTCGAGGAAAGTGTAATAAAATACAAGCATTGCAAACGGAAATATTGCTAGTAACAAATAATTTACCAAGCGGATATCATAGAGATTTTCAATTATTAAAAGAAAATATGATTTTAGCAGTAGCAGAAGTAAAAAGTATCTTAACCATTTTTACGTATGCTATTCAGCAAATGATCATAAAAGAAGTTGATTTGAATGAAGAAAAATACCAGCACTTATTTACTGTTGATAGTATTAATAATTTAGTAATGGAGGGGATGCCGTTTAGAGAAGCATATCAAAAAATAGGAAAGGAGGTAAAAAACAATACCTATGAACCAAATACAAATAAAAAACATACTCATATAGGCAGTGTACATAATTTATGTTTGGATAAAATTAAGATCAAAATGAAAAGAGTGCTTTAG
>FCGIAJ_01305 Acetylornithine deacetylase
ATGAAGATAGAGGAGCAACTGACAGAAAAAGCAATTAATTTGCTCAAAAAGCTTATAGAAGTGCCTTCCTTTTCATCAGAAGAAGCAGGTACGGCAGCTCTTATTGAGAAGTGGTTTGATAAAGAGTGCATAGCTTTTAAAAGAACGAAACATAATATTTGGGCAATTAATAAATATTTTGATAAGAAAAAACCTACGTTGCTTCTAAATTCTCATCATGATACCGTGAGGCCTAGTAAAGGATATACTAAAAACCCTTTTAAAGCAATAGAAGAAGATGGGAAATTGTATGGTTTGGGAAGTAATGACGCGGGAGGTTGCTTGGTTTCTTTAATGGCAACATTTAGTTATTTTTATTCGGTTAGAAACTTAAATTATAATATTGTTATAGTGGCTTCTGCAGAAGAAGAAAGTAGTGGTGCAAATGGATTGAATTCCATGTTGTCCGTCATACCTAACATAGCGGTAGCAATTGTTGGAGAACCTACGCTAATGAATTTAGCAATAGCAGAAAAAGGGCTGGTGGTATTGGATGCAAAAGTAAAAGGAACTCCTAGCCATACAGCGCACCCGAATAAAAATAATGCGATTTATAATAGCATTGAGTTCCTGTCTTGGTGCAGAGATTTTACATTTGATAGAAAGTCAGAGATGCTTGGAGATGTGAAGTTAACAGTGTCTCAGATAAATGGAGGTGTACAGCATAACGCAGTACCCTCTGAAGTACATTTAGTGATTGATGTACGTGTGAATGATCAATATACAAATCAAGAAATTATGGATACCTTAAAGGAAAAAGCTCCTTGCTCAGAAATTCGCGCGAGGAGCTTACGATTAAACTCATCTTCAATTTCAAAGGAGCATCCTTTAGTAAAAGCAGGAATTCAAATGGGGAGAGAAACTTATGGCTCACCAACGCTTTCAGATCAAGCTGTTTTAAGTTGTCCATCTTTAAAATTAGGACCAGGAGATAGTAAGCGTTCTCATACTGCAGATGAGTTCATTTATCTTTCGGAAATAGCGGAGGGTATTACGATTTATATTGAGTTATTAAAAAGAGTACTAATGAAAAAATGA
>FCGIAJ_01310 Acetylglutamate kinase
ATGGAAGCGATAAAAATAATTAAAGTAGGAGGAGATATCATTGATGATGCTGTTAAATTAGAGGAGTTTTTAACATTGTTTTCCAACATAAAGTCTCCTAAAGTATTAGTGCATGGAGGTGGAAAGTCTGCTACGGAATTAGCAACTAAAATGAACGTACCTGTTCAAATGATTGGAGGAAGACGTATTACAGATTCGGCTAATTTAGAAATCATCACAATGTTATATGCAGGAAAGATTAATAAAAATATCGTTGCTAGGCTACAAGCCTTGAACTGTAATGCAATAGGGATGTCAGGTGCTGATGGAAATACCATAGTAGCACATAAACGATCTGTAGAGGATATAAATTTTGGATTTGTTGGAGATATAAATTTTGTAAATACGGCTTCTCTTAAGTTGTTTTTAAAAAATGGTATGGTACCTGTTTTTTGTGCAATAACACATAATGAATTAGGACAGTTGTTAAACACAAATGCAGATACTATTGCTTCGGAATTAGCAATAGCTTTAGCAAAGGAATTTAGAATAAGTTTGTACTATTGTTTTGAAAAAGAGGGCGTTTTAGAAAATATTGAAGATGGAAGTACCGTCATAAAAAAACTCAATACCGATACATATTTACAATTAATTGAAAAAGGAGTGATTGTTGGAGGTATGCTACCAAAGTTAGAAAATAGTTTTCGAGCTGTGAATAATCAAGTAGTAAAAGTATGTATAGGAAACCCCGCAATGCTAATAGGATCTAATGTGAATTATACAACTATAGAAAGATGA
>FCGIAJ_01315 N-succinylornithine carbamoyltransferase
ATGAAGAAATATACAAGTTTAAATGATATAGAAGATGTATCAGCACTTATTCAAAAAGCTATTTGTTTAAAAAAGAACCCTTTTGCTTATAAGTCTTTAGGAAGAGATAAAACATTAGTTATGCTGTTTTTTAATTCGAGTTTAAGAACCCGTTTGAGTACCGAAAAGGCGGCGAAAAATTTAGGGATGGAAGTCATGACCTTAAATATAAATAATGCTTGGGGTTTAGAATTCGAAGAGCACGTAATTATGAATTTTGATAAAGCAGAGCATATTAAAGAAGCAGCTAAAGTTATTTCTCAATATGCAACGATTATTGGAATAAGAGCTTTTCCTAATTTAAAAGATAGCAATCGAGATGCGTCAGAATATATTTTAAATGGCTTCCAGAAATATGCAAGTGTCCCTATTGTTAATCTGGAAAGTGCTACAAGACATCCTTTGCAAGCGTTGGCGGATGCAATTACTATTGAGGAATTAAAAACAAAAGAAAAACCGAAAGTAGTGCTGTCTTGGGCACCACACCCCAAAGCATTGCCGCAATCTGTAGTGAATTCATTTATAAAGATGATGCGTCGAGTAGGGGCTGATTTTACGATAACACATCCGAAAGGTTACGAACTCAATAGCAAAATAATTAGAGAGTTTTCAGTCAATTATAATCAGAAAGAAGCTTTGAAGAATGCAGATTTTGTGTATGTAAAGAATTGGAGTAGTTATACGGATTATGGAAAGGTATTAAATACCAATACTGATTGGATGCTAACAAAGGAAAAAATAGGGATAGCTAAATTAATGCATTGCTTACCTGTAAGAAGAAATGTGGTTATAGAAGATGCTGTTTTAGATGGAGAAAATGCAATAGTTATCCAGCAAGCAAATAACAGAACTTACGCAGCTCAAATAGTTTTAAAAGAATTGTTGGAAAATTTATAG
>FCGIAJ_01320 hypothetical protein
TTGCTAGAGCGAATAAAAGATACTGCTGACTTTTTTAAAAGGGAATTACGAGATGTAACCGAGATAAAAGCGGTGAAGGGAAGAGGGTTGATGCTGGGGTTGGTATTTGATTTTCCGATAGAGGAATTGAGAAAAAAATTGCTTTTTAAGCATCATATTTTTACAGGGAATGCTAAAAACCCGAAGGTATTAAGAATATTACCTCCACTAACTATTACTAAGCGTGATTTAAGCGTTTTTATAAAAGCGTTAAAAGAAGAATTATGA
>FCGIAJ_01325 Acetylornithine/acetyl-lysine aminotransferase
ATGAAGTTATTTGAAATTTATTCATTGTTCGATATCACTCCAGAAAGAGGAGAAGGGAATTATATTTTTGATGAAGAAGGAGTTAAGTATTTGGACTTATATGGAGGGCATGCTGTTATTTCTATAGGGCATTCGCATCCAAAATATGTTGAGAATATAAAGAATCAGGTAAGTCGGTTAGGGTTCTACAGTAATGCTATTCAAAACCCTTTGCAAAAAGAATTGGCATTGAAATTAGGAAGGATTTCTCAATGTAGTACATACAATTTGTTTTTGTGTAATTCTGGTGCAGAAGCAAATGAAAACGCATTGAAGTTGGCTTCCTTTTATACAGGAAAGAAAAAAGTGATTGCTTTTCAAAATGGATTTCATGGAAGAACATCCGCAGCTGTTGCCGTAACGGATAATTCAAAAATAATAGCTCCGATTAATGCACAACAAGAAGTCGAACTTTTAAAACTTGGAGATATAGAATCGGTGGAGAAGTCATTTGCTAATTATGATGTTTGTGCTGTAATTTTTGAAATTATTCAGGGAGTTGGAGGTTTGGATGAGGCACCAACATGGTTTTATCAGGGGGTAGAAAAGTTATGTAAAAAATACGGGGTAATCCTTATTGTAGATGAGGTGCAATGTGGATTTGGAAGAACGGGAGATTTTTTTGCTTTTCAAAAGCATGGATTAACACCGGATATTATTTCTATGGCGAAAGGAATGGGGAATGGTTTTCCTATTGGAGGGGTTTTTGATTCACCCAAAGATAAAAGCATCTTATGGAATGTTAGGAACTACTTTCGGAGGAAATCATTTGGCTTGTGCTGCTTCATTAGCTGTTTTAGAAGTGTTAAAAAAGGAGAAGTTGCTAGAGCGAATAAAAGATACTGCTGA
>FCGIAJ_01330 Pyrroline-5-carboxylate reductase
ATGAGAATCGCAATTATAGGAACAGGGAACTTAGGGAGTTCTATAGCAAAAGGATTACTAGCAAGCAATGTCATTACAAGGCTGTACTTAACGAAGAGAAATACAGCAACATTATCAGAATTTAGTGGTTATAAAAATGTCATTTTAACCAATGATAATCAGGAAGCGATACAAAATTCAGATTGCATCATTTTTGCTGTTCAACCAGCACATTTGGAAAAAATATTGGTAGCTATTAAAAAGTCCTTAAAAGAAAATCATGTTTTAATATCAACAATAACGGGCTTTTCTATTGCAAAAATGGAAGCTATCGTAGGAAAAAATAGGTTTTTAATAAGGGCCATGCCAAATACTGCAATTGCTGTAGGAAAATCAATGACCTGTTTGTGTGGAAATGTAGCAGGAGAAAAAAGAATTGAAATAGCAGAAACTATATTTAATAAGGTAGGAGCTTCTATTGTAATTCCAGAAAATCAAATGCAGGCAGCAACTGTAATTTGTGCAAGTGGAGTTGCCTTTTGGATGCGATTGATTAGAGCAACGACGCAGGCTGCAATTCAATTAGGATTTGATGCTAAAGAGGCTCAGAAACTTGCAATGTTTACTAGTGAGGGAGCAGCGAGTTTGTTAATAAAAACGGGGAATCACCCAGAGGAAGAGATTGATAAGGTAACTACACCAAAAGGTTGTACCATAGAAGGATTGAATGAAATGGAGCATAAAGGATTAAGTTCTTCTTTGATACAGGGAATGGTAGCTTCATTTGATAAAATTAATAGTATAAAATCAGATCAATTGTAA
>FCGIAJ_01335 N-acetyl-gamma-glutamyl-phosphate reductase
ATGATACAAGTAGGAGTTGTAGGAGGGGCAGGCTATACTGCTGGAGAATTGATACGGTTATTACATTCACATACAAAGGTTCAGTTGAGTTTTGTATATAGTACCTCGTATGCAGGGAATCAAATTAGCGAAGTTCATCAAGATTTAATAGGAGATTTAGATAAAAAATTTGTGCGTAAAATAGATAAAGAGGTCGATGTCGTTTTTTTGTGTTTGGGACATGGTAAGTCGAAAACTTTTTTAAAAGAACATATTTTTTCAGAAACTACTAAAATTATTGACTTGAGTAATGATTTTAGATTGGAAAAGGAGAAGCTTTTTAAAGAGAAGAGTTTTATATATGGTTTGCCAGAATTGTCAGTTAAAGCAATTGGAAAAGCTAATTATATAGCAAATCCAGGTTGTTTTGCAACGGCAATACAATTGGCAATCTTACCATTAGCAATAAATAAACTGTTAAAGGATGACCTTCATATAAATGCAGTGACAGGAGCAACAGGAGCAGGCACTTCGTTATCTAAAACCACGCATTTTGCATGGAGAGATAATAATTTTTCATATTACAAGCCTTTTACACATCAACATTTAGGAGAAATAGAACAGACTATAGGAAAATTACAAGGAGATTTTGAAGGAGAAATAATGTTTATCCCGAATAGAGGGAATTTTTCAAGAGGAATCTTTACAAGCTTATACACTTCTTTTGATGGAACCATAGAAGAGGCCATTTCAATATATAAAGCGTTTTATAAAGAAGCTCCGTTTACATTTATTTCAGATAAAGAAATTCATTTGAAACAGGTGGTCAATACGAATAAATGTTTACTTCATTTACAGAAATATAAAAATAAATTATTGATATCTAGTGTGATAGATAATTTACTAAAAGGAGCTTCTGGACAAGCGATACAAAACATGAATTTATTGTTTGGTTTTGAAGAAACAGAAGGACTACAATTAAAAGCTAACTTTTTTTAA
>FCGIAJ_01340 Citrulline--aspartate ligase
ATGAAAAAATTAGTAATAGCCTATAGTGGAGGTTTAGACACATCGTATTGTGCTGTAAGCTTATCTGAAAGAGGATATGACGTTCATGCGGTAAGCGTCAATACAGGAGGATTTTCAGAAAAAGAGATTAAAAAAATAGAGATAAATGCTTATAAAATGGGAGTTTCAACTTATAAGAGTATCAATGCAATTCATACTTATTACACTAGAGTGGTGAAGTACTTAATTTATGGAAATGTATTAAAGAATAATAGCTATCCACTGTCTGTAAGTGCAGAAAGAATTGTTCAAGCCATTGAAATTATTTCCTATGCTAAGAAAATAGGAGCAAAATATATAGCACATGGAAGTACTGGAGCAGGAAATGATCAGGTTCGCTTCGATATGATTTTTCAAACACTAGCTCCAGAAATAAAAATTATTACTCCAATAAGAGATCTGAAATTAACAAGGCAAGAGGAAATAGATTACCTAAAAAAGAAAGGGATTGATATAACATGGGAAAAAGCAAAGTATTCTATTAATAAAGGGCTTTGGGGAACAAGCATTGGGGGAGAAGAGACATTATCTTCTGAAAAAGCATTACCAGAGTTAGCATATCCATCTCAATTAAAAAAAGAGGGAGAAGAATCACTAAAATTAAGATTTAAAAAAGGAGAATTAGTAGGGATAAATGAGGTTTTAGATACTCCAGAAAAAAATATAGAAAAATTGAATAATCTAGCAGCAGCTTATGCTATAGGTAGAGATACTCACGTGGGCGATACTATCGTAGGTATAAAAGGAAGAGTAGGTTTTGAAGCAGCTGCGGCATTAATTATTATAAAAGCGCATCATTTACTAGAAAAACACACGCTTACAAAATGGCAAATGCAGCACAAAGAGTATCTGGCAAGTTTTTATGGAATGCATTTACATGAAGGGCAGTACTTAGATCCTGTAATGAGAAATATAGAAGCTTTCTTAAAAAATAGCCAAGAGCAGGTTTCAGGAACGGTGATGCTAACGCTAAAACCATATCATTTTATATTGAATGGGATTAATTCTAAGCATGATTTAATGAATGTGAAGTATGGGAGTTATGGTGAAGAGAATAAAGGATGGACAGCAGCAGAAGCAAAAGGGTTTATTAAAATTTTCGGAAATCAAAATAAAATATATCAACAAGTAAACAAAGTAATATGA
>FCGIAJ_01345 putative amino-acid acetyltransferase
ATGAACATTGTCATTGCAAACAAATCACATACGGTTTATGCAACTATTATTAGTGAAACCATAGCAAATGCAGCTTTGGATAGAGGAACAGGAATAGCAAAGCGAGCTCCAGAGTATATCACTGCTAAAATAATTGCAGGAAATGCGGTAATTGCTTTACAAGGAGATGTTTTTGCAGGCTTCTGTTATATTGAAGCTTGGAGTCATGGGAAGTTCGTTGCAAATTCAGGATTAATCGTTCATCCAGAATTTAGAGGTATAGGATTGGCAAAAAAAATAAAGAGAAGAATATTTGAACATTCTAGAGCAAAATTTCCAAATTCAAAAATATTCAGTATTACAACGGGATTGGCTGTAATGAAAATGAATTACGAATTAGGATACCAACCTGTAACGTTTTCTGAATTAACAAATGATGATAGTTTTTGGAAAGGATGCCAAACTTGTAAAAACTATGACGTGCTAATACGAACCAGTAGAAAGATGTGCCTTTGTACAGGAATGCTGTACGATACTTCAGAAAAAAAATCTGCAAAACACTCTTATAACATAAAAGTTTTAAGAAGATTAAAAAATATCAAACAATTATTATTTCTAAAAAAAAATAACAGATGA
>FCGIAJ_01350 Nitric oxide reductase
ATGAAAAAAATTTGGGTAGGATTTATAGGAGTTGTGATACTTTCTTTCATCGTATTAATTTGGGTAGGAACAGAAATTTATCAAACACAACCACCAATACCTCGTTTTGTAAAAGTGAGAAATACAAAAGAGGTGGTTTTTACTAAAGAAGATATACAAATAGGGCAAAATGTATGGGAGTCTATTGGAGGCATGGAAGTAGGATCTATTTGGGGGCACGGTAGCTATGTAGCTCCTGATTGGTCTGCTGATTGGATTCATAAAGAAGCATTGTATTTATTGAACTATTGGTCAGAAAGAGATTTTAAGAAAGCATATGATTTTTTAAATGAAGAGGAAAAAGCAGCTTTAAAAGCAAGATTAATTAAAGAAGTAAAAACAAATACCTATGATGAAGAAAGTAAAACAATAGTAATTTCAGAAGAGCGATTAAGAGCGATTCAAGAAAATTCAAAATATTATGCTACTATTTTTTCAGAAGGACATGAAAAATATGCAATACCGAAAAGGGCTTTAATAGATAAGGATAAATTGGCTAAATTAAATGCTTTTTTATTTTGGACTTCTTGGGCAGCGAGTACAAATCGGATAGGGAAGGAATATACATATACTTCCAATTGGCCACACGAACCTTTAATAAATAATACAATTACACCTGATTCACAAATATGGTCAGGGGTTTCAATCATCTTATTGATCTTGTTTATAGGTATTTTATCTTATTATTATATTAGAAATCATGAAAAGGGAGAAGCAGTTGTAAAACCAAGTGCAGATCCATTGCTAAACTTAACTATGTTTAGTTCTCAAAGGGCAGTGCTAAAGTATTTCTTCGTTATTTCATTGCTTATTGTTTTACAGGTGGTTTTAGGAATCATAACAGTACATTATACTGTTGAAGGACAGGGGTTTTTTGGGTTTGATTTAGCAGCGTTTTTGCCATATTCAGTAACTAGAACATGGCATACGCAATTGGCTGTTTTTTGGATAGCAGCTACTTGGCTTGCCACTGGGTTGTTTCTAGCACCAATGATTAGTGGTAGAGAAATGAAATATCAAATAGGAGGAATTAATTTCTTATTTGGAGCGTTGCTAGTAATTGTATTGGGTTCTATGCTCGGAGAGTGGCTAGGGATACATCAGTTTTTAGATTTGACAACAAATTTCTTTTTTGGGCATCAAGGGTATGAATACATGGATTTGGGTAGGTTTTGGCAGTTATTATTAGCGGTTGGATTGATCTTATGGATGGTAATGGTAGGAAGACACGTATGGTATGGAATTAAAAAAAATGAAGATGCTAAACACCTGCTTATTATTTTATTAATTTCTGTGATGGCAATAGGGATGTTTTTTTTCTCGGGATTGATGTATGGAGAAAATAGCACCTTACCAGTAATTAACTATTGGCGTTGGTGGTTAGTGCATCTGTGGGTTGAGGGTTTCTTTGAAGTATTTGCTACAGTTATTATTGCTTATATTTTTTCTAGGATGAAAATCATATCTATAAAAACCGCAGGAAAGGCGTCCATAGCTTCCGCAACTATTTTTTTAGCAGGAGGAATAATAGGTACTCTTCACCATTTATATTATTCTGGCACTCCGGTACAAGCAATTGCTTTAGGAGCTACATTTAGCGCCTTGGAGGTGGTTCCTTTGACTCTAATGGGATTTGAAATAAGAGAAAATTGGAATTTATTAAAAAGATATAAATGGGTACAACGCTATAAATGGCCTATATACTTTTTTATATCAGTTGCATTTTGGAATATGCTAGGAGCAGGAGTATTTGGTTTTTTGATAAATCCACCCATAGCATTATATTATATTCAAGGATTAAATACAACAGCGGTGCATGCACATACTGCTTTGTTTGGGGTTTATGGAATGCTAGGAATGGGCTTTATTCTCATTTGTTTACGTTTTTATTCAAATAAACTATGGAATGAAAAGTTAATTGAAAATTCTTTTTGGCTACTCAATATAGGACTAATATTGATGGTATTGCTGAGCTTATTACCTATAGGAATCATACAAGCTTATACTTCTATAACCAAAGGGTATTCTTTTGCTAGAGATGCAGCGTTATTATATAGTCCAACAGTACAAACATTAAAATGGCTCAGAATAATAGGCGATGTAGTTTTTTCAATAGGAATCGTATATTTCTGTTGGTTTGTTGTAGTACTAACGCTGAACTCACTATCCTTAAAAAGGAAAAAATAA
>FCGIAJ_01355 putative nitric oxide-dependent regulator
ATGGATATAAATAATAACACGATCATTGCTGATATTGTAACTTATAATTATAAAACAGCAGCAATTCTTAAAAAATATAAAATAGATTTTTGCTGTCATGGAAATAGGACATTAGCAGAAGCTTCTGAGGAAAAAAGAATAGATTTAAGAGCTTTAATAGAGGAGGTGTCTGGTGTAGAAGATAGTGTAGCCTTTTCTATAAATTACCAAGATTGGGATCTCGATTTTATGAGTGATTACATTTATGATAATCATCATGCTTATATAGAGAAGCGAATTCCTGAAATATTACATTATTTGAATAAAATATGTAGGGTGCATAGAGTAAAACATCCTGAATTGTTAGAAATAAGGAGCTTATTCAAACAAAGCGCAGATGAATTAACCAAACATATGAAGAAAGAGGAACTGATACTGTTTCCATTTATAAAAAAAATAGCCATTGCAGAAAGAACTGGCGGGCAATTAAAAAAAGTTCCTTTTGGCAGTATAAAAACTCTTATTGATATGATGCATACAGATCATGATAAAGAAGGAAACCGCTTTAGAAAAATAGCTGAGTTTTCCAATAATTATACCCCGCCAAATGATAGTTGTAATTCCTACAAGATAGCTTTTTCGCTTTTAAAAGATTTTGAAGAAGATTTACATAAACATATTCATTTAGAGAATAATATTTTATTCAAAAGAGCAATAGCAACAGAAATTAAACTAAATAAGCAGTAG
>FCGIAJ_01360 hypothetical protein
ATGAAAAATAATATAAAAATCGCTGTAATCTATTTATGGATTGGTTTCGTAATAGCCATTAGTTTTATGGAGGCATGGATTAAGTTTAGGGCAGAAGGGGTAACATTACCCATTGGTTTGGCAATAGGAAGTTTGGTGTTTTGGGCTTTGAATAAAGTTGAAATTGTTTTGGCAGTTATTCTAGTATCAGTTTTTTGGCATGCTGAGGATGTAAAATTTAATGAAAAGCATCTATATAGGTTAATAGTTCCCTTGGTTATTTTACTAGTACAAACATTGTATTTACTACCAGTATTAGAAGAAAGAGCTCAGTTAATTATTCAGAGCAAAGAAGTAGCTAAAAGCTATATGCATTTGACTTATGTAGTATTGGAAGTTATAAAAGTAGGAACTCTTTTTATTGTAGGAATTGAAATTATTAAAAAAAATGGATATAAATAA
>FCGIAJ_01365 Transcriptional regulator, BadM/Rrf2 family
ATGTTTTCGAAATCTTGTGAATACGGATTAAGAGCTGCTATTTATATAGCAGAAAAATCTATACTAAAAGAAAAGGTAGGTCTGAAGGCTATAGCAAATGCAATAGACTCACCAGAAGCATTTACGGGCAAAATTTTGCAAATTCTAACGAAAAATAATATTGTGACCTCTGTAAAAGGTCCTTATGGAGGTTTTTTTATAGAAACATCAGATTTAAAAAAGATTCAACTAAGCACTATTGTAAGGGTGCTAGATGGAGAAAAAATTTATAAAGGCTGCGGTTTAGGGCTTAAACAATGCAATGAAAAATCACCTTGCCCACTACATTATAAATTTATTGAAATAAGAGAGCGTTTAAGAACTATGCTAGAACAAAATACACTATACGATGTTTTATATACAAACGAAATTAAAAATATCTTCTGGTTAAAAGTATAA
>FCGIAJ_01370 HD domain-containing protein
ATGGAAAACTTGATAGTAGCGGCAGAAACTTATGTAATAGAATTTCTTAATGAAGGTTTAAAAAAATCTTTTATATATCATAATATAGCTCATACGCAGCGAGTAGTTGAAAAAGCAGAAGAACTTTTAAAGGAAGAAAATATTGAAGAAATAACAAAAGAAAACGTATTGTTAGCTGCTTGGTTTCATGATGTAGGATATGTTGAAAAAGAAGCAGGTCATGAAGAAGAAAGTATTCGAATAGCAACTACATTTTTGAAGGAAAAAGGAATAGAAGCAACTAGGATCAGAGAAATTTCAAAATTAATAGCAGTCACTAAAATAGGTATAAAGCCAACTACTGAGTCAGAAAAAATATTAAAAGATGCTGATTGCGCTCATATTGGAAGTAAGAATTTTGAAGAATATACAGCATTATTACGAAAAGAATGGGAATTAGCTAAAGGGAAGGAACTGTCTGATGAAAATTGGCTAGAAGAAAATATTGATTTTTTAACGAATACACATCGTTTTTATAGTAAAGCAGCTTCTAAAAAATGGGGAAAGCAAAAAGGTAGAAATTTAGCAAAACTGCTAAAGCTAGAGGCCAAAACAAAACAAGAAACCGCTAAGTTAAAACAAAAGAAAGAAGCTTTAGACTTAAAAAAAAATAAAGTAGAATTACCGGAGAGAGGTATAGAAACAATGTTTCGTGTAGCATTGCGAAACCATATTACATTAAGTGATATTGCTGATACTAAAGCAAATATTTTACTATCAGTAAATGCCATTATTATTTCTATGACTTTATCTACGTTGATACCAAAATTAGACAATCCATCTAATGGTTATTTGTTAGTTCCATCAATTGTTTTTATAAGTTTTACCGTAGCCTCTATTGTCTTATCCGTGATGGCTACTAGGCCCAATGTTACGGAAGGAAAGTTTAGTAAAGAAGACGTGGCAAATAAGAAGGTAAATCTATTGTTCTTTGGGAATTTTCATAAAATGGAATTGCCAGACTTTGAATGGGCAATGGAAGAAATGATGCAGGATAAAGATTATTTGTATGGATCATTAACCAAAGATTTATATTTTTTAGGATTGGTGTTAAACAGAAAATATAAGCTTTTAAGAATTACCTATACCGTTTTTATGATTGGAATTATTGTAAGCGTACTCGTATTTGCACTGGCATTTAAAATGCAGTAA
>FCGIAJ_01375 Peptide methionine sulfoxide reductase MsrB
ATGCTAACATGGAAAAATATTATTCATTTTGCCACTACTGGGAATCCTACTCCTCAAAAAAGGGTTGAAAAAACCCAAAAAGAATGGGAAAGTTTATTATCTCCCGAACAATTTAAAATTACAAGATTAAAAGGTACGGAACGCCCTTTTTCAGGGGAATTATGTACCATTTATGATGAAGGACAATACAATTGTGTATGTTGTAATACTCCTTTATTTGATGCTACAATAAAATTTAATTCAAGTTCTGGTTGGCCTAGTTTTACACAACCTATTGCGGAACATGCCATTCAATATCAAAAAGATACTACGAATGGAATGGTTCGTGTAGAGGTTTTATGCAATACTTGTGATGCGCATTTAGGTCATGTTTTTCCTGATGGTCCTGAGCCTAGTGGCTTACGCTATTGTATTAACTCTATTTCCATGCAATTGGAGAAAGGAGCTAAAGATGAACACTAA
>FCGIAJ_01380 Peptide methionine sulfoxide reductase MsrA
ATGAACACTAACAACATACAGGTTGCTACTTTTGGTGGAGGATGCTTTTGGTGTACTGAGGCTATTTTCAAAGAAGTAAAAGGAGTCAAAAAAGTAATCGCTGGATATTCTGGCGGAAATGTTCCTGGTCATCCAACATACCGCGAAATTTGTTCAGGATTGACAGGGCATGCCGAAGTCATACAACTTACTTTTGATTCTAACATTATTTCGTATGAAGAGCTTCTAGTTATTTTTATGACTACGCATGATCCTACTACTCTTAATCAGCAAGGGGCAGATAAAGGAACCCAATACCGTTCTGTTATTTATTATCATAACGAAGCGCAAGAAGAAATAGCGCAAGTCGTTTTAAAAGAAATCAGCCCTTATTATAGCCTCCCTATAGTAACTGAAATTAGTCCTTTAATCAATTTTTATGATGCAGAACAAACTCATCAAAATTATTACGAAAGAAATCAAGAGCAACCCTATTGCCATCTTGTAATTACTCCAAAGCTCACTAAATTACGTAAGCTTCATGCAGATAAATTAAAAACAACTAAACCATAA
>FCGIAJ_01385 Thioredoxin reductase family protein
ATGAACAACATTTTATTATATGGCGCTGATTGGTGTCCTGACTGTAGAAGAGCAAAAACATATTTAACGGAAAACAACATCCCTTTTACTTTTATTGATGTAGATTTAGATGAAAAGGCTACAGAAAAAGTTGAAGCTATTAATAATGGAAAAAGAATTATTCCTACACTTATTATCAAAGAAAAATCATATACAAATCCTGATAATATAATGCTTGCTTCTGTATTAGGTATTAATGAAGTAGGGAGAGTACAGTTATATGGCGCTGATTGGTGCCCTGATTGTAGAAGAGCAAAAAGCTTTTTAAGAGACAACAATATTCATTTTGAATTTATTGATGTTGATATATACAAATGGGCTACAGAAAAAGTAGAGGAAATTAATAACGGAAAGAGGATTATCCCAACCATATTAATTGACGGAAAACCATACACTAATCCTGATAATATTAAGCTTACAGCACTTCTTTCTATCAATATTAAAAAAGAACATAAGATGTTTGACACCATTATAATTGGTGGTGGTGCTGCTGGGTTAACAACTTCTATTTATGCACAAAGAGATCGTTTTGACACCTTAATTTTAGAAAAATCTACTATTGGTGGAAATGCTTTTTTAACAGAAAAAATTGAAAACTATCCAGGTTTTCAGTCTATATCGGGCCCCCAATTAATGGAAAAAATGGAAGAGCAAGCTATAACTTATGGAGCTGTTATTAAAACAGGCGAAGAGGTGGTTGCAATTGAAAAACTTAAAAACCATTTTTCTATACAAACAAAAGGAGCTACCTACTTAGGAAAATCTGTTGTGCTATCTACAGGATCAACATATAAAAAATTAGGAATTCCTAATGAAGAGAATTTAATCGGGTCTGGAATACATTTTTGCGCTACTTGTGATGGTGCTTTTTATAGAGATAAAGATATTATTGTAATTGGAGGGGGGAATTCTGCCTTAGAAGAAGGTATTTTTCTTGCTGGTTTTTGTAAGAGTGTTAAAATAGTGCATCGTTCCGAAACATTTTCAGCCTCGGAAACTTACGTTGAAAAGCTTAAAGAAATTAATAACATCTCTACTCATATGAATCAAACTGCTCTTGAATTTGTTGCGGATGATAACGGTCTTTTCAAGGGATTAACGGTTCGAGATAATGCTACTAATAATGAACACCTTATAGAGGCAGATGGCACTTTTATTTTTATTGGATTAATTCCTAATACACAAGCCTTTAAAAAGTTAATAGCCTTAGATGCTAGAAGCTTTATCCAAACCACTGGGCTTGCTCAAACTTCTGTTGAAGGAATTTTTGCAGCAGGTGACTGTAGAGAAGGTGCTATTGCTCAAGTGGCTGCTGCTACAGGTGAAGGAGTTTTAGCTAGCTATGGTATCAAAGATTACTTAAAATAA
>FCGIAJ_01390 Putative acetyltransferase
ATGTATATGCCTCTCCCTATTATAAAGCTTTATGGTACCAAACACTGTCATAAAACTGTATATTATAAAGAGTTTTTTAAAAACAATGATTTAACTTATGAGTTTTTAGATGTAAAAGAATATGAAGCTCATGCAGAAGAGCTGCGAAGCCTTTATGAAAATAAAAAGCTAAATTTTCCTACAATTACCATTGGAAATAAAAAACTACGCAATCCTTCTGATAGAGATTTACAAAAATGGATTCAACTATTAATACCTGAAATTTTGGAAATTAAACACGATAAAAAACAGCAACAATTTATTTTAAATATAAATGACGAGGTTGCTAAAGTAACTTATGAACTACAAGATAATAAAATGCGCCTTGTTTACTCTGAGGTTCCTCATAACCTAAGAGGAAGAGGTATTGGTAAAGTGCTAGTTCAAAAAACTTTTGAAAAATTAACTGCTGAAGGCTATAAAGCTGTGGCCATTTGTAGCTTTATAAAAAGAGTTGCTTTAGAAAGCGATGAATGGAAAGATATTATTGAATAA
>FCGIAJ_01395 hypothetical protein
ATGAACATTATAACAAATCTTAAAAACTATTTCAAAAAAAAATCTGAAGGTGATGAAACTTTAAAAGCTCCTGAAGGTATTTGCCCTAATTGCTGGGGAAAACAAGAATGGGATGGTGAATATTACACGAAAATTAAAGTAAATAACATTACCCCAGAGCATAATACGTATAATAGTTTTATTAATGAAGTAGCTCAAAAGTTAGACAAAATTACTCTTAAAGAAGATATTTTAATTTGTGAAACATGTAAAATATCTCACAAATAA
>FCGIAJ_01400 putative lipoprotein
ATGAATTCAGTAAAATCATTTTTATATCTCAGTATCGGTATTTTATTCATTGAATGTGCTACTTATAAAGCAAGCTATGCCGATAAAAATGCACCAAAAACTGTTACTTCACAAAAAGAACTTTTACATTCTTTTTATTTAATTGGCGATGCGGGTAATGCAAAGATGGGAGAAACAATCCCTTCACTAACTTATTTTAAAGAAGCGTTATCAAAAGCTCCTAAAAATACTACGGCTCTTTTTCTTGGCGACAATATTTATCCTTACGGAATGCCTCAAAAAGGGCATTTCCAAAGGGCTTTAGCTGAGCATCGACTACAAACGCAAATTGATGCTGTTGCTAATTTTAAAGGTACCCCTATTTTTATTCCTGGAAATCACGATTGGTATAATGGGGTTAAGGGATTAAAACGACAAGAAAAACTCATAGAAAAAGCATTGGGTAAAGGCGCTTTTTTACCAGAGAATGGCTGCGGGTTAAAAAAGCTTGCTATTACTGATGATTTAATGCTTGTTATCATAGATAGTAGGTGGTTTATTACAGACTGGAATGAACACCCTACTATTAATGAAAATTGTGAAATAAAAACTCGCGAACGTTTTATCAATGATATTACTAGTTTGTTTAAAAAAAACAGGTATAAAAATGTAGTTGTAGCAATGCACCACCCAATGTTTTCAAATGGCCCTCATGGTGGTAGCTTTTCTTTTAAAGACCACATGAACCCAATTCCTATACTAGGTACTTTAAAAAATGGATTGCGTGCACATGCAGGAATACAAACAGATATTTTTAATAAAAATTATACGGAGTTTATCAAACAACTACAAACTGCCGCTGGCGATTTTAGAGAACATATTGTTTTTGTTTCTGGACATGAACATAACTTACAATATATTGAGGAGAATCCTGTTAATGAAAATAATGTAAACTACGGTAAATACAAACAAATTATTAGTGGATCAGGATCTAAGAAATCTGCTGCTTTGGCTAAATATGGTGCTTTATTCACCTATGGAAATCACAGATACGCAAAACTAAATTATTATACTGACGGGGCTGCCATCGTAGAGTTTTACAGCGCTAATATTAAAGATGGTAATACTTTATTGTATAGTACCGAAATCATAGCTCCCAAAAAGAAAAAGGCTTCTTTTGATTTTACGGAATACAATGCTCATAAAAAGTTTGTAAATACTTCTATTTATGCTCCTAAAGATACTGAAGTAAGTAAATTCCACGCTTTTTTATGGGGTGATTTGCATCGAAAAAAATATGGTCAAAAAATTAAAGTACCTGTTTTAGAACTAGAAAACGTTTACGGGGGATTAACCCCTATCCGACGCGGAGGTGGAAACCAAACAAATTCTTTACGTTTGGAAAATCCCAGTGGTAAGCAATACGTTTTACGCTCTATAGTAAAAGATGCTAATAGAATTATGGGCGGTATCTTAAAAGGAACCATCCTTATAGATGTGGTTCAAGATATCTTTACCATGTCACACCCATATGCTGCTTTTATAATTCCTACAATGGCAAAGGCTGTAAATATTTACCATACCAACCCTCAATTATATTATATGCCTAAACAACCTGCTCTTGGCAAATATAACGATGCTTTTGGAGGTGGTTTGTATTTGCTTGAAGAGCGCCCTGCTGGAAATAGACAGGAACTTGATAATTTTGGAAACTCTAAAAAAATAATTAGCACTTTTGATGTTCTAAAAAAAATACGTAAAAATGGCAAGCACACTATTGCACAAAATTGGGTGGTTCGCTCTCGCTTATTTGATATGGTAATAGGTGATTGGGATAGACATGAAGATCAATGGAGATGGGCTTCTTTTAAAGCACAATCTGGTAAGAGATACTACCGCCCTATTCCTAGAGATAGAGACCAACCTTTTTCTAAGTTTGATGGAATTATGATTCCTTTATTTAAGCAATTTGCTCCTTTGGTAAAAAATATGCAGACTTTTGAAAATGACATTAGCAATATGAAATGGTACAACAATTACCCTCGCTTTTTTGATGCGGAGTTTTTAAATGAACTTACATTAAATGATTGGTATCAACAAGCTGATTATATTCAGAAACACCTAACAGATAGTATTATAGAAAATGCCATTCAACAACTTCCAAAAGCTATTTATAATTTAGATGGAGAAACCATCATAAAAAAAATTAAGTCTCGTAGAAATAAGTTAAAAAACATTGCTAATCGCTACTATAAAAAATATGCAAAAACTATTTATATTACTGGTACTGATAAAAATGATGTTTTTACTATTGAAAGGCTTAATGATACTACAACTAACATTAACATACGTCAAAAAAACGATACCATTTACAGCCGTATGATAAACAATAAGGAAACAGATGAAGTACAACTATATGGTTTAAACGGTAAGGATACTTTCTTAGTTTCTGGCAATGTTGACAAAGGTGTTTTACTTAGACTTATTGGTGGACAAGATCATGATACTTATACAGATACTTCTCACGTAACTGGATGGAGCAAAAAAACAAAGGTCTATGATTATACCTCGAAAAAAAATACGCTAAATCCAAACTCAGAAACGGCTGATAAACGATCTGAAAATTATTTTAAAAACACCTATAATCATCATGATATTCATAATAATACTACCTTAGTTTCTCCTAACTTAGGAAATAATCCTGATGATGGTTTTTTCTTTGGAGCTAAACTAACATACACTCGACAGGGATTTAAAAAACAGCCTTTTGGAAGCCAACATACTGTAATGGCTAACTATTACTCTGCTACTCATGGATATGATATGACTTACAACGGTGAATTCAGTGAATTTATAGGTAACTGGAGCTTAGAGGTAAAGGCTAAAATAACAAGTAACAAGTATGCGTTTAACTTTTTTGGCTGGGGAAATGCTACTTCGTTTAACCAACAATTATTTGATGCTAATTATTATAGAGTCAGAAAAGAAGAGTTAAGTATTACACCTTCCTTATTAAAAAGGCTTAGAGGAGGAAGTATTGTTAAGATTTCTACTAGTATTGAGGGATTGAAAGTACAAAATACGCCTGATAGATTTATTGGTACTTTACCTGCTGCAACAACTATTTTTAACAGAAACTACTTTTTAGGGAGTGAAATAAGTTTTCGCCATCATAATGTAGATAATCCTAGTTTCCCTACAAAAGGACTTCATTTTAAAACTGCTATAGGAGGAAAAACTCTTGCTAATAATTTTAACAATAAATTTGCTTATTTAAAGAGTAGTCTTGCTTTTTATCAAAACCTAGTGCAAAATCGTTCACTTATTTTTGCTTCAGAAATAGGAACACAAATTAATATTGGAAATCAATTCCAAATTTACCATGCTGCTACTTTGGGTGGTGATACTAGTTTACGCGGTTTTAGTCGTGAACGATTTACAGGAAAAGAAAGTTTTTATCATAGTAGCGATATACGTTTGCGTTTAGGTCGTATTAAAACAGGCATTATTCCTATGAAACTGGGCATCACAGGTGGTTTTGATTATGGTAAAGTTTGGATGCCCAATATTCAAAATGACAAATGGCATACTAGTTATGGAGGCAGTATTTGGATAAGTGGCATTGATTTGTTTACAGCTAACATTTCTATTTTTCAAGGAAATAGTAATGAAACCCGAGTTGCTTTTGGTATTGGTTTTTCTTTTTAA
>FCGIAJ_01405 Small-conductance mechanosensitive channel
ATGGAAAAATATTTTGGATCAAGTTACGCGCTTATCAAAAAATGGGGAGAAGATATTGTTGCTTACCTTCCTAAGGTTTTTTTGGCCTTAATTGTTTTTTTAGCCTTTTACTACTTAGCAAAAGCTGTAAAAACATATTCTTTAAAGTTTTACTCCAAAATTTTTACAAGAAGCAAAGACATTGCTCAATTTATATCTTTGGGCATTTATATGCTCTTAATGCTTTCAGGTATTTTCCTAGCACTTGAAATTCTTGAACTAGAAGGCTTACTTACAAAATTACTTGCTGGTGCTGGAATTCTAGGAATTGTAGCTGGATTTGCTTTTAAAGATATTGCCTCTAATGCTTTTGCTGGTTTTTTGGTAAACATGCAAAAGCCTTTTAAGCAAGGTGATTGGGTTAATTTAAATGATAATTTTGGAGTGATAAAAGAAATTGGTTGGATTACCACTTCTATTAAAACGGTTAGCGGTCAAGAAGTTTTTGTTCCTAATCAATTAATTTACAATAATTCTTTTATAAATTATTCTACCTTTAAAAAACGCCGTATTATTTTACAAAGTGGTGTTTCTTATGGTGATGATTTGGAACTGGTTAAAAAGGTTACCTTAAATGAAATTCATCAAATAGATCGTTTATTAAAGAATGAAGAAATTGACTTTTACTTTACTTCTATTGGAGGATCTGCATATAATTTTGAAGTTCGATTTTGGATTCGATTTCATAAAAACACCGATTATTTAAATGCTATGAGCGAAGCCATTATGCGTATAAAAAAACGTTTTGAAGAAGAACAAATTAGTATTGCTTATCCTGTACAAACGCTTGATTTTGGCGTAAAAGGAGGTGTAAATATTTTTGATAACCCTATTGAATTAAAAAAATAA
>FCGIAJ_01410 DUF423 domain-containing protein
ATGACTTCGAAAATGATCCTTATTTCAGCTGCTATTTTTGGAATGCTTGCTGTTATTTTTGGTGCCTTTGGCGCTCATGCCTTAAAAAAAGTGTTATCAGAAACACAATTAAAATCATTTGAAACTGGCGTAAAGTATCAAATGTACCATGCGCTTGTATTGTTATTTATAGGCAATCAATTTTCTGAGCCTAACCAAACCATGGCTTGCTGTTTTATTATAGGAATTTTTTTATTCTCTTTTAGTATTTACGGTCTGATTCTTTCTGATTACAAGGGAAAAAAAATAACGCTTTTAGGCCCCGTTACTCCATTAGGGGGAGGCTTGCTAATTTTGGGCTGGGCTACTTTAATATGGGAATTTATACAGGGGGTTTAA
>FCGIAJ_01415 hypothetical protein
ATGAAAAAAAGTTTTATTTATCTGTTATTTTTAATGTTGATAAGTTGTCATAGCTACGGACAATTGGAGGTGCTAGCAAGTTTACCAAAAGTATTAAAAGAAGTTTCAGGTTTAACAAAAGTAAATGGATCAGATTGGTTATGGATGCATAATGATAGTGGAAATAGAAGCATCATTTATGGGGTGAATATTGAAGGAGAAATCATGGAGGAAATGGATATAAATGCTAAAAATAACGACTGGGAAGATATGACTTCAGATCCATATGGAAACGTATATATAGCAGATATAGGAAATAATAAAAATAAGCGTAAAGATTTAGCAATTCTAAAAATTTCACATCAAGATTTTATAGAAAAAGAACGAGTAGATGTAGAGCGCATAACATTTACCTATCCAGACCAAGTAAAATTTCCACCTCCAAAAAAGCAACGTCTTTTTGATGCAGAATCTATATTATATGCAAACGGAAATATATACCTATTTACAAAGTCGAGAGTAAAAGGGCATTTTGGAAAAACAAACTTATATAAAGTACCAGCAAAGAAAGGCAATTACAAAGCTGCATTTATTTCAACTTTCGAAACGTGTAGTAATTTTGGTTGTTGGATTACTTCAGCAGCAATTTCACCTGATGGAAAAACAGTGGCTTTGCTCAATGAGCGTGCCGTTTTAATTTTTACAGATTTTTTTGAAGATGATTTTTTTAGTGGTCAAGTAAGAAATATTCCTTTAGGGTTTCTTTCTCAAAAAGAAGGAGTTGCTTTTAAAGACAATAATACCTTGTATATCACCGATGAAAAATCTCGTGGAAAAGGAGGGAAGCTTTATCAGCTTAGCTTACATTAA
>FCGIAJ_01420 TPM-phosphatase domain-containing protein
TTGAAAGAAGCAATAAAAAAGATTTTTTCTTTAATCGTTATACTAATCGTGCAGCAAACTGTTGCACAAGGTTTTCAAATACCCAATACACCTAGTTTTCAAACGAGTGTATATGATTATATAGGATTGTTGTCTGCTAATGAAAAGGCTAGTTTAGAAAAAAAATTAATACAATATGCAGATACTACCTCAACGCAAATAGTTGTTGCAATTATTAAATCTACAGAAGGAGCGTATATTAATTATTTGGCGGCTAATTGGGCGCATCAGTGGGGAATTGGAGGTAGCAAGGATAAAGACAATGGAGTGTTTATGCTTTTGGCTAAAGATGATAGAAAAATAACCATTCAAGCAGGTTATGGGGTAGAACATTTGTTAACCGACTTTGTGTCTCGTAGAATTATTGAAAGAGACATAATTCCTTATTTTAAAAAAGGACATTATTATGCTGGTTTAGATAGTGGAAGCAATGCTATTTTTAAAGCCTTAACAGGTGCTTATAAAGGAACTAGAAAGAAAAAGAGTGCTGAAGAAGGGACGGATGTAGGGCTTGTAATATTTATAGTGATTGTAATCATACTTTTTATACTGCTTAGTAGAGGAAATAGAGGTGGAGGTGGAAGCAGCCGTAGAATAGATGCTAGAAGTATTTTGGATGCTATTATTTTAAGCAATGCAGGGCGAGGTAGCTTTGGTGGCGGTGGTTTTGGAAGTAGCTCAGGTGGTGGCTTTGATGGAGGTGGCTTCGGAGGCGGTTTTGGCGGAGGCGGCTTTGGTGGTGGTGGAGCTACAGGAGATTGGTAA
>FCGIAJ_01425 TPM-phosphatase domain-containing protein
ATGTCTAAAGTAGAAGGTTTTCTTTCTGTAACAGAAGAACAGGAAATCGTTGCAGCTATTCAAATAGCTGAGCAAAATACTTCTGGTGAAATACGAGTACATATTGAGGCAACTACCAATAAACCTCATTACGAAAGGGCACTAGAAGTATTTTCATTGCTTAAAATGTTTGAAACGAAACAACGGAACGGGGTATTAATTTATATTGCAGTAAAGGATCATAAATTTGTGGTTTATGGAGACCAAGGAATTCATAAAGTGGTAGCTGCTGATTTTTGGGACGCGACTAAAAATACCATGCAAAAACATTTTAAAAAAGGGAAGTATAAGGAAGGACTAGTGGCGGGAATATTGAAAGCAGGAAATGCATTAAAAAAATATTTTCCGTGGACAATAGCTGATGAGAATGAATTGACTAACGAGATTTCTAAAGGCTAA
>FCGIAJ_01430 LemA family protein
ATGAAAAAATGGTTAGTGCCTGTAATTATACTAGGAATTATCACTTTTGTAGTTTATGGAACTGTAAAAGGATTTTACAATCAGGCAATTAAATTGGAAGAAGGAATAGAAGAAGAGTGGTCAAAAGTAGAGAGTTCATACCAGCGTAGAAATGACCTGATAGGAAATTTAGTAAAAACGGTACAGGGAGCGGCTGATTTTGAAAAAAGTACTTTGGTAGGGGTTATTGAAGCAAGAGCAAAAGCAACTTCGGTAACTATCAAAGCAGCTGACTTAACTCCAGAAAAAATGGCTGAGTTTCAAGAAGCACAAGCAGGCTTAACAGGAGCATTGTCAAAACTATTAGTTTCAGTAGAACGTTATCCAGAAATCAAAGCAAACCGCAATTTCTTAGAATTGCAAAGCCAATTAGAAGGAACAGAAAATAGAATCAATATAGCTCGCGATCGTTTTAATGAAAAAGTGACGCCTTATAACAATCATATAAGACAATTTCCAGGAAATATCATGGCGGGAATATTTAATTTTGAAAAGAAGGAACGTTTTAAATCTGAGAAAGGGGCAGAAAAAGCTCCTGATATTAATTTCGATTTTAATAAAAAATAA
>FCGIAJ_01435 Transcriptional regulator, MerR family
ATGCATATAGATTTACCCGAAAAAAGATATTATAAAATAGGAGAGGTGGCAAAAGCCTTTGGGGTAAACTCGTCATTAATTCGCTTTTGGGAAAAAGAATTTGAAATTATAAAGCCTAAAAAGAATGCAAAAGGAAATAGGTTGTTTACTGTAGAAGATATAGAAAACTTTAAACTTATTTATAGCTTAGTAAAAGAACGAGGCTTTACCTTAGAAGGAGCTAAGCAAAAATTAAAAAAGAATCCTAAAGGTATTGTTGAAAAACATGAAATAATTAGCCGTTTAGAGCTAGTAAGAGCCGAGTTGATAAAAATCAAAAATCAATTATAA
>FCGIAJ_01440 Transmembrane peptidase, M23B family
ATGACGAAAGTAAAATATTATTACGACCCAGATACCTTATCGTATCGTAAAATAAAGCCGAAGAAAAGTGAAACATACAAAAAGACCTTTATAGGAATTATGGGGGTGTTATTGATTGCTTTCTTTGGATTTATTGTATTCAGCCAATTTTTAATGTCTCCTAATGAAAGAGCGCAAAGAAGAGAACTTGAAAATTTAAGATTGCATTATGAGCTATTAAATAAACGCATAAAAGAAGGATCTCAAATATTAGAAGAGTTACAAAAAAGAGACAATTATATTTATAGAACCTATTTTGAAGCCAATCCTATACCTGATGAGCAACGAAAAGCAGGTTTTGGAGGAGTAAATAGGTATAAAAATTTAGAAGGGTTTGATAATAGTGAAATGGTAAAAAATGTAACCAAAGATCTTGATATCTTATCCAAGCAAATGGTTGTACAATCCAAATCACTAGATGAAATAGTAAGTTTGGCAAAGGCAAAAGAAAAAATGTTGGCATCAATACCAGCAATACAACCTATCAAAAATCAAGACTTAAAAAGAATGGCATCAGGTTTTGGTATGCGAATGCATCCGATATTAAAATCGAGAAGAATGCATAATGGAATGGATTTTACCGCACCTACAGGAACACAAATTTATGCCTCAGGAAATGGAACTGTAATTAAAGCAGCTAGAAGTTCTACCTTTGGAAATGTTGTATATATAGACCACGGATATGGATATAAAACAATTTATGCACATATGAGTAAAATTGTAGCAAGGAAAGGGCAAAAAGTAAAGCGAGGAGATTTAATTGGATATGTGGGAAATACAGGAAGATCAGCAGCTCCTCATTTGCATTATGAAGTGCATAAAAATGGACGTCCTGTAAATCCTATTTATTATTATTATGGTGATTTAACACCAGAGGAGTTTTTAGCCATGCAAAAAGCCTCTCAAGAAAAAGGACAATCGTATGATTAA
>FCGIAJ_01445 Alanine--tRNA ligase
ATGAAATCTCAAGAAATAAGATCCAAGTTTTTAGACTTCTATAAATCTAAACAACATGCTATCGTTCCGTCTGCACCTATGGTGTTAAAGAATGATCCAACATTGATGTTTACCAATTCTGGTATGGCACCATTTAAAGAATTTTTCTTGGGAAATGCTACTCCAAAAAGTAACAGAATTTCCGATTCTCAAAAATGTTTACGCGTTTCTGGTAAACACAATGATTTGGAAGAAGTAGGGTATGATACTTATCACCATACCATGTTTGAAATGTTAGGTAACTGGAGTTTTGGTGATTATTTTAAAAAAGAAGCCATTACTTGGGCTTGGGAATTATTAACGGAAGTTCTTAAAATAGATAAAGACATTTTATATGTAACCGTTTTTGAAGGGGATAAAAAAGACGGGACTACGATGGATCAGGAAGCTTATGATTTATGGAAGGAGATTATTCCTGAAGATCGTATTTTGATGGGAAATAAAAAGGATAACTTTTGGGAAATGGGAGAACAGGGACCTTGTGGACCTTGCTCAGAAATTCATGTAGATATCCGTTCGGCTGCCGAAAAGGCCAAAGTTGATGGTAAGGTATTGGTTAATGAAGATCATCCTCAGGTTGTTGAAATTTGGAATTTGGTTTTTATGCAATACAATCGTAAAGCGAATGGTTCTTTAGAAGAGTTGCCTGCTAAGCATATTGATACCGGAATGGGCTTTGAACGCTTGTGTATGGTATTGCAAAATGTTCAGTCAAATTATGATACTGATGTTTTTACTCCTTTAATTAGAGAAATAGAAACCATTACAGGAATTGCATATGGTACTAATGAAAAAGCTGATATTGCTATTCGTGTAATTGCTGACCACGTAAGAGCAGTAGCCTTTGCTATTGCTGATGGTCAATTACCTAGCAATACTGGGGCTGGGTATGTTATTCGTAGAATTTTACGTAGAGCTATTCGCTATGGATTTACTTTTTTAAATCAAAAAGAGCCTTTTATTTATAAACTGGTAGCAACGCTAGCACATCAAATGGGAGATGCCTTTCCTGAAATTAGAAAACAAAGTACATTGGCACATAATGTTATCAAGGAAGAAGAGCATTCTTTTTTACGTACTTTAGATCAAGGGCTCCTTTTGCTAGATAAGGTTATTGAAAATACCCATGGAAAAGAAATTTCTGGTGCTAAGGCTTTTGAATTATATGATACTTACGGGTTTCCTTTGGATTTAACGCAGCTCATTGCGCGCGAAAAAGGTTTTTCTATTAATGAAGATGAATTTAATGCTAGTATGAAAGCTCAAAAAGACCGTTCACGTGCTGCTTCTGCCAGTGAAACAGGTGACTGGATTGTTTTACAAGATGACGAAGTGGAGGAGTTTGTTGGCTATGACATATTAAGGGTTGATGCTAAACTAACGCGTTATAGAAAAGTTAGTACTAAAAAAGATGGCGATCAATACCAACTGGTGTTCAATTTAACTCCTTTTTACCCTGAAGGAGGAGGACAGGTTGGTGATAAAGGGTATTTGGAAATGCCTAATGGTGATGTGGTTTATATTTTGGATACTAAGAAAGAGAATAATGTCATCATTCATTTTGCTAAAAGTCTTCCTAAAAATTTAGGCGATACTTTTAAGGCTGTTGTTGATGATGAATTTAGACGTTTGTCTGCTAGCAATCATTCAGCTACGCATTTATTACACCAGGCGCTTCGTGCTGTTTTAGGTACGCATGTGGAACAAAAGGGGTCTTTAGTGCATCCTAATTACCTTCGTTTTGATTTTTCTCACTTTTCAAAAGTAGCGGCTCATCAACTGGAAGAAGTTGAAGCTTTTGTAAATGCGCGTATCCGTGAGAACCTTCCTTTAATTGAAAAAAGAAATATCCCTATGCAACAGGCTATTGACGAGGGAGCTGTGGCATTATTTGGGGAGAAGTATGGTGACACGGTTCGGGCTATTAAATTTGGGCAATCAATGGAGCTTTGTGGAGGAACGCATGTGCAACAAACAGGAGATATTTGGTATTTTAAAATAACATCTGAGAGTGCTGTAGCTTCTGGAATCAGACGTGTGGAAGCCATTACTAATATTGCTGTTGGTGAATATTTTGAAACGATTGAAAAAAATTATACCGAGGTAAAGCAATTGCTTAAAAATCCGAAAGATCTTTCTAAATCTGTTCGTAATTTGCAGGATGAAAACGCTACTCTAAAAAAGCAAGTAGAACAATTGTTAAAAGAAAAGGCTAAGAACATGAAGGGCGATTTAAAAAAGCAATTGGAAGAGGTGAATGGTGTTCAGTTTTTAGCTACTAAGGTAGATTTGGATCCAAATAGTATTAAAAATTTATTATTTGAACTAGGTGGAGAATATAAAAACCTTTTTATTTTGTTTGCTACTGCCCCTTCTTCTGAAAAGGCTATGCTTACTTGCTATATTTCAAAAGAATTAGCTAACGATAAAGGGTACAATGCTGGTCAGGTAGTTAGAGAGCTTGGCAAATATATTCATGGTGGTGGCGGTGGTCAAAATTTCTTTGCTACTGCTGGAGGTAAAAATCCAGGAGGGATTCCTAAAGTGTTGGAAAAAGCAAAGGAGTATATTCTTTAA
>FCGIAJ_01450 Putative transcriptional regulator, AraC family
ATGACAGTTGCTCCAGAAGAACTTAAAAACAAACATTCTTTTACCGTTGAAAAACGTAAATTTCATCTTGTTAATTATATTTCTTCTGAAGAAAAAAACTATAAAATTACATTAACAGAGCATGCTATTGTGTACGTTTTTGATGGTACTAAAACAGTGTCTATAAATAATGCAAGCCATACTATTGAAAGAGGACAGCTTTTTATGCTTCCTAAAGGGGTTTACATGATGTCTGAATACTTACCTGATACTCAAAAAGCGTTTAAGAGTATCATGCTCTTTTTTAATCATTATCATATAGCTGATATGATTAGTCATTTGGAACAACCAATTGATACAACAGGGCATCATAGTATTCGTATTATTAAAAACAATATTAATATTGCTCATTTTTACCAATCTCTTGAAAAAATTAATTGGAATACGCATGATTTTAGTAAGGAGTATCTAGATTTAAAAATTAAGGAGCTTATTTATATTTTACTTGCCGATCCTACTACTAAAAGTGCTGCTATTTCCTTTTTGTATAGTGTTTACAATACGAATAAAAGAACTATTTCTTCTGTTATTAATGACCATCTGTATAAGAAAATTACTGTAAATACCTTGGCCAAAATGTGCAATATGAGCGTATCTACGTTTAAAAGAGAATTTGCTAAAGAATTTAAAGCTTCTCCTATGCAATGGATTCATTTGAAAAAACTGGAAAAGGCATTTTTATTAGTAAAAAACACCTCTCAAAGGATTAGTGATATTGCGTATGAATGTGGTTTTGAAAGCTATGCTCATTTTTCTAAATCGTTTAAATCTAAATTTGGTAAATCTCCTAGTGAGATACGAACCAATTTGAAATAA
>FCGIAJ_01455 putative lipoprotein
ATGAAAAAAGCATTTTTATTATTCTTAGGCGCTACTGCTTTATTTTTTACTAGTTGTAAAGAAAACGATACTAAAGCTGTTGAGCGAGTGGTAACTATTTCTGAAGGACTTAAATTTGGCGAAGGAAGTGTTCCTTATCTCAATACTTCTGTTTTAGTTTCTAATTTTGGTACAGATTCGCTAAGCCCACTTAACAATGAAGGGAAAGGGTATATTGCAAAAGTTACAGACCAGCAAATAACTCCTTTTATTCCTGCGGATGGAAACCTAAGTGCTCCTAAAGGAATGGCGATAGCTGATGATTATTTATATATTGCCGATGTGCAAAAAATAGTTGTTTACAATTTAAAAAACAAAGCTGAAAGTCCAAAAATTATTACACTTCCTGATGGCGAGCTTTTTGCAAACGATATTGCTATCTATAACAATTACGCTTATATTTCTGTAACCAATACAGGAGCTATTTACAAGTTAAACATTGCTACTCCTACCAATCCTGATTCATTAACGCTTACTAAAGTTGCTACTGTTACAGGGGCAAATGGATTGGCTTTTGATGGTAAAACTTTATATGTTGCTTCTTTTCCTGCGGATGGAAAGGTTACTGAAAATAATGTCATTTACAAAATAGACGATATAACAGCAGCAGCCCCTAGCCCTGAAAAAATAATTACAACTGCCGGTATGTATGACGGGTTGGCTATATACAAATCAAAATTATACTTTAGTAATTGGGCTAATGAGGGTGAAGTTGGATATATTGATATGGCTACTCAAAAGAAAAACAGCATTGATACTGAAGGGAAGAAGCTTTCTGGCCCTGCGGATATTTCTCTACTAAACGGAAAATTATATGTTCCAAACCTTCCTGAAAGTGAACTTACAATCATTAGTGTTAAGTAG
>FCGIAJ_01460 hypothetical protein
ATGGATATATCAACTTATAAAGCTTTAAAAGCTGATATCTTAAATATAGCAGGAGATGTATTGAATAATTTTAATTTAGAATACATTCTTACTAGCCAATCAGATTTAATAGAGTTTAGAAATAAGTACTTTAGTATTAGGTTTAAACTAGATTTATCTGGTTTTCCTTATTTTACACAAGTTAAGCCAATATATTTTTTTGTGTTTAATAGTGATCTAATTGAAGTTCAAGAAGATGAATTACTTAAGTTTTTGAATATTGATAAGGACGAATATGATTTGTATTTTCTTAATCATTATGAGTTAAATGAGGGTAAAATAAATGATACAGATAAAGGAGATATTTATTATTGTATTGATAAAATAAAAGATGAAATAAAAATATTTTTTCATGCTGTTTTTGCTGGAGATCTAACCTATATAGATTATAAGAACTCTTCTCAACAATCTTAA
>FCGIAJ_01465 hypothetical protein
ATGCCTAGAGAATGGAATAAAATGAAAATTATCGATATGAATACCAAATATTGGAAAGAGATTAATAAAGTTCATATTGATGATATAATTGCTAATGGTGGAGACATTAGATTTATACATAACCCTAGATTATCAATAAATAAATATTCTATTATTGATGATTTACCAGAAACAAGCCTTATAGAAAAAGCTTTTAAAGCTAAAGCAAAAAGGGAAGGTCTTAAAAAAATACCTACATTTCTAAAATGGGAGTACGATTATCTCTTAAAAAGAGGTTATGTAATAAAAGATAATGGATTAATGGTTAAATTATAA
>FCGIAJ_01470 hypothetical protein
TTGGTTAAAATAGACCATGTTACAGGTGAAGTTTTAATAAAAGGGCAAAAGATAGCGCGTTTAAATAAAGAAAAACTTACCTTGTGCGTCAAAGCGTTATCTGAAAGTATTGATGACAATTTACAGCCAGTAGGTCAATTAATTACTCCAGAGGGGTATCTAGTAAAGCTTGATGATGGTAGAAGTATTTCTGATCGTGTTTTTAATATTATTGAAGATACGAACGGAAAGTATAAAGTCAGTAGCTAA
>FCGIAJ_01475 hypothetical protein
ATGAATACCTATTTTAGAAATAGACTCAAAATAGTAAAGGAAGAAAAAAACTTAAAACATAAAGATTTAGAGGTTTCTTTGGATTATTTGGCAGGAAATACTGATTTAGAAATGACTGACAAACCAATGAATAGAATTAAATAA
>FCGIAJ_01480 Endonuclease V
TTGATTTATTATTTTGATACATATTATGGTGATAATTTTGCCAATACTGCTGTGGTAGGCATAAATGATTGGGGTGATGCAACACCTAGTTTTGAACTAACCGAAATTACTACCGATATTCAAGAATATGAAAGTGGGGCTTTCTACAAAAGAGAACTTCCTTGTTTATTGAGTGTAATTAACAAACTAAATCTTAATCCTAAAGAGGATATTCTTTTGATTGATGGATATGTAATTTTAGATGATGATGGAAAACTAGGACTTGGAGGCTATTTATTTAACGAATTAAAAGGTAAAACTCCTGTAATTGGTGTTGCCAAAAATAACTTTCACACACTTAACAAACTCAAAAAAGAAGTTTTTAGAGGACAAAGTAAAAAGCCTTTATATATTACTACTCTTGGCTTTGATTTAGAAAAAGCTAGTTTTCACATCTTAAATATGCACGGTGAATATAGAATGCCCACCATACTTAAATATGTGGATTCTTTAGGGAGAGAACAAAATATTTAA
>FCGIAJ_01485 hypothetical protein
ATGAAAGACAAATTTTATTATTCAGATTCAAGTAATTCTTTTATAGGGGAAATTCAAATTTCAAATGAGGATATTGAATTTGAAATTAATTTGAACGAGTCAAAATTAAATTGGGAAGAAATAAAAAATTTTATTTCATCATTTGATAATGATGATTTTATAAAAATAAAGAGTATAGCTTCTGAGTTACTTTTAGATTTTATTAAACTAGTTCCTTTTGGACTAGAAGAACCTTATGATAATTATGAATTTAAATTGGAAGGAGTCTCTTACTATGGTAAGGTTAATAATTTAATTTTTAGTGAAATGGTTGATAGTTACGAGCTTATTTTTAAAATATACCTTCCTACTAGCTGTATCGAATGTTATGATCCCTATGGAAATTATATTGTAAGCGTAATGAATAAACTAATTACAGGTGTTAGGAGAGAACAAATTTAA
>FCGIAJ_01490 hypothetical protein
TTGTTGGGAGTACAAGGTACATACGCCAAAACAGAACTAGTTTTACCACAAAAAGAAGTTTCTTTTTCAATTCAACAAAATCAAATTTTTAAAAGTCTAGAAAAAGAACCACAACCTAACATTGGTTTTTTAAAAGAAAAAAGTAAGTTTGTAATATCTGAGGGGGTTTCTGCTCAAAATCACTGTAATTATACTGAATGGAATAGCTATAAATTGGTTAATAAGGGGGATGGGTTAATCAAACGATTAGATGAACTTAATCTTAGTGTATTAACAAAAAAGTTAGATGACTTAGGAGATGCAACTAAAGCTAAGTTTTTTGATGATTTTGCAGAGGCTTCAGATGATGTTTTAAGAAACTTAGATAGTGATGATGAACTAATTAGTTTATGGAATAAATATGCTGATGATTTTAAAGGAAATAAATATGTTACAGATGAAGGAGTATTTAAGACATGTCAAAGTGTTTTAGACAAACACCCTGATGGTTACCTAGGTAATTTAGTAAAAAAAGTAATGGAAGCAAGAAAGCCTACTAATAGTGAACAGGTTTTAGTTGGCGTAACGCATCCAAGTTTTGGTAATAAAGTATTTATGAGAAGTAATTTCAAGAATTCTGAACGTGTTTTGGAAAATTCTTTTAAGACAGAAACAGCTCATCCACTTATAAGAGAAAGAATTAAGTATATGGATTTTGTTAGAAATAGTGTTACAGAAGGGATGGTTGTTAATGAAACTTTGGCAAGAAAACTTCTTGATATTGATAGTTTAAAAAAACTGACTACTTCAGGTAGAGCAGGATATCATGGAGAAGTTAGAGCATTAAGTGATGCTCTATATGAGTTGGAAAAGACACGTTCTGTAACTAAATCGACGTTATCAGAATTTGATCTTTTTATTCGTAATTCATCAAATAAAGTAATGCAAAGATGCCCTTGTTGTTTTCATATAACCCAAGGTGTAAAAGTATTAGAAGGAAAATAG
>FCGIAJ_01495 hypothetical protein
ATGAAAATTATAAAACCTGAGGATTTTCCTATTAAAATGACTGAAGAAAATATTAATATTATTGCTAATATGAAATTAATGTTTCCTGAGTCTTTGTGTTATAATGAGATATTACCTTTTTTAAGTTTTGATGATAAAATACTTATTTCTAATAAAGTAAGAGATATTAATGAAGAGAAAGAGCGTGAGCGTTTGAATTCTTTAACGCCAGAAGAACAAGCCGAAGAAAAACGTAAAATAGAGAAGAACCTACAAGAAGGTCCAGAAGTTTTTAAAGGTAATATTTTACAACAAGAATGGGATTCTATGTGGCTTGAAGAAATAGAAAAAGAGAAACAAGCAAAGAAGAATAAAAAATCTAAAGAATAG
>FCGIAJ_01500 hypothetical protein
ATGAAAGATGGTTTAAGAACAGTTAGAGAATTACGTTCAAAAGGTAAATTATTGCCAACAGGTTATGCTACATCTATTCAATTAGCATCTATACAAAACTATACGGCTTGGGGTAATTTTGTAAATGTTCCTATGCGATTTGGAGCACATTTTGGAGAGTATGCATCAAAAGCAAGAATACATATTGAAAAAGGGTTAAATTTACTTAGAAAAGTACCGTCAAGGAATAAAGCAGGTGAAATTGTATTTAGTGGAAGAGCATATTCTCTAGACGATTTTAATAGATTGTTTGTAGGTAAAAAAGGTATGGAAGTAGTGATTAATAAAGGTTTTGTGTCATCTTCATTAGATGAAAAAGTCGCTACTCATTTTGCAAATATTACATCCAGTAAAACAAATACGATAAAAGTAATAAGACGGATTGAAACCAAAACGGGGGTATACTTAGATGATTTAGCAGATTATGGTAAAAATTTAGGACCTATTAGACATGGTGATCAGCCTCCTGTAGCTCAGATACAAAAAGAAGTATTGATGAAGGAAGGGTTATTTAAGCAATTAAGTGAACCTAAATTACTTAAAGAAGTTGATGGAGTTAAATGGTATTACATTGATTTTGTAGAATTAGCAAAACCTTTAAAATAA
>FCGIAJ_01505 Fibronectin type-III domain-containing protein
ATGAAAAAGAGGATTCAATATATGATAGCCATGATATGGTGTGTTGAGAAGCCATACGCAGTATGCAAAGAAACCATAGGTAATTTCATAGCAAAAAGACAAGGCACTATCGATCAATTCTTAAAAACGCACTTTCTACAAAATAGCCTACTGCTTACGGTTTACTTTTTACTATGCATATCGCTGACCCATGCCCAACGCTATCCAGTACAAGTAACGCAAACAATCATTCCTCCTTATACGACCAAACTGAGTGATTACACCAGCGCCAGCGATGTCAAACTACGCTTACATCTATTGTTAACCGATGTGGTAGCCAATAATAAGCAAGTACGTCTAAAATTACGTATCCAAGGTAATGGACTTGATATACGTTCTGTAGATTTTGTACATGGTGCAAGTCCTATATTTTTAAATGGAGGTGTTTCAAATCAATATACAAACATCGATTTAAGTTCCTATTTTGAACCCAATAATTTAATAGGAATCACACCACGGCAATACCACAAATCTTTGCCCGAGGGAGTATATACCTTTTGTTGGGAAGTATATGATGCGTTTACCAACGAACAATTGAATCACCCAACATTCGGCTGTTCTAATATTTATTTGCTTTTAAACGATCCTCCTTTTTTAAACGTTCCCTATAAAGGCGACCAAGTCGTGGCACAAGATCCAATGAATATTATTTTTCAATGGACGCCCAGACATGCCAATGCGAGCAATGTATCATATGAATTTGAATTACGAGAATTATGGGACACTCAAATAGCTCCGGAAGCAGCTTTTTTAACGTCCCCTAATTATTATACAGAAACCACAGCTACTACTACACTATTATACCATATCGGTAAGCCAGCATTATTGCCGAACAAACGATATGGTTGGCGGGTAAGAGCGGTATCAAGAACAGGGCTGAGTAAGAACTCGGTTTTTAAAAATGATGGGTATAGTGAGATCTATTATTTTACCTATAATACGGCTTGTTACCCACCTAGATATGTACTTTCAGAAGCAGTAGGTAAAGCGGGTGTTCAAATACGTTGGCAAGGGGTGCCTGAACATAAAAGATACCATGTTCAGTATAAAAGAGCAGACATTCCTGATGCGGAATGGTTTGAGGTATATACTTACAATACACAGGTGCAAATTAGCAATTTACGAGCAGGCAAAACCTATGTTTTTCGAGTCGGAGGTAGTTGTAATGAGCTGAATGATTTTAACCCTTTGTATGCTTATAGTGCCATTAATGAGTTTAGTCTGCCCGCTAAAAATGAAAAGAGTAGCAGCTATACTTGTGGTATTGTACCAGAAATAGAAATAAGCAATACCCAGCCTTTGCAAAATATAGGGATTAATGAAACTTTTACAGCGGGTGATTTTCCAGTAACCATCAAGCAAGTATCAGGAAGTAATGGTCGTTTTAGAGGAGTTGGTTATATTGTAGTGCCTTATTTAGCAGATACAAAATTAGCGGTAAGTTTTACTAATATTCGTATCAATACGGATTATCAATTGATAGAGGGGGTAGTAAGTACGACGTATGATGCTACTTGGGGAGATGTGGAGAGTGTAGATGAATTTATTGAAGGGTTAGGAGATTTGATTGATGAAATTGAAGAAACTGTTAACACTCTTTTTGAGAATGGAGAAATAACTTCAGAGGAAAAAGAAGACGCTTTAGGTCAGTTAAATGAAGCTACAACAAACTTACAAGGAGCAGCAGAACAGCAAAACCAAGCAGACGAGAAAAAACAACAAGCAGAAAAAGCCGAAAGTCCTGAAAAAGAAAAACTACAAGAAGAAGCTGAAAAATTAGAAAAAGAAAGCAAAGAAACACAACAGGAAGTAAATAAAGCTCTTAATGAATTACAAAATAAGTTTGGAGTTAAAGGAAAAGATGGCGGTTTAGAAATAAAAACAGATGCCTTTTTTGATGGAGTTATTAGTTATGGAAAAGGGAAAAATGTTATTACCCATAAACGTTTAGATGGAAATGGAGAAATTTCTATTAATACAACTGACCCAAATAATAATATTCCTGATACAAGTGATTATAATTTTACTCATAACGGAAAACAATATAATGTTATAGTAACACATTCAAATTCTACAATTGAAGCTATAAATGATGCAAAAGATAAGGCAGTAAACCCAAGCACAGGAATTGTCATCTATTTTCATTACGATTTAGAAAAAGAAAACTTAGGTTATACTGTAAATTTTGCTCCCGATTACTTTGATAATTTACCTAATCAAGATTTTTTAGAGGTTCAAGAATTACACAAAGAAGCTTTATCAAACTTGTTAAAGCAATTACAATCATCCGAAGATATAATTAATGTTATTTATAATAATGTTTTAGAAATTAATACTCTTTTTCAAGAGTCATTAAATAAAATACAATTACCTGAAACTATTTGGAACCCTGACGCTGAAAATTATACGAATAATGATTTCCATTTTGAGCCTTTAGAGGCAGGTCTTATAGATGGAGCTATCGAAGAAATTAAAAGTATTCCTTTACTTATTAGTTTGGCAGTAGATTATAGTACCAATCCTAAAACTAGAGAAAAAATAAACAAAGCATTTTCTGATTTTGACTTTACAAATGCTATGGATAAATGGTATGAAAGTAGAAAAGACCTTTATACCTCAGGAACAATACATAAAATTGAACATAGAACAGGAAAAGATGTTGTAGAAGTTGGAACTTTAATTGGTACAGGTGGCCTTGCTACTTTAGGTAAAATTAAAAAAGGAACAGACCTTGTTGAAGGGTTAACGAGTGCTATTAAAAAAGTGGCTAAGGCGGGTGATGATATAGGGACATTACTTGCAAAATACAAGAATGTACGTAAATATTTAGATGATGGGCAGATTAAAGCGTATTTAAATGCTACTGATGCTGATAAGTTTACCGATGTATTACGAAAGGGGCATCCCGATGTGTTAAAACATATGGAGGAAATGGATGTGGATGATTTTGGCGAAATGGTACGAGGATTCATAGATAATCCTAAAAAGTTTAAAGAATCAATTATATCTGCAACAGAATTTATAGGTACTTCATCAAGACCAGGGTTTTTAAAGTTTTGGAAACTAACTCCAAGAAATGAAAGATGGTTTAAGAACAGTTAG
>FCGIAJ_01510 Haloalkane dehalogenase
ATGAAATACACAATTCAAGTTTGGAGTACTAGAAGTATCATTTTAGTACCTACATTTATTCTAATATTCATTTTTAATACAAATATTATGGGACAAAAAAGTAAGGCAGAATCTAATTATTATGAAGTATACGGTAGTAATATGCATGTACTAGAATATGGTAAAGGAAAAGGAAACCCTATTCTTTTTTTACATGGAAATCCTTCTAGTAGCTTTTTATGGAGAAATATTACTCCTTATGTAGAAGGAATAGGGAATCATATTATTATTCCGGATCTTATAGGTATGGGGAAGTCGGATAAACCATCTATTGATTATACTTATATGGAGCAGTACGCTTATATTGAAAAATTGATTAATAAAATGGAGCTTAAAGATATAATTCTTGTATTGCATGATTGGGGGTCTGGGCTAGGATTTAATTATTTTGCAAACCATCAAGATAATGTAAAAGGAATTGTTTTTATGGAAGGGATTATAGAGGATATAGGAGCTTATTTTGATAAAGATACGCAAGCATTTTTTAAAAGATTAAGAGGAAAGGAAGGGTATAAAATGATTGCAGAAGAAAATATTTTCTTAAACGATGTTTTGCCTACCTGGGTTGTTAGAGGCTTGACAGATAATGAACTAGAGTCTTATAAAGCACCGTTTAAAACTATTGAAAGTAGAAAGCCTATTTGGAAATTTGTTTCTCAAGTACCATTTAATGGAAAACCTGAATTAACATCTGCGATTGTGAAAAATTATAGAGAACAGTTGCAAAAATCGAATATTCCGAAAATGTTTTTTTATGCAGAACCTGGAGCTTTTATGCCAGAAAAAGTGCGCAATTGGATAATTGATAATATTTCAAATATGGAGGTTGTAAATATAGGTGCAGGAACCCATTTCATTCAAGAGGATAACCCAGATTTAATTGGTCAAAAAATAAAGGAGTTTATACTAAAGCTTCAATAA
>FCGIAJ_01515 Putative transcriptional regulator, LysR family
ATGAATATTTCTTTAAGAAACCTAAAAATGATCAATACCATTGTAAAAGAGGGCTCTATAACAAAAGCTTCAGAAAAATTATTTCTTTCGCAACCTGCATTAAGTCATCAACTAAAAAAAATGGAAGAAGAAATAGGCCTTAAAGTATTCAACAGGTTAAATAAAAAATTGCTTCTGACAGAAGCAGGGGAAATACTCTATAAAACTTCAGAAAAATTATTAATATCTTTTAGCCTACTCAACGCCAAACTCGATGAATTGAAAAAAGGTGAGAAAAAAGAAATTCGATTAACTACTGAGTGCTATACCTGTTATCATTGGCTTCCTAATGTTGTTCAAAAATTCAAAAAAAGAAAACCAGACATTAACGTTCAAATCAATATAGAAGCAACCCAAAAACCGCTTCAATTTCTATCTGAAGGAAAAATTGATCTAGCAATTGTAAGTAATAAATCACATACCTCATCAATACATTTTGAGCCACTCATAAGTGATGAAATGGTTATCGTTACTTCAAAAGAAAATAGTTTGGCAGCCTTTGAAAATCTTGAATTATCTGACCTAAAAGAACAAAACCTAATTATTTATGACATTCCAGAAGAAAAAAATTACGTCCTCACCAATATCTTACAAAATGACATTAACTGGGTTAATTCCATCCAAAAAGTACAACTAACTGAAGCTATCATACAACTAGTTAGCGCAAATTTAGGAATATCTATTATGGCTGAATGGGCAATTACACCATTTCTAAAAAACAACAATTTAAAAAGTATCCCATTCAAAAATAACCAAGGAAAAAGGGATTGGTTTATTGCTAGCCTTAACAACATAACAGCAATAGAGAATGCTTTTATTAATCAAATAAAAAAGAAATTTAAATAG
>FCGIAJ_01520 hypothetical protein
ATGAATAATACAATCATTGCCGTTCATGGAAAATCAAACCAAGGAAAATCAGAAACTATAAAAAAAGTATGCCAGCTAATTTTAGAATTATATCCTGATAATGCCACTCCATCTATTACCCCGATTAATTATAATCATGATATATTTCTATCAATTACTATTGGGAAAATTAAAATTGGCTTTGAAAGCCAAGGAGATCCAAATAGTCGAATGATACACGATAATACCGTTGAAAAACTAGCAAAAGAAGCTTGTAATATCATTATCTGCGCTACTAGAACTGGAGGAATGACAGTTAAAAAAGTAGATGAAATTGCAGATAAATACGATTACCACACACTTTGGATCAGCAGTTTTTGGTCACCAACCCTAAACCACACAGTATTAAACAGGTACGGAGCTGAAAACATTATAAATATCATAAAGGGGCTAATTACAGCACAACTATAA
>FCGIAJ_01525 3-hydroxybutyryl-CoA dehydrogenase
ATGAATTATAAAAACATCACCGTAGCTGGCAGTGGAATATTAGGTTATCAAATCGCTTTTCAAACGGCTTTTCATGGCTTTAATGTTACTGTTTTTGACATTAATAATGAAATTTTAGAGAACGCAAAATTAAAATTTAATACGCTAAGTGAATCGTATAAAACCGATCTAAATGCAACAAAAGAGCAATTAGATACTACTTATAAAAATTTACGTTATACTTCTAATTTAAAAGAGGCTGTAAAAGATGCGGATTTAGTGATTGAATCCATTCCAGAAAATCCTCAAATCAAAACCTCTTTTTATCAAGATCTTGCAGCATTAGCTCCTGAAAAAACTATTTTTGTAACAAACTCTTCTACCATGGTTCCAAGTGATTTTGCTGAAATAACTCAACGGCCTGAAAAGTTCTTAGCACTTCATTTTGCAAATAATATATGGAAACGTAATACCGCAGAAATAATGGGGCATGCAAACACTGATGCAAACGTGTTTAATGATGTTGTTCAATTTTCTAAAGCAATTGGAATGCTTGCTTTGCCTTTGAAAAAAGAACAACCTGGTTATATTATCAATTCAATGTTAGTTCCTCTTTTTGAGTCTGCCACCGACCTTTTAACTCAAGAAGTAGCTACTGTTGAAACAATAGATAAAACATGGATGAAAGCTACTGGTTCACCAATGGGACCTTTAGCAATGCTAGATGTAGTAGGATTGACAACTTTATACAACGTAACAATGATGGTTGCTGATAAAACAAAAGACCCTATTAAAATAAAGAAAGTTAAATTTTTAAAAGAAAACTTTATTGAGCAACATAAATTAGGTGTTGCTACAGGGGAAGGATTCTATACCTATCCTAATCCTGCTTACAAAAACCCTGATTTTTTAGAGTAA
>FCGIAJ_01530 Deoxyribodipyrimidine photolyase
ATGGATAGAGAAGTGGTTGTTTTTTGGTTTCGTAGAGATTTGCGATTGGATGATAATAGAGGTTTATTTGCTGCATTGAACTCAGGTAAATTGGTACTGCCTCTTTTTATCTTTGATGAAGAAATTACCCAGAAGCTACCCAAAAATGATGCGCGTATATCGTTTATTTATCAGACTTTGAGTGATTTGGATGGTGAGTTAAAGCGTATGGGGAGTTCTTTACTTGTTAAACAAGGAAAACCTATGGAGGTTTGGAAAGATTTAGTAGCTACCTTTTCTATTGCATCAGTATATTTTAATGAAGATTATGAGCCTTATGCAAGAAAAAGAGATGCCGATTTACAATTGTTCTTAAAATCAGTAAATATTCAAGCACACGCTTATAAAGATCAAGTTATTTTTGAAAAAGAAGAAGTGGTTAAAAAAGATGGCTTGCCTTATACGGTATTTACTCCCTATAAAAAGAAGTGGTTGCAAACGCTTAATAAAGAAAAAGATTTGACTTTTTTTAAAGTTAAGGAGTGTTATTTTTATAAGCATCAATTACGTTTTCCGTTATTGCATGAATTAGGTTTTGAAGTTAGTACAATCAAAGTAAAACCCTATAACCTATCAAATTTAAAAATGTATGATAGTTATAGAGACTTTCCTGGTGAAGATACAACATCATACCTATCTCCATACTTGCGTTTTGGATTGGTTAGCATTCGTAAAATGGTGTCGTTAGCGTTAGTAACCAATGCTGTTTTTTTAAGTGAATTGATTTGGAGAGAATTTTTTATGCAAATAATCTATCATTTTCCTCAGGTAGTTACCCAAAACTTTAAGCGAAAATATGATGGTATTCAATGGAGAAATAATGAAGAAGAATTTAAAAAGTGGTGTGCAGGAACAACAGGTTACCCAATGGTAGATGCAGGAATGCGAGCGCTTAATGAAACGGGGTATATGCACAATAGAGTGCGTATGATAACGGCAGGTTTTTTATGCAAACACTTGCTCATAGATTGGCGTTGGGGAGAAGCGTATTTCGCTCAAAAATTATTGGATTATGATATGTCTGCAAATAATGGAAATTGGCAATGGGCTTCGGGTACAGGTTGCGATGCAGCCCCTTATTTTAGAATCTTTAATCCGTCTGAGCAACTTAAAAAATTCGATAAAAATTTAGTATATATAAAAAAGTGGATTCAAGATTTTGAGGAGTTAAGTTATCCTATGCCTATGGTGGTACATAAATTTGCAAGAGAAAGAGCTATTGAAACTTACAAACAAGGATTGTTATAA
>FCGIAJ_01535 Cell division inhibitor
ATGATTACATTTTTTAAACATTCAGGAATATATACACTGGAGGCTTCACAAGAATTAAATATTGCTATAGAAAAGGCATGGGATTACTTTTCTTCTCCAGAAAATCTAGCAAGTATAACTCCTCCTAAAATGGGGTTTCAAATTACTGCTAAAGTTGATAAAAAAGCATATCAAGGGCAAATAATAACATATAAGGTTTCTCCAGTTTTAGGGATTAAAATGAATTGGGTAACAGAAATAACAGTAGTAAAAGAACAAAACTTTTTTGTTGATGAACAGCGTTTTGGTCCGTATAAAATGTGGCATCACGAGCATTGGTTTGAGAAGTTGCCTGATGGGAAAACGTTGATGAAGGATAAGGTTTCGTACAAACTTCCTTTTGGTATTTTAGGCCGCTTAGCGCATAAGATATTTGTTAAAAGTGAGTTGAAGGCTATTTTTGAATACCGTTTTAAAACATTAAATGCGTTGTTTAATGGATAG
>FCGIAJ_01540 Glutathione peroxidase
ATGACCTTTTTTACCTCACAAAGTCAAAATAAACAGTTGGTTACTAGTATTTACGATATAAAAATTAAAGACCTTAATGGAACTCCAATTGATTTAAAAGTGTATCAAGGAAAAAAAATCCTTTTTGTAAATGTAGCTTCCAAATGTGGCTTCACAAAACAGTATGATGATTTACAAAAATTGTATGAAAAATACCAAGAGGAACTCATGGTTATAGGAGTACCTTGCAATCAGTTTGGTGGGCAAGAACCAGGGAGTTCAGAAGAAATTCAATCTTTTTGTAGGCTTAATTATGGGGTTCGCTTTTTAATTACAGAAAAGATAGCAGTAAAAGGTGAAAAGCAACATGATTTGTACAAGTGGTTGACTAAAAAAGAATTTAATCAGGTTAAAAACTCTTCTGTAAAATGGAATTTTCAGAAATATTTAATTGACGAAACAGGAAAGTTTATAGATTACTATTTTTCAATAACCAAGCCAACTAGTAGTAGAATAACCAAACATCTTATAAGAAAATGA
>FCGIAJ_01545 CIA30 domain-containing protein
ATGAAAAATAATATTTTTTTATACGTCCTTATCATGCTAGTCCAAGAACCTTTTACGATTGATTTTACAAACCCCTCTGTTATTACGAATTGGCGTCAAACGAATGACGATGTAATGGGAGGAGTTTCTAGCTCTAAAATGGTATTAGATCAAAAAGGAAATGGTGTTTTTTTAGGAACCGTGTCTACCAAAAATAATGGTGGCTTTGCAATGACTCGCTTCCCACTACGAGTCAATTTTCCTGAAAATATAACAAAAGTAATATTGCACTTAAAGGGAGATGGAAAAAGATATCAATTTCGACTAAAATCTGATATAAAGCAGCGATTTTCGTACGTGCAGTACTTTCAAACAACTACCGAAAAGGAGCAGATTGTGTTATTACTAAAGGATTTTTATCCTGCATTTAGGGGAAGAACGTTGAACAAAGAAAATTTTTCAGGAAACCAAATAAAAGAAATAGCTATTTTAATAGGAAATAAGAAAGATGAAGAATTTAAGTTAATGATAGATAAAATAATAATTGAATAG
>FCGIAJ_01550 Putative Short chain dehydrogenase 3-oxoacyl-[acyl-carrier-protein] reductase
ATGATGAAAACAATTTTAGTAGTAGGAGGTAGTAAAGGAATAGGGAAAGCAATTGTTGAGGTGTTAAAAAAAGAGCATAAAATTGTGGTTTTTAGTAGAACAGCAATGAATGAAGAAAAAAACAGCACTCATTTTTGCTTAAATGTTTTAGAAGACGAGCTACCTGAGATCCCAACGCTTCACGGACTGGTATATTGTCCTGGAAGTATAAACTTAAAGCCTTTTACAAGGTTGAGTTTAAATGATTTTAAAGAAGATTTTAATGTCAATGTATTGGGGGCTATCAGAGTTATAAAAAAATACGAACAAAGTTTAAAAGCTAATTCAGGAAATATTGTATTATTTAGTTCTGTGGCAACGAAATTAGGGATGCCTTTTCATACAAGCGTTGCTGCTAGTAAATCGGCGGTAGAAGGATTAGGAAAGTCATTAGCAGCAGAGTATGCTACTAAAATAACGGTCAACATCATAGCGCCAACGGTAACAGATACTCCTTTGGCGGCTAGGTTGTTAAGGAATGATAAACAAAAGGAAATCATGAAAGAACGCCATCCTTTAAAAACGTATTTAAAAGCAAGAGAGGTGGCAATATTGGCATCTTATTTATTATCTGATGAATCAAAAGCAATTTCAGGTCAAGTATTCCCTATTGATGCAGGAATGGTTAGCCTAAAAATATAA
>FCGIAJ_01555 Putative nucleoside-diphosphate-sugar epimerase
ATGAAAATTCTCGTAACCGGCACAACAGGATATATTGCAAAACGACTAATTCCAGTATTACTGGAAAAAAAGCATACGCTTGTTTGCTGCGTTCGAGATAAACATAGAATTCCTGAAGAATTTCAAGATAACAATCAAATTGAGTTTGTAGTAGTTGACTTTTTAAAAAAAGCAGATGTTAGCATTCCTTCAGATATTGATATAGCCTATTATTTAATCCATTCTATGTCCACTAGCAGTAGTAATTTTGATAGTTTAGAACGTATTTGTGCTACTAATTTTAATCATTTAATTAGCCAAACGTCTTGCAAACAGGTTATTTATTTAAGTGGAATTGTAAATGATGATTCATTGTCTAAACATTTGAAATCGCGCCATAAAGTTGAAGAAATCTTAAGTAGTTCAACCTACGCACTTACAACATTAAGAGCGGGAATTATTGTAGGTAGCGGGAGTGCTTCTTTTGAAATTATTAGAGATCTGGTAGAAAAATTACCAATTATGGTAGCTCCTAAATGGTTGCATACGAAAACGCAACCAATAGCAATAAGAGATGTGTTAACTTATTTGACAGAAGCTATAGGAAAGGATGCTTTATATGATGGTTCTTTTGATATTTATGGACCAGAGGTGTTAACCTATAAGCAAATGTTGTTACAGTTTGCGGAGGTTAGAGGATTTAAAAGGTGGATTTTAACGTTGCCTGTTTTAACGCCCAAGTTGTCATCGTATTGGTTGTATTTTGTTACTTCTACCTCCTTTAATTTGGCAAGATCATTAGTAGATAGTATGAAGGTTCCAGTAATAGGAAAAGAGAGTGCCATTAAAAATAATATAAAAATTACTCCATTAACTTATAAAATGGCCATACAAAAAGCCTTTTCTAAAATAGCTCAAAATTCAATAGTCTCTAGCTGGAAAGATGCTATGATAAGTGGTGTTTTTAAGTCGGAATACACAAAGTATATAGACTTACCCAATTATGGATGTTTTAAAGATCTTAGAAGTCGTGTGATTAAAAATGAGGAAAAAACCTTAAATAAAATATGGGAAATAGGAGGCAAGAGAGGGTGGTATAAATTCAATTTTTTGTGGCGATTTAGAGGTTTTATAGACCAGCTTTTTGGAGGTGTGGGCTTAAGGAGGGGAAGAAGGCATGACTCAGAGTTAAAAATAGGAGATGCAATAGATTTTTGGCGAGTGTTGTTGGCAGACAAAAAACAGAAGCGACTTTTATTGTTTGCAGAGATGAAATTACCGGGAGAAGCTTGGCTGGAATTTAAAATTATAAAAAACAAATTGTACCAAAGAGCTGTTTTCAGACCTAAAGGTGTTTTGGGGAGGTTATATTGGTATAGCGTATTGCCTTTTCACGTATTTGTTTTTAGAGGGATGATTCACGAATTAATAAAAGAATAA
>FCGIAJ_01560 Flavin-Reduct domain-containing protein
ATGCAGTTTACTCGTAAAGATATAGACGCTTTAGAACATTTATACAAAATTAATTTTATAAATAGTTTATCAGGATTCAAATCTGCAAATCTAATAGCCACGAAGTCAGTAAAAGAAGTAACGAATGTTGCAGTGTTTAGTTCCGTAGTACATTACGGGTCTGCTCCTCCTATTTTAGGGTTTGTATTGCGTCCAACTACGGTAAGAAGAAATACATATGATAATATAAAGGAAACGGAATTTTATACAATTAATCATATAACCGAGTCTATGATTTATGAAGCGCATCATACATCGGCAAAATACCCTTCGGAGATTTCAGAGTTTGATAAAACAGCTTTAACAGAAGTGTATAAAAATGGCTTTCATGCACCATTTGTTAAAGAAAGCTCAGTACAAATAGCTATGAAATATGTAGAAGAATACCCCATAAAAGTAAATAATACATTATTGATATTAGGAGAAATTGTAGCAGTATATGTTGATGAAGTTTTGGTAGAGAAAGACGGCTTTATAAATTTATCTAAAAACGAAACAGTAGCTATAAACGGATTGGATGCTTATGTAACCCCCGCTAATAGTAAACGCCTCCCATATCAACGACCAAAATAA
>FCGIAJ_01565 putative protein kinase
ATGAAAAGTATAGATAACATTCCGACATCAAAAATTCAGCGCGCTTCTAAATTATTAACCACAGGAATAAAAGTAGGGGTTAATTACGCAAAATATTTTGGAGAAAAAATAGTGAAAACAGAAGATGAGGCAAAAAGAAATTTAAATGAAGCAAATGCTACTGATATTTACGATGGTTTAAAAACCTTAAAAGGTTCTGCCTTAAAAGTAGCTCAAATGCTAAGTATGGAAAAAAACATCTTACCAAGTGCTTATGTAGAAAAATTTTCACTGTCACAATTTTCAGTACCTCCATTATCGCCTCCGTTAGTTGTAAAAACATTTAAGAAATATTTTAAAAAAGCACCTACAGAGGTATTTGATAGCTTTACAAAGGAATCTGTTAATGCAGCAAGTATAGGGCAGGTACACAAAGCAACAAAAGGAGGAAAAGAATTAGCCGTAAAAATTCAGTACCCGGGAGTTGCAGAGAGTATTTCTTCTGATTTATCCATTGTAAAGCCCATTGCTATGAGAATGTTTAATATAAAAGGAGAAGGATCTGATGCCTATTTTAAAGAAGTAGAAGATAAACTAACAGAAGAAACAAACTATATTTTAGAATTAGCTCAAAGTAAAGAAATAGCAAATAGTTGTAGTAAAATACCAAACTTAAAATTCCCTAATTATTATTCAGAATTTTCATCAGAGAAAATTTTAACAATGGATTGGATGGAAGGGCTTCATTTGTCTGAATTTACAGCATTAAAACATGATGCAGTAGTATTAAATCAGATAGGGCAAGCGTTATGGGATTTTTATATGTATCAGATGCATGTTTTGAAAAAAGTACATGCTGATCCTCATTCAGGTAACTTTTTGGTTTCGGATAAAAACGAATTAATAGTAATTGATTTTGGATGTATGAAAGAGGTTCCTGATAGTTTTTATATTCCTTATTTTGAGCTGGCTAAAAAAGAAAATATAGAAAATAAGGCTTTTTTTGAAGCCAAATTATATGAGCTAGAAATCTTAAGAGAGGATGATTCTTTAGAAGAAAAAGAGTTTTTTCAGGCACTTTTTTATGAAATGCTTTCTCTTTTTACCCAACCTTTTCATCAGGAAGAATTTGACTTTTCAGATGCTGTTTTCTTTAACAAGATAGCTGAGTTAGGGCAAAAATATGCGAACAACACAGCGCTTAAAAAAATGAATGGAAATAGAGGTTCTAAGCATTTTATTTATATCAATAGAACTTTTTTTGGTTTGTATCATTTAATGCACGATTTAAAATCAACCGCTATTAAAATTAATAATTATAAAACATTATAG
>FCGIAJ_01570 TetR-C-23 domain-containing protein
ATGGATCAAGTAAATAGAATAACATCAGATAAGATTATAGCATTATATATGGAAGAAGTGCTCACGGAAACCCATATAACATCAGTATATGCTTTTGCTAAAAAGCACGATTTTGAAGAGAATGAATTTTACCATCATTTTAGTAGTTTTGAGGTCTTAGAAAAAGAAATTTTTGCAATTTTTTGCACAAAAACGGTAGCCTTATTGCTAAAAAATGAAGCTTACAAAAATTATGATTCGAAGAGCAAACTGTTGAGTTTTTATTATACATTTTTTGAGTTATTAACGGCAAATAGATCTTATGTTCATATAAAATTAGGAACTCATAAAAATAAGCTAGCCTCTTTAAAATTGCTTTCGAAATTACGAAAAGAGTTTATTGAATTTATAGATAAGGAAATCCATACAGATGCCATAGATTTTAAAAATAAAACAATTAATAAATTACAAAATAAAGGAGTTCTTGAAAGCGCTTGGTTTCACTTATTATGTACTTTACAGTTTTGGTTAGCAGATACTTCATCCAATTTTGAAAAAACAGATATTTTCATAGAAAAATCAATAAAAGCAAGTTTTGATTTAAAAGAAGTATCACCTATACAGAGTGTTTTTGACTTTGCTAAGTTTTTATGGAAAGAAAAAATACCAGTAATATGA
>FCGIAJ_01575 TspO/MBR family
ATGAAAGCTAATAAATATGGATATTTTATAATCTTTTTATTCTTCAATTTTATGGCGTTAGTTATTGGCATATGGTTGATGAATGATGGTCCTAGAACAAGTTGGTATTTAGGTTTGTCAAAAGCACCTTGGACTCCTGCGGGATGGGTTTTTGGAGCAGCATGGTTTAGCATCATGTTCCTTTTTTCTTTTTATATGACTAAGCTTAGTTTTCAGTATGCTTTTTTAAGTAAATATTTAATTGCGATTTACACTTTTCAATGGGTTTTAAATGTAGGTTGGAATTTTGTTTTTTTTAACCAGCAATTAACTATTGTTGGGTTAGTAATAATTACATTACTATGGTTGCTAATAGGTTATTTTACATTTAATCATATAAAAAAGCTAGGTTATTATACATTGTTAATCATGCCCTATTTGGTATGGATGACAATTGCTACGAGTTTAAACGCTTACATTGTTTTTAATAATTAA
>FCGIAJ_01580 Lycopene cyclase
ATGAGTCAGTATTTGTATCTCATATTAAATATAGGAAGTTTAAGTATTCCTTTGTTGTATAGTATTTTTGAAAAGAAGTTTCATTTTATACAATACATTAAAGCTGCTTGTTTGAGTATTTCAATCATTGCGGTTCCTTTTTTAATATGGGATGCAGCATTTACTAAAATAGGGGTTTGGGGCTTTAATTCAAATTACCACCTTCCTTTAAAAATAATAGGAATGCCCATAGAAGAGTGGCTTTTTTTTATATGCATCCCCTATGCTTGTTTATTTACACACGAGGTATTAAAATATTACTTCCCTAATTTAAAACTATCAAGAAGGTTCGCAAAGCAAATTACTGTTTTTCTGTTATTGATAACAATAGGGGGCTTGGTATTTAATTTTGGAAAACAATATACTACGATAAACTTTATCCTTTTTTTACTATTAATGGGGTATAGTTTAGCGAAGCATTTGGAAGTATTACAGACTTATTTGCCAAGTTTCTTAGTCATACTTTTTCCTTTCTTTATAGTGAATGGAGTGCTTACGGGAAGTTTTATAGAAGCGCCAGTAGTTTGGTATGATGATGCTGAAAACATGAACTTTAGGTTGTTTACAATCCCATTTGAAGATGCTTTTTACGCATTTAACTTATTGTTTTCGATACAGTTGGTGTTTAACTATTTAAAAAATAAAATTTATGAAAGCTAA
>FCGIAJ_01585 Beta carotene hydroxylase
ATGAGTGTAGTCATCTTTTTTATAATAACACTGGTAGCATTTGTAATTATGGAGGGTATAACGTGGTGTACACATAAATATATCATGCATGGGTTTGGTTGGTTTTTGCATGAAGATCATCATCAACCGGGGTATCCACATATTTTTGAAAAGAATGATGCTTTTTTTGTCGTGTTTGCTATTCCAAGTATGTTGTTGTTTTATTTTGGAATTCGCCCAGAACTTAATTATTTATTTTTTATAGGTTTGGGAATACTACTTTATGGACTAGCATATTTTTTAATTCACGACGTTTTAATTCACAGGCGTTTTAAATGGTTTAAAAATACACAAAATCGTTATTTAAGAGGATTAAGAAAGGCACATAAAATTCACCATAAGCATTTAGGGAAAATAGATGGAGAGTGTTTTGGAATGTTGTTCGTTCCTTTTAAATATTTTAAGAAAAAACAATGA
>FCGIAJ_01590 Phytoene synthase
ATGAAACAACTATTTGATGAAGTGTCCTTTTTATGTAGTAAATTAGTTACTCGAAAATACAGTACGTCATTTTCGCTGGCTACTAAAATGTTGTCGCCGAAAATTCGTGCAGCAATTTATAATATTTATGGTTTTGTGCGTTTTGCAGATGAAATTGTAGATTCATTTCATGCATATGATAAAGCATTGTTGTTGAGTAAGTTTGAGAAGGAGTATTATATGGCAAAAAAAGAAGGAATCAGTTTAAATCCTATTTTGAATGCTTTTGTTCATACCGTAAATAAATATGATATTACAGACGATTTGGTACAAGCGTTCTTAAAAAGTATGAAGGCTGATTTGTATAAAACGGAATATAAGACAGAAGCTGAATATAAGGCTTATATTTATGGGTCAGCTGATGTTGTAGGGTTGATGTGTTTAAAGGTTTTTGTTAATGGAAACTTGCAAAAGTATGAAGCATTAAAAGATGCAGCAATGCGCTTGGGATCCGCATTTCAAAAAGTGAATTTTTTACGAGATTTAAAAGATGATTTTGAAACATTGAATCGTTCTTATTTTCCTAATATCAACTTAAAGGAATTAGACGCGCAATCGAAAGAAGTTATTATCAAAGATATTGAAACGGATTTTGAGTATGCTTTTCAGCATGGGATATTAAAGCTTCCAGTAGAGGCTAAGTTTGGGGTATATATGGCATATAGATATTATAAACGTTTGCTAAAAAAATTAAAGAGCGTTCCTTCTTCTAAAATAATGAGTACAAGGGTTCGTATTTCCAATCCTATGAAAATTAATTTACTAGCAAGAAGTTATGTGAAGTATAAATTAAATTTGATATAA
>FCGIAJ_01595 Phytoene dehydrogenase
TTGAGAAAAAAAATAGCAATAATAGGTTCGGGCTTCTCTTCATTGGCAGGAGCATGTTATTTAGCAAAAGCTGGGTACGAGGTTGTGGTGTTGGAAAAAAATAAAACGATTGGAGGTAGAGCAAGGCAATTGTTAAAAGATGGTTTTACGTTTGATATGGGACCGACATGGTATTGGATGCCTGATGTTTTTGAAAAATTCTTTGGAGATTTTGGAAAAAAACCTGCTGATTATTACCAACTAGAAAAATTATCTCCAGCATACCAAGTTTATTTCTCTATATTAGATTCTGTGACAGTTCCAGGGAACTTAGAAGCTATTTATGAAATTTTTGAAAAAGAAGAAAAAGGGAGCGCTAAGCATTTAAAAACCTTTTTAAAATCGGCAGCATACAATTACGAGGTGTCTATTAATGATTTGGTGTATAAACCAGGAATATCTCCTTTAGAGTTAGTTACTCCAGTAACAATAGGGAAAATAACACAATTTTTTTCTACGATTAGAAAGCAAGTTAGAAAACATATAAAAAGTAAGAAGTTAATTCAAATTTTAGAGTTTCCAGTATTGTTTTTGGGGGCCAAGCCAAGCAATACCCCTGCTTTTTATAATTTTATGAATTATGCTGATTTTGGTTTGGGTACTTGGCATCCTGTAGGAGGAATGTACAAGGTAATTGAAGGAATGGTTTCATTGGCTACTAGTTTAGGGGTCACTTTTAATACCGAAGCAGTAGTAGATGAAATTGTAGTCAATTCAGTAGGAGAGGCTACTGGGGTAATCGTAAATAAGGAGTTTTTGGCAGCTGATGTCGTACTTAGTGGAGCTGATTACCATCATACAGAAACATTATTAGCAAAGGAGTATAGGCAGTATTCAGAAAAGTATTGGGACACAAAAGTATTCGCGCCCTCTTCTTTATTATTTTACGTAGGGTTTGATAAGAAAATAGCAAATGTTTGTCATCATACGCTATTTTTTGATACAGATTTTGATGAACATGCAAAAACAATTTATGATTCGCCTAGCTGGCCAGAAAATCCTCTTTTTTATGCTAGTTTTCCTTCGATAACAGATAGCTCTTTTGCTCCAGAGCGTAAAGAATCAGGAACTTTTTTGATTCCCTTAGCACCAGGAATAGAAGATACTCCTGAAATAAGAGAAGCATATTTTGACATGATTATAAATCGATTGGAAAAGCTTACGAATCAATCTATTAAAAGGCATGTTCTTTTTAAAGAGAGTTTTTGTGTTAACGACTTTAAGGAAGCGTATAATTCTTATAAAGGAAATGCTTATGGCTTGGCAAATATATTAACACAAACGGCTTTTTTAAGACCTAAAATAAAAAGTAAAAAAGTGAAAAATTTATTTTTTACAGGGCAACTAACCGTGCCAGGACCAGGGGTTCCTCCTGCTTTAATTTCAGGGAAAATAGCTTCAGATTTAATTTTAAAATACCATAAAATATGA
>FCGIAJ_01600 Transcriptional regulator, MerR family
TTGAACGGAATCAATAAAAATTTTACAATTAAAGATCTTGAAAATATTTCGGGAATAAAAGCTCATACGATTCGTATCTGGGAGAAACGATATAATTTATTGTTACCAGAAAGAACGGATACTAATATTCGATACTACTCTTCTGAAAATTTACAGAAATTGCTAAATGTCGCATTGTTAAATGCTCATAATTATAAGATTTCTAAGATTGCAGAAATGTCAGACGAAACGATTCTTGTAAAGGCAAGAGAATTAGCGTTAAAGAAGGGGGCTAACAATGAGGCTATCAACTCTTTAAAGTTGTCGATGTTTCGGTTTGATAAACAATTGTTTAATCGTACCTATAACAAGCTGTTAAGTAAGAAAACATTTAGACAGGTTTTTAAAGATATTTTTGTGCCCTTTTTAAATCATATAGGATTTCTTTGGCAAACAGATACATTATTGCCAGCGCATGAGCATTTTATATCGAATTTAATTGCCCAAAAAATACAAATAAGTACTGATGAGCTAGAGTATTCGTCGGTTTCTTCAGAAATAACCTATGTTCTTTTTTTGCCTGAAAATGAAATACATGAGTTGGGATTGATGTATTTGAATTATGAATTGGTGTTAAGAGGTTATGCTACCATATATTTGGGACAAAGCTTGCCGTTGGATAATTTGAGCTATTTTTTTGAAAGTAATACGGAAATTAGATTTGTAACTTCATTAACTGTTCAGCCCTATGATGATAAGGTGCTTGGGTATTTTAATGAAATAGAAGACGCACTAAGCGGAACAAATCATAAGTTAATAGCAGTAGGTCAAAAGGCAATGTTGGTAAAAGATATTGATTTTAAAGCGGGCATTACTGTTTACCCATCTTTAGTGGAGTTGTTAGAGGAATTGTAA
>FCGIAJ_01605 GSCFA domain-containing protein
ATGATTTTCCATACGCCCATTCCATTAAAAAAGCAATCTACTCATGAAATCAACCACCATGCAACCTTGCTTTTATTAGGTTCTTGTTTTTCTGAAAATATTGGAAAAAAACTTAATTATTTTAAATTCCAATCTCTAATAAATCCTCTTGGAATTTTATTCCATCCTAAAGCAATAGAAAACTTAATCATCAATGCTACCCTGCATAAAAAATACACTGAAAAAGACATCTTCTTACACAACGAACGCTGGCATTGCTATGATGCACACTCTAGCTTAAGCGCTAATAATAAAGCAGATTTATTAAACAATCTTAACAATGGCCTTTTACACACTGCTACACAAATAAAAGCAGCTTCACACATTATTATTACATTAGGAACTTCTTGGGTGTACAGACACCTAAATACCAATACTATTGTAGCAAATTGCCATAAAGTTCCTCAAAAAAAATTCTCAAAAGAAATACTAGCTATTGAAGAAATCACAACATCATTACGCACGATAATAACACATATTACATCAATAAACCCCAAAAGTTCTATTTTATTTACCCTTTCTCCAATTCGGCACTTAAAAGACGGCTTTATAGAAAACCAACGCAGCAAAGCGCACTTATTAACCGCAATCCACAACAGTATTCACAATCAAAAAAATTGTTATTACTTTCCTAGTTACGAAATCATGATGGACGAACTCCGGGATTATCGCTTTTACAAAGAAGACATGATTCACCCTAACAATACAGCAATCAATCATATATGGGAAAAGTTTTCAGCAACATGGATTTCAGAAGAAAGTAAAAAAATAATGCAGCAAATTGACGCCATTCAAAAAGGACTCGCACACCGACCTTTCAATCCTAAATCTGAACAGCACCAACAATTTTTAAAAAAATTGTACAAAAAAAAGGAAACACTTCAACAAGCATTCCCTTTTATACAATTTTAA
>FCGIAJ_01610 Rhodanese domain-containing protein
ATGAGATTATTTAATTTATTTAGAAAAAAGGATATGAGTACCGAAATTAAAGAATACTTAGAAAAAGGAGCTATCGTGTTGGATGTAAGAACGCTTGAAGAATGGAATGAAGGACATTCTGAGGTGGCAAAGCATATTGTTTTGACAACTATTCCATCGCAAGTAGAAGAAATAAAATCATGGGATAAACCTGTAATTGCTGTTTGTAGAAGTGGAGGAAGAAGTGGTCAAGCAACAGATTTTTTATTGAGTCATGGTGTAGATATTATTAATGGAGGTCCTTGGGGAAATGTAGATCAGTATTTAAAATAA
>FCGIAJ_01615 Phenylalanine 4-monooxygenase
ATGGAGACTTTTTTTGAGTTAAATGAAATTACAAAGAAACTACCAAAGCATTTGCATAAGTTTATTGTGAAGCAACCATATCATCATTATACAATGCAGCATCAAGCGGTTTGGCGTTATGTTATGAGAATGAATGTTGATTATTTGAGTAAAGTAGCCCATGAGTCTTACGTGGCTGGATTAGAAAAAGCAGGTATTTCCATAGAGCATATTCCTCATATGGAAGGAATGAATAGAATTTTAAAAGAAATTGGCTGGGCTGCGGTTTCGGTAGATGGTTTTATTCCGCCGAATGCCTTTATGGAGTTTCAAGCTTATAATGTATTGGTAATAGCATCAGATATAAGAACGATAAATCATATTGAATACACGCCCGCTCCAGATATTATACATGAGGCAGCAGGGCATGCGCCAATTATAGCAAATCCTGAATACGCTGAATACCTACGTCGCTTTGGAGAAATAGGAAGTAAAGCTATTTCGTCTTCAAAAGATTATGAGTTATATGAAGCTGTTAGGTGGTTGTCTATTTTAAAAGAGAATCCAAATTCTTCTGAAGAAGAAATTAATGAAGCGCATGCAAAGGTAACATGGTTGCAAAATAATATGGGAGAGCCTTCTGAAATGGCACAAATAAGAAATTTGCATTGGTGGACGGTTGAGTATGGGTTGATAGGAACAGTTGAAAACCCTAAGATTTATGGAGCAGGATTGCTATCATCAATAGGAGAAAGTGCTTGGTGTATGAAAGAGGAGGTGAAAAAAACACCTTATTCTATTGAAGCAGCTGCAATGAGTTTTGATATAACAAAGCCTCAACCTCAGTTATTTGTGACGCCAGATTTTGCGTATTTAAGTTTAGTGTTAGATGAATTTGCAAATACAATGGCGTTAAGAACAGGGGGAGTAAGAGGGGTGGAAAAGCTAATAGATTCGGGGAATATAGGTACTGTTGAATTAAGCACAGGGATTCAAATTTCAGGCATATTTACCAATCTTATAAAATCTAAAGGAGAGAAGGTTGTTTATATACAAACGACCGGAGGAACTGCATTATCTAATAGAGATAAAGAGCTCATAGGTCACGGGATTTCTTATCATGCTGAAGGATTTGGTAGCCCAGTGGGTAAGTTGAAAGGAATTAATTTGCCTATTGAAGACATGAGCCCGAGAGATTTAAAAGCGTATGGTATTTATGAAGGAGAGTATATGACGTTGGAGTTTGAGAGTGGAGTTGTTGTAAAAGGGAAGGCAATTACAGGAACACGTGACTTAAGAGGGAAGATTTTAATTATTTCATTAGAAGAATGTACGGTTACTTTTGGAGCAGCAGTTTTATTTAGACCTGAATGGGGGGTTTACGATATGGCGATAGGAAAGGAGTTGGTTTCTGCTTTTGCGGGAGCGGCTGATCCTAGTTCGTTTGCGGATATAGGAAAGGTTTCTGAAACAAAAACGTATAAAATAGTATATTCAGATAAAGAAAAGAGGTTATATAAACTATATGGAAAAGTGAGAAGTTGGCGTGAAAAGAATGTTGTTGACGAGAAGGAATTACTAGGAGTATTTAAAGAATTACAGTCTGATTTTAAAGAAGATTGGTTGTTGCCGTTGGAGTTATTGGAACTGGCTATAAAACATGGTTTTTCTGTAAAAGTAGATATAGAAATGTATCTGAATCAATTTAAAAAAGATAAAAAATACAAAACATTAGTTGAAAATGGTTTACATTTATTGCCTGTATATGAGATGTAA
>FCGIAJ_01620 Peptidase family M48
ATGAGAAATCGTGGAAATTTTAAAATCAGATTACTAATTGGAGCTGCTATTGCTTTATTTGCCGTCTTTAAGTATTGTTCAAATACTGAGATCAATCCATACACAGGAAAAAAACAGCATATCTCTATTTCTCCCAAAGAAGAAATAACTATTGGACTAAGTTCTGCTCCTTCTATGACTCAACAGCACGGAGGACTCCATCCTGATAACCGCTTTCAAAAATTAGTGGATAAAGTTGGTCAATTGCTAGTGAGTCGTAGTATTGCCCAAAAATCAGGCTATCCGTTTGAATTTCATTTATTAAAAGACGCAACCACTATCAATGCTTTTGCATTACCTGGAGGGCAAATTTTCATTACGTACGCATTATTTTCTAAATTGAAAAACGAAGACCAATTAGCTGGCATTTTAGGTCATGAAATCGGACATGTTATTGGTCGCCATTCCGCAGAACGCATGGCAAAACAAGATCTAACTCAAGGATTACTTTCTGGAGCTGCCGTTGGATTTGATCCAAGTACCGCACAAGGAGCTACTGTAATTGCAAATGCCATAAATATGAAATACGGACGTAATGACGAACTGGAAAGTGATGAACTAGGCGTAAAAATAATGATAGACGCTGGTTACAACCCTGAGCATTTAATTGGAGTCATGCAAATATTAAAAGCTGCTGCCGGTCCAAACAGAACTCCTGAATTTCAAAGCACACATCCTGATCCTGAAAATAGAATTGCAAAAATTAAAGAAGCTATCAGAAAACACCAAAAGAAATAA
>FCGIAJ_01625 Putative factor of the oxidative stress response YoaZ
ATGGTTAAAAAAAAAGTTTATGTTTTGCTGTTTGAGGGATTTTCTGATTGGGAAATTTCATACTTAGCTCCAGGGTTACAGAAAAACGAAGGAGTTTCATTGAGTTATTTTACAGTTGATGGAGCTCCCATTAGATCGGTGGGGGGATTGCATGTTCAGCCCGATTTTTCAATTAGTGAAATTGATACAAGTGACGTTACAGCGCTTATTTTGCCAGGAGGAACATTTTGGGAAAAGGAAACGGTAAAGGAAATAGATGTACTTGTAGATGAATTGTATGCAGAGGATAAAATAGTAGGAGCAATTTGCGGGGCAACAACTTATTTAGCAAAGAGGGGGTATTTAGATGACGTAAAGCATACTAGTAATTCTTTAGATTATTTAAAAATGTTTGCAAAATCGTATAAAGGATCTCGTTATTATCAAGATGAATTGGCAGTTACTGATGGTAACTTAATAACAGCTAATGGAGTTGCTCCAATTGAATTTGCAAGAGAGGTTTTTAAAGCTGTCGAATTATATAGTGATGCCAATATTGAAAAATGGTTTCACCTTTTTAAAGAGGGGGTATGGGCAGGTTGA
>FCGIAJ_01630 Putative molybdopterin oxidoreductase, iron-sulfur binding subunit
ATGAGTGGAGGTACAAAAAAATGGTTTTCCCTAAATATATTTAAGGAAGCTAAAAAAGATGAATGTAAAGAAGGTGATTGTTTGGATTCTGAAATGAAAAATGATGGGATTACTCAGGTTTTTAATAAACCTACCAGTAGAAGAAATGCATTGAAGAAGTTAAGTGCTAGTTTGTTAGTAGGAGCGGGCGCTGTTAGTACTTCGTGTAGTGTGATTTCTAGTAAGGAAGATAAAGAAAAAGAGACTGAAAACTGGGAGGAGCTTTTTAAAGGGAATTACAAATTAATGAACGATGAAGAAAAGAGGGCGACGGTGAGAAGGTTGGAAAAAAGGTATGCTGAGCGTTTGGGGAAAACAATTAACATTTCTGCAAAAAATGCAGATGAAAATGTGTTGTTTGGATATGCTTTTAATATTTCTAAATGCCAAGGCTATATGGATTGTGTAGAGGCTTGTCATCAAGAAAACAATCATGATAGAGAAAGTGATATGCGCTATATTAGGATTCATGAGATAAAGAAGGGAGAAGGAATTAACTTTGAAAAAGCAGATGATAGTTATGGGCATGAAGTTCCTGCTGAAGGGCATTTTTACCTAGGAACGCAATGTTTTCATTGTGATAATCCTCCTTGTACAAAGGTATGTCCAGTACAAGCTACTTGGAGAGAGAAAGATGGTTTGGTGGTGGTAGATTATGATTGGTGCATTGGGTGTCGTTATTGTATGGCAGCTTGTCCTTATGATGGAAGGCGATTTAATTGGAGCGAGCCTAAAATCCCTGTTGGAGAAGTGAACCCAGAGCAGCATTATTTAGGGAATAGAATTCGTAAAAAAGGAGTTATGGAGAAGTGTACGTTTTGTGTTCAACGTTCTCGAAAAGGAAAAAACCCTGCTTGTGTGGAAGCCTGTCCTACTGGAGCTAGAGTTTTTGGGAATTTGTTGGATCCTAATAGTACTATTAGAAATATAATAGAAACAAAGAAAGTGTTCAGATTAAAAGAGGATTTGGGAACAGAACCTAAGTTTTGGTATTTTATGGATTGA
>FCGIAJ_01635 putative lipoprotein
ATGTTTGGCAGCGTTGCCTTTTTTTCTTTACTAGTTTCTTGTCATTTTAATGAAAAAAAAGACGTTTATACTGCTATTAAGGAGCGGGAGTTAGAGGTTGTTTCTTATTCATTGTCTAACTCTTTGCAACATGACAGATTAGTAAAGGTAGTACCTAAGGTTAATGAAGTGGATAGTTTCTTTGTTTATGAAAGAAAGAGTAATATTAGTAAATATAAATGTTCAGGGTGTCATTCAGAATCGTTACATAAGTTAAAAGAGAAAAAGATCTTTATACATAAAGATATTCGCTTTTTTCATATGGATAGAGAGGTAGCCTCTTGTTTTAACTGTCATAATAAGCAAGATATGGATTTATTACGTTCGCATACAGGTAAAAGTATTGATTTTAACAAGAGCTATAAGGTTTGCGCGCAATGTCATCAAGGAGAATATAAAGATTGGGCTATTGGGGCTCATGGTAAACAAGTAGGAGGATGGATGCCACCTAGAGTGTCTAAAACATGTGTAGAATGTCATAATCCGCATTCTCCAAAATTTCACACTAAGGTGCCAGCATATCCCGTGTATTTAAAAAGAGAAAGATCTCGTAAATAA
>FCGIAJ_01640 hypothetical protein
ATGCATACCCATATAAATCTAGCAAAAAAGGTATTCTCTTTAGTTTTTTTAAGCATTATTTCATTTCGTTTTTATGCACAAGAAAAACCTAATGTTGAACTACACGGAGCACTACGCTTCAACTATAAATTATACTCATGGAACCAACAACAACAAAAAAGAGGTGGAGACATCGGTTACGATATGTTTGCTATCAATCCAAAAGCAAGTTATAAAGGACTAACACTACAAGTAAAGTATCGATTGTACGCTCAAGAATATGGTGCTGGATTGTTAAGACAGGGAGATATTACTTATACTTTTCAAAATAAAGACCAATTTATTTTGGGTTTGACAAAGGTTCCTTTTGGTATAACACCATACAACTCTCATAGTTATTATTTAAGTATGGGATATTATATTGGATTAGAAGATGACTACGATGTAGGATTTACATATACTCACAAAGGCAAAAACATAGATTATCAACTTGCTTTTTTCAAAAACTCTGAGGATTTATTCGTTGGAGAAGAATCTGCCAAAAGATATTCCTATGATGTTATTGGTGATTATAAAGAAACCAATCAAGTAAATGGAAAAATCATTTACAAAGTAGGTAAAAAGTACCAACAACAAATAGGTACTTCACTAATGTATGGAGGACTACACAATATAAAAACAAATCAATATAAATCACACCATGCAATAGCGGTGCATTACGAGGGAAACATAAACCAGTTCAATATAAAAGCACAAGCTACCAGCTTTAAGAAAAATACAGGTACCGACTATGTAGAATTCGGAGCTTACAATGCAACATATAATGTAGCTAGCAAAGGAGAATTATACACCTTAGGAGCAAGCTATAATTTCCCTTTAAAATCAAAAGTATTCGACAATATGCAAGTATATGATAACTATGCCTATTTTGACAAATCTAACAAAGAGTATATAAATTCTTTTACCAATACAATAGGTATTCTTGTTCATGCAGGAAACATATATAGCTATATAGAATTTATTACCACAAAAAATCAGCCATGGTTTAATGAAGGATGGACAAATTCTTTTGCTAAAGGAGACGATAAAGTACAAACACTATTCAACATCAACGTCGGATATTATTTTTAA
>FCGIAJ_01645 Dimethyl sulfoxide/trimethylamine N-oxide reductase
ATGAACAGACGAAGTTTTCTAAAAAGATCAACATTAGCAACTGCAGGAATTACCATTGCTAGTAGCTTAACTATTTTTAGTTGTGATCATGTTTTTGATTCAGAAACAATATTAATACCTCATGCAAGCCACTGGGGGCCTTTTAAAGGAGTCGTTAAAAATGGTGTCCTCATAGGGGTACAACCACTAAAAGACATCGATGCTATGCCTACTGAAATGCTTACTAAAGGACTTATTAGTAGGGTATATGATAAAACTAGAGTAAAATACCCAATGGTAAGAAAATCTTACTTAGAAGGAAGAGGAAGAGATACCAAACCTCACCTAAGAGGAAAAGAAGAGTTTGTTAGGGTTACTTGGGCAGAAGCGCTGACCTTAACTGCTGATGCCATTTTACAAGTTATTAAGAAACACGGTAACGAAAGTATTTTTAGTTCTTCTTATGGAGGGTGGTCTCACGCTGGTTTTTTAAGACCTAATGTGCTACAAGGGCGCTTCTTTGGGCTTATTGGAGGGCAATCTATTACCAAAGGAGACTATTCTACTGGCGCTTCACAAGTAAGCCTCCCTCACATTATAGGTGATATTGAAGTATATTCTCCTCAAAGCTCCTGGAAAACAATACTTGAAAATACCGAAGTTTTTGTACTAATAGGATGCGATCCTTGGAAAAATAATAGGGTAGAATTTAGAGTTGCAGATCATCAAATGTACCCGAAGTGGTTGCAGTTCAAAGAAAAAGGTATTCAATTTATTTCTATAAACCCACATCGCACCACTACTGATAAAAAAGTAGCTGCTGAATGGATTAAAATAATCCCTAATACAGATACTGCTCTATTTTTAGCGATGTCTTACCATATAAATGACCAAGGCTTACACGACAAAGAATACCTAGACAAATATACGGTTGGATTTGAAAAGTTCTTACCTTACCTACTAGGTAAAGATCAAGACGGAACACCTCCTAAAACTCCTAAGTGGGCCTCTGAAATTACAGGAATCAGCGAAAAAAAGATAATTGAAATGGCAATGTTATTTGCTCGTAAAAAAACGCAATTTGCTCCAAGCTGGTCTTTACAAAGAGCAGCTAATGGCGAAATGACCCATTGGGCTATTATCAACTTTGCTGCCATGCTTGGAAAAATCGGTAAAAAAGGAGAAGGCGTTGGATTTAGTTTTGGGTATGGCAATGGCGGAACCATACAGTCTGGAAAAAAAATTCCCTTAGGACTCTCGCAAGGAAGAAATCCCATAGAAAAATTTTGCCCTGCATCTCGACTTACTGAAATGCTTGAAAATCCAAACAAGGCATTTAAAAGAGATGGTGGAACATTTACCTACCCTGATGTTAAGCTTATGTATAATTCAGGAAATAACTTTATGTCTCACCAACCAAACACCAACAGGCTTATAAAGGCTTTGAACAACAAAGTAGAAACTATCATATGCCAAGACCCATGGTGGTGTGCTTCTGCTAGGTTTTCTGACATTGTTTTACCTGCAACCTCTACACTTGAACGTAACGGAATAACTTCAGGAGGAACTTATAGTAATGATAAAATCTATGCAATGAAACAACTTATTCAACCTGTTGGAGAAAGCTTAGACGACTTTGAAATATTCAGAAGACTCTCTTATATATTCGGTGTAGAGGAAGGTTTTACTGGAGGAAAAACAAATATGGAAATCATAAGAGAAGCTTACGAAAAATCCGACGCTACAATATCTTTTGATGATTTTTGGAAAAAAGGAGTCGCACACCTAGAAGTTCCTGAAAAATCTGGAGAATATGTAAGGCATGAAGACTTTATCAAAGATCCTGAAAAACACAAACTCCACACCAAAACGGGCAAAATTGAACTCTACTGTAAGTCTTTTGCTGACTTTGGTACACATTCCCCTATTCCTAAATATATAGAACCTTATGAATTTTTAGGAAATGCTAAAAAAGGACAATTGCATATTGTGAGTCCTCACCCCAATATGCGCTTGCACTCTCAAATGGCAAATGCTGAAGTAAGAAAAAAAGAAAACGTTCAAGGAAGACAACATATTTTAATCAATATTAATGACGCCAAAGAACGCCATATTACAGATGGCGACTTGGTAGAAATTTACAATCATAGAGGCACCACTATTGCAGGAGCCAAAGTTACTGATGACGTAATGAAAGGAGTGGTTTGTTTAGAAGAAGGAAGTTGGTTACAATTAGATTCTAAGGGAAGGTGTAACAACGGAGCTATTAACATGCTAACCTCTACAAAACCCGCAAGCAACCTAAGCCTAGGAACTTCTAGTAATACTTGTTTGGTAACTATAAAAAAATGTACAGATGCTGAGAAAATGACCGCCTATGATCCTCCTAAAGTTATTGAAGACAAATACAGTTTTAACCCTACTGCCTTAGGAATAGCTCCACAAATAGAAAAAATGAAAGATCATTTTGCAGCTGCAGATATGGAACCTGGAGAACGTTTGTACTACAAAGCTTGCTCCGTATGTCATGCCCCGCAAAACCCAAAAAGCTTTACCACTAAGCAATGGCACGGCATCATACAAAGTATGTCTCCAAGAGCTGGTTTAACCGCAAACGATAAAAAGCTAGTTTTAGATTTCTTGGAAAAACAAGCAAAAACAGAATAA
>FCGIAJ_01650 hypothetical protein
ATGTTTAAAAAAAGCTTATACTTTATCGGCTATTATGTGTTAATTTTTGTTATGATTAGCCATACTTCTTGTATTTCATTAGATCCCGAACCTTGCGATATTCCAATAGAAAGAACTATTGGGTTAAATGGAGGGTTTTCTATTACTCCTTTAAAAGATAACTATAATATTGGAGATAAAATTAAACTTTTATTGGTTGTTGATAATGTTGCTAAATTGCAATTAGAAGATGGTGAATTCAAATTATATGAGAAAACAAATGAAGAAATGGCTAAAATTTATGGCGGCTTGGAAGATCATCAGGATTTAGCACATTTAATAGCTAAATCCATAAATTTGATTGATGTAAGGTTTGGTGGCACTCATAGTTTTGGATACGTTCTGAGGTATGATTTTAATCTAAAAAAATATATTTTAGAGCTAGAAATTACGTTAAAAACTAAAAGAGTCTATAGTTTAAGTGATTTTTCTTATACTCTCTTGTTAGGAAGAAAGTCAAACAGAGCAGGATACGATTGTCATTATTATGAGCATAAAGTAGTTGTTAAATTGGATTCAATTATTTCTTTTAGAGTCAATTGA
>FCGIAJ_01655 2,3-bisphosphoglycerate-independent phosphoglycerate mutase
ATGATATTAGATGGCTGGGGGATCACGCAAGACCCTAAGGTATCTGCTATATACAATGCTAAAACTCCTTTTATAAATTCCTTATACCATACTTACCCTCATTCAGAATTAAGAACTGACGGGGAACACGTTGGACTTCCAAAAGGACAAATGGGGAATTCTGAAGTGGGGCACATGAATTTAGGAGCGGGACGAATTGTATATCAAAACTTAGCAAAAATAAACAAAGCGGTTAAAGAAAATACCCTTAAACAAGAACAAACGTTAATAGATGCCTTTTCTTATGCTCAAAAAAATCATAAAAAAGTGCACTTTTTAGGCTTGGTTTCTGATGGAGGAATTCATTCTCACAGCAATCATTTAAAAGGACTTCTTACGCTCGCTAAAAACTACCAACTAAGGGACGTCTTTTTACACGCTTTTACAGATGGACGAGATTGCGACCCTAAATCAGGTAAGTTTTTCATCAATGACATCCAAAAGCACATGCAACAAACCACAGGAGAGCTAGCTACAGTTACAGGCAGGTATTATGCCATGGATAGAGATCATAGATGGGAACGCATACAATTAGCTTACAATGCTTTAATTCATGGAAAAGGCACAAAATCTTCTAATATAGAAGAAAGTATTGCAAAAAGCTATGATGAAAATATCACCGATGAATTTATCAAACCCATCGTTATGGTTGATAAAAACAACACTCCTAAGGCTACCATAGAAAAAGATGATGTGGTTATTTTCTTTAACTTTAGAACAGATAGAGGGCGCCAATTAACAAGTGCTTTAAGTCAAAAAGATTTCCCTGACTTTACCATGAAAAAACTACCACTGTACTTTGTTACTATGACAAATTACGATGAAACATTTCAAAACATCAATGTAGTGTACGATTCTAAAAATATCAAGAATACTTTAGGTGAAGTACTCGAAACTGCTCATAAAAAACAAATCAGAATAGCAGAAACAGAAAAATATCCACACGTAACTTTCTTTTTTTCAGGAGGAAGAGAAGAAACTTTCAAGGGAGAAAAGCGTTTATTATGCCCATCTCCAAAGGTTGCTACTTACGACTTAAAACCTGAAATGAGTGCTTATGAAATTAAAGACGCAATCATTCCTGAATTAAAGAAAGAAGAGGTAGATTTTGTTTGTTTGAATTTTGCAAATGGGGATATGGTTGGGCATACAGGTGTTTTTGAAGCCGCTATAAAAGCTTGTGAAACTGTAGATATTTGCGTCAAAGAAATTATTACTACTGCTTTAGAACACAATTACACCACCTTACTCATTGCCGATCATGGAAACTGCGAAACCATGATGAACCCTGATGGAACGCCTCATACAGCACATACCACAAATCCGGTTCCTTTGATTCTTATTGACAAAGAGGTTACAGCTATCCAAAATGGTGTTTTAGGAGATATTGCTCCTACTGTTTTAAAATTAATAGGAATACCACAACCAAAAGAAATGACACAGCATTCTCTTATTTAA
>FCGIAJ_01660 Thioredoxin domain-containing protein
ATGAAAAAAGTATTTTACCTATTGCTTTCTTTAGTAATTACTTCTTGCGTTGCCACTAAAAACAAAGTAGCTATCAAAAACCAAGACGGAGATCTCGTTGGAATAGCTACTAGAAATGACTTTAAAAAAGAACCTTTTGCTAGCCAATGGTTCAATGACTACTACGAGTATTACCAAACGGATCCAGAAACAGTTACTCAACTGAAGCAAAAATTAAATGGAATTACCATCAAAGGTTTCATGGGAACTTGGTTCGGGGATAGTCAACGAGAAATTCCTAACTTTTACAAACTTTTAGATGAAAGTGATTTTGACTTCAAAAAATTAGAACTAGTTACAGTCAACAGAAAAAAACAAGCCAATGGCTTAGAAAAAGGCTATAATATAACACATGTTCCTACCTTTATCTTTTATAAAGAAGGAAAAGAATTGGGAAGATTTGTTGAGCACGCTAACGAAAATGGAACCATAGAGGGAGATATTTTAAAAATAGTTTCAGGAATACCTTATAAACACCCTTATCAAAAATAA
>FCGIAJ_01665 Methionine aminopeptidase
ATGATTAAAACGAAAACTCTAGAAGAAATAGCATTAATGCGAGAAAGCGCATTAATAGTTTCTAAAACATTAGGAATGCTTGCCAAGGAAGTAAAACCAGGTGTAACCACTTTATACTTAGACAAGCTTGCCGAAGATTTTATCAGATCTCAAGATGCAATTCCTGGTTTTCTAGGATTATATGATTTCCCCAATACATTATGCATGAGTCCAAACGCCCAAGTAGTCCATGGAATCCCTAATAATACTCCTTTAAAGGATGGTGATATTATTTCTATTGACTGCGGAGCTATCAAAAATGGTTTTTATGGAGACCATGCTTACACTTTTGAAGTAGGAGAAGTTGCTGAAGAAACTAAAAAATTACTACAAATAACCAAAGAAAGTTTGTATGAAGGAATCCGCCAATTTAAAGTAGGAAATCGTGTTGGAGATGTTGGTGCAGCCATACAAAACTACACTGAAAAGCACGGTTATGGAGTAGTTAGGGAACTTGTTGGTCATGGACTAGGACGCACCATGCATGAAGATCCAGAAATGCCTAATTACGGAAAGAAGGGGCGTGGAAAAAAATTCATTGAAGGAATGGTTGTTGCTATAGAGCCTATGATTAACCTAGGTACTCATCGAATCAATCAATTAAGTGATGGTTGGACAATCTTAACAAAAGACGGAAAACCCTCTGCTCACTTTGAACACGACGTTGCAATTGTTAACGGAAAACCTGAATTACTCTCTACATTTAAATATGTGTATGAAGCATTAGGTATTGAAAGTAACGAAGAGGATGAATTCCGCGCTAAATAA
>FCGIAJ_01670 SAM dependent methyltransferase
TTGAAAATATTTAAAACCATATTAAACACCATACCTCGCCCTATTTTAATTAAGGCTAGCTATTTTGTTCGCCCTATTATTGCTTGGTATTTAAAAGGGGATAATTTCACCGATCCAATAGATGGTAAAAGTTTCAAAAAACTTTTACCATATGGATATGGAAACCAGAGAGAAAACGCATTATCTCCCAGCACCCTCTCACTTGAAAGACATCGTTTAATGTGGTTGTTTCTACAGGAAGAAACCGATTTTTTTTCTGCTCAAAAAAAAGTGCTCCACATGGCTCCTGAACAATGCTTTTTAGATCGGTTTAAAAGCTTAAAAAACATTGATTATACTACGGCAGATTTACACTCTCCTATTGCAGATGTAAAAGCAGACATTTGCAATCTTCCTTTTCCTGACAATTCTTTTGATATTATTTTTTGCAATCATGTATTAGAACATATTCCAGACGATACAAAAGCAATGCAAGAATTATATCGGGTTTTAAAACCTAAAGGAATGGGAATATTTCAAATTCCTCAGGACTTAAGCAGGGCCAAAACTTTTGAAGACAATAGCATTACTGACCCCAAAGAACGAACCAAAATATTTGGGCAATATGACCATGTTCGTGTTTATGGGTACGACTACTTCAACAAGCTTCGCTCCATAGGCTTTAGAGTAGATGAAATCAATTATACAAAAAAAATCACTCCAGAAAAACTAGAGCGATTTGCTTTAATGAAAGGTGAAATTTTGCCTGTTTGCTACAAACCCGCTAATGCTTAA
>FCGIAJ_01675 FAD:protein FMN transferase
ATGGACTTAAAAATAAAAGAGTTGCTGTTGGTATTCTTAATTGTAGTTACTGGGTGTCAAGAGAACGGGGTGAATTATATAAAACTTACTGGAGGGGTTTTTGGTACTAGCTATATTGTAAATTATAAAGGAAAGCAAAATTATAAGGTGCAAATAGATAGCTTGTTTAATGAATTTAACGCATCGTTGTCAACATATATTCCTACTTCCGCTATTTCTAAAATTAATAAAAAAGACTCCTTGGTGGTTGTAGATGCTTATTTTGAAGAAATAATGAGTAAGTCTAAGCGAATTTTTAAAGAAACAGATGGGTATTTTGATCCTACTGTTGGTGATTTAGTAAATGCATGGGGGTTTGGTCCTGAAAAAGCAAAAAGAGATTTAGATAGCGCTCAGGTAGCTGGTTTAATGCAGTCAGTTGGTTTTGATAAAGTAGCTCTTGTGAATAGAAAGATTCGAAAAGAGGCAGCGGCTGTTTATTTAGATTTTAATTCTATAGCTAAAGGATATGGGGTGGACGTAGTAGGTAGGTTTTTGGAACGTAAAGGAGTAGAAAATTATTTGATAGAAATAGGAGGAGAAATTAGAACGAGAGGAGATAACAAAAAGGGGGAAAAGTGGACGATAGGTGTTGATAATCCTAATACAGATGGTACCAGGTCTATTACTGATTTTATAAAATTGTCTGACGAATCTATGGCTAGTTCAGGTAATTATAGGAAGTTTAGGGTGAGTAAAGAAGGAAAGAAGTATGTGCATACGGTAAATCCTAAAACAGGTTTTGCAGAAGAAAATGATTTATTGAGTGCTACAGTATATGGAGCGATAGATTGTGCAGATCTTGATGCTTATGCAACTGCTTTCATGGCAATGGGATTTGAAAAAACAAAAGCTTTTCTAGAAAAAAATCCTGATATAAAAGCAATTCTAGTGTATATTAACAAGGAAGGAGTTATGGCTAGGTTTAAGCATTAG
>FCGIAJ_01680 Fibronectin type-III domain-containing protein
ATGAAAAAAGTTATTACAGCATTCAGCTTATTGTTTGTTTGCTCGGTATTTGCACAAGAAATATTTTACGAAGGGTTTGAAAGTAACGTATTTCCTCCAAAAGGATGGGTACAAAAAGTACCTAAAACGGGAGGGTGGAAGGAACCTAGTTGGGAATGGCAGAATTGGAATCAGAAGGATGGAAAGGGAGCTTGTCTTTATGATGGGCCTCTGTCGGATAAAGTTGATGCTTGGTTGTTAACCAAGGGAGTTTCTTTGAAGAAGGGAAAGACCTATGAATACAGCTTTTGGATTAAAAAAGGATCGTATCATTCTGATCCAGTAGAGTTTACTTTTGCTATGGGGAAGAAACAAGATGAAAATGACTTGGATGTGAAGCTGTTAGAGGAAGTGTTTGATCCGATTACACAAGGGGCGTTTGATTTGGGTGAGTATGAGTTAAGAAAAGGAGAACTTATTGTTCAAGATGATGGCGATTACTACTTTGGCTTTAAAGTGGCAAGTGCTTCGGATCTATTTATTGATGAGATAAAAATTCAAGAAAAAATTCCTTGTTTGGTGCCAAATGGAATGAAGATGGAAGTTTTATATACTGATGGTGTCAAAATTAGCTGGAATAAAAATAATGGTTCAAAGAAATACCATTATAAAGTAGTGGCAATTGATGATGATTTTAATGGGAATGCTATTGCTGAAGGGGAAGTGGTAGAAAATGAAGTTGAAATTAGAGGATTGGTTTCAAATACAAGTTATAAAGTTTATATAAAATCAGAGTGTAATGGAGCTTATGGCTATTATTCGAATGAATATGCTTTTGAAACGCTTTGTGAAGCAATTGATAGTATTAATGAAGATTTTGATGCATCAGATTTGAGTAACACAATACCTGATTGTTGGAGTAAGATATTGGATGGAGATGATTTGAGTAAAGATTCTGATGTGAAGGGAGGTTGGTTGACTGGACAAACGGATTTAATTAAAGAAGGAGGAACTGATGAGAATGTTATCTTAGTAACTCCTAAGTTGTCAAATATAAACACGAACAATTACCGAGTTAGATTCAGAGCTATAAAAAAGAAGAGTAGAAGTGCAAATCCAGGGATTTTAAGAATAGGAACGGTATCAAATACTTTTAAGGGGAGTTCTTTTTTGCAGATGGGTAATGATATTATTGTGGAGAGTCATTTACAAGATAAGGAGTATAAAATTGATTTTATAGGGACGAGTGCTAAAAACTTTATAGCTATAAAAAATGCTTCTGAAAGTGGAATAACTGTTTCAATTGAGGAATTTCGTTGGGAGCCTATTCCAAATGAACCTTCATGTGTTGAGGTTACGGAACCAGGTATTAGAATTGGAGAAAATAAGATGGTTCTTCAGTCGTTGACCCCTGATTTTGCTTGGAGAAAGGATATTGACGCTACAGGATATAAAATTCGTATAGGTTCTCTTGTAAAAGGAAATGATATTTACGAAAAAGATTTAGGAAATACGAGTGCTTATAGCTTGCCTGAAGCTATTTTGGAATATGATACTACGTATTATGTATCTATAGTTCCGTATAACGAAAAAGGAGATGCTAAGAATTGTGAATCTTTAGAAATAAAAACAATAACGAATCCAAATTTTGGAGGAGGTGATTTGAATACCATTTATGGAGGGTATTATTTTGCTAATTCTACAGAAGGGGCTAACGAATCGCCTATACAGCCTACTTATGAATGGGTTGATCCTATTCAAGAGAATCATGAAGAGGTGAAAAATTGGGGACAAATAGATGAACTTTACAAGTATAGGTATTTTAAAATACCTTCTTTAGGTTTTGATTTTCCATTTTATAATGATACTTATAACAAGAGTGAAGTGTTCGTGAATTCTAATGGGTCGATACATTTTGGAGAAGGATCATTGGTTGATGGAGATCAGGAAATCCCGAAGGTAGATGTGCATAATAATTTTATAGCTGCTTGTATGTGGCAATACATTTTTTCAGCAGAAACAAAAGTTTATTATAAATCATATGGGAATAAGTTCGTAGTAACCTGGTATAAGATGGTAAATAGAAGAGCGCAAAAAGAGCAGGTTACTTTTCAATTGATTTTGAAGAGAAATGGGGATGCCATTGTTCAAATTAATAATGAGATAAGTGAATTGCATGTAGGAGAACCTTATGGGGTTCATCAGAGGGCGCTAATTGGAGTTGAAAATCATGAAGGAACGAAAGGGGTACTTTATAGGAAAATGAATCCTTATGGAGAAATTAACCCTTATGGTGTGAGAAACGTAGTAGGGCCTATTTTAGAGAAGCAGCCTTTAGCTGTTGTTTTTTCTAAAAGCAATAAGAAGCAAGTGTATTTAGAACTGGAACCATCTCTTCATGGAAAAGTAGCAGGTATTGATCAATTGATAACGAGTGGGTTTTATAATAAGGGAAGCTTAGTGCGGTTAGTACCGGTTCCAGATGAAGGGTATTATTTTGTAGGTTGGAAGGGAGATGCTAGTGGGAATGATAGTCCTTTGGATTTAGAAATGAATGAGGATAAAGTTATTTCAGCACTTTTTAGTAAAAAGCAATATGTCTTAACGATGAATCTAGTGGGAAATGGAGCTGTAACAGCAGATGTAGCTCCTGTAAACGGGACGTATGCTTATGGAACAGTGGTAAGGCTAACGGCAACTCCTGATAAAGATTGGGTTTTTGATGGTTGGAATGAAGATTCGTCTAAATTAGAGGAAACAATTATAATAATGATGGATGAAGATAAAACTATATCTGCTAAGTTTATAGCTGCCGTGGCAGGAATTGAAGACGAAATATTATTGAGAAAGATACAGGTGTACCCTAATCCTGTAGAAGATTTTGTTAAAATTCAAACAGAAGAGTCTTTAAGAGATGTTAGGATATACAATGTTCTAGGGAAAGAGCTGTTAAGGCTAAAAGCAAAGAATGTTGATTTTAGTAGTTTGCCTAAAGGAATTTACTTTTTGATTATAAGAACAAAAGATCATAAGAAACTAGTCAAGAAAATAATAAAGAAATAG
>FCGIAJ_01685 Flagellar motor/Chemotaxis (MotB)-related lipoprotein
ATGAAGAAAATCGCATTATTACTATCATTTACCATCATTGCAAGCTCTTGCGCCTCAAAAAAAGATTTAGAAGCTTTACAAGTTAAGCACGAAAAAACTAAAAAAGAATTATTAGCCGCAAATACTAATTTACAGAAATGCCTTATTGAAAAAGAAAGGTATCAAAATCAAGCGAGTACGCTAGAAACTACTGTAGCTGATTTAAGAAAAGACAAAGAAAATACATTAACCCAAGTAGAAAACTTAACAGTTCTTACAAAAGGAGCTAATGATAATATTAAAGAAACTCTCTCACAACTAAGCAAAAAAGATAAGTACATTAATAAGATTAGAGCAGCTGCTTCTAAAAAAGACTCTTTAAACTTAGTTGTAGCCTTTCATCTAAAGAAAGAACTTCAAGAAGGAATTGACGATAAAGATATTGAAGTAAATGTTGAAAAAACAGTAGTTTTTATTTCTATATCAGATAAATTACTATTTAAAAGCGGAAGTTATGCTATCACCGATAAAGCATCAAGTGTTTTACAAAAAGTAGCTACTGTAGTAAATGGTCAGCCTGAAATGGACGTTATGATTGAAGGTCATACCGACGACACTCCTATTAACACTGCCATGGTAAAAGATAACTGGGATTTAAGTGTTAAACGTTCTACCGCTATTGTAAGGGCATTACAAAATCAGTATGGCGTTGCCCCTAGTAGATTAATTGCTGCAGGTAGAAGTAGCTATGTTCCTTTAGTTTCAAACGATTCTCCTGCTAATAAATCAAAAAACAGAAGAACCAAAATTATTATTTTACCTAGACTCAATCAATTTTTTAACTTATTAGATCAAAAAGTTGAATAG
>FCGIAJ_01690 hypothetical protein
ATGTACAATTATTTATTTGAGAAACAAACAAATAGTTCGTTAGATTTGTTCAATAGCGTAGAGCGCTACTTTAGCAATAAACTACTTAATTTTATAGGTGTTTATTTTTATGATACAATAGTGCTAAAAAAAAGCGCACCAATTCTGACGCGCTTTTTTTAG
>FCGIAJ_01695 50S ribosomal protein L13
ATGAACACATTAAGTTACAAAACAGTATCAGCAAATAAAAACACTGTAAATAAAGAGTGGGTTTTAGTTGATGCGGACGGGCAAACGTTGGGTCGTCTAGCTTCTAAAGTAGCAAAGCTAATTAGAGGTAAATACAAACCAAATTATACTCCTCATGTAGATTGTGGAGACAATGTGGTTATTATCAACGCAGAAAAAATTAACCTAACTGGTAAAAAATGGACTGATAAGTCTTATATCCGTCATACAGGATATCCAGGAGGTCAGAGATCACTTACTGCTACAGAAATGTTCGAAAAAGATCCTACAAGATTAATCGAAAAAGCAGTAAAAGGAATGTTACCTAAAAACAAATTAGGTAGCACTTTATACAAAAATTTATATGTCTATGCAGGTACTGAGCACGGTCAAGCAGCTCAAAAACCAAAGGCTATTAACCTTAATGATCTTAAATAA
>FCGIAJ_01700 30S ribosomal protein S9
ATGGAAACTGTACACAAAATAGGTAGAAGAAAAACAGCTGTTGCTCGTATTTATCTTTCAGAAGGTAAAGGAAACATTACAGTAAACAAAAAAGATTTAAACGACTATTTAACTACAGCTACTTTACAGTATAAAGTTAGACAACCTTTAATGTTAACGAATACTTTAGATGCTTATGATGTTAAAGTAAATGTTTACGGAGGAGGGGTTACTGGTCAAGCAGAAGCAATCCGTTTAGCAATCACAAGAGCTTTAGTGTCAATTAACGAAGAGCACAAAGCTATATTAAAACCAGAAGGATTATTAACTCGTGATCCTAGAATGGTTGAGCGTAAAAAATTCGGTCAGAAGAAAGCTCGTAAGAAATTCCAGTTCTCTAAGCGTTAA
>FCGIAJ_01705 30S ribosomal protein S2
ATGGCAAACGTAAACATTCAAGAATTATTAGAAAGTGGCGTACACTTTGGTCACTTAACTAGAAAATGGAATCCTAACATGGCTCCATATATTTATACAGAACGCAATGGTGTTCATATCATTGATTTGTATAAAACAGCTGCAAAAATTGAAGAAACTTCTGCAGCCTTGCAAAAAATAGTAAACTCAGGTCGTAAAATATTATTTGTAGCTACTAAAAAACAAGCTAAAGATATTGTTGCTGATCAAGCTAAAGCAGTGAACATGCCGTATATTACTGAGCGTTGGCCTGGTGGTATGTTAACGAACTTTGTTACTATCAGAAAAGCCGTGAAAAAAATGGCTCATATTGATAGAATGAAGCAAGATGGGTCTTTTGATGCTTTATCTAAAAGAGAAAAATTACAAATCAATCGTCAAAGAGAAAAATTAGAAAAAAACTTAGGTTCTATTTCTGACATGACTCGTTTACCTGGTGCTTTATTTGTTGTTGATGTAAAGAAAGAGCACATTGCTATCGCGGAAGCTCAAAAATTGAACATTCCAATTTTTGCGATGGTTGATACCAACTCTGATCCTAGACCAATTGATTTTGTTATCCCAGCAAATGATGACGCTTCTAAATCTATTGATAAAGTATTAAGCCACCTAACTAAAGCTATTGCTGAAGGGTTGGCTGATAGAAAAGCAGAGAAAGAAAAAACTAAAGAAGCTCCTGCTTCTAAAGTTGAAGCTCCTGCTACAGAAGAAACAAAATAA
>FCGIAJ_01710 Elongation factor Ts
ATGGGAAAAATAAGTGCTGCTGACGTAAAAAAATTAAGAGAAGCTACCGGTGCTGGAATGATGGACTGTAAAAAGGCATTAGTTGAAGCAGAGGGAGATTTCGACAAAGCAATTGATATTTTACGTAAAAAAGGTCAAAAAATCGCAGCTAAAAGAGCTGATAGAGAATCAACTGAAGGTGTTGCCGTTACAAAAATAAATGATGACAACACAAAAGGTGTTGCTATCGTTTTAGCTTGTGAAACTGATTTTGTTGGTAAAAATGATTCTTTTAAAGAGTTAGCGAACCAATTTGCTGAAATTGCTTTAAATTATGATGACAAGGAATCTTTCCTTGCTGCTGATTTCGGAGGAATGACTGTTGCAGATAAATTAGTGGAGCAAACTGGTGTTATCGGTGAAAAATTAGATATCACTTCTTTTGAAAAGATTGAAGCTGCTTATGTAGGTGCATATACTCATATTGGTAAAATCGCTGCAATCGTTGGTCTTACTGAAGCAATAGATAAATCTGATGTATTAACTAAAGATTTAGCAATGCAAGCTGCTTCTATGGGAGCTACTACTTTATCTTATAAAGATTTTGATCCAGCTTTTGTTGCTGCTGAAACTGAAGCAAGAATCGCTGTTATTGAAAAAGATAATATCGAGTTAGCCAGACTTGGGAAAACTCTTAAAAATGTACCTCAGTACATTTCAATGGCTCAATTAACTGAAGAGGTATTAGCTAAAGCTCAAGAAGATGCTAAAGCTGAATTGAAAGCAGAAGGTAAGCCTGAAAAAATTTGGGATAGAATTTTACCTGGAAAAATGGAAAGATTCATCTCAGACAACACTACTTTAGATCAAGAGCAATGTTTACTAGATCAAAATTTCATCAAAGATGAAAAGAAAAGTGTTGCTGAATATGTAGAGACTTATGGAGATGTGCAAGTGAAAAACTTCGTACGAGTTACTTTAGGGTAA
>FCGIAJ_01715 Uridylate kinase
ATGCAATACAAAAGAATTCTTTTAAAATTAAGCGGAGAAGCTTTAATGGGAGAAAGGCAATATGGAATTGATCCTAAACGTCTTTCAGAGTATGCCAAAGAAATTAAACAAGTAGTAGATAAAGGAGTAGAAGTAGCTATTGTTATTGGTGGAGGAAACATTTTTAGAGGTGTTGCAGGAGCTAGTAATGGTATGGATAGAGTTCAAGGTGACCATATGGGGATGCTTGCTACTTGTATTAATGGATTGGCCTTACAAAGTGCACTAGAAGCAGAAGGAATCTATACTCGTTTACAAACAGCTATAGAAATTAAAGAAATCGCGGAGCCCTATATCAAAAGAAGAGCAATACGACATTTAGAAAAAGGACGGGTTGTTATCTTTGGAGGAGGAACAGGAAATCCTTACTTTACAACAGATACTGCCGCTGTTTTAAGGGCTATTGAAGTAAATGCAGATGCTATTTTAAAAGGAACTCGCGTAGATGGCATTTACAATGCTGATCCTGAGAAAAATAAAGATGCTGTTAAATTCGACACCATCAGCTTTAAAGATGTTATCGAAAAAGGATTAAAAGTAATGGATATGACAGCCTTTACTTTAAGTGAAGAAAACAAACTACCGATTATTGTATTTGACATGAATACTAACGGGAATTTATTAAAACTGATTTCTGGTGAACAAATCGGAACAGTTGTTGATAATAAATAA
>FCGIAJ_01720 Ribosome-recycling factor
ATGAACGAAGAAATTGAATTTATTATAGACAGTACAAAAGAGGCAATGCAAAGCGCAATTACTCATTTAGAAAAGGAACTGCGTGCTATTAGAGCAGGTAAAGCTACTCCTGCAATGCTAGCCAATGTAACTGTAGATTATTATGGATCTCAAACACCGCTAAGCCAAGTTGCCAACGTTAGTACTTCCGATGCTAGAACTATTACAATTCAGCCTTGGGAAAAGAATATGCTACAGGAAATAGAAAAAGCAATTATGATCGCTAATCTAGGTTTTAATCCTATGAATAATGGAGATTTAATCATCATCAATGTTCCTGCTCTCACAGAAGAGCGTCGTAAAGAATTAGTAAAACAAGCAAAAGCTGAGGCTGAACATGCAAAAGTTGGCGTCAGAAATGCTAGAAAAGATGGAAATAATGACGTTAAAAAAACGGATATTTCTGACGACATGAAAAAAGACGTAGAAGCTGAAATTCAAAAACTTACAGATAGTTTTGTAAAAGAAATAGATGCTAACCTTTCTGTAAAAGAGAAAGAAATCATGACGGTATAA
>FCGIAJ_01725 Efflux transporter, RND family
ATGAACTTTTGGACTAAAGTAGCTGGACTCATCTTAAGAGGTAGATATATTATTTTAATATTAATTGCTATTGCTACTACCTTTTTGGTAACACAGATGAAATATATGCGCTTTTCCTATACGGAAGCAAATCTATTACCAGAAAATCATGAAGCCAATATTCAATACAACAAATTTCTAGAAATTTTTGGTGAAGAAGGTAACCTAATCATTCTTGGAGTAAAAGACTCAACACTATTCACTCCTAAAAAATTTAACGCTTGGAATGCTTTAATTCAAAAAATAGATGTCGCACCTGAAGTAGAGTTTTCAGTTTCTTTGGCAGATGTTCAAAAACTAAAAGCAGATAGAAAAAAAAGGAAGTTTATTACAGAACCTCTTTTTAGCAATTCTCCTTCTACAGAAGAAGAAATTCAACGTATAAAAAAACAATTATTTGAAAAGCTTCCTTTCTATAATAATTTATTATATAACGAAGAAGGGACTATTCAAACCGCCATCTATTTAAAAAAAGATATTGTAAACACATCTGTTCGTAGAGACTTTATCTATGATAACTTAATCCCAACTATAGCAAAATTTGAAAAAGACAACCATATCGATATTCGAGTTTCTGGCATGCCATATATCCGTACAGTAAACTCTCAAAATATTGTTGACGAAATAGGAACTTTTGTAGGCTTAGCTCTTCTTGTGACTGCTGTTATTTTCTTTTTCTTTTTTAGATCGTTTAGAGCAACTTTTATTACTCTTTTAGTAGTAAGTATTGGAGTTGTTTGGGCCTTTGGCTTCATTGGCTTATTCCGATATGAAATTACTGTTTTAACTGCTTTAATACCTCCTTTGATTATTGTAATAGGAGTTCCTAATGCAGTATTCTTAATTAATAAATACCAACAGGAAGTAAAAAAACACGGTAACCAAGCAAAATCTTTACAACGTGTCATTTCTAAAATAGGAAATGCTACATTGATGACCAATATCACTACTGCTTCAGGGTTTGCCACTTTTGTTTTTGTAAAGAGTCAATTACTACGAGAATTTGGTATTTTAGCTTCTATAAATATTATCAGTATTTTTATTCTAGCTTTACTCATCATCCCTATTCTTTATAGCTTTATGCCTCTTCCTAAAAAGAAGCATTTAAACCATCTGGAAAAAAAATGGATTGACAACATTGTAAACTGGATGGAGGACACTGTTAGAAATAGAAGAATAGCGGTATATATCACTACCGTTTTAGTCATCATATTTGGAATTATTGGAGTATATCAAATACGTGTATCAGGTAGTCTTATTGAGGATATGCCTAAAGGAATGGATTTTTATAAAGATATCAAGTTCTTTGAAAAAGAATTTGGAGGAATTATGCCATTAGAAATTTTGGTAGATACTAAAAAAGAGAAAGGAGTAATGAAGCTTTCCACCTTAAAAAAGATGGAAAAAATAAATGAAACAATAGAAATTTTTCCTGAATTATCAAAACCCGTATCTATCATTAACCTTGTTAAATACTCGAAACAAGCATATTACAAAGGAAAAACAAAATATTACCAGCTCCCTACGAGTCAAGAAAAAGCTCATATTTTTGCTTATACGAAAAACTCCACTAATAACTCGGGAATGCTAAAGAATTTTGTTGATTCTACAGGCAGATACGCTAGGATTACTACTTTTATGAAAGATATTGGAACAGATAAAATGGATATCATCCAAGATCGACTAAAAGCTGTTGTTGATAAAGAATTCCCTAAAGAGAAATATGATGTTACCTTTACTGGAAAAGCACTCGTTTTTATAAAGGGGACAAATTACCTTATTAAAAATTTGGTAATCTCTTTATCATTAGCCATTTTATTAATTTCACTTTTTATGGCATGGATGTTCCGTTCCTATCAAATGATTTTAATATCACTTCTCCCTAATATCTTACCTTTATTACTTACTGCTGGATTAATGGGCTTCTTTAACATCCCTATAAAACCATCAACCATATTAGTATTTAGTATTGCTTTTGGTATTTCTGTTGACGATACTATCCACTTTTTAGCTAAATATAGACAAGAATTACAAGCTAATAACTGGAAGATCCGTAAGTCTGTTTACAACGCCTTACAGGAAACGGGAGTTAGTATGTTTTATACTTCTATCGTGCTATTTTTTGGGTTCTTGGTATTTACAGTTTCTAGCTTTGGAGGAACCATTGCTCTAGGAGGTTTAGTATCTGTTACACTACTCTTTGCTATGATTTCTAATCTTATTTTATTACCCTCTCTCCTATTGACTTTTGAAAAGAAAATATCTAATGAAACCGTATTCAAGGAGCCTAAAATAAAAATCATTCCTCCAAAAGAAGAATCAAAAAAAACACATTAA
>FCGIAJ_01730 hypothetical protein
ATGAAGAGAAGTACCGTAATCGAATTATTACAATCTGACAAATTTTTACAAGAAGTATACATAAAAGGATGGGTTAGAACATTTAGAAGCAATCGTTTTATCGCTTTAAATGATGGTTCAACTATTAAAAATATTCAATGTGTTATTGATTTTGAAAATTTGGATGAAAATCTTTTAAAAAGAATAAATACGGGAGCAGCTGTTAGTATTAAAGGTACTTTAGTAGAAAGCCAAGGAAAAGGGCAATCGGTAGAAATCCAAGTAAATGATTTAGAAATATTGGGAGATTCAAATCCTGAAGAATACCCTATACAGCCTAAAAAGCACAGCTTTGAATTTTTACGTGAAAATGCTCATTTACGTATTAGAACAAATACATTTGGAGCAGTAATGAGAGTACGCTCTGTTTTGTCTTTTGCTGTTCATAAATATTTCCAAGAAAATGGTTTTAACTATGTAAACACTCCTATCATTACCGGTTCTGATGCTGAAGGAGCTGGAGAAATGTTCCATGTAACAAATTTTGAAGCAAATAAAGCTCCTCTCACCGAAGAGGGTATGGTTGATTATACAAAAGATTTCTTTGGAAAAGAAACAAATCTAACTGTTTCAGGCCAATTAGAAGCCGAAACATATGCAATGGCACTAGGAAAAGTATATACTTTTGGTCCTACATTTAGAGCTGAAAACTCTAATACCACACGCCATTTAGCTGAATTTTGGATGATTGAACCCGAAGTTGCTTTTAATGATTTAGATGCTAACATGGACCTTTCCGAAGATTTTATAAAGAGTGTTTTACAACACGTTCTTGACAACTGTAAAGATGATCTAGAATTCTTAAACAATCGGTTAATTCAAGAAGATAAAGCAAAGCCACAAGCACAGCGCAACGAAATGACTTTACTAGAGAAGCTACAATTTGTTGTTGAAAATAACTTTAAAAGAGTTAGCTATACTGAAGCTATTGAAATACTGCGTAATTCTAAGCCAAATAAAAAAGAAGAAATTCCAATTTCCAATTAA
>FCGIAJ_01735 Asparagine--tRNA ligase
TTGAAATACTGCGTAATTCTAAGCCAAATAAAAAAGAAGAAATTCCAATTTCCAATTAATGAATGGGGAGTAGATTTACAATCAGAACATGAACGTTACTTGGTAGAAAAACACTTTAAATGCCCTGTAATTTTATTCGATTATCCTGCAAATATCAAAGCATTTTATATGCGTTTGAACGAAGATGGCAAAACTGTTCGTGCTATGGATGTACTATTTCCTGGTATTGGTGAAATGGTTGGGGGCTCTCAAAGAGAAGAGCGCTTAGATGTTCTAAAAGAAAAGATGGCTGAACTAGATATTGATGAAAAGGAATTATGGTGGTACTTAGATACTCGTAAGTTTGGAACGGCTGTACACTCAGGGTTTGGATTAGGCTTTGAGCGCTTAGTACAATTTACTACCGGAATGGGTAATATTAGAGATGTAATTCCATTTCCAAGAACCCCTCAAAATGCAGAATTTTAA
>FCGIAJ_01740 RNA polymerase, sigma 54 (Sigma N) factor
ATGTTAAAACAGAGTTTACAGTATAAATTACTTCAAAAATTATCTCCTCAACAAATTCAATTAATGAAATTGATTCAATTGCCTACGCAAGCTTTTGAAGAACGTTTAAAACAAGAAATTGAAGAAAATCCTGCCTTAGATACAGGAAAGGAAGATACTGATAATTTTGAAGATAGCTTAGCTGATGAATATGATGATACTGGAACTGAAAAAATTGACGCAGATGATATTAATATTGATGAGTATTTAAGTGACGATGAATATCCTAGCTATAAAACACAAGCCAATAACTATTCCGCAGATGATGATGACAAACAAATACCTTATGCTGCTGGTACCACTTTTCATCAATCATTAAAAAGTCAATTAAACACTTTTAGAATAAATGAAGAAGAACGAACTATTGCTGAATTCCTAGTGGGAAGCATTGACGATAGTGGCTATATCCGTAGAAGCATCATTGATTTAGTGGATGACTTAGCTTTTACTCAAAATATCTTTACGACAGAAGGAAAAGTAGCACAAGTACTGTTAGAAATTGTTCAAAAGTTAGATCCTATTGGAGTAGCTGCTCGTGATTTAAAAGAATGCTTAATTATCCAATTAAAAGCTAAAAAACAAAAGAAAAGTATAGAACTAGCAATTTTAATTCTAGTAAATGCTTTTGATCATTTCGTTAAAAAGCATTATAAAAAATTAATTGAAAAATTTAATATCTCAGAAGCTGAATTAAAAGAAGTCATTACTGAAATCGGAAAATTAAACCCCAAACCAGGTAGTTCTTATGCTGGTAGTAATAAAATTGCAGAGCAAATAGTACCTGACTTTACAATAAAAATTTTAGACGGCAAATTAGATTTGACACTCAATTCTCGCAATGCTCCTGAGTTGCATATTTCAAGAGAGTATAACAATATGTTAAAAGGCTATCAGAATTCAAAGGAAAAAAGCAAATCTCAAAAAGATGCAGTTCTTTTTATAAAACAAAAATTAGATGCAGCCAAATGGTTTATTGATGCAATCAAACAACGCCAACAAACCTTACTTATAACAATGAATGCTATTATGCATTATCAGTATGATTATTTTCTTACTGGAGATGAACGCAAACTAAAACCGATGATCCTAAAAGATATTGCAGATCAAATTAATATGGATGTATCTACTGTTTCTAGAGTTGCTAATAGCAAGTATGCCTCTACTCCTTATGGTACTAAGCTTATTAAGGAGTTCTTTTCTGAATCAATGAAAAATGATCAAGGAGAGGATGTTTCTACTCGCGAAATTAAGAAAATACTGGAAACCGTTATTTCTGAAGAAAGCAAAAAGAAACCTTTAACGGATGAAAAACTATCGGCTATCTTAAAAGAGAAAGGATATCCTATTGCAAGGCGTACCGTAGCAAAGTATCGCGAACAGTTAGAGATTCCTGTTGCTAGACTTCGTAAAGAAATTTAA
>FCGIAJ_01745 hypothetical protein
ATGAAGTGGCATCAGTTTATATCAGCCCTACTACATCCTATAGTAATGCCTACTATAGGTATGCTACTTTACTTTGTACTTTCTCCTTTAAATATTAACTATACACAACGATACACACTCCTTTGCATTGTTTTTATAGCTACCTATCTTATTCCTGCTTTGATGCTTTTATTGCTCAAAACAATAGGACACATTAAAAGCTATCAAGTAATCTCAATTGAAGAACGAAAAGTTCCTCTATTCCTTATGATGCTTCTATTTTTCTTACTAGGTAGAGCTTTTTATAATATTTATATCATTAGAGATATCAGTTATTTATTCTATGGAACAACTTTAGCACTAAGCGTTGTATATATATTCTTTTTTGCCAAAATAAAAATAAGCTTACATTTGCTTTCAATGGGGATTTCAATAGGCTACTTTTTAATTTTAAGCTTTCTTTATCATATTTATATGCTGCCTTTTGTGCTCATTTTCACACTTCTTTCAGGACTTTTAGCGAGTTCACGACTATACTTAAAAGCTCATACTTCCAAAGAAGTCTATTTAGGTTTTTTAATCGGTATCATTAGCGAATTAATTATTTTCTCTATCTTATAA
>FCGIAJ_01750 OMP-b-brl-2 domain-containing protein
ATGAAACAGATTATTTTATTTCTTTTTATGAGTGTGGTGTTTAAGTGTATCAGTCAAGAAAAACAGCTAGAGTTAGTTGATAGATATTGGGAAGATCAACTGTATCTTGGTGTAACATATAATATTCTAGATCGTCAGCCATTAGGAGTTTCTGATAGTGGGTTTTCTTATGGGTTTTCTGGAGGATATATAAAAGATATTCCTTTTAATAGGAAAGGAAGGTTTGCAATAGGAATTGGATTAGGATATAGTTTTGATTCTTTTAATCATGGATATAAAATTTTGATAATTAATGATAAGATTATTTTTGATATTGACAATATTCGGCTTTCTAATGAATTAAAGCTACACAATATAGAATTCCCTTTAGAGTTTCGCTTTAGAACATCAACAGTAAAAGATTATAGATTCTGGAGGGTTTACGGAGGTGCCAAAATAAGTTATAATTTTAACAACTCTTTTGGGTATGAAGAAGCTGGAGAAATACTAACGTTTAAAGATGTTTCTAGATATAATAAATGGCAAATAGGGCTTAGTCTATCTACAGGTTATGGCGCGTTTAATTTTTATATGTACTATGGAATTACACCAATGTTTAAGAGAGCGATTGTAGGAGCTAAAAACATCAATACGCGAGTTATGAAGTTTGGATTGATATTTTATATTTTATAA
>FCGIAJ_01755 Biopolymer transport protein ExbD/TolR family
ATGTCTAAATTTAAAAAGAAGAAAAAAGGGTTGCCACCAGTGTCAACAGCATCTTTACCAGATATTGTTTTTATGTTATTATTCTTTTTTATGGTAACTACTACCATGAGAGAAACTGATTTAAAAATAGATAGTCCACGTTTACCGAGCGCTAGCGAAGTAAAAAAACTAGAGCACAAAAGCTTAGTTAGTACTATTTATGTAGGTAAAGCCAAAGACCCTAAGTACGGGAAAGGATACAATAGAATTCAATTGAATGATAAAATAGGAACTCCAGATGACGTAACTTCTTTTATTATTAGAGAGAGAGAAGACAAGTCAGATGCAGAAATTCCTTTTATGACTACATCAATAAAAGCAGATAAGGAATCAAACGTAGGTACTTTAACTGACATTCGTTTAAAATTGAGAGATGTGAATGCTCTTAAGTTAAGCTTGTCAACTCACAAAGGGGATGTGATCAAAAAATAA
>FCGIAJ_01760 Biopolymer transport protein ExbD/TolR family
ATGGCAAGAAGAGAAAACCCAGAAATTAATGCAGGTTCGATGGCAGATATTGCTTTCTTGCTACTTATATTTTTCTTAGTAACAACTACAATGGATGTAGATTCAGGTATCTCAAAGAAGTTAGCTGAAAAACCACCAAAGGATTTTGTTCCTCCAATCGTAAAAGAAAAGAATATTTTTCAAGTAAGTATTAATCGTAACAACCAACTATTAGTTGAAGATGAACTTATGGAGCTGAAAGATTTAAAAGCGGCTGCTATCAAGTTTTTAGACAATGGAGGAGGAAACGGTAAAGTTGAAAATAGAGTAGAAACAGGACCATGTACTTATTGTAAAGGAGCTAGGGATCCAGAATCTTCAGATCATCCAAATAAGGCAATTATTTCAGTAGAGAGTGATAGAGCTACTGAATATGGTACATATGTAGCAATACAAAGTGAATTGTTAAGCGCTTATACAGAGTTGCGTAATAGACTAAGTAAAGAGCGTTATAATATGAGTTACACAGAGTTGGAAGAAGCTTTTAAAGATAGTAACAGAAAAGATGAGAGCCTTAGAAAAAAGGTTCAGGATATAAAAAATAGTTATCCTCAAGTTATTTCTGATGCAGATCCAACAGGTTCTAATTAA
>FCGIAJ_01765 hypothetical protein
ATGGACAGTAAAATATTAAAAGGACTTGTTGCCATTATATCAATTCTAGGTATCGTAGGTTTTATAATGGTTGCAAGAGCAGGAGAAGGAACTCCTGAGATGGCGAGTGCGGCATCATTTATGGTGAGTATAGCTTTTTATTTATTGATTGTAGTAGTTGTTGTAACAGTACTACTATCTTTAATTAGCTTATTAAAGAACCCAGCAGCTCTAAAAAAGACCTTTGTAGGGTTGGCTATTTTGGCGGTTGTGTTAGCAGTATCTTATTTTACAGCTTCTGATGCCGCTGTCTATGACGCGCAAGGAGTTGTGTTAAAGGAAGGACAGGCTGGAGCTACTTCTAAGTGGGTAGGTACTGGAATTACATATAGCTTGCTTTTAGGTTTTGTAGGGCTAGTGTTTTTTGTATTAGATTTATTAAAAGGATTAGTTAAATCATAG
>FCGIAJ_01770 MotA-ExbB domain-containing protein
ATGAAAAAAGCAGTGAATATTCTAACTATTGCAGGATTTGTGTTTTTTGGAGCAATCCAATCGACTTTTGCACAAGAGGCAGAAAAAACTTTTCACCAAGAATTAAAACAACGTTTTATTGAAGGGGGCCCAGTATTCATGGGAATTGTATTAGTAGCTTTAATTTTAGGTTTAGCTATTGCAATTGAAAGAATTATTTATTTGAATATGGCAACTACTAATACAAAGAAATTAGTTGCAAGTGTAGATGACGCATTAAGTTCTGGTGGGGTAGAAGCAGCAAAAGAAGTTTGTAGAAATACAAAAGGACCTGTAGCATCTATTTTTTATCAAGGTTTAGAAAGGTCTGATGAAGGAATCGACGCTGTTGAAAAAGCAGTTGTAGGTTATGGAGGTGTACAAATGGGATTATTAGAAAAAAATATTTCTTGGATTTCTTTATTTATTGCTTTAGCACCGATGTTAGGATTTATGGGAACGGTAATTGGTATGATTGGAGCATTTGATGCAATTGCAGTAGCAAATGATATTTCTCCAGCGGTAGTTGCAGGTGGTATTAAAGTAGCACTTTTAACGACTGTATTTGGTTTAGTAGTAGCAATTATCTTACAAATTTTTTACAATTACATTATCTCTAAAGTAGATAGTATTGTAAATAACATGGAAGACGCTTCTATTTCTTTAGTAGATTTATTAGCTAAGTATAAAAAATAA
>FCGIAJ_01775 L-asparaginase 1
ATGACAATAAAACCCAGAATCTTACTTTTATATACAGGAGGAACTATAGGTATGATAAAAGACTATGAGACAAACGCATTAAAAGCTTTTGATTTTAGTCAGATTTTAGAAAAAATACCAGAGTTACAACAATTGAACTGTGATATAAAAACGATATCTTTTAAAGAGCCAATAGACTCTTCTAACATGAACACTTATTATTATGTGCAAATAGCGGAAATGATAGAGGCTAATTATGATAATTTTGATGGTTTTGTAGTTTTAACAGGTTCAGATACGATGTCTTACACGTCATCAGTGATTAGTTTTATGTTTGAGAATTTGCAAAAACCTGTAATTTTTACAGGATCTCAATTACCTATAGGAGATTTAAGAACAGATGCCAAAGAAAATTTAATAACCTCTATTGAAATAGCTTCTTCAAGAAAAGGAGGAAGACCTGTGATATCAGAAGTCTGTTTGTATTTTGAATATAAATTGTACAGAGCGAATAGAACAACAAAAATAAATGCAGAGCAGTTTGAAGCTTTTACTTCAATGAATTATGCACCTTTAGCAGAAAGTGGGGTGCATTTGAGTTTTAATAATCATTTGTTGTATAGAACTTCTGATCGTGCTATGAAATTAATAGTAAGAAAAGAACTTGAAGCTAATATTGTGATACTAAAATTATTTCCAGGTATTACCAAGGCAATTGTAGAGAGTATTATTAATATTCCTAATTTAAAGGGAGTGGTACTAGAAACATATGGGGCTGGAAATGCACCTACATACGAATGGTTTTTAGAATTGTTAAAGGAAGCTATCTCAAAAGGAATAAACATTGTGAATGTGACTCAATGTGCAGGAGGCAGTGTAATTTTAGGGCATTACGAAACTAGCATTGCATTGCAAAATATAGGTATTGTAGATGGAAAAGATATTACAACTGAAGCGGCAATTGCAAAAATGATGTATCTTTTAGGAGAAAAATTAGATAAAAAAGCATTTAAAATGGTTTTTGAAACTTCTTTGAGAGGAGAAATAAGTGATAAAATATGA
>FCGIAJ_01780 Putative neutral zinc metallopeptidase
ATGATAGGTTTTTATGCTATAATAGGTATTATTTCTGTGGTTAGTTGGGCTGTAAGTAATACTCTAAAAAGAAAATTTAAAAAATACTCACAAGTTCACTTACGAAATGGTATGAGTGGTGCTGAAATTGCGGAAAAAATGCTAGCTGACCATGGAATTTCAGATGTTCAGGTAATTTCTACCCCTGGAATGCTTACCGATCATTACAATCCGCAAAACAAAACAGTAAATTTAAGTGAAGGAGTTTATCATCAAAGAAATGCCGCTGCTGCTGCCGTTGCTGCTCATGAAGTTGGACATGCTGTACAGCACGCACAAGCCTATGAATGGTTGCAAATGCGATCTAAACTAGTACCAATAGTAAGCATTACCTCTAACTTTTCTCAATGGATGATTATTGGAGGAATTGCTATTGGAATTGGTTCTGGCAACTCTCAAATTGGATTCATGATTGCCATTGCTGGTTTATTATTTATGGGAATGGGTACCTTATTTAGTTTTATTACCCTACCCGTGGAATATGATGCTAGTAATCGTGCTTTGGCTTGGTTAGAAAGGAAACATATTGTTACTCGTGAGGAACTAGCAGGTTCTAAAGATGCTTTAAAATGGGCTGCAAGAACTTATTTAGTTGCTGCCTTAGGTTCTTTGGCAATGCTTCTATATTGGGCGATGCGTATTTTAGCCAGTAGAGACTAA
>FCGIAJ_01785 Elongation factor 4
ATGAAGAACATTAGAAACTTTTGCATTATTGCACATATAGATCATGGAAAAAGTACGCTTGCTGATAGGTTACTGGATTATACAGGAGCGGTTTCAGAGCGTGAAAAACAAAATCAACTATTAGATAATATGGATTTGGAGCGTGAACGTGGTATCACCATAAAATCGCATGCTATCCAGATGGAGTATAAATATAAAGGAGAAGAATATATCTTGAATTTAATTGATACTCCTGGACATGTAGATTTTTCTTATGAAGTTTCTCGTTCCATTGCAGCTTGTGAGGGAGCTTTGTTGATTGTAGATGCAGCGCAGAGCATACAAGCGCAAACAATATCTAATTTATATTTAGCTTTAGATAATGATTTAGAAATTATACCTGTTTTGAATAAGGTTGATTTGCCTTCTGCTAATCCAGAGGAAGTGACGGATGATATTGTAGATTTGTTAGGTTGTGATCCAGAAGAGGTAATTCACGCAAGTGGGAAAACAGGTTTGGGGGTAGCTAATATTTTAGCCGCTATCATTGACAGGATTCCTGCTCCAGAAGGAGATCTCGAAGCGCCGTTACAAGCGCTTATTTTTGATTCTGTATATAATTCATATAGAGGAATTGAAACGTATTTTCGTGTCATCAATGGAGAAATTAAGAAGGGGCAGCGTATCAAATTTATGGCAACTGATAATGAGTATTTTGCTGATGAGGTAGGAACATTGAAATTAGAGCAAGTTGTTAAAAAATCTGTAAAAACGGGAGATGTAGGATATTTGATTACAGGGATTAAAACAGCAAAAGAAGTAAAAGTAGGAGATACAATTACAGATGCAGCAAATCCAACAACAGAAATAATAGATGGTTTTGAAGATGTGAAACCAATGGTTTTTGCTGGGATTTATCCAGTAGATACAGAAGATTATGAGGAGCTTCGTTACTCTATGGAAAAATTACAATTGAATGATGCTTCCTTGGTATTTCAACCAGAAAGTTCAGCCGCTTTAGGGTTTGGTTTTCGATGTGGTTTCTTAGGGATGTTACATATGGAAATTATCCAAGAACGTCTAGAACGTGAGTTTAATATGACGGTGATAACAACAGTACCTAACGTAAGTTATCATGCATATACAAAAAAGAACCCTGATGAGATCATTATGCTAAATAATCCTTCTGATTTGCCAGATCCTTCGCGATTGGATAGAGTAGAAGAACCTTTTATCAAAGCTTCAATCATTACAAAGTCTGATTTTGTAGGGCAAGTAATGAGCTTATGTATTGAAAAAAGAGGCATCATAACGAATCAAACATATTTGACAACAGAAAGAGTTGAGCTAACTTTTGATATGCCTTTGGCAGAAATTGTATTTGACTTTTATGATCGTTTAAAAACAGTATCTAAAGGGTATGCTTCTTTTGATTATTCTCCTATAGGAATGCGTAAATCGAAATTAGTTCGTGTAGATATTTTATTAAATGGACAACCGGTAGATGCGCTTTCAGCATTATTGCACGCAGATAATGCTTATACGATAGGTAAGAAAATAACAGAAAAACTAAAAGAACTAATTCCACGTCAGCAATTTGATATTCCAATTCAAGCGGCTATTGGAGCAAAAATTATAGCAAGAGAAACTACAAAAGCATTGCGTAAAGATGTAACTGCAAAATGTTATGGTGGAGATATTTCTCGTAAGCGTAAATTATTAGAAAAGCAAAAGAAAGGTAAGAAACGTATGCGCCAAGTAGGTAATGTTGAAATACCTCAGGAGGCATTTATGGCTGTCTTAAAATTGAATGATTAA
>FCGIAJ_01790 tRNA-dihydrouridine synthase
ATGGTAAGAATAGGCAATATAGAACTTCCTGATTTTCCGCTATTATTAGCGCCAATGGAAGATGTAAGTGATCCTCCTTTTAGAGCTTTATGTAAAGAACAAGGAGCAGATGTGGTATATACTGAATTTATTTCTAGTGAAGGATTGATTCGTGACGCAGCAAAAAGCGTTATGAAATTAGATATCTACGAAAAGGAACGACCTGTAGGTATTCAAATTTTTGGAGCTAATTTGGATTCTATGTTACGTTCCGTCGAAATTGTTGAAAAAACAAAGCCAGATATTATAGATATCAATTTTGGTTGCCCCGTTAAAAAAGTTGTTTCTAAAGGTGCTGGGGCTGGTATTTTAAAAGATATCGACTTAATGGTTGCGCTTACAGAAGCAATGGTGAAACATACAAATTTGCCAATTACTGTAAAAACGCGCTTAGGGTGGGATCATGATTCTATCAAAATTGTAGAAGTTGCTGAACGACTACAAGATGTTGGATGTAAAGCAATTGCTATTCATGGAAGAACTCGTGCTCAAATGTACAAGGGAGAAGCTGACTGGACAAAGATTGCAGAAGTAAAAAACAACCAAAGAATGCATATTCCTGTGTTTGGTAACGGTGATGTAAACTCTCCTGAGAGAGCTATGGAAATGCGTGATAAATATGGCTTAGATGGTTGTATGATTGGACGTGCCTCTATTGGCTATCCTTGGTTCTTTAATGAAGTAAAACACTATTTCAAAACCGAAAAACACTTAGCCAAGCCCACCATTGCAGAACGCGTAGAAATGGCGCGTCGTCATTTAAAAATGGCGATAGATTGGAAGGGAGAAACTCTAGGTGTTTTTGAAACGAGAAGGCATTATACGAATTACTTTAAAGGAATTCCTCATTTTAAAGAGTACCGCATGAAAATGGTTACTTCTGATGCCCCTAAAGACGTATTCGATACTTTTAATGAAGTAGAATCTAAGTTTGGAAACACCAGTATTGCTGACATAAAATAG
>FCGIAJ_01795 ABC transporter, permease protein
GTGCTTAAATTGTTCCGATTCCCATACTATATAGCAAAGCGATATCTGTTTACCAAAGCAAGTAATAACGCTATTAATATAATTACATTGATTGCATCTTTCGGTGTAATTGTTGGCTCGTTGGCATTGTTTATTATCTTGTCGGGCTTCTCAGGATTAAGAACGTTTAGTGATTCATTATTGGCTACTTCAGATCCTGATATAAAAATATCAGCAGCTAAAGGGAAATCGTTTTTTTTTACAGATGAAATACAGAAGGTTTTAGAAGGTGCTTCGGAGGTGAAGCTATTTTCACGTGTGGTAGAAGAGCGTGTTTTTTTAAAGTATAAAGATAAAGAGCATATTGCTCAGATAAAGGGAGTTGATACGGGGTATAATAAAATTACTCAAATTGATTCAGCCTTATTTTTAGGACAATGGTTGGATCCGGAGTTTAAAAATATGGCGGTATTAGGAAATGGAATCTCAAATAAACTTTCGTTAGGGATTTTGAATTACAGTGAACCTTTAGAAATATACGTCCCTAAACGAGGAAAAGGATATATCATGAATCCAGCAGCAGCATTTAATAAAGTGAAGGCTCAAATTATAGGATTGTATTCGGGGAATGAGGAGTTTGAAAATAAATTTGTATTTGTAGATATACTTTTGGCTCAAGATTTATTGAGGTATAAAGAAAATCAATTAACAGCAATAGAAATTAAATTAAAGAATAGCTTAGTTTCAAAAGAAGTAAAAAATAAACTACAAAAAAAACTAGGAGGAAGTTTTAGGGTGCAAACAAAAGCAGAATTAAATGCATTGTTTTATAAAGTTATTAATACGGAAAACTTCGTGTCTTATTTGATATTTACATTGATCGTTATCATAGCATTATTCAATGTTGTGGGAGCAATCATAATGATGATTATTGATAAACGTCAGAACCTAAAAACATTGCTTAACATTGGTGCTACTGTAAATGATATTAAAAGGATCTTCATTTTGCAAGGGTTTTTACTTACAGTAGTAGGGATGTTTATAGGGATTGCTATTGGTGTTATTTTAGTCTTTTTACAGAAGGAATTTGGGTGGTTTATGATTACAAGAAGCTTGCCATATCCTGTTGAATTTCGATGGACCAATTTGTTTATCGTAATGGGAACCATTACTTTGTTAGGATTTATAGCCTCCAAAATTGCTAGTAGTAGAATTTCTAAAAGCTTTATAGAACAATAA
>FCGIAJ_01800 Ribosome-binding factor A
ATGGAAGAAACAAATAGACAACGAAAGATTGCAGGAGTGCTGCAAAAAGATTTGGTAGATGTGCTGCAAAAAGCAGCGCAAGATGGAATGAAAGGAGTGATTATTTCAGTTTCGAGGGTTTCCGTGACTTCAGATTTAGGGATTGCAAAGGTTCATTTGAGCGTTTTTCCTTCAGAAAGAAGAGACGAAATTATTAAAGGAGTTACTTCCAATACTCCATTAATTAGGCATGAAATGGCAAAACGTACACGTCATCAGTTAAGACGTATGCCTGAGCTATTGTTTTTTGGAGATGATTCTCTAGATTATATAGAAGGAATAGATAAGTCTTTAAAAGGGGATAATATTGATCCTATTAAGAATCCAGATGTTTTACCGCGTCGTAAAAAACGTTAG
>FCGIAJ_01805 Putative methylmalonyl-CoA epimerase
ATGAAAAAAATAGAACATATTGGAATAGCCGTCAAAAGTATCACAAGTTCAAACCAGCTCTTTGCTTCACTTTTTGGAAAAGCACATTATAAGATCGAGGAAGTTCTTAGTGAAGGAGTAAAAACTTCTTTTTTTGAGGTAGGTCCAAATAAAATAGAGCTATTAGAAGCTACCAACCCAGAAAGTCCTATTGCTAAATTTATTGAAAAGAAAGGAGAAGGTATTCACCATATCGCTTTTGCTGTAGATGATATTCAAGCAGAAATAAAACGCTTACAAAGAGAAGGTTTCACTGTATTAAATAAAAAACCTAAAAAAGGAGCAGACAACAAGCTTGTTGCTTTTTTACATCCAAAAACAACCAATGGGGTTTTAGTTGAATTATGTCAAGATATTAAATAA
>FCGIAJ_01810 Cell division protein FtsX
ATGAGTACCTCTTTCGATTCTTTTCAAAAACGACGTTTACAATCTTCTTATATATCTGTAACAATAAGTATTGCCCTAGTTTTATTTATGATTGGTGTTTTGGGTTTAATTCTATTAAAATCAACGAAGGTAGCAAATCACTTCAAAGAGAAAGTTGCTATTTCTATCTTTTTAAAAGATCACGTTGATAGCAAGCAGGCCAAAGCACTAAAAAGCTCACTCTTAAAAGAGGCGTTTGCTAGAAAAGTGTACTACATCACTAAAGAAGAGGCTGCAAATTCTTATAAAAAAGATTTAGGAGAAGATTTTCTAAAGTTCTTAGGAGATAATCCCTTAAAAAATGGAATTGACATTTATTTAAAGGCCGCTTATGTGACTCCTGAAAAGATGACTAATATTGAAAAAGAACTGGCTAAAAATAATTTTGTTTATGAAGTTAATTACGACAAACCTTTAGTTCAATTATTAACAAAAAACATCCAAAAAATCAGCTTCTGGCTATTAGTTTTGAGTGGCTTCTTTGGTATTGTTGCAATCATTCTTATCAATAGTTCTATTCGTTTATCTATTTATGCTAAACGTTTTAATATAAAAACTATGCAAATGGTAGGAGCTACTAAAAGTTTTATTCGTAAACCTTTTATTTGGCAAAGCATCAAACTGGGGTTTTTAGGAGCTATCGTAGCCCTTATTGGGTTAGGCTTTTTAATTTACTATGTAGATCAATACATACCAACATTAGAACTTTTAAGCGATTATATTTCTATAAGCTATGTTGCTGGAGGTATTTTAATAGCTGCCTTTATCATAACTAGCTTAAGTACATTTTTTGCTACACAACGTTTTTTAAATTTACAAACAAACGATCTTTATTACTAG
>FCGIAJ_01815 DUF3098 domain-containing protein
ATGAAAGAAAATAAACACTCACAAAAATCTCAGTTTTTATTTGGGAAAAGAAATTATATGTTCATGCTAATTGGTATTGCCATCATTGCTGTAGGTTTTATACTCATGGCAGGAGGGGGAAGCGAAAACCCAGCCGTTTTTAATCCCGAAATTTATAACTGGCGAAGAATTCGATTAGCTCCCACACTTGTAATTATTGGTTTCGGTATTGAAATTTATGCTATTTTAGCCGATCCAAAAAAATAA
>FCGIAJ_01820 Undecaprenyl-diphosphatase
ATGCGTTTAATTGAAGCTATTATCTTAGCCATTATTGAAGGAATTACTGAATACCTTCCTGTTTCTTCAACAGGGCATATGATTATTGCCTCCTCTTTTATGAGGATTGCAACTGATGATTTTACAAAGCTTTTCACCATCGTTATCCAACTAGGAGCTATTTTAGCTGTTTTAGTTTTATATTGGAAACGATTTTTCCAAAGCCTTGATTTTTATCTTAAACTGCTCGTTGCTTTTATTCCTGCTGTTATTTTAGGATTGTTATTAAACGACATTATTGATGATCTCCTAGAGAGTCCTATTACCGTTGCTATCTCATTAATTATAGGGGGTTTTATTCTTTTAAAGGTTGACGATTGGTTTAAAGCGAATGAAGTTTTTGATAAAAGAAACCCTACTGCACACACAGAAATAAGCTACCTTACTGCTCTAAAAATAGGTTTTTTTCAATGCCTAGCAATGATTCCTGGAACCTCTAGAAGTGGAGCTAGTATTGTAGGAGGTATGACTCAAAAAATAAATAGAAAAACAGCTGCTGAGTTTTCTTTTTTTCTAGCTGTTCCTACAATGCTAGGGGCGACTGCTAAAAAAACATACGATTACTATAAAGCGGGATTTATGATTTCTTCTGAGCAAATTAACCATCTAATTATTGGAAATATAGTAGCTTTTATTGTTGCTTTAATTGCTATTAAGTCTTTTATAGACTACTTAAGTAAAAAAGGATTCAAGCTTTTTGGATATTATCGAATTGTTCTTGGATGTACATTACTCATCATTCATTTTTTTATCTATAAATTATCTATTTAA
>FCGIAJ_01825 tRNA pseudouridine synthase B
ATGAAGACTGCTGAAGATTATAAAAACGGACAAGTTTTACTGATAGACAAACCTTTAGAATGGACTTCTTTTCAAGTTGTAAACAAATTGCGTTGGCATATTCGAAAGCATTTTAATATCAAAAAGATAAAAGTAGGACATGCAGGTACCTTAGATCCCTTAGCAACTGGTTTATTAATTATTTGTACAGGTAAACAAACTAAAAACATTAATGAATATCAAGGTCAGGCAAAAGAATACACAGGAACTATTACCTTAGGGGCAACTACTCCAAGCTACGATTTGGAAACGGAGGTTAATGAAACCTTTCCTATTGATCATATTACTAGTGACCTAATTCATAATACTGCAAATACTTTTATAGGAAAAATACAACAAAAACCACCTATTTTTTCAGCTATAAAAAAAGAAGGGAAGCGACTTTACGAGCTAGCTAGAAAAGGCGAAACAACCGAAATAAAATCTAGAGAAATAGAAATTACTGAATTTGAAATCACAAAAATAGACTTTCCTAAAGTAGATTTTAGGGTTGTTTGTAGCAAAGGAACTTATATTCGTTCTTTAGCTTATGACTTCGGACTAGCTTTAAACTCAGGAGCACATTTATCTACCTTAAGAAGAACTAAAATTGGTGATTTTTCTACTGAAAATGCAAAAAGCATTGACCAATTTATTGAAAATTTATAG
>FCGIAJ_01830 hypothetical protein
ATGTTTGTAAAATATGATGAGTTGTCAGAAGATGCTAAAATTTGGGTTTATCCATCTAATAGGAAGTTTTATTCTCAAGAACTGGGAGAGCTAGAAGATAAACTGAAGAGGTTTGTAAGTGCTTGGAAGTATGATGATGAAAATTTTAAGGTATCATATAAATTGTTTTACAATAGGTTTATTGTTTTTTTGGTTGAAGAAGGAGTATCGCTATTAAGTTCTGATGTAGATAAGCAAGTTACTTTTATTTTAGAATTGGAGCAGGCTTTTAAAGTTGCATTACTAGATAAGATGAATGTATGTTTTAAGCAAGGGGAGTTCGTCCAATATAAAGACCTGAAGGATTTTAAAAAACTACTTAAAAATAAAGCAATTACAGGTAAAAGTATTGTTTTTGATAACTTAATTCAAACAAAATACGAATTAGAAAACTATTGGGAAGTTCCAATTAAAGATAGTTGGTATAAGAGGTTTTTATAA
>FCGIAJ_01835 Thioredoxin
ATGAAAGAACTTATCAAAAAAAGCTTGCAAAAAGGGTATTCGTATGGTGAATATAGAAGTTTAGTAAGTAATCTATTAGCAGATAACAAATCTACTGGAGTGCATCAGTCAGAAGCATTATTAAATTATAGTTTGCTTAATGATAGAAGAATGAAGCGTTTGGATAAAACGACCAAGCTTTCAGAAGAGAGTATCGAATCTCTTAAGGAAATCAAATCACCACAAACATGGTTGGTTATTGCAGAAGGATGGTGTGGTGATGCAGCCCAAAATCTTCCTGTTATCAATAAACTTGCAGCTGAACACCCGCAGATAGATCTCAAATTGGTATTGCGTGATGAAAACTTAGATTTAATGGATGAGTTTTTAACAAATGGAGGCAGGGCAATTCCTAAACTTATTATTTTAGATGAAGATAAAAAGGTGCTTGATTCTTGGGGGCCACGGCCGAGTATAGCTACAAAAATGGTTGCAGACTATAAAAAAGAAAAAGGAAGCTTGGATGCTGAGTTTAAGAAAGACTTACAAGTTTGGTATAATAAGGATAAAGGGATTAATGTTCAAAAAGACATTATTTCTATATTGGAAAAAGAGCATAAGGCGGTGAGTTGTTCTTAA
>FCGIAJ_01840 NAD-dependent epimerase/dehydratase Putative L-threonine 3-dehydrogenase
TTGTGTTCTTTTATTTTTGAATTTTTGAGAATGAGTGATACCATATTAATTTTAGGAGCTTGTGGGCAAATAGGTACAGAGTTAACCCAGAAACTGAGAGAGATTTATGGAAATAAAAAGGTTATAGCTTCAGATATAAGAGAAGGAAGCCCTGAAATGATGGAGTCAGGAATTTTTGAAATTCTTGATGCAACAGATAAAAAAGGTATTTTGGAGGTTGTCCAAAAATATAAGGTAACTGAAGTTTATTTAATGGCAGCAATGCTTTCAGCTACGGCAGAAAAATATCCTCAAAAAGGATGGGATTTGAATATGACCTCTTTATTAGGGGTGTTAGAATTGGCTAAGGAAAAACACCTTAAAAAGGTTTATTGGCCTAGTTCTATAGCTGTTTTTGGAGTTACATCTCCAAAAATTAATACGCCTCAGCAAACTATCATGGAGCCATCTACTGTTTATGGGATAAGTAAAGTGGCAGGAGAACACTGGTGTAACTATTATCATGAGAAATACGGAGTGGATGTGAGGAGCATTCGCTACCCTGGGATTATAAGTTGGAAAACTTTACCAGGTGGTGGTACTACAGATTATGCTGTAGATATTTATTTCGAAGCTTTAAGAAAAGGGACGTATGAGTGTTTTTTGTCAAAAGATACACGCTTGCCAATGATGTATATGGATGATGCAATTAATGCAACAATTAAAATTATGCAAGCAGATAAAAATGATATTAAATTAAGAACTTCTTATAATTTATCTGCAATTAGTTTTACTCCTGAAGAAATTGCTAGAGAAATTCAAGCATATGTTTCGAATTTTAAGATAACGTATGCTCCAGATTTTAGGCAAGCTATTGCTGATAGCTGGCCACAAGTAATAGATGATTCTAGTGCTAGAGAAGATTGGGGATGGAGCCATCAGTTTGATTTGCCCTTAATGACAAAGGATATCATTACAAACTTAAGGGCTAAAAAAGAAAACACTTTAACAGAATTGTAA
>FCGIAJ_01845 putative lipoprotein
ATGAGCACTACAAAAACTCACGTTACAAAAACTTCTTTAAACTCAGAGGCTATAAAAAAAACAAAGGATTGGAAGGAATATAAGAACCTCAATGAATTTTTAATTCGCTTTAAAAACACTTCTCCTAATGATGCCTTAAACAATGCTTTAGAATTAAAGTTTCTCGTAAAAAACCTTAAAGATAGCATACGTATCTCAGAGTTAAAAACCCCTGCTTTCAGAGCACGCCTCAACATTTTAGAGAATGAGGCTTTGCGCTTGGTGGACATGACATATATTACTGCAATAACAGCCGATCAAGTAAACCAGCAAGTAGATAAAATCTTTTCTTTATACGGAAGTATTAACAGTAAAATAAACACCATTTACATAAAAAAACACTTTGATGATGACTTAGATTTAGTTATATTTAACAGCATGGATTCTGTTAGTAAAAAGCAAACGAATCTTAAGCATAAAAAGCCTAATAAACAATCTTAA
>FCGIAJ_01850 putative lipoprotein
ATGAATAAGTGCACTGTTATTATAGGGTTTACTTTTTTAATCCTTATTTCCTGTAAGGCCTATAAAAAAACACTGACTAAGAGACACACTAAACACACTAAAAACACTAAAAAAGAGATACATAACCTATTGAATAGCTGGCATAAAGATGCTGAAGACGCTAACTACGCTGCCTATTTTAACAAAATGGATTCTACTGCTATTTTTATAGGTACTGATGTTTCTGAAAATTGGAAAAAAAAACAATTTGAAAAATTTAGTAAACCTTATTTTGAAAAAGGAAAAGCCTGGATTTTTACCCCTTTAGAAAGAAGTATCTACATTGATAAAACTAATTCTTTCGCTTGGTTTGATGAACTTTTAAATACTTGGATGGGAATTTGTAGAGGATCTGGGGTTTTAGAGAGAAACAATAATCACTGGAAAATTAAACATTATGTACTATCCGTAACAATACCCAATGACCATATTCAAAAAGTCATTCATGTAAAAAAAATAAATGACTCTTTATTTATCTCCAAAAACAATTATTAA
>FCGIAJ_01855 Glycoside hydrolase, family GHnc containing a C-terminal secretion signal
ATGAAAAAAACACTTATTCTCTTCTTTTTGACTTTACCATTTTATATGTTTGGTCAACTGCAACAACAGGCTCCTTGGAACTTAAACTCCCCTAAAGCGAAAAGAAGCCACAAAAAAACTTTAAAGGAAATTTCAATAGCAGCCGAAGCTTATTTTAACACTATTGATCGAGATAAAAAAGGAAGCGGTTTAAAACCTTTTAAAAGATGGGAACATCATTGGTCTCACTATTTAAAAGAAGACGGAACAATTGCTCCTGCTCAAGACTTATGGGATGCATGGAAACAAAAAAATGAAATGAACGCTTCACAAGGAAAAAGAGACAATAGTAACTGGCTCCCATTAGGTCCATTTACAAACTCAAACACCTACAATGCTAATGATGCTAAGCAAACTGGACAAGGTCGTGTTAATGCTATTGCCGTTGATCCTAGTAACTCAAATACCTACTACGTGGGCACTCCAGCTGGAGGTATATGGAAATCTACTGATCCTGGAATCAACTGGACTCCATTAACAGATTACCTTCCTCAAATAGGAGTTTCTGGAATTGCGATACATCCTACAAATTCTAACATTATTTATATTGCTACAGGTGATGATGATGCTGATGACTCTTACACTGTAGGTGTATGGAAATCTATTGATGGAGGAACCACTTGGAATAGGACAGGAGACATTCCTGGAGAGCCTAGCTCTATGAATGAAATTTATATTGACCCTAACGCTCCTGAAACTGTTTTAGTAGCTACAAATTCTGGAGTACAAAAAACAACAGATGGAGGAATCACTTGGGAAAGAAAACTAGATGAAAATATTATTGATTTGAAAATGAAACCAGGTGATGCTAGTACTTGGTATGCTGTTACCTCATCTAGCTTCTATAAATCAACAGATAATGGCGAAACATTTACTAGGAAAACAGTTTCTGGTCTTTTCAGTTCTAGTAGATTAACTATGGATGTAACCCCTGCTAATCCAGAATACGTATATATTGTAAGCGCTTCTAATAATAATAACGCTTTTAATGGTATTTATAAATCAACAGACAGTGGTGAATCTTTTAATAGAACCGCTGAAAGATCCGATATTTTTGGTAGCTCTCAAGCCTGGTATGATTTAGCTTTAACTGTTTCTTCAGATGACCCAGAAATTGTTTACGTTGGTGTTTTAGACCTTTGGAAATCTACTGATGGAGGTAATGATTTTACCAAAATTAATAGTTGGAGCAACCCTAATACAAGTACTTATACACATGCGGATATTCATTTTTTAAGATTTATGGATGGAAAATTTTTTGCTGGAACTGATGGAGGTATCTTTGTTTCTACTGATGAAGCTGTGAACTTTATAGATCTAACAAAAAACCTAGCTATTAGCCAATTTTATAGAATATCAGTGTCTTCTCTAAAATTGCATACAATAGCTGGTGGGCTACAAGACAATGGTGGATTTGGATTTTCAGATAACGAATGGAGAAATTACCACGGAGGTGATGGAATGGAAGGTGTTGTTGACCCTATAAACCCTAATATCTTTTATGGTTTTACTCAATATGGTGGTAGCCTTAACAAAACTAACGATGGAGGACAAACACAATCTCTTAACCTACGCTCCCCTAGTGGAGAAAGAGGGAATTGGGTTACCCCATTAACTGTTAATAAAGACGGGGAGCTATATGCTGGATATAGTGAATTATATAAATTAGATAACAATCGTTGGACAAGAATATCAACTTCTCCTTTCGGAAATACTTTTGGAGGAAACCTCGACAAAGTTGAAATAGCTCCTAACAATACCAATAATATCATTACTTCTAATAACAATGTTTTATATAGAAGTACTAATAAAGGGGTTAATTTTTCTGAATTATCCTTCAACCATGGAGCTATTCAAGCCATCGCTATCAGTAGTCTTGACTCCGATATTGTATGGATTGTGACAAGAAATAATGTTTATAAATCAACTAATTTCTTTACGGAAAATACACCCACATTTACTGAAATTTCTTACAACCTACCTCCTTTAGAGATAAAAATGTCTATAAAACACCATGAAAGAAGTGGCAATAATACTGTTTATTTAGGAACTTCTCTTGGCGTATATTACATTAGTGAAAATAGTACGGAATGGAATGTTTTTGATAACGGACTTCCTAATCTTCAAATTACAGATTTGGATATTAACGAAGAAGATGCTAAATTATATGCTGCTACCTATGGTAGAGGTATTTTTGTTTCTGACATCCCTAAGGTACTTCCTGAAAATGATGTTCGCCTTTTATCTTTAAACAATCTTAATAATAGTTTAAATTGTAATGACACTGTAACTCCTGAAGTAACTGTAAGCAACCAAGGAACGCAAGACATCGCATCAATCATTTTTAATTATAATTTTGATGGAGGAGCTATGCAAAATTACACGTGGTCTGGAAAATTAAGCTCTAATCAAAGCACTACTATTCCCTTACCAACCTCAACGATTTCAATAGGAGACCATACAATAAATATTGAAGCAACAATTGATAATGATGCATATGCTTCAAATAACCTTGCTAAATCTAGCTTTATCATCAATCAATTTAACAACACTCCAACCGCAATCAATACTTTTGAAAACCCAGAAGATGAGTTGTTAATTACCACAGACAATGCTACTATGTGGGAATTAGGAGTTCCGAATAAATCGATTCTTAAAGCTAACTCAGGAAAAGCTTATGTAACCAAACTTTCAGGAAACCACCCTGATCAAACCGTTGGTCATTTATATACCAAATGCTACGATTTAACAACCATTACTGACCCTGTATTAAGATTCAAAATGGCTTTTGACATTGAAAATGACTGGGATCATATGTATGTAGAATATTCTACAAATCAAGGGCAAACTTGGGATATACTAGGGACTTCCGAAGATGATAATTGGTACAATAGTTCAACTACTGTAAACGGGCTTCCTGGTAAACAATGGACAGGAGAAGGTGCTACTATTAATCCTATTGACAACCTACCTAACTCTGATGTAAAAGATTATAGTTACGACTTAGCTCCTTTTTCTCAAGAACAAAGCATTGTATTCAGGTTTAAATTTGTTGCTGACCAAGCTGAAAATAGAGAAGGTGTTCTTATTGACGACTTAGTTATTACAGGAACTTTGGCTGTTAGTCAATTTGATGCACTTTCAGAATCTATATTTATATACCCAAACCCTTCTGAAAACATTTTCAACATAGGTAATAAAACCTCTGACAAACTAAACATAAAAGTTTTCGATATGACAGGGAAACAGGTCTTCACCAAAGACAATATTAAAATGGATACTTACCGATTAAATTTGGGCAACTATGCAAAAGGGATTTATTTCTTATACTTAGACATGAATGGGAAATCAAGTACAAAAAAACTAATTTTAAAATAG
>FCGIAJ_01860 Regulatory protein RecX
ATGAGTAAGCAAGTTTTTTCGGTAAATGAGATCAAAAGGAAAATGGAATCTTTTTGTGTATATCAAGATAGGTGTCATAAAGAGGTGGAAAAAAAAATAGCTGAATATAATCTAATTCCAGAAGCAAGAGCATCCATATTGATAGATTTAATTCAAGACGGCTTTTTGAATGAAGAACGTTTTGCAAAAAGCTTTGCAAGAGGAAAATTTAGAATAAAAAAATGGGGAAAGCAACGAATCACTAGAGAGCTAAAGTTAAGAGATGTTTCTTCGTATAATATCAGAATAGCTTTAAAAGAAATAGATGAAAATGATTATATGGCAACACTATATGAGCTAATAGCGAAAAGAAATAACAGTATTTCGGAGACAAACTTATATAAAAGAAAGAAAAAAATCATGGATTATATGGTATATAGAGGTTATGAATATAAACTGTTGTTTATGGCAATAAATGATTTCTTAAAAGAAAAATAG
>FCGIAJ_01865 putative multidrug resistance protein AcrB/AcrD/AcrF family protein
ATGACTGAGAAACAAAAAAAACAAGTTGATAAGGAGTTTGGATTATCATCTTGGGCTATAAATAATAAAACAACCATCTACGTGATGATGGTGTTGATCCTTTTTCTAGGTATTTCTGCTTTTTTGAGCATGCCTAGAGAAAATTTCCCTGAGATAAAGGGAACAAAAATTTATATCAGCTCTATTTACCCTGGAAATACAGCAGAAGATATAGAGAAGCTAATTACAGATCCGTTAGAAGAAAAATTGAAAACGGTAAGTAATGTTATCGAAATAACCTCCACTTCTCAAGAAGATGTATCTATGGTCATTGTTGAGTTTGATGAAAATATATCTGTAGATCAAGCAAAGCAAAAGGTAAAGGATGAGATAGATCAAAAAACATCAGGAGAAGATTGGCCTACTTTTAATGGGGCTAAAGTAGAGCCTAATGTTTTTGAATTGAGTATTTCTGAGGAGATGCCTATTTTGAATATAAACATCTCTGGTGATTATCCTGTGGATAAATTAAAAGAGTTTGGAGAGTATTTGGAAGATGAAATAGAAAATTTATCAGAAATTAAGAAGGTAGATATTCGTGGAGCAGAAGAGAAAGAAGTGGAGGTAGCTGTTGATATTTATAAAATGATGGCTGCTAAAGTAAGCTTTCAAGATATACTTAATGCTATTAATGGAGGGAATTTGACCATGTCTGCTGGAAATTTAATAGCTAGCGGGCAGAGACGTACAATTCGTATATTGGGAGAAATTAAAGTTCCTCAAGAACTACAGGATTTTGTAGTGAAGTCTGAAAAAGGGAATGCTATTTATTTAAAAGATATTGCCAAGGTTACTTTTAAAGATAAAGACAAAACTACGTATGCGCGTGAATTTGGAGAGCCTGTGGTTATGCTAGATGTAAAAAAACGTTCTGGTAAAAACATGGTTGAGGCTGCTGAAAAGATTAGGGAGATCGTTAAAAGAACTAGAGAAGATATATTTCCAAGTAATTTAAAGGTAACCATAGCAAATGATCAATCTTCTAAAACAATAGGGCAGGTAGATGATTTGGTTAATAATATCATTTTTGGAGTCATACTGGTTGTGTTGGTATTGATGTTTTTCTTAGGATTTAAAAATGCATTATTTGTAGGGTTTGCAATTCCAATGTCAATGTTTATGTCTTTAATGATTCTAAACTGGTTGGGATATACAATGAACACAATGATTCTATTTGGTTTGATAATGGGGTTAGGAATGTTGGTAGATAATGGTATTGTAGTGGTGGAAAATGTATATCGTTTGATGGATGAAGGAATGCCTAGGATTGAAGCAGCTAAGAAAGGAATTGGAGAGATCGCTTTTCCTATTATTATTTCTACGTTAACTACGGTAGCGGCATTTGTACCCCTTGGTATGTGGCCTGGTGTTATGGGGCAATTTATGATTTATTTCCCAGTAACATTATCCGTAGTTTTAGGCTCTTCATTATTCGTAGCTATTTTCTTTAATTCTGTAATGGTATCTCAATTTATGAGTACAGAAGATAAGAATATGCCTTTGAAACGTATCATTATACTTTCTTCGATAGTAGGGGGAATCGGATTATTGATTTTAATTTTTGGTGGTGAATACCGAGCTTTAGGAAGTGTTATGGTGTTTACAGCTATTATGTTATGGGGGTACCGTATAGGATTGAGACCTTTGGTAAATGGGTTTCAAAATAAAGTATTACCTCTTTGGGAAAAGATTTATGAAGCAACTCTAAGAGGAGCACTAAAAGGATGGAGTCCTTTGGTAATAACAGTATTAACTGTAGTTATGCTTGTGTTTTCTTTCGGAGGCTTTGGGAAATCTATTGAGAAAAAAAGAACAAAGGTTGAATTTTTTCCAGATAATACACCAAATCAGATTATAGTGTATATAGAGTATCCACAAGGAACTGATATCGAAAAAACAAATGCAATAATGCAAGATTTGGAAGCGCGTGTGTATGCTATATTAAATGCGCCTGAATATGTAGATAATGGATATAATTTCTTGGTAGAAAGTGCTGTTTCTCAAGTTGGGGCAGGTTCTGGAAATCCCCAAACAGATGGAGGATTTACGGCTGAGATGCCACATAGAGGAAAAATTACGGCTTCTATGCGTGAATATAAATTTAGAAAAGGTGCTGATAGCAAATTATTACAGAAGAAAATAACAGAATCTTTAAAAGGAATATATCCTGGGTTGGCTATTTCTGTAGAAAAAGAAGCTGTAGGCCCCCCAGCAGGATATCCTATTAATATAGAGTTAGAAGGGAAAGATTATACAGAACTGATTAATACCGCTGAAAAAATGCGTGATTTTATCAATTCGAAGAGTATTCCTGGGGTAGATGAATTAAAAATAGATGTTAATAAATCAAAGCCTTCGATGTTGGTAAATGTAGATCGTAAAAAAGCAGGTGAACTGGGAGTTAGTTCAGCACAGGTAGGGCAGCAGTTACGTAATGCTATATTTGGTTCTAAATCTGGGGTATATAAGAAAAATGGAGAAGATTACGATATTTATGTACGCTTTAATAAGGAGAACAGATATAATACAAGTGCTGTTTTTAATCAAAAGATTACATTTAGAGATATGACTTCTGGGATGGTAAAAGAAATTCCTATTTCCGCTATTTCTAAGCAAACAAATACTTCTGGATATAGTGCAGTTAAGCATAAGCAAACAAAGAGGGTAGTTACAGTGTATTCGGCACTAGCTCCAGGATATACAGATGCGGCTGCGATCGTTGATGTGATTAGGAATGAAATGAAAACATTTACGGAAAAACCGACAAATGTTAAAATTGATTATACAGGGCAAATAGAAGAGCAGTCTAAACAAATGTTGTTTTTGATGGGAGCATTTTTTGTAGGACTGGGACTAATCTTTTTTATATTGATATTTCAGTTTAATTCAATATCAAAACCCGCCATTATTATGTTGGCTATTTTCTTGAGTTTGATAGGGGTATTTGGTGGCTTAATAATTACAGGAAAACCATTTGTAATTATGATGACAATGATGGGAATCATTTCTTTAGCAGGTATTGTAGTGAATAATGGAGTAGTATTATTAGATTATACGCAGTTGTTGATTGATCGTAAAAAGGCAGTACTTCATCTTGGAAAAAATGATTTTATTGATGTAAAATCTTTGAATGAAGCAATTGTTAGAGGTGGTAAAGCACGTTTGCGTCCAGTATTATTAACAGCCATTACTACCATTTTAGGGTTAATCCCATTAGCAACAGGTTTTAATATTAATTTCTTTACGTTATTTAGTGAGTTTGATCCTAACATTTATATAGGGGGAGATAATGTTGTTTTCTGGGGGCCTTTAGCGTGGACGGTAATTTATGGACTGTTTATAGCAACGTTCTTAACGTTAGTGGTAGTGCCTATTTTATTTTATCTGATAATGAGATTTAAAATGTGGCTAAAAAGGAACATCGCTTAA
>FCGIAJ_01870 putative membrane fusion efflux lipoprotein
ATGAGAAAAATATATTCATTATTAATAGTAATAGTTTTTTTAACTTCTTGCGGAAATAAAAAAGAACAATCAGTAGAGGAAGTTATTGCCACCAATGACGTAAAACAAATAATAGCTAAAAAAACAGCGTTGGATACTGAGCAACAGGCTTTGGTAGCAGATTTAAAGTTACTGAATAAAAAAATAGCTGCTTTAGATACTAATAAGAAGGTTCCTTTAATAACAACTATTGAGGCAAAGGAAAAACTTTTTAACCATTATTTAGAATTACAAGGAAATGTACAAACAAAGCAAAATGTATTAGTATATCCTGAAATACCAGGGCAGTTAGTTCGTATTTATGTAAAGGAAGGCCAGAGAGTAAGTAAAGGTCAGATCTTAGCAAGAATAGATGATGGAGGGTTAAGTCAACAAGTGGCTCAGTTGGAAACGCAAGCTGCCTTAGCAAAAACAACGTACGAAAGACAGAAGAGGTTATGGGATCAAAAAATAGGATCAGAAATACAGTATTTACAAGCAAAAACCTCATATGAAGCAAAAACAAATGCAGTAAATCAGTTAAAACAACAATTAGGAAAAACAGTAATTAGGGCACCTTTTAGTGGTATTGTTGATGATGTAATCAAAGAGCAAGGAACCGTAGTAGCCCCAGGTCCAGGTGCTGAAATCTTTAGAATTGTCAATTTAAGAAATATGTACATTGAAACAGCTGTTCCTGAAAGTTATATAACAGCTATTAAAAAAGGAAAAAGAGTTGCTATCGAATTTCCTGTTTTAGGAAAACAAATAGATTCTAAGATTCGTCAAGCAGGAAACTTTATAAATCCAGCAAATAGAACTTTTAAGGTAGAAATAGGAGTGCCTAATAATGATAGAAGTATTAAGCCTAATTTAACAGCTAAGCTAAAAATTAATGATTATACAAGTCCTAAAGCTATTTTAATACCTCAGAGTATTATTTCTGAAAATGCAAAAGGAGAGCAATATATCTATATAGTTGAAAATTTAAAAAATAAGATAGGAATAGCAAAGCAGGTGATTATAAGAACAGGAAAAACACAGGGCGATGTTATTGAGGTTTTAGAAGGAGTAAAGAGTGGAGCTATGATAGTAAAAGAAGGGGCTCGTAGCGTAAAGAATGGACAAGAGGTAAAGGTTCTGAACTAA
>FCGIAJ_01875 Outer membrane efflux protein
ATGAAAGGGCGCCTATATGTTTTATGTATGTTCTTTGTTGTTGGGACGATGAGTTCCCAAAATAAAGAAATGAGTTTATCAATGCAAGAAGCAATTGATTATGCAATTAAAAATAGTTATACAACTAAAGTAGCTGAAAATGATGTCAAAGCTGCAATCAAAAAAAGGTGGGAAACAATAGCTACTGGATTACCACAAATAAATGGAGAGGTAAATTATATTAATAATTTAAAGCAACCTGTATCTTTATTGCCTGGGGAGATAGTCAATAAAGAAAAAGGCACATTTGTACCGGTAACTTTTGGAACTAAACAAACAATGAATGCTACTGTTACTCTTAATCAGTTGTTGTTTGATGGGACTTATCTAATCGGTTTACAATCTGCAAAAACGTATTTAAAAATTTCTAAGCAAGCCAAGGAGAAAACGATATTGGCTACAAAGGAAGCAATAATAAATGCTTATGGCAATGTATTAATTACAGAGAAAACTATCGAAATTCTTGAGAGGAATAAAAAAGTTTTAGAAAAAAACTTTAATGATGCGAAGAAAATTAACGAAAACGGATTGAATGAAGAAGAAGATGTCGAGCAACTAGAAATTACGCTAGGGAATGTTGAAAGTAGTTTGAGAAATGCAATTCGATTAAAAGGGATCGCATATCAAATGTTGAACCTTTCTTTAGGAAATTCAATAAATACTAAGTTAGTATTAACAGATAATTTAGATTCTTTGATGCTTACAAATATTGATTTAGAGTTGTTAACTAAGACGTTTAACTTAGAAAAACATATTGATTTTAGGATTGCAGAAAATGATCGTAAAAGTAAGTATTTATTAATGCGCTTACAGCAGAGTAAGGCATTACCTAGTTTAGGTGCTTTTTTAAACTATGGAGCTGCAGCAAATTCCAATACTTTTTCTTTTTTGGATGAAAGTCAAGATTGGTTTAAGTCTTCAGTACTTGGAATTAGCTTGAAGATACCGCTTTTTAGTAGCTTAGGAAGAAGTGCAAAAACTGCTCAAGCAAAAATAGCACTTGCATCAGCAGATATTCGATTGGAGGAGATAAAACAGAAGTTAAGCCTACAAGCTGAAGCGGCTAAAAGTGAATACCAGTTGAGTATTGAAAACTATGAAACTGCTAAAAGAAATCTTGAATTGGCAGAAAGAATAGAAAAAAAACAACAAATAAAATTCTTTGAAGGGATTTCTACAAGTTTTGACTTGTCTCAAGCTCAAAACCAATTGTATAGCCAACAAAATAAATATGTACAATCAATGCTAAATGTGGTAGCTAAAAAAGCTAAACTTGAAAATGCATTAAATATTACAATAAAATAA
>FCGIAJ_01880 Putative transcriptional regulator, TetR family
ATGTTAAAAAAAGTAAAACTTTGGAAACTTTCAGGGTTTTTAAAGTTTCCTTTTGTAGATTTGCGACCAATTATGAGAGATAAAATTTTAGATAAGGCAGGAGACATGTTCTTAAATTTTGGTTTTAAGAGTGTAACAATGGACGATATAGCAAGCGAAATAGGTATTTCTAAAAAAACAATTTACGCTCATTTTAAAAATAAGACAGATTTAGTGGAAGCTGTGACTTCTGCTTTATTTACCGCTATTTGCAATGGGATTGATTTGATTCATGAGCAACAACAGAATCCTATTAAAGAATTATACGAGGTGAAAATGTTTGTAATGGCAAGTTTAAAAGATGAAAAATCATCACCTCAATATCAACTACAAAAATATTATCCTAAGTTGTATAAAACATTCAAACATAAACAGTTTGAGTTTATGCAAAATTGTATTAAAGTGAATTTAGCAAGAGGAATTGAACAAGGGCTATTTAGAGAATCAATAGATACTGACTTCGTTGCTAGAGTTTACTTTAATGGAATGGTAGGAATAAAAAACCCGGAATTGTTTCCGTTAAAGCATCATTCCATGAATACATTGATGAATTATTTCCTAGAATACCATCTTAGAGGGATTTGTTCATTGAAAGGACTACAAGAATTAGAAAACCAATTAAAAACCAATTAA
>FCGIAJ_01885 Polyprenyl synthetase family protein
TTGGATATTTCTATTTATTATGAGCAGTTTTTAAATTATTTGAATGCTCAAAATTTAATACGTGAACCCAAAAATTTATATGAACCCATAGATTACATTTTAGAGTTAGGAGGAAAACGAATTAGACCACTATTAACCTTAATGGCTGCCGACATTTTTTCAAATGATTATAAAAAAGCTTTGCCTGCTGCTTTAGCGGTAGAGGTTTTCCATAACTTTACATTGGTTCATGATGATATCATGGATGACGCTCCACTAAGACGAGGAAAACAAGCAGTACATGAAAAGTGGAATATCAATACTGGAATTCTTTCTGGTGACGCCATGCTTATTTTAGCATACCAATATTTTGAGAATTATGAACCTAGTATTTTTCAAAAACTAGCTCAATTATTTAGTAAAACAGCATTAGAGGTTTGCGACGGACAACAATTGGATGTTGATTTTGAAACAAAATCTAGCGTAACTATCGATGATTATATCAGAATGATTACTCTAAAAACCTCAGTATTGGTTGGAGCTGCTCTAAAAATGGGAGCTATTGTAGCTAAGGCTGATGAAAAGGAAGCTGAATATTTATATAAATATGGATTAAATCTTGGGATCGCTTTTCAGTTACAGGATGATTATTTGGATACTTTTGGAAACCCTAAAACTTTCGGGAAACAAGTAGGAGGAGATATTATTGAAAATAAAAAAACATACCTTTATCTAAAAGCCTTAGAGGTTTCAAATGAAGAAGATGAGCGAGAATTACGTTTTTTTTATAAGGAAAAATTAAAAAATAACACTGATAAAATAGCTAAAGTTTCTCAAATATTTGAAAGAAATAACATTCCTAAATTTACGCATGAACTTATTGAATACTACACTAATAAATCATTCGAAAGCCTTGAAAAAATGGCAATTTCTAATGAATTCAAACAGCATTTAAAAGACTTTGGCAATAGTTTAATGAATAGAAAAGTTTAA
>FCGIAJ_01890 tRNA-Ile2
GGTCCCATAGCTCAGTTGGTTAGAGCACCTGACTCATAATCAGGGGGTCCATGGTTCGAGCCCATGTGGGACCA
>FCGIAJ_01895 hypothetical protein
ATGCAAGGTAAAATATTTTTGAATACTAGAGAAGGGCAACAACTGAAAAACGGTGCTTATCCTTTAATTTGTGAGTTAACAGCTAACGGAAAGCAAAAATCATTTTCATTAAAAATGAAATTCTTAGATGAAGAATGGAATTATGAAAAACAAGAACCTAAAAAGGACAAAGCAAAAATACTAATTGTACGACGTAAAAAAAGTCTTTTAGATAATCTATTAATAAAATCTTTGGACGATTCAAAAATAACACTGGATTATGTTAAAAAAGCACTAACAGGAAAACTGGAAGAAGAAACTCAAACTAATCAAAAAGAAGTTGACTTTTTCAAATATGGTTATAATCTAGCAGAAGAAAAAAGGCAGCTAGTTTCCGCGAAAGGCATTTTAAAAGAAGGGAATTCTGAATCTTACATAACTGCGTTAAATCAATTAAGAAAGGTTAAGAGCAGTGTTGATGTTTCAGAAATTGACTATAAACTGTTAACCGATTTTAAAAATAGTAAACTCCAAATCGGCGTTAAAAAAAATTCCGTGGCAGCATATATGAGAGCTTTAAAAGCAATTTACAATGAATGTTTAAGAGTTCATAAATTAAATTTTGAACATAATCCTTTTAAGGGTATTTTCACAGGAATTACCACAAAAAGAAATAGGACAAAAAAAGAAACCTTTCAATTGAATCTATCAAAATATTAG
>FCGIAJ_01900 hypothetical protein
TTGGCTACTAATATATTTTTGACTCAATTTTATTTAGGCGGCCAAGATCTTTTTGATATTTACTACCTTGAAAAAAAACAAGTATCTAGTAACGATGATCGTATTTATTTTGTTAGGGGTAAACTTGACGATGGAGGCTATGAATTTGATTTAAAAATATTCCCAAAAGCAAATGCTATTTTAAAAAGCTTTGTAAGTAGGGATAATTTCGTTATTAATGGGCGAAAAGATCGTACAGGCTATAAAAGCTACATTAAAAGGATTAACAGTAACTTAGAACTCATACAAAACAAATACAACGAGCATATAGAAAGAATAGAGATTTTGGAAGGTAAAAAATATCACAAACTAGAAGTATTACCTTTAGGAGGAAAAATCACCACAAAAGTTGCAAGACACACATTCTCAACGATTGCTAAAAGACTTTACATAGAACCCGACTTATTAAGAGCCTTAATGGGGCATGAAAGAGACGATGTAGATACTATCTACAAAGATGTTTATTTAGAAGAAGAAAGAGATAAGTATCACAAAAAAATCATTGATACCACTACAGTAAAAACTACAACTAAAGAAATTTATTATTACGAATACCTTGATTCAGATAGGAAAAGATGTTATAAATACAAATATTTTGATACTAACCCAAAAGAGGAAGAATTATACGACGAAACTAACGGTAGAAAGTATTCAAAACCTAAATTTTTTAACAAAATACATTTAATCCTCAAATAA
>FCGIAJ_01905 Putative membrane protein
TTGAGTAATAATAATTTAAACAGCAATAGGCCTGTAAAAGCTAAAATTCCAGAAGATTTACAAGAATTAGAAGCAGCATTAACGAGTGTAAATCCTAAGGTTTTTGATGGTTTATCAAGAAATAAAAGAATTGATATATTACAAAGTTTGTCTTTCACTTTAATTCAAGAAAAGTCACATTCTGGACCATTACCAGACGCAGAAACATTAATTCAATATGATTCAGTAATACCAGGGGGAGCAGATAGAATAATGAAAATGGCAGAAAAACAACAAAGCCATAGAATTTCAATAGAAACTAAAGTTGTTTCGAGTCAATCCTCTCAAAGTAAGTTAGGACAAGTTTTTGGACTTATAATTGGTCTTGCAGGTATAGGTTGTGGCACTTATTTAGCTTCTGTAGGGCAAGATGTTGTTGGGGGGATTATTGCAGGAGGAACAGTTGTAAGCTTAGTTTCAGTTTTTGTCTTGGGTAAAAAAAGCTCAAAGAAAAAGTCTTGA
>FCGIAJ_01910 hypothetical protein
ATGAATGATTCAAAATCTAATAGTATGAAAAAAAGAAGAAAAGTACATAGAACTACTCGTTTATTACCTAAAAATAATTTTATGGTAGGATTAGGAAGCGTTCTTAATGTTGCTGGTTCTTATTTTGACTATAATTATTCAAAATCGGATGCAGAAGCTGATAGGCAGGCTCTTAATTCAGATTGGATGTGCATTGGAGAAGATTTTAAAACTGCTAAAAAAGCATTTGAAAATAAAAATTCTAATAAACTTTGCTTAAAATAA
>FCGIAJ_01915 hypothetical protein
ATGGAGGATTTTTATAAAAAACTAAAAGAATACAAAGAAAGCAATTCTATTACATATAGGGAATTAGGTAGCTTAATAAGTGTTAGCGGAGATGCTTTTAGAATGGCTATGAAGAATAAGACATTTTCTGAAATTAGGATAGAAAAGTTATTAGAAATAATAGAAAAAAACGAAAATAATACTATTTTAATAATCAAGAAAATAAGAAAATCTTTAGGATACACACAAGAGCAAGTTGCTTTAGCAACAGGTATGTCTAAGCGTAGTTATGTTAGTTACGAAAACCTGTCAAGTGATATACCATTAAGAAAATTGCAGGATATTGCGTCTTTTTTTAATATGCATGTGTCGGATTTAATTAGTGAAACAAAAAGCGGAGTGCCTCCTAAATATATATCAGAAGATAAAAGGTTAATAAACAGAAAAAAACTAAGTTCCGATGATATTTTATTTGTTATAAATTCGCTTTATAAGCATTATGACCAGCTTAAAGAAATTGAAATGTTCAAAGTTTGGGAGCTAGATATTAGAGCGAATGAAAAAAAGATATAG
>FCGIAJ_01920 hypothetical protein
ATGGTAGATATAAAAGAAATAGGAGATAGAATAAAACATATTATGAATAAAAAAGGCTTGAATTACAGGTCTTTATCTAGGTTAATGGGGTGTTCAGATGTACAAGTGCGAAGAATATGTTTAAACGAATCTTTACCTAAGATTGATTTTATACAGCATTTTTGTAATATTTTTCCTGACGTTGATGTAACTTGGTTAGTAACTGGTAACCAGTTAGTAGAAAAAAAAGAAATAACCTCAAATGAGATTGAAGTTATTTCTATAAAGCTTTTTGATAAATGGGATGAATTTATGAAAAATAGATTGTTTAAAGCTAATTTTGAAAGTAAAGCTGCTTCATGGGCATTAAAGGTTAGTAATGAGAAACCTGAATAG
>FCGIAJ_01925 hypothetical protein
ATGAAAAAAGTAATTTTAGCAATAGGTTTATTAATATTTACAGGAATATTTACAAGTTGTACAGATATAGTAGAAGAAGTTGAAAAAAACGCAAAATTTGAAGAACAATTTTATACAAACCCAGACGACGACGGGACAATCGACGAAGAAGAAATCATGGAGTAA
>FCGIAJ_01930 hypothetical protein
TTGGTAACCCTTTCGTTATTCCATGTTTTTTTTGAGAATAAAAGTAAAGATGTTACCAAACAATACAAATTATACTCAAAAGTAGTTAAAGAAAGAGATGTGTTCTTTGAAAATCATTTTGCAAAAACAGGTGATGAAAAAGGAAAAAAGGCTTATTTTGACTATAAAAATAAGTTATATTTAATAAAAACTAAAAAAATAAAATCTGCGAGGGAACATTCTTTTAGAGGAAGAAGTAGTTTTCATTTTTGGTTATTCTTATTTGGCCTAATAACTCCCATATTTTATTTTTCTTGTAAATCTCTTTTTGATGAGTTTTCTAGGGGTAGTAATTTCAAACATCAATTAATATCTTTGAGTGGAATAGTTATTTCATTTTTTTGGTTTATCCACTTACTTTTCTTCACTCAAAAAGATTTTACAAAAAACAGTTATATAGGTTTAATACTTTTATGTTCTATTGCTTCTAGTGTTTTTACTTATTTTTTGATAAAAAAATTCACTTACAAAGATCAAATTATAAACGGATTGACTAATCTACTTATCAGAACTAAAGAAGATCACTACGAGAGAGTAGCAGTCAAAGCATTTTATGCAGAAAAAAATGACAAACCTATAATTTCTTTAGACACTACTAAAGAAAATATAAAAGAGTTTCAAGAAGATATTGATAATACTATTAATAATATGTAA
>FCGIAJ_01935 hypothetical protein
ATGAGAAATTCCCTAGTAAATATTATCATAAGAAATATAAAAAAACTCTTCCGAAAAAGGGTTGTGATAACGAAAGAACAGAGAGTAAGATTAACAAAACCTTCTTTAATAGATATAGCTCGTAAAGTTCTTGAAGAAGAAATAAAAGAAGATAAGTTAAAATCGTCTCTTAAAGAAAAAATTGAAAATCTTACGAAAGACTTGGATTCTTTGAACTCTAACTAG
>FCGIAJ_01940 hypothetical protein
TTGATTAATAAAAGATTTGAAGATTTATTAGAAGCTTTAGGAGAAAATAAAAACTCATTTAGCAAAAAGATAGGGCAAGCTAACAACTCTACTATTGGAAAAATAGTTAATGGTGATAGGCAGCCTTCTTACCTTATATTAAACAAAATATCTGTAGCTTTTCCTAATGTGAATATTAACTGGTTAGTTAGCGGAAAGGGTAATATGTTCAATTTTTCTTATGACGATTTAAAGAATTTTAGAAAAGAAGAAATATTAGATTTCGTCATAATGGATGTAGATGGTTTCATGAAAGAACCTAAAGCTGAACTGCTTATAAAACTATTGAAATCAAAAAATAATCAGGAATCTCTTGAGGATATGCACGATAAGATAGATCTTTTGACAAAACAGCTAGAGAACCTTAAAAAGTAG
>FCGIAJ_01945 hypothetical protein
GTGGATAGTGTTCAAAATATCAATTCTGTAAAACTCGTAAACGCACTAACAAGTGAAGGTTTAGTTCTTTTAAAAAAATCAGATTTAGAAGAAATGCTTAGCAGCGTAAATTTAAGCAACATGGTTGATAAAAGAAAAAAATACATTTCACATAAAGAAGCAATAAAAGCATACGGCGTTACAGATTATTGGTTAAAAAATCAACGTGAAGACACTAACACAGTATTAAAATGTATTCCTGGTAAAAACAGGAATAGCGCTTGGAAATATCAAATACAATCTATACAAGATGAATTTGTCTCGTCCTGA
>FCGIAJ_01950 IS3 family transposase
TTGACCCGTCCTGAAAGTGCTAGAACTACAAACTCTTATCATCGTTTTTATAAATATAATAACATCATAAAAGACTTAGAAGTTACTAGAGCGAACCAAGTTTGGGCTTCTGATATAACATACATTAGAACCGTAAAAGGATTTTGTTACTTGGCTTTAATAACTGATATGTATTCAAGGAAAATAGTGGGTTATGACCTTAGTGATAGCTTGGAATTAAAAGGATGTGTAAGAGCTCTTAATAAGGCTATTTATCAAGCTAAAAATATTAAACAGCTTATTCATCATTCAGACAGGGGTATACAATATTGCAGTAATGTATACACGCAAATATTAAAAAGAAAAAAGATAGATATTAGTATGACCCAAGAAAATCATTGTTATGAAAATGCCATGGCAGAACGTGTAAACGGGATACTAAAAGACGAGTTTTATCTCGATCAAACCTTTGATAACGTAGCACACGCAAAGAGAGCTGCAAAAAATGCAATTAATTTATACAATGAAGTAAGATTACATTTATCTTTAGACTTTAAAACTCCAAATATGGTATATAAATTATCAGCGTAA
>FCGIAJ_01955 Integrase catalytic domain-containing protein
TTGACCATTGTGAGGAAGGATTTTGGAAAGCTTATAATACGACTACGCAATGAAGGGAATCCATGGAATCATAAGCGGGTTCATCGAGTTTATGTAGCACTAGGTTTACCACTGAGAAGGAAGGTGAAGAAACGTTTGCCAGCAAGAATAAAAGAACCTTTAATAGTTCCTACAGAGCTCAACCAAACTTGGAGTATGGATTTTGTAACGGATGTATTAGAGAATAAAAAAAGATTTAGAGGTTTTACTATCATAGATGATTTTAATAGAGAGGCTTTACATATAGAAGTAGATTTTTGGTTACCTAGTAATAGAATAGTTTACGTTTTAAATCATCTGCTAAAACGCAAAGGTAAACCACAAAAGATACGTACGGATAACGGTCCGGAATTTATCGCTAATTTAACCGCTACCTGGAGTGCTATGCATGAAATTGATTTCAAATATATAGAACCAGGAAAACCCACACAAAATGCTTTTATAGAACGTTTTAACGGTTCATATAGACGAGGGATTTTAAATAAATATATTTTTGAAAATATTCATCAAGTCAGAGAACAAACCCAGATATGGATGCACGATTACAATAATTTTAGACCGCATGATGCTTTGGGCGATATGGCTCCAATCCCGTATGCGAAACAACATTGTATCGCTGCCGCTGGGCGCATTTTAAAACAGGGTTGA
>FCGIAJ_01960 Single-stranded DNA-binding protein
ATGAATACGTTAAGAAACAAAGTACAGTTAATTGGAAATTTAGGTAATGATCCAGAAATTATTACACTAGAAGATGGTAAAAAATTAGCAAAAATTTCATTAGCTACTAATGATAGCTATAAAGATGTTTCAGGAGAAAAGATTGATAAAGTCTATTGGCATAATCTTATTGCTTGGAATAAAACCGCTGAAATTGTAGAGAAGTATTTAACTAAAGGAAAGGAAATAGCTATTGAAGGAAAGCTAGTATCTAGAAGTTACGAAACTAAAGAAGGGGAGAAAAGGTATATTACGGAAATTGTTATTAATGAATTATTGATGCTAGGAGCTAAGTAG
>FCGIAJ_01965 hypothetical protein
ATGCAGAAAAGAGAATGTTTAGAATGTAATGAAATCGTAAAAGGAAGAGCCGATAAAAAATTTTGCTCTGATTACTGTAGGAATTCTTACAACAATAAGGTTAATAAAGACAGTAAAAATTTAATCAGAAATGTGAATAATAGACTTCGAAAAAATTATAAGATTTTATCTGAATTAAACACTACTGGAAAAACAAAGGTTACGAGAAGCAAATTATATGATAATGGTTTTGATTTTCAGTTTTTTACTTCTATTTACACTACAAAGGCAAAAAGCACGTATTTTTACATCTACAATCAAGGATATCTCCCTTTAGACAATGACTTCTTTTTATTAATTAAGAAAAGCTAG
>FCGIAJ_01970 hypothetical protein
ATGAACCCCCTTAAATTTCCCCCCCCCCCCCCCCTTCCTTTTTTTTCTAAAAAAATTTTGAAAAACAACCTTCCCCTGGGGGTTAGAGCCTTCTATTATGATAAAGATGGAAGCACAGATGACACCGTAATTGATATCAATCAGCTATCTAAGGAGAAGGGCTTTGTGAAGCAGGGAGATTATATGATTAATTTGACTTCAATGCCTGTTGAAGAAAAAGGAATGGTAAATACTTTGAGAGTTTCTTGTATCGTATAG
>FCGIAJ_01975 hypothetical protein
ATGCCACATAATAAAAAAACTAAAATAGTAGCAACATTAGGACCTGCTACAAATACAAAAAAAATATTAGCCGATATGGCAGCTGCGGGAGTCAATGTTTTTAGAATTAATTTTTCGCATGCTGATTATGATATTGTGAAATTAAGAGTACAGCAAATTAGAGAAATTAATAAGGAAAGAGGATATAATGTAGCAATTTTAGCAGATTTGCAAGGGCCAAAACTACGTGTAGGGGTGATGGAAGAAGGAGTGGAATTGAAAGAAGGTGATTCTTTTACTTTTACAACTGAAGAATGTGTTGGAACAAATAAAAAGGCGTTTATGACTTATAAGCGCTTTCCAAAAGACGTAAAAGAAGGAGAGTATATTTTGGTAGATGATGGTAAGCTTATGTTTAAAGTAACCTCAACGAATAAGAAAGATAAGGTGATAGCGAAAGTGGTTGTTGGAGGTGCTTTAAAATCAAAAAAAGGCGTTAATTTACCTAATACGAATATATCATTACCGGCATTAACAGATAAAGATAAAAAAGACGCCGTTTTTGCTTTAGAGCAAGAAGTAGATTGGATTGCTTTATCGTTTGTAAGAAATCCAGAGGATTTAAGAATGCTCCGCGATTTAATAGCTCAAAAATCTTCATATAGGGTTCCTGTGATTGCCAAAATAGAAAAACCAGAAGCAGTTGAGCATATTGATGCTTTAATTCCTTATTGCGATGGGTTAATGGTTGCTCGTGGAGATTTAGGAGTTGAAGTACCAATGCAAGAAGTTCCTCTTATCCAAAAAAGTTTGGTTCAAAGAGCTAAAAAGGCAAGGATTCCTGTGATTATAGCTACCCAGATGATGGAAACAATGATAGAAAACTCAGTTCCAACTAGGGCCGAAGTAAATGATGTAGCAAATTCTATTATGGATGGAGCAGATGCAGTGATGTTATCAGGAGAAACATCAGTAGGAAAGCATCCTGTTAAGGTGATAGAAAAAATGACGGAAATTATAGGAAGTGTAGAATATTCCCCTTTGATTAAAGTGCCGCAAGAACCTCCTCATATAAAAACAGATCGTTATATAACCAAATCCCCCCCCCCCCATCCCCCCCCATTCCATAAAAAAAAATGA
>FCGIAJ_01980 hypothetical protein
ATGCAAAAATATTCATTAGAAATAGATGATTTTTCCGAGCCTGATTATGTTTTAATAGGCATACATACAGCATTGGAAGACCACAAGTTTACTTATTTATTGAATAGAAAACTAAAAATACAGCTCTCAAGAGCAAATTTTGATTTAGATTTTCATAGTAATAATAATAAGGCTATTTTCTCCGTTTATCAGTATATTGATGAAAAGTTAGATCATAAGTGGTCTCTTGTCTCTAATGTATATAGAGAGATATCAATACCAAAAGAAAAAGGATTATTTAAAGAAAGTGATTCTATAACGTATTTGATTTCAGAGAAAAAAAAGTAG
>FCGIAJ_01985 Ribonuclease 3
ATGAATTTCCTTCGTAGAATAGTAAGACCTCAATCCAAAGAAGATGAGGGGCTTTATTACGAGTTAAAGGAGTTGTTAAATTTTAAGCCAATAAAGTTAGCTTATTATAAAAAGGCTTTTACACACCGTTCTTTAAAAGTAGTAGATAAAGATGGCAACCCAGTAAATTATGAACGTTTAGAGTTTCTAGGGGATGCAATGTTGGGAGCTGTAATTGCTTCTTATTTATATAAGAAAGTGCCAAAAGGAACAGAGGGATATTTGACACAAATGCGCTCAAAAATTGTAAGTAGAGAGCATTTAAATGAGTTAGGAAAGGACTTAGATTTAATTCATTTTGTAAAGAGCAATATTTCTAAAGATCATGTAGGAGAGAATATTCACGGTAATATTTTTGAAGCTCTTATAGGAGCAATATATTTAGATAGAGGTTATAATTACTGTAAGCAATTTGTTTTTGATAAAGTAATTGTTCCTTATGTAGATATAGAAAAACTAGAAAGGAAAATTACAAGTTATAAAGGGCTTATTATTGAATGGTGTCAAAAGAATAAGAAAATATATAAGTTTGAATCTTATGAAGATTCAGGAAATCAATCAGTAAAACATTTTAGTGTGAAAATCACGATTGATGGAAATATGATTGCTAAAGGCAGGTCAACCTCCAAAAAGAAAGCAGAAGAAAAAGCAGCAAAAAGAGTTTATTATACTTTGCAAGATCAAATAATAGGATCCTAG
>FCGIAJ_01990 3-oxoacyl-[acyl-carrier-protein] synthase 2
ATGCAATTAAAACGAGTCGTAGTAACTGGACTTGGCGCATTAACGCCAATAGGAAATAATATAGAAGAGTATTGGAATGCTTTAATTAACGGAGTTAGTGGATCGGCACCTATTACATATTTTGATGCTGCCAAGTTCAAGACTCGTTTCGCATGCGAATTGAAAGGATTCGATGCGACCGATTATATGAACAGGAAAGAGGCGCGTAAAATGGATAGGTTTACGCAATATGCAATGGTGGCTTCAGATGAAGCAATTGCAAATTCAAAGTTAAATCTAGATGAAGTAAACAAACTTCGAGTAGGTGTAATTTGGGGAGCGGGTATAGGTGGTTTAGAAACCTTTCAAAATGAAGTGCTAAATTTTGCTTCTGGAGATGGAACTCCTAAATTTAACCCTTTCTTTATTCCTAAAATGATTGCAGATATAGCTCCAGGGAATATTTCTATAAAAAATGGGTTTATGGGACCTAACTATACTACCGTGTCAGCTTGCGCTTCTTCAGCAAATGCAATGATAGATGCATTAAATTACATTCGTTTAGGACATTGTGACGTTATTGTAACAGGAGGTTCTGAAGCAGCAGTTACTATAGCTGGAATGGGTGGTTTTAACGCAATGCATGCTTTGTCAACAAGAAATGAATCTCCAGAAACAGCTTCAAGACCTTTCGATGCTGAGCGTGATGGGTTTGTTTTAGGAGAAGGAGCAGGAGCTATTGTTCTTGAAGAGTATGAACATGCAAAAGCACGTGGAGCAAAGATTTATGCAGAAGTAGTTGGAGGAGGAATGTCGTCTGATGCACACCACATGACAGCTCCGCACCCTGAAGGGATAGGAGTCATTGCAGTAATGAAAAATTGTTTGGAAAATGCAGGTTTGAAACCTGAAGATGTAGATCATATTAATACACATGGAACATCAACACCATTAGGAGATGTTGCAGAATTAAAAGCAATATCAGAGGTGTTTGGTAGTCATGCAAAAAATATCAATATTAACTCTACAAAGTCAATGACAGGTCATTTGCTAGGAGCGGCTGGAGCTATAGAATCTATCGCAGCTATCTTAGCTATTGAAAATAGTATTGTTCCTCCTACAATAAATCACGCTACGCTAGATGAGAATATTAATTCAGCATTGAACTTGACTCTTAATAAAGCAGCAAAAAGAGAAGTGAAAGTAGCTGTAAGTAATACATTTGGATTTGGAGGGCATAATGCTTGTATCGCCTTTAAAAAAATAGATTAA
>FCGIAJ_01995 Acyl carrier protein
ATGTCAGACATTGCATCAAGAGTAAAAGCAATTATCGTAGATAAATTAGGAGTAGACGATAACGAAGTAACAACAGAAGCTAGCTTCACAAATGATTTAGGAGCAGATTCTTTAGATACTGTTGAGTTAATTATGGAATTCGAAAAAGAATTTGATATCCAAATTCCAGACGATCAAGCTGAGAATATCGGTACAGTAGGTCAAGCAATCAGCTATATAGAGGAAGCAAAAAAGTAA
>FCGIAJ_02000 5'-phosphoribosylglycinamide transformylase
ATGAAACGCCTTGTTATTTTTGCTTCTGGATCTGGTTCTAATACCGAAAACATCATCCATCACTTTGCACCTACTGAAAGTGCTACGGTTACACACGTTCTTTCTAACAATCAACACGCTAAAGTTTTTGAGCGCTGCGAACGCCTTAAAATCCCTATCTCATTGTTTGACAAGGAAAACTTTGCCAAAGAAGATACTGTTTTACAGTTTCTTCTGCAAGAAGCCGATTTTATCATTCTTGCAGGCTTCCTTTGGAAAATACCTAGCAAAATTATAGCTGCTTTTCCTAATAAAATTATAAATATACACCCTGCTTTATTGCCAAAGTACGGTGGAAAAGGGATGTATGGAATGCATGTTCATAAGGCTGTAAAAGAAAATAAAGAAACAGAAACTGGTATTTCTATTCATTATGTAAACGAAAATTATGATGAAGGAGCTATTATTTTCCAGACAAAAACAATATTATCAACGGAAGATACTCCTGAAATCATTGCTCATAAGGTGCATGAATTAGAGTACGAACATTTCCCCAAAGTTATTGAACAAGTTATTAATAAGTATGTCTAA
>FCGIAJ_02005 Ribonuclease H
ATGTCTAAAAAAAAGAAGTATTACGTTGTTTGGCAAGGCCATAAAAAAGGAATTTATACTTCTTGGAGCAATTGCAAAAAGCAAATAGACGGCTATCAAGGTGCTCAATATAAATCGTTTACTGATAAAAAAGAAGCGGAACTAGCTTTTACCAAAACATATAATGATTACAGAGGTAAAAATACTAAAACCCCCACTCTATCTGCTAAGGAAAAAGCCCAATACGGCTCTCCTATTCTAGAGAGTATTTCTGTTGATGCTGCATGTTCAGGAAACCCTGGTACAATGGAATACAGAGGTGTTCTAACACTGAGCAAACAAGAAATTTTTAGAATGGGACCTTTTAAAAACGGAACAAATAATATAGGGGAATTCTTAGCCCTAGTACATGGAATTGCTATTTTAAAACAAAAAAAAATGGAAATGCTTCCTATTTATTCAGACTCCAAGATTGCTATGGGATGGGTTCGAAAAAAGCAATGTAGGACCAATATAAAGTTTGACAACTCTAACAAGAAAATACTAGAATTGATCAAACGCGCTGAAAAATGGCTACAAGAAAATAATGTTAGAAACCCAATCTTAAAATGGGAAACAAAAGCTTGGGGGGAAATCCCTGCTGATTTTGGCAGAAAATAA
>FCGIAJ_02010 Nicotinic acid mononucleotide adenyltransferase
ATGAATAAAATTTTGATATTAGTTTGTATGTTGTCTATTGCGTCAATGCAAGCAGGAGAGAAGAAACCGACTTATGAGAAAGTTGGAGATTTAATAAAAGTAACATATTACCATAGCAATGGGAATGTGAAAGAACAAGGTTTTTTTAAAGATAAAAAGTTAACAGGAACTTGGGAGTGTTTTGATAAGTCAGGAGCTAAAAGTGTGATAGCGTATTATGAGGAGGGAAAAAAAGTAGGGAAATGGTTATTGTGGAAAGGCAGCTTATTGAGGGAGGTTAATTATGAAAATTACGTTATTGCAAATGTTCAAACATGGAAAGAAGATACTAAGATAGCTATTAAATAA
>FCGIAJ_02015 Dodecin
ATGGCCATAATAAAAGTTATAGAAGTTTTAGCTAATTCAAATAAAAGCTGGGAAGACGCTACAAGAAAAGCTGTAAAAGAGGCTTCTAAATCAATAAAAAACATCAAATCAGTATTTGTCCAATCACAAAGTGCAGTGGTTCATAATGACGAGATCACCGAATTTAGGGTTAATCTTAAAATCACTTTCGAAATAAAATAA
>FCGIAJ_02020 Small-conductance mechanosensitive channel
ATGGAAAAATATTGGATCAATGTTCAAGACTTATTAGTAGAGTACACTCCAAAAATACTAACTGCACTAGCTATTTTAATCGTAGGTTTATTTGCTATTAAATTTATTGTCAAAGCTTCTCAAAAAATCATGCAAAAGAGAGGCATGGACATCACTCTCCAAAAATTTTTAGGAGATTTAGCAAGTTGGGCTTTGAAAGCTTTATTATTTGTTACTGTCATTGCTAAGTTAGGAGTTGCCACTACCTCCTTCGCTGCTATCATCGGAGCTGCTGGTTTGGCTATAGGTTTAGCTTTACAAGGATCTTTATCTAATTTTGCAGGTGGCGCATTGATCATGATCTTCAAACCATTCAAAATAGGAGATCTGATAGAAACTCAAGGAGTTACGGGTGTCGTAAAAGAAATACAAATTTTTACTACTCATTTAAATACTCCTGGCAATAAACTAGCAATTATTCCTAATGGAACTCTTTCTAACGGGAATATCATTAATTATACCGCTGAGGGAAAACTACGTGTCGATTTAACTATTGGTGTTTCTTATGATACTGATATTAAACAAGCCAAGGAAGTTCTTTTAAGCGCTTTAACATCCAACCCAAAGGTATTAAAAGATCCAGCTCCTTCTGTTAATGTTTCTGAATTAGCTGACAGCTCTGTAAACTTTGCAGTAAGACCTTGGGCTACTCCTGCTGAGTATTGGGATGTATATTTTGAATCACTAGAAAATGCTAAAATAGCACTAGATAAGGCTGGCATAGAAATACCATATCCACACTCTGTTGAAATTCAAAAAAAGGGGTAA
>FCGIAJ_02025 Glycoprotease family protein
TTGCACCTAAAATTAGAGAATTTGGCAATAATACTGAACATAGAAACAGCTACAAAAAATTGCTCTGTAAGCATCGCTGAAAATGGAGAGATTTTAGCTTTGAAAGAGCTAAATAATGGTAATTATTCACATGCAGAAGTATTGCATTCGTTTATTCTAGAGGTTTTAAGTGAATCAAATGTAACCACAAAAGATGTTGATGCGGTGGCAGTTAGTAAAGGTCCTGGATCTTATACAGGGTTGCGTATAGGGGTTTCCGCAGCGAAAGGATTGTGCTTCGCATTTGACAAACCATTAATAGCAATAGATACGTTGGCCTCTTTGAGCCATTCCGTAAGTATCAAAAAAGGAGTTATTGTACCTATGTTGGATGCTCGTAGAATGGAAGTGTACGATGCGGTATTTAATAAAGAGCATGAATTAATACGAGAGATCAAAGCAGAAATTATCGATGCTAGTTCATTTCAAGAGTATTTATTAAAAGGAGAGGTATGTTTTTTAGGAGATGGAGCCGCTAAATGTAAGGAAGTGATAAAACATAAAAATGCTATTTTTATTGAAGGGAAATATCCTTCTTCTAGAGAGATGGCTAAATTAAGTTATTGCAAGTACAAAAAAAACGACATTGAAAATGTCGCTTATTTTGAACCTTTTTATTTAAAAGATTTTATAGCCGTGCCTCAAAAGAAGCGTTAA
>FCGIAJ_02030 Outer membrane efflux protein
TTGAAAACAAAAGTTGCATTATTTGTAGTGATTTTAATATCATTTACTTCTTTCTCTCAAAAAAAATGGACACTTAAAGACTGTGTAAACCATGCATTAGAGAATAATATTACGATAAAACAAAACAAGTTAAATGTTCAATTAGCGGAAAGAGATGTTGAAATAGCGAAAGGAAACTTTTTACCAAACTTAAATGGCTCTTCAGGAGCAAACTTAGGGTTTGGATCTACAATTCACCCAGTAACAAATAGTAGGGTTTCGCAGAACACTTTTGGAAACTCTTATCGCTTGAGTACGGGAGTAACTATATTTAATGGATTTAGAAATTTAAACACATTAAAAAGTGCTAGGCTTGGTATTGAAGGGAATAAGTTAGATTTAGCGAAGATAGAGAATGATATTTCTTTGAACGTAGTTAATTTCTATTTAAATGTATTATTTGCAAAAGAAAATTTAAACGTGGCAAGAATTCAAGCTGAGATTAGCCAAAATCAAATAGAAAGAGCTAAAGCAAGATTTGAGGCAGGAGTTATTCCTAAAAGTGATTTGCTAAATGTACAGTCAACAGCAGCAACTGATGTGCAAAATGTTGTGAATCAAGAAAACACATTAAATTTAGCACTTTTGAATTTAAGGCAGGCTTTGCAGGTTGCTTCTGATACTTTTGATGTTTTGCCTATTGATGTGGAAGCTCCCTCTGTGGCACTTTTATATGAGAATGCAGGTATTGTGTATAATAATGCGCTGACTAATAGACCTGAAATAGAAAGAGCTAAATTAAATATTGAAGACGCAGATTTGAGGATAAAAATAGCAAAAGGAGCTTATTTACCATCTCTTACAGCATCTGCTAATGCACAAACGAATTTTGCACATAGTTTTGATTTATTGCCAGGGCAGCGAGGGAATAATTATCTACTTAAACAATTGAATGATAATCTAGGTTATGGAGTAGGGATTTCTTTAAATGTACCTTTGTTCAATCGCTTTCAAACTAAAAATAACGTAGCAAAATCAATCATAAATAAAAAAGTGAGTGAGTTTCAGTTAGAAAATCAAAAATTACAGTTGCAACAGCAAATAGAAAAATCATATTTGGACGCAAAAGCAGCTGCAAAAACTTATGAAACTGCACAAGTGTCTCTAGATGCTCAGAAGGAAGCTTTTAAGAACGCTCAAGAAAGTTACAACTATGGCTCTATGACTCAATTTGATTTTGATCAAGTTCGTAACCGTTTGGTAAATGCAGAAGGTGCTATGATTAGAGCTAAATATGATTATGTATTTAAAACGAAGGTGTTGAAGTTTTACTACGGGGAGTCCATTTTAGATTAA
>FCGIAJ_02035 hypothetical protein
ATGAAAAAAGCGACAATTATAACAGTAGTATTCTGTTTGATAGGAAAAATTAGTATTGCTCAATGTGCAATGTGTAAAGCTGTTGTCGAAAATGGAGATGAAACAATGGCAGAAGGAGTAAATAATGGAATTACATACTTAATGATATTTCCCTATTTACTAATTGGCGTGCTGTTTTATTTTTTATATAAGCATAGAAAAAAGACAAAAAGTTTCAACTAA
>FCGIAJ_02040 Uncharacterized membrane protein YozB
ATGAGTAAAATAGCACAAGAAAAAAAATACAATAGGATTATTACTGCTCTATCTATTGTAATACCATTAGCAGTGGCAGCATTGTTTGGAATAAAATTACCTAATGTGGCACCTTTACATTTTTTGCCACCGATTTATGCAACTATAAACGGTATAACTGCTGTTATTTTAGTTTGGGCAGTAGTATCAATAAAAAAAGGAAATAGATTATTACATGAACGTTTAATAAAATTAGCAATGCTTTGCTCAATACTTTTCTTGTTGATGTATATAGGCTATCATATGACCTCTGATTCAACTAAATTTGGAGGAGAGGGAATTGTAAAATACATATATTATTTCATTTTGGTAACGCACATTATATTGTCAATAGCAGTGATTCCTTTTGTATTGTTAACTTATGTAAGAGCGCAATTAGGTAAGTTTGAAGCCCATAAGAAAATAGCAAAAATAACATTTCCTCTTTGGTTGTACGTAGCGGTTACAGGTGTTGTTGTTTATGTAATGATTTCACCTTATTACGGATAA
>FCGIAJ_02045 Cytochrome c oxidase biogenesis protein YpmQ
ATGAACAAAAAATATTCATACGTTGGAATTTCTTTTATAATTCTACTTTTTGGGATATATGTAGTCCCTAAAGTAGTGGCTAGGTTTAAAAAACCTCAGCTAGCTACTTTTAATAAGGTGCCATCATTTGAGTTTATAAACCAAGATGGAAAAAAAATAACAAATAACAATTTTAAAGGGAAAGTATATGTGGTCGAGTTTTTCTTTTCTACATGTACAACAATTTGTCCTTTAATGACAACCAAAATGGTTGAACTTCAAGACGAATTTTTTGGAAACCCTAATTTCGGAATAGCTTCTTTTTCAATAACTCCAGAAAGAGATACGCCTTATGTATTAAAAGAATATGCTAAAAGGAATAAGATACTCGCTAAAAACTGGCATCTGTTAACAACAGAGGGAGCTGATGATATTGTATATAATTTGGCAAATAAAGGATTTAAATTGTACGCAGGAAAAGATGATAGAAGTACCGATGGCTTTGAACACTCGGGCTTGTTTGCATTAGTAGATAAAGAAGGCTACATTCGTTCAAGGTATGATGAGTTTGGAAACCCAATAATGTATTATAGGGCTTTAGAAGAGAATGAATTTTCAGATCAAATAAAAGAATTAAAAGAGGATATTAAACTGTTATTAAATGAGTAA
>FCGIAJ_02050 hypothetical protein
ATGAATAAAGCTCAAAAATTTATAATCTTATTTGTACTATTTATAGTACCATTGTTGTTTTATATCTTTCTATCAGCGGGGATTAATAATTTTGCAAAGTTACCAGTAGTAACTGAAAATGTTATTGATATTTCTGAAATTGATAAGGGATATCGTTTTAAAAAGAATATTTCTATAGTATTGTTTTTAGGGAAAGATATTAATAGAATAAAAGGAAGTGTTTTCAATTTAAACCAAAAAATATACAAGCCATTTTATGGATTTAAAGATTTTCAAGTTATAGCAATTGCTCCGAAAGGAAATAATAAAGGTGTAGAAAAGCTTCAAAAGGAAATAGGAGCTTTTACAAATATGGTGAAGTGGCGTTTTGTTTATGGAGAAGAAGAGGAAATAAAAGCACTGTATAAAAGTTTTAATACCAATCAAAACTTAGATGAAGATTTGTATAGTTCGAAAGCTTTTCTTATAGATAAAGAAGGGAAATTAAGAGGTAGAACTGATGATAAAGATACTGCTAACGGTAAGTTGTATGGTTATAATATGCAATCTGTAGGAGAGCTAAATGATAAAATGAAAGATGATGTAAAGGTTGTATTGGCAGAATACCGTTTGGCGTTGAAAAAAAATAATGCAGATAGAGAAATTTAA
>FCGIAJ_02055 hypothetical protein
ATGGGAGCACATTCACACGGTTCAAATGCAAAAAGGATATGGATAGTATTTGGGATATTATCTTTAATAACAATAGTAGAAGTTTGGTTGGGTATTGTTAAGCCTAAATCGTTAGTATTTACTGATTTTTTAAGCATGCACTTATTAAATTGGATTTTTATTATTTTAACGCTAGCGAAAGCATATGGTATTGCATGGGCATTTATGCACTTAGAAGGAGAAAAAAATGGTTTAGAAGATCCATTGTTTGGACAGCTGTTTTCTTAA
>FCGIAJ_02060 Cytochrome c oxidase subunit III
ATGGAAGCAAATATTGCTGTAAATTCTGACAACAAAGAGACCTGGGGCGGAGGTGGTGCAAAACCATTTGGAGCTAGTTATGGTAAAATGATGATGTGGTTTTTTATCCTGTCTGATGCATTGACATTTTCAGGTTTTTTAGCTGCATATGGTTTAACTCGTTTTAAATTTATTGATTCTTGGCCTATTGCTGATGAAGTGTTTACTCACTTTCCGTTTTTACACGGAGTACATTTACCAATGTATTATGTAGCATTAATGACATTTATTCTGATTTTTTCTTCAGTTACAATGGTTTTAGCAGTAGATGCTGGACACCAAATGAACAGGAAAAAGGTTACTTGGTATATGTTTGCTACCGTATTAGGAGGTTTGATTTTCTTAGGTTCCCAAGCGTGGGAATGGAAAAACTTCATTAATGGATCTTATGGAGCTGTAAAAACAACTGATAATAAAATTTTACAGTTTGTAAAGGATGGACATCAAGTGGCATTGAAAGACTTTGTTGTAGGAGGAAAAAGAGAAGAAGTATATCATACGAGGAAGAATGGATTATGGTTTGAGCAAGGAGCTCCGTTAGCTGAATACGCCCTTTCTGAGGTGGTGGAATCATTTAATAAACATCCTGAATTAAGAGTTAAGATTCAAAAAATTAATCCAGAAACAAAACAAAAAATAATACTTTCAAGGGAGGAAAGCATAAAAGCATTAGCAAAAGCTAATGGTGTTGTAGAAGGAGCCAATCTTATAGAAAACGAATATGGTAATTCATTGTTTGGAGATTTCTTTTTCTTTATTACAGGTTTCCACGGATTCCACGTTTTTTCTGGAGTAGTATTAAATATTATAATCTTTTTCAATGTGATTTTAGGAACTTATGAGAGAAGAGGTCATTATGAAATGGTTGAAAAAGTAGGATTGTACTGGCACTTTGTAGATTTAGTATGGGTATTCGTATTTACTTTCTTCTATTTAGTGTAA
>FCGIAJ_02065 Cytochrome c oxidase subunit III
ATGAACGATCAAAGTTTACAGGCTGAATTAAAATCAGCAAGGCGAAAATCAGCGAAACCAATGTTATGGATTTCTATGATTAGTATGGTCATGTTTTTTGCAGGGCTAACAAGTGCATATGTAATAAGTATGAATAGGGAGGACTGGGTGAGTTTTGATTTGCCTCAGGCTTTTTATATAAGTACTGTTTTAATTATCTTAAGCAGTGTAACACTGTTGGTGTCACAGTTCTCTTTGAAAAAAGAAAAGATTAAAAACTCTTTAGCATTTTTAACGTTGACATTGGTGTTAGGAATAGGGTTTATATGGTATCAATATGTAGGATTTAATGAATTAAAAGAAGCAGGACTTTATTTTACCGGACCAGAAAGTACGGTGTCAACATCTTTTATTATAGGTATTACATTTATGCATATATTGCATTTAATAGCGGGGGTAATCGTGTTATTAGTGCTAATTTATAATCATTTTAAAAATAAGTATTCATCTACTGATATGCTTGGTTTTGAGCTAGGTGCGATCTTCTGGCATTTCGTAGATGTTTTATGGATTTATCTATTTTTCTTTTTCTATTTTATTAGATGA
>FCGIAJ_02070 Protoheme IX farnesyltransferase
ATGAATTCTGTTTCAGTTATCGATACTAAAATAAGCATAAAGGCATTGTTTTCCGATTTTAAACAACTTACGAAAGTTGGTTTATCGGCAAGCGTTGTGTTTACTTCAATAACAGGATATTTGTTAGGAGCAAACCAAATTAGTATCACAACGATACTCCTATTAGGAGTGGGAGGATACTTAATGGTAGGGGCATCTAATGCCTTTAACCAAGTTATAGAAAAAGATACAGATGCCTTGATGCAACGTACTAAGAATAGACCTATTCCAAGCGGCAGGATGAAAATAAATACAGCGTTAACGATTGCGGTATTATTTACCATTATCGGTATTACAATACTCTATACAATTAATGCGAAATGCGCTTTATTTGGAGCAATCTCTATTTTTTTATATACGAGCGCCTATACTCCTTTAAAGGGAATTACTCCTTTAGCGGTATTTGTGGGGGCAATTCCTGGGGCAATTCCATTTATGCTAGGTTGGGTTGCTGCTACAAATCAATTTGGTATTGAAGCAGGTTTCTTATTTATGATTCAGTTTTTTTGGCAATTTCCGCATTTTTGGTCCATAGGTTGGTTACAATATGAAGAATATCATAAAGCAGGTTTGCATATGTTACCCATGGATAAAAAAGATAAAGGAGCAGTTACTCAGATTATTTTTTACACCTTGGTGATGATATTGATTTCTATCGCACCAGTGTTAAGAGTAACAGGTGTTTTCTATATTTATCCTATAACTGCGGTTGTTATCTTGTTTTTAGGAACTCTAATGTTGTACTATGGGATAAAGCTGTACAAGTCAGAATCAAATACAGATGCACGAAAATTAATGTTGGCAAGTGTTTTTTACATTACAATAGTGCCAATAATATATGTAGTAGATAAATTTTTACATTAA
>FCGIAJ_02075 tRNA-Gly
GCGAAAGTAGCTCAGGGGTAGAGCATCACCTTGCCAAGGTGGGGGTCGCGGGTTCAAATCCCGTCTTTCGCT
>FCGIAJ_02080 tRNA-Leu
GCTGAAGTGGTGGAATTGGTAGACACGTTGGACTTAAAATCCAATGAGCCGTAATGCTCGTGCGGGTTCAAGTCCCGCCTTCAGTA
>FCGIAJ_02085 tRNA-Leu
GCAGAAGTGGTGGAATTGGTAGACACGTTGGACTTAAAATCCAATGAGCCGTAATGCTCGTGCGGGTTCAAGTCCCGCCTTCTGTA
>FCGIAJ_02090 HTH cro/C1-type domain-containing protein
ATGAATCGTGTAAAGAAAAATATCAAGCATTTAAGAAAGTTGAAGAAGCTAACGCAAGATCAGTTGGCAAATGAATTAAAAATAACTCGTTCTAAAATAGGGTCTTATGAAGAGGGGCGTTCTGAACCCTCTATTGAGATGTTAATGTTGTTTTCTGATTATTTCAACCTACCTATAGATGTACTCATTAAAAAAGATCTAACTTATGCTACTGATTTTTCGTTTATAGATATTACAGACCAACGTATTTTATTTCCTATAACGATAAAAGAAGAAGAGGATGATTTTATAGAAGTTGTTCCTGTGGCTGCATCGGCTGGTTATTTATTAGGATATGATGATCCTGAGTATATAGAGCAACTGGATAGGATTAAATTGCCTTTTTTGCCAACAGGTAAACATAGGGCCTTTCCTATAAAAGGAGATTCTATGCTACCTTTAAAAGATGGTGCCTATGTGGTTGCTAAATTTGTAGAAGATTTTAACGAAATTTCTAATGGAACGACCTATGTGGTTGTAACGAGGAACGATGGAATGACTTATAAAAGAGTGTATAATGATGTTGAAAAAGAAGGGGGATTTTTGCTGTCTCCTGATAATCCAAACCACCAATCTTATTTTGTTCCAGTCACGGAGATTTTGGAAATGTGGGAGTTTACATGTGCTATTAATACGCAAGAGTATGATGAAAAAGAGCTGAAAATAAGTAGTATTGCAATGATGTTGAATGGGTTAGGAGTGGAATTAAGAGAGTTAAAGAAAATAGTGTAG
>FCGIAJ_02095 Riboflavin synthase alpha chain
ATGTTTACAGGAATTATTGAAACGCTAGGTGTTGTCACCAAAACAGAGATAGAAGCAGGGAATATCCATTTAACGCTTCAGAGTAATTTTACAAATGAGTTAAAAATAGATCAAAGTGTTGCTCATAATGGGGTTTGCCTTACAGTTATAGATATTAAAGGAGATGAGTACACGGTAACAGCAATTAAGGAAACGCTAGATAAAACAAATATAGGAGGTTTGCTTGTTGGTGATGAAGTAAATTTAGAAAGAGCAATGAAATTAGGAGATAGGTTAGATGGTCATATTGTTCAAGGGCATGTAGATGAAACAGGCAGTTGTATTGCTGTGAAGAATGAGAATGGAAGTACTATTTATTCATTTGCTTATAACTCAATGAATAATAATGTTACTATAGAAAAAGGGTCTATAACAATAAATGGAGTAAGTTTGACTGTTGTGAATTCTAAAGTTAACGAATTTAGCGTGGCTATTATTCCTTATACTTTGACACATACCACTTTTAAAAATATAAAGAAAGGAGATGAGGTTAATCTTGAATTTGATGTTATTGGTAAATATGTATCAAGATTAACTCAAATAAAAGAAGAGTAA
>FCGIAJ_02100 4-hydroxythreonine-4-phosphate dehydrogenase
ATGGATAAATCTGATAAAATTATTGTAGGGATCTCAATTGGAGATACGAATGGAATTGGTATAGAAGTTGTTTTAAAAACATTCGAAGACAAAAGAATGTTAGATTTTTGTACCCCAGTTTTATTTGGCTCTCCAAAAATGATTTCATATCATAAGAAAACTTTACGCACCAATATAAGCATCCATAATACTTCTTCTCTGTCCGAGATATCTCACGGAAAGGTGAATTTATTTTCTGTTTGGAAAGATGAAGTACCTGTTCATATTGGAACTCCTACTCAACAATCAGGTGAAGCTGCTTTAAAATCATTATCCGCAGCCACAGAATCATTAAAAAAAGGAGAAATCGACACCCTTCTAACAGCTCCTATCAACAAAGAAAACATACAATCTGACTCTTTTAATTTTCCGGGTCATACAGAATTTCTTGAAAAAGAGCTAAGGGGCAAAAGCTTAATGATTCTCCTTACCGAGACCCTACGAATAGGTTTAATTACCGGTCATATTCCTATTTCAGAAGTAGCTCAAAATATTACTTCTGAAATTATTGAAGAAAAGGTAAATATAATGTACCAATCTTTACAACAAGATTTTGGTATCAATAAGCCTAAAATTGCAGTATTAGGATTAAATCCACACTGCGGAGATCATGGAGTTATAGGTAAAGAAGATGATACAATTATTCGACCAACCATAGCTAAAATTAGAAAAACAGGGAAACTTGTTTTCGGTCCTTATGCCGCCGATGGTTTTTTTGGATCTAGAACTTACCAAGAGTTTGATGGTGTTTTAGCAATGTATCACGATCAAGGTCTGGCTCCATTTAAAGCGCTATCTTTTGGTAATGGTGTCAATTTCACTGCTGGTTTAGAAAAAATTAGGACTTCTCCTGACCACGGAACAGGCTTCGATATTTCGGGTAAAGGACTTGCGAGCCCTGATTCTTTTAAAGAAGCTTTATTTACCTCATTACGAATATTTAAGCATAGAGAAGAGTACAAAAACCTAGTAAAAAACGCATTGACAACGAAATAA
>FCGIAJ_02105 Large ribosomal RNA subunit accumulation protein YceD
ATGAAAGACTTAAAGCAATTCAACATTCCTTTTGTAGGATTAAAAGAAGGAAGTCATTTGTTTGAATATCAAATTGACAAAAAGTTCTTTGAAGCTTTTCAATTTGATGATTTTATTGATACAAATGTAAAGGTAGTTCTTAATTTTTTTAAAAAAAGTACCTTTTTTGAACTTAATTTTGAAGCAAATGGAACCGTAAATGTTCCTTGTGACATTACTAATGAATCATTTGATCAGGAAATCAATGCAACTTTACCTTTAATTGTAAAGTTTGGAGCAGAATTTAACGACGACAATGAGGAAATATTAATATTACCTCACGAAGCATATCAGCTAAATATAGCCCAATATGTTTATGAAATGATCGTACTTGCTGTTCCTTCAAAAAGAGTGCATCCTAAAGTACTAGATGGAACTATGGATTCAGAAGCTTTAAAAAAACTACGAGAATTAGAAATTAAAGAAGAGAAAACTGTTGAAGAAAAATCAACAGACCCTAGATGGGATAAATTAAAGGATTTACTAACAGAAAAAAAGACATAA
>FCGIAJ_02110 50S ribosomal protein L32
ATGGCACATCCAAAGAGAAAAATATCTAAAACTAGAAGAGATAAAAGGAGAACTCATTACAAAGCTTCTGTTCCTCAAATAGCTACAGATCCAACAACTGGAGAAGCTCATTTGTACCACAGAGCTCATTGGCACGAAGGTAAACTATATTACAGAGGTCAAATAGTATTAGAATCTGCTGTTGCAGAAGCTTAA
>FCGIAJ_02115 hypothetical protein
ATGAAAAAAACGTCAAAAACAAATGTTTTTGACGTAGAAACACAAAAAAACCCTCAGTTTAGAGAGTTTTTTTATGCTTTAAAAGAAATCAATTAA
>FCGIAJ_02120 3-oxoacyl-[acyl-carrier-protein] synthase 3
ATGATTAAAACAACTGCAGCGATCACAGCAGTAGGAAAATACGTTCCAGAATACGTACTAACTAACAAAGAGTTAGAAAGTATGGTAGATACCAATGATGAGTGGATCACTACAAGAACTGGTATTAAAGAAAGAAGAATCTTAAAAGGTGAAGGCTTGGGTAGCTCTTTTATGGCTATTAAAGCCGCTGAAGATTTACTGCAAAAATCGGGCGTTGACCCGAAGGATATCGATATGATTATCGTAGCTACAACTACACCTGATATGCCAGTTGCTTCAACTGCTGTATATACTGCTACTAAAATAGGTGCTACTAATGCTTTTGCATATGATTTGCAAGCTGCTTGTTCTAGCTTTTTATATGGAATGTCGGCAGCAACTAGCTATATAGAATCTGGTCGTTATAAAAAAGTTCTTTTAATTGGAGCTGATAAAATGTCATCAATCATTGATTATACTGACAGGGCTACTTGTATTATCTTTGGGGATGGTGCTGGTGCTGCTTTATTTGAACCTAATGAAGAAGGATTAGGATTTCAAGATGAATATTTAAGAAGTGATGGTAACGGACGTGAATATTTAAAGATTGATGCAGGAGGATCAATACTTCCTACTACTGAAGCAACATTAAAAAACAAGCAGAACTTCGTTCATCAAGAAGGTAGAACTGTTTTTAAATTTGCTGTTTCAAATATGGCTGACGTTGCCGAAAGAATGCTCACCAGAAATAACTTAACAAAAGATGATCTTAATTGGTTAGTACCTCATCAAGCTAATAAAAGAATTATTGAAGCTACTGCCAATAGAGTGGGCTTGGAAGATGATAAAGTAATGATGAATATTCATAAGTATGGTAACACCACTTCTGCAACATTACCTTTATTATTAAACGATTATGAAAAAGAACTTAAGAAAGGAGATAATTTAATTTTTGCCGCTTTCGGAGGAGGCTTCACATGGGGAGCTATCTATTTAAAATGGGCATATAATTCATAA
>FCGIAJ_02125 Biotin carboxyl carrier protein of acetyl-CoA carboxylase
ATGGATATAAAAGAAATTCAAAATCTTATAAAGTTTGTAGCTAAATCTGGTGCTAGTGAAGTAAAGCTAGAGATGGAAGATGTTAAGATTACTATTAAAACAGGTTCTGAAAAAACAGAAACTACCATAGTACAAACAGCTGCTCCAATAGCCGCTGTTCCTCAAATAGCTGCTCCTGCCCCTGTTCCTGTTGCGCAACCTATAACAAATCCCCCTGCAGCAAATAATACAGAAGATGACTCTAAATATATTACTGTAAAGTCTCCTATTATCGGTACTTTTTACAGAAAACCTTCTCCAGACAAACCTAACTTTGTAGAAGTGGGTTCTGAAATAAAAACAGGCGACACTGTATGTATCATCGAAGCAATGAAGTTATTTAATGAAATAGAATCAGAAGTTTCTGGTAAAATCGTTAAAGTTTTAGTTGATGATTCTTCTCCTGTAGAATTCGACCAACCTTTATTTTTAGTTGATCCTTCATAA
>FCGIAJ_02130 Biotin carboxylase
ATGTTTAAAAAAATATTAATTGCCAATAGAGGAGAAATAGCATTACGTGTTATTAGAACCTGTAGAGAAATGGGCATTAAAACTGTTGCTGTTTACTCTACTGCTGACACAGAAAGTTTACATGTAAAGTTTGCTGATGAAGCAGTTTGTATTGGCCCTGCCCCAAGTAATCTTTCTTACCTAAAAATGTCTAACATTATAGCTGCTGCAGAAATTACAAATGCAGATGCTATTCATCCTGGATATGGCTTCTTAGCTGAAAATGCTAAATTTTCTAATCTATGTGCTGAGCATGATATCAAATTCATTGGTGCTACTGGTGAAATGATTGATAAAATGGGAGACAAAGCTTCTGCTAAAGCAACTATGATTGCTGCAGGAGTTCCTTGTATTCCTGGTTCTGAGGGGATTATAAAAGACTTTGAAGAGTGCAAACAACTTGCTACTGAAGCAGGATATCCTGTAATGTTAAAAGCTACTGCTGGTGGTGGTGGTAAAGGAATGCGAGCTGTTTGGAATCCTGAAGATTTACAAGATGCATGGGATTCTGCTCGTCAAGAAGCAAAAGCTGCTTTTGGTAATGATGGTATGTATTTAGAAAAGTTAATTGAAGAACCTCGCCATATAGAAATCCAAGTTGTTGGAGATTCTTTTGGTAAAGCTTGCCATTTATCTGAAAGAGATTGCTCTGTACAACGCCGCCATCAAAAATTAACAGAAGAAACTCCTTCTCCTTTCATGACCGATGAATTGAGAGATGCAATGGGTAAAGCAGCTGTAAAAGCAGCTGAATATATCAAATACGAAGGAGCTGGTACTGTAGAGTTCTTAGTAGACAAGCATCGTAACTTCTACTTTATGGAAATGAATACTCGTATTCAGGTAGAACACCCTATTACCGAAGAAGTAGTAGATTACGATTTAATTAGAGAACAAATATTAGTAGCTACTGGTGTACCAATTTCAGGGAAAAACTATTATCCGCAATTGCATTCTATAGAATGTAGGATTAATGCAGAAGATCCTTATAATAATTTCAGACCTGCGCCAGGTAAAATAACCACATTCCATTCTCCAGGAGGCCATGGGGTTCGTATAGACACTCATGTTTATGCAGGATATATGATTCCTCCTAACTATGATTCAATGATTGCTAAATTAATTGTAACTGCACAGACACGTGAAGAAGCTATTAATAAAATGAAGCGCGCTTTGGATGAATTTATTATTGAAGGAATCAAAACCACCATCCCTTTTCACAGACAACTTATGGATCATCCTGATTATGTTGCTGGAAACTATACAACAAAATTCATGGAAGATTTTGAAATGAAATAA
>FCGIAJ_02135 DUF2911 domain-containing protein
ATGAAAATTTACTTTAGTATCTTCATTTATTTAGTAGCCTCTCTTAGTTTAACGGCTCAAATTAACAAACCCAGCTTAAGCCCTAAAACAACAATCCAACAACAAGTTGGACTTGCAAATATTAACTTATCTTATAGTCAACCTAGTAAAAAAGGTAGAATTATCTTTGGTTCCTTAATCCCTTACGGAAAAGTATGGAGAACAGGAGCTAATGCAGCAACTAAGATTACTTTAGACAAAGAAGCTTCTTTTGCTAATCACTTAATCCCAGCAGGAACCTATGGATTATATACCATTCCTAATAAGACTGAGTGGACTATTATTTTTCATAAAAAAAGTAACTTATGGGGGGATGCTGGTTACCAACAGGAAAATGACTTTATTAGATTTTCAACGCCTTCAAAAACCACTACCGACACCTCTGAAACTTTAAATATTTATTTTGAAAACTATACTGTTGACGGCGCTGATTTTGTCATAGTTTGGGAAAACACCAAAGTAGTAATCCCTGTAAAAGTAGATTCTGATGCTATCATTCAACAACAAATTGATGCAGAAATTATCAACTCCAAAAAAGTAGCAGCTCCTCAAACTTATTTTGATGCTGCACAATATTATTATGAAAAAAACAAAGACCTTACCACTGCTTTCAAATGGTTCAGTAAAGCAGAGGCTTTGAGACCTCAAGCTTTCTGGTACACCTATTATAAAGGTGAATTAGCCTATAAGCTAAAAAAATATAAGATAGCTAAACTAAGCGCTGAAAAGTGCCTAAAAGATGCTAAAAATAGTAAAGCTTCTGATTTTGGATATATAGCAAAATGTTCTCTTTTATTAAAAGAGGTCGATAAAAAGAGAAAATAA
>FCGIAJ_02140 3-deoxy-D-manno-octulosonic acid transferase
ATGGTCTTTTTTTATTTCCATAAATTAGCGGCTATGAATTTATTTTATACTCCTTTACTATATCTTGCTTCAATGCTTATCAACTTCTTAGCAATATTCAATAAAAAATTAGCGCTTTTTGTTAATGGTAGAAAAGAAAGCTTTGAAAAATTAGCTGTATTCAAAAAAAAAGACAAAGTTATCTGGCTTCACGCTGCTTCTCTTGGAGAATTTGAACAAGGACGACCTATCATAGAACAAATAAAAATGTATTTTCCTGAATACAAGATTTTAGTAACCTTTTTTTCTCCTTCTGGATATGAGGTTAGGAAAGACTATAAATTGGCTGATGTTATATGCTACCTTCCTATAGATACTCCAAAGAATATGAAAAAATTTATTCGAAAAGTTAATCCTAAAATTGCTATTATTATTAAATATGAATTTTGGCCTAACTTATTAAATGAATTGTATAACACCCAAACAACAACGCTTTTAGTTTCTGGAATCTTCAGGAAAAATCAAATTTTCTTTAAGTGGTATGGCGCCTTTATGAGAAAGTCTCTCAAAGCTTTTCAACATTTCTTCGTTCAAAATAATGCTTCCAAAAAAATTTTAGAAGAAATTAACTTTAATAATGTCTCTGTAAGTGGTGATACTCGATTTGATAGAGTTTTCGAAATTTTACAACAACAAAACGAACTTAAATTTGTCAATTCTTTTAAGAACAATACCTATACTATTGTTGCAGGAAGCACTTGGAAAGAAGACGAAGAATTATTGGTAAATTATATTAACAATAACGCTTCCTCCGATGAAAAAATCATCATTGCTCCACATAATATCAATCCAAAAGATATTTTAAATTTAAAAAAATCAATTAATAAACCTACTGTTGTGTTTTCTGAAAAAGAAGATAAAAATATTGCTAATTATCAAGTGCTGATCATAGATACTATTGGATTACTAACTAAAATTTACTCATATGCTGATACGGCTTATGTAGGTGGCGGTCTAGCTACGGGATTACACAATATCTTAGAGCCTGCTACCTACGGTATTCCAATTACCTTTGGCGGAATAAAATACAAAAAATTTCAGGAAGCAATTGATTTATTGGAGTTAAAGGGTGCAACAATTGTTACAAACAAAGAAGATTTTTCTAGTACTTTTGCTACATTGAAACAAAATACTTCTCTTAGAGCAGACATGGGGAAGATTAATAAAAAATATATTCAAGACAATGTTGGTGCTACCAATTCAATCATGGCTTATATTTCTAAACTAATGACACAATATTAA
>FCGIAJ_02145 Sulf-transp domain-containing protein
ATGGACTTTATCACTCAACCATGGGCTTGGTACATTACTGGACCAATGATAGCAAGCGTATTATTTTTACTATTTTATTTCGGAAGAAGCTTCGGAGTTTCTACCAATTTAGAAACCTTTTGTACCATTGGTGGTGCTGGAAAAATATCTGATTATTTTAAAACAGATTGGAAAGCTAGAGGTTGGAGCTTAATATTTGCTACTGGAATAGTAATCGGCGGGTTTATTTCATTCAATTTTTTAATGCCCACTAAGGAAATTGCACTAAACCCTCAAACTGTAAAAGAACTCTCTGAGCTGGGGTTTTCTAATGCAGGCAACTCTTATCTACCTTCAGAAATCTTCGGAAAAGAGGTTTTATTTTCTTCTAAAGGGTTTCTTATCTTAATAGGAGCTGGGTTTTTAATTGGATTCGGAGCTAGGTATGCAGGAGGCTGCACTTCGGGGCACGCCATAACAGGATTAAGTAGTTTTCAGCTTCCTTCTCTTATTGCTACTATGGGCTTTTTTATAGGAGGGTTGTTAATGACTTGGTTCTTTATTCCTCTCATTTTTTAA
>FCGIAJ_02150 Sulf-transp domain-containing protein
ATGAAAAATATAAAATTCTTATTTATTGGTATTTTATTCGGAATTATATTAAGCAAATCGCAAGTAGTTTCTTGGTATAGAATATACGAAATGTTTAAATTCCAATCCTTTCATATGTATGGAATTATTGGCTCTGCCGTTGTGGTTTCGGCTATTCTTATGCTACTTTTTAAAAAGGGAGTTATTAAAAACTATATAGGAAAGCAAATAATGGTGAAAGAAAAGAAAAAGGGAATTATAAGAACCTTATTCGGAGGAACTATTTTTGGATTAGGATGGGCTTTAGCTGGTGCTTGCCCAGGTCCTATATTTGTTTTAGTAGGGCATGGTACTATTGCTATTTTAATTGTTTTAATAGGAGCTACCTTAGGTGCTTTTATCTATGGTCTTTTGAGCAATAAACTCCCTCACTAA
>FCGIAJ_02155 DUF4230 domain-containing protein
ATGCAAATTGTAAAATATACGGCGGTATTTATTCTTGGTTTTTTAGTAGCTAAGTTTTGGTATGACAAAAGAGATACTGATTATCAGAAGGAGGAAATAAAGGTCATGCTTAACGGTATAAAGAGTATGAGTAAATTGGTAGTGGCTGAAGGAACCTTTTCAGAAGTACTAAATTATTCTGATAGCAAGAAGTATCTTTATGATTTTTTGTCGTTTGATAAGAAAGCAATTGTAACCGTAGAAGCCAAGGTAGAGGTAGGTTATGATCTATCTAAATTAGATATCCAAATAGATTCTATAGGCAGAAAAATAATTATCAATAAGATTCCTTCAGAAGAAATTATAGTGGTTCCAAATGTCAGATATTTTGATTTACAGCAGAGTCAATTCAATTCATTTACAAAAGAGGAATTAAATAAAATCAATCAAAATAGCATAGCCCATATAAAAGAAATGGCAAAAGTTTCAATGTTACAAGCTGATGCTAAAATTCGATTATTTGAAGAATTGTCTAAAATATATCAACTTTCCTCAGTATTTAACTGGGAGGTAGTAGATCATACAGATAGTAATTTACTACATGAATTCTTGATAAAAGATTAG
>FCGIAJ_02160 Lipoprotein signal peptidase
ATGTCTAAAAAAAACATCGCTATTCTTACGGTTGTTTTAGCAATCTTGATAGATCAAATTAGTAAAATATATATAAAAACAACTTTTATATTAGGAGAAGAAGTAACTGTGTTTTCTGACTGGTTTAAGATTCATTTTACTGAAAATAATGGTATGGCTTGGGGGTTTGAACTTGGAGGAAAAGTGGGCAAACTCTTTTTAACATTGTTTCGTTTAGTAGCGGTATCAGGTATTGTATATTGGTTATGGCAAACTATTCAGAAAAAAACTCATAATGGAGTTATTATTGCTATTTCATTGATCTTAGCAGGAGCCGTTGGAAATATTATTGATTCAGTTTTTTATGGTGTATTTTTTGAAAGTTCAGCACATAAAGTTGCAGGCCTTCTTTTAGAACCCGATTACAGTAAACTTTTTTATGGGAAGGTGGTAGATATGCTGTATTTTCCAATATACGAAGGAGAAAGTTTTACTTTTTTTAATGCTATTTTTAATGGTGCGGATTCTTGGATTACTATTGGAGTAGCGCTTCTGTTCATATTTAATAAACAGGCATTTCCAAAAGAAGAAGTGTAG
>FCGIAJ_02165 Peptidase M61 domain protein
ATGAATAAAAATGTATTCGCTATTGCAGTAGCAGGAATATTATTGGTAGGATGTAAATCAACTAAAAAGTTAAATCCGAATGATATAGCCACAAAAAAACCAATAGCAGCTACATTAAATCTGACGGAAGTAGCAGATGATAAGGTTCCTGTAACAATTGATCCAGGTTATTTTACAAGTCAAAAAGTAATTTATAGACTACCAAGGGTAGTACAAGGAACTTACTCAGTAAGTGATTTTGGTAAGTATGTAGATGACTTTAAAGCTTTTGATTATAAAGGGAAAGAGTTACCTATAAAGAAAATAGATACAAATACTTGGGAAATTAACAATGCAGTTAATTTAGATAAAATTCAGTATTGGGTAAATGATACTTTTGATATGGAAGTAACAGGAGGAATAGGCGGAGATGTTCCTTTCTCTCCATCAGGAACGAATATTGAAGAAACAAACTATGTGTTAAATTTACACGGATTTATTGGCTATTTTGATTCTTTAAAGCATAGTCAATATACCCTAGACGTAATCGCGCCAGCTACTGTAAAAAGAACCTCTGCTTTACAAGAGATAGCGGCTACAAAAAGTAAAGATGGAAAAGTAATAACGTCAAGTTATTTTGCTCCTAGGTACTTTGATATTACAGATAATCCCATGTTTTATGGAGAGCTAGATGTAGCGGAATTCAGCGTAGGAGATATTAAAATTGTATTGAGTGTGTATTCTCCGAATAAAAAGCATAATGCTAAACAAATAAAAGCAGTTATGGAAAAAATGATGCAAGCTCAAAAAACATATTTAGGAGATATCAATAGCACTGCTCGCTATGATATTTATTTGTATTTAGCAGATCAAAAAGAAACGGCACCTAAAGGTTTTGGGGCTTTAGAGCACCATACTTCTACTGTAGTAGTATTACCAGAGGCAATGCCAGATAAAATGTTAGCTAAAAGTATGATTGATGTGGTTTCTCATGAGTTTTTTCATATTGTAACGCCATTAAATGTACATTCGGAAGATGTACACTATTTTGATTATAATAAGCCTACCTTTTCTAAGCATTTATGGATGTACGAAGGAATTACAGAATATTTTGCTACCTTATTTCAAATTCATCAAGATTTAGTAAAAGAAGAAGAATTTTATAATAAAATTATGGGGAAAATTAAAGTATCATTATCTATGGATGATACTATGAGTTTTACCAAAATGAGTGAAAATGTTTTAGAAAATCCGTATGCACCTCAGTACTATAATGTATATCAAAAAGGAGCTTTGATAGGAATGTGTATTGATATTTTATTAAGAGAAGAGAGTAATGGAAATAGAGGTGTATTATCTTTAATGAAAGAATTATCGAATAAATATGGCAAAAATAAACCGTTTCATGACGATGCTCTTATTGAAGAAATAACAGCGATGACCTATCCTTCTATAGGAACATTCTTAAAAACTCATGTAGTAGGAACAACGCCTATTGATTATGGAAAATTTTTTGCTAAGGTTGGGTTGAAATATACAACGTCAATGGTAAAAACAAATTACCTTCAAGATGATGGGGTTTTCTTAGTAGATAGAGATAAAGAAACAGGAGCCATTAAATTTACAGGAGGAGTACATAACAATAGCTTTTGGGAAGATAATGGTGCAAAAGAAGGAGATGTGATTAAAGAAATTGATGGAGAAGTATTAACGCCAGAAAATGTAAATGAGGTACTAGGTAAAGTGTTTACTTGGAAACCAGGTCGAGAAGTAGAAGTCAAGTTAGACAGAAAAGGAAAAGAAATAGTTATAAAAACAGTACTAACGGTAACTTACGCAAAGAAAACTAATTTAACAGAAGATCCAGTTGCTAGCCAAAAGCAAAAGGATTTGCGTAAAGTATGGATGAAAGGGTAA
>FCGIAJ_02170 hypothetical protein
ATGAAAAAAACAAGAATTTTTATCATTAATCTTTTCATAATAACTAGTGGCTTTTCTCAGCAGAATATAGTCAAGCGTTTTACGAGTATTTCTAAAGATATTGAGATTTCAGTAGTAGGCTTGGATGATATTACTATTGTAAATTCAGATACTGCATTTATTGAAGTAGCTTTATTTAATCAAAAACTGAATTCGAATTATGTCCGAATTGAAAACGAGGAGAATGTGTTAAAAATTCAATTTGAATTGCCTTTTGAAGCTTCTGAAGAAAGTGTTTTTAGGAAGTTTATAACAAAAAGGTTACACAAAGCTTATGGAATAGTGAAACTTCCTAAAAACAGAGATGTTATTCTTTATGGGGAGGATTTGGATGTGATTTCAGAGAGCTATAATGGAAATTTAACGATTTTTATAACTAAAGGAGAGCTGCGATTGAATACAGTTAAGGGTACTGTTAAGGCAACTCTTTATCAAGGAAATGTTTTAGGAGATGTTAATAATACTAATATTAAGATTACAACTAACAAAGGAAGAATTAATGTGAATGAAGAAATGAAAACTTCGCCGTATAAACTTGACGTAAAAAAATCAAATAAAATATTTAAGGTAAAGAGTATTCAAGGAAATATTCAAATTAACGTAAAATAA
>FCGIAJ_02175 DnaK suppressor protein
ATGGGAGACACAACAGCAAGGTATTCTGATGAGGATTTACAAGAGTTCAAGGAAATCATCTTACAAAAGATAGCAAGTGCAGAGGAAGATTTGAGTTTGTTAGAGAGTTCGTATAAGAATGACAGCAATAATGGTACAGATGATACATCTCCAACATTTAAATCCTTTGATGAAGGAACAGATACAATGGCAAAGGAGGCAAACGTACAATTAGCCATTCGTCAAGAAAAATTTATTAGAGATTTAAAAAATGCATTAATTCGTATAGAAAATAAAACATATGGAATTTGCAGAGTTACTGGTAAGTTAATACAAAAAGAACGATTGAAATTAGTGCCTCATGCTACTTTAAGCATTGAGGCTAAAAGAAAACAATAA
>FCGIAJ_02180 Isoleucine--tRNA ligase
ATGAAATTTACTGAATATAAAGGACTTGACTTACCAAATATAGCGGAAGAAATTTTGAACTATTGGGAAGAAAATAATATCTTTGAAAAAAGTATAACTTCACGTGAAGGTAATGAACCGTTTGTGTTTTTTGAAGGTCCGCCTTCTGCAAACGGTTTGCCAGGGATTCATCATGTAATGGCACGTGCTATTAAAGATATTTTTTGTCGTTATAAAACTCAGAAAGGATTTCAAGTAAAAAGAAAAGCAGGTTGGGACACCCATGGGCTTCCTGTTGAACTTGGTGTTGAAAAAGAATTAGGTATCACTAAAGAAGATATTGGTACAAAAATTTCGGTTGAAGAGTATAATATAGCTTGTAAAAAAGCAGTAATGCGTTATACTGATATCTGGAATGAGATGACTCGTAAAGCTGGATATTGGGTAGATATGGAGGATCCGTATATTACCTATAAACCAAAGTATATGGAAAGTGTATGGTGGTTATTAAAGCAAATTTATGATAAAAACTTATTGTACAAAGGATATACAATTCAGCCTTACTCTCCCAAAGCTGGTACTGGATTAAGTTCTCACGAGTTGAACCAACCAGGAACATACCAAGATGTAACAGATACTACTATTGTAGCTCAGTTCAAAGCGAAAGAAGAAACCCTGCCAGTATTTTTACAAAATGAAGGAATCATTTATTTTTTAGCATGGACAACAACTCCTTGGACCTTATCCTCTAATACAGCCTTAACAGTTGGAAATAAAATTGACTATGTATTGGTGGAAACGTATAACCAATATACATTCAAACCAATGAATGTTGTTTTGGCAAAAAACTTAGTAGGGAAGCAATTTACAGGAAAATATAAAGAAGTTGTTGAAAAAGGAGAATTATTGACTTATAGCGAAGGAGATAAGAAGATCCCATTTTATATAGTAAAGGAATTTAAAGGAGCAGATTTAGTGGGTATTTGTTATGAACAGTTATTAGATTATGCACTTCCGTATGAGAATGCTGAAAATGCATTTAGAGTTATTTCGGGAGACTTTGTTACTACAGAAGATGGTACAGGAATTGTGCATACAGCTCCTACTTTTGGAGCAGATGATGCTATGGTGGCAAAACAAGCTGTTCCAGAAGTACCTCCAATGTTAGTATTAGACGCTCATGGAAACCCAGTTCCTTTGGTGGATTTACAAGGTAAGTTCCGACCAGAAATGGGAGAGTTTGCAGGAAAGTATGTGAAAAATGAGTATTATGCAGAAGGAGAGGCACCTAAAAAATCAGTAGATGTAGAAATTGCGATTAAGTTAAAAACAGAAAATAAAGCATTTAAGGTTGAAAAATACGTACACAGTTATCCTAATTGCTGGCGTACAGATAAACCAATATTATATTACCCATTAGATTCTTGGTTTATTAAGGTAACAGATGTCAAAGAGAAGATGTTTGATCTTAATGAAACTATTAATTGGAAACCTAAGTCAACAGGAGAAGGACGCTTTGGAAATTGGTTAAAAAATGCCAATGATTGGAACTTATCTCGTTCTCGTTTTTGGGGAATTCCATTGCCAATATGGAGAACAGAAGATGGAACGGAGCAAATTTGTATAGGATCAGTTGAAGAGCTAAAAGCAGCAATGGCAAAATCAATTGAGGCAGGCATGATGACAGAAGATATTTTTGCAAACTTTGAAGTAGGTAATATGTCTGAAGAAAATTATGAAACGATTGATCTGCATAAGAATGTGGTTGACAAAATAACATTGGTTTCAGCATCAGGAAAACCAATGAAAAGAGAAAGTGATTTAATTGATGTTTGGTTTGATTCAGGATCTATGCCATATGCGCAGTGGCATTATCCGTTTGAAAATAAAGGATTGATAGAGAATAAAGAAAGCTACCCAGCTAACTTTATTGCGGAAGGAGTAGATCAAACTCGTGGATGGTTTTATACCTTGCATGCCATAGGAACCATGGTTTTTGATTCTGTAGCATATAAAAATGTAGTGTCAAATGGATTGGTTTTAGATAAGAATGGACAAAAAATGTCTAAGCGTTTGGGTAATGCAGTGGATCCATTTGAAACATTAGCTACTTACGGGCCAGATGCTACCAGATGGTATATGATTTCAAATGCTAATCCTTGGGATAATTTAAAATTTGATGTTAGCGGAATAGAAGAAGTAAAGCGTAAATTCTTTGGAACATTATATAATACGTATTCGTTTTTTAGTTTATATGCTAATATTGATGAGTTTTCGTACGAAGAAGCTGCAATTCCTTTACATCAAAGGCCGGAAATAGATCGTTGGATTTTATCAGAATTACATACCCTTATAAGAAAGGTAGATGAAGCTTATAATGATTATGAACCAACAAAAGCTACGAGAGCAATCAACATTTTTGTGCTAGATCATTTAAGTAACTGGTATGTGCGTTTGTGTAGAAGACGTTTTTGGAAGGGAGAATATGCACAAGATAAAATATCAGCTTACCAAACATTATATACTTGTATGTTAACAATAGCAAAGTTAGCTGCTCCAGTAGCACCATTTTTTATGGATAGATTGTATAAAGATTTGACAGAATTTGCAGGGAGTGAGAGTTTAGAAAGTGTTCATTTAGCTGAGTTTCCAAAATACGATGAAGCATTTATTGATAAGTCATTAGAAAGGAAGATGGAAAATGCCCAAACAATATCTTCTTTAGTATTGTCATTAAGAGCCAAGGAAAAAATAAAGGTGCGCCAACCATTGCAAAAAATTATGATTCCTGTATTAGATGCAACTCAAAAAGAGGAGATACTAGCGGTATCAGAATTGATAAAATCAGAGGTAAATGTAAAAGAAATCGAATTACTTGACGATGCTTCAGGCATTTTAGTGAAACAAATTAAACCAAATTTTAAAGCGTTAGGGCCTAAGTTTGGAAAATATATGAAGTTGGTTTCTAGTAAGATACAGGGTTTTTCGCAAGCAGATATTGTTGAGATAGAAAAGGAAGGTGAAATTTCCTTAGAAATTAACGAAAAAATCATTACATTGGAACTCGCTGATGTTGAAATCTCATCAAAAGATATTGAAGGATGGTTAGTGGCAAATTCAGAAGGTTTAACTGTAGCATTGGATGTTACGATCACTGATGATTTACGAAAAGAAGGTATTGCTAGAGAGTTAGTAAATCGTATTCAAAACGCACGTAAAGAATCAGGTTTTGAGGTAACAGACAAGATTAAGTTATCACTTTTAAAATATCAAGACTTACAAGAATCAGTATCCGTGAACGAAACATATATCATGAGCGAGACATTAACAAAAGAATTAGTTTTTGTTGATGAGTTGAAAAATGGTACAGAAATTGAATTTGATACCATTAAAAGTAGAATGTTAATCCAAAAAATTTAA
>FCGIAJ_02185 hypothetical protein
TTGGATGGAACAAATCATATAGATTCACAAGGAACAGGAATTGTGAGAATAAATACTCCTAATGATTTACAAAATAATGAGTTTTTATTATGGGGAGAAGATGTTGAAAATTCAGATTATAGTTTTTCTATAGTTGCACCTGTAAATAAGAGGCATAGGATACATACAAAATGGCGTGTTAGCGAAAGAGGTGATGTAGGTACTGTTACTTTTTCTGTGAAAGCGAGCGATATCAATCTTGCAGGAGTTCCTGCAGGAGTGTTAAAGCTAGTACGTAGCACGGTATCTGATTTTAGCACTGTAGCTCAAGAGTATAATTTAGCTTTATCAGGAGGAGTATATTCTGCAACAGTATCCTTTAATGATAATGATTTTTTTACTATTGAAATGGTACCTACAGTAGATTTAAGCTTGGTAAAAAAGGTTACAAATGCGCTTCCAAAGGTAGGGGATACTATTATTTATACATTGACACTAAAAAATAGTGGCCCTCAAGAGGCTACTGGTGTAAAAATAAGAGACCAGCTTCCTGTTGGGCTGCAATATAATGCAGGAGCTTCTACAATCTCCTCAGGAACATATGATGCAGTCTCAGGTGAATGGGATTTATCAGGGGTTTCTATTGGTACTGGACAAACGGTAACGATACAAATAGCTGCAGTTATAAACTCTCCAGGTGTTATTACCAATACTACTGAAGTTATAAGTGTTGATCAAGAAGATATTGACGCTACCCCTAATAATGGGAATTAA
>FCGIAJ_02190 hypothetical protein
ATGAAAAGAATAGTAATAATATTGCTCTTTTTTATAAATATTATTGATATAAAGATATACTCTCAGACAGGACCTGGGGGAGTGGGAGCTAATGATGGAACCTCTAACCTTAAGGTATGGCTACGAGCAGATGATATTAATGGAGATGGAAACCTTTCTAATAACCCTGTCGTAGGAACAAAAATAAGTGTTTGGAATGATTATAGTGGAAATGCTAACCATTATACCAATGTTAGTACAGTAGAGTCTCCAACACATACACTTGGTGTTTTTAATGCCGTAAATTTTGATGCTGCTGCGGCTTCTGTACAGTTTTTAAATGCAAATGCAGGAGGAACTTATATAGATGCAAGTACTTTTTTTGCACTGAATCCTGCAAATATTGGACCAAGTAATTCCTTGTTTGATAATGGAAGCTATTCACTTCGATCTGGGCAATGGAGTAATACTAATAGGATAGGATATACCAGATATGGAGCGGCGGATTATACCTCAACATTAGCACCTTCGTTTGGTAATAATGCTATCATTTCTTATCATAAACAAGCAACAGCAACAAATATGGAGTTGTACTTAAATAATAATACAAGTACAATTAATGTGGGAATTACTGGGGCAGGAATCCCTTATGATAGAATAGGAAGAAACTCGCCCGGAGCTGATAGAGCGAGTGGTGATTTCTACGAAGTAATATTATACAATAGCAGCTTGTCTATGGCTGAGCGACTTATTGTAGAAAACTACTTGAGTGCCAAATATGGTAGTATTCTTATTGTAGATAATATTTATAATGAAGATGAGGATGGTGATTTTGATCATTAA
>FCGIAJ_02195 putative outer membrane protein, OmpA family
ATGTTTCCATTTATAGGATCAGACCAAACGTTGTATTTTTCGTCAGATGGTCATTTGGGCTTAGGATTATTGGATGTATTTGAGAGCAAGAAAGAAAATGGAGTTTATACAAAACCGGAGAATTTAGGAAGTCCAATTAATAGTAATCGGGATGATTTTTCATTTGTATTGAATCAAGGTTTAGACAAAGGATTCTTTTCCTCTAACCGTGATGGAGGAAAGGGAGATGATGATATTTATAGTTTTATAATTTATGAATGTATTCAAGGAATTTCTGGAGTTGTAACAGACTTACGAACAGGAGTAGTTTTAGCAGAAGCAATGGTGAAGCTGATTGATGAATCAGGATCGATCATAGCGAGTCAGCAAACCGATTCGAAGGGAGTATATACTTTTGATCAGGTTTCTTGTAAGTCGAATTATGTAGTTGTAGCAGAGAAGTCAGATTATAAATCGGCACAAGAGGAAGTGGCTACTAGTGGTAAACGATCGGGTGTACAAGAAGCAGATTTAGGATTAGTTCCATTAATAGTTGAAGATCAAATAGTAATTAAACCTATTTATTTTGATTTTGACAAATGGGATATTCGAGAGGATGCGGAGTATGAGTTAGAGCATATTGTATCCGTGCTTCATAACCACCCGAATATGGTGATAAAGATAGAATCACATACAGATAGTCGAGGGTCTAAGGGTTATAACCGAAGATTGTCAGATAAGAGAGCAAAATCAACCCGAGATTATTTAATTTCACGAGGTATTGAGGGCTCAAGAATAGCGAGTGCAATAGGATATGGAGAGGACCAGTTATTGAATGATTGTGATGATGCACATAGAAATAAATGTAGTGATGAGGAGCATCAATTAAATCGAAGATCTTATTTTTATATAGTTAAGAAATAG
>FCGIAJ_02200 hypothetical protein
ATGAAACACTATATATTAATATTAGTTGCCTTATTGGTAACCACGTTTAGTTTTGGTCAGCGAAAATATGCTGCGGACAGGTATTTTAAAGAATATTCTTATAAAAAAGCCTCAAAATTATACAAGAGATTGTATGATAGAGGAGATCGATCACAATTAGTTTTGGAACGTTTAGGAGATTGCCATTACCTTAATTCAGAAACCAAGGAAGCATCACATTGGTATGGAGAGTTATTAAGCAAGTATGAGTCCAGTGTATCTCCGGAGTATTTATTTAAATATGCTCAAAGTTTAAAGAGTAATGGGGAACAATCTTTATCAGATAGTTGGATGTTAAAGTTTAGTGCATTACAAAAGGGGGATAGTCGTGGAGGAGAGCTATTGAGTAATAAAGATTATTTTTCAGCTTATACCAATAAGCCAGAGACTTATTTGAATATACATAATTTATCAAGCAATACGAAGTACTCTGACTTTGGAGGTTTTATTCAAGGAAATAAATTTTACTTTGCATCTTCAAAGCCAGTAGGAATCAATTCGAGGTTGTATAAATGGAATAAGCAACCTTATCTAAACTTATATAAATCGTCGATGAAGCTGGATGAATTAGTGGGTGATTCGAGTGATATTCTAGAGGTTGAAGAAACAGTTTCAATAAAATCGCCAATAGCAACGGGATACCATGAATCAAATGCGATCTTGACCAAAGATGGTCGCACGATGTATTTTACGCGTAATAACTATGATGGAAAGCGTTTGCATAAAGATAAAAAACGAACGTCTCGTTTAAAGATTTATAAATCAGTATTAAAAGAGGGAGTTTGGAGTACTCCGGAGGAACTTCCTTTTAATAATGCGTCTTATTCAGTAGGGCATCCAGCATTAAGTGTAGATCATTTTTTTTACAACGGGATAGCACAATATTTATAA
>FCGIAJ_02205 hypothetical protein
ATGCATTATTTTTTAATAGCAGGATATGTTTTTGATTTAAACGATCATATAAAGTTAAAACCTACGGTTTTAACAAAAGTAGTATCCGGAGCGCCTTTATCTTTAGATGTTTCAGCGAACTTTTTATTCCATGATCGATTCAATGCAGGTGTTTCTTGGCGTTGGGATGATTCTATCAGTGGTATTTTAGGATTTCAAGTAACGGAGGGTCTTCATATAGGATATGCTTATGATTTGACAACGAGTAATTTGCACTATTACAATTCAGGGACTCATGAGATTATGTTACGCTATGAGATCTTTAAAGAGGTAAGTGTACTGTCACCAAGATTTTTTTTAACTCAAATAAGGAACAATTATGAAACACTATATATTAATATTAGTTGCCTTATTGGTAACCACGTTTAG
>FCGIAJ_02210 hypothetical protein
TTTATAAAGGTTGCTGGAGAAGCTTTAGGGAAACGTATAAAATTACCATTGCCACAAGAAACAGCTCTTATACAGTACATAAAGCTTATTCGTGATGCTGGAGTAAAAATAGAGCTTGTAAATCGTGATGCAGATTTATTAAAATTAGAAATAGATGCGTATTACAATCCGTTAGAGTTAGATGCTAATGGAGCAAGATTAGACGGTACAGATAACGAACCTTTACAAAATGGACTAAGAGGGTATTTACGTGAATTTGAATTTAATGGCGAACTGGTATTGACAAAACTAACAGACCAACTACAAAAGGTAAAAGGTATAGAAATGCCAGTAGTACAAAAAGCTTTCTATAAGTTCGGTAACCAATTGGAATGGACAAAGATTAACGAGGTTTACCAGTCAGATGCTGGACACATGAAAATTAACAACGAAGATTTAATCATAAACTGGATTGCAAGAGATGTTCCATTATAA
>FCGIAJ_02215 hypothetical protein
ATGTTCCATTATAATACTTACAATATTGATTATACAAAATTAATAGATTGGTTACTACCAACATTTAAACGTACTGCTAAAATAAAAGCATACTTAAAAGCCTTGTTAGCACCTATTGTTAATCTGTATACTGACTTTATAAACTTCCGTAAGGATATAATTTATAAAATCAAGCATAATGGACAGGTGGTCTATTTACAAAAGGCTTTAAACGATAGATTTGATAGTGTACAAAGGCGTATTTATATTACTGATGGAATCATTAATGAGCCAACTTACATCTATCTATACACATGA
>FCGIAJ_02220 hypothetical protein
ATGGAATCATTAATGAGCCAACTTACATCTATCTATACACATGAAGAAGATAAACCCGTTTATTTGGGTACTAAATACATCTATACAAGAGAAGAATTAAAATTTAAAGATGTTGATTTTGTAGTAATACTTCCATCGAGTATGCTTTTGTCAAAAGAAGAAGTTATACGTATGAAGTCTCTTATTAATTATTACAAACTAGCAAGTAAAACATATAGAATTATAAATAAAAATGGATAA
>FCGIAJ_02225 hypothetical protein
ATGGATAATTTACAATTTCACACAGGCGGTTTTCCTTTAGAGATACCAACTTTAGAATTTTTACAGGAACAAACAAAAATGGTTACCATGTTATCTGCTCTTGGTGGTAGTGATACTTATATTCTTTCTGGAGTAATAACAGAGGGAGCTAATGTAACTGATGGTTATATCGTTTATAAAGGCGAAGTCTTACCATTTAAAGGAAGTACTAAACAGACCAAAGTTACTATTATAGAAACAGAGGAAAAAGTAATTTACAAAGCCGATGATAATGGAGATGGTTTAGGAGATGAAAAACTAGCATATGTAAAACGTATTGCTAAATTTGGAACTAACGGAGTAGAAACCTTTGATTTTTCTATTTTAAAACCATTTATCGAAGGCGTAGGAGGTCAAATATTCAAAACCTTTTTTAAAGATGTTAGACTACCTTATATTGGAGCAATAGAAGATATTCCTGTAGGTTGGGAATTATGCGAAGTTTTATCTGGTTATTTTCCTGTTATTTATGACCCGAATAATCCTGATTATGATGTAATCGGTAAAATTGGCGGAGCTAATGATGTAACACTAACCGAGGCTCAAATGCCAAAGCATAGTCATAATGGTACTACCTCGGAAGCTGGAGTGCATACACATACAGGTAGTGCAGATTCAGCAGGTAGCCATACTCATGCAGGAGCTACAGAAAATGGAGGTTCTCACAAACATACTGGTAGCACTTACTCTGCTGGTAGTCATAAACATAATTTATCAATAGGTAAGCACCATAGGTCGTTTGACGGAGAGAGTGCTTCCGACCACCCATACAAAACAAATGCAGGTATTTTTGTTAACTTAGAAACTAACTCGGCTGGTAGTCATAGTCATACGCTTAATATGACTAATGCTGGGGAACATAATCACAGTATTACTACAGATTCAGCAGGTAGTCATACTCATGATGTCACAGTAAATGAAGGTGGTAACCATAATCATACTGTTACTACTGAAAATAAAGGAGGTAACCTATCACATGAGAATAGACCTTTACATAAGGTTATAGCCCTTATTAAATGGATAGGGGTCTAA
>FCGIAJ_02230 Collagenase containing a C-terminal secretion signal
GTGGATCCTTATTTCAATTCTATAAAAAGTACGTTAAGTATCGAATTTAAATTAGCCCAGCTAGATCCTAATGGAAACTGTACAACAGGAGTCATATACTACGATGAAAAATCTGGCTACGGTAATGGAGGAGGATATGACTCTCAAATCAGTAATGATGCATGGGATAATTACAAGTATATGAATGTTTATCTTCAGGGAGATTTATATGCTGATGGAAGTACCTCTAACTCAGGAGTTGCTTGGTATCCTAATAGCGCTATGTCTGATGCTAATACTGCTAGGGTTGTTTATAACGGTGCTTACTTACATGGAAATACAGGTGACGAATTCGCTTCTGTATTGACTCACGAATTCGGGCATTTCTTTAACTTAATACATACTTTTGAAGGAGGTTGTACCTACCCTAATGATGAGGTTAGTGACACTCCTCCAGAAGATGCCTCAACTGTTGGAGCTAACTGCTCCCCTATTAAAAATTGTGAAGGAAACTTTATCAATTATGAAAATTACATGGGATACAACGGTGCTGCTGACGGCTGTTATAGAATGTTCACAAAAGGACAAACCGATCGTATGCTAGCTGCGCTACAACACCCTGCTCGTCAAACACTATGGAAACCTCAAAATTTAATTGACACAGGTGTTCATAACTCAGGTGCTTCTTTTTCTATCAATAACAATATATTTAAAGAATCTATCAACAATAACGGAACATTCAATCAAACAACTACCGTAACTGTAAACGGAACTAATTTTAATTCTTCTGGAACAATATTAACACCTGAGGTAGATTATTCATTACCGCTTCCTCAAGGCTTATCTGCTACCATCCAAACCACTTCTAATACAACAGCTAATATTACTATTACAGGTACTGCTTCTAATCATACTGCTATTAACAACCAAACTTTAACATTAAATTTTAAAGAAAGTGCACTAGCTTCTAATCAAAATTTAGCTTGTTCTTCTATCAGTCTAAAACTTAAATTTTACGATCCTTTTGAAATTGTTTATGAAGATTTTACCGATGTTTCAGCAGATTCTACCAATGGTTGGAAATTCTTTTACCTCCCTAAAATAAATGGAGAAGGTTCTTATGGGGCTTGGCATTATAAAAACGGGCATTTAAAAATGGAAACTTATGGAAAGAAATTGGTTACCAATACAGCTAGTAGAAACATTGCCTTGCTAACCAAAGATGAACTTATTTCAACAACCAGTAATTTTACTGAACCAGGAGCATATCCTGATCAGCTAGATCTTAGAACCAAAAATCATACTGAATGGGATGGCAATACGGGATACATAGGATTTTCTGCTATTCATAACGATGAAACTGTACTTGGATGGATGCAGGTTGCTGTTAGTACTGATGGAAATACCATGATAGTTCAAGAATATGCCTTTTCAACCAAGCCTAATGGAGATATTCGGGCTGGTCAAACTACACTTAACAATACTATTATCAATATTAATTTTCCTTCCAACTTAACTTCAGCTGCAACCTCTTCTGAAATCACTTTAAACTGGAATGATAATTCTGATAACGAAGAGGGATTCAAAATTGAACGATTGAATAATAATGGAAGCTACTCTCTTATAACAACTACTGGAGCGAATAGCACTACTTATACAGATAGCTCTCTAACAGCAAATACGACGTACTCTTATAGAATCCAATCCTTTTCTGGAAATGCACATTCAACCTATTCTAATATCACTGAAGTAACTACAGCTGATCATACTCAAACGGATAACTACTGCGCTATTAATGGGAATAACGACTACGAGTATATACAAGCCATCTCTATAAATAGTTTTATAAACTCTTCTGGAGCTGATACTAATGGATATGGAAATTATACTTCTAAAATCATAGACTTACCACCTAATGCAAATGTTAACGTTAGTTTAACCCCTGGTTTTTTAAGCAATACTTATTCTGAACATTGGGCTATTTATATAGATTATAACCAAAATAATTTATTTGAAACTGATGAGCGTGTGCTAGATGGAATTTCTGGAAATACCACTGTATCAGGTAACTTTTTAGTAAGTGAACAAGCCGTAGGTATTACAAGAATGCGTATCATTATGAAATACGATAGTACTCCTATTGATGGCTGCCTCCCTATTGGCGACGGAGAAGCTGAAGATTATACTGTTAGTTTTTCAGAAGCTGTAATAGCCCCTAGTAACCTTAGCGCCATCGCCAATTCAACTTCTGAAATTACTTTAAATTGGCAGGATAATTCTACTAATGAAAATGGCTTTAGAATTGAAAGAGTTACTAATAGTGGTTCTTTTGAAGTAATTTCTTCTGTTCCTACTAACACTAACAGTTTTACAGATACTAATCTTACTGAAAATACGACTTATATATATAGGGTTCGTTCTTTTTTAAACAATATTGATTCGACTCCTTCAAACGAAGTTTCAATAACCACCGATAGCAACGCTAATACTTCTTATTGTAATATCTTGGGAGATAGTGCTTATGAATATATTCAAACTGTAAATATTGGTAATTTTGTAAATACTTCTACTGCCAATACGAATGGTTATGGAGATTATACTCATCAAACAATCTCATTAATTCCTGGGAGTAACGCTACTATTAATTTAACTCCCGGATTCTCAAATACTCCTTATAGCCAATATTGGGCTGTTTACATCGATTATAATAAAAATAACATTTTCGAAGCTAATGAACAAGTCGTAAATGGTATTCACGGAACTACCAGCGTTTCAGGAAATTTCATTATTGAAAGCTCTGCTACTGGAACAACAAGAATGCGCGTTATAATGAAGTATTATAGTGCTCCTAATGATGCATGTACTGCTATTGGAGCTGGAGAAATTGAAGATTATACTATTGAATTTGCTTCTGAAGGAAATGCCCCCTCATTAGCGCTTCCTTTAAATATTCGATCGGCTGGAGCTTATAATACTGGTTTCTACGCTGCTTGGGATACTGTTTCTGACATAAATTCTTATGAAGTACAACTACTCAATAATGGAAATTGGGAAATGCAAGGTACTTCTTTATCTTATTATTTATGGATTGAAAGAAAAATGACTATTTCTGAGCATACTTTTAGAGTTAGAGCCACAAATGGAATAGAATATAGTAAATGGAGTACTCCTTTAACAATTTCTCTTCCTTCTCAAGGTCCTCGCAAAGCAGATGTAACGGATCTATCAATATACCCAAACCCTGCTATTGATTATATATATATTAAAGGACATAAAAAAAGCTTCCTTTCTGTTCAAGTCTTTAGCCTTCAAGGTAAAAAAATAGGTCACTTTACAAATACAAATAGAATATCTGTACAACACCTTCCTAAAGGTACCTATCTCTTAAAAATAAACACTTCAAAAGAGAGTATCATTAGAAAAATAATTATACAATAA
>FCGIAJ_02235 DUF2141 domain-containing protein
ATGCAAAAAATAGTATTGGTACTTACATTGTTGGTTTTAGGAGTATCGTCATCATTAGGGCAAGAAAAATACAGTATAACTATAGCGTTTAAAGGGATGAAGTCAGATAAAGGGAATTTATATATAGCTATTTATAATAAAGAGAAAGACTTTTTAAAAAGAGCATTGAAAGGGGCGGTTGTAAAGATAAAAGATAAGGAAGCATTAGTAGTGTTTGACCATCTTTTGTCAGGAGAATATGCTGTTTCTGCATTTCACGATGAAAATGATAATAAAAAAATGGATACCAAAATTTTTGGAATCCCCAAGGAGCCTGTTGGAATTTCAAATGATGCGAAAGGATTTATGGGACCTCCTAAATATAGAGATGCGAAGTTTAAGCTGATTAAAGATATTTCATTAACCATTCAGCTTAAATAA
>FCGIAJ_02240 HAD-superfamily hydrolase, subfamily IA, variant 3
ATGGCTTTAAAAGCAGTTTTATTTGATATGGATGGGGTTATTGTAGATACGGAACCACTTCATAAAAAGGCATATTTTTTAATGTTTGATAAGGTGGGTATTACAGTATCTAATGATTTATATGAATCTTATACTGGACAATCTACGTTAGAAATATGTAAAGATTTAGTAAGTAAGTTCAAATTAGTATTAAGAGCAGAGGAGTTGGTGGCTTATAAAAGAGCTTTTTTTAAAGATATTTTTTTTAACGACAATGATTTACAATTGATGGATGGAGTTTTAGCGTTAATTAAAGATTATCATCGGCATCATGTCACTTTAATTTTGGCATCATCGGCATCTATGTTTACTATAAACAGTGTTTTTGATCGATTTAATTTGGATCCTTATTTCAAAGGGAAGTTAAGCGGAGCAGATTTAAAGGCCTCAAAACCGCATCCAGAAATTTTTATAAATGCAGCAAAAGTATCTGGTTTTAATAAGGATGAATGCATCGTTATTGAAGATTCAACTAATGGGATAAAGGCATCTTATGATGCAGGAATCTATTGCGTTGCTTTTAAAAGTGAAAATTCTAAAAACCAAGATTACACATTGGCTAATAAAGTAATAACTAGTTATAAAGAATTAGCATATAATAAAATTAAAGATATTGTATAG
>FCGIAJ_02245 Two component transcriptional regulator, LuxR family
[truncated: 3,173,719 more chars]
