# Supplementary material for: Genomics of Tenacibaculum Species in British Columbia, Canada
Source: Pathogens. 2023 Jan 6;12(1):101. doi: 10.3390/pathogens12010101 (PMC9864904; doi:10.3390/pathogens12010101)
Supplement: Supplementary file 1 [file pathogens-12-00101-s001.zip › Supplementary Figures and Tables (Revised)/TableS1_BaktaAnnotatedGenes/Barcode1_FinalConsensus_Trycycler_MedakaPolished_2022-03-14.ffn]

>BIBBJE_00005 hypothetical protein
ATGAAAACAGATTCAATACTTACAACTAATACAGATGTGTTAATTGTAGGGGCAGGTGTTTCAGGTTTATATACTGCTTATAGACTTCTTCAGCAAGATAGCAAAAGAAAGGTTGTTATTCTTGATCGTTTAAACCGTACAGGTGGTAGGCTCGACTCCGATTTGGTTGCTATTAAAGATCCTTATGATAATAAAAAATCTATAGTAAAAGAAGAGGAAGGAGGAATGCGTTTTGAAGATTCAATGACCGAATTGATGTCGCTTTTCACTGCGCTTGGATTATGTAAAGATGCGGTTTACTTTCCAATGACAACCAATAGATATTTTTTTAGAGGCCATAGTTTTACAGTAGCTGAATCTGAAGAAAATAATAATGCTATTTGGGGTGAATTATATGACCTCGAACCTGCAGAACAAAATCAAAGTCCTGGTGCAATTTTAGGGGTGATTTATCAAAGAATTCTTAATGCAAATGGAATCGAAAATGTACCTACAAAGCCCACACCTGAGTTTTGGCAAACATTTAGGCTTGATTTTAAGTGGGCCGGAATTCCTCTTTATAAATGGCAACTTGGTGGTTTAATAAGAAGCATGGGATATTCAGAAGAATGCCTTATGATGTTAACTGAAGTACTTGGTTTTCGTGGTCCTTTTCAAGGATTACCAAATGCTGGTGCAGCTTGGCAAATTTTGGAAGACTTTCCAGAAAACCCACAATATTTTACTTTAAAACGTGGGTTTAGTTCCTTGATACGTAAACTAGAAGATGAAGTAACTAAGCTAGGAGGTGTGATTCATACAGGAATCAATGTAAATACGGTTAATGGTAAAAAAGGAGCTTATAAAGTAAATTTAAGTATCGCTGAAAAAGGTAATTCTGCATACGTTTTCGAGCAAGATACTAAGACATCTATTATGGATGCCAAACAAGTTATTCTT
>BIBBJE_00010 hypothetical protein
ATGAAAAATCCACAAAAATCATCAGTGAAACCTTATAAAGAATGGGAGGAAGGACTTCCAATAGATTCACAGTTCGGTATTTTATCTAAACTCCATGGTACATGGGTTAATTGGAAGGGTGGCCCTACTGGGTTACATACCACTCCTATGCCTTCACCCGGAACATCTTCAGAGACTATCTTTGGTGTTTTCCATTTTAAATCTCAGGAATATAGAGAGCAGCTGAAGTTCACAAAGGTGAACGCACCAGTTCGTAACCGTGCAGGATCCAATGAGCAGTTTAATGCTGCCGTTAAATATGAAACAGCAATCGTAGATAATGAAGGAGGTCTTCAACATTTTGAAAATGGTATGTACCTCTGGCTGGGCGACCACGAGATGCCTTGGCGTTCTGATAGTCCGTATCAAAACCCGCCAACGATGTTTAAGCATACATCTGATGAAGAATCGATAGAAACTGATGGTGGTGAGCCTGTAATGGGATCTGGTGAACTTGGACCACAGTATGTACCTCCATATCAAATTTCGCGATCAGGTGTAATTCCACATGGTACAACCATTCATTTGACGGGTAATATAAAAGAGTCGGGAAAAGATAGTGCTCCTCATATAGCAAATCTTTGGGAACAACAATATCTGGCAGTATCGCCAAGTATGGGTATTAACCCCGAGAAAGATTTAATTCAAGGATCTCGCGAGAAGCCAGCATGGACTGAGTTACCTCGTGAAGAGCAAGAAGATGGTGGTGTTAATAGTGGACGTGCTTATTTTGAAAGTATTTTTAATTATGATGATTTTGGTGCTAAGTTTCCATTTACAGTTCAGCCAAATTTGAAGTTGAGCGATGCTAACGAAGGATTGAAATTTAAAAAATATGATATGATCGAGTTAGATACATTTCATGAGACAGGTCATCAGGGTGGTACAATAAATAACGTAATGATTGATCGTTATTGTAAAGTAACAAGAATGCGTTATCGTATGTGGTTAGAGGAGATTGTTGACGAGGAAACGGGGAATATTATTGAGCAACTACAATATGAGCAAATTGTAGATTTCGAGTTTATGTTTGGTTCAACTGGTGGTACAACATTGTGGCCACATATTCAGGTTAATACGTTACGACGCGAGAAGGATATTCCGTTAAACAAGCGTTTTAAATCGATTGAATTACCAATGGATGCTCCAGATGAAATAAGTAAAGAAACTGGTTCTGTAGTTTGCCCAATGGGACATTCTCGTCGTGGATAA
>BIBBJE_00015 Cupin type-1 domain-containing protein
ATGAAAACACCAACCAAACTTAAATTTGTAAACAAAGCTCCAGAAGGTACCACAGCACCTTATCGATACGTAATGAAACCTAATCCTGATTTTAAAATACCTTCTAACCATTTACTTACACCACACTGGCACCCAAATTCAAATGAAATTACCACGTGTATAAAAGGTGAAGGAACCGTTACCATCATAGCTCCCAATACAAAATCTCCAGGAAATCCAGGGACAGCAATCCCGACTACCTATCCATTAAAAGAAGGTGATAGTGTGTTTTTACAACAAGGTTACTTTCATTACTTTATGAATACAGGAAATGAAGATTTTGAAATTGACCTTACATTTGATAAAAAAGATTTCGATATTCTTACCTTGAGTGAAGTTATAAGTTTGCTTCCAGACAATATTAAACTTGCTGCTGTTAATAGCAAACCTGATAATCCGATTATTCCTTATGAAAAGATTGAGGTTGATAAAAAAGAAATAGTTTATTAA
>BIBBJE_00020 Tyrosinase
ATGAAAAACATTATTCTTTTATTATCTATATTTTTGGTTACTAGTCTATGCTATAGTCAAAATGAAAACAATGCAAAATACGTCCGGTTAAATGCTAGTACTCCAGAAGCTCAAGCCGATTTAGAAGCTATGAATGTAGCTTTCAAAAAAATGCGAGAAATGGACTGCGAGAATGGTTTAGCATGGTATTATCAAGGTGCAATACATAATATTCCTAGTGAAATTAAAGGAAAAAATAATCTTTGTTCTCAATATCAAACGAGTAAGGACAAATTATTTGCATGGGGAGATTGTACTCATAAAAGCGGTATAAGTGCTAAGTTGCATTTTCTTCTATGGCACAGAATGTACATTTGGCATTTTGAAAAAATTATTAGAGAGTTATCTGGTAAAAAAGATTTTGCTTTACCTTATTGGAATTATGGAAGTAATATTTTAGATGAAAATATAATGCCTCAAAAAATCAGAGACCCAAAAGGGTATTTATATGAGGCGGCTAGATACAGTGTTCTTAATAACGGTGAACCTATACCTCCCACCAATTTAAAAAACATAAAAAGAACACTAAGAGAAATAATAAATTCGCCTATTTTTTTAAGAGAAAGAACTAATGAAGATGGTGAAAAAGAATATTTTGGATTCAGTCCTGAATTGGAAAAATCTCCTCATGGTTACATGCATGATTTAATTGGTGGAGAGTATGCGAATCCCAAAGAAACATTTTATAATCAAATTTACCAGAAAAAAGATTTTCCTGGATTAATGGCTAATGTGCCTTCTGCTGGTTTTGATTCTGTATTTTGGTTACATCATAGTATGATAGATCGTATTTGGGAATCTTGGGAGGTAAATCATTTAGAACAACGTCCAACTTTAGCGCAATTAGAAGCAAGTCCTTGGGAATACAATTTTATTGAGCCAAATGGGAAAGAAATAACATATACTATTAAAGAAATGTATGATATAGTATTTAATTTAGGTTATCGTTATAATAACTTATTATATACATCAGAGTCTCCTGTTTTGGCTTCTATTAAGCCTTCTGTAAATAAAAATGTTTCATTTCAAGACTCAACTCATAAAATAATTTGGAAACAAAAAATAGGAAAAACTATTGGCAGTAATGCATTTAAACATAAGGTAACTAAAAAAATATCTAAAAGAGTAACTAAGAATTTTAAATCAGAAAAAAAATCATTTATCTTTTTAAGTTTAAACGTTGTCGTTTATAAAGAACCTAGTGATTACTACACCGTCCATCTTCGTTATCCAAATCAAAAGGATGAATACCTTGGAACGATGACTTTCTTTGGTGTTGCTCACGATCATGGAACAGGGGAAAACCATACGATTGGGGAAAATGGAGTTAAACTTAATTTCTCTTATTATATTTCAGATGATTTGAAGGATTCTAATAAAAACTTTGAAATTATTATTAAAAAGAATGGTATTGGAGAAGCAAAAGTAACATTAGAAAATATTAGTATGATTAAATTTAATTAA
>BIBBJE_00025 hypothetical protein
ATGAAAAAAATATTATTCCACCTCATTATTCTTTTGCCATTTTCTTTTATGTTGGCACAAAGCGAACCTACTTTCTCAGTTGTAGGTAATGCCATAAATAAAGAAAGTTTATCGAAAGAAAAACGTTTAGAGATTTCTAAAATTAAAGTAGAAAACATTTCTAACAAACCAATATATCTGGTATGGGAAACGATATCGAATTCTTTTCCAAAAGAATGGGACTGTTCTATGTGTCAATATGGAGCTTGTCAAATAGGAATTCCTAAAGGATCATTCTTTAAGAAACTGAACCCCGATCAACAAGGGTTTATAGCAATTCATGTTCTTCCTGTGAATACAAGAGGAGTAGGAGTGGTTAAGTTTAAAATTTATGATAAAGAAAACCCAAACCATTCTGAAATTCTCACTTTTGAAGTTGAAATACTCTAA
>BIBBJE_00030 Copper oxidase
ATGAATAAAATCATACTTATATTTTCTTTTTTACTCATTAGTAATACCATTTTTTCCCAAAATGATAAATTAATTATAGGAAGAACAACAGGTAACCTTTTTATTAAAAAAAATATGGAATTAAGAGTTTTTGGGTTTAGCAATTCTCTTTCTGGGCAAATTTTATTACCAGGCCCATGTATTGATGTCGTAGTTAATGATAGTATAAATATTGATCTCTGGAATATTTCACAAGGAAATCCAGTTTCATTAACCTGTAATAATATAACCTTTTTACAATATAATGAGAACAAAGAACAACTACCAAACCAGGAGGTAATTGATCATATGGAGCATGGTTTTTATTCTTTTACAGCTAAAAAACCTGGAACTTACTTTTACTATAGTCCTGAAAATTATCCATTTAACATTCAGGCAGGTATGTTTGGAACCATTATTATTCGTGATAAAAAAAGTGATTATTTGAATAAAAAAACAAATAATGAAGTATTATGGTGTAGTAATGAAATAGATACTGAATGGCATACTGATGCAATCATGAATGTAGAACATAATGAAATAAATGAACAAATTATACTCCCTGATTATCTACCTAACTATTTTTTAATTAATGGTAAAAGAGCAAAAAAGCTAAAAGGATTACAACCTTTAAAGAACAGGAAAAATAATACCACTTTACTTGTTCGTTTAGTTAATGCAGGATTGTATCACCATGAAATAGAATTTCCATTAAAAATGAATCCACAACTTATTTTTGGTAAGTCTGCTAATTTAATCAAATCTATAAAATATTTTAAAGTGATGTTAAATAAAGGAGAATGTGTAGAATTATCTGTTTCTCTTAAAGATATAGGTAAAAGAGATCATATTGTTTATCGGTATATAGATCCAATAACTAAAGAAGTTAAACATAAAGCAAACATTAATGTATTTTATTAA
>BIBBJE_00035 DUF3575 domain-containing protein
ATGAAAACAAAAACAGTAATATTTTTATTATTTATTTCTACATTTTTAAATGCTCAGAAAAATAAAGAATCCTCTCAATACTTAAATAAAAAAAATGAAATAAAAATTAACCTGATTAACTTAATTGATTCTAAATTTATTGATATTTCTTATGAATATTTAATTAATGAAAAATCTTCAATTGGAATAGAGACTTTGTTTAATTTTAATTCAAGAAATAAAGATATTACTAAATTATATAATCTTACAAAATTCTCTTTAACGCCTTACTATAGACGTTATTTTTCAAAAAAATATGCTAGAGGTTTTTTTATCGAAGGGTTCAGTGTATTAAAATCATATGAAAATTATTCTTTTAATGAGAACGAACATCATCCTTATATGTATATAATTAGAGATAAACTAGAGTTTAGTTTAGGTTTATCTATTGGAGCTAAGTTTGTAATAAAAGAAAGATTTGTTGCTGATATTTTTTTAGGAGTTGGTAAGAATTTTATAAGTTATAATGATTACTATTTTAAAGATATTGGTAGAGGCGGTATTTCTTTGGGCTATAGATTTTAA
>BIBBJE_00040 Serine hydrolase
ATGATTTTAATAAAAATGAAAATAAACAAGAAAATGAAAATAATAATATTATTAATAATATCATCTACCTCTATTTTTGGTCAAGTAAAAATAAGTAAAGAATTTGCTTCATATAATATTAAAGGAAGCACAACTATTTATGATCTTAAAAATGATAGATACTATTACAGTGATAGTCTTGATGCTAATAAAAGAACGTTGCCTGCTTCTACTTTTAAAATAATAAACTCTTGTATAGCTCTAGAAGAAGGAGCTATAAAAGATGAAAATGAGGTGTTTAAATGGGGTGGGGAAATAAAATATTTTAACGGAAAGGTTATTGACACTTGGAATACTGATACAAATCTTAAAAGTGCGTTTAAAAATTCTACAATTTGGTTTTATGAAGAGCTTGCTAAAAAAATCGGAAAAAATAGGTATAAAGATTATCTGAAAAAATGTAAGTATGGTAACCTAGATTTATCAGAAAAAGGAGTAGACTTTTGGAATTATGGTAACCTAGGAATCTCTCCTAAAAATCAAATCGAATTATTAAAATCTTTATATAAAGAGGAACTACCTTTTTCTAAAAGCACTTATACTATTGTAAAAAAAATAATGATTTCTCATAAAATGGACAACTATATAATAAGAAGTAAAACAGGTTGGGCTAACACTAGTAAACAAAGTATAGGATGGTGGATTGGATATGTAGAAAATAAAAATAACACATACTTTTTTGCAACAAGACTAATCAAAGGTGTAAAAGAACATAATCCAAAATTTTCTTCGCTTAGAAAAGAAATAACCAAATCAATGTTAAAACATATTAAAGCAATTGAATGA
>BIBBJE_00045 NAD(P)/FAD-dependent oxidoreductase
ATGAAGCGCAGGAAATTTATAAAAATAAACTCACAATTCGCAATATTATTTTCGCTAATACCAACGACTGCAATTGAAAGTTGTAGTCAAAATAAAAAGAATATGACAAAAAATAAAAACTTAGATGTTTTAGTAGTTGGAGGTGGCCCAGCTGGAATGAATGCAGCATTAGTCTTTGGAAGAGCGCTTATGAATACTGTAATAGTAAATGAGGAAAAACCTAGAAATCTTGTGACACAAGCCTCGCATGGTTTTCTCACTCGTGATGATTTTCATCCAAGCGAATTTCTTCAAGTTGCTAAAAAACAATTAGAGCAGTATGTTACAGTAAATTATAAAATGGATGTTGTAAAACAAGTAGATAAAACAGAAACAGGATTTAAAGTAAAAACTAATGATGGTACAGAGTATCAAACAAAGCGAATTGTTTTTGCTACTGGTTATAAAGATGATTTGTCTAAACTTGGATTAATTGGAATTGAAAAAGTATACGGAAAAACGGTATTTCCATGTCCTTTTTGTGATGGATGGGAAAGACGGAACGAACCTCTTGCTTTATTTGGAAAAGATGAAGGTGTTGGACACTTTGCTAAAACTATAAGTAATTGGACAGACGATTTAATTATTTTTACTAATGGTAAAAAACCTATAAGAAATGAAGAGAAAGAAAATCTAAAAAAGAACAACATTAAAGTTGTTGAACAAGAAATATTAAAATTAATTTCTGAAAATGGAAATCTAAAAGAAATTAAACTTGCTGATGGAAATAGTATTAAAAGAACAGGAGGGTTTTTATTTAGTACTGGAGAAAAGCAATCAACAGATATTCCAGCAAAATTAGGAGTTGAATTTGGAGATTGGGGTGGAACATACTTAACAAATGAATGGGGGAAGTCAAAAGTGGATGGAGTCTATATAGTGGGTGATGCAAAAAACAATTTTACAGGAGTTATTGGCTCAGCCTCAGAAGGATCTTACGTCGCTGAAATGATTACTCAAGAGATTATTGGAGAACGTTGGGTAAGCTAA
>BIBBJE_00050 HTH tetR-type domain-containing protein
GTGAAAACAAAAAATAATTTAATAGAGGCTGCAATTGAGGTGCTTATTGAAAACCCATCAAGTAATATGGATGTTATAGCTGAAAAAGCAGCTGTTACAAGAAGAACACTACATCGTTATTTCAGTTCTAGAGATCATATGATTAAGGAATGTGTAGAGATTATTGTGTTAAGGATATTAATAGATGTAAAAATGGTTCTTGATACAGAGATGCAGCTTATTGATAAGTTGAAACAAATGTTTGAAGATGATGTTAAAAAAGGGCAACATTTTGAATTCGTTCAAAAATTTTCGCATCATTTTTCAGAAGAAGATATTCAAGCCTCATTCAAAGAAATGGGCGATTTATTTTATGGTCTTTTAGATAAATTAAAGTCAAATGGAATAATAGATAAACAGTTGTCAAATGAATGGTTATCATATGTTTGGATGGGGTTGGTTAGGAGTGCCAATCAAGCGCTGAAAAAAGGTGTAATTGCACCAAACAAAGTAAATGAACTAGCATGGAATGCTTTTTCAAACGGAATGATTACTAAAAGTGAATAA
>BIBBJE_00055 hypothetical protein
ATGACAAATAAAATAATAGAATTGTACAATAAATATTATACATATAGAAAATTTGAAAGAGAAGAAGTTTTTTCTGCACTAAGGGAAAAATACGGTATCAAAAACACATTGTACCCAGGAAGTTATGTACATATTACTCCAAGCTTCATTTTCCCAACAACAGTTTATGTTGATTGCGATAAAGGAGCTAAGTTTTTTTTTAATGATATGAAGATTGTAAAAGAAATAATTGAATCAAGAAAGAAATATAGTCAAGAATCTAATATTGAGTTTTTAGGAAAAAGTTACAATGCGCCTCTATCTTTAGAAGAAGAGTCGTTTGATTTATTAATTTCTCATTACGCTGGAATAATCTCACAGCCATGCAAAAAATACTTAAAAACAGGTGGCTTATTACTAGTAAATAATAGTCATGCAGATGCTGGCGTAGCTTCATTTGATACTGATTTTAAACTAATAGGCACAATAAATATTCACCGTAAAAAATTAATTTCTGAAGACAATTTGGAGACTTTTTTCATTCCTAAAAAAAAGCAGAATGTTACTATGGAAACATTAATCAGTACTCAAAAAGGAATTGGATATTTAAAAACAGCAGATTTGTACATCTTTAAAAAAATAAAATAA
>BIBBJE_00060 HTH gntR-type domain-containing protein
ATGTTTCCTTACAAAACCAGTTTTAAAATAGATAGAAATAGTAGTCAATCAATTTACATACAAATTTCTAATCAGTTTATTAATTTTATAAACCAAGGTAAGCTTCCTGCAAACACCAAATTACCTGGAACTAGGAGTTTAGCGGAACTTTTAAACGTGCATCGAAAAACAATTGTTTCTTCTTATGAAGAGTTAGACTTACAGGGTTGGATTGCTTCTATACCTAAAAAAGGAACCTTTGTAAGAGCTGATTTACCTTTGCTGCAGCGTGAAAATAATGAAGGTATTAGTGAAAGTAAAAAAAATACCACAACAGGATTTTCTTTTTATAGTAATGGATTTGAGAATTTAAACTTACCAGAAAAAAAAGAAAACGAGACGTTGTTTTTGAATGATGGAATTTCTGATGGAAGATTAACTCCAACTATCGAAATAGGGAGGATTTACAGGAAAATAGCAAGTAAAAAAGACATTCATTTGCATTTATCTTATGGTTCTACCTATGGAAACGATAATTTACGAGCAGTTTTAGTAGCGTATTTAAACGCAACAAGAGGTTTACAAATAACAAAAGACAATTTATTGATTACTAGAGGGAGTCAAATGGGAATATGGCTTAGTGCTCAATTATTATTAAAAAAAGAAGATGTTATAGTGGTGGGTGAAACAAATTATCCTTCGGCAGATGTAACTTTTTTAGAACGAAAAGCAACAATCATGCGTATTCCTGTAGATAAAGAAGGTTTATGTATTTCTGAATTAGAAAAATTATGTAAAAAACAGGTAATAAAAGCATTGTATGTTACCTCTCACCATCACCATCCAACTACGGTAACATTATCTGCAGAAAGGCGAATTCATTTATTAAACCTTTCTAATATTTATCAATTTGCAATTATAGAAGATGATTACGATTATGATTTTAACTATAATCATTCACCAATTTTACCATTAGCGAGTCATGATGTTAACGGAAATGTTATTTATATAGGTTCTGTTTGTAAAACGGTTGCTCCTGTTTTTAGAATTGGCTATTTAATAGCTTCAAAAACATTTATAGATGAAGCCTCTAATCACAGACGCTATGTAGATAGGCAGGGAGATGCTTTATTGGAGCTTACTTTTGCTGAATTTATTAAATCGGGTGATTTAGATAGGCATATTAGAAAAGTGATGAAAATTTACAAACAGCGTCGCGATTTATTTTGTTCTTTGTTGGCGGAACATTTAGGAGGCTATTTTCATTTTGATATTCCTAAAGGAGGAATGGCAGTATGGCTTATTTTAAACAAACAATATTCATGGAAAGAAGTTTCAGAAATAGCAAGAACACAGAAATTAGCAATAGGGCAATGGGAGCGTTATGATTTTGCCAATACGAAACACAACGGAATAAGAATTGGATTTGCTGCGTATAATAACAACGAGATACAAGAACTTATTTATAAATTAACAAACACTATGAAGTTGTTTACAAATTAG
>BIBBJE_00065 DinB family protein
ATGATTAAACAAGATTTACAACAAACAGAATATAACGAATACTTTGGCAAATACATTGGTAAGGTTAGTGAAAACACCGAATTAATTACTGGTTTCGAAAACGATAAGAAAATGGTTATTGATTTCTTCACTGGCGTACCTAAAGATAAATTAGAATACCGCTACGAAGCAAAAAAATGGAGTATCAAGGAAGTTTTACAGCATATTATTGACACTGAACGTATATTTATGTACCGTTTGTTAAGAATTGCTAGAAAAGATACAACAGCATTAGCCGGGTTTGATCAAGATATTTACATAGATCCTTCTCAAGCAAATAATAAAACACTAGAAACATTAATTCATGAATTTACAATAACAAGAATGTATTCATTAAACTTAATTAATAGTATTTCTGATGAAAATTTACAAAATATAGGTACTGCTAGTGATAGTATTGTTTCTGCAAGAGCTTGTGCTTTTATTTTATTAGGACACAGTATTTGGCATATAGATATTATAAAGCAACGTTATTTATAA
>BIBBJE_00070 DUF1272 domain-containing protein
ATGCTGGCTATTAAACCTAATTGCGAACATTGCAATAAGGATTTACCAAACACTTCTACAGAAGCAATGATTTGCTCGTTTGAATGTACTTATTGTAAAAATTGCGCTATTCAAATATTCAAGAATGTATGCCCTAGTTGTAGTGGTAATTTTGTTGAACGTCCAATTCGTCCATCAATAATGATTAAAAAATACCCAGCTTCTACAAAACGAGTTTTTAAGCCAAAAGATTTAGAAATAACTAAAGTAAATTCAGAAGAGTTTAAAAGTATTCTTCCAGAAAAAAGATAA
>BIBBJE_00075 N-acetyltransferase domain-containing protein
ATGATTAATATAAAAACAGCAAAAGTAACTGACGCAGAAGTTTTAGCGCTATTAGGTAGAATAACATATTCTGAATCTCATGGGCATTTCATAGATGATAAAAACGATTTATTAAAATTCTTAAATAACTCATTCTCTATTACTGAAATTAAAAATCAACTTAAAAACACTAATAATCTTTTTTACATTTTATATGTTGATGATTTTCCTGTTGGTTATACAAAATTAGTATTAAATGAATTGCATGAAAGTGTAAAAGATAATAACTCTTGCAGATTAGAAAAAATTTACATTTTGAATGATTTTTTGCCTTTAAAATTAGGTCAACAGTTATTTGATTTTATAGTAGGAAAAGCTATTGAGCATCAGTTTAAAAATATTTGGCTCTCTGTATACATAAAAAATTTCAGAGCAATTAATTTCTATAAAAAAAACGGATTCGAAACAACAGGAACGTTAGACTATATAGTAAATAATAAAGAATATGAAAACTTTGTTTATGCTAAAAAAATATAA
>BIBBJE_00080 Pyridoxamine 5'-phosphate oxidase family protein
ATGAAAGAATATTCAAAATCTAAATTAAACAGAGTAAAACGTGGTCAAAACAGAGCAACATATGATGTTGAGAAAATCAACACTATTTTAGACGCTGGGTTTATTGGTTATGTAAGTTACGTATATCAAGGTCGTGCAATTACATTACCAATGGGATATGGACGAAAAGATAATAAAATTCACTTACATGGTTCTCAGGCTAACAGAATGTTATTAGCATTACTAGAAGCTAAAGAAATGAGCATGACTGTTATGCATTTAGATGCACTGGTTTTAGCAAGATCTGGATTGCATCATTCTGTAAATTACCGTTCTGCAACCTTATTTGGAACTGTTAAAAAACTAGAAGATTCTACAGAGAAAGACGAAGCTCTTTTTTGCTTTATGGAACATATGATGAAAGGTCGTTGGGACGGAATTAGAGAAATGCATCAAGAAGAATTAGACAGAACTTTAGTAATTGAAATGACTATAGAAACTGCTTCTGCAAAAATTAGAGATGTTGGTGTTGCTGATGAACCAGAAGATTATGGCTTAGATGTTTGGGCTGGTTTAGTTCCGTTAAAACAAATAGCCTTACCTCCTATTTCTGATGAAAAACTAAAGGGTGAAATAGAAATTCCTAAGCATGTTATTGATTATTATACTAAAAATAAATAG
>BIBBJE_00085 CAP domain-containing protein
ATGACATTAAAAAACACGATTCTAGCACTATTCTCTACAATTTTATTTATTTCATGTAGTAGTGATTCTTCAACTGACGATTTAAATTTAGAAGAAAATTTAACAATCACACAAGAAATACACAAACTAGTTAATGAATACAGAGTAAGTAAAGGAAAAGCAACCGTAGAATTTAATGATGCTGCAGCCAAAATAGCTTTAACTCATACTGAATATATGATAAGTATAAATGAGATAAATCACGATAAATTAGATAATCGCTTTAAAGAATTGCAAACTTTAGATAATGCTAAGGCAATTGCTGAAAATGTTGCTTCTCGTCAAAAAACCGCTTCTGAAGTTGTACAAGGTTGGATAAATAGTAATGGACATAGAAAAAATATAGAAGGTAATTACACGCACACAGGTATTGGTGTAAAAAAAAGTGCTAGTGGGCATTATTTTTTTACTCAAATTTTTTATTCAAAATAA
>BIBBJE_00090 GSH-S-ATP domain-containing protein
ATGAAAAATTATGATGTTGTAATTCTTACTGATAAAGACCATGTACAACCAAAAGAGATTACTGTTTACAAGCAAAATGTCTTAGATGAAGATAATTATGTAAAAAATGCTCTAGAAAAATTAAACTTAAAAGTAGGACGATTTTCTTGGGATGATACTACTTTCGATTGGACAACCACCAAATATGTACTCTTTAGAAGTACTTGGGATTATTTTAATCGATATGCTGAATTTTCTATCTGGCTTAATAAAATAAGCAAGCAAACTACTTTATTAAATTCAGAAAAAACCATTCGTTGGAATATAGACAAACACTACTTATTAGATTTACAGAAAAAAGGAATCCATATTTGTGAATCTTATTTTATTGAAGCATTAGAAACTAAAAGTTTACAAGAATTAGCTGTCGATTATCAGCTTACAGAGTTTGTTTTAAAACCCTGTATTTCAGGAGGCGGAAGACATACTTATAAGATTAACCAAAACAACATTCTTAAACACGAAACTATTTTTTCAGAACTTATTGCTAAAGAAGCGATGATTATTCAACCTTTTCAGCACAACATTGTTACAAAAGGGGAAATTTCATTAATGGTCATGAATGGAGATTTCACACACGCAGTTTTAAAAATTGCAAAAAAAGGAGATTTTAGAGTTCAAGATGATTTTGGAGGAACAGTAAGTGATTATTTACCTTCACAGATTGAAATTGACTTCGCTGAAAATGCAATAAAAGCATGTAAAGAGCTTCCTATTTATGCCAGAGTTGATGTTTTTACAGATAACAATGGTAAATTAGCAATTGCAGAATTAGAGTTAATAGAGCCCGAATTATGGTTTAGAAGAAATTCAGAGGCTGCTAATGAATTAGCAAAGGGTATTAAAGCATTAATAAATGAAGAATAA
>BIBBJE_00095 hypothetical protein
ATGAAGAATAAACTACTAAAAGCACTAGGAGTTACAATAGCAATTATAATTGTTGCAATCGGTATATTTTATATTACCAATAATGAGAAAATGCCAATAGGTAATAAAGGGTCTGAAGCAGATACTTTAGCTAACAAAATGTTAAACGCCTTAAATTATGAAGCGTATAAAAGCACGCGTTTTATTGAATGGAGCTTTAGAGGCAAGCATTTTTACAAATGGGACAAACAACAAAATATAGTTGAAGTTTCTTGGGATAAAAATAAAGTAATCTTGCATACGAAATCGCCAGAAAAAAGTGAGATTTTTATTGATGGGAAATTAACAGATGATTTAGCTGTTTTAAAAAAAGCTACTGATTATTTTAATAATGATAGTTTTTGGCTAATTGCACCTTATAAAGTTTTTGAAAATGGTATTGAACGAAAAATTATACAACACAAAAACAAAGATGCACTAATGATAACATACACAACTGGTGGTTCTACCCCTGGAGATTCTTATCTATGGATTCTAGATGATACAGGAAAGCCTGTTGCCTTTAAAATGTGGGTTTCAATAATTCCTACAGGAGGAATGCAAGCTTCTTGGAGTGATTGGGTAACAACTAAATCTGGAGCATTTTTACCTGTAAAACATGAATTACCTATAGGAATTTTAGATATGGGAGAAGTAAAAGGATATAAATAA
>BIBBJE_00100 class I SAM-dependent methyltransferase
TTGAACACAACTATCTTACAAAAAGAAGTTCAGATTTTTATAAACGAGAACTTAAAAGCAGATATCAATAAACTAATTTTAAAAGGAAGTCCTTTTGAAGGTGTTTCGATTCAAGAATTAGCTAATCAGATAATAGCCAAACAGAAATCAGAAATAAAACTTCCTACTTGGTTTAATACTGAAAAAATATACTACCCTAAAAAGATTAGTATTGAGCAAACTTCATCTGAAATTACCGCTGAATATAAATCAAAACTAATAACAGGAGACACTTTTATTGACATTACAGGAGGTTTTGGTATCGATTGCTATGCTTTTGCTAAACAATTTAAAAATGTTGTCCATTGCGAAATAAACGAAGAACTATCTGAAATTGTATCCTATAATTACCAGCAACTAAATATTAACAATATTACAACTGTTGCCAAAAACGGAATAGATTACTTAAAAAATACAAATCAAAAATTTGATTGTATTTATATTGATCCATCAAGAAGAAATGATGTAAAAGGAAAAGTGTTTTTACTAAATGATTGTCTACCTAATGTACTTGAAAATTTAGAGTTTTTATTCACAAAAACTGATACAATACTTATTAAAAATTCTCCAATACTAGATATCACGTCTACAATTAATGAATTAAATTTTGTTAAAGAAATACATGTTATCTCTATAAAAAACGAGGTAAAAGAATTACTTTTCCTCTTAAAAAAAGAAGATAAAGAGATTATTGAGATAAAAACACTTAATGTACTGAAAAACAAAAATGAAGTATTTAATTTTAAATTAAAAAAAACACTCAACACAACATACTCAACACCTTTAACTTTCTTGTACGAACCTAATGCTGCTATTTTAAAATCAGGGGGATTTAATGAGGTCTCAAACCAGTTAAAAGTAAATAAACTCCATCAACACTCCCATCTTTACACCTCTAAAGAGCTAATAGAATTCTTCCCTGGTAGAACATTTAAAATTGAAACCATAATACCATACAATAAAAAGAAAATAAAAAAACTTTTAACAACACCAAAAGCAAACATAACAACACGGAATTTTCCTAAAACTGTAGCTCAAATCCGATTAGAAACTAAATTAAAAGACGGAGGTAATACCTTTCTTTTTTTTACGACAAATGTTAATAATGAGTTAATTGTAATCAGTTGTACTAAAATCAAATAA
>BIBBJE_00105 Sulfur carrier protein FdhD
ATGAAACAAGCAAGTATTTATCAGTCTATAAAATTATCTGAAAACTCCTCTCAAAAAGTTGAAGATAATCTTGTCATTGAAGCCCCTCTACAAATAAACATAAATAGTGAATCTTACACTGTCGTAATGAGAACTCCTGGTGATGACAAAGAACTTATTAGAGGTCTTTTATACGCTGAAGATATATACAAAAGCAATGATCAATTAAAAATCGAAACTATTGAAATAAACAGTGATTCTTCATCAATTCTAAACGCTATCATTCCTAAAGAAAAATTACGAAAAGGATACTTAAATAAAAGAACACTTTTATCAGTTTCGTCTTGTGGAATTTGCGGAAAAAAAGAACTGAAAGATTTAGAGCCAAGTGGCAAACCTTTAAATATAAATAGTAATGAATCAGTTGACATAACATTTGATATGTTTTTAAAAATGAACAACTTACAGTTTTTATTTAAAAACACAGGAGGTAGTCATGCTTGCGCATTATTTGATAAAGAAAAAGAACTCTTAACAATAAAAGAAGACATAGGTCGGCACAATGCAGTTGATAAATGTATTGGTGATTTAATTAATAAAAACAGCTTAAAAAAAGTTAGCTACATGCTTGTAAGCGGACGCGTTTCTTATGAAATTGTATCCAAAGCTTTCTTTGCTAAAATCTCTATTATTATTGCTGTTTCTGCCTGCTCTTCTCTAGCTGTTGATTTTGCAAAAGAATTTGGAATCTGCTTAATAGGTTTCAGTAGAAATAAAAAAATGACTATTTACTCAAATCCTCAATACATTAACTATGAGCGATAA
>BIBBJE_00110 Molybdopterin oxidoreductase
ATGAGCGATAAAAAAACACATGCTCAACCTCCAGAAAAATTAACAGGTATAAAACTTATAGATATCCCCAAGAAAGCTGTAGGTACAAAAGCAATACAATCTGCTCTGAACCATGTTTTTTCTGAAACAGGAGTATCTAAAGGGATTAGTTTACTTAAAAACATTAATCAGTTAGATGGTTTTGATTGCCCAGGTTGTGCATGGCCAGATCCTGATGAAAAAAGAGCTTTTCTAGCTGAATACTGTGAAAACGGAGCAAAAGCAGTTGCTGAGGAAGCAACTAAAAATAGAGTATCTCCTTTATTCTTTGCTACACATTCCGTTCAAGAAATGTCTGAATGGTCTGATTATGAAATTGGAAAAAGCGGACGCATTACACATCCAATGATTTTACGTGAAGGTTCTGACAATTACGAAGAAACAACATGGGAAGAAGCTTTTAAACTCATTGGCAAAGAGTTAAATCATTTAAAATCTCCTGATGAAGCAATTTTCTACACTTCAGGTAGAACTAGTAATGAAGCTGCTTTTTTATACCAACTTTTTGTTAGAAAATTCGGAACAAACAATTTACCAGATTGCTCTAATATGTGTCATGAAAGTAGCGGTAGCGCACTTTCTGAAACATTAGGTATAGGTAAAGGTTCTGTTACTTTAGATGATTTTAATTATGCCGATTTAGTTATTGTTATTGGGCAAAATCCAGGAACAAACCACCCTAGAATGCTTTCAGCTTTAAAGGATACTAAAAAAAATGGAGGAAAAATAATAACCATAAATCCACTACCAGAAGTTGGCTTAATGAATTATGTAGATCCTCAGAATCCTTTAAAATGGATCGGATCGGGTGATAAATTAACAGATTTGTTTCTTCAAGTGAAAATCAATGGGGATGTTGCTTTATTAAAAATCATCTTAAAATTGATGAAAGAAAAAGAAATGAAGCAACCTAATACTGTTTTCGACCATCAATTTATCAAAGAAAAAACACATGGAATAGATGAATTTTTAAGCGAATTAGATAACTATACCATTAATGAATTACTCCCTCAGACAGGGCTCCCTTTAGAACAAATTGAAGAGGCTACCGAATTGATTATCAAAAATGATAAAATTATTATCTGCTGGGCAATGGGACTGACTCAACATAAAAACGGTGTAGATAATATCCGTGAAGTTGTTAATTTACTTTTATTAAAAGGAAGTATTGGTAAAAAAGGTGCTGGTACATGCCCCGTAAGAGGTCACTCAAACGTGCAAGGTGATCGCACCATGGGAATATGGGAAAAGCCTAAAGACAGTTTTTTAGACAACTTAGAAAAAGAATTTCAATTTAAAGCACCTCGTAAACACGGCTACGATGTAATTGACGCTATTGAAGCAATGCATCAACAAAAAGCAAAAGTATTTATAGGTATGGGTGGAAACTTTATTTCTGCAACACCCGATACAGAATACACAGCTGAAGCATTAAAAAATTGTAATTTAACAGTACAAATTTCAACAAAACTAAATAGAAGCCACCTAATTCATGGTAAACAGGCATTAATTCTTCCATGCTTAGGTCGTTCAGAAAAAGATATTCAAGAAACTGGAGAACAATTTGTTTCTGTAGAGAATTCTATGGGTGTTGTACATCAATCTAACGGGCATTTAACACCCGCTTCAGAAAAACTACTTAGCGAACCCGCTATTGTAGCTGGTATTGCCAAAGCAACATTAACAAACACTAAAGTTAATTGGTTATCACTAGTTACTGATTATGATTTAATTCGTGATAAAATTGAGGCTACCATTCCTGGATTTGAAAATTACAACCAAAGAGTTCGAATAAAAGGAGGTTTTTATTTACCAAATAATGCTAGAGAAAATAGCTACACTCCTACTTCAACAGGAAAAGCAAACTTTTCTACAAATTTACCCTCAGACATTGTTTTAGATAATAATCAATTTATGATGATGACGATTCGTACACACGACCAGTATAATACTACTATTTATGGTTTAGATGATCGTTATAGAGGTATATTAAATGAACGTAGAGTTATTTTTATGAATCCTGATGATATGAAAGAGCAAGGTTTATCTAAATTAGATAAAGTGGACTTAACCAGTCATTTTCAAGGAGAAAAAAGAGAAGCTATCGGTTTTTTAGTAATTCCTTATAGCATACCAAAGCAATGCACAGCAACCTATTTCCCTGAAACTAATGTATTAGTACCTTTAAAAAACAAGGCTAGAATTAGCAATACACCTGCTTCAAAAACAGTAACAATTACTATAAAAAAACAGTAG
>BIBBJE_00115 hypothetical protein
ATGCCTTTTATAGAAGAAGAAAAGTTTAAGTTAATGCAAGAAGACTTAGATAACGCTAAATTAAAAAGAGAAGAAGCTGAAAATGAATTAAATAGTGTTAACGAAAATTTCACTTCTTTCAAAAAAAAATCTAAAAGAACTCCAATACTATTAGGCTTACTACTAGGTTTAGCTTTAGGAGCTTCTTATTACCTATACACCAATAATGGTGTAGTAAAAACTACTTCAACAGCAAGTAATGATATTGCTCTTATAAAAAAGAATGAAGGTCTTAGAATTCTAGATAGCGTTAAAAGAGCAACAAAAAGAGCAACAAAAAAAGTAATTAAAAGCGGGGTTAATGAAAATAATTTAGATTCGACCATTTCGGATGTAAGTAAAAGTACAGCAGGAGAAACAATGTATTCTGTTCAAATAGGTATGTTTTCTAAAAAAAAGTATGCATTACTATCTTCTAAAACAATTCCATCTATAGTAAGTAGTGCCGATGGTTATTTTAAGTATTCATTAGGGTTATTTACAACTTTAAACGAAGCTAAAAGCTTAAAAAACGAATTAATAAAAGTTGGTTTTAAAGATGCTTTTGTAGCTTCTTATATTAATGGAAAAAGACAAAAAATACACAATTAA
>BIBBJE_00120 hypothetical protein
ATGCTATTACAAATTAGTAAACGAGCACTTATAATATGTTTTATTATGAGTGTTCATTTTTTTTACGCGCAAACTACAACTCCTCAAAAAGAAACTCAAATAGGTTTTGGTCAAATAGATTACCTTCCTATTAAAATGCCTGGAAATGAAAAAGATATGGACTTTACTGGTGTTCATTATAATTTAAAACTTAATGAATGGAGCTATGCTGGGGTTGGAATATATGGTGCTGTTGGCGGAATTCGTGGTGGTTTTTTTACCTTGGGTATTAACGCTGGTATTCAACAAAAAATAACAGATAACTTGTTTATAGATACAGGATTTCATTTTGGCGGCGGCGGTGGTGCTTCAGCTCCAGACGGCGGTGGTGCTTTTATCTTACCTCACTTAAATTTAGGTTATAATTTCAAGTACTTTTCTACAACTGCAGGTTATAGTTACGTCAACTTTTTTGATAAAGGAACTATTAAAAGTAGTCAATTTAATGTAGCTGTTCAAATACCACTATCTTTTGAAAATGCAAATTTTAAAGAACGTGAAAACTCTTTTAAAATAGATGATTTTAAGAACTCTTCATGGAATACACCTAGCAACAGAATTTCTTTATTAATGCATTTGAATAATTTATCTGTAATGAAAGGTAATTATAAAGGTAAAACAATAAGATTAGCTGGTTTTGAGTTAAACTCATATTTAACTGATAATATATTTTTCTTTGTAAAAGCTGACGGCGCATACCATGGTATTAAAGCCGGATACATGGATGTTCTTTTAGGTGGTGGTTATCATTTATCTATGAATAAAAACCGCACAAACATACTCGCTAAATTTGGTATTGGAGCTGGTGGCGGTGGCGGAGTTCAGACTAAAGGAGGTTTTTTAATTTACCCTGATATTTCGATAGAACAGAAGCTGTTTGATAACATTTATGCTTCAATCAATAAAGGTTATTTAATGAGTCCAGATACTCACTTCTCTTCTTCTACTCTAGGTTTTGGATTAAAATATTACATTGATAAGGACGGTACATCATCAAAAGGAAATGATTTTTCAATAGGAAAATTCAAAGGCCTAGAAACTATTATAAAACAAGATTTATACTTTAATGCTTCTAGAGATACAGGAATAAATGAAAATATGCATCAAATATCGCTGCAAATAAACTTTTTCCTAAATAAATACGTATATGCTTCAGGTCAAACATCATTTGCTAATTTTGGTGATGCAGGTGCTTATGCTGAAGGAATTGTAGGTTTAGGAATACAGTCAAATTCATTTTTTAACAATACAACATCAGTATTTGCACAATTATTAGGTGGTGCTGCTGGCGGTGGAGCTATTAGTACTGGGCAAGGTTTAATCGTAAAACCTAGTATAGGTGTTAATTATAAATTAGGAAATAAATTGAATTTACGCGGTGGTTTGGGATACGTTAAAGCTCGCGGTGGAAGTTTAAGTAGTACTTATTTAAATTTTGGAATAAACTATAACTTTTCATATTTAAGTGTTAAATAA
>BIBBJE_00125 RluA family pseudouridine synthase
GTGCAAACATATTTTCAATATTTTTCTAGCCCTATAAAAGATATTAAACTTCCAACCAAGTTTACCTTCCCTTTTTATTATGAGCCACATATACTATGTAAATTAGCTACAATAGAGGTGCAAAATTATTTAAAAACACAAACTGATTTTAAACATAATTTTGGGCTAGACAATTCTTTTGAAGGATTACCTATTGGAAAAATGTTTGGTGTTTTAATTGTTCAAAATAACCAAAATGAAATAGGATACCTCACAGCTGTATCAGGTAAACTGGGTGAAAAAAACAATCATATAAAATTTGTTCCACCTGTTTATGACATGCTCGCTAAAGATTCTTATTATTTAGAAGAAAAAAAAGAATTAAATAACATTAATACAGTTTTAGAGAGCTTAATTATAAATACAACCTACTTAGCCTTAGTATCAGAATACAAATCAACCACTAAAAAAGCGAATGATGATATTCTAAATAAAAAAGAAGCACTAAAATTTGGTAAAAAAGAGCGTAAAAAACGAAGAGAAACTGCAATTTCAAAACTATCTGCAACTGAATATGCTCTTTTTGAGAAAACATTAAGTAAAGAAAGTATTGATGCTAAATGTTTTTTAAATAACGTTACTAGGTACTGGGAACACACTTTACAACCTATAAAAGATAAGCTTACTGTTTTTACAAATAAAATAACACTCTTAAAAGAACAACGAAAATCAAAATCTGTAGCGCTACAGCAATACATTTCAGAACAATATCAATTTTTAAATTCGAAAAAAGAAATTAAAAATTTAGCAGAATTATTTACTAAAACATCTGTCCAAAATTTACCTGCAGGTTCTGGTGAATGCGCAGCCCCTAAATTATTACAATATGCTTTTCTTAATAATTTAAAGCCAATTGCAATGGCTGAGTTTTGGTGGGGAGAATCACCAAATAAAGAAATACGAAAACATCAACAATTTTACCCTGCTTGTCAAGGAAAGTGTAAGCCTATTTTAACACATATGTTGTCGGGAATAGAAATGGACACAAATCCATTACTACAAAATCCTGCTATCGGAAAAGAACTTGAAACTATTTTTGAGGATGAGCAATTAATTGTCATTTATAAACCTAACGAATTTTTATCAGTTCCTGGAATCCATATTCAAGATTCGGTATACTCACGAATAAAACAACAAGTAAAAAATATTTCTGGGCCAATTATTGTTCATCGTTTAGATATGTCTACCTCCGGATTATTAGTTTTAGCAAAAAATAAAGAATCACATAAGTTTTTACAGAATCAATTCATTAATAGAACTGTTAAAAAAAGATATACAGCTTTGCTAGATGGTATTATTAAAGAAGATCATGGGTCTATAGATTTGCCGCTGCGTGTTGATTTAGATGATAGGCCAAGACAATTAGTTTGCGATGAACATGGTAAGCCTGCTAAAACTAAATGGGAAGTTATTGAACGTAAAAATGGAAAAACAAAAGTCCACTTCTACCCTATTTCTGGACGAACACACCAATTAAGAGTTCATGCCTCTCATGTATTAGGTTTAAACGCACCTATTGTTGGAGATGATTTATATGGTGTAAAATCTAATCGCTTACATTTACATGCAGATACGCTAGAGTTTTCTCACCCTACAACTAAGCAAAAAATGATATTTAAGAAGAAATCAGATTTTTAA
>BIBBJE_00130 HTH araC/xylS-type domain-containing protein
ATGTTAAAATATCTTTATTTTTCTTTAGTTTTTCTTTTTTCTTATACTTTATGTCATTCACAAGTTCATAATGAAAAAGAGCTAGAGCAGTTTAAAGAAAAATTTTACTTAAATAGAAAAATAGGTGTAGATAGCTCTTTATACTATATGAATAAGATGTTAAAAACTAATATAGCATCTTATAAAACATTTGCCTTTTCCGCAATAGAATATTTAAAAACAAGGGAAAAACAATTTGTTGATATCCAATTTTATAAGGATAGTATTCAAAATTATCTTCCAAAGATATCAGAAACGAAAAAGAATTATACAATACTTTTTGATATACATATATTATTAGGAAATACTAATAAAAGAAGAGAACTTATAAAACCAGCATTAGAAAACTATATAAAAGCTGAAAATTATGCTATCGCTGCAAATGATATTGAACGAATTATTAAAATAAAAGGAAATATTGCGTTAATATACCAAAACATGGGTGAACTTAGCAAAGCCTTAAACCAAGCAAAAAAAACACTTAGTCTTATAGAAAAAAACAAAGATTTTTTAGCAGACAAATACCAACTTAGAAAATATAAAACAGTATTAAATGTAGGAGCAATATATACTACTTTATTAGATAACACAATGAATCACCAATATGCAGATTCAACTTTGTTCCACTACAATTCATTACTTAAAGATAAAAATATTCAACTTAGTTCTTATCGTTATGCCAGAATCTATTATAGCTTAGGGAACGTTTATACTTTAAAAAAAGAATATTCAAAGGCTAGTTATTTTCTTAAAAAGAGTATAGCACTTTTTAAAAAAAATAATTCGTTTTCCTACTTATATAAAAGTCATTATAATATTGGTTATAATTATTTAATGGCAAATAACTTAGAAAAAGCAAAAAAAAGTTTTTTTTCGGTACTTCAAATAAAAAAAGACACCCTTTTAGATACTAAATATGTAAACACACACAAATATCTTTTTGAAATATATTTAAAACAGAATAAAAATGATTCTGCTAGTTATTATTCAAATCGTTATCACAAATTGCTTAACCTAGCATCAACAAAAGAGAATAAACAAATTATAGGGGCTGTTAAAGTAGACGCTGAAAATAATTATAATAAGAAAATTGATACATTAACAAAAAATACTACTAAAAAAACCTACTATTATATTGCAATTATTTTAGGTTTACTATTAGCACTATTAGCAAGTATTTACTTAATTATTAAAAATACTAAAGAAAAAAAGGAAACTAAAAAAAGATTAAGTGAGTTATTAAGTAAGGTTTCAAAAAACGAAAAATTAAAAGACAAAAACTTTTCACTTCCTAAAAACTTAAACATAAAAAATGAGCAACACCAGCAAATTATCAATGGTTTGTTAAAAATAGAAGACAAATTATACTATTTAAAAGAAGAATTTAATTTATATAATGCTGCAAAAAAAATAGGTACTAATACTACCTATCTCTCTAAAGTAATAAAAGAATACAAAAAGATGAGTTTTAGCGAATACACTAATGAATTAAAAATAAATTATATTGTAAATGTAATGAGTAACGATAAAAAAGTAAGAGCTTATACTACTCAAGCTATAGGAGAAATTGGTGGCTATAAAAATGCGAAGTCTTTTACTAGAATCTTTAAAAATTACACAGGAATAACTCCTTATCAATTTATAGAAAAAATTAATAAGGAGTTATAA
>BIBBJE_00135 hypothetical protein
ATGAAACTATTATTTATTGATACTTTAAAGGCTTATCAATTAACAAGGGAAGAGCAGTATAATGTTAAAGCTGAAGGTCCTAGTTTGAAAGGAGGACCAGATACAGATGGAGAAGAAAATTGTTTTAAATTACCATTAGGATCTACATATATTAATAAGAAAGGAGAACCTGCAATATGTTTATAG
>BIBBJE_00140 hypothetical protein
ATGAAAAAAGCATTTTTTTTATCAAAAGGATTGGAGAAATTTTCAAACTTAGAAATTAACGATTTAGCTCCTATTAAAGGGGGGGCGCTATATATTGAAGAGAAGATATATTACCCTACTAGTGGTGGTGGTAAATTATGTCCTTCTGGAATGGTTTGGAGTAATAGTCTAGGTAAATGTGTTACTGTTATTCTTAAAGATGTAAATCACGCAGTAAGATAA
>BIBBJE_00145 Radical SAM core domain-containing protein
ATGGATTTTAACTCATTAGCTATCAAAGTAGCTAGTCGATGCAACCTAAATTGCTCATATTGCTTCATGTACAATTTAGGAGACACTACTTATAAAAAACAACCTAAATTCATGTCGTATGAAACAGTTGATCATATAATTGAAAAAGCAAAAAATCATATAAAAAAATATAATAAAAAAGAGTTCTCTTTTCTATTTCATGGAGGTGAACCTTTGTTAGCTCCTAAAGAATTTTATATTGATTTTATTAATAAAGTTAAAAAAATACAAAACGAACTTAATGATGTATTTTTTTCTTTTGACTTACAAACAAACGGGGTTCTACTGGATGAAAGCTGGATTCAATTATTTAAAGAATTAAACATTTCTCCTAGCGTTAGTGTTGATGGTACTAAAAAAGCGCATGATATGTTTCGAGTAGATCATAAAGGTAATGGTAGCTATGATACTGTTTTTAAAAGCATCGGATTATTAATAAAAAAAATGACTTTTGCTGATATAGCATGTGTTATTAATATTAAAGAGACTCCAAAAGATATATATGAAAGTTTTAAAGAAATGAACGTTAGTTATGTGAATTTTTTAATCCCAGATTACACTCATGATAATTTTCCTTTTAATAGTAAAGAAGGCTTAATGGGAGATTGGTTAATTAAATTATTTGACATTTGGGTTAATGATACACAACGATATAAAATTCCATTATTTATAGGTTTATTAAATACTTTAATGAGAGTTAATGAGAATACAAAAAACGAGTCGACTGTTTTAATTATTGAAACTAATGGCGAAATTGAAGCTATTGATTCTTTAAAAGCCTGTGGTCATGGGTTTACTAAAACTGGCTTAAATATTAAAGAAGATAGTTTTCAAGATATTGAAAAAACATCTTTAGGTAAGTTATATTTTAATGATTTTAATTCTAAACTTTGTAAGCAATGTTTAGAGTGTCCTTTAAAAGAAGTTTGCAAAGGAGGTAGATTAGTTCATCGTTATAGTAAAGAAAACGGATTTAATAACCCTTCTATTTACTGCAATGATTTGATTAAATTGATAGCTCATATCCAGAAATTTTTTATCTCATGTTACCCTGATTTAAACAAAAAAGAGAACATAGAGGAAATATCACCTGATGAAATCATGAACTACCTTACTTCTATTCATGAAAATACTGAATCTATCTACAAAAAAGAATTAGAGCTCTTTTCTGAAATAAATATGAGAAGTGCGTCATAA
>BIBBJE_00150 hypothetical protein
ATGTTAGAATCAATTTCAAAACTAGGTACTGTTTTAAACAAAAAAACGCAAAAAACAATTAATGGAGGTCAAGTACAATGTCCTAGAAACCATATTCTTGTTTGTAATTATTTTGGATGCTATTGCAAAGATTTAAACCAAATAGACCCTATTGAAACAAAGTAA
>BIBBJE_00155 Lon protease
ATGACAGATATAAAAGATATGAGTAAATCAAAAATAATACATTTAGACAATTTGTCGCTTCAAGATGCTTTTAATGAAGATTCAGAATTAATTCCATTATTAACACCTGAAGATGAAGAAATAATAAATAAAGAAAAGGTACCTGCTGAGTTGCCTATTTTACCTTTAAGAAATACAGTGTTGTTTCCTGGTGTTGTAATTCCAATTACTGCTGGTAGAGATAAATCGATTCAGTTAATAAAGGATGCAAATAAAGGTGACAAAATAGTTGGAGTAGTTGCACAAAAAGATGGCGATGTTGAAGATCCTGGATTAAATGATATTCATAAAACAGGGGTTGTAGCTCAAATTTTGCGTGTTCTTAAAATGCCTGATGGTAATACAACGATTATTATTCAAGGAAAAAAACGTTTTGAAATAGATGAAATTACGCAAGAAGAACCTTATTTAAAGGCAAGGGTTCATGAGGCTGTAGATGATAAGGAGGTTGATGATCAAAAAGAGTTTGATGCTATTATAGAGTCTATTAAAGAGTTAGCTTTAGAGGTTATTAAAGAAAACCCAATGTTACCTTCAGAAGCTTCTTTTGCTATTAAAAATATTAAATCTAATTCGTTTTTAGTAAACTTTATTTCATCTAATATGGAGTTAAGTGTTGCTAAAAAACAAGTTTTACTTGAAAAAGATAATTTAAAAGAGCGCGCGTTATTAACGTTAAAGAATTTAGATAAGGAACTTCAAAAATTACAATTACGAAATGATATTCAATCTAAAACACGTTCTGATTTAGATCAGCAACAACGTGAATATTATTTACATCAGCAATTAAAAACCATTCAAGATGAATTAGGTGGTGTTTCTCATGATCAGGAGTTAGATGAAATGAGAGAGAAAGCTAAAACGAAAAAATGGAATAAAGAAGTTGCAAATACATTTGAAAAAGAGTTAAGTCGTTTAAAACGAATGAACCCTCAAATGGCAGAGTATGGTGTTCAGCGTAATTACTTAGAGCTAATGTTAGAATTACCTTGGAATGAGTTTTCTGAGGATAAGTTTGACTTAAAAAGAGCTCAGAAAATATTAGATAGAGATCACTTTGGGTTAGAGAAAGTAAAAGAACGTATTATAGAGCATTTAGCTGTTTTAAAATTGCGTGGTGACATGAAATCGCCAATTCTTTGTTTATATGGACCTCCAGGTGTTGGTAAAACATCATTAGGTAAATCGGTTGCAGAAGCATTAGGGCGAAAATATGTACGTATGTCACTAGGTGGTTTACGTGATGAAGCTGAAATTCGTGGACATCGTAAAACATATATTGGTGCTATGCCAGGGCGTTTAATTCAAAACATTAAAAAGTCTGGAACATCAAATCCTGTATTTGTATTAGATGAAATAGATAAGTTAAGTCAAAGTAATCAAGGAGATCCGTCTTCAGCAATGTTAGAAGTATTAGATCCAGAACAAAATACTGAGTTTTACGATAATTATTTAGAAGTAGGTTACGATTTATCAAAAGTATTGTTTATTGCTACTGCTAATAATTTAGGTCAAATACCATGGGCATTACGTGATCGTATGGAGATTATTAATGTTACTGGATATACGATTGAAGAGAAAGTTGAAATAGCTAAAAAATATTTATTTCCAAAGCAATTAAAAGAGCATGGATTAACTCCTGAACATTTAACTGTTGGTAAGAAACAATTAGAAAAAATAGTTGAAGGCTATACTAGAGAATCTGGTGTACGTGGTTTAGAGAAGCAAGTAGCTAAAGTTGTACGTTTCGCAGCTAAATCTATTGCAATGGAAGAGGAATATAATGTAGCTTTAACAAATGAAGATATTGAATCTATTTTGGGAGCTCCTCGTTTAGAACGTGATAAATACGAAAATAACGATGTTGCAGGTGTGGTTACAGGTTTAGCATGGACAAGTGTTGGTGGAGATATTTTATTTATAGAATCTATTTTATCTAAAGGAAAAGGAAACCTTTCTATTACAGGTAACTTAGGTAAAGTAATGAAAGAATCTTCTACAATAGCAATGAAGTATATAAAAGCTAATGCTGAAGAGTTTGGAATTAAACCAGAAGTGTTAGAAAAATACGACGTACATATTCACGTGCCTGAGGGTGCAACTCCTAAAGATGGACCAAGTGCAGGTATTACAATGTTAACTTCATTAGTTTCGGTATTTACACAACGTAAAGTAAAAAACAAGTTAGCGATGACAGGTGAAATTACTTTACGAGGTAAAGTATTACCAGTAGGAGGGATTAAAGAAAAAATATTAGCTGCAAAACGAGCAAATATTAAAGAACTTATTTTGTGTGCTGATAATAAAAAAGACATTGAAGAAATTAAAGAAGGTTATTTAAAAGGATTAACTTTTCATTATGTAACTGAAATGCATGAGGTTATCGACATTGCTCTTACTAAACAAAAAGTAAAAAATGCTAAGAAATTAGTGTAA
>BIBBJE_00160 Tetratricopeptide repeat-containing protein
ATGAAAACTAAATTACTATTTATTTCTATCATTTTACTTATAATTAGTTGTTCAACTAATAAAAACTCAGATGATTTTATAAAAAGCGCCACAGGTCGTTATTTTTTTAATGCTGATGAAGTTATAACCGTTAAATTTAATGACAATAAACTACTGCTAACATGGCGTAACCAAAACTTAACGCCTTTAAAAATAAATGATACCACTTTTTATGTTAGCGAATTAAATGAGAAGTTAATTTTTAATACTTTTAAAAATAATATTGAATTAGCTAAAAAACGTGAACATAAAGATAAATTATATGTTTTTAATAAGTTAAAGGATGGAGAGAAAACACCTAGTGAATACCTTTCTTTAAATAATTTTAAAGCCGCTTTAAACGGTTATAAAACTATTAAACAAAAAGACAGTTTAAATCCGGTAATTAGAGAAAACAACTTAAATCGTTTGGGGTATAACTATCTATCAAAAAAGGAATATAAGAAAGCAATTAGTGTGTTTAAAATTAATATAGAATTGTACCCAAAAAGCTCGAATACTTATGATAGCACAGGCGACGCTTATGCTAAAATGAAAGATACATTAAAAGCTATAACTTATTATAAAAAAGCAATAGCTGTGAATCCTGAAAACAGAAGCTCTAAAAGAGCTTTAAATAAATTAACAAAAAAAGAATAA
>BIBBJE_00165 putative metal-dependent hydrolase
ATGGAACATTTAAAATTCCCGATTGGTAAGCCTAATATTCCTGCTAAAATAACAGCTACTCATATTTTAAAATGGATTGAAGTTTTAGATAGCTTTCCTGACAAATTAACAGCTTTGGTTGAAAATTTATCTGAAGCACAATTAGATATCTGTTACAGAAAGGAAGGCTGGTCTATAAGACAAGTTGTTCATCATTGTGCAGACAGTCATCATAATTCATACACTCGTTTTAAATGGACTTTAACTGAAGATACTCCCGTGATTAAAGCATATTACGAAGATCGTTGGGCAGAATTATTTGATTCTAAGTCTGCCCCTATTAACCTTTCTTTAAATTCATTAAAAGCGTTGCATGCTAAATGGGTATATCTTTTAAAAGGGTTAACAAATGATGATTTAAATAAGTTTTTTATTCATCCGGATGGACTTGAAAAAGTTAGTTTAAAAGAAAATATTGGTATTTATGCATGGCATTGTAATCATCATTACGAACATATAAATCAGTTAATAATTAAAAAAGAATGGTAG
>BIBBJE_00170 TonB-dependent receptor
ATGCAAAAAACATATTTATTCCTTATCGTATTTATATTAGTATCAATAACTGGGTACTCTCAAACTCAAAAATTAAAAGGTCAGGTTGTTCATGCTGACACCAAAAAACCTTTAAGTGCAGCACATATTTTAAATCTAAATTCTGTTACAGGTACCATTACTAATGAAAAAGGTGTTTTTGAGCTTACCTCAAAAGCAAACGATACTATTTTAGTTTCTTTTTTAGGTTTCTCATCTATCAAACTAAAAGTTACAAACGACCTTTTAAAAGGGAATGAAGTAGTAATATCTTTAGTAGAAAAAGAAGAAGAGGTTAAAGAAATTGTTATTAAATCTACAAAACTTATTGGTGTTTTAGAAGTAGATGTTAAACAAGTTCCTAAAGATAGATTTACAAGAATACATATAAATGGGTTACCACAAACTTATGAAATTGGTAGACCTCAAAAAATATCATCTCCAATAGCTAAATTATTGAATCCTGTTGATTTAGTATATAATCTCTTTGGTAAAAAACCAAAGCAACTTAAAAAACTTAAAAAGTTAAAAAAAGAAGATGATTTACGTAAAATGTTAGCTGGTAAATTTGACAGAGAAGTTATGATGGAATATCTTGAAATGGATAGACAGGAATTAAATAAACTTTTATCAGATTGTGATTACTCTGAGTATTTCATAAAAAAAGCAAGTGATTTACAAATGATAGAAGCAGTATTAAATTGTTACGAAAATTATAAAGCTCTAAAGAAAGGTAAAATTGAAATAAATAGATTACCCGAGAACAGGAATTAA
>BIBBJE_00175 Phosphoribosylformylglycinamidine synthase
ATGATTCATTTCTTTGGAAACAAAAACAGTAAAGTATTCGCTGTTCAAACAACAAAAGAATTAACAACAGAGACAACTTCTAAATTGACTTGGCTTTTTGCCAATCAACCTAAAATAGAACAAGCATCAATAGATGCTTTTTTTGTTGGTCCTAGAGCTGCTATGATTACTCCTTGGAGTACAAATGCTGTAGAAATTACTCAAAACATGGGTATCTCTGATATTATTAGAATTGAAGAATTCTCTGCAATTACTGAAGAGTTTTCTGATTTTGACCCAATGATTTCTGAGAAATTTAACTCTTTAAATCAAGATTCTTTTAATATTGATATTCAGCCAGAAGCTATTTTAGAAATAGATAATATTGCAGAATATAATACACAAGAAGGATTATCTTTAAGTGATGAAGAAGTAACATACTTAGAAAGTGTTGCTACTAAAATTGGAAGAAAATTAACAGATTCTGAAGTATTTGGATTTAGTCAAGTAAACTCAGAACACTGTCGTCATAAAATATTTAATGGAACTTTTGTTATTGATGGAGAAGAGCAACCTACTTCTCTATTTAAAATGATAAAAGAAACGTCTAAACAATTTCCTAATGATATTGTTTCTGCATATAAAGATAATGTTGCTTTTATAAAAGGACCAAAAGTTGAACAGTTTGCTCCTAAAACAGCAGATAAACCAGACTTTTATCAAACTTCAGATTTTAATTCTGTAATTTCTTTAAAAGCTGAAACGCATAACTTCCCTACAACTGTAGAACCTTTTAATGGTGCTGCTACTGGTTCTGGAGGTGAAATTAGAGATCGTTTAGCTGGTGGAAAAGGATCTTTACCTTTAGCAGGAACAGCTGTTTATATGACTTCTTACTCTCGTTTGGAAGCTTCTATTGATTCTGTTAAGAATACAAGGTATTGGGAAAACAAATTTGAAGCAAGAGATTGGTTATACCAAACTCCAATGGATATTTTAATAAAAGCATCTAATGGAGCTTCAGATTTTGGAAATAAATTCGGACAACCTTTAATTACAGGTTCTGTATTAACTTTTGAACATGAAGAAAATTCTTCTTCTAGTGAAGCTAAACCTAGAAAATTAGGATTTGATAAGGTTATTATGCAAGCTGGTGGAATTGGTTATGGTAAAGCAGAACAAGCTTTAAAAGACACTCCTAAAGAAGGTGATAAAATTGTAATTCTTGGTGGTGAAAACTACAGAATTGGAATGGGTGGAGCAGCAGTTTCATCTGCTGATACAGGTGCATTAGATTCAGGAATTGAATTAAATGCAGTACAACGTTCTAATCCAGAAATGCAAAAACGTGCTGCTAATGCAGTTCGTGGAATGGTAGAAAGTGAAGAAAACTTTATTGTTTCTATTCACGATCATGGTGCTGGAGGACATTTAAATTGTTTATCTGAATTAGTAGAAGATACTGGAGGTAAAATTAATTTAGATAAATTACCTGTTGGAGACCCTACCCTATCTGCAAAAGAAATTATTGGTAACGAATCTCAAGAAAGAATGGGATTAGTTATTGCTGAAAAGCATATAGATACTTTACAAAAAATTGCAGAACGTGAACGTTCTCCAATATATAATGTTGGTGAAGTTACAGGTGATGATCGTTTTACTTTTGAATCTGAATCAACAGGTGAAAAACCAATGGATTTAGCATTAGAAGACATGTTTGGTTCTTCTCCTAAAACTATTTTAACAGATAAAACTGTAAAAAGAAACTATAAAAACTCTAGATATAAAGTTAAGAACTTTAATAACTATTTAACGCAAGTTTTACAATTAGAAGCTGTTGCTTGTAAAGATTGGTTAACAAATAAAGTAGACAGATGTGTTGGTGGTAAAGTTGCCAAACAACAATGTGTTGGTCCATTACAAATTCCTTTAAATAACGTTGGTGTAATGGCGTTAGATTATAATGGAAAAGAAGGAGTAGCAACTTCAATCGGGCACGCTCCTATTTCAGGGTTAATTGATCCTGCTGCAGGAAGTAGAAATGCAATTACAGAATCTCTTACGAATTTAATTTGGGCACCACTAAAAGAAAACTTAAAGAGCGTATCGCTCTCTGCTAACTGGATGTGGCCTTGTAAAAATGAAGGTGAAGATGCTCGTTTATATAAAGCTGTTAAAGCTGTATCTGACTTCTCTATAGGTTTAGGAATCAATGTTCCAACAGGAAAAGATTCTTTATCTATGAAGCAAAAATATGCTGATGATGAAGTAATTGCTCCAGGAACCGTTATTATTTCTGCAGCAGGAAACTGTAATGAAATTAGTAAGGTAGTTGAGCCTCTTTTAAAAGTTGATGGAGGAAATATCTATTATATTAATATTTCTCAAGATAACTTTAAATTAGGAGGAAGTTCTTTTCACCAAGTTTTAAATACAATTGGAAACGAAACTCCTGATGTAAAAGATACTGCTTTTGTAAAAAATACTTTTAATACAATTCAACAATTAATTAAAGATGATAAAATTACTGCTGGGCACGATGTTGCTTCAGGTGGTTTAATTACATCTTTATTAGAAATGTGCTTTGCTGATGTTAATTTAGGAGCAGATTTAAATATTACATCTTTACAAGAAGAAGATTCTATAAAAGTATTATTTGCTGAAAACGCAGGAATTGTTTTTCAAGCAGATGCTTCAGTTGAAACTATTTTATCAGAAAATAAAATTGAATTCTTTAATATTGGTACTGCAAATAATACAGGAACCGTAAGTATTAAAAACAACGAAGATACTTTCTCTTTTGATATAACCGAAACGAGAGATGTTTGGTATAAAACTTCTTATCTATTAGATCAAAAACAAACAGCTAATAACTTAGCTAAAGATCGTTTTGATAATTATAAAAATCAACCTTTAAAATACACCTTCCCTACTCACTTTACTGGTAAATTACCTGTAAATTCAAATGAAGGAAAGCGTCCGAAAGCAGCAATTATTCGTGAAAAAGGTTCTAACTCTGAACGTGAAATGGCTAATGCAATGTTTTTAGCTGGTTTTGATGTAAAAGATGTTCATATGACTGATTTAATTTCTGGTCGTGAAACTTTAGAAGATATTCAATTTATTGGAGCTGTAGGTGGTTTTTCTAATTCAGATGTTTTAGGTTCGGCAAAAGGTTGGGCAGGAGCATTTAAATACAATGAAAAAGCGAATACTGCTTTAAATAATTTCTTTAAAAGAGAAGATACTTTGTCTGTAGGTATATGTAATGGTGCACAATTATGGATGGAGTTAGATTTAATTAATCCTGATCATAAAGTTCATGGTAAATTAGTTCATAATGATTCTCAAAAACACGAAAGTTCTTTTACTTCTGTTAAGATTCAAGAAAATAACTCTATAATGTTATCTTCTTTAGCAGGAACGGAATTAGGAGTGTGGATTTCTCATGGTGAAGGTAAATTTAACTTACCTGAAGCTGAAAGTAATTATAGTATTGTTGCTAAATACGGTTATGAAGGATATCCTAATAATCCAAACGGTTCAGATTTTAACACTGCAATGATGTGTGATACAACTGGACGACATTTAGTTACAATGCCACATATTGAACGTTCTACTTTTCAATGGAACTGGGCAGATTATCCTAATGGAAGAAAAGATGAAGTTTCTCCTTGGTTAGAAGCCTTTGTAAATGCTCGTAAATGGGTTGAAAACAAATAA
>BIBBJE_00180 Putative threonine/serine exporter
ATGAAAATTCCAAAAAAATATCAATTTATAGTTGAACTAGGAAAAGCTCTTCATATATATGGTATACCTTCATATAAAATTCAATCTTATTTAACCGAAGTTGCTAAAACTAAAGGAATTGTAGGTAGCTTCATGGATTTTCCCACATGGATAAGTTATGTTTTTTACGAAGATGAAAAATCTTATAACTATATTGAATGCATCCCTCCTGGTCAGCTAAACTTAGGAGCATTTGCTAAAATTGCAGAACTCACTAATAAAGTAATTAATTCTGAAATTGATAACGATTCAATAACTAATGAATTAAATATTATTCATTCTAAAACTAAAGAGGTAAATCATATATTTTTAACTTTTTCCTATGCTTTTGCGGCTGGTAGTTTTAGCCTATTAATAGGCTCAAATTGGGTGTCTTTTGCAGTTTCTTTATTTTTAGGAGCATTCATATACCTTCTAGTATATTTAGCTACAAAATCAAAATATATAGAAAATATATTTGAATCCTTCAGTGCATTGATTGCAACCATTATAAGTTGTCTTTTAACTTTAGTTTTTCCAGAACTTAATTTAGGTTTAACCATATTAGCTTCTATCATTATTTTTATTCCAGGATTAGCAATTACTACTGCTTTAGAAGAAATAACTTCTAAAAATTTAGTTTCTGGAGGAGCAAAGCTTTTAGACTCAATTCTCTTATTATTTAAACAGTTTTTTGGTGTATTACTTGGTTTAGGCTTAATGACATCTTTCATTGATATCGATTTAACTTATCATACTTCTGAAACTCCAAAATGGGCTATATTTTGCGCAGTACCACTACTTTCAATTTCTCTTTTACCTATATTTCAAGTACGAAAGAAAGATATCTTTTTTGGTGTATTAACAGGGGCTTTGGCTTTTTTTATGACTGTTTTATTATCAGGGTATGGAATATTAGTGAGTACTTTTGTAGGAACCTTGGCTGTGGTTGGAATAAGTCGTTTATTTGGTAGAATTTCTAAAACACCAAAAACAGTATACTTAACGCAAGGTATTATAATGCTTGTGCCTGGAAGTAAATCATTTATGGGATTAAGTAATTCATTATTAAACTCTTCGATTGCAGGCTCTGTAAACTTATTTGAACAAGTAGCTTTTATACTAATGGGTATAATTGGAGGACTTCTATTTGCAGGTACATTTAGAGAAAGAAGAAATAAAAAAGCTAGATTATAA
>BIBBJE_00185 winged helix-turn-helix transcriptional regulator
ATGGAAATAAATGATATAAATAAAATAATAGATTTTAATAAAAGATATACTAGATTGATAGGTATGCTACAAACTAGTTTTCTAGACAGTAATTATTCATTTACGGAAGCTCATATTTTAAGTGAATTGTCTTTTCATCCTAATTCATCTGCAACTGTTATAAATGAACAATTGAATTTAGATGAAGGATATTTAAGTCGTGTTGTAAAAAAATTAAAAAATGAATCGTTAATCACCAAAACACAATCTTCCCAGGATAAAAGAATATATTTATTAAGTCTAACAGAAAAAGGAGAAAAAGTATATAAAAAATTAAATAAACTCTCTGCAGAATTAGTATTATCAAGTACTGAACATTTAGACGAAATAGAGAGGAAGGAATTAGCTAATTTATTAGAAAGAGTAAAAGACTTAATTTTAAAATAA
>BIBBJE_00190 EamA family transporter
ATGAAAAATAAAAGCGGTACTGGAATATTATTTTCATTTCTTTGGGCAACAGCAGCTATTGCAATGAAAATTGGTGTTTTATCAGCTGAACCATTGGTTTTAGCTGTTATTAGGTTTCTTATTTCTGGATTAATAATGATTACTATATCATCATTTATACTGAAAGAAAAAACACCTCAAAAAAAAGATTGGTATCAAATATCAATTTTTGGTTTGCTTAATATTAGTATTTACTTAGGCTGTCTTTTTACAGCTATTATAACTGTATCTGCTGGGTTGTTAAACTTATTTATAGCTATAAATCCAATTTTGATTACTTTATTTACCAGTTATTTTCTTAAAAGAAAAATTTCATTTAGTGAAAAAATAGGCTTTTCAATTTGTTTTATAGGCTTATTTATAGCCACGATACCAACAATAGTAGAATCAAAATCAAATTTTTGGGGTATTTTTTTATTAATTTCAGGAATGATTTCTTATTCTTTAGGAAGTGTATATTATAAAAAAATTGATTTAAAATTATCTGATTTAACAATTAATGGTTATCAAACTTTTATTGGCGGTCTATTTTTACTTCCAATCGCATATTATTATAAATCTCAAATTATTCTCTATGATATTAATTTTTATGTATCCTTAGTTTGGTTAATTGTTATAATCTCAATCTTCGCCAATAATATTTGGTTTAGTTTATTAAAGAAAGATACGGTAAAAGCTAGCAAATGGTTGTTTTTAGCTCCTGTGTTTGGATATTTTTTATCATTTTTTATACTAGGCGAAGAAATAACTATACATGCTTACCTTGGGATTGTATTTGTTATTTTAGGTCTAAAAATAAGTCAATAA
>BIBBJE_00195 cytochrome P450
ATGACCAAAATAAATACTCTTCCTCGTACTTTAAATGATTTAAAAACACCAAAAGGTAGTTTTATTCTTGGTAATTTAAAAGACTTCAAAAAGAAAGATAAGCATCGAATTTTAGAAGATTGGGCTAAACAGTTTGGTGAACTATATACCATAAAATTAGGCCCTTTAAAAGTTTTAGTATCTGCTGATTCCGATTTTAACACAGCTGTTTTACGTCAAAGACCTGAGATATTTAGAAGGCTTTCAAAAATTAACGAGGTGTTTGTTGAAATGGATTTTCACACTGTTTTTAATGCTGAAGGAGAACATTGGAAAAAACAACGTAAACCTGTAACAGAAGCTTTAAATGTAAAAAAAGTAAAAGGCTACTACCCTATAATTCAAAATAAAACAGAAAATATTATATCTAAAATTCAAAAATATAGTTCTTCTAAAGACACTGTTAATATTATAGAAGATTTTATTGCTTTTACCATTGATGTTACTACAGAAATAGCATTTGGTTATAAACTAAATACAATTCAAAATAAAGAAGATAGTTTTCAAAATCATTTAGAAATTATATTTCCAATGATTAATGACCGAATTACAGCTCCTTTTCCTTTGTGGCGGGTATTCCCTAAAGCTAAGGATAAGCAATTAAAAAAATCATTAAAAGCTATAGAAAATATTATTCATCAATTTATTAGAGATGCAAAATATAGATTGGAGGAAAATGAAGAATTACGAAACAATCCTTCTAATTTTTTAGAAGCTTTATTGGTTGAAAGTGAAAAAGAAGATAGTGTTTTTGATGAAAAAACTTTGTATGGAAATGTTATTGCCATGCTATTAGCTGGTGAAGATACTACTTCAAATACCTTATCTTGGACACTTTATTATTTAGCCCAAAACCCAAAAATTGTTCAAGAAATAAGAAATGAATCTAACCTTACTTTTAAAGGTAGCATTCCAGAAAATTATGAACAATTAAATTATTTAAAATATACCAATGCAGCTATACAAGAAGCGATAAGATTAAAACCCACTACTCCAATATTATTTTTTCAAGCAAATGAAGATGTAGTTTTAAATAATTTATCGATTCCTAAAGATACTAGTATTATTCTACAGAATAGTTTTGCTTCTATGCAAGAAGATAATTTCTCTGATCCTACAGAATTTGCACCAAAGCGTTGGATAAAATCAGAATGTCCTTATCAAAATCATAAACCAAAAACAATAAAAGCTTTTGGAGGTGGTGCTAGGCTTTGCCCTGGTATGCATTTATCTATGATTGAAATGACAACTGTAATATCTAGTATTTGTAAACAATTTGATATAAATCTTGCAGTTTCTCCTTCAGAAGTCAAAGAAAATTTTGCTTTTACAGTGCAGCCAGAAAATTTAAAGGTTCAATTTAAAAAAATAAAAAATTAA
>BIBBJE_00200 Hsp70 protein
ATGAATAATGTTTGCGGGTTAGATTTTGGAACTTCTAATACTATTAGTACAATTTATAAAGACGGAAAAGACATAATGGTTCCGTTAGAGGAAAATAACAAATCATTACCAAGTTGTGTTTTTTTTCCTTTTAATGAAATAGAAAACCCTATTTATGGAAATGTAGCAACGAATACTTACATAAATAATGGTTATGGTAGGTATATGAAGAGCTTTAAAAGAATCTTAGGAACTACTTTTTTTGAACAAAGAACAGTTTTGAGGCCTGGATACAATATTTCTTTTCAAGATATTATTATTAATTATATAAAGTATGTAAAGAGTAAAACCGAAAAATTTACAGACAAAGAAACAGATTATGTCGTAATAGGAAAACCTGTACGTCTTTCAGAAAACACTAATGGTGCTAATTCAGGAATAGCACAATTAGAGGGTATTCTAAAAAAAGTAGGCTATAAAAATTATTCTTTTCTAGAAGAACCAATTGCTGCAGCTTATTATCATAAAAAAAGTTTAAAAGATAAATCGCTAGCTATTGTGGCAGATTTAGGAGGGGGAACTTGTGATTTTACAATTGTAGAGGTTAATAAAGGAGAGAGTGAGTTAAATATTTTATCAACATCAGGTATTTCTTTAGGAGGTACAGATCTCGATAGTCAATTTGCTTTAAAAGCATTTTTTCCAGAATTAGGTTATAATACTATTGATAAATTTAAAGGGATAACACTACCAAGTACACCTTATAGAGATGCTGCTGATTGGAATAAAATAACAACATCATTATATTCAAAAAAAACAGAAATGTTAGTGAGAAAAATGGTAGCCAATTCAAAATATCCAGAAAAAATTATTCAGTTTCAAAAATTAATAAATGAAAAGAATGCACATTCATTATTAAGTGAAATTGAAGATACAAAGATTAAGTTGTCAGAAAAAGAATTATTATATTTTAATAGTAGTTTTATACCTAATACAGTTGATTTAAGTATTACTAAAAATATTTTAGAAGATTCGATAGAAAATAGTGTAGATAAAATTCTTAATACAGCTAGTGAATGTTGCAAGCAAGCTGGAGTTAATAAAACAGGCATTGATTACCTTATTTTAACAGGAGGAACTAGTAAAATGCCATTGATAAAAGAGTTATTTAAAAAAACTTTTTCTAATGCAATGTTAATTGAAAATAATGCGATGGATTCTGTAGCTTTAGGTTTATTGGAAAAAGCTAAAAAAGATATTCTTTAA
>BIBBJE_00205 DUF2807 domain-containing protein
ATGAAATTTAAATTATTTACTTTTTTTACATTCTTATTATTTATAAATAATAGTATAAATGCACAAGAAACAATAAAACTAAATCAAAATTTTAATAAAATAATTGTAAGTCCACATATAGAAACAATTTTTAAAAAAGGAACTGAGTCTAGCATTAAAATTGAAGACATAAATGTTTCTAAAGAAAAGTTTAAGTATGAAATAGTGAACGGAACATTACAAATATATTTAGAAGGAGCTAAAACTTACACAAAAAATAAGAAGATGGTTAACAGCTATTCTAGAAGAAAAGTACCTTTATATAAGGGTAGAGTTGTTAAACTAATTATTACTTATTCAGATGTTAAAACATTTTCTTTAAGAGGAGAAGAAAAAATAACATTTCAGAGTCCGTTAATACAAGAAGAATGTAAATTACGTATTTATGGTAAATCAGAAGTTACTGTAAATAAAATTGATGTAGATAAACTTAATGTAACTATTTATGGAGATAGTTTTTTAAATATAGAAAAAGGAACTGTTAACAAACAAAAGGTAACAGCTTATGGTGCAAGTAAAATGATGGCTTTAAATGTTTTATCAAAAGAAACTAAAATAACTGCCTACGGAGATGGAACTTTTCAATTTAATGTATCTAAAAGAATAAAAGTAACCTCATATGGTGAATCAACAATAAATTATAAAGGTAGTGCTGAATTGAAAAAAGGAATTATTATAGGTGAATCAATAATTAATAATATAAATTAA
>BIBBJE_00210 Macrolide export ATP-binding/permease protein MacB
ATGTTACAAACATGGTTTAAAATATTTTTTAGAAACAGTCTAAAAAACTGGTTAAATTTAGTTGTTAATATATTAGGTTTAACAATGGGCTTTGCAGGATTATTATTAGTTTTATTATACTTTAATGATGAGCAAAGTTATAATACAAACAATATAAATTCTAATGAAATTTACAGAGTAATTCATAAAATGTCTAATGGAAACATTTGGGATGGCAGCACAAATGTAGAGGGTGCAAAGTATAAAGAAGATATACCCGAAATTAATGATTTTTATTTGAGTAAAGGTTGGACTGAGAGTTCAGTTGTTAAGATAGGAGGAAAGGCGTTTTTTATTGATGATGTATTGCAAGGAAATCCTAATTTCTTTGATTTTTTTCCGTTTCAAATTACAGAAGGAAGTGCATCAAAATTTAAAGAAGCTAGAAATCATTTAGCAATATCAGAACAGCAAGCAAAAAGATTATTTGGAGAAACACCTGCTTTGGGTAAAACAATCGAATTTTTTAACATAAACTTCACTATTACAACTGTTTTTAAAATAATTGGAAAACATTATTTTATGCCAAATATTATTATTCAATTTGAAAAAGAACAAACAGGACATTGGGGGGATTTCTCTAATAATTTATTTGTAAAATCGGATAAAGGTTCTGATTTGGAAATAATCTCAAAAAAAATAAATGATATTTGGTATGCTAATACCATTGTTCCAAAAGCAAAAAAAGAAGGAATTCTTGTAAAAGAATTTATAGAGAAATATGGAATTACAGTCGTTATTTTAGAACCAATAAAAGACATTCGTTTAAGAACAATTGCTGATGGTGCAGGCCCTGAAGGGAAAGGGAATTATCAACTGATACTTATAATGTTATCTTTATCAATATTATTAATTATAATTTCTTGTGTAAATTTTATAAACCTTTCTATAGCATCAGCAACACAAAGGGCAAAAGAAGTAGGGGTAAATAAAACATTAGGGGTTTCTAAGTTACTCCTAATACAACAGCATATTTTAGAAGTCGTTTTTCAAGGAATTATAGCTTTTCTTTTATCATTATTATTGGTAGAACTTGTTTTACCTTCATTTAACAGTTTTATGAATAAGGAAATTTCTATTTTTAATTTTAAACTATTTTTAAAGGTTGCAACTTTAGCTTTATTTATTTCAATTATTATTGGTGTTATTCCTGCGATATATCTTTCTAAATTTAAAGCAGTAGAAGTATTAAAAGGAAATGTTTCAAGAAGTAAACAAGGTGTTTTTGCTAGAAATTTAATGCTAGGATTACAGTTTTTAATTTCTGGATTCTTTTTAACAGGATCTATCATCATTAACAAGCAAGTAAATTATATGATGAATAAAGACCTTGGTTTTAATGGAAACCAAGTAGTTGTGGTTCCTATGAATGAATATGATAATAGATATAAAAAATACCAACTAGCTAAAAAAGAGCTAACTAAATATCCAGATATAGAGATGGTTACTAGTAATTCTTTTACTATTGGAGGTGGAAGTGATTCATCAACTAATATAGATTATAAAGAAATTTCTTTAGAAGTAAACGCAAACGCTATAGACTTTAATTATTTAGATGTTATGAATATTAAAGTTGTAAAAGGTAGAGGGTTAAAAGAAAATAGAGCTTCAGACACTATTAAAAATATTTTAATAAACGAAACTTTAGCAAAAGCATTTAATATATATGATGATCCCATTGGCAAGAAAATAAATTTAGGTTTTGGAGCGGATGATAATGATGGTAAAAAGATGAATGTTATTGGTGTTGTAAAAGACTATCATTCTAGAGGTTTAGATAGTAAAATACCGCCAACATTTTTTATTCATTGGAATAACTTTGATTGGATGAAAAATAATTTTTGGATGATGCAATTTAAAATCAAACCAGGTAATACTCAAGAAACACTAAAACACATAGAAAACTACTGGAAAGATAATGTAGAGCAAGGATATCCATTTAATCCAAGTTTTGTAAACAAACGCTTTGCTAGAACATATAAAAAATATCAAAACCAACAAACGTTATTTTTTATTTTAACTACTCTTGTAATAATAATTTCCTTATTAGGTTTGTTTGCTTTGGCAACGTTAACAATTCAACAACGATTAAAAGAAGTTGCTATTAGAAAGACACTAGGAGCATCGGTAAAAGAAATAATGTACGAATTAATAAAAAGCTTCTTAAAAATAACTATAATATCATCAATAATATTAATTCCTGTAGCTTATTATTTTATGCAAAACTGGCTAAATAATTTTGCATACAGAATAGAAATGCCAGTATTACCATATATAATAACACCAATTATTTTAATTATTTTAGTTTTTGTGGTCGTTGGTTTAAAAGCATATAGAGCAACTAAAATAGATTTAATAAAATATTTAAAATTTGAATAA
>BIBBJE_00215 ABC transporter permease
ATGTTACAAATATGGTTTAAAATATTTTTTAGAAATCAGCAAAAAAACTGGTTAAATGCATTAATTAATATTAGTGGTTTAACACTTGGTTTGGCTGGATTGCTTATTGTGTTGTTATACTTAAATGAAGAGCAAAGTTATAATCAATGGAATCCTAATAAAGAAGAGATTTATAGAGTAAATTTAAAGCAGGCAAAATCGAAAGAAGTTTGGTTTACAGTAAATGCAGGGATGTACCTTACATACCCAAAAGAATTACCAGAAGTAACTGAAGCTTTAATGGTGCAGCCATTTTACAGAAGTAGGGTAGTACAGTTTAACGATACTTTTGAGTTTACAGACAAAGTAACAATAACAGATCCTCAGTTTTTTAATTTTTTTCCTTTTGAAATTATTGATGGTTCTACTCAAAAATTTACTGAAACAAGAGCACATATTGGATTATCTAAATTATATGCTGAGCGTATATTTAAAGGAGAAAGGGCAGTAGGAAATTCAGTAAAAATAGGAACTAAAAATTATATTGTTGCTTGTGTATATAATATTCCTAAAAACTCACATCAAGAACCAGATTTGTTAATTCAGTTTGATGAAGATTTTGAGGTTCATTGGGGAAATCATAATAACGAACTATTTTGCAAAGTTACTAAAGGAACTAATTTGGCTGATTTAAAACAAAAAATGAACCAAATAATTATAAATAAAGCTTTTAAACCAGCAGCAGAAGAGAATGGAATTACTGTAGAAGAATTTGATAAACGTTATGGAATACCTACTGTTCTTTTAGATAAATTAAGCACTATTTATTTACATAATACTGCAAAAAGAGCTGGTCCTAGTGGTACAGGTAATTATCAACTATTAATGGTTTTATTAGGTTTATCTATACTGTTAATTGTTATTTCTTGTGTAAACTTTATTAATTTATCTGTAGCTTCAGCTACTCAAAGATCAAAAGAGGTTGGAGTTAAAAAGACACTTGGTCTATCAAAAAGACAATTATTATTGCAATATATATTTGAAGTCGTTTTTCAAGGTATTATCTCATTTATTTTAGCATTAATAATTGTCGAATTAACATTACCTTTTTTTAATGATTTTGTACAAAAAGACATTTCTATATTAAATGTTAGTTCATTATCTACTTTATTTATAACAGCTATTTTAATATCAATTTTTATTGGAAGTATTCCTGCTTTGTATTTATCAAATTTTAAAGCAATAGAAGTTTTAAAAGGGAGTATTTCAAAAAGTAAAAAAGGAAATTTAGCAAGAAATATAATGTTAGGACTTCAGTTTTTAATATCAGGTTTTTTTATAATTAGTATGTTAATTGTAGGAAATCAAATTAATTATATGATGCAAAAAGAACTTGGTTTTGATAAAGAACAGGTTTTATCAGTAAAGGTTTACAATTTAGAAAACAAATACAAAAAATACGAATTAACAAAAGATGTATTATCAAAAAATAAAAACATTTTAGCAGTTAGTTCAAGTATGTTTGTTCCAGGAGATGGTTGGGTTAGTGGTACTTCTTTAAACCATAAAATAAATGATATAGATTTTAATTCAGCATCTAATACAGTAGATTATAATTACATAAATTTTGCGAAAATTAAAATTTTAAAAGGACGTAATTTTTCAGAGGATATAGCATCAGATACTATTAGTAAAATTATAATTAATGAAAGTGCAGCTAAAAAATTAGGAATATATAATGACCCAATAGGTCAGATACTTAATTTAGGTTGGCAAGAAGATAATATGCCAGGACTTGAAGTTATAGGAATGACAAAAGATTATCATTTTGATGGTTTTGATACTAAAATTGCTCCAATGTTTTTTGTTCTTTGGGATAATTTTGATTTTACCAAAAGTTGGATGTCGAGTATTCAGTTTAAAATTAAACCAGAGAATATAGATCAAACAATTGTTGATATTGAAGAGTTTTGGAAGCAAAATGTTGATGCAAAATTTCCATTTACGTATGAGTTTTTAGATCAGAAATTTGCTGAAACTTATGATAAATACCAAAAACAGCAAACAATGTTTTTAATACTATCTGTATTCGTAATTTTAATTTCACTTCTTGGATTATTTGCTTTAGCTACACTAACAATTCAACAACGATTAAAAGAGGTTGCGATTAGAAAAACATTAGGGGCATCAGTAAAAGAGATAATGTTTCAGTTATTAAAAAGCTTTTTAAATGTTGTACTTATCTCTTCAGTAATATTAATTCCTATAGCTTATTATTTTATGCAAAACTGGTTAAACAATTTTGTGTACAGAATAGAAATGCCAATACTGCCATTTATTATAACACCAATTATTTTAATCGGTTTAGTTTTTATAGTAGTTGGTTTAAAAGCATATAAGGCCACCAAAATTGATTTAATAAAATATTTAAAATTTGAATAA
>BIBBJE_00220 ABC transporter, ATP-binding protein
ATGATAAAAATAACAGATTTAGTAAAAGTTTACCGAACGGAAGAAGTAGAAACAACAGCATTAAATAAATTAAGTTTAGAAGTAAAAGAAGGTGAATTTGTATCTATCATGGGAGCATCAGGTTGTGGTAAATCTACTTTATTAAATATTATTGGGCTATTAGATGCTCCAAATAATGGAAGTTATCTTTTTGACGGAACAGAAGTTGCAAGATTTAATGAAAAGCAACGCGCTGGCTTACGAAAGGCAAACATTGGTTTTGTTTTTCAAAATTTTAACTTAATTGATGAATTAACAGTTTATGAAAATGTTGAGTTGCCTTTAATTTATAATAAAATAAAAGCTTCAGAAAGAAAAGAGCGTGTTAATGAGATTTTAGAAAGAATTGGTATAGCACACAGAGCAAAACATTTTCCATTACAATTATCTGGAGGTCAACAACAGCGAGTTGCTGTAGCTAGAGCTTTGGTAACAAATCCAAAATTAATTTTAGCAGATGAGCCAACTGGAAATTTAGATAGTAAAAGTGGTAATGATGTAATGGAATTATTAACAGAACTACATGCAACAGGTGCTACTATTGTAATGGTAACTCATTCCTCTTATGACGCTCAATTTTCATCTAGAGTTATTACATTAAAAGATGGAGAGATAATTTCTGAAAAAACAAATGAACATAAGGTAGATGTTTTAGTTAAATAA
>BIBBJE_00225 efflux RND transporter periplasmic adaptor subunit
ATGTTATTATGGGGAATTCCAATTGTGTTATTATTTATTTTTACTTTAATGAATTTAACTCGTAAAAAACAAGTTAATCTTAAAAAAGACAATTTAAGTATTAGAAAAATTTCACTAGGTAATTTTGAAGATGTTGTTTTATTTAATAGTACTGTAACACCTAAAACATCTGTTTTAGTAAATGTAATTCAAGGAGGTTCAGTTTCTGAAATTTTTGTTGAAAGTGGACAGATGATAAAAAAAGGGACACCTTTATTAAAAGTTTACAACCCTAATGCTGAGTTAAATTATTTAACTCAAGAGACTGCTATTGTTGAACAAATTAATAATTTAAGAAATATTAGAGTAAATATAAAGAATCAACAATTAAACTTAGATCAACAATTATTAAGAATCGGAAATGATTTTAGAAGTGCAAAACGTCAATATAAATTAGATTCAACACTGTATTTTAAAGAAGTAGTTGCTAAGAATGATTATCAAAAATCTAATCAAGAATACACATTTCAAAAAGAAAGAAATGGAGTTATTAAAAGAAGCGTTTCTGAAGAGAAAAAGAGTAGAGGTGTGCAATTATCTAGAATAGATATTTCTATTAATAACATGCAAAAAAGTTTAGAATTACTACGTAAAAACAAAGAGAATTTTGTTGTAAAAGCACCTGTTAATGGTTTATTATCATCATTTAATCCAATTTTAGGACAAAATTATAATCAAGGACAGTCAATAGGGAAGGTGGATGTTTTAGATGGATATAAATTAAAAGCAAGAGTAGATGAATACTACATTTCTAAACTAAAGAAAGATATTAATGGAAGCGTTAGTATAAATGCTAAAAATCATGATATTGTATTATCAAAAGTCTTGTCAGAGGTTGTAAATGGGCAATTTGAAGTGGAACTTGTTTTTAAAAATGACACACTTCCTAAAAGTATTAAAAGAGGAATGTCTTTAAAAACAAAAGTATTTCTATCTAATAACAGTAAAGCTTTGTTAATACCAAAAGGTCAGTTTTATCAAAGTACAAATGGAGCATGGGTTTTTGTTTTAAATACTGAAAATAAAGCAGTAAAACGCACTATTAAAATAGGTAGAGAGAACCCATTTTATTATGAAGTTTTAGAAGGATTAAAAGAAGGAGATAAAGTAATAACGTCTAGTTATGATGATTATAAAAATGTAGAAGAGCTAAATATTGAATGA
>BIBBJE_00230 Sigma-54-dependent Fis family transcriptional regulator
ATGAGAAAAAAGGAAGCAACCATATTAATAGTTGATGATGATGATGATATTTTATTTTCTGCTAGAATAAGTTTAAAAAAATATTTTACTGAAATAATAACAGCTAATAATCCTAAAAAAATAAGTAATCATTTAACTACAACAACTATAGATGTTGTTTTGTTAGATATGAATTATCGTATTGGTTATGAAGATGGTAAAGAAGGTTTATATTGGTTAAATCATATAAAAGAAATTAGTCCAGAAACTACTGTTATCTTAATGACTGCTTTTGGTAGCGTAAATTTAGCTGTTGACGCTATAAAAAAAGGAGCTACAGATTTTATTTTAAAGCCTTGGAATACTGAGAAATTATATGGAATTGTAAATGCTGGTGTAGAACTAGCTAGGTCTAAACGAAAAAACACACAGTTAGAAACTGTTCAAAAGTTAAACGATAAAGAATTTCATAATAAAACAGAACATATTATAGGTAGTTCATCAGCAATGCAATCTGCAATTGGTTTGGCCAATAAAGTTGCTCCTACTGATGCTAATATTTTAATTTTAGGTGAAAATGGAACTGGGAAATATGTCTTTGCCAAAGAAATACACTTAAAATCAGAACGTAAAAACGCTCCTTTTATTCATGTTGATTTAGGGTCTTTAAATGAAAACTTATTTGAAAGTGAGTTATTTGGTTATGTAAAAGGTGCTTTTACAGATGCTCATAAAGATACTATTGGACGATTTGAATTAGCAAAAGGTGGAACTATATTCTTAGATGAAATAGGTAATCTTCCACTCCACTTACAATCTAAATTATTAACCGTTGTTCAAAACCGGAAAGTAACTCGACTGGGAGAAGGAAATGAGCGTGCAATAGATGTACGTATTATTTGTGCTACAAACGCAAACGTTCATGAAATGGTTGATGAACAAACCTTTCGTCAAGATTTATTATTTAGAATAAATACCATTGAACTTAACTTGCCTCCACTTAGAGATCGAATTGGTGATGTTGAATTGTTAGCTAATCATTTCTTAAATAAGTTGAATCAGAAATATCGAAAAAAAATAGATGGTTTTAGTAAACAAGCTCTCAATGGATTAAAAAAGTATCATTGGCCTGGAAATATTAGAGAAATAGAACACATAATTGAACGTGCAGTTATTATAACTGATAATACTCAAATTCAAACGGAAGATTTGCACTTTTCTACTAAAAAATTAGAAGCTTCAATGTCTGCTAGTTTAAATTTAGAAGAAACTGAAAAATTATTAATTGAACAAGCCTTGCAGAAACATCAAGGTAATATATCAAGAGCTGCAAAAGATTTAGGTTTAACCCGAGCTGCGTTATATAGACGATTAGAAAAACATCAATTATAA
>BIBBJE_00235 HAMP domain-containing histidine kinase
ATGGGAAAAACTCAATTTATTCAAATACTTATTAGAATTCTATTATTAATATTTAATGGTGTTTTAATTTTCTTTACTTATATTAAAGGATATTCAGTTAATGTTATAGGGTTTTCATTATTATTTTTGTTTCAACTTTATTTATTTTTTGATTATTTAAAAAAACTTTTTGCTGATATCGAAAAATCTATTGATTGTTTGTTACATAATGATTATTCAAACACAATTTCATCAAAAAAAAGAGAAAACTCATTACATAACAAAACTGCATTATTATTAGAAAAACATAGAAAACAAAATCTTTTAAATACTTCTGAAGCCTTAATTCTTACAAACATTATAGAGAGTTTAAGTATTGGAGTTTTAATATTAAGGAAAGATGTTAATCAAAAAATTGAAGTTTTTCAAATTAATAAAGCTTTTACTGATTTCTTAAAAATTCCTAAGTTTTATAATTGGACCTTATTAAAAAATAAAATTGGGAATCTTTTAGAGTTCATTTTAAAATGGAATGCTTTAAAACATACTATTAGTATAGATGTAAACGATACTGAAGAAAATTTTTTCTTAAAAACATCTGTAACACAAACAAATGAATATGAATATTTAATTCTTTCTTTAGAAACTATTCAACAATTAATAGACAAGAAAGAAAAAGAAGCGTGGTATAAGTTAATGAATGTAATGTCTCATGAAATTATTAATACTATTACTCCTATTAGTAGTTTAGCTGAAAATTTAGATTCTCTTTTACAAGAGGATGAGAAAGATGATGAAACTATGTTAGAATTATCTCAAGGATTGCAAATAATAAAAAAACGATCACATCATCTAACTACATTTGTTGATACTTATAGAAAATTAGCTGAATTACCGCTTCCGGTAAAAGAAAATTTTAATTTAACTAAAGTAATACAAAACACATTTCAATTATTTGAACAAGAATTGAAATTAAAAAGTATTTTATTAGAATTTAACACTACTGAAAATATATTTGTTTATGCAGATAAAAAACAAATAGAGCAAGTTGTTATAAACTTACTATCTAATTGTTTATATGCTTTAACTAATATTGAGAACCCTGTAATTAAAGTTGAGCTTATAAAAGAAAAAAATAGGACTCACTTTTCTATTACCGATAATGGTATTGGTATTCTAAATGAAATAAAGGATAATATTTTCATACCTTATTTTACAACTCGTAAAGATGGTTCTGGTATTGGTTTAACATTAAGTAAGAGTATAATAGAATCACATAACGGATCTATTAAATTTGCATCTATACCTAAAAAAACGTGTTTTACTATCACTTTACCTTAA
>BIBBJE_00240 helix-turn-helix transcriptional regulator
ATGGAATTACTACCTAGGTTAAAAAAAATAATTGAGCATTATAATTTAACATCATCAACTTTTGCTGATGCAATTGATGTACAACGCTCTAGTATATCTCACCTACTATCTGGCAGAAATAAACCGAGTCTTGATTTTGTTATGAAAATAATAAACAAATTTCCTGAGGTAGACTTATATTGGTTATTATACGGAAAAGGTAGTTTTCCTAAAATTGAAGAAATTATTGAAACTAAAATTAAAAAAGAAGTCGTTGAAGAAAATTTAACGGCACCTTCTCTATTTTCTGAAAATGTAACATCTGAACATGAGGTGGAAAAAAAATCAAATACGCAATTCTCAGCGACTGAAAAAAAGGACAAAAACACAAAAAAAATAAGCCGTATTGTTTTATTTTTTGAAGACGGAAGTTTTGAAGCTTACAATCAATAA
>BIBBJE_00245 3-oxoacyl-[acyl-carrier-protein] reductase
ATGAAATTATTAGAAAATAAAACAGCAATTATAACCGGAGCTTCTAGAGGTATTGGTCGTGGTATAGCTGTAGAGTTTGCAAAACAAGGTGCTAATATTGCTTTTACATATAGTTCGTCTGTTGATGCAGCAACTGCTTTAGAAAAAGAATTGACAGATTTAGGAGTAAAAGCGAAAGGATATCAATCAAACGCAGCAGATTTTGATGCAGCTCAAGAATTAGCTAAAGAAGTACATACTGAGTTTGGTAGTATTGATGTATTGATCAATAATGCAGGTATTACAAAAGATAACTTACTAATGCGTATTTCAGAAGATGATTTTGATAAGGTAATTGAAGTAAATTTAAAGTCTGTTTTTAATTTAACTAAAGCTGTTATTCGTCCGATGATGAAACAACGCAAAGGTTCAATTATTAATATGAGTTCTGTTGTTGGATTAAAAGGAAATGCAGGTCAAGCAAATTATGCAGCTTCAAAATCTGGTATTATCGGTTTTTCTAAATCAGTAGCTTTAGAATTAGGTTCAAGAAATATTAGAAGTAATGTAGTTGCTCCTGGGTTTATTGAAACTGAAATGACAGCAAAGTTAGATGAAAAAGTAGTTGAAGGATGGCGTAATGAAATTCCTTTAAAAAGAGGAGGAACTCCAGAAGACATTGCAAATGCTTGTGTGTTTTTAGCATCTGATATGAGTGCATATATTACAGGGCAAACTTTATCTGTTGATGGAGGAATGTTAACGTAA
>BIBBJE_00250 Peptidase M16
ATGAAAAAAATTAAATTGCTATTAGCATGTATGCTTTTAATTACTGCTGTAAGTTGTAAGAAAACAACAACTTCAAATAATGAAGTGAAAACAGAAAATCATACAGGAACAGATGGTTTTAAGTATGAAACTACTACGAACGACCCAACAGGCTTACGCTTATATACTTTAGATAATGGTTTAAAAGTGTATTTAAGTAAAAATACTGATGAACCAAAAATTCAAACATATATTGCAGTTCGTGCAGGTTCAAATTACGACCCTAAAGAATCTACAGGTTTAGCTCATTATTTAGAGCATATGTTGTTTAAAGGAACGCATAAAATAGGAGCTCTTGATTGGGACAATGAGAAAAAGTTTTTGGATAAAATATCTGATTTATATGAAAAGCATAGAGCTGAAAAAGATGTTGATAAAAAATTAAATATCTATAAAAAAATAGATAGTGTTTCTTTAGAAGCATCTAAATATGGAAATTCAGGTGAGTATAAAAAAATTATTGAATCACTTGGTGCTGCTGGTACCAATGCACATACATGGTTTGAAGAAACAGTATATAAAAACAAAATCCCTGCTAATGAATTAAATAAATGGCTAGATTTAGAATCTGAACGTTTTAGTTCGTTAGTGTTGCGTTTATTTCATACTGAGTTAGAGGCTGTTTTTGAGGAGTTTAACCGTGGTCAGGATAACGATTTTAGAAAGAGTTATGCAGCAATGCTAAAAGGTTTATTTCCTAATCATCCATATGGACAACAATCAACTATTGGTAAAGCGGAGCATTTAAAAAATCCTTCAATGATCGATATACATAATTATTTCGATAAATATTACGTGCCAAATAATATGGCTGTTGTATTAGTTGGAGATTTAGATTTTGATGCTACTATTAAAAAGATAAATGAAACTTTTGGTAAGTTCGAAAAGAAAGAATTAACACATCCAATATTACCTAAAGAAGAGGTTCTTACAGCACCAATTGTTAAAGAAGTATTCGGTCCAACATCAGAAAGTATTTCTATAGCTTTCCGTTCAAAAGGTGTAAATACTAGAGAAGAAAAATTGGTTACACTTTGTGATATGATTATGGCAAACGGTAATGCAGGTTTAATTGATTTAAATTTAAATCAAAAGCAAGCAGTTCAAAGAGCTGGTTGTTCACCTACTTTTTTAAACGATTATGGATACCATTCTTTTAATGGTTCTCCAAAAACAGGTCAAACTTTAGATGAAGTTAAAGATTTATTATTAGCTCAAATAGAGAAATTAAAGAAAGGTGAATTTGACGAATGGATGATTGAAGCCGTTGTAAATGACTTAAAATTAAGTCAAACACGTCAATATGAAAATAATACTGCTTTAGCAAGTGCTTATTTTAATGCATTTATTCACCATGAAAATTGGTCAGATAAAGTTAAGTTTTTAGAAGATCTAAAGAAAATTACAAAAACTGAATTAGTTGCTTTTGCTAATACATTTTATCAAAATAACTACGTTGTAACTTACAAGCGTAAAGGAGAAGATAAAAACATTGTAAAGGTTAAAAACCCTGGTATTACACCAGTTAATTTAAATAGAGGTAAGAGTTCTGAATTTATTACTGAATTTAACAAGAAAAAATCAGCACCATTACAGCCAAAATTTGTAGACTATAAAACAGCGATTAAAAAGTTGAAAACTAAAAATGATATTTCAGTATCTTATGTTGAAAATAAGAATAATGATTTATTTGATTTAAATATTATTTTTGACATGGGTAAAGACAACGATAAAAAATTAAGTCTTGCTGCTGGTTATTTAGAATTTTTAGGGACTGATAAATATTCAGCTGAAGATATCAAAAAAGAGTTTTATAAATTAGGAGTAGATTATTACGTAAGTGCTCAAGATGATAAAACATATGTTGGTTTAAGAGGTTTAAAAGAAAATTTACCTAAAGGATTAGAATTATTAGAACATTTATGGGATAATGCAAAAGCTGATCAAGGAGCATTTGATAAATATGTAGAAAAAATTTATAAAGGACGTCAGAACGGAAAAACTCAAAAAGGAAATATTCTTTGGAACGGTTTAATGAATTATGGTAAATATGGTGAAGATTCTCGTTTACGTAACATAATGCAAGTTGATGAGTTAAAAGCAATTGATCCGGTTGAGTTAGTAAGTATTCTTAAAGATTTAAAGAATTATAAGCAACGTGTTTTTTATTATGGTAAAGATGTAAAAGCAGCTGTTACTGCTTTAGATACACATCATAAAATATATGGTAAATTAAAAGAATATTCTAAAGCAAAAGAGTATGTTGAAACTGAAACTGGAGGTAATGTGTTTTTTACAAATTACGATATGGTTCAATCAGAATTATTATTTTTAGCAAAAGGAGAACCTTTTAAACCAGAAAACTTAGCAGCATCAACATTATTTAATACTTATTTTGGTAGCGGATTATCATCAATTGTATTTCAAGAAATTCGTGAAAGTAAATCATTAGCTTATTCAGCATTTGCATCATATAGTAATGCTCGTAAAAAAGATGGTAATAATTATGTAATGGCATATGTTGGTACACAGGCAAATAAATTAACACAAGCAGTTGATGCAATGTTAGAATTAATGAATAACATGCCAGAAGCTGAAAAACAATTTAATGCAGCAAAAGAATCTACATTAAAAAAGATTGCCGCACAGCGTATTACAAAGTCAAGTATTTTTTGGTCTTATGAAAGATTAAAAAAGTTAGGAATTGATAACGATAATCGTGAGCAAATGTATAACACGATTAAGGCAATGAAAATCGAAGATTTAAAAGCTTTCTTTGATAAAAATGTAAAGGGAGAATCTTATAATGTAATGGTTATAGGAAATAAGAAAGATTTAGATGTGAAGTCTTTACAAAAATTAGGTAAAATCAAAGAATTAGATGTTGATTATTTATTTAATTATGTAAATGAGAAAAAAATAAAATCTTAA
>BIBBJE_00255 Succinate--CoA ligase [ADP-forming] subunit alpha
ATGAGTGTTTTAGTAAATAAAGATTCAAAAATTATAGTTCAAGGTTTTACAGGTAGTGAAGGTACTTTTCACGCTGGTCAAATGATCGATTACGGTACAAACGTCGTAGGAGGTGTAACACCAGGTAAAGGAGGACAAGAGCACATAGGTAAACCAGTTTTTAATACAGTTGATGAAGCTGTACAAAAAGTAGGAGCAGATACTTCTATTATTTTTGTACCACCAGCATTTGCTGCTGATGCTATTATGGAATCTGCTGAAGCAGGAATTAAAGTAATTATTTGTATTACTGAAGGAATTCCTACTGCTGATATGGTAAAAGTAAAAGCTTACGTAGATCAATTAGATTGTACTTTAGTAGGACCTAACTGTCCTGGAGTAATTACTCCAGATGAAGCTAAAGTTGGTATTATGCCAGGATTTATTTTCAAAAAAGGTAAAATAGGTATCGTTTCAAAATCAGGAACTTTAACTTATGAAGCTGCTGACCAAGTTGTAAAACAAGGATATGGTATTACTACAGCTATTGGTATTGGTGGAGATCCAATTATTGGAACTACAACAAAAGAAGCTGTTGAATTACTAATGAATGACGATGAAACTGAAGCAATTGTTATGATTGGTGAAATTGGTGGTAATTTAGAAGCAGAAGCTGCTCGTTGGATTAAAGCTGATGGTAACCGTAAACCAGTTATTGGTTTTATTGCAGGTCAAACAGCGCCAGCTGGTAGAACAATGGGGCATGCAGGTGCAATTGTAGGTGGTGATGATGATACAGCTCAAGCAAAAATGAAAATTTTAGCTGAAAATGGAGTTCACGTTGTTGAATCTCCTGCTAAGATTGGTGAAATGGTTGCAAAAGTTTTAGCATAA
>BIBBJE_00260 UDP-3-O-(3-hydroxymyristoyl)glucosamine N-acyltransferase
TTGAAATTTAAAAACACACAAACTTTACAACAAATAGCGCAACTTTTAAGTTGTGAATTTGTTGGTAAATCTTCTTTTTCTATTACAGGAATTAATGAAATTCATGTGGTAGAAAAGGGAGATATTGTTTTTGTAGATCATCCTAAATATTATAGTAAAGCGTTAAACTCGGCAGCAACGACTATTTTAATTAATAAAGAAGTAGCTTGCCCAGAAGGAAAATCATTATTAATATCAGATGACCCTTTTAGAGATTTTAATAAAATAACAAAATATTTTAATCCATTTATAGCATCAAAAGAAAGTATTTCTGAAAGTGCAATTATTGGAGAAGGAACTGTTATTCAACCAAATGTTTTTATAGGTGATAATGTATCTATAGGAAAAAATTGTTTGATTCATCCTAATGTTGCTATTTACAGCAACACTATTATTGGAAACAATGTTACAATTCATGCGAATACTGTTTTAGGAGCTGATGCTTTTTATTATAAAAACAGGCCTGAAGGCTTTGATAAATTAATTTCAGGAGGAAGCGTTATTTTAGAAGATAATGTAGATTTAGGAGCTTCTTGTACAATTGATAAAGGCGTAACAGGTAATACTACTATTGGAGCAGGAACAAAAATTGATAATCAGGTTCATGTAGGGCATGATACTATAATAGGTAAAAAGTGTTTAATAGCATCACAAACTGGTATTGCTGGTTGTGTTATTATTGAAGACGAAGTAACTATATGGGGTCAGGTTGGAACAAACAGCGGAATTACTATAGGTAAAGGAGCTGTAATACTCGGACAAACAGGTGTTACAAAATCTGTAGAAGGAGGTAAATCGTATTTCGGAACACCAGTTTCTGAATCTAGAAGTAAGTTAAAAGAATTGGCTGAAATAAAACGATTAGTAAAAGAACAAAAAAAGATATAA
>BIBBJE_00265 Elongation factor P
ATGGCTACAACATCAGATATTAAAAACGGATTATGTATGAGATACAACAACGATATATATAAAGTTGTTGAATTTTTACATGTAAAACCAGGAAAAGGACCTGCTTTTGTAAGAACAAAATTAAAAAGTGTTACGAATGGTAAAGTAGTAGATAATACTTTCCCTTCAGGAAGAAAAATTGATGATGTTAGAGTTGAAACACATAAATTTCAATACTTATACAAAGAAGGAGAGACATTTCACTTTATGAATCAAGTAGATTATTCTCAAATTACATTAGAAAAAAGTGCTTTAGATGCACCAGAATTAATGAAAGAAGGTGAGGTAGTTACTATTATTATCAATTCTGAAGATGATATGCCTTTAGCTGTAGATATGCCTGCAAGTGTAATTTTAGAAGTTACTCATACTGAACCAGGTGTAAAAGGAAACACAGCAACGAATGCAACAAAGCCAGCAACTGTTGAATCTGGAGCAATCGTAAATGTTCCTCTTTTTATAAATGAGGGAGATAAGATTAAGGTTGAAACAACAAAAGGTACATACCAAGAACGTGTTAAAGAATAA
>BIBBJE_00270 UDP-N-acetylglucosamine acyltransferase
ATGAATCAACCACTTGCATACGTACATCCACAAGCTAAAATTGCTAGAAATGTAGTGATAGAACCTTTTACAACAATACATTCGAATGTTGAAATTGGTTCAGGAACTTGGATAGGTTCTAATGTTACTATTATGGAGGGAGCTCGCATCGGTAAAAATTGTAGAATTTTCCCTGGCTCTGTTATATCTGCAATACCTCAAGATTTGAAGTTTAATGATGAAGAAACTACAGTTGTAATTGGTGATGATGTTACTATAAGAGAATGTGTTACGATAAACAGAGGTACTTCTGATAGAATGAAAACTGTTATTGGAAACAATTGTTTAATAATGGCATACTGTCATATTGCGCATGATTGTTTAGTGGGGGATAATTGTATTTTTTCAAACAATACGACCTTAGCAGGCCATGTTACTATTGGAGACAATGTAGTGTTAGCAGGTATGGTAGCTGTACATCAATTTGCATCAGTAGGAAAACATGCTTTTGTTACAGGAGGATCCTTAGTGAGAAAAGACGTACCACCTTATGTAAAAGCTGCTCGTGAGCCATTATCATATGTTGGGATTAATTCAGTAGGATTAAGAAGAAGAGGATATGCTATAGAGAAGATTAGAGAAATTCAAGATATCTTTAGAATTTTATTCCAACAAAACTTTAATAATTCTCAGGCAATTGATATAATTGAAGCAGAAATGAGTGCAACTTCAGAACGTGATGAAATTATTCAATTTATAAAAGACTCACATCGTGGTATCATGAAAGGGTATTTCAAATCAAATTAA
>BIBBJE_00275 Multifunctional fusion protein
ATGAGTAAGCAACAAAGAACAATAAAAAAAGAAATTACATTAACTGGTGTAGGATTGCATACAGGTAATGAGGTAACAATGGTTTTTAAACCAGCACCTATAAATCATGGATTTGCTTTTACAAGAGTTGATTTAGAAGGAATGCCAATTATTCAAGCTAAAGCAGAATTTGTAACGAATACTCAAAGAGGAACAAATCTTGAGAAAAACGGGGTTCAAATTCAGACTTCTGAGCATGTTTTAGCTGCAGCTGTTGGGTTAGATATTGATAATTTAATTATAGAAATAAATGCTTCTGAGCCTCCTATTATGGATGGTTCTTCAAAGTTTTTTATTAAAGCTTTAGAAGAAGCAGGAATTGTAGAGCAAGATGCTGACATTGTAGAATATGTGGTAAAAGATATTATTTCATATAAAGATGAAGCTACAGGAAGTGAGATTATCTTAATGCCAGCTGATGAATATCAAGTAACTACAATGGTAGATTTTGGTACTAAAATTTTAGGTACTCAAAATGCTACATTAAATAAAATTTCTGATTTTAAGGAAGAAATTTCTGATGCAAGAACATTTAGTTTTTTACACGAAATTGAAATGTTGCTTGAAAATGATCTGATAAAAGGTGGAGATTTAAATAATGCAATTGTATATGTTGATAAAGAGTTATCAGAAAGTACAATGCAAAAATTAAAAAAAGCTTTTAATAAAGAGGATATAAAAGTGCAGTCTAACGGAATTTTAGATAACCTAGAATTACATTGGGCAAATGAAGCAGCACGTCATAAATTATTAGATGTAATTGGTGATTTAGCTTTAGTCGGTATTCGTATTAAAGGTAAAGTTATAGCAAATAAACCAGGACATTTAGTAAATACATTGTTTGCGAAAAAATTGGCAAAGATCATAAAGCAAGAGAAACGTAATAATGTTCCTCAATATGATTTGAATCAGCCTCCATTAATGGATATTCATCAAATAATGGACATATTACCACACAGACCTCCATTTTTATTGATAGATCGTATTATAGAGTTATCAGATACACATGTTGTTGGTATGAAAAATGTGACTATGAACGAACCTTTCTTTACAGGGCATTTTCCAGGTGCACCAGTAATGCCAGGGGTTTTACAAGTAGAAGCAATGGCACAATGTGGAGGAGTTTTAGTACTAAATACAGTACCAGATCCTGAAAACTATTTAACTTATTTTATGAAAATGGATAAAGTTAAATTTAAACAAAAAGTACTTCCAGGAGATACATTAACTTTTAAATGTGAGTTAATAACGCCTATAAGAAGAGGTATCTGTCATATGCAAGCTTATGGATATGCAAATAACAAAATAGTTGTTGAAGCAGAATTAATGGCACAAATCGCAAAAAAACAATAA
>BIBBJE_00280 UDP-3-O-acylglucosamine N-acyltransferase
ATGAAATTTACAGCAAAACAAATAGCAGATATTTTAGAAGGGGAAGTTGAGGGAAACCCAGAAGCAGAAGTTTCTAAACTTTCTAAGATCGAAGAAGGCACAAAAGGAGCATTAAGTTTTTTATCTAATGCTAAGTATAATTCTTACTTATATACTACAGAGGCATCTGTTGTTATAGTAAACGAATCTTTTAAACCAGAAAAAGAGTTGAAAACAACTTTAATAAAAGTAAATGACGCTTATCAGGCATTTACAAAGTTATTAGAGTTTTATAATGAAGTGAAAAATAATAAACAAGGGCGAGAGAACCCTCATTTTATTGCAGATTCAGCTTCTGTAGGAGAAAATGAATACATTGGTGCATTTGCATATATTGGAGAAAATGTTGTTTTAGGAGAAAATGTAAAAATTTACCCAAATACTTATATTGGTGACAATACAAAAATAGGAGATAACACAACTGTATTTGCCGGTGTGAAAATTTATTCAGAAACAATTATTGGAATGAATTGTAAAATTCATTCAGGAAGTGTAGTTGGATCTGACGGATTTGGTTTTGCACCTACAGAAAGTGGAGAATATAAAACAATACCTCAAATTGGAAACGTTATTATAGAAGATAATGTTGATATAGGAGCTAATTCGACTATAGATAGAGCAACCTTAGGATCAACAATTATTAGAAAGGGTGTAAAGTTAGATAACCAAATACAGGTTGCGCATAATGTAGAAATTGGTAAAAACACAGTAATTGCTTCACAAACAGGAATTGCAGGTTCTACTAAAATAGGAGAAAGCTGTATGATTGGAGGACAAGTAGGTATTGTAGGACATATATCTATAGGAAATAATGTGAGAATACAAGCACAATCAGGTATTGGGAAAAGTATAAAAGACAACGATGTAGTTCAAGGAACCCCAGCTTTTGGATATTCAGATTATAGTAAATCTTATGTTTACTTTAAAAAATTACCAAAATTGGTATCAACAATAGATAAAATAGAAAAAGAGTTAAATGCTCAAAAAATAAAAAATGAGTAA
>BIBBJE_00285 Phosphohydrolase
TTGAACAATCAAAAAACAAATAAATTAAAGATTATAAACGACCCTATTTATGGGTTTATAACGATACCTAATTCTTTAATTTTTGATATTATAGAGCACCCTTATTTTCAGCGATTAAGAAGGGTTACACAAATGGGGTTATCAAATATGGTATATCCAGGAGCAAACCACACCCGTTTTCACCATGCAATAGGTTGCATGCATCTAATGCAAAAGGCAGTATATGTTTTAAGAAATAAAAATGTTGCTATTTCTGATGACGAAGCAAATGCTTTATATATAGCTATTTTATTACATGATATAGGTCATGGAGCATTTTCTCACGCATTAGAACATAGTATTGTAAACGGAATTACACATGAAGAAATTTCGTTAAAATTTATGAGAGCTTTAAACGATGAGTTTAATGGTCAGTTAAGTTTAGCTATTCAAATTTTTGAAGGAAAATACCACAGGCAATTTTTATATCAATTAATATCTAGTCAGTTAGATATAGATCGGTTAGATTACTTAAAAAGAGACAGTTTTTACACTGGTGTAGCTGAAGGAAATATTTCATCAGAACGGTTAATAGCTATGATGAATGTGGTAGAAGATGAGTTAGTAATTGAGCAAAAAGGAATTTATTCTGTTGAAAAATTTATTATTGCTCGTCGTTTAATGTATTGGCAAGTATATTTACATAAAACAGGTTTAGTTGCAGAAATTACATTGGTTAATGTATTAAAAAGAGCAAAAGAGTTAGCTTTAAAGGGAGTTGAAATGTATGCTAGTAGGGCATTAAAGTATTTTTTATACACACCTATATCTGAAACTAATTTCACTAACGATACATTAAAAATATTTTCAGAATTAGATGATTATGATGTGATGTCTGCAATAAAAGATTGGGTTCATCATGAAGATTTTGTGCTTTCATCTTTAGCAAAAATGATTATTCATCGAAATCTTTTAAAAATTGAAATTCAAGAAGAACCGTTCGGAGACACTTATTTAACAGCTATTCACAAGAATATTTTAGAGAATAGTAATATTAAAGAAAGTGATTTAAATTATTTTGTTTTATCAAATAAAATTAAACATCAGGCTTACAATACCAATGATCCTATAAAGATTTACACGAAAAAAGGTGAGTTAAAAGATATAGCAAAAGCATCAGATCAATTAAATTTAAAAGCATTGTCTAAGCCAGTGATAAAACATTATTTATGTTATCCCAAAAAAATAGTTTAA
>BIBBJE_00290 Two-component system response regulator
ATGAAAAATATAGATATACTTTGGGTTGATGATGAAATTGATTTATTAAAACCTCACATTTTATTCTTAGAAAAGAAAAACTATTCAGTAACTACATCTACAAACGGTGCTGATGCTATAGATTTGGTTGATGAACAAAATTTTGATATTGTTTTTCTAGATGAAAATATGCCTGGAATAACAGGTTTGGAAACCCTTGCTGCTATTAAACAAAAAAATGCAAATCTTCCTGTGGTTATGATCACAAAAAGCGAAGAAGAGTATATTATGGAAGAAGCTATTGGCTCTAAAATTGCTGATTATTTAATAAAACCAGTAAACCCAAACCAAATATTATTAAGCTTAAAAAAGAATTTAGATCATTCACGTTTGGTCTCTGAAAAAACAACATCTAACTACCAACAGGAATTTAGAAAAATTTCTATGGATTTAGCAATGGTTAACTCATATGAGGAATGGACAGAGTTATATAAAAAACTAGTGCACTGGGAATTAGAATTAGAGAACATTAACGATACTGGGATGTTAGAAATTCTAGAATCTCAAAAATCTGAAGCCAATTCACAATTTTTTAAATTTATAAAAAAGAATTATCAAAAATGGCTTACTAGTGATGATAAGCCTACTTTTTCGCATACACTTTTTAAAAACTATGTAGTTCCTAATATTTCTAAAGATCAAGGTCTATTACTTGTTGTTATTGATAATCTTCGTTATGATCAATATAAAATACTTGAGCCATTTATTAATAATTATTACAAAAAAGAAGAAGAACATTCATATTATAGCATTTTACCAACAGCTACACAGTATGCTCGTAATGCAATATTTTCGGGGTTAATGCCTCTGGATATGGAAAAAAAGCACCCAGATCTTTGGAGAAATGATACAGATGAAGGGGGGAAAAACTTATATGAACCTGACTTTTTAGATGCTCAGATAAAAAGATTGAATTTAAAAATTCAGCACGAATACTATAAAATAGTATCTCTTAAAAGCGGAAAGGAATTAGCAGATAATTATAATGGAACTAAACAAAATGATTTAACAGTAATTGTATATAATTTTGTTGATATGCTATCGCATGCTAAAACAGAAATGGAAGTTATTAAAGAACTTGCTGGTGATGATAAAGCTTATCGATCTTTAACAGCTAGCTGGTTTAAAAACTCTCCTTTATATGATATTATTCAAAAAGCGCAAAAATTAGGTCAAAAACTTATTATTACTACAGATCATGGTACAATAAACTCTAAGACTCCTACTAAAGTTGTTGGAGATAAAAACATTAGTTCTAATTTACGCTATAAAACAGGTAGAAGTTTAAGTTATGAAGACAAGGATGTTTATGCTGTTAAAGACCCAAAAGATATATTTTTACCTAGTATAGCTATAAATAGTCCGTTTATTTTTGCTAAAGAAGATTTATTTTTTGCCTACCCAAATAACTATAATCATTTCGTTAAATATTTTAAAAACACCTATCAGCATGGTGGTATTTCGCTAGAGGAAGTAATTATACCATGTGCCATTTACAGCCCAAAGTAA
>BIBBJE_00295 DUF1287 domain-containing protein
TTGTTTTTCTTTGTGAAACTAAGTTTCTCACAAGTAAAAGAAAATAAATTAAGTATGGCTGCCTTAGAGCTCACTAAACATAAAGTAACTTATGACCCAAGTTATTTTTCTATTTCATACCCCAATGGTGATGTTCCGCCAGACAAAGGTGTGTGTACTGATGTTATTATTAGAGCTTACAGAAAGTTAGGTATCGACTTACAAAAGGAAGTTCACGAGGATATGTTAAAAAACTTTTCTTTATACCCTAAGATATGGGGGCTAAAGAGAACTGACAAAAATATTGATCATCGTAGGGTTCCTAATTTAATGACTTTTTTCAGTAGAAAAGGTACTGTAGATATAAAATCTAACAAATCAGAAGACTATATACCTGGTGATATTGTTTGCTGGAATTTATATGGAGGGATTACTCACATTGGTATTGTTGTAAATAAAAAAACAAAAGATAATAAACGTTATATGATTGTTCATAATATAGGTAATGGTCAAGTACTTGAAGATTGTCTTTTTGATTTTAAAATAATTGGCCATTACAGTTATAAAAATTAA
>BIBBJE_00300 t(6)A37 threonylcarbamoyladenosine biosynthesis protein TsaE
ATGAACAAAAATTATTCTTTAGACAATTTACCGCAAATAGCCGAAGACATTATTAAAAATGCCCAAAATAAAGTATTACTTTTCCATGGCGATATGGGCGTTGGTAAAACCACTTTAATAAAAGAAATATGTAAAATGTTAGGAGTTTATGATGTAGCACACTCCCCTACTTTTTCTTTAGTTAATGAATATCAAACTGATAACAATGAAATTGTTTATCATTTTGATTTTTATCGTATCGAACATGAAGAAGAAGCTTATGACATAGGTATTGAAGATTATCTTTACAGTAATAACTGGTGTTTAATTGAATGGCCAGAAAACGTTAAAAATTTATTACCTTTAGATGCTGTTGATATAAAGATTAGTCTTTTACAAAACGGTCAACGTAACATTCAACTAAAAACCAACTAA
>BIBBJE_00305 Alanine dehydrogenase
ATGGGCTACACCTCACCTTTCACAAAAGAACAATTAATGCCTCAACCTGAAATGCTTGAAATAAAAAAGCAAAAAGGTGAATTATTAATAGGTTTACCCAAAGAAACTCATTTTGAAGAAAAACGTATTAGTTTATCTCCTGATGCTGTCTGTGCTTTAATTACTCATGGTCATAGAGTTGTTATTGAAACTGGTGCTGGTGATGGTGCTAATTATAGTGACAAAGAATATTCTGATGCTGGTGCAAAAATAGCGTACGATATAAAAGAAGCTTTTGCTTGTACTATTGTCTTAAAGGTTGAACCTCCTTCTTTAGAGGAGATTAAAATGTTAAACCCTCAAACTGTTTTAATATCTGCATTACAATTAAAAACTCAAGATAAAAAGTATTTTGAAGCATTAGCAAAAAAACGAATTACAGCTGTAGCTTTTGATTACATAAAAGATGAACATGGTGTATACCCTATTGTAAAGTCATTAAGTGAAATTGCAGGTATTGCTTCTATGCATATTGCTGCCGAATTAATGACAACTGCCAATGGAGGTAATGGGTTGTTATTAGGTAATATTGGTGGTGTACCGCCTAGTGATGTTGTTATTTTAGGTGCTGGTACTGTAGGTGAGTTTGCTGCTAAGACAGCCATTGGTTTGGGAGCAAGTGTTAAAGTATTTGATAATTCAATTACTAAACTTCGTAAATTACAACACTTCGTACATTCACCTGTTTACACATCTACTATTCAACCAAAAACTTTAACAAAAGCTTTAATGAGGTGTGATGTTGTTATTGGAGCTATTAGAGGTAAAAAACGATCACCTGTAATTGTTACAGAAAGTATGATCGAGCAAATGAAAGATGGCGCTGTTATTGTTGATGTTAGTATAGATCGAGGAGGTTGTTTTGAAACTTCAAAAATTACAACCCACAGTAAACCTACTTTTAACCAACATGGTGTAATTCATTATTGTGTACCAAATATACCTTCAAGATACGCTCGTACAGCTTCTGTTTCTATTAGTAATATGTTTACACCATATTTATTAAATATAGCAGAAGAAGGTGGTTTTGAAAATTCTGCTCGTTTTGATAAGAGTTTACGAAATGGCATCTATTTTTACCATGGTATTTTAACAAGTAAAACTGTAGCTGATTGGTTTGACTTACCTTATAGAGATATTAATTTATTAATTTTATAA
>BIBBJE_00310 Histidine kinase
GTGAGTCTTTACAGAACAATTTCAAATAAATTAATTAAAAAACTAAGTATTTCTTTTTTAACAATTATATTAATTATGGGCGGTATATATATATATGCTGCCTTTTTTTTTATAAAACAATTTTATAGCCAAACAACACAACAACTAAATAATAATGTAGCTAAATACCTAGTAGAAGAAAAGTTTAAAAATGACGCTCCTTTTTTAGAAAATGGATTAGTTAATAAAAGTTTATTTGATGGTATAATGCACGATATGATGGCTGTAAATAGAGCTATTGAAGTTTATTTGTTAAATAAAAAAGGAGAAATAATTTATTCTGTAGTATTAGAACATTCAAAAAAAGATAAAAAACTTCAATCAGTTGATTTAAAACCAATAAAAAACTTCATTAATAATAATCAACTTTATGTTTTAGGGGATGATCCTAGAGATAAAGAGAAGAAAAAAATATTTTCTGCGGCTTATTTTGAAAAAAATGGACAAACGGGATATATATATGTCATATTAGCAAGTCAAAAATATCAACAAATTTGTGAAAAATTATTCCAGCTTTTTTTAAATCTATGCGTACACACTATTTTTTTAACAATGTTATTTGCGATGTTCGTTGGTTGGTTAAGTGTTTGGTTTTTAACAAGAAATTTACGTGTTATAATTTATCATGTTAATAAATTTAAAGAAGGAGATTTAACCAGTAGAATTCCTAATCCTGCAAAATCAGATTTATCGGTATTAGCGTTAACTTATAATAATATGGCAGAAACAATAGCGCTTAATATTCAACAAATACATGCGGTTAATAAATTTAGAAAAGAATTAATAGCTGATGTATCTCATGATTTAAGAACACCTTTAACAGTGATTAAAGGTTATATTGAAACTTTAAAAATGAAAGAAGATATAGCTGTTGATGATAGAAAAGATTTTATGTTAATTATAGAAAAAAGTGCTAGTCATCTTGAAAATATGATAAATGAACTCTTTGAGTACACCAAGTTTGAAGCTCAAAAGATAGAAGCAAAAAAAGATTTTTTTAATATTACAAATTTGGTATTTGATTTACAAAAAAGATACAATCTTATTTCTGAATTAAAAGGAATTGAAATATTGGTTGAAATAAAAGATAAAATACAACCTGTGTTTGCTGATGTGTTATTAATAGAAAGAGCTCTTCAAAATATTCTTGAAAACGCTATTAAATTTACTCCTATAAATGGAAAAGTAATTATAGAAATAGATAGCGAAAACAAGAATAGTGTAACTCTAAAAGTTATTGATACAGGTGAAGGAATACCTAATTTAAAACAACAGGATATTTTTAATAGTTATACTCAAGTTAACATATCAAATGAAAATAAAGGGATTGGTTTAGGTTTATCAATAGTAAAAAAAATTATGGAATTACATCAAACTAATTTAGAGGTATCAAACAATGAAAATAAAGGAACCTGTTTTAAGTTTTCTTTATTTTGTGATAATTAA
>BIBBJE_00315 DNA-binding response regulator
ATGAAAAAAATACTGATTATTGAAGATGATATTGATATATCGAGATTAATTGAGTTTAACTTAATAGATAACCATTATAGTGTTACTACTTGTTTAGATGGTAAGAGAGGTTTAGAATTAGCCCTCAAGGAAAATTTTTCTTTAATTATACTAGATTTAACTTTACCTAACTTAAATGGAATAGAAGTTTGTAAAAATATTAGAAGACGAAAGCAGACGCCAATTATTATGCTAACAGCAAGAAGTAATGAAATAGATAAAATTCTAGGCCTTGAATTAGGAGCAGATGATTATATGACTAAGCCTTTTAGTGTAAGGGAATTACTTTCTAGAGTATCTGCTGTTATAAGAAGAAATACAATACTTAAAAATAAACAAATAAAGGAGGTTTATAATAGAATACTATTTGAAGAGTTATTTATTGATATAGAACAACGAAAAGTTGTTATTAATTCAGAAAAAATAAATCTTTCGCCTAAAGAGTTTGAACTTTTAGCTTTAATGGCTTCAACTCCTGGTAAAGTATATAGTAGAGATTCTTTATTAGAAATTATATGGGGCTATGAGTTTGAAGGTTATAGACATACTGTAAACTCACATATAAATAGATTAAGAAATAAAATAGAAAAAAACACCGACGAACCTAAATTTATATTAACAACTTGGGGCGTTGGATATAAATTTAATGGAGAATTAAAATACCTTACAAGTGAGTCTTTACAGAACAATTTCAAATAA
>BIBBJE_00320 Peptide synthetase
ATGAAAAAAACAGTATTTAATGATAATATTCTATATGAAAAAGACATAGAAAATGATGAAAACAAATTATTTTATTTAAAACCATTAATAAATAAAAAAGCCATAGGTAATTTATCTAGTGAAGATCAGCTAAAGTTTATTGAGTATGGAATAGCACCATCAGTTCCCCCGAAATATAAAAACATTTTAGAAGCCTTTGAATATTGGGTTTCAAAAACTCCAAATACTATTGCCGCTATTCATCTTAAAAAAGAAATAACCTATAAAGAACTTGATGATGAAGCTACAATATTAGCACTTCTACTAAAACAAAGAGGAATATCTTCTGGTGATAGTATTGCTTTATACATGCATCGATCTATAGATATGTTAATCGGTATTATAGCCTCTTTAAAACTAGGTGCTATTTATATACCACAAGACCCTCGAATCGTTCCTGAAAAGATGCTTCAATCTATTTATAAATTAAGTAATTCATCTATAATTGTTTCGAATTCTAATTACCAAAAACTAAATTATTTTAAAGAAGATGCTAAAATTATTTTTATAGATAAAGAGTTATCAAAAGATACTTATCGTCATTTATATGGCAATGTTAAACTTATCAATCAAAAAGGAAATGCACCTAATGATACTTGTTTTATTCTCTTTACATCAGGAACTACAGGAACTCCAAATGGTGTTCAAGTAACCAATAAAAATTTATGCAACATATTATATACATCTCCTGGTGATTTAAATATTCGATCAGGTACTAAAGTTGCTCAAATACTTAATATTTCATTTGATATGGCAGCGTGGGAAATTCTAGGTTGTTTAGGTAATGGAGGAACATTACTTATTAGAGGAAAAAGTATTCAAGAAACAGCACAAAAGGCCCATGTAATTATTGCAACTCCGACGGTACTTACGACTATAGATATAACTAAATGTAAATCACTTAAAACAGTTGCTGTTGCAGGTGAGCCCTGCCCTGAAATTTTAGCAAATAAGTGGGCAAAAGTTTGTGATTTTTACAATTCATGCGGACCTACTGAAACAACTATTGTAAACACAATGAAGAGATGTAGTTTTAAAAATAAAGAGCTCTCGATAGGTAAACCTACCCCCAATAACACAGTATACATATTAAATGATAGTAAGGAACCCTGTAAGATTGGAGAAGTTGGGATTATGTGGGCTGGTGGAGATTGTGTAACAAAAGGTTATATAAATAATAATACGTTAAACCAAAAACGCTATGCTGTCGATCCTTTTTTAAAGAAAGAAAAGAAAATGTTTAATACAGGCGATTTAGGGAAATGGAATTTAGAAGGTGAGTTAATTCATTATGGAAGAATTGACGATCAAGTAAAAATTAAAGGTTTTAGAGTCGAATTAGATGCTATTTCAAAAATAATTGAGCGAATTTCCAATGTTAAAAGGGCTGTTACTATAAAACATCAGAATTTATTAGTCTCTTTTATTAGTGGAAAATTTCAAAATAAAACGGAAGTACTAGCTCAATTAAAAATTGATCTTTCTAATGAACTCCCTTACTACTATTTACCGAGCGAATTTATTTTCATGAAAGAACTTCCTAAAACATCTAGAGGAAAAATAGATAAATCAAAATTAAAAGAAATTTTAAGTTAA
>BIBBJE_00325 hypothetical protein
ATGGAAACGATAGTATTACCTCCGAAAAAAAACTTTTTATATCGATTAGGAAAACACCCATGGCTTATTCCTTATCATAGATTATTTATACTTATTGTATTTATAAATTTAGGTGTAATGGTAAAAGCCTTTACAACATGGAATTGGTTTTCTCCTGAAAGTATACAGCTTGGAAAAATAGCAAAAATTATTTTATATAATTTTTCTTTAGCTATATTAATAAGACAGCAGTATATTATTAATATACTTTTTAGAATAGCTACAAACGTACCTAAAAACTGGCCTTTAATTATTAGAAGAGTTTGTGCTAAAGTATATCATTTTGGCGGATTACACAGCTCTAGTGCTACAATGGGAACAATTTGGTATGTTATTTTTGTAGCAAGTTTATACTACCATTATTTAAATGTACTCCCAGGTGTAAACCTATCAATTATAATATTAACATCATTAATATTAGTCCTTTTGATAGTAATAATTATGATGGCATTGCCTAAGGTGAGAACAAAGTATCATAATCAATTTGAAATCACTCATAGATTAGGTGGTTGGACCGTTCTTATCTTATTCTGGGTTCAAATGATCTTATTTTTAACTCTAGAACATTCATTGCAGAACATAACGAAAACCTTCAGTTTTTGGCTACTTATAATACTTACTATAAGTGTTATACTTCCTTGGTTGCGCTTAAAAAAAGTGGATATAAATATTGAAAAACCTTCAAATCATGTTGCATTAACTTCTTTTGACTATGGAGTTACTCCGTTTGCAGGTTCAGCTACAGCATTAAGTAGAAATCCATTATTAGAATGGCACTCATTTGCAAATGTTCCATCACCTGAAAAAGATGGGTTTAGATTAACTATTTCTAGAGCTGGGGATTGGACAGGAAAATTTATAAATGATAAACCAAAAAAAGTGTGGGTTAAGGGAATACCTACAGCGGGTGTTGGAAATGTAGATAAAATATTTAAAAAAATCATATGGGTAGCTACTGGTAGCGGAATAGGCCCTTGTATACCTCATTTACTATTAAACGAAACACCTTCATTATTAATATGGGCAACTAGAAATCCCGAAAAAACATATGGAGAAGATTTAGTTAACGAAATTAAGGCTGTACAACCTAATGCTATTATTTGGAATACTGATACCCATGGAAAACCAGACCTTGTTAAGTTAGCTTATAAAGCCCATGTAGATTTTAAAGCTGAAGCAGTAATCTGTATTTCCAATCAAAAATTAACTCAAGAAGTAGTACATAATATGGAGTATTTAGGGATTCCTGCATATGGTGCTATTTGGGATTCTTAA
>BIBBJE_00330 Enoyl-CoA hydratase
ATGAATATATTATTTAAACAAATAGACAGAGTTCTTATTGCGCAATTAAATCGACCAAAAGCATTAAATGCATTGAACTCTGAAATAATGCACGAGTTATTAATTGGGCTAGAAATGTATGATTTAAAACCTGAAGTAGGCTGTATTGTTCTTACAGGGAATGAAGATTTTTTTTGTGCCGGTGCAGATATTAAAGAAATGATTTCTATGAGTGCAAATGAAATGATTAATGAAGATTATTTTAATCACTGGGAACGTTTAGCTAAAATTAAAACACCAATAATAGCAGCTGTAGCTGGATATGCTTACGGGGGTGGTTGCGAATTAGCAATGATGGCTGACATTCTATATACTACAGAGACAAGTACTTTTAGTCAGCCAGAAATAAAACTAGGCGTTATACCAGGTATTGGCGGTACACAAAGGCTTACGAAACTTGTAGGTAAATCTAAAGCTATGGATATTATTCTAACAGGTAGAAATATTTCTGCTGAAGAAGCATACACAGCAGGATTAGTATCTAGAATTTTCCCAAAACAGAATTTCATGCAACATGTAATGAACCAAGCTAAAATTATAGCTAATTATTCTAAAATAGCTTTAAAAATAGCAAAAGAAACCATCAATCAATCTTTAGAAACAGGTTTAAATTCTGGAATTGTGTTCGAAAGAAAATTATTTCATTCTCTATTCAATACTTCAGATCAAAAAGAAGGTATGAGTGCTTTTATAGAAAAAAGAGTTCCACAATTTAATAAAATAAAATAA
>BIBBJE_00335 DUF6733 domain-containing protein
ATGCCTATACATAATAGTGGTGCTGGCTTTAATAATGTATTCTTAGGCTCATATGAGTTAAAACCTCGAAAAAAATTAACTTTTTACAGTGTTTTTTGGGTAAATCCGTCATTTGGAAATCAAGGAAAAGATTTATTTTTAGAAACAGGAATTGGGTTAGGTTTTACATCTAAAAACAAGAAATGGTACATCAATCCTAGTTTAGGTTTTGGTCATGGTAAATTATTATCACAAACTTCTGGTACTAAAATAGCTGAAAGTATTATCCCTAGTTTATTCTTAGTTCATAACTCTGGAAGATTTGAATTTGAAGCTTATACTGCGTATTATAAAAGTTTACGAGGTCAAGGTAATTCACAAGACTTAATGCTTAACTGGGTAATCCCTGGCTTTAAAGTTAATAAACATTTTTCTTTAGGAGGTTTTTACGAACACTTAGGGCAAACAAGGGTTGATAATGGTAATAAGGTAACTTTATATCAATTTTTAGGAGGTTATTTAAAAGCTACTATGAATAATGGTGTTTGGTTTCGTTTTGCATTTGGTCCTAATATTTCAGGAGATAATGTTAATGCCAATGAATTCTATAAAATTCAAGCTTTTATACCTCTATAA
>BIBBJE_00340 hypothetical protein
ATGCAATTTTTAAAACGTTTTGGTTACTATTCTGTTGGATTAATCTTTGGATCTTTAGTAGTACTTTTTATTTGGAAAGGTAAAGATGTCTCTTTTGATTATGGAATGGATGCTCGTACATTAAAAACGATTAGAATTAGAAAACGTTTATTTTCTGATAACGTGAAACAAGTTTTCGAAAATTCAAAAGTAGATACAGCAACAGTAACTGCAATATTAAAACATGGTGATGTTGATTTTGGAAAAAGTAAAGCTCAATTAAAACCTTGTGCTGAATACTTTATTACAGGTAAAGATAGCTTAAAGCATATTGACTTGTATGTGATTAGATGTGATTCTACAGCCACTATACATAAAATAACAATTAATTAA
>BIBBJE_00345 VOC family protein
ATGAAAACAGGTACTTATTTACATTTTAATGGAAACTGCAAAGAAGCGATGACTTTTTACGCAGATGTTTTAGGAGGAGACATTACTATGCTTATGCAGTTTAAAGAAGCTCCTGAAGAAATGTGTAAGAGTTTTCCTAAGGAAATATTAGATTTAACAATGCATTGCACATTAGAAGTTGGTGAATTGGCAATTAATGCATCCGATTTTTTTAATGATAAAGAAAAATTTAATTCAGGTAATAACTTTGCTGTTACTCTAAATTCTGAAGATGAAGATGAGGCTATTACTGTTTTTAATGGTTTAGCTGAGGGAGGATTTGTAATGATGCCTTTAGAAGATGCTTTTTGGGGCGGAAAATTTGGAATGTTACAAGATAAATTTGGAATTAGATGGATGATGTCTTTAGAAAGTAGTAACGTATAA
>BIBBJE_00350 DNA helicase
ATGAATATAGAGCAGTCGGAGTTATATGGGTCATTGAAAAAAATATTTGGTTTTAACCAATTTAAGGGGCTACAAGAAGAAGTCGTAAAAAGTATTTTAAACAACGAAAATACTTTTGTAATAATGCCTACTGGTGGAGGGAAGTCCCTTTGTTATCAGTTGCCTGCATTGATGAAAGAGGGAACAGCTATTGTTGTTTCTCCTTTAATAGCATTGATGAAAAATCAAGTAGATGCTATTAGAGGGATTTCAGAGCATCATGGAATTGCTCATGTGTTAAACTCTTCTTTAAATAAATCTGAAATAGCTCAGGTAAAAGAAGATATTGAATCAGGAATAACAAAATTATTATATGTTGCTCCTGAATCATTGGTTAAAGAGGAATATGCAGCATTTTTAAGACAACAAAAGATCTCTTTTGTTGCAATTGATGAGGCTCACTGTATCTCAGAATGGGGGCATGATTTTAGACCTGAATATAGAAATTTACGTACTATTATTAAGCAGATTGATAATGTACCTATAATTGGTTTAACCGCTACAGCTACAGAAAAAGTACAGGAAGATATTCTTAAAACTTTAGGAATGAGTGATGCAAATGTTTTTAAAGCGTCATTTAATAGACCTAATTTGTTTTATGAAGTTCGACCAAAAACAACAGATGTAGAAAAAGATATTATTCGTTTTATAAAACAACGAATGGGAAAGACGGGTATTATATATTGTTTAAGTCGTAAAAAGGTTGAGGAAATTGCTCAAGTTTTACAGGTTAACGGTATTAATGCACTTCCTTATCATGCAGGTTTAGATGCAAAGAAAAGAGCTAAACATCAAGATATGTTTTTGATGGAAGATTGTGATGTGGTCGTTGCAACTATTGCTTTTGGTATGGGAATAGATAAACCTGATGTTCGTTTTGTAATTCACCATGATATTCCTAAGAGTTTAGAAAGTTATTATCAAGAAACTGGTAGAGCTGGACGTGACGGAGGGGAAGGGTATTGTTTAACTTTCTACTCATATAAAGATATTGAAAAACTTGAAAAGTTTATGGCTAATAAACCTGTAGCAGAACAGGAGGTAGGTCATGCTCTTTTACAAGAAGTTGTAGGATATGCAGAAACGTCTATGAATAGACGTAAATATATACTTCATTACTTCGGTGAAGAATTTGATGCTGTAAATGGAGAAGGAGCAGAGTTAGATGATAACATGCGAAACCCTAAGAAGCAACATGAAGCACAAAATGAAGTAAAAACATTACTAACTGTAATTAGAGATACTAATGAAATGTATAAGCCTAAAGAAGTTGTAAATACAATTATCGGAGCAGGAAATGCATTATTAAAATCTCATAAAACAACAGAACAACCTTTTTTCGGAATAGGAAAGGAAAAGGATAACCATTATTGGATAGCTTTAATTCGTCAAATATTAGTAGTCGATTTAATTAGAAAAGAAATAGAGCAGTATGGTGTTTTAAAATTAACTGCAAGAGGTAGAAAATTTATAGAGAATCCAACATCATTTATGATGACAGAAAATCATGTATATGCAACGCATGATGATGGAACAATAATAGCAGACACAAAGCTAAAAGGAGGTGTTGATAATAAGCTTGTAGGTATGTTGAAAGACTTACGTAAAAGTGTTGGGAAACGTTTAGGTGTTCCTCCATTTGCTGTATTTCAAGATCCTTCATTAGATGATATGGCATTGAAATTCCCAATAACATTAGAAGAATTATCTAAAGTTCATGGAGTTGGAGAAGGAAAATCAAAAAAATTCGGTAAAGAATTCATAAAGCTAATAACTAATTATGTTAATGATAATGAAGTTGTTCGACCAGATGATTTAATCGTAAAAAGTACTGGAGTAAATTCTGGATTAAAACTTTTTATTATTCAGAATACTGATAGAAAATTACCTTTAGAAGATATTGCTAAATCCAAAGGATTAAACATGTCTGAACTAATTAAGGAAATGGAAGCGATTGTGTTTTCTGGAACAAAACTGAATATTAATTATGCAGTTGAAGACTTGTTAGACGATGATCAACAAGAAGAAATTCATGATTATTTTATGGAAGCAGAAACAGATAAAATTCAAGAAGCATTAGATGAGTTTGATGGTGATTATGATGATGATGAATTGCGTTTAATGCGTATTAAATTTACTAGTGAAATAGCAAATTAA
>BIBBJE_00355 D-arabinose 5-phosphate isomerase
TTGAAAGACGCAAACGCAATCCTCTCAACGGCAAAAGAAACCATACTTTTAGAAAGTAATGCTATTGCTAATTTAGCAAATTTATTAGACAGTTCGTTTGTTGAGGCAGTAAATTTTATATTCAACTCAAAAGGACGCGTAATTGTTACTGGAATTGGTAAAAGTGCTAACATTGCTAATAAGATGGTTGCTACTTTTAATTCTACAGGAACACCTGCTGTTTTTATGCATGCAGCTGACGCTATACATGGAGATTTAGGAAACGTACAACGAAATGATGTAGTTATTTGTATTTCAAAAAGCGGAAATACTCCTGAAATTAAAGTTTTACTCCCTTTAATAAAAAATTCTGATAACAAAGTTATTGCTATAACTGGTAATCCTGATTCTTTTTTAGGAAAAAATGCAGATTTTTTATTAAACTCTTATGTAGAAAAAGAAGCTTGTCCTAATAATTTAGCTCCTACCACAAGTACCACTGCTCAATTAGTATTAGGTGATGCTTTAGCTGTTTGTTTATTAGATCTTCGTGGATTTACAAGTAGTGATTTTGCTAAATATCACCCTGGTGGCGCTTTAGGAAAGCGTTTATACTTACGTGTTTCTGATTTAATCAAAAACAATCAACTACCTAAAGTAAAGAGTACAGATAAAGTAACAAACGTAATTATTGAAATTTCTGAGAAGAGATTAGGTGTAACAGCTGTAATTAACGAAAATAATAAAATATCAGGAATTATTACTGATGGTGATATTCGTAGAATGCTTAGTAAAACAACTAAAATCGATGAACTAACAGCTCATGATATTATGAGTACGAATCCAAAAACGATTGATGTAGATGCTATGGCTGTAGAAGCTTTAGATGCTCTTGAAAACAGTAGTATTACACAAATTTTGGTTACCAATAAAAATGATGATTATGTAGGTGTTGTTCATTTACACGATTTAATTAAAGAAGGTATATTTTAG
>BIBBJE_00360 hypothetical protein
ATGTCTTTTTTAGATCATCTTGAAGAATTAAGATGGCATTTAGTTAGAAGTTTTGCTGCTATTTTTATTTTTGCAATTCTTATTTTTATAAATATTAATTTTGTTTTTAATGAAATTTTATTAGCACATTTAAAACCTGATTTTTCTACTTATCAATTTTTTTGCAAAGTATTTACTTCTATTGGTATTGATAGTAGTTTTTGTAGCATCGAATTTGCGCAAGAGTTACAGGTTTTAAATCCTACAGAAGAACTAATGACAGGTATTTGGTCTGCCCTTATTCTTGGTTTTGTAATCTCTTTTCCTTATATACTTTGGGAATTTTGGCGTTTTATTGCTCCGGGTTACATAGTGCTGAAAGAAGAAAATCAAGAGGATTTATTTTTATTTCTTCTCTTTTATTCTTCTTAG
>BIBBJE_00365 hypothetical protein
ATGTCAGTATTTTTCTTCTATAATTTTTCTATTGGAGATGCTATTGTTAAGAATTTTAAATTAGGAGCATATATTAGTCTTATTACTAACACATTAATCGGTGTTGCTATATTTTTTGAACTTCCTGTTGTTATTTTATTTCTTACCAAAATAGGGTTAATAACACCTCAATTTTTACGAAAATATCGTAAACACGCTTTAGTTGTTGTTTTAGTATTGTCTGCAATTATAACACCACCAGATATTGCAAGTCAAGTAATAGTCTCGGTACCAATTATGATACTATATGAAATAAGTATTTATGTATCACAATATGTCTTAAAAAAACAAAATAAAAATGTCTCAAAAAGTCCAAGAGTTTAA
>BIBBJE_00370 Alkyl hydroperoxide reductase AhpD
ATGTCTCAAAAAGTCCAAGAGTTTAACGACTACCGAGCTAAAATGAATGATAAGATTTTAGCAGGTGATAATAAAATTATCAAACGTATCTTTAACTTAGATACAAATGCCTTTAAAGAAGGACATTTACCTGAAAAAACCAAAGAGTTACTTGGTTTAGTTGCATCAGCAGTTTTACGTTGTGATGATTGTATTGCTTATCATTTAGAAACAGCACATAAAAAAGGGGTAACTAAAGAAGAAATGATGGAAACAATGAGTATTGCTACTCTAGTTGGTGGAACAATATTAATTCCACACCTTCGTCGTGCTGTTGAGTTTTGGGATGCTATAGAAGAAGGTAATTAA
>BIBBJE_00375 Lipopolysaccharide export system ATP-binding protein LptB
ATGAAATTAAGAGCAGACAACATACAAAAGATTTACGGTAGTAGAAAAGTTGTAAAAGGAATTTCTTTAGAAGTAAAACAAGGGGAAATTATAGGTTTACTAGGTCCTAATGGAGCTGGAAAAACAACTTCTTTTTATATGATTGTTGGAATGATTAAACCTAATTTTGGAAATATTTATCTTGATGATAATGAGATTACCACAGATGCAATGTACAAACGTGCTCAAAAAGGTATTGGATATCTAGCTCAAGAAGCTTCGGTATTTAGAAAACTTTCTGTAGAAGATAATATTATGTCTGTTTTAGAATTTACTGACAGATCAAAAACTGAGAGAAAGGAACGTTTAGAAGAATTAATTGATGAATTTAGTTTAGATCATGTTCGTAAAAATAAAGGGGATTTACTTTCTGGAGGAGAACGTCGTAGAACAGAAATAGCTCGTTGTTTAGCTTCTGATCCTAAATTCATTTTACTAGATGAGCCTTTTGCAGGTGTAGATCCTATTGCTGTTGAAGATATTCAAGGTATTGTAGCCCAGCTTAAAACTAAAAATATTGGTATATTGATTACCGATCATGATGTACAAGCTACATTAGCAATTACTGATAGAACCTATTTAATGTATAATGGAGAAATTCTTAAAGAAGGAACTCCCGAAGAATTAGCTGAAGATGAAACCGTACGACGTGTTTATCTTGGAAAAGATTTTGAATTAAAAAAAGAAGAAATTTTAGTTAGTTCAAAAAAAAGAGAAGTTATATCTATAACTTCTCTTTTTTTTTTGAATTATTTAATATACTTATCCTTAAACCTTCTTTAA
>BIBBJE_00380 Phosphatidylserine synthase
ATGAAAAGACATATTCCAAATTTATTAACCTTGGGAAATTTATTATGCGGTACACTAGCTATAATTAGCGCTATAAAAGGTGATTTTGTAGGGACAGCTATTTTAGTTACAATAGGTATTGGTTTTGATTTTTTAGATGGTTTTGCTGCTCGATTATTAAATGTTCAAGGAGAATTAGGAAAACAGCTTGATAGTTTGGCAGATATGGTTACCAGTGGAGTAGTACCTGGTATTGTAATGTTGCAACTTTTGATAAATGCAATAGATTTAGATGCTTCAGGTTATTTTGGAATTGATTCATACGGAGCAACAGGAAGCAATTTACCTTATATTGGATTATTATTAACCTTAGGAGCTTGTTATAGATTGGCTAATTTTAATATAGATACACGTCAATCAGATTCATTTATAGGGTTGCCAACACCTGCAATGACACTATTTGTAATTTCTTTACCGTTAATTGCAGAGTTTGGAAGTCAGTTATTCTTTGTTAATTTAATGTGTAATGAGTATTTTTTAATAGGAATAACAGTATTATTGACTTTTTTAATGAATGCAGAAATTCCTTTATTTGCTTTAAAATTTAAAACTTTTGGTTTTAAAGAAAATGGACTGAAATATTTTTTCTTACTGCTCTCTATTGTATTATTGGTTGTGTTTAAATTTGTAGCAATCCCTTTAATAATTTTTATATATGTAATGCTTTCAGTTATAAATAATTTAAAGAAGGTTTAA
>BIBBJE_00385 Alpha/beta hydrolase
ATGCCTATTCTTTCTTGTAATTTCAATCCTGCTTTACCATTTAAAAGTGCACATTTTAATACTATGTATCGTCCTTTATTTATGAAGGATACAATTAAATATCAACGAAAGAGAATAACAACTTGGGATAGCGATTTTATTGATTTAGACTTTTCAACTATAGGTTCAGAAACACTAGTCTTATTAATTCATGGTTTGGAAGGAAGTTCACAATCAAACTATATGATTACAACTTCAAATTACTTAAATAATACTGGTTTTGATACAGTTTGTATGAATCTACGAAGTTGTAGTGGCGAAGATAACGCACTCTTAGAAACCTATCATAGTGGAAAAACTGATGATGTAGACTTTATCGTTAGACATCTCACAACTAATTATAGATATAAAAATATCATTATTGTAGGTTTTAGTCTCGGTGGTAATTTAACCTTAAAATATTTAGGAGAATATCTTAATATCCCTTTAAAAGTTAAAGGAGGAATTGCGATTTCCGTTCCTATTGATTTAACTACGTCACAAGCAGAGCTATCTAAACTAAAAAATAAAATATATTTAAATGAATTTTTAAAAACTTTAAAATTAAAAATATTAGAGAAATCAGAAAAATTCCCAGAATATAAAATAAATAAAAGGTTATTATTTAAGGCTACAAAATTTCGCCACCTAGAAAAACAATACACAGTTCCTGTATTTGGGTTTAAAAACTCAGATGATTATTGGTTAAAAGCGAGCTCTAAACCTTACATTCCTAAAATAAAAATACCTACCTTGTTAATTAATTCACTTGATGATAGCTTTTTATCGAAAGAGTGTTACCCTTTTAAAGAGGCTAAAAATTCAGCTAACTTCTATTTATTAACACCTAATTATGGTGGTCATGTAGGTTTTACATCTTCTTTTAATAATAATGAGAATAAATGGGTTGAAAAAAAAATTACAGAATTCATTCAAGAAAATATTGGAATATGTTCTTAA
>BIBBJE_00390 DUF4105 domain-containing protein
ATGCTAAAAAAACACGTTGCTATTTTCTTTATTCTTTTCTGTATTAATATAGCTGAATCTCAGATCTCAAAAACAGTTAATTTATCTACTTTCTCTAAAATAAGTATTATAACTTCGGGTCCTGGAGAAGCTTTATATGAAAAATTTGGTCATACAGCAATACGTGTTAAAGACCCTGTTTTACAATTCGATTTAATTTATAATTATGGAATTATTAATTTTGAAAACCCCAATTTTTATATTGATTTTACTAAAGGGTTTATGAAATATAAATTAGTTCGATATCCTTTTTATTTAGCATTAAAAAGTAACCAACAAGATAAACGCTGGGTTAAGGAGCAAATATTGAACTTAACTGAAGAGCAAAAAAATGAAATTTTTCAATTTTTAGAAATAAACGCTGACCCTAAAAATGCAAGTTATTTTTATGATCCATATTTTAATAATTGCGCAACTAAACCTCGTGATATTATTAAAAAAGTACTAGGTAAAAACTTAGTTTTTAATGACAATTTCGTATCTGAAAACTTATCTTTAAGAGCATTAATGAATAAAGAAATTCATCCAAATACTTGGGGAAGTTTAGGTATTAATATTGCTTTAGGTAGTAGATTAGATAAAACTGCAACAGCTAATGAATACCTATATTTACCTGATTATGTATATGAGGCTTTAAATTTATCTAAAGTAAAAAAAGAGAGAAAAGAAGAGAGTTTAGTTTTAAAAACGAATATTTTATTAGATTTTGATGAAAAAAAGTCACAAAGCGATACAGTGAGTCCATTTTTGGTAATTTTATTACTTTCTTTAATAGGATTATTTATAACATATAAAGATTATAGAAACAACAAAAGAAGTAAATGGTTAGACTTTATATTATTCTTTTTTACTGGAATTATAGGTATATTAATTGTTTACATGTGGTTTTTCACAAATCATTCAACCGCACCTAATAACTTTAATTTCTTATGGGCTTTTGCTCCTAATTTTATTATAGCTTTTTTACTATTGAAGAATAAAGCACCTAATTGGATAGCTAAATATTCTATTATTCTGTTATTCTTTTTACTAATTACTTCTTTTATATGGGTAATAAAAATTCAAGTACTTTCATTTACTTTAATACCTTTACTCCTTTTATTAGGCTTTAGGTATTGGTTTTTACAAAAAACTTTGAATTGCTAA
>BIBBJE_00395 3-dehydroquinate dehydratase
TTGTGTTTTAACATAAACGAAATGAAAAAACTAATTGTTATAAACGGACCTAATTTAAACTTACTAGGAAAGCGTGAACCTGAAATATACGGAGCTAGTTCTTTTGAAGATTTTTTTAATGAATTAAAAGAAACTTATAATACTATTGAATTATATTATTTTCAATCTAATATTGAAGGTGAAATTATAAATAAATTACATGAAGTAGGTTTTACGTACGATGGTATTGTTTTAAATGCTGCTGCCTATACACATACTTCAGTTGCAATAGCTGATGCTGTAAAAGGGATTAAAACACCAGTGGTAGAGGTGCACATTTCTAATGTACATTCGCGTGAGACTTTTCGACACATAAGTTACCTAGCACCTAATACAAAGGGAGTTATTACAGGCTTTGGTTTACAAAGTTATAAGTTAGCAATTCAAAGTTTTTTGTAA
>BIBBJE_00400 DUF3575 domain-containing protein
ATGAAAAAATTATTATTATTAATTGCTATTGTAGGAATAGGTTTTACTGCTAATGCACAAAAAAATGTAGTTAAAGCAAACCCTTTAGCTTTGGCTTTCGGTTCTTTTGAAATAGGGTATGAAAGAGTTGTTTCAGAATCAAGTTCTGTTGAATTGGCTGTAGCTTATTCAAGTTTAAAAGTAAACACTATAGGAGGACAAGTTGATGCTAAATCAGAAGGGTTTGGAGTAGAAGGAAAATATAAATTTTACTTTGGTGATGAAACGCCTAGAGGATGGTATGCAGCTCCTGTTGTATCTTACTCTAATACTTCTTTAGATTCAGCTGGTGAGTCAGGTGATTTTTCTTTCTTTGGAGCTGGAGCTGTTGCTGGATACCAATGGGTATTTGGTGGAGGAGACTCAGGTTTTGCTTTAGATTTAAATTTTGGAGCTCAATATGCCTCAATTAGTACAAGTGGTTCTATTTCTTCAACTGGTATTGAAGGATTCTTACCTAAATTAGGATTATCTTTAGGTTACGCGTGGTAA
>BIBBJE_00405 OMP-b-brl domain-containing protein
ATGAAAAAATTATTATTAGCAATTACAATAGTTGCGGCAGGATTTACAGTAAATGCTCAAGAAGAAGTTAAAGGAGGTTTTTCTAAAAAAGATATTTATATATCTGGTACTGTAGGGTATAGTAATGTATCAACAGGTGATGTAGATGCAAGTGGATATACTTTATCTCCTTCTGTAGGTTATTTTGTATCTGATAAGATCGCTTTAGAATTAGGATTAGTTATTGGAAGTTCTGATAATACTACTACAAAAACAAATTCTTTTGGAGCTAGTTTAGGAGCTAACTACTTTTTTACTCCAAGTAAGGATTTTTCTTTTATTTTAGGAGCTGGTTTAGGTTATTCATCTACAGGGTCTGAGCTTTTGGGTGTTGATCAACCAGATGTAAATACATTTACAATTGCTGTAGCACCAGGAATTAATTATTTTGTTTCTAAATCTTTAGCTTTAAGAGCTACTGTTGGAGCTTTATCTTACTCTAGTTCAAAATTAGATGTTAATGGAGCTAAATCAACTAATACCTTTGGTTTAAATTTAAATTTATCTGATGTAAACTTTGGATTAACTTATAAGTTTTAA
>BIBBJE_00410 OMP-b-brl domain-containing protein
ATGAAAAAATTATTATTAGTTGCTATGATGGCATTTGGTATTGCTGTTAACGCACAAGAAGGACAACTTAATGTTGGAGGTACAATTGGTTTACCAGTAGGTGACGCAAGTGAATCTAATGTTACTGGTGCAATTGAAGCTAACTATTTATTTACTGTTTCTGAAGGATTTAAAGTAGGGCCATCTGTATCTTATTTACACTTTCAATCAGAAGGAGCTGATGGTGCTTTTTTACCTTTAGCTGTTGCTGGTCGTTATGATGTATCTGATAAATTCGTAGTTGGTGCTGATTTAGGATATGGAATTGGAGTAAGACCTTCTGGTTATACTCAAGATGGTTTTTACTATAGAGCTTTAGTAGGATATAAAGCAACAGAAAAAATTACAATTCATGTTGATTATTCAGCTGTTTCTTTAGATAATTCTAGTCCAGCTGCTATCGGTTTAGGTGGAACTTATTCTTTTACTTTATAG
>BIBBJE_00415 OMP-b-brl domain-containing protein
ATGAAAAAATTATTATTAGTTGCAATGATGGCTTTTGGTATAGCTGTGAATGCACAAGAAGCAGAATTAAACGTTGGTGGTACTGTAGGTTTACCTGTAGGTGATGCAGATGCGGCTAACATAACTGGAGCAATTGAAGCTAACTATTTATTTAAAGTTTCTCCTCAGTTTAAAGTAGGTCCAACTGTTTCTTATTTACATTTTCAAGGAGATGGAGCTGATGCTGCTTTTTTACCTGTAGGGGCTGCTGGTCGTTTTGATGTGTCTGAGAAATTTATTTTAGGTTTAGACTTAGGATACGGAATTGGAGTTAGACCTTCTAAGTATACTCAAGATGGTTTTTACTACAGACCAATGGTAGGTTATAAAGCAACAGAAAAAATTACAATTCATGTTGATTATTCAGCAGTTGTTCTTGAAAATTCTACACCTGCAACTATTGGTTTAGGTGGAACTTATTCTTTTACTCTATAA
>BIBBJE_00420 Tyrosine recombinase XerC
ATGAATTGGAAACAAGCAACATCTGATTATACAAACTATTTAAAAATTGAAAAAGGGCTCTCCAAAAACTCAATTGATAGTTATAATAGAGACATAAAAAAGCTTATTTTATTTATTAACGACCTAACTAGTTCTTATAGTCCTATATATATTACTTCCGAAATTATTCAACAATTTATATATGTTGCTAGTAAAAACATTAATCCACGAAGTCAAGCTCGTTTAATTTCAGGATTACGTAGTTTCTTTGATTATTTAGTTTTTGAAGACTATAGAAAAGATAATCCTACCGATTTAATTGAAAGCCCAAATATTACAAGAAAACTTCCTGATACTTTAGAAAAAGAAGAAATTGATACTTTAATTGCCGCTATCGATTTAACACATACACAAGGAGAACGAAACAAAACAATTATTGAGACTATATACAGTTGTGGTTTACGAGTAAGTGAGTTAATTAACTTACAATTATCTGATTTATTTTTTGATGATGGGTATATACGAATATTAGGGAAAGGAAATAAGTATCGTTTTGTTCCCATACACATAACAACAATTCGTCGTTTAAACTTTTATATTAATAATATTCGTTCTAAAATTACACCTAAAGAAAAAGAGGAAGATATTATTTTCTTAAATAGGCGAGGAAAACGGTTAACACGCCAAATGATCTTTATTATACTTAAAGAATTAGCAATAAAAACAAATCTTAAAAAAAGTATTGGCCCGCATACTTTACGACACTCATTTGCTACCTATTTATTAAAGAATGGTGCTGATTTACGTGTTATACAACAATTGTTAGGCCACGAAAGTATTACAACTACTGAGATTTATGTACATTTAGATACGAGTTATTTGAAAGAAGTAGTAGAGTTACACCACCCTAGAAGTAATATTAATTTAAAAGAAGAGTAG
>BIBBJE_00425 Bacteroidales small SRP
TTTGCAGCGGCAAGTCCTACACAACTAGCTCCCTTTGAATCCCCCAGGGCGGGAACGCAGCAAGGGTATTAGGTTGTAGCAGTGTGATGTAGGTAGCTTGCCTTTTT
>BIBBJE_00430 Bacterial small signal recognition particle RNA
CGGCAAGTCCTACACAACTAGCTCCCTTTGAATCCCCCAGGGCGGGAACGCAGCAAGGGTATTAGGTTGTAGCAGTGTGATGTAGGTAGCTTGCCTTTT
>BIBBJE_00435 DUF4199 domain-containing protein
ATGGAAAATCAAGTAAACAGTAAAAGCATTATTTTAAATTACGGATTATATTTAGGTCTAATTGGTGTTTTTATTCATTTAATTTTTTATGCAACAGGTAATCTAGTAGAACTAGGGTGGTTGTCAGGTATTATAGGGTTTATTGCTATGATCGTTTTACTTATTTTAGGTATAAAAAAATTCAAAACTGAAAACTATGGATTTTTAACATTTGGTCAAGCTTTAAAAGTTGGAGTTGGTATAGCAGTTATAAGTGCTGTTATTACAACAATTTACACATTAATATTCACTAATATTATTGAGCCTGGTTTTCAAGAACAAGTAATGGAACTTCAAAAACAAGCATGGATTGATGCAGGTCTAAATGAAGATCAAATAGAGTCTTCTGAAGCTATGGCTAAAAAATTCAATAGTCCGATGATAACTGCACCATTAGCAATAGTCGTATCTGCTTTCTTTGGTTTTATTATTTCAGCTATTGGTGGGGCAATTATGAAAAAAACAGAAGAAGATCAATATTAA
>BIBBJE_00440 glycosyltransferase family 2 protein
ATGAATATATCGGTAGTAATACCACTTCTTAACGAAGAAGAATCTTTACAAGAATTACACAATTGGATTGCAAATATTATGCAATCCAATAATTATTTATATGAAATTATATTTATTGATGACGGTAGTACCGACATTTCTTGGCAAGTAATTGAACAATTATCAGAAAAAAACAAATCTGTAAAAGGAATTCGTTTTCAAAAGAACTATGGAAAATCACAGGCATTAGATGCTGGTTTTGGTTTAGCCAAAGGGAAAGTTGTCATAACAATGGATGCTGACCTACAAGATAGTCCTGATGAAATTCCTGGGTTATACAATTTAATAATTAATGAAAATTTTGATTTAATTTCTGGGTGGAAAAAGAAACGTTATGATAATGTTATGACAAAAAACATTCCATCTAAATTATTTAATTGGGCAGCTCGTAAAACTTCTGGTTTAAAATTAAATGACTTTAATTGTGGATTAAAAGCCTATAAAAATGAAGTTATTAAAACAGTAAAAGTAAGTGGTGAAATGCACCGTTATATTCCTGTATTAGCAAAAAATGAAGGTTTTAATAATATTGGCGAAAAAATAGTGCAACATCAAGCTCGTAAATATGGTGTTACTAAATTTGGAATAGATCGTTTTATTAACGGTTTTTTAGATTTAATTACTATTTCTTTCCTTTCTAAATTCGGAAAACGCCCAATGCATTTCTTTGGCCTTTGGGGTAGTTTAATGTTTATATTCGGTTTTTTAGCCGCATTTTTTATTGGAGTGTTAAAAATTTATCATTTATCTACCAGCGTAAAAACCATTTTAGTAACAAATAACCCGTGGTTTTACATTGCTTTAACATCAATGGTTTTAGGAACACTTTTATTTTTAGCTGGTTTTTTAGGTGAATTAATTATAAAAAGTAATCCGCAACAAAAACATTATGCAATTAAAGAAAAATTGAATTTTTAA
>BIBBJE_00445 Phosphoglucomutase
ATGAAAGAGATATTAAATAAAGCCAAATTATGGCTTTCTGATTCATTCGATTCAGGAACTAAAAATGAGATTCAACAATTAATAGACACTAGTTCTAATGATTTAGCTGATCGATTTTATAAAAATTTAGAATTTGGTACTGGAGGAATGCGTGGTATTGTAGGTGCTGGAACCAATCGAATAAATAAATATACTTTAGGTAAAGCAACGCAAGGGTTAAGTAATTACTTACACAAAGTTTACCCTGAGAAAGAATTGAAAGTAACGATTGGTTATGACTGTCGTCATGATAGCAAATGGTTATCTAAAGTTGTTGCTGATGTTTTTTCTGCAAATAACATTAAGGTTTTTCTTTTTGAAGACCTACGCCCTACTCCAGAGTTATCATTTGCTGTAAATCATTTAGGATGTGATGTTGGTATTGTATTAACAGCTTCTCATAACCCTCCAGAATATAACGGATACAAGGTATACTGGTCTGATGGTGGTCAAATTGTACCTCCAGAAGATAAAGGAATTATTAACGAAGTAAATTCTTTAGAATATACAGACATTAACTTTGACGCGAATGAAAACCTTATTTTTTCTATAGGAAATGAAATAGATGAAGCTTTTTGGCAAGCATCTATTAAAAACGGAACTTTTAATATTAAAGGGCGTGAAGATTTAAAAATTGTTTTTACTTCTTTACATGGTACTTCTATTAAATTAATACCTGAGGTTTTAAAACGTGCTGGATATACACAAGTTCATATTGTTGAAGAACAAGCTGAGCCTAACGGAAGTTTTCCTACTGTAAAATCACCAAACCCAGAAGAACCTGAAGCATTAAAAATGGCTGTTGATTTAGCTAATAAAATTGATGCAGATATTGTTTTAGGAACTGATCCAGATTCGGACAGAATTGGTATTGCTGTTCGTGACTTAGAAGGTAATATGAAATTATTAAATGGAAATCAAACTATGAGTATGATGACCGATTTTTTAATTAGTGAATGGAAAAAGCAAGGTAGATTAAATGGAAAACAATTTGTAGGTTCTACAATTGTATCTACTAATTTAGTAAATGAAATTGCTGAATCTTATGGTGTAGAAACTAAAGTTGGATTAACAGGTTTTAAGTGGATTGCTAAGATGATTAAAGACTATCCCGAGCTTAATTTTATAGGTGGTGGTGAAGAAAGTTTTGGTTATATGGTTGGTGATTTTGTACGTGATAAAGATGCTGTAACAGCTGCTTTATTAGCTTGTGAAATTGCAGCAAATACAAAATCGAACAATAGTTCTTTTTACAATGAACTATTAGCTTTATATACTCGACATCATTTTTATAAAGAACATTTAATTGCTATTGTTAAAAAAGGAATGGATGGGGCTAATGAAATCAAGCAAATGATGGCAGATTTACGCAGTACTCCTTTTACTGAAATAGACAATGTAAAAGTGGAGTTTTTATATGATTATCAATCCTCAATTAGAAAGAATTTAATTACTGGTGAAGAGGTAATTATGGATATTCCAAAATCGAATGTATTGATTTATCAAACGACAGACGGTACAAAAATGGCAGCCCGCCCTAGTGGAACTGAACCAAAAATAAAATTCTATTTTAGTGTAAGAACGGCCTTAGAAACAATTAATAATGCTGTTGCTGTCGAAAAAGAACTAGATATTAAAATTCAAAGAATAATTAAACAAATAAATCTTTAG
>BIBBJE_00450 ABC transporter ATP-binding protein
GTGAGTAGTTTCAAAAAAATAATAAATTTTGCAAAGCCCTATAAAAAATATGCCTTTTTAAACATATTTTTTAATATTCTTTATGCTATTTTTAATGTACTTTCTGTTTTAGCATTTATACCTGTTTTAGGTATTCTTTTTGGTAAAGAAGAAGTTGTTACAATAGCTCCTATATACAAAGGAATAACATCTATATATGATTATGTGCAAGGTAATCTTAACTTTAAAATCTCTCAAATGATAGAGAGTGGTGGTGTTGAAAAAGCATTACTTTTTGTTAGTTTAACCACCTTATTTCTATTCTTTTTCAAAAATTTATTTAGATATTTAGCATCGTATTCGCTTGTTTTTTTACAAACAAATACAATTAAAGATTTACAATCATCAATGTTCTCTAAATACATTTCATTACCTATATCTTTCTTCTCTGAAAAAAGAAAAGGTGATGCGATAGCAAGAATAACATCAGATATACATACAATTCAATTTACCTATTTATCATCTTTTGAAACATTAGTAAGAGAACCTTTAACAATTATTTTTACATTAATATCAATGTTTGCTATTAGTGTAAAGCTTACATTATTTGTTTTTCTACTTCTACCTATATCTGGTTTTATTATTTCTTCAATAAGTAAAAAACTTAGAGCCTCTTCTGCTGATTTTCAAAAAGAGAATGGTTATTTTTTATCAATTGTTGATGAAGCTTTAGGCGGATTAAAAATTATTAAAAGTTTTACAGCCGAAAAAGCAACAAACTCAAAAGTTGGTAAATCAATAAACAAGCTTTTTGGATTGATGAAGAACTTAAAACATAGACAAATGGTAGCTTCCCCTTTAAGTGAATTTTTGGGAACCTTAACTATTGTTGCAATACTTTGGTTTGGAGGTAAATTAGTTTTAAGTAACAATAGTTCATTACAACCACAAGAATTTTTTGGATATATCGGTTTGTTTTATTTAATTTTAAATCCAGCAAAAGGAATATCAACTGCTTTATATGGTATTCAACAAGGAAGTGCTTCAGCTGATAGAATATTTGAAATTTTAGAAACAAAAAACCCTATTAAAGATACTGATCACGCAATAGATAAAAAATCATTTGATGCAGAAATAGAATTTAAAAATATTTCATTTAAGTATCAAAATGATTATGTTTTACAAAACTTCTCTTTAAAAATTCCTAAAGGTAAAACTGTTGCTTTAGTTGGGCAATCTGGAAGTGGTAAATCTACCTTAGCTAATTTAATTACACGTTTTTACGATGTAAACAAAGGAGAAATATTAATTGACGGTGTAAATATTAAAAACATAAAAAAACAAAAACTACGTAATTTAATGGGAATGGTTACTCAAGATTCTATTCTCTTTAATGATTCTGTTTATAACAATATTGTATTTGGTAAAGACAACGTTATAAATGAAGATGTTATTAAAGCTTCAGAAATTGCGAATGCTCATGAATTTGTTAAAGATTTACCTCAAAAATACAAAACGAACATTGGAGATGGTGGTAATATGCTCTCAGGAGGTCAAAAACAACGTTTATCAATTGCTCGTGCGGTTTTAAAAAACCCTCCTATTATGATCTTAGATGAAGCTACTTCAGCGCTAGACACTGAAAGTGAACAATTAGTTCAGCAAGCTTTAGATAAAATGATGGAAAACAGAACATCCTTAGTTATAGCTCACAGGTTATCAACTATTCAAAAAGCAGATAATATTGTAGTTTTAAGAAAAGGTAAAATAGTTGAACAAGGTAAACATGAAGAGTTACTGAATAAGAAAGGAGAATACTTTAAACTTGTTTCAATGCAATCATTAGCCTAA
>BIBBJE_00455 tRNA nucleotidyltransferase
ATGCAAGAACAATATTTTAAAGAAGCAATATCTGCTGAAATATTTCAATATATAAGCAAAGCAACTGAAGAGTTACAACTAGAAAGTTATGTTATTGGTGGATTTGTACGTGATTTTATTTTACAAAGAGGTACAGCGAAAGATATTGATGTCGTTGCTGTAGGTAGCGGAATAGAATTAGCAGAAAAAGTAGCTTCTTTGTTGCCAAACAAACCAAAGGTTCAAGTTTTTAAAACATATGGAACAGCAATGTTACGTTTTAAAGAGATTGAAATAGAGTTTGTAGGGGCTCGTAAAGAATCTTATAAAGAAAATAGTAGGAATCCAGAAGTGAAGTCAGGGACTTTACAAGATGATCAAAATAGGCGTGATTTTACAATAAACGCATTGGCTTTAAGTTTAAATAAAGATACATATGGTTTATTATTAGACCCTTTTGATGGAGTTTCAGATTTAGAATCAAAAATAATAAAAACACCACTAGATCCTGACATTACATATTCTGACGATCCGTTACGTATGATGCGAGCTATCCGTTTTGCGTCACAATTAAACTTTGTTATTGAAGCTGAATCTTTAGGAGCTGTAGCTAAAAATGCAAAGCGTATAAATATTATTACAAAAGAGCGAATAATAGTTGAGTTAAATAAAATATTAGCGTCATCAAAACCTTCAGTTGGTTTCTTATTACTTGAAGAAACAGGGTTGTTAGAACGAATTATTCCTGAATTAATAGCCCTAAAAGGAGTAGAGGAGGTAGAAGGCCAAAAACATAAAGATAATTTTTATCATACTTTAGAAGTTGTTGATAATATAGCTAGAAATACTGAGGATGTTTGGCTTCGTTGGGCAGCATTGTTACATGATATAGGTAAGGCACCAACAAAGCGTTATCATAAAAAACAAGGATGGACATTTCATGCTCATGAATTTGTTGGTTCTAAAATGGTATATAAATTGTTTAAACGATTAAAAATGCCATTAAATAATAAAATGAAGTTTGTTCAGAAAATGGTGATGCTAAGTTCTCGACCTATTGTTTTGGCAAGTAATGTAACAGATTCAGCTGTTCGTAGATTAGTTTTTGACGCAGGGGATGACGTTGATTCTTTAATGACTTTATGTGAAGCTGATATTACAACTAAAAACCCTAAAAAATTTAATCGTTATCATAAAAATTTTGAACTCGTTCGTGAAAAAATTAAAGAAGTAGAAGAGCGAGATAAAGTTAGAAATTTCCAACCACCAATTACAGGAGAGGAAATAATGAAAGCTTTTAATTTAACTCCATGTAGAGAAATAGGTCAAATAAAAGAAGCTATAAAAGAAGCTATTTTAGAAGGGGTAATTCCAAATGAACACAAAGCATCTTATGAATTTATGATTGAAAAGGGGAAAAAAATAGGTTTAGAACATAATTAA
>BIBBJE_00460 threonylcarbamoyl-AMP synthase
ATGTTAGAAAACATTCTTGAAAAATTAAGTCATGGAGAGATTATCTTATATCCAACAGATACAGTTTGGGGAATAGGATGTGATGCAACTAATGAAGAGGCTGTAAATAAAATTTACCAGCTAAAAAATAGAGAAGAATCTAAAAGCCTGATAATTTTAGTTTCATCGATAGATATGCTAAAGGAATATGTTTTAGAAATTCCTGATGAAGCTATTAAAATTTTAAATACATTTAAAAAGCCAACAACAATTATATATAATGATCCGATAAGATTAGCTAAAAATACTATTGCTGTTGATAATACTATAGCTATCAGGATTCCTAAGGATGAGTTTTGTATTGAGATGATTGAAAAATTTGGTAAGCCTATAGTTTCTACATCAGCAAATATAAGTGGGGAAGATACACCTGAATGTTTTTCAGAAATAAGTAAAGCTATTTTAAATAATGTTGATTATACAGTACCTTTACATCAAAATAAAATTAATAAAAGGTCATCTACTATTTTAAAAATTGAAGGTGATAAAATAAAGGTTATTAGAGGGTAA
>BIBBJE_00465 Sulfatase
ATGCGTTTTAAAATACCTAATTATATAAGATTTTTATTCATAAACATTTTTTGTTTATTTGGATTTCTATTTTTGTTAAGAATAATTTTTTACTTTCTATTTATAAGTGGTTTAACTATCAGTTCAGGAGAAATTAATAAATCTCTTTTTTTAGGATTGCGTTTTGATTTAAAGTTGGCTATAATTGGGTTTATTCCTTTAGCTTTATTTTATTTAGTAGTTAGAAATTTTTTTAAAAAAGAAATTTTTAAATATATATATTTGGGTTATGCAACTATAGTATATATAATAATATTAGCATTTTATCTGTTTGATTATGGTCATTATGCGTATTTAGATTTACGTTTAAATGCTAATGCACTACGTTTTTTAGGTAATTTAAATATATCTACTCAGTTTGTACTTGATAGTTATCCTGTTTATAAAGGAACAATTGGTTTTATTATATTTATTTATATAATAATAAAGTTTAATAGCATTATTTATAAGGCTTTTAAGAAAAGAGATTTTATATCTAAAAGAAATAGTAAAATACTCTTTTCAATAATTACAACACTTCTTTTAGCTTTTGGTATTTTTAGTAGTGTGCAGCATTATCCATTACGTTGGAGTCAAGCGTTTTTTTCTAAAAATAAAAGTGTAAATCAATTTACTTTAAACCCTGTACTGTACTTTTTTGACAGCTTTAAATTTAGAAATGAAAGTTATGATATTAATGAAACTAAAAAGTACACTAGTGTAATTAATAAACATTTAGGAATACAATCTGATAGTTTATTATTTAAAAAAAGTTTTACTTACTCAGATAGTCTAAAAGTAAATAAACCAAATGTGATTTTTGTAATGTTAGAGTCTTTAGGAAATGCTTCATTGGGATATTATGGAAATCCACTTAAGGTTACTCCAACTATAGATAGTTTATTAAATAACAGTGTGAACTTCACCAATCATTATGTACATAAGGTATCTACTGCTGCTTCAGTTTTTGGGAGTATTACGGGGTTACCAGATGTTGTTAATGTACGTACAGCTTCAAGAAATCCAATGATTATAAATCAACGTGTTTTATTTGATCAGTTTAAAGACTATAAGAAACTATATTTTATTGGTGGAAGTGCAAATTGGGCTAATATTCGTGCTGTTTTTCAGTCTAATATTAAAGGATTAAAAATTTATGAAGAAGGAGTTTACAAGAATGAAGATAGAGCTGATGTTTGGGGAATAGATGATTATGATTTATTTAAAGAGTCTAATAAAGAGCTTGAAGAATTGCATAATAAGCAAGAACCCTTTGTCGCATTTATTCAAACAGCTACCAATCATCAACCATTTACAGTACCAGAAAAAAGGGATAGTTTTGTACCTATAAAAGAAATAGATGAATCAGTATTAAAGGAAGCAGGTTCGCGTACTTTAGCTCAAGTAAATGGTATTCGTTATTTAGATTTTAACATAAAACGATTTTTAGAAAGAGCAAAGAAATCAGGTTATTATGACAATACTATATTTGTTTTTTTTGGAGATCACCAAGATCATCAAATGGGAGTAGGTTTAGTAAAACATTACAAACCTACTGAAAGTAAATTAGGTGTTTTAACGCATAATGTACCTTTATTTATACATGCTCCTAAGTTACTTAAGCCAAGAGTGTTTACTAAACACATGAATTTAGTAGATATGTTTCCAACAACAATGGCACTAGCAAAGATTAATTATACAAATTATACTTTAGGTGTTAATGTTTTAGATACAATACAACGTAATAATTTTTCTTTTATCTATAGATATGTAAATGGAGAACCTGCTTCTGGAGTTGTTCAGGATTCGTTATATTATTATCAAACAGTTTTAAGTAAAAAATCAAAATTAATAAACCTTAATGATATTAGTTTAAATGATATAAGTGATAAATATCCAAATAAAAATAAAGAGATGGATAGTTTATTGAATGCTTTTTATCAGAGTACAAAATATCTTTACTACAATAATAAAAAGTAA
>BIBBJE_00470 polysaccharide pyruvyl transferase family protein
ATGATTAAAAATGCACTTTTAGATTACAAAGCAACAGGAGGATATTTAAATATTGGTGATTATGTTCAAAGCATTGCAGCTAAACAATATTTCTCTAATATTGATTTACTCTTAAATAGAGAATATTTAAATGATAAAAATATTGAGGAATGTAAATTAATCATGAACGGTTGGTTTATGTATAAAACTAAAAACTGGCCTATATCACCAAACATTAACCCTTTATTTCTTTCTTTTCACTTAAACGCTCATATAGCTGATACACTATTAAGTAACAAGAAAAACATCGACTACTTAAAAAAATATGAACCTATTGGATGTAGAGATTTTTACACTGTAAATATTTTAAAAAAATATGATGTAGAATCATATTACTCATCATGTTTAACTACTACACTACCTAAAATTGATATTCCAAAAACAGATAATATTGTTTTCTTTGATGTACTTTTTAATTTAGACAAGAAAGCCTATTATGAAAGAATCCCAAGACATTATTATCGTGATTTAATAAAATTTAAATTACCTAAACTTGGTAACCATAAAGAATATCTTAAGTCTATATTTCCTACAGAAATTGTTAATAAAGCTAAGTTTGAAACTGCTTTTTACAAAGAAAAAGGAACAACTGTAGATGATAGATTCAATGAAGCTGAAAGATTATTAAAATCATTTGCTTCTGCTAAATTAGTTATCACTTCTCGAATTCACTGTGCTTTGCCATGTTTAGCAATGGGAACTCCTGTAATATTTGTAATGGGAGGTTTAAATAATTCTTCTGATTTATCAAGACTAGACGGAATTGTTCAACATTTTAACATGGTAAATTTAGACCCTAACTTAGATCTAAGCTCTTTAAAAAATATAAATTTAATTAAACTAGAAGATATTGATTGGGAAAATCCTTTACCTAATCCTACAAATCATTTAAAATACACGCAGCATTTAATTGATAGCTGTAACGATTTTATAAAGAGTTAA
>BIBBJE_00475 Glycosyltransferase sugar-binding region containing DXD motif
ATGATTCCAAAAATTATTCACTTCTGTTGGTATGGAAAAGGAGAATACAATGAAACAATAAAGAAATGCATAGCTTCTTGGGAAGAAAAATTACCTGATTATACAATTAAAAGATGGGATGAAACAAATACTCCGTTTGATAAACTTCCATTTTTGAAAATGTTATACAATCAAAAAAAGTGGTCTTTTATAACGGATTATGTTAGATTGTATTCTATTTATAAAGAAGGTGGTATATATGTTGACACAGATATTGAAATGGTGACAACTTTTGATCATTTATTAAAAGAAAAATCTTTTGTAGGGTTTCAGGGTACGCTAGAAACTGAAAAATATCCATTAAATTCAGCTGTAATAGGAGGAGAAAAAGGAAATGAATTTATTTTAGATTGTATTAAAGTAACAGAAGAAAAACAGCGTTTAAGTTTTAACGCAATGGGAGGTCCACCAATTGTATCTAAAGTATTGTTAAATTATGGCTTAAATGAATATAAAAAACAGCATTTAAATGATGTTTTATTATTAACAACAGCATATTTTTTTCCTTTCGCATGGGATGAAAAATACACTAAAGAATGTATTAAGCCAGAAACAATATGTATTCACTGGTGGGAAGATTCTTGGGGAAACAAGCAAAAAGGGTTCTCTTATTTGTTAGATAGTTTAAAAAGAAAAATGATAAAACTACCTTTATTAATTAAAAATCGTATTAAATATTTAATTAATAAAGAAAAATTTTATCACATTAACTCTTTATAA
>BIBBJE_00480 glycosyltransferase family 2 protein
ATGAACATAAGTGGATTGGTTATTACTTTTAATGAAGAATCAAATATTAAAGACTGTATAATCTCTTTAAATAGAGTTTGTGATGAAATTATTATTATTGATTCTTTTAGTAAAGATAAAACTATTGAAATTGCAGAATCTATGGGAGCAAAAGTATACTCTCAAGAATTTTTAGGTGATGGATTACAAAGAGTACATGGATTACAATTTTGTAAAAATGACTGGATCTTAAATTTAGATGCTGATGAACGTTTAGATGAAGATAGTTATCAGTTTATTAAGAGTGAAGATCATTTAAAACAATCTTATGATGCTTATAACTTTAGAAGAAAAAATTTCTTAAAAAAACAACCTATTAGTTTTGCTGGTTGGTATCCTTCATATACTTGTCGTTTTTTTAATAAACAAACTGCAAAACCAGCTACAACCAAGGTTCATCAAAGTATACAAGCTACAAATTTAAAAACAACAAAATTACATTTATTACATTATGGATGGAAAGACTTTCATCAAATTATAGGTAAATATAATTTATATACTACTTGGCAATCAGAAGAATATTTTGAACAAAATAAAAAAGTAAACTTCTTTACCCCTATTACTCACGGAATATGGTCTTTTATTCGTTGTTATATTCTAAAAAAAGGAATTTTTCATGGTTTAGATGGAATAACATTTTCTTTGATGCAAGCATTCTTTTCTTATATAAAATATGTCAAACTTAGAAAACTATATGAAGAGAATAAAAAAGGTACGATTTAA
>BIBBJE_00485 2,3,4,5-tetrahydropyridine-2,6-dicarboxylate N-succinyltransferase
ATGACAGAATTACAATCTATTATAGAAAAAGCGTGGGATAATCGTGATTTATTAAAAGAGGAGAACACGATTAATACGATTAGAAAAGTTGTTGATTTATTAGATGCTGGGGAGTTACGTGTAGCAGAACCAACAGATAATGGATGGCAAGTAAATGAATGGGTTAAGAAAGCAGTTGTATTGTATTTTCCAATTCAAAAAATGGAAACTTTAGAAGCTGGTATTTTTGAATATCATGATAAAATTCCTTTAAAAAGAAATTTTAAAGAAAGAGGAATACGTGTTGTCCCAAACGCAGTTGCACGTCATGGAGCTTATATTTCAGCAGGAACAATTTTAATGCCTAGTTATGTAAATATAGGTGCTTATGTAGATGAAGGTACTATGGTTGATACATGGGCAACAGTTGGTTCTTGTGCTCAAATAGGTAAAAATGTACATTTATCTGGTGGAGTAGGAATTGGTGGCGTTCTAGAGCCATTACAAGCAGCTCCTGTAATTATTGAAGACGGTGCTTTTATTGGTTCTCGTTGTATAGTAGTAGAAGGTGTTAGAGTAGAAAAAGAAGCTGTTTTAGGTGCAAATGTTGTATTAACAATGAGTACAAAAATTATCGATGTTACAGGTGATGAACCTATTGAAACAAAAGGAGTTGTTCCTGCTCGCTCAGTTGTAATTCCAGGTAGTTATACTAAGAAATTTGCGGCAGGAGAATATCAAGTACCGTGTGCGTTAATTATTGGTAAACGAAAAGAAAGTACTAATAAGAAAACTTCGTTAAACGATGCTCTTAGAGAGTATGATGTAGCGGTATAA
>BIBBJE_00490 Putative pre-16S rRNA nuclease
TTGGGAAGAGTTTTAGCTATAGATTTCGGAAAAAAAAGAACAGGAATTGCTGTTACAGATGAATTACAAATTATTGCTTCGGGTTTAACAACAGTCAATACAAAAGAATTAGTTTCTTTTTTAAAGGAGTATATTAAAAAAGAAAATGTAGAGTTGTTCATTTTAGGAAAACCTAAGCAGATGGACAATACAGATAGTGAAAGTGAATCGTTAATTATACCTTTTTTACAAAAACTAAAAAAAACTATTCCTAATATTCCAATAAAGCGAGAAGATGAACGTTTTACCTCTAAAATGGCTTTTCAAACAATGATAGATAGTGGCTTAAATAAAAAACAGCGTCAAAACAAAGCTTTGGTCGATGAAATAAGCGCTACAATCATTTTACAATCATATTTGTACAATAAATAA
>BIBBJE_00495 Peptide deformylase
ATGATTTTACCCATTGTTGCTTACGGAGATCCCGTATTACGTAAAGTAGGAAAAGAAATCGATAAAGAATATCCTGAGTTAGAAAAATTAATTGCTAACATGAAGGAAACCATGTATAACGCTAATGGTTTAGGATTAGCAGCTCCACAAATTGGAAAAGATATCCGTTTGTTTTTAATTGATGCTTCTCCTTTTGCAGATGATGAGAGTTTATCAGAGGAAGATCGAAAAACTTTCGAAAACTTTAATCGTGTGTTTATTAATGCAAAAATTATTAAAGAAGAAGGTGAAGAATGGGCTTTTAACGAAGGTTGTTTAAGTATTCCATCTGTTAATGAAGATGTTTTTCGTCAAGAAAAAATTACGATTGAATATCAGGATGAAAACTTCGAAAAACATACAGAAGTTTTAAGTGGTTTAACAGCAAGAGTTTTTCAACATGAGTATGATCATATTGAAGGTATATTATTTACTGATAAATTATCTTCTTTAAAGAAAAGATTAATTAAGAAAAAACTAGAAAATATTTCTAAGGGGAAAGTAAATGCTGATTATAGAATGCGCTTTCCTAATGCAAAGAAAAAAATAAAATATAAAGACATTAAAACATATGGAATTTAA
>BIBBJE_00500 DUF5606 domain-containing protein
ATGGAATTTAACAAAATTATATCTGTAACAGGAAAACCAGGTTTATTTGAAATTTTATCACAAACAAAAACCGGTGTAATTGTAAAATCAATTATTGATGGTAAACGTTTTCCTATAACAGCTACTCATAACGTTAGTTTATTAGAGAATATAGCAATCTATACTTATGAAGAAGAAGTTCCTTTAGCAAAAGTATTAAAGAACATAGCAGATAAAGAAGATGGTAAAGAAACGATTTCTCATAAAGAAAGCGCTAAAAGATTAACATCTTACTTTGGTGAAGTTTTACCTGGATTTGATGAAGAACGTGTATACGCATCAAACATTAAAAAAATTATTCAATGGTATAATACTTTAGCTAATTCTGATTTTGACTTTGGCTCTTTAGTAGAGGTAGCAGCAACTGAAGAAGAAGAATAA
>BIBBJE_00505 Nucleoside triphosphate pyrophosphohydrolase
ATGAATACTCGTAAGCAACAATTAGACGCTTTTAACCGTTTATTAGATATTATGGATGAACTTCGTGAGAAATGTCCATGGGATAAAAAACAAACTTTAGAAAGTCTACGTCATTTAACAATTGAAGAAACTTACGAACTAGGAGATGCAATTCTAGAAAACGATTTAGAAGAAATAAAAAAAGAATTAGGCGATGTGTTGTTACACATCGTCTTTTATGCTAAAATAGGTAGCGAAAAAAAATCTTTTGACATTGCTGATGTTGCAAATTCAATTTCGGATAAATTAATTCACCGTCATCCACATATTTACGGTGATGTAGTTGTTGAAAATGAAGAAGAAGTAAAACAAAATTGGGAAAAACTAAAACTAAAAGAAGGAAAAAAATCTGTTTTAGAAGGAGTTCCTAAAAGCTTACCTGCTTTAGTTAAAGCTAGTAGAATACAAGAAAAAGTTGCTGGTGTTGGTTTTGACTGGGAAGAACCGCAACAAGTTTGGGAAAAAGTACAAGAAGAAATATCTGAACTTAACGAAGAAATAAAAGCTGGTAACATAGAAAATACCGAAAAAGAGTTTGGTGATGTATTATTCTCTTTGATTAACTATGCCCGTTTTATTAAAGTAAACCCTGAAAATGCTTTAGAGAAAACGAATAAAAAGTTTATTAATCGTTTTCAATACTTAGAAGAAACTGCAAAAAAAGAAGGCAAAGAACTCTCTGATATGACTTTAGGTGAAATGGATGTGCATTGGGAAAAGTCAAAAGAGTTTTTCAATTAA
>BIBBJE_00510 hypothetical protein
ATGAAAAACAAACAATTAACAAGAAAATTAGTTTTCTTATTGTTAGCTTTTTTTGAGCTAACATTAGTAAGCGCCCAATCCAAATGGAATAACTTTAATTATCCAACAGTTACTGTTATTGATAAAGGAGCTGGTACTAATAATAGTGCAAATGCTATACTGAATACTATCGGTTTAACAGAATCTGAAAGAACTAGATTCTACAATGCTAGAATATTATCGGTAGTTAAACGATTGTATAAGACACCAGAAGAAGTTCCAAATTTTACAGATTTAGAACTTGTTTTTGACCCTAATTATTGTGGTGGTATAGCTGCTAAGAGTGGGAATCCGCCAAAAATTAGAATAACTAACAGTACGCATTATTTAACTATGGTACTAAAACAAAGTAAAGAAGAATTATTAGCTGAAATAGGAGGGACTTTAACGCACGAAGTAACACATGCATATAGTCATGAACCTAAAAATGCTGGAGAATATGCTGAAGGAAATGATTTTTTTGGTTTTATTGAAGGAATAGCCGATTTTGTTAGATACAAAGAAGGGTATTCAAGTTTAGCAGATGTTACTATTGATGCTAATAGTAAATGGTTGAAAGGTTACAATGGTTCTGCATTTTTTATCAATTATTTGAATGATAATTATATTGATTTCGCTTATAAATTAAATCAATCTTGTAAAACGATTGATCCATGGACTTTTAAAAAAGCGACTGAACAAATTGTGAACGGAAAAACAATTGAACAGCTTTGGAATGATTATACAACAAGTGTGTCAAATGATAGAGAAAAGCTGCCTTTTCCTGTAGCTAACTTTAATGTAAATAAAACTACGGTAAATATTGGAGAAGAAGTTGTGTTTACTAATACATCTTCTAATAATTTAGAATCATCTTGGAATTATAAAGGAAAAAGCTGTGTAGGATTTACGAATTCAAATAATTTTAAAATTACATTTGATACTCCTGGAGAGCATAAAGTAACTTTACAAGCAAAAAATTATAGAGGAGTTAAAAGTAAGGAGGTAATAGTAACTGTAAAGGAATGTGGTGATAGTGATAATATAGCAATAGGGAAAACAGTAACAGCTTCTTCTGTTGAAAAAAATGAATTTGATTTATCAAACGTAATTGATAATAATGAGGGAACTAGGTGGTCAAGTAATTTTTCTGATAATGAATGGATTGCAGTTGATTTAGAAAGCGAGTCAGAAGTTTGTGCAGTTACAATTTCATGGTTTTCATGTTGTAGTATTATGATGGGAGCGAAAGATTATGACATACAAACTTCGGATAATGGAGAGAATTGGAAAACTATTAAAACTATTACAGATAATTTTGATAATTTTAATTTTATTCCAATAAATAAAACAGCAAGACATATTAGAATCAAAGGAATTAAAAGGTCTCTCAATAATTTTGGATATTCAATTAATGAATTGAAAGTGTTTGGAGGAGACGGAGTTATTACATTACCACCTGGAGATTCTTCAGCTGACTTAACGCAGCCCGGAGGAACTATTTCTGATTTAAATAATGACAGTCCATCAAATGAAGGAGTAGGTAATTTAGTAGATAATAGTTCAGATACAAAGTATTTAACTTTTAAAGGAAATACAACAGTGAGCTATAATTTTGCTAAAAATTATGTAATTTCAGGTTATAGTTTAACGTCAGCAAATGATGCTCCAGAGAGAGACCCAAAAAAGTGGGTATTAGAAGGGTCAAATGATGGGCTTAATTGGACGGCAATTGATACAAAAGATAATAATAGTTTCTTAAACAGAAAAGAGAAAAAAGTATTTACAGTTTCTAGTAATTTAGCCTATGAAAGTGTTAGATTTAAATTTACAAATACTTCAGGAGCTATTTTTCAATTAGCAGAATTAGAGCTTTTTGGAAAAGAAGAAGTAACATTACCACCACCTGGAGATTCATTAGCTGATTTAACACAGCCCAGAGGAGCTATTTCAGATTTGAATAATGACAGTCCATCAAATGAAGGAGTAGGTAATTTAGTAGATAATAGTTCAGACACAAAGTATTTAACCTTTAAAGGAAATACAACAGTTATCTATAATTTTGCTAAAAATTATGTAATTTCAGGTTATAGTTTAACATCAGCAAATGATGCACCAGAGAGAGATCCAAAAAGGTGGGTATTAGAAGGATCAAATGATGGGCTTAATTGGACAGCAATTGATACAAAAGATAATAATAGTTTTTTAAATAGAAAAGAGAAAAAAGTATTTACAGTTTCTAGTAATTTAGCCTATGAAAGTGTTAGATTTAAATTTACAAATACTTCAGGAACTATTTTTCAATTAGCAGAATTAGAGCTTTTTGGGGAAGAAGGAAGAATACCACCACCACCTGGAGATTCTTCGGAAGATTTAACGCAACCTGGTGGAGCTGTTTCAGATTTAAATAATGACAGCCCATCAGCTGAATTAGTAGGTAATTTAGTAGATAACAATTCAGATACAAAGTATTTAACCTTTAAAGGAAATACAACAGTAAGCTATAATTTTACTCAAAGTTATGTAATTTCAGGTTATAGTTTAACGTCAGCAAATGATGCCCCAGAGAGAGACCCAAAAAGTTGGGTATTAGAAGGATCAAATGATGGAGTTAATTGGACGGTAATTGATACAAGAGATAATAATAGTTTTTCAAATAGAAAAGAGAAAAAAACATTTACAGTTTCTAATATTTCAGATTTTAAGAGTGTTAGATTTAAATTTACAAATAATTCTGGAAGTATTTTCCAATTAGCAGAATTGGAAATATTTGGTAAAGGAGGAGGAACACCACCACCACCGAGTGGTTGCGAGTGGGGTAACGATTTTTTAACACCAAGGGTTGATTTTCAAAACACGGATAGTTCTTCATTAGGTTCAAGAATTTTTAATCAAGAAATATCAAATCCTGTTAGTTATATGCAACGACGTTGCTTGGAAGTGGCACAGATTTTATATAGAAAGTCATCAGAAGCTCCAAAGTTTAGGAAGTTAACATTTGAGTTAAGAAAGAAAAATACTAGAGGAGAAAGTTTTGTAGCTTATAAGTATGGAACAGATGGGGTAGAGATAGGAATTGCTGTAAGTACAGAACATTTAGCAAAAATCTATAGAGATTCAGGAAACAATGCACAGGTAATTAAGGATGAGATAGATGGTATTTTATATCATGAGGTAACACATGGATATAACAATTCACCATCAGGGGCAGGTTCATATGATGGGCAATCAGAATTTTGGGCATATACAGAAGGTATTGCAGACGCTGTAAGAATTCATGCAGGGTATCATCAAACAAGGAACCCAGATATAAGTGGAAAAAAATGGTTAGGAGGTTATACTACAACAGGATTCTTTTTTCATTATGTATCACAGAAGATTGATAAGAATTTTGTGTATAAGTTGAATAAATCAGCTAAGACAATTAATCCATGGTCATTTGATAAAGCATTTAGGTTTATTACAGGGAAGAGTGTTCAGACTGTTTGGAATGAGTATGTTAATTTTGTAAATGGAAGTGATAATTTAGATTATGATGGTAATTATCCTTGGTCATTAGATTGTTCTGAGAATGAAGTAGCAGTTAATAAAATGAATGTTGATGAATTCATAAAAGTAAAAGATAATGTGAGGTTTTATCCTAACCCGATAGAAGGAGAAATTAATATTATTTATAATAAAGAGAAAGTAACGACGGTTAATATTCGTTCATTACAAGGAAATGTCGTTTTTTCAAAAGAAAGGGTAAGTTTTTCTAAAGGACAAGTAGTTAATATGCAATTAAATTTGCCTTCAGGAATTTATTTATTAGAGATTGATGGTAATATCGAAAAACTTATTGTAAAAAGTTCTAGGTAA
>BIBBJE_00515 ABC transporter substrate-binding protein
TTGCAGATAAAATACACTACAAAAACAAACGTAAAAAGAAGTAACTTATTTAGTGGGATACTTTTTATTTTAATAATAATATCTTGTTCAAAAGAAAAGAGTCCGTTTTCTAATTCACAAGTTTTTCGTTATAATGAACATTCAAATATAACATCACTAGATCCTGCATTTGCAAAAGATCAGCGTAATATTTGGGCAGTAAATCAATTATTTAATGGGTTAGTACAATTAAATGATAGTTTACATATAAAGCCAGATATAGCGAAAAGCTGGACGATTTCTGAAGATGGCAAGACCTATGAATTTATACTTAGAAATGATGTGAAATTTCATAAGCATTCATTATTTGGAAAAGACTCAACAAGAATAGTTAACGCAAGAGATTTTGATTTTTCATTTAATAGATTATTAGACAAAAAGGTTGCTTCTCCTGGAGGTTGGGTATTACAAAATGTAGCTAGTTTTAAAGCAAAAAATGACTCTACTTTTATCATAAACTTAAAGCAAGCTTTTCCACCTTTCTTAGGTTTACTGGCAATGAAATATTGTTCAGTAGTTCCTAAAGAAGCAGTAACGTATTTTGGTAATAATTTTAGAGCAAACCCAATTGGTACAGGACCCTTTAAGTATAAATTATGGGTTGAAAATACCAAATTAGTTTTACGTAAAAACCCATTATATTATGAAAAAGACATAAATGGAAAACAATTGCCATATTTAGAAGCCGTTGCTGTTACTTTCTTACCTGATAAACAAAGTGAGTTTTTACAGTTTATTCAAGGTAATATCGATTTTATGAAAAGTTTAGATGCTTCTTATAAAGATGATATTTTAAATACTGATGGAACATTAAAGGAAAAGCATAAAAGTAAAATTAGAATGCAAACGGGAGCTTATTTAAATACAGAGTATTTAGGTATTTATATGGATGGAGAAGCTAAATACCCTACAAAATCAAAATTAATACGACAAGCTATAAATTATGGATTTGACCGTGTAAAAATGATTAAATTCTTACGTAATGGAATAGGAACACCAGCTGTAAGTGGATTTATCCCTAAAGGATTACCGTCATTTAATAATCAAAAAGGATATACATATAAGCCAAAAAAAGCTGCTGCTCTAGTTTTACAATATTTAAAAGAAACAGGAGATGATAACCCAGAAATCACTATAACTACAAATGGAAATTATTTAGATTTATGTGAATTTATTCAACGTGAGTTACAAAATATTGGTTTAAAAACAAAAGTAGATGTGATTCCGCCTTCTACTTTACGACAAGGGAAGGCAAGTGGTAAATTACCTGTTTTTAGAGCGAGCTGGATTGCAGATTATCCAGATGCTGAAAATTATGTTTCATTATTTTATAGTAATAATTTTACACCTAATGGGCCAAATTATACTCATTTTAAAAATGAGAAATTTGATGATTTATATGAAGCGTCAATTAAAGAAGTTGATGTAAGTAAGCGTTATAAGTTGTATCAAAAAATGGATAGTATCATAATTGAAGAAGCTCCTATAATACCATTATATTATGATGAAGTAATTCGCTTTAGTCAAAAAAACATAAAAGGTTTAGGTATTAATCCTATTGATTTATTGAATTTGAAACGAGTATATAAAGATTAA
>BIBBJE_00520 DUF4442 domain-containing protein
ATGTACGCAGCAATTTCAAAAATATTAAATAATTTTTTAAAACAACATGTTATTTTTAAGTACGGATTTAATATATCACCAATGTACCGTCGATCTACAGGTAAAATTATTGAAGTATCTGATGATTTACTTGATGTGAAAGTTAAAATTCCAATTAGTTATAAAAATAAAAACTATGTAGGTTCTATATTTGGAGGAAGTTTATTTTCAGCTACCGATCCTATATTTATGATTCAATTAATGAATATTTTAGGAAATGATTATGTAGTTTGGGATAAAAGTGCAAGTATTAAGTTTAAAAGACCTGCAAAAGAAAATTCATATGTTGATTTTATTTTCACTGAAGATGAAATTGAACAAGTAAAAGAACGAGTAGTTCGTGAAAAAGAAATAGATCTAATAAAAAATATTAAGATAACAAATAAAGATACTTCAACTGTTTATGCTGAAGTTTCTAAAACGATATACATTGCAGATAAAATACACTACAAAAACAAACGTAAAAAGAAGTAA
>BIBBJE_00525 N-acetyltransferase
ATGTTTGATTTAGACAGCTTTTTTAAATTAGAAAGTAACCCGTTAGTTTTAAAATATGCAACAGGAGATGTAAAAACAATTATTGCATGTGAAAAAGAATTAAAAGATTTAATAGCTAGGTATAAAAAGAGATTAAATGATTTTTTTATTTATGCAGTAGAAAGAAAGGTTGACACTGTTTTTATAGGAACAGTAGCTTTAGTAAAAGATAATATTGATGATGAAATAGGGTATCGATTTATTGAAGATTATTGGGGTAATGGTTATGCAACTGAAATATGTAAGGGATTAATAACCTATTGTAGATCTGTTGGAATGAAAAAAATTGTAGCTTATGTAGTAGATGCTAATATTGCTTCTGCTAAAGTCTTAAAAAAATTTAATTTTGTAGAAGTCAAAAAGTTTATAAGTGAAGATATAGGATTACCTGAAACAAAATATGAATTAGTTTTATGA
>BIBBJE_00530 Threonylcarbamoyladenosine tRNA methylthiotransferase MtaB
ATGAATGCAGATAAAAAAGTAGCTTTTTATACGCTAGGATGTAAATTAAATTTTTCTGAAACCTCTACAATTGCTAGAAGCTTTGTAAACGAAGGGTTTGATCGTGTTGAGTTTGATGAAAAAGCAGATGTATATGTAATTAATACATGTTCTGTTACAGATAATGCTGATAAACGTTTTAAATCGATTGTAAAATCTGCTTTAAAACAAAATGATGATGCTTTTATAATTGGTGTTGGTTGCTATGCGCAATTAAAGCCTGAAGAATTAGCAAATGTTAATGGAGTTGATTTAGTTTTAGGAGCTACCGAAAAATTTAACGTTACTAGTTATATTAATGACTTAACAAAAAATGATATTGGTGAGGTACATTCTTGTGAAATTGAGGAAGCCGATTCTTATATAGGTGCTTACTCTATTGGAGATCGTACACGTGCTTTCTTAAAAGTACAGGATGGCTGTGATTATAAATGTACTTATTGTACTATTCCACTTGCCCGTGGTATTTCTAGATCTGATACCTTAGAGAATGTTTTAAAAAATGCCAAAGAAATTTCAGAAAAAGGAATTAAAGAAATCGTTTTAACTGGTGTTAATATTGGTGATTATGGTAAAGGAGAATTTGGTAATAAAAAACACGAGCATACTTTTTTAGAACTCGTAAAAGAATTAGATAAAGTTAACGGAATTAATCGTTTGCGTATCTCATCTATTGAACCAAATTTATTAAAAGATGAAACAATTGATTTTGTTTCAAACTCTAAAACTTTTGTTCCTCATTTTCATATCCCATTACAATCAGGTAGTGATGATTTATTAAAAAGAATGAAGCGTCGTTATTTAACGAAAACCTATACTAATAGAGTTTCTAGAATAAAAGAAGTAATGCCAAATGCTTGTATTGGTGTTGATGTTATTGTTGGTTTTCCTGGTGAAACAGATGAATTGTTTTTAGAGACTTACAATTATTTAAACGAAATGGATATTTCGTACCTACATGTATTTACCTATTCTGAAAGACCAAATACTGAAGCTGTTGAAATGGATGGTACAGTTCCTAAAAAAACGCGTGCAAAGCGTAGTAAAATGTTACGAGGATTATCTGTTAAAAAGCGTAGAGCTTTTTATGAAACTCAAATAGGAAATACGTTAACTGTACTTTTTGAGAGTGAGAATAAAGAAGGTTATATACATGGATTTACTCAAAATTATGTAAAAGTAAAAACTCCTTGGAATCCTGAATTAGTAAACACATTACATACTGTTACTTTAACTGAAATTGATGAAGATGGTTTAGTTCGTTTTAACTTTGTTAAAAACCAAGTTATTGCTTAA
>BIBBJE_00535 hypothetical protein
ATGAGATATTTATTACTATTATCTTTTCTGTTATCATTAGCTTGTAGTGTTCCTAAAAAGGAAACAGAAGTAAAACCTATCAAAAATATAGAAAAAGAAGTTACAATCAAAAAAACAATTGATAAACCCAAAATAGTAGAAAATGAACTTATTGTTATTTTTAGAAACCCTAAAAATATTGAAAGTGCTAAATCTTTAATTAAAAATAGTGGTTTATCTTTTCAAAAAATGGTGTACAATAAAAACACATCAAAGATTGGAATTATAACTGTACCGGAAGGAAAAAGAGCTTTTTGGTTAGAAAAATTACAAAAAGAAAACGCATTTAAACTAGTTAACATCAATAATAAGAAGACTGCTAGTGATTTAATAAAAAAAGAAGAAAATACGCTTATAAATATAAAGAAAACACCTTGTTCTGGTGATTGTGCAGTATATGAACTCTCTATAGATAAACAAGGAAACGTAATTTATAACGGTATAAAATACGTACTTAAAGAAGGTAAGCATGAATTTAAACTTTCTGATAAAGAATTTGAAAAGTTAAATACCATGTTTAGCCCAAAAGGTTTTGAAAACTTTAAAGATGAATATGATGACCCAAGTATTGTAGGGTTAGCAAATACTTTTATAACTTATAATGACAAGCAAATTAAAATTCGTTTGTGGAGAGACATTCCTGATGAGTTAATTAATATTCATGAATACATTGAAAGTATTTTGTTAAATAAAAAAATTATAGAATAA
>BIBBJE_00540 Alpha/beta hydrolase
ATGCAAAAAACTCATGTGTATTTTGTCCCTGGTTTAGCTGCCAATTCAAAAATATTTGAGTATATTTCTTTGTCTGAAGATCATTTTGAGCTTCATTTTTTAGAATGGTTATTACCTAACTCTATAAATGAAAGCATACAAGAATATGCACAGAGAATGTGTAATAACATTCAACATACAAATATTATACTCGTAGGTGTTTCTTTTGGAGGTATTATGGTACAAGAAATGAGTAAACTAATTTCTTATAAAAAACTAATTATAATCTCAAGTATAAAAAGTAATAAAGAACTACCTAAACGCTTAAAATTAGCTCAAATAACAGGAGTTTATAAGCTTTTCCCTTCAAAAATAATAGCTAATATTGAAAGCTATGAACATTATTTTTTTAATGATTATTTAAAGAAAAGAGCCGAATTATACAAAATATACTTATCAATAAGAGACAAAAAGTATTTACAGTGGGCTATTTATAATGTATTACACTGGCAACAGGAAAAACCAATACAAAACATAACTCATATACACGGAAATGATGATGAAGTTTTTCCTGCAAAACATATTGAAAATTATATTGAAATTGAGAATGGAACCCATATCATGATTTTAAATAAAGCTAAAAGTATTTCAAAAATTATAGAAAAGGAATGTTTTAATTTATTAACTTGTTAA
>BIBBJE_00545 Murein transglycosylase
ATGAAAAAATATATACGTTTACTATCATTTATAGCTATTGTTTTTGTAACGGTTTTATTTACAAATACAATAAGTAAATCTAATGAACCTGAAATAAAAAATGTCGCTGAGAGTTATGAGATTAGAGCTGTTAAAACACCTGATAAGATGGAACTCGCAGGTGAACCTGTGCCCTTAAATAAAGCTGATATTAAAGAGCGTATGGACCGTGAGCTATTAGTAAATACTTACTGGCAATCTAACGGTTTATTACTCATTAAACGCGCTAATAAGTTTTTCCCTATTATTGAACCATTATTAGAAAAATATGGTTTACCTGATGATTTTAAATACTTATGCGTTGCTGAAAGTGGTTTAATTAATATTCCATCATCAAAAGGAGCTGCTGGGTATTGGCACTTTATGCCTGCCACTGGTCGTGAGTATGGTTTAGAGGTTAATAAAAATGTTGATGAACGTTATAATTTAGAAAAATCAACAAGAGTTGCTGCAGAGTATTTAAAAAGAGCTAAAAGAAAATTAGGTTCTTGGACTTTAGCTGCTGCTGCTTATAATGCGGGTAATGGTAGAATATCTCAGCGTATGAGACAACAACAAGCCAATAGTTATTACGATTTACTTTTAAATGCTGAAACAGGTAGGTACATTTTTAGAATTTTGGCATTAAAAGAAGTATTATCAAATCCAAAAAAATATGGTTTTGTTTATGATCAAGAAGATTTATATACATTTCCTCATACCTATGAAGTTAAAGTAGATACAACTATAACTAATATTGCAAACTTTGCTAAAAATTGCGGTATTACTTATAAAGATTTAAAATTAGTAAATCCTTGGTTAAGAGAAACAAGGCTTAATAATAAAAGTAGAAAAACTTATACTATAAAAATCCCTGTTCATTAA
>BIBBJE_00550 hypothetical protein
ATGAAAAAAGTAATGCCTTATGTATATATAATTATCGGTTTTTTTATTTTAGTGGGAACTATTTCTGTTTTTTTTAATAATCAAGAAGAATATAGAGTCCTATTCAATTTTAAAACAGATAATAAATATATATTCTTACTTGTAAGATTATTATTTGCAAGTTGGTTTTTAATAGATGGTATAAAAAAACTAAAACAACACAAGGTTTAA
>BIBBJE_00555 YwbE family protein
ATGAAAGACGGAAAAAATAGAACTAATATAAAAATAGGAGGGAGCGTTGATGTGGTGCAAAAAAATCACCAAAGAACGGGAGAATTAACCTCAGGAATTGTGAGTAGAATATTGACAAACTCAGCACAACACCCTCATGGAATTAAAGTTCAATTAGAATCAGGCATTGTAGGGAGAGTAAAAAATGTATTAGAAGAATAA
>BIBBJE_00560 Cold shock domain-containing protein
ATGCATAAAGGTACCGTAAAGTTCTTCAACGAATCAAAAGGATTTGGATTTATCACAGAAGAAGGATCAAACAAAGAACATTTTGTACATGTTTCAGGATTAATTGACGAAGTTCGTGAGAATGACGAAGTTGAATTCGAATTACAAGAAGGAAAAAAAGGATTAAACGCTGTAGACGTAAGAGTATTATAA
>BIBBJE_00565 Cold shock domain-containing protein
ATGCATAAAGGTACCGTAAAATTCTTCAACGAATCAAAAGGATTTGGATTTATCACAGAAGAAGGATCAAACAAAGAACATTTTGTACATGTTTCAGGATTAATTGACGAAGTTCGTGAGAATGACGAAGTTGAATTTGAATTACAAGAAGGAAAAAAAGGATTAAACGCTGTTGACGTAAGAGTATTATAA
>BIBBJE_00570 Cold shock domain-containing protein
ATGCATAAAGGTACCGTAAAATTCTTCAACGAATCAAAAGGATTTGGATTTATCACAGAAGAAGGATCAAACAAAGAACATTTTGTACATGTTTCAGGATTAATCGACGAAATTCGCGAGAATGACGAAGTTGAATTCGAATTACAAGAAGGAAAAAAAGGATTAAACGCTGTTGACGTAAGAGTATTATAA
>BIBBJE_00575 PKD domain-containing protein
ATGATTAAAAACTTTTTATTAATAGCATTCTTTACCATTTCTATGAGTGGAATTTTTGCTCAGAAAAAAGAAATTGGATGTGGTGTGAAATTATCACCCAAAGAACAAGAAGCTTACAAAAAAGCAATTTTAAAAAATAAACAACTAAAAAGTAGAAAAGGAGTACAAGGATCCTATAAAATACCAGTTGTTTTTCATGTATTAAATAATGGAGGGTCTGTTACTCGAGAAAATATGGAATGTCGAATTAATGACGTTATGAAAGTTGTTAATAAAGATTTTCGTGGAGAATTCCCTGGATATAACAGTACAGATCCAAGGTTTGATGCTGTAAAAAGTAAAATGGAGAATATTGAATTTATTTTAGCTAAAGAAGATCCTGATGGAAATTTATTAGAATATCCTGGAATGAATTGGTTAGCAGACAGTAATCTTGTTCAAGATGGTTATGATACCAAAATTACAGGAGACCAATGGTGGTGGGGTAAAAATGGTAAATACTATTTACAAGTATTTATTGTATCACATTCTAATGGAATGGATGAAGGTGAGTATCAATCAGGACATGCATTTTTACCTGTTCAAGATGCATTTCCTAGAGTAGTATTTAATTGGAGATACGTAGGTAGAGCTTCTGCTTGCCCTAGTAACCCTTCTGAAAGTAACATTGGCTTTGAAAAAGTTATGACGCATGAATTTGGACACTATTTTGGTTTAAAACATACTTTTAATGGCAGTAATAAAGCGGAAGGAACATGGACTGTAGAAAATGATGGTATTGATGATACACCTCCTACTTTAGGTTCTGAAGGCTGCACTAGAGATGTATTAAATGTACCAGGAGTATATCCTAATTTAGAAAACCACATGGATTATAATACTTCATGCCAAAACATGTTTACTGTTGATCAAGTTGCAATGATGAATATGTGGTTAGAAGATACCAATACCGCTCCACACCCAAGAAGTTTACTTTGGCAACCTAATAACCTTATTGCAACAGGTATAACACCAAGAGTTCCAACGGCTATATTTACTAGTGATGAAACTGCCGTGTGTATTAATAAGAATGTTATTTTCAATGATATATCTACAGGTTTACCAAGTTCTAGGCTTTGGACTTTTGAAGGCGGAACACCAGCAACATCTACAGCTATAAATCCTACAGTTACATATAGTACTGCTGGTAGATACAAAGTAACCTTACAAGTAACAAATACATCTGGTACAAACACTACTGAAGCAGTAAATTATATTGATGTTGACCAATATACAACAACTGATACTACTGAAGACTTCTCTGGTGTTTTTCCTGCTAAAGGATGGACTATTACAAATCCTGACGGGAAATTAGCATGGGAAAAACGTACTGATGTTGGTAATGGTGATTCATCTTGTATTATAATGAATAATGCAGATAATGCAGTTACAGGAGAAGAAGATTATTTAAGATTACCTTTTTATGATTTTACTAGCGCAACAAAAGCACAAATGTATTTTGATGTAGCTTATGTTAAATTTGATGCTAATAGTCCTGATATTTTAAAAGTAGAAGTATCTACAGACTGTGGAACAAGTTGGAATGAAGTATACTCAAAAACTCATTTAGAACTAGAAACTACCATATCTGCATTATCTCCAAATGATTGGATTCCTAATGAAGAATCACATTGGAGAAAAGAAATTGTAGATTTAAGCGCTTATGACGGCACATCTAATTTAACATTTAGATTTAAAAACATATCTGGATATGGAACTAGAATCTGGTTAGATAATGTTACTATCTCTTTAAAAAATGATGTTGCTCCAGAAACTGACTTCTATACCAAAACAAGAAACTCATTATGTAGTAGTGAACAGGTCGAGTTTTTTGATACATCAAACGCAACACCAACCTCTTGGGCTTGGGAATTCCCAGGAGGAACACCAGCAACTTCTAACCTACAAAACCCTATAGTTGATTATAATAGTGCGGGGTCTTATGATGTTACGCTTACAGCAACAAACATATACGGTAGTACTTCTGTTACTAAAACGGCTTTTGTTGTTTTAAAAACACCCAAATCACAATCATTTACTGAAGATTTTTCTGGCACCTTCCCTCCTACTGATTGGCAGATTCGAAATTTTGATAGTGGATTAGAATTTGAACAAGGAAATGCAGGAAACGGCGATAATTTATGCATGATAATGAATAATGCTGATAATTCTACTGTAGGCGAATTAGACGAAATTTTATTACCTTCATTAGACTTATCAGTAGGAGCTACCGATTTTTATTTTGATGTAGCTTATACTAAATTCGATAATGACAGTCCTGATAAACTTAAAGTACTAGCTTCTAAAGATTGTGGAGTAACTTGGGTTACATTGTATGAAAAAACTCATACCGAACTAGAAACTACAGAAGTTTTAGATAACCCAGGAACACCAAATAATGAAGCCAACGACTGGATTCCTTCACTACCTGAACATTGGAGAAAAGAAAGAGTTATTCTTAATGACTATCAAGGAGAATCTAATGTATTAGTAAAATTTGTAAATGAATCAGGATACGGAACTCGTATTTGGATTGATAATGTAACTCTTACAACAGATAGTAAAGAAACACCTATTTCTAATTTTGAAAAAGAAGATAAAGGAATTTGTCAAGAAAGTTCTGTTCAATTTACTGATTCATCTACAGGGATACCAACTGTATGGAGTTGGAAATTCGAAGGAGGAACACCTGCTATTGCTACTGAACAAAATCCACTAGTTACTTATAGTCAACCTGGTGTTTATAAAGTAGAACTTACAGCCAGTAATACTTATGGTACAGGAACAACCACTATTAAAACATCGTACATTACAGTTAAAGGAACAAATTCTTTGCCTTATACTGAAAACTTTGAAGGAGCTTTTCCTATTGCTGATTGGGAAATTATTAATCCTGATAATGATGAAATTCTTTGGGAGAAAAGAAGTGATGCTGGTAATGGAGATACTTCATGTTTAGTTATTAACAATGCAGATAATCCTACTGACAAAGTAGATGAACTAATATTAAAACCTTTTGACTTCTCTAATCAAGGAGATAAAAAAATGGAATTTGATATCGCATATACTAAATATAATAACGCAACAGATCCTAATGTTATTAGTCCTGATAATTTAATTATTTTAATTTCTACAAATTGTGGAACTACCTGGACAGAGGTTTACAACAAGAATCAAAATGAATTACAAACTTTTGAAGTATTAGATGATCCTGCAACAGTTGATGATAACGAGGCTAATGACTGGATTCCTACATTACCAGCGCATTGGAGGAAAGAAACTATCGATTTAAATACTTTTGATGGTAATCCTAATGTTTTAGTAAAATTAAAAAACATTTCGGGGTATGGAACAAGAATTTGGATTGATAACTTAAGTTTAAACTCAACTGTTGATAATACTTATGTTACTTGGACTGGGAATACTGATAATGATTGGAATACATCAAGCAACTGGAATACGAACACAGTACCATCTGCTACAAGTATTATTACAATTCCTAATGGTTTAATTAATTACCCAACAGCAAATACATCTGTAAATTTTAATACTTTAACGATTAGTTCTGGTGCTTCTTTTATACCACAAAATACAGTTACAGGAGAAGTAACGTATAGAAGAAATATACCTACTACCAATTGGCATTTAATTTCTTCACCAGTTGCAGGTGAAACTATTGAAGATTTCATTACAAATCCAAATCATACTTTTGCCTCTGGAACAAACACTAATATAGGTATTGCTCCTTTTAATAATGATAACCTTACAAGTGCTTGGAATTATTTATCGGCAGCTTCAACCGGAGCTATTGAAACTGGTAAAGGTTATTCTGTAAAATTAGCTAACACAGGATATCTATCATTTACAGGAACATTAAATACAGTTGATATTAATATGAATATTAGCAATGGTAGTAGAAATAGTTTTAATTTATTAGGAAATCCTTTTTCAGCATATGTTAGTTCAGCAATGTTAACTTCAAGTAACACCCTTGAACTTTCAGAAGAAACCGTTTGGTTATGGAATGGTACTGAATATATAGCTCATAATGCTTTAAATCCTATTCAAATTGCACCTGCACAAGGTTTCTTTATAGAAGCAAACGCGAATCCTGCTACTAATAGCGTTTCTTTTGCTACTTCTAACCAAACACACCAAAATGGTGACACATTTAAGAGGGAAACGCCAAAACAGTTTTTGGAATTATTTGTAGAAAACGGAGCTAGTAAAAAATCAACTAAAGTATTTTATGTTGCTAATAAAACTACTGGTTTTGATAATGGTTATGATTCTAAAATATTTGGAGGAGTTAGTAATGATTTTGAGTTATTTACAGAATTATTAACTGATAATAAAGGAAATAAATTAGAAATTCAATCTTTACCTAATAGTAATATTGAAACAATGGTAGTTCCTATTGGTTTAACAACAGAAGGTCGTAAAGAATTAACATTCTCTATTAATACGCAAAATTTTCCTGAAGGAATTAATGTTTACTTAGAAGATAGATTAACGAATACATTTGTTAACCTTTCTGAACAAAACCATAAAACAGTAATAGAAACGGCTATCAAAGGTATTGGTCAGTTTTATATTCACACGACATCTAAAAAATTAGATGATCTAATTATTAAACAAGATTTACAAAATATAAGTATTTATAAATCTGCCAATAATAATTTAACTATTACAGGCTTACAAACAGATAAAGCTTCTTTAAATATGTTCTCTATATTAGGGAAAAAAATTATCAGCACCCAGTTTAAATCAACAGGTGTTCATGTAATTCAACTACCTGAAACTTCTGTAGGTATTTACATTATTGAACTAACATCTAGCCTAGGTAAAATTAATAAGAAAATTATTATAGAGTAA
>BIBBJE_00580 hypothetical protein
ATGAAAAAACAAACTAAACATAATAGTGAAAATATATCTAGAAAAGAGGCCTTAAAAAAAATAGGCGGTTATGGTAAATATGCTGCTTTAACAGCTTTAGGAACTTATCTTATTTTAAATCCACAAAAAGCACAAGCCCAGAGTCCAGAAGCTCCTGGAGGTGGTTTTTAG
>BIBBJE_00585 DNA-binding protein
ATGAATGATTTCTTAATTGGTATTGGTAAACGTATCAAAACCATCAGAAAAAAACAAAAGCTAACTATCAGCCAAGTAGCCGCTAATGCAGGTGTTTCTAACGGACTGATTTCTAGAGTTGAAAATGGTAGAACGATTCCATCTTTACCCGTTTTATTGGAAGTTATTGGCGCTTTAGAAATTGATCCTAGTACTTTTTTTGAAGGTGTCGAAAAAAGAACCAATGAAAAATTTATTCACGTCAAAAAGGAGAATCTACAATTAATAGAAAAAGAAGTGGAAGCTGAAGGTTTTACTTATTTTCAAATTTTCGGAAAAAGTTTGAATGCGGTGGGCTTTGAGGCTGTATTACTAAATGTATCTCCAGGATCTAAAAGAAAAAAAGTTATTACAGATGCTTGGGAGTTTAAATATGTTATTAAAGGGGAATGCACTTATTTAATAGATGACACAGAAGTAACCGTTACAGAAGGTGATTCACTTTATTTTAATGGAAGGTTACCACATGTTCCCGAAAATAGAAGCAAAGAAGATTGTCTAATGTTGGTGTTCTACTTTTATTCTGAAAATAATTAA
>BIBBJE_00590 Metalloenzyme domain-containing protein
ATGAAAAAATTACCCTTCAAAAAATTAGTCGCATTAACTTTTGTGATTTTACTATCGAATTGTCAGAACAATTTAGAAGAACAAGAAGCTGTTTTAAAGTTAGGAAAAGAAAAGTTATCTTCAAAAAGTGTGGTCAAGAAGAAAGTTTTATTATTAGGTATAGATGGTCTTCAATTTGAAAAAATGGCGAATGTATTTACACCTAATTTAGATGAATTTAATATTGTAAAAGCTTACACAGGCGGAATTAAAGGAACTATTTCAGAACAAAAAACAAATAGTGGACCAGGTTGGACAACTATTCTAACAGGTGTTTGGGCTAATAAACACCGTGTTTTAGATAATAGTAGTTCTTTTAAATCAGCTACAAAAAGTGTTTTTCAAAGAATTAAAGAACATAATCCAAATCTTGAAACAACAAGTATTGTTACTTGGAAAACTATCCATGACTTTTTAAGAGAGCAATTAAATTATATAGATTATAAAATTGAAGGATATGGAGATGATAAGGCTATTATAAATGGCGTAAATGAAATTAACAACCATAATCCCGATTTCTTATTTATTGATATAGATGAACCCGATTCAGTTGGTCATGGAAATGGATTTGGAGGAGTTTATAATAATGCTATTAAAAAAGCAGATGAACGATTAGGTACTTTGGTAGCGGCTATTAAAAATAGAGCTAAGAAACGAAATGAAGATTGGTTAATTATTTTAACAACAGACCATGGAAGAGAACCAAGTGGCTATGGCCATGGAAGCCAATCAAATTCTGAGAAAACTATTTTTATAGGAATGAATAAAATAGGAAATGAAGAATTTACTTCATATACTTCTTCTATTCCTAATAAAGATTTTAATGGATTGTATGGGCATGTATCACAAACTTCAATAGTACCAACTATTTTAACTCATTTAGATATTCCTATTAAAAAAGAATGGCAATTATCATCAACATCATTAATAGGAAATGCAGGTGCTAGAAAGGTAATGATGAAAAATAACAATACTATTTATTGGGATTCAAATTCGTTAGGAAACATAGAAGTGTATCGTAATAACCAGTATATAAATAGCGTTAACGCATCTCAAGGATATTTTTCAGATAATGATCAGCCAGAAGGATTACTCAATTATACATTAGTTTTAAATGACCAAACAGCAACTACAACTATAAATAACTTAACGATTACTGCTGGTTTAGATTGGAATGATGATTTAAATAATAAAGCATATTTTTTTAGAGGAGATAATAAGTATGTTCGTTATAATAAAATTCTTGACAAGGCCGATAATGGCTATCCTGTAGAAATAGAAAACTCTAATTGGCCAGGTTTAGAAAGTTATAAAAATTTAATTAGTGCAGCTTTTAAATGGAATAGTTCAAAATGTATTTTCTTTTTGAAAGATGGAAGATATATTCGATATGATATGAATAATGATAGTATAGATCCAGGATATCCTTTAGAAATAAATAATTCAAATTGGCCAGGTTTAGAAGCATACAAAAATAAAGTTAGAGCTGCTTTTAAATGGAATAATAAAAAAGCATATTTCTTTTTAAACGATGGTACATATCTTCGATATAGTATAATTAATGATAGAGTAGATTCTGGATACCCAAAACCAATTAATAATAAAACGTGGCCAGGCTTAGGAAATACAGCTAGTAAAATTACCGCAGCTGTTAACTGGAATTCAGTGCACTGCTATTTCTTTTTAAATGATAATACGTACGTGAAATATAGCAAAACATTAGATAGAGCAGAGTTAAATTACCCAAGACCGACTAATAATCATACTTGGCCAGGACTACTTAAATAA
>BIBBJE_00595 HAD family hydrolase
ATGGTTGTTTTTGATATGGCAGGAACAACGGTAGATGAACAAAATGTAGTTTATAAAACATTACATAAAGCTATTGTAGCTTACGGAATTGAGACAAGTTTAGCAACAGTTTTAGAATTCGGTGCAGGTAAAGAAAAACATCAGGCAATTAAAGATATATTAAATCACTTGAATTATGGAGTAGATAATTCAAATGTGATTTTTGAAAACTTTAAAAAGATGTTGAATGTAGCTTATGAGGTTCTAGAGGTGAAACCAATAAAGGGAGTACAAAAAGTAATATTAGAGTTACGCTCGAAGAATATCATTGTTGTTTTAAATACAGGGTATAATAGAGAAATAGCAAGCTTATTGTTAGGTAAAATGAAATGGAAAGAAGGAGTGCATTATGATGCATTAATTACTGCAAGTGATGTAGAGGTTGGTAGACCTTATCCAGAAATGATTGAAAAGGCAATGAAAATGTTTCAAATTGATGATGCTTCTTCAGTTTTAAAAGCAGGAGATTCTGCAATTGATATAGAAGAAGGAAAAAATGCAAAATGTGGTGTAACAATAGGAGTTTTATCTGGTGCACAAACAAAAGAGCAAATAATTGTTATGAAACCAGATTATATAATTGATTCATTAGCAGATTTAAAAGTTAGTTAA
>BIBBJE_00600 TIGR03364 family FAD-dependent oxidoreductase
ATGAACAATAAATACGATCTTATTATTGTTGGAGGAGGTGTTTTAGGAACATTTCATGCGTATCATGCTGCACAAAAAGGACTAACCGTGGCTATTTTAGAAAAAAATAGCGAACCACAAGGAGCGACTGTGAGAAATTTCGGACAAGTTGTACCTTCTGGAATGAATCAAAAATGGCAAAATTATGGAAGAGAAAGTTTAAATATCTACAAATCCATACAAAAAGAGTTTGATATTTCGATTCGTCAGAATGGAACAGTATATCTAGCGTCAAATGACGAGGAGGTGCAATTGATTGAAGAGCTGCACCAAATAAACAAAGTGAATAATTATAAATCACAATTATTAACTAAAAATCAATGTTTAGAAAAGTATAGTGGTTTGAGAAATGATTATTGTGAAGCAGGCCTGTTTTTTCCAGAAGAAGTAACAGTTGAGCCAAGAACAATGATACATAAGTTACATTCTTTTATGACAAAAAAATTAACTGTTGCTATATATTATAATACAACAGTTATAGATGTAGAGGAACTTACAGGAGAAACAATAGCCATTACTTCTGAAGGAAAAATATATAAAGCTGATAAGATACTTGTTTGTAATGGAAGTGATTTTAAAACGCTTTATCCAAAAATTTACAATGAAAGTGATTTGATTGTCTCTAAATTACAAATGCTACAAACAAAATCACAAGGGAACTATAAATTAGATGGTTCTATTTTAACAGGATTAACAATTCGTAGGTATGAGGCTTTTGAAGAGTGTGCTTCTTGGGAAAGTATAAAGATTAAGGAAGACCCAAATTGTTTCAGTAAGAAATATGGGATACATATTTTATTCAAACAAGCATCAGATGGCTCTGTAATTATAGGAGATTCTCATGAGTATGCAGATGCTAAGGATGTAGATGATTTAGGCTTTGATTTAAAAGAAGACATAGATAATTTTATGATTGAAGAAGCGAAAAAAATCATAAATATGCCTACATATCAAATTCAACATCGTTGGGCAGGTTTTTACAGCCAATGTAAAACAAAAGATATTTTTGAACATACCATAAGTAATAACATACATATAGTTACTGGTATAGGAGGTAAGGGAATGACAGGTAGTGCTGGTTATTCAAAAGAAAATATAAATAAAATATTTAATTATTAA
>BIBBJE_00605 DUF5690 domain-containing protein
ATGAATTTACGTTTCATTATACAAGCCTCTTTAGCAGCATTTGGCACTTATTTTTGTATGTATGCTTTTAGAAAACCATTTACAGTAGCTACCTTTTCTAATGAGCTTTTTTTCGGTGTAGATTATAAAATTTTGCTAATCATAGCGCAAGTACTTGGGTATACCTTGTCAAAATTTATAGGTATAAAGATTATTTCAGAAATGAAATCATCAAAAAGAATGCTTGCTTTAATCGCATTCATCTTATTTGCTGAGCTAGCATTGTTGGGTTTTGCATTAGTTCCGGCACCATATAATATTTTGTTTTTATTTTTAAATGGATTACCACTTGGAATGATTTGGGGAATTATTTTTTCTTACTTAGAAGGGAGAAAAGCAACGGAATTATTAGGTGTTATATTATCATCAAGCTTTATAGTCTCTTCAGGAGCAGTAAAATCAGTAGGTAAATTAGTAATGGATAAATTGCAATTTAATGAATATTGGATGCCTTTTATTACAGGGTTATTTTTTATAATACCATTAATTTTCTTTACGTACTTATTAGAAAAATTACCAAAACCCACAGAGAAAGATAATGCGTTAAAAACAGCTAGAAAACCATTAGATAAAGAAGGGAGAAAAGAACTGTTTAGGCAGTTTTCAGTACCATTAATCATAATTGTTATTTTCTTTATGATGTTAACATCCATCAGAGATTTTAGAGATAATTTTGCTCGTGAAATATGGGATACCTTAAATTATAAGGATGCTGCTATTTATAGTATTTCTGAAATTCCAATAGCAATAATAGTATTAATAGTTTTGGGAATTATTGGTAGTATTACTAAAAATTATAAAGCTTTTATATTTTATCATTATGTATTGTTTATAGGGTGCTTATCTATTTTAATTTCAACCTATTTATTTCAATTAGAATTAATATCACCAATTACTTGGATGATGATTTCAGGGTTGGGATTGTATAGTTGTTATGTACCTTTTAATGGAATTTTTTTTGATAGAATGATAGCAACTTTCAAAATAGAAGGAAATGTAGGTTTCTTAATATATATAGCAGATGCTTTCGGTTATTTAGGAAGCATTTTTATTTTACTATTCAAAAATTTTGCTAAAGAAGAACTCTCTTGGTTATCCTTTTTTATCACAAGCTTATACTTTTTAGCTTTCTCAGGTTTGGGAATAACACTGTATTGCTACCATTTCTTTAAGAAAAAATATAAACAACCAGTAAAAATTAACAAATTAATATATGAACAATAA
>BIBBJE_00610 hypothetical protein
ATGCATATTAATGCAGGGTTTGAAACAGCTATGAGAGAAGATGCTTCAGAAAAAGAAAAACAATTAAATAAATATCAAGCAGAAACTCCGAGTCCATGGCATAATGTACGATTAGATGTTTTTACACATAATTATGCTATTAATTATATGAAAGAAAAACATCCTGATTTAATATACATAGCCTACGGAGAAACTGATGATTTTGCACACGATGGTGAGTATGATCAATATTTAAATGCCATAAAAAGATCAGATACTTTTATTAAAGATTTGTGGGAGTTTACACAGAAAGATGTTTTTTATAAAGATAATACAACATTTATTATAACAACAGATCATGGTCGTGGTACAGAACCTTTAGAAACATGGAAACATCATGGTAATAATTTACAATACCATGGAAATACATATACAATTAAAGGAGCCGATGAAGTTTGGGTAGCTGCTTTTGGTAATGGTCTAAAAAAGCAAGGAGAAATAAAAATAAAAAGTCAGCTATATACGAGTCAAATTGCATCTACCATAGAAAAAACTATGAACATTAGTGTTTTAGGGAGTAAGGCAAATAAAAAAAGCTTACCATTCATTCAAGAATGA
>BIBBJE_00615 hypothetical protein
ATGAAACTTACTAAAATTTTTAAAGGATTATTGATTGGTGCAATAACCACCTTTATTTCTTGCGATAATTTTGACAATATTAATATAAATCCAAACGAACCTACAACTGCTGAAGCAACATATTTAATAACCAATGCTATTTATACTTTAGGAAATCAAACTGCTACTAGTGGGTTTAACTATGCTAGTATATTAATGCAGTACCAAGGAAAGTATGATTTTAATACGATAGATCAATATAAAATAGATTCAAATAATTCACTTTGGGTTACTAACAATAGGCTTTTGGGTGATATGAATGATATTTTAAAAGAAGAAAAGGTAAATACCTCAATGAAAGCTGTAACAAAAATTATGAAAGCCTTTATAGGAGCGCAGCTTACCGATTTATATGGGCCTGTTCCTTTTTTAGAGGCTGGTGATATTAATAATTTAACACCAAAATATAATACCCAAGAAGAAATATATACGGCTTCAAATGGTGTATTAGATTTACTATCTCAGGCAGTTATTACTTTATCTAACAGTAATGCAGCAATAACTGGTGATGTATTATTTAATGGTGATAATAATGCATGGATAAAGTTTGCAAATGTTTTAAGATTGAAATATTTACTTAGAATTAGCAATAAATATGCAAACGCAGCTGTAGAAATGAATCAGATAATTGCTTCGGGAAATATTTTTAATTCGAATGCTGATAATGCCATTTTACCATTTACATCTGAACCAAATAATTGGTTTTTATCAAAAGTAAGAGAGGGTGATTTTAAAATATACAGTATTACAACAACTATTTTAAAAATGTTAGAGGATAGAGAAGATCCTAGAATTTCATTTTACTACAAACCAAATACGACTAATGCTTATGTAGGAATTATACCAGGTTCAAATGATAGATCTGGTAATTATACAGGGTTGGGAGATGCAATGAGAGCTGATAATGTATTAGATATGGTTTTTGCAACGTATTTTGAGCAAGAGTTTATTTTAGCAGAAGCAGCTATAAAAGGTCTTATTGATGTTTCCGAATCTAAAAAGCATTATGAAAGTGCAATAACAGCTAATTTTGAATATAGAAATATTAAACTTCCTACTGATTATTTAACAAACACTTCTAAAGGACAGTGGAAAGGGACTCTAGAAAATATAATTAACCAAAAGTACTTAGCAAATATTATGTTAGGTCATGAAGCTTGGTTTGATTATAGAAGAACAGGTTTTCCTATTTTAACACCAGCCCTAAATAATACAAATTCAAACAAAATACCAGTACGATTTAAATATCCTTCAGAAGAAACATTTGCTAATAAAGTAAATAATACAGAAGCAGTTTCTTGGTTAGGGGGTAATAATTATGATGCTAAATCGTGGTGGGATAAATAA
>BIBBJE_00620 SusC/RagA family TonB-linked outer membrane protein
ATGAATAATTTTAAGCTTCTTGTAAGCATATTACTTATTTCTTTTATAAGTAACACAATTTTAGCGCAATCTTCTACTGTTTCAGGGGTGGTTAGTGATGGTAGTTTTCCATTACCAGGAGCAAGTGTTGTAATAGAAGGAACGAAGACTGGAGTAAATACCGATTTTGACGGTAAATTCCGATTAAATAAACTAGCTTCAGGAAAAGTTACTTTAAAAATTTCTTTTATAGGACATGTAAATAAGGTAATAACCGTGTTCTTAAATAAAGAAGAAAATAAAAACTTAGGAACTGTTATTTTAAAAGAATCGGCACAACAATTAGAAGAAGTTGTTATTACTGCGTTAGGAATTAAAAAAGAAGAAAAATCACTAGGGTATTCGGTTTCAAACTTAAAGGCAAAGGAACTAAACGAAGCTAAGGAAACTAACTTAGTGAATGCTTTAAACGGAAAAATTGCAGGAGTACAAATTACAAATGGATCTACGGGAGTAGGGTCAACATCTAGAGTTGTAATTCGTGGAGAATCTTCTTTAACTTTAGGTGGTAATGGTCCTTTATTTGTAGTTGATGGAGTACCAATACATAATAATACCATTTTTGGAAGTGGTGAAAATACTGGAGGTAGTGAAATGCAAGAAGTAGATTATGGTAATGGTGCTTCAGAAATTGATCCAGATAGTGTAGAGAGTATTAGTGTCTTAAAAGGTGCAAACGCAGCAGCATTATATGGTTCACGCGGTTCTAACGGAGTTATATTAATAAATACAAAAACTGCAAAACGTAATAAGGGATTAAGTATTTCAATAAATACGGGTACTACTTTAGAAGAGGCGCTAAGATTGCCTAAATATCAAAATAAATATGGGCAAGGCTGGTCAGGAGAATTTGAATACGCTGATGGTTTAAATAATAGTTTAGGAAAAAATGATCAAGAAGATGTTTCTTGGGGGCCAGAAGCCAACGGTCAGTTAATTACTCAATTCGATAGTCCTGCAGAAGGAGGGTTAAGAGCAGGAGATATATTTTCTAGAGGATGGGTAAGAGATGCTAATGGTAAAGTAATATCACCAACGAGCATACCTAATGATGTAACAGCAACTCCTTTTACAGCAAGGCCAAATAATGTTAAAAATTTCTACAGAACAGGGCATACTACAACATTTAGTACCGCAATTGGTTTCGGGTCAGATAAATCAGATTTTTTATTCAGCTTCGGATTGCTAGATAACGAAGGTATTATTCCCAATACCGGATTAAAAAGAAGATCATATAGAGTTAATGGAAGTATTGATGTAACAGATAAATTAAAAATTTCATTAAAATCTAATTATATAAATTCAAATAGTACTAACCGACCAAGTTCTGGATACGGTTCAGAATCGGCAATGTATATGTTTACTTGGTACGGAAGAACTGTAAATACAGATGCTTTAAAAGAATATTGGCAAAGAGGTTATGAAGGATTAGAGCAATATAATTATAATTATGCATGGCACGATAATCCTTATTTTATGTTGAATGAAAATACCAACGCTTTTAATAAGCATAGAGTTTTAGGAAATATTAAATTAGAATATCAATTTTCTGAAAATTTAAAATTTCAAGCAAAAAGCGGTATGGATTATTATACTGACAGAAGAGAATCTAAAAGAGCATATAGTACTCAACGATTTTTAAAAGGTGCTTATAAAGATGAAAGGGCCGATTTTAAAGAAGTAAATACAGATTTTTTGTTTTCTTATGATAAAAACTTAAATGATGTTTGGGGAGTGAGTGCAAATTTTGGAGGTAATCAAATGAAGCAAGAAATTAATTTTTTGTCAAATATAGCCAATGGTTTGGTTATACCAGAACTTTATAATCTTCAAAATTCTGTATCAAATTTGGTAACAGAACAGTATAAGGAAGAAAAAGAAATTAATAGTTTATATGGTACTCTAGGTGTTTCATATGATAATAAAGTATTTGTTGATATAACAGCAAGAAACGACTGGTCTTCTACATTGCCAGAAAAAAACAATTCATACTTCTATCCCTCAGCGTCTGTTAGTTTATTAATGAATGAAATTTTTGAAATGCCAGCAGCGTTTAGTTTCTTTAAAATAAGAGGTTCTTTAGCTAAGGTAGGTAATGATACTTCTCCTTATAATTTAAAAACACCATATTCATACCAAACACCATATGCTGGTAATAAAACATTAAGTAGAAGTACCATATTGTTAAATGAAAATTTAAAACCAGAAATGAGTACTTCATTTGAGGTTGGTACAGATTTAAGAATGTTTAATGGAGCAGTAGGTGTCGATTTTACATATTATAAATCTAGTTCAGAAAATCAAATTATGACAGTGCCAATTACCAATACAGTTGGTTATAGTGCACAGGTAATTAATGCTGGTAAAATTGAAAATAAAGGAATTGAAGCTTTATTAACATTAAAACCAATAAGAAACGAAAACTTTGCATGGACTTCAAGTATTAACTTTTCTAAAAATGAAGGAAAAGTATTAGAATTGGCAGAAAACACAGATGTTTTAACAATGGGATATGCTTCTGTATATGGAGCAGAAACATCAAAAGTATTCGTACAGGCAAGAAAAGGAGAACGTTTAGGTAATATGTATGGAAGAAAGTTTGAACGTTATAATGGTAAAATAATTTATAAAGATGGTAAGCCGTTGGTTAATGATGAATTACAGTTATTAGGTAATTATAATCCTGATTTTTCTTTAGGTTTTAAAAATAGTTTTAAGTATAAAAATTTCGATTTTTCATTTTTAGTAGATTGGAAACAAGGGGGAACTATTATTTCTAGAACAAAACAAATAGCAACATATGCTGGTAATCTTGAAGGTTCAGAAAATAGAAATAACTATGAAGATATTGTGCCTGATGGTGTAAAACAAGTAGGTGATGAATATGTTGCTTTAACAGATGCTGATGCTGTAGGTTGGTGGACTTATTATAAACCAATGTACGATAGAAGAAATCAACAAGAAACAGGAATTGTAGATGCAACGTGTGTAAAGCTAAGAGAGGTTAAATTTGGATATGATGTTCCTACCGACTTTGTACAAAAATTAGGAATGGAATCATTAAAAATATCTATTGTAGGTAGAAACTTAGGTTTATGGACACCTTCTTCAAACCCTCATTTCGACCCAGAAACGCTAGCAATGCAAGGATCTAATATTGTTCCTGGTATAGAGGATGTTTCGTATCCATCATCAAGAAGCTATGGGGTTAACTTTTTATTCAAATTTTAA
>BIBBJE_00625 GTP cyclohydrolase 1
ATGTTTGAAGTTAACAACAACAAAATGAATGACGAAAGGATAGAAGAGATAGGAGAGAATCACATAGGTACATCAGCAAAGTCACCAATACGTGCAGATGCTTTTGATATATCTGATGATGAAAAAATTAAAAGAATTGAAGAAAGTGTTAAAGATATTTTAATCACTTTAGGAATGGATTTAACTGATGATAGTATGCAAGGAACACCTAAGCGTGTAGCAAAATCATTTGTAAATGAAATTTTTATGGGATTAAACCCTGCAAATATGCCAAAGGCATCAACATTTGATAATAATTATAATTATGGTGAAATGTTGGTAGAAAAGAATATCGTTGTATATTCTACCTGTGAACATCATTTATTACCAATTGTAGGTCGTGCACACGTTGCTTATATCTCTGACGGAAAAGTTATAGGACTTTCTAAAATGAATCGTATTGTAGAGTATTTTTCAAAACGTCCACAAGTACAAGAGCGTTTAACTATGCAAATAGTACAAGCAATGCAAGAAGCATTAGGAACTGATGATGTTGCTTGTGTTATTGATGCGAAGCATTTATGTGTAAACTCTCGTGGAATAAAAGATATTGAAAGTTCTACTGTTACAGCAGAATTTGGTGGTAAATTTAAAGAGAAAGATACAAAACGTGAGTTTTTAGATTACTTAAAATTAAACACTAGTTTTGATTAA
>BIBBJE_00630 Histidine--tRNA ligase
ATGAAGCCATCAATCCCAAAAGGAACTAGAGATTTTTCGTCAAACGAAGTAGCAAAAAGAAATTATATTTTTAATATAATAAAACATTCGTTTGAAAATTTTGGATTTCAGCCTATTGAAACACCAAGTTTCGAAAACTCTTCAACTTTAATGGGAAAGTATGGAGAAGAAGGAGATCGTTTAATTTTTAAGATTTTAAATTCAGGTGATTATTTAAAAAAGGTTGACGGAAGTTTACTAGAAGAAAAAAATAGTCAAAAAATAATATCAAAAATTTCTGAAAAAGCACTTCGTTACGATTTAACTGTACCATTTGCACGTTACGTAGTACAGCATCAAAACGATATTACATTTCCTTTTAAAAGATACCAAATTCAACCAGTTTGGAGAGCCGATCGTCCACAAAAAGGACGCTTTAGAGAATTTTATCAATGTGATGCAGATGTAGTAGGTAGTAAATCATTATTACAAGAAGTAGAGTTTGTGCAACTATACGATACTGTTTTTAGTAAGTTAGGTTTAAATGGTACGACTATCAAAATTAATAATCGAAAAATATTATCTGGTATTGCTGAAGTAATTGGAGCAAAAGATAAATTAATTGATTTTACGGTAGCTTTAGATAAGTTAGATAAGATTGGTAAAGAAGGTGTTGTAAAAGAAATGTTAGAGAAAGGTATCTCAGAAGATGCAATTCTTAAAGTTGATCCTTTATTTAGTTTTTCAGGAACGAATCAAGATAAATTAGCTTCTTTAGAGGGTATGTTACAATCTTCGGAAGAAGGACAAGCAGGTGTACAAGAATTACGTACTGTTGTAAGTATGATCGAAGAAATAGGTTTAACATCAGCGAGTTTAGAATTAGATGTAACTTTAGCTCGTGGATTAAATTATTATACAGGTGCCATTTATGAAGTAGCAGCACCAGAAGGCGTAAAAATGGGCTCTATCGGTGGTGGAGGTCGTTATGATGATTTAACAGGTATCTTTGGTTTAAAAGATGTAAGTGGTGTTGGTATTTCTTTCGGATTAGATAGAATTTACTTGGTAATGGAAGAATTAGGTTTGTTTAAAACTGTTGAACTGCCAAAACCAAAAGTATTGTTCTTAAATTTTAAAGAAGATCAGAATCTTTTAAAGATTAAAGCGATTAAAAAATTAAGAGAAAATAATATTAAATCAGAATTATATCCTGATACTGCAACAAGTAATAAACAAGAAAAGAAACAATGGAAATATGTTACTAATAGAGGCATAGATTTTGTTGTAACCGATGTAGATAATAATATATATGTTTTAAAAAACATGACAAGCGGAGAGCAAACTACTTGCTCTTTAGATGAATTGATAAGTAAAGTACAGTAA
>BIBBJE_00635 Ribonuclease BN
ATGACAAAAAAAATAGAAATAAAATTAGATAAAATACCTGTATTAAATTTACTGGTAGCTTTTGGTAAGAAGATAAAAATTCCTGGGCTGCAAGGTATGTCTTTGTATGATGTAATAGAAATGTACATTATTGGTATTGTTAAAGGAGCTTTAACGACAAGAGCAGGAGGAATTGCGTTTAGTTTTTTTATGGCAATATTCCCTTTTTTATTATTTATCTTATCATTGATTCCTTATATTCCTATTGATGGATTTCAGGATAATCTTTTTTGGTTAATTCAAGAAATGTTACCACCCAAAACTTTTGATGCTGTAGATTTAGTTTTAAAAGATATTATTAATAATCAATACGGAGGTTTATTATCTTTTGGTTTTTTAGCATCTATTTTTTTAATGACAAATGGGGTAAATGCTATTTTCGGAGGATTTGAATACTCATACCATGTAACGGAAATGAGAAATGTGTTTAGAGCATATATTGTTTCATTAGGGGTTTCATTATTAATGTCTTTCTTCTTAATAATAACGGTTGTGGCAATTATTTTTTACCAAGTAGCTTTAGTTAGAATAGGTAATATAAGTTGGTTAGATACGGGAGATTTAGATTTACTGTATTGGGGTAGAGGATTGTTGTTTTTAATTATGATTTTTACGATTGTTTCACTTTTATTTCGATTTGGAACAACACAAGGTAAAGAAGTAAAATTTTTCTCTCCAGGTGCAATTTTAACAACGCTATTATCGCTTTTTACATTTTATCTTTTCGGAATCTATGTTGTTAAATTCGCAACTTACAATGAATTATATGGTTCTATCGGTACTTTGCTAATCTTAATGTTATTCGTTTGGTTAAACGCTATTATTTTGCTTTTAGGCTTTGAATTAAATGCATCTATTTATCGATTAAAACGTAGAAATAAAACTTCATAA
>BIBBJE_00640 S23 ribosomal protein
ATGAAAACATTTAGAGAATTAATAGTTTGGCAAAAATCCATGAACTTTGTAACTGAAGTTTATAGAATATCTAAACAATTTCCTAAAGAAGAAAATTTTGGTTTGACGTCTCAGTTAAGAAGAAGTGCAGTTTCAATTCCAAGTAATATAGCAGAAGGTTATGGAAGAGAAGGGCTAAACGATTATCTTCGTTTTTTAAATATAGCGATGGCTTCTTTGTTCGAATTACAAACACAATTAGAGATTTCTTATAATTTAAAATATATTTCAGAAAAAGAATTTAAAAAGTTATACGATTTATCAAGAGAAATAGAAAGAATGCTATCTAGTTTTGTAAGGAGTTTAAAATCTAAACGTAATTAG
>BIBBJE_00645 Putative low-complexity protein
ATGAATAATTATTTTGATAGTGAGGTGTTTACAAAACTTGATTTTAATACTACAAAAATAAAAAAAGGAGAGTATGATAATTGTACGTTTACAAATTGTAATTTCGAAAATGTGCATGCATCAAATATTCAATTTTTAGAATGTGAATTTATCGATTGTAATTTTAGCAATGCAATTGTAACAAACACAGCATTTAAAGAAGTGTCTTTTATAAAATGTAAAATGATTGGTGTGAAATTTAATGAATGTGATCCGTTTTTGTTGCAGTTTAGTTTTAAAGAATGTCAATTAAATTTCTCTTCATTTTATAAGTTAAAAATACAAAACACGAAATTTGTAAACTGTAATTTACAAGAAGTTGATTTTACGGAAACTGATGTCACAAATTCACTTTTTGATAATTGTAATTTACAAAAAGCAATATTTGAGAATACAATTTTAGAGAAATCAGATTTTAAAACGGCAGTTGGTTTTTTAATAAACCCTGATAGTAATAGGTTAAAAAAAGCAAAATTCTCAAAAGAAAATATAATTGGATTATTACAGCAGTATAATATAATTGTTGAAGAGTAA
>BIBBJE_00650 hypothetical protein
ATGAAGTTAGAAAAACTAACGTTTTTAGAGAAAGTAAAACTAGAAGGTTATAAAAAAAAGATAACGAACATAATTGTAAGTTGGGGAGGGGGTAGTTTTATATTATTCTTGTTTATTTCAATTATTCCTATGGGTTTAATACCTAATAAAAGAAGAGTTGTTTTATCAAATCCTGATATGAGTATTTTTGAATCGATGGGCGTTTTTCCGACAATACTAATGATGTTAATTATTTCAGGAATAATAACCCTTTATTTACTTTATACTTACAAATATTTGAAAATTTTAAAAGACCTTGTAGATTTAAAAAAGGTAACTCTTAACGTGGTAATAATGAATGTAATTCCTAAGAAAGGACAAGGTCCTAAAGAGGTAGAAGTTTATTTTAAGCCAGCGTATAAAAATGTAAATAGAATTGAGTTTATTGGGTATGATAATTTACCCCTTTTGTATAAAAATCAAGAGGTGGAATTAGTGATAGCACCTAATTCTTATTATCCTCTTAGTGTTAAATCTAAAGAACCAGTTAAAGATGTTTTACATAGTTTAGAAGTATTAAATAAGTACAAACAAAGAGGTTAA
>BIBBJE_00655 Dipeptidyl carboxypeptidase II
ATGAAAAAACATATAATTTTAGGGGCAGTTTTAGTCTTAGCAATATCATGTAATACGGATAAAGCTAAAGAAACAAAAAAAGGAAATAAAACGAGTATGACTGTAGAAAACCCTTTATTAGTTAAGAGTACGTTAGATTATGGTGCTCCTGATTTTACTAAAATTAAAAATGAGCATTTTATGCCTGCTATTTTAGAAGGAATGAAATTGCAAAATGAAACGATACAGGCAATTATTAAAAATACAGAAAGCCCAACTTTTAAAAATACAATTTTAGCACTAGAGGAAAGTAGTAGTACTTTAGATAACGTAACGGCTGTTTTTTATGGATTAGCAGGAGCGCATACAAATGATGTTATTAAAGCGAACCAAAAAGAATTAGCACCTAAGTTTTCTAAGCATAGTGATGAAATTTTATTAAACACAGCACTGTTTGTAAGAATACAAAAAGTATATAATGATTTAGATAATTTGAAATTAGATGCAGAATCTAATCATTTAGTAAAAGAATATTATAAGAATTTTACAAAAGCAGGAGCAAACCTATCAGAAGATAAAAAGAGTCAGTTAAAAGATATAAACTCACAAATAGCAAGTTTATCTAACGAGTTTGGAAAGAAGTTACTAGATGCAAGTAAAAAAGGAGGTGTTGTAATTTCTGATAAAGAAAAATTAAAAGGATTTTCAGAAGAGAAAATTAAATCTTTAGAAAAAGATGGTACGTATGAAATTCAGTTAATAAATACTACACAACAGCCATCATTACAAACATTAGAAAATAGAGAAGTTCGTAAGGAATTATTCGAAAAATCTATTCATAGATCTGATGCGGGTGAATATAATACAAGTAAACTAGTGCAAGAAATGGTTGCTTTACGAGCAAAAAAAGCACAAATTTTAGGTTTTGATAATTATGCAAGCTGGAGTTTACAAGGTACAATGGCAGCAACACCAGATAAAGTTTTTGAGATGTTTAATGGATTAATTCCAGGCTCTTTAGAAAAGGCTGCTTCAGAAACTAAAGAGATTCAAGCAGAAATAACTAAAGAAGGAAAAAACTTTAAACTAAGTCCATATGATTGGAATCATTATGCTGAAAAAGTTCGTAAATCAAAATACAATTTAAATGAAGAGGAAGTAAAACCTTATTTTGAGGTTACAAATGTATTAGAAAAAGGAGTTTTTTATGCTGCAACAAAATTATACGGAATTACTTTTAAAAAGCGTACTGATATACCAGTATACCATCCAGATGTAGTTGTTTATGAGTTGTTTGAAGAAGACGGGAGTAAGTTAGGCTTATATTATGGAGATTTTTTTGCTAGAGATAGTAAACGTGGAGGAGCATGGATGAGTGCTTTTGTAAAACAATCTAAATTACGTAACCAGAAACCTGTTATTTATAATGTATGTAATTCACCTAAGCCAGCTGCAGGAGAACCTGCTTTAATAAGTTTCTCTGAAGTAGAAACTATGTTTCATGAATTTGGACATGCTTTACATGGTTTATTCGGAAATCAAAAATACGCATCAATTTCAGGAACAAGTACTGCAAGAGATTTTGTAGAATTTCCATCTCAATTTAACGAAAACTGGTCTACACATCCAGAAGTTTTAAATAATTACGCATTACATTATAAAACAGGAGAAGTAATTCCTGCAGCGTTATTAAAGAAAATTAAAGATGCTGGTACTTTTAATCAAGGGTATTCTATGATAGAGAACTTGTGTTCATCTAGTTTAGATATGAAATGGCACACGGTATCAGTTGATGAAAATATTGCAGATGTTGCAAAATTTGAAGAGGAAGCTTTAGCTAAAATGAAATTAAAAGTATCTGAAGTACCACCAAGATATCGTTCAACATATTTTGCACACATTTTTAGTGGTGGTTACGCAGCCGGATATTATTCTTATTTATGGACTGAAATGTTAAGTCATGATGCTTATGATTGGTTTAAGAATAACGGATTATTAACTCGTGAGAACGGACAAAAATTCCGTGAGCAAATTTTATCAAAAGGAAATACAATGGATTATGCAAAGATGTATAAAACTTTTGCAGGAAGAGATCCGAAAGCAGCGCCTATGTTAAAAGCTAGAGGGTTAAAGTAA
>BIBBJE_00660 Thioredoxin domain-containing protein
ATGATGAAAAGAGTAAGTATCCTTTTTAATTTTTTATTTATGTTAGGATTTTGTTTTCCGTCAATTAGCCAAAGTATAGATATAGGTAGTGAAGCTATAGATATTAAGGGATATGATGTGAAATCAAAAAAACAAATTAAACTTTCTCAGTTTAAAAATAAAAAAAATGTATTGCTAAACTTTACAGCAACTTATTGCGGGCCATGTTGGAAAACATATCCTCAGATGGATAAACTTCAAAAAAAATATGCATCAGATTTAAAAGTAATTTCTATACATGGAGATGAAAAAAAAGATACATGGTATAAAATTGCGAAACGTTTAAAGATAAATTTTGAAGCTGCAACTATATGGGATATAGAGGGGAAAGAGAAGATAAAAGGAATTTATAAAGTAAAACAATACCCTACTTTTTTTATAATTAATAAAGACGGTTTTATTATTGATAAATGGGTTGGGAATAGAAAAAAATATATGGATTTATCAATTAAGTACTTGATTGAACCATAA
>BIBBJE_00665 Quinolinate phosphoribosyltransferase [decarboxylating]
ATGATATCAAAAGAACAATTTAATAAAGAGTTAGAGATAATAATAACCAATGCTATTCGTGAAGATATTGGAGATGGAGATCATACATCTTTATCATGTATACCTAATGAAGCAACAGGGAAAGCTAAATTGTTAGTAAAAGATGAAGGAGTTATTGCTGGAGTAGAGTTTGCTAAAAAGGTTTTTAATTATGTAGATGCAGATTTAGAAATAGAAACATTAATTAATGATGGTGATAAAGTAAAATATGGTGATATCGTTTTTTATGTATCAGGAAAATCACAATCAATTTTAATGGCAGAGCGTTTGGTTTTAAATGCAATGCAACGTATGAGTGCAATTGCAACTAAAACTAAGTTTTTTGCAAATTTATTAGAAGGTACTAAAACCAAAGTATTAGATACACGTAAAACAACACCAGGTATTCGTGCTTTAGAAAAATGGGCAGTAAAAATCGGCGGAGGAAAAAATCATAGATTTGCCTTATATGATATGGTAATGATAAAAGATAATCATATTGATTTTGCAGGCGGAATAACGCAAGCAATAACTAAAACAAAGAAATACTTAGCTAACAAAGAATTAGATATTAAAATTATAGTAGAAGCACGTAGTTTAGAGGAAATTAAAGAAATTCTAACAAATGAAGGTGTGTATAGAATTTTAATAGATAATTTTAATTATGATGATACTCGTAAAGCAGTAGCCTTAATAGGAGATAAGTGTTTAACTGAATCTTCAGGCGGAATAAACGAAGAAACTATTCGTAAGTATGCAGAGTGTGGAGTAGATTTTATATCATCAGGCGCATTAACACACTCGGTATATAATTTAGACCTAAGTTTAAAGGCTGTAAATTAA
>BIBBJE_00670 Ribosomal RNA large subunit methyltransferase H
ATGAAAATAAAACTAATAGCTATTGGTAAAACTGATGACAAAAATTTGATTCAGTTAATTAATAATTATGAAAGTAGATTAAAACATTACGTTAAATTTGAATTAGACATTATACCTGACATAAAAAATGTAAAGAATCTTAGCGAATCTCAGCAAAAAGAAAAAGAAGGAGAATTAATATTATCTAAACTTCAAAATACGGATCAATTAGTTTTACTTGACGATAAAGGGAAACACTTTACATCTATTGAGTTTTCGCAATATTTACAAAAAAAAATGAACTCAGGTATTAAACAATTGGTATTGGTTATTGGTGGGCCTTATGGTTTTTCTGAAGCAATCTATAAAAAAGCTTTAGGTAAAATATCACTTTCTAAGATGACTTTTTCACATCAAATGATTCGATTATTTATTGTTGAACAAATATATCGAGGCTTTACAATTCTACGAAATGAACCTTATCATCACGAATAG
>BIBBJE_00675 hypothetical protein
ATGAAAACATTAAAATTTTTAATATTTGCTATTCTCTTTACTAGCTTTGTTACTGTACAAGAAGCATCTGCACAAGATGAGATTAAAGTTTTAAAGAATAAAATTAAGGATAAGAAAGATCAAATTAGTGCTAATGAAGAATTCTTAATTAGTGGAATTAGTGCTTTAAAACGTGTAAACTCAAATTTAGAAGACTTTAAGAAAGATAAAAAAGCAACTAAAAAAGAAGTTAAGAGAAAAGAAAAAATCGTTGCTAATGTTCAAACTAGATTAACGAACTTAAAGACCTTAATTAATAATAGAAAAGGTGAATTAGTTGCTCTTGAAAAGAAGTTAGCTAGAAAACAAAAAAAGGCTGCACCTAAAGAAACTAAGGCTCTTCAAGAAACAGAAGCTGAACCAGAAGCTCCTTTAACAGATGCTAAAAGCGAATTAGCTTTACGTAAACAAAAATTAGAAAATGCACGTAAGAAATTAGAAGATGAGCGTAAAGCTAAAGAAATAGCTTACTTAAATCAACAAGAAGAATTACGTTTAGAAGCAGAAAAATTAGCACAATTAGATAATCAAATTAAAGCTGAAGAAGAATCTATTATTAATGAAAACAAAACGTTAATAAGTGATTATGAAGATGACATTAGCATTAACGAAGAAATCTTAATTAGTGGTAAAGAAGGATTAGCTAGAATGAAAACAAAATTAGAAATAGCTAAAAAAGACCCTACAACTTCTAAAGAAAGTATTGCTCGTAAAGAATCTATTATTCTAAAAATTCAAGAACGTTTGAGTAAAATAGAAAAAGAGATATATCTTAAAAAAGTAGAAATGAATAAATTAAAGTCTTAA
>BIBBJE_00680 helix-turn-helix transcriptional regulator
ATGGAAAATAAAAATTTACTTACCATGAAACAACCAGCATTAGGAAAAAGGATTTCTGAATTAAGAAAACAAAAAGGTTTAACTCAAGAAGAATTAGTAGAAAAATGCAATATAAATGTACGTACTATACAACGAATAGAGGCAGGCGAAACAATTCCTAGAAGTTTTACTATTAAAACAATTTTGCAAGCTTTAGATGCAGATATTAATGTAGATACTATTACGAATGAAATTGAAATAAGTAATAAAGATAAAAAAGAGTTAAATTTAGCTTGGGTTTTTGGAGTTGTATATTTTTGTTTTGGTTTTTTTGAAACAATTGCAGATGTATATTTTTTTGCTCAAAATAAAATGATTTTTGGAGAAACGTTTTATGTTGCTATTAAAGTGATTTCAGCAATAACATTTGTGTTCTTTTTTATGGGGTTTGTAAAAATAGCAAAAAAACATTCAAACAAATTATTAGAGATAATTGTATATGTTTTTATGATAGCTTATGTTTTTTCAGAATTATATGATATCTTTTTAATTAGTTCATCTAACGAAACAATAATTGTAACGAGTATTGTTGAACTAATTATTTTTGGAACAATTCAAATAATATTTGGGTTATCTTTATTACAATTAAAAACAAAATTTAACAACTTTATAAAGGTTAATGCAATTCTGGAGATTGTAACAGGTGTTTGTATTGCTACAATTATTTTGTCTTCTATCGGATTGTTCTTTTTAATACCTACAATAATTATAGAGGTAGTAGTTTTATATAAGTTTGCTAAAAGCTAA
>BIBBJE_00685 non-canonical purine NTP diphosphatase
ATGATAAAAATTGATACATTTGTTTATCTAATTTATGAACAAATGAAACTTGTTTTTGCTACCAATAACCAAAACAAATTAATTGAAGTACAAAAAATGCTTCCTGATACGATTGAATTACTTTCTTTAAAAGATATTAATTGCTTTGATGATATAGAGGAAACTGCAACAACTCTAGATGGTAATGCAAAAATAAAAGCCAATCATGTTACCGAAAAATTTAAATATAATTGTTTTGCTGATGATACTGGTTTAGAAGTTGAAAGTTTAAACAATGCTCCTGGAGTGTATTCTGCACGTTACGCTGGCGAACCTGCAAATACCGAAAATAATATGCAAAAATTACTTTCTGAGTTAACTGACAAAGAAAATAGAAAAGCCCAATTTAGGACATCTATTTGTTTAAATTTAAATGGAAAACAATACCTGTTTAATGGTATTTGTAAAGGAAAAATACTAACTCAAAAACAAGGTGAAAAAGGTTTTGGATATGACCCTATATTTCAACCTAAAGGTTTTCAGGAATCATTTGCAGAAATGACTTCTGATGAAAAAAACACAATTAGTCATCGTGGACTAGCTATTAAACAATTAGTTGAATTTTTAAAATCAATTAATTGA
>BIBBJE_00690 iron ABC transporter permease
TTGAATTCATCAAAAAGATACACCAAACACTTTATTTTATTATCAATTTTATTGATTACTTTCTTATTGCTAAACATTAGTTTAGGATCAGTAGCAATTCCTATTAAAGATATTTTAAATTCGTTAACAGGTGGTATTGCTTCAAAAGATAGTTGGAAAATTATAATTATAGATTATCGTTTACCAAAAGCTATTACTGCCATTATGGTTGGTTCTGGCTTATCTATTTGCGGGCTTCTTATGCAAACATTGTTTAGAAATCCTTTAGCGGGTCCTTTTGTTCTTGGTATCTCTTCAGGAGCTAGCTTAGGTGTTTCTTTACTTATTTTAGGCTCTGGATTATTTGGAGGCATTATCTCTGCTTTTTCTTTTTATAACTGGGCATTACCAATTGCTGCTAGTTTAGGATCTTTTTTGGTGTTATCTGCTGTAATTATAGCTGCTAATAGGGTTCGGAATACCATGTCTATTTTAATTATTGGATTAATGTTTGGGTCATTAACTTCTGCAATAATAAGTGTATTGTCCTATTTTAGTGAAGCTGAACAAATTCAACAATATCAATTTTGGAGCTTTGGTAGTTTAGGCGACTTAACAGGTAAAAAGCTTATCGTTTTTGGTATTATTTACAGTATTAGTTTACTTGGAACTTTTAGCATAATTAAACCACTGAATAGTTTTTTACTAGGCGAAAGTTATGCAAAAAGCTTAGGTATAAACATTAAAAAAAGTAGGAATATTATTTTAATAATTACCAGTTTACTCACAGGAGTAATTACTGCTTTTTCTGGCCCAATAGCTTTTATTGGTTTAGCTGTACCACATATTGCTAAAATAATTTTTTCAACATCTAATCATAAAACATTATTACCTGCAGTTGCACTAATTGGTGCCATTGTTTTATTAATTTGCGATTCGATTGCCCAATTACCAACAAGTGAATATACTTTACCTATTAATGCCATAACATCGTTATTCGGAGCTCCTCTTGTAATTTGGTTATTAATTCGTAAAAAGAAAATATATGTATAG
>BIBBJE_00695 ABC transporter ATP-binding protein
TTGACTGATTCTAAAAAAAATATCGTTCTTAAAACTGATAATCTATCAATAGGATATCAAACAAAAAAGCAACAAACAATAATTGCCTCAAACATCAATTTATCTGTTGAAAAAGGAAATTTTGTTGCTCTTTTAGGTAAAAACGGAATAGGAAAATCAACTTTATTACGCACCTTATCTAAGGTTCAAGAGCCATTAAATGGAACTATAGAAATTAATCAAAAAAATAGCGCAAATTATTCATATCAAGAATTAGCAACCAAATTAAGTTTAGTTTTAACCGAACGTATACCACAAAGTCAATTAACAGTTTTCGAGTTAATTGCTTTAGGAAGGCAACCATATACAAATTGGATAGATCAATTATCAACAAAAGATCTTAAAAAAATTCTTTGGGCAATTGAAGAAACAGCAATTAGTCATTTAAAAGATAAAAGATTTTATGAATTAAGTGACGGACAGCTTCAACGAGTTCTTATTGCTCGTGCTTTAGCACAAGATACTGAAATTATTATTTTAGATGAACCTACTGCGCATTTAGACATTCACCACACCTTTAAAGTATTCTCTTTATTAAAGAAACTAGTTAAAAATACGGGGAAAACTATTATCATTTCAACCCATGAGGTAAACCTTGCAATTCAGCTTGCTGATGAGTTTATTCTACTTTCTGAAAAACAGATATATAGTGGAACTTCAAAAGAATTAATCAATAATAATGCATTTGAGCAGTTATTTCCTAAAGAACTCATAAGTTTTAACAAAACATTAGAACAATTCGTTATAAAGAAAAATTAA
>BIBBJE_00700 Peptidase M28
ATGAAAAAATTACTTTATATAGCAAGTGCCGTAGTACTTGCAGCTTGTGGAGTTAGTAAAGATACTACTACAAGTATTAATAATGATTCTAATGTAGATTATGCTGCTAAATTTGCAAAAACGATTACAGCTAAAGATTTAGGTAAACATTTATTTATATATGCCTCAGATGAATTTGAAGGTCGTGATACAGGTGAACCTGGTCAAAAGAAAGCAGTTAATTATTTAAAAGATTTTTATATAAATCAAGGTATTAAATCACCTTTAGGTGGTACTAAATATTTTCAAGAAGTACCTTCAGCTTACTTAAGCAACAACCGTAGAGGAATGACTTTAAAAGATTCTGAAAACGTAGTTGCTTTTATTAAGGGAACAGAAAAACCAGATGAAATTGTGGTAATTTCTGCCCATTTAGATCATGAAGGTGTTAAAAACGGGGAAATTTATAATGGTGCTGATGATGATGGTTCTGGTACTGTAGCTATTTTAGAAATTGCTGAAGCTTTTAAAAAAGCCGCAGATGCTGGTAAAGGTCCTAAACGTTCTTTACTTTTTTTACATGTAACTGGTGAAGAAAAAGGATTATTAGGTTCTAAATATTATACAGAAAACCCAATTTTCCCGTTAGCAAATACTGTTACTGATTTAAATATTGATATGATCGGTAGAGTTGATGAGCGTCATAAAGGAAAACCTAATTACATCTATTTAATCGGAGCTGATAAGTTGAGTACTGAGCTACACAATATATCTGAAGCTATGAATAAAAAATATACAAATGTTAACCTAGATTATAAGTATAATGACGAGAACGATCCTAATCGTTTTTATTATCGTTCAGATCACTATAACTTTGCAAAGCATAACATACCTGTTATATTCTATTTTAACGGAACACATGCTGACTATCACCAACCTACTGATACACCTGATAAAATTAATTATAAGTTGTTAGAAAACAGAACTCGTTTAGTTTTTCATACTGCTTGGGAAGTAGCTAATCGTAAAAATCGCTTGATTGTTGATAAAGTTGCAACTGAAAAATAA
>BIBBJE_00705 hypothetical protein
ATGAAAATTACTACCTTACTTTTAATATGTTCATTAAGTTCACTAAGTGTGTTCTCAAAAGCTAGAATACCAGTTCCTTATGGAACAGAAGAAAAAATTATAAAAATACAAGATTTACCAGATACAGAAGATTTTAAGTTAAAAGATGGGAGATATTTTGATATTGGAAGTAAATATACTAAAAGTCATTTATTGTGGCTGTCTTATAGTAATACAGAGCCTGAAATAGTAGGTTTTATAAAAGGAGATGAAAGTACTTTTTTAAAATTGAGTGCTGAGGATTTAAAAAGAATAGAAGAAATAACAGGAGTTCAGATTCCGAAAAAAGGAGAAGTTTCGTTTTTTGACAAATTCGTAGGTAAAGGACTTTTAGGTGTTTTGGCTTTGTTTGTACTGTACGGTCTTTATGATCGTTTTTTTGGTAAAGATGATGAGGAAGAGTAG
>BIBBJE_00710 hypothetical protein
ATGGATTTCAATTTAATAGAAGAACAGATAAAGTTAAAGAAAAAAGAGCGATTAGCTTCGTTAAAATCGGATAGCTCTGTAGATGATACAGTAGAAGAAAATCTAGAAAAAGAATATCGTATAAAACCGATACTTGATGGTTCTTTTTTATTTTACTATGACAAAAAAAAGGATAGAGCTTTAGTAGCAAAGTTAGAGTTACATCATTTAATGAATAAAGATATTTTTACTGAATGTTTACCAAAAAGATGGGATACAGGTAAAAAAACAAGTAAAAAGCAACGTGAAAAAATAGCAAATAGAATAGCAACTTATTATATAAAACACTTTAAAAAAGTTGTTTTTCAATAG
>BIBBJE_00715 hypothetical protein
ATGAATAATAAAGAAGAAGTTTTAAATAAGTTTATAAATAGTAGACTAAAAACGTTACTAAACAATTATTCTGAAGATAGTTTTAACGATGTTTTTGAAGAAAGAGATGAGGAATACTTTTCAGATGTTTGGATGAGTATTTACAATGAAATAGAAGTTCTAACAGCAAAGAAAGGAGTAAGTACATTTTCGGAAGAGATAAGAGAAAAGGCATTTAAACTTATAATTGATGAAACCGAAAATTCAGATTTAGCAGCCTATATTTCAGACGATTTAGGATTGTTGTCAGACGCAATTGATGTTGGCTATAATAATGGATGGTTAATTTCATTATGGAATGAATATCAAAAAAATAAAATTCCAAATGGTAGATTAAAAATAGAAGAAGGATGTTTATCAGACTTCTTTAAATAA
>BIBBJE_00720 hypothetical protein
ATGCAAATAGTAGAATCCTTTACAGAAAGTCTAATAGGAAAACGATTAATAGGTATCTCTAAACAGGAGAATAGTATCGAGTTACTATTTGATTTAGAGACAACAATATTAGAAGCTAGAATAATTTTAGAAAATGTATTTTATTTTAATAGCACTATTGGGGTAAAACAAACAGGCGATGATATCGTAGAATCTTATACTTTAAATAGTTTAGAAGACTCTTATTTTAAAGAGTATCCCGATTTAGCAGCGTATCGAGAAAGTAAAGCAAAATCTGGTTTCTTAAAGATATACTATGCTAAAGATGAATTAGAAGTAATAGCTGGGTTTGATACTGCCTCTTTTAGTTTTCTTAATAAAAAGGCAGCTGAATTAGCAGGTATCCAAGATTTTCGCACTATATAG
>BIBBJE_00725 SMI1/KNR4 family protein
ATGAGTACAGAAATAGAAATAAAACAAATAGAAGAAACTCTAAATTACTCTTTCCCTCAATTATATAAAGAGTTTTTACTTAAGTTAGAGCCAAATCAAGTCTATGAGGTAAATAATTTAGGAATTTACCTTTATAGTATTAATGATTTGATTGAAAGAAATGAAACTTATGAAGTTCCAGAATACGAACCAGATTATTTTTTGATTGGACAAGACGGAGATTTAGCATTTTTTATAAAAAAAGATAATTCGGAACAGATTTTTTCAAATGATTTAGGAGCTTTAGGTTCATTAGATATGGAAAATGAGTCAAAAGATATAAATGAATTATTAACTAGAAAAGGTTAA
>BIBBJE_00730 hypothetical protein
ATGATCGATGCTGGAACACCTAAAGCACAAGCTCAAAAAGCTCTTAAAGATTCATATAAATTCTTTGATAGTTTAAGAGAGCAAAATTTGAATAATCCATTTTTCAATATTTAA
>BIBBJE_00735 hypothetical protein
ATGTTATTAACATCACTTTTTATTGAACCTCACGTAGAATCTTTTGAACTATGTGATACTCATCTTAGTTTAAATGTTTTTTTTAAAGCTAATAAATGTGGAAATATAAGTATTACAAATAGTAATATTGTTTATACAATTTCTTGTGGATTAAAAATAGGAAAAGGAACATTAGATTTATCCAAAGCAGAATTAAGGTATTCGAAAGGGAGATTAGCAATTGTAAATTCTGATAATCATAATAAAACTATATTAGCAATAAAATGTAAAGAAGATATTTATCAAAAAGTATATTTGTATTTTTCTGAAACTAAAAATAGCAGCTCATATTCTTCTCAAAAAAAAAGATGA
>BIBBJE_00740 hypothetical protein
ATGAATTTTAATTTAAAAGAAAAGCCTGATTCAATAATCTTTTGTAAGAAAGAATTTGAAATAAATAAGGAACAAGTATTACAAGATTTAAATTTTGAGATAAGTAATGATATGCTATCTTTTTGGAATACTTATGAACATATTTTATTTGATAGCGGTATTTCAATTTATGGATTTGAATTGGCTAAAGAACGAAATTTACAATATGAAATATTAAATTACTTACCTAGCTTCGTTCTAATTGGTGATGATGGTTCTGGTCAAGGAATATTCATTAATAAAGCAGATGGTGAATTAAAAGTATATTATCTTGATTTAGGAGCTATAGGTTCGATAGATTTATATAAGACAGGAAAAAACTTTTTTAATTGGCTTGAAGATGATTTAAAATTAGCAGATTCTTTAGTAATAGATGATAAAGACGATTTATTATTTGAAGAAGCTGATTTGTTTGTTGTACCAAAAATAAATTTTATTGATAAAAAAAAGTTTGTGTTTTTTGCACGAAAAAAACTTGAACTACAAGATAGCATTTTGAATATTTCCACGGGAATAAATGAAAAAGAAAATTTTAAAATAAAAACCAATTTTATTCCCTATAAATATATTGAAAATATTAAGGAGTTACAGGTTAAATACCAGTGTTTAAAATTAGTTTCAAAAAAGGGAGAAGTTCAAATTTCCTTGGAATAA
>BIBBJE_00745 hypothetical protein
ATGCAAGTAAATGATATAAAAGAGAGAAAATTAGAAATAAGTGATTATGGAATTTATATATTATCACCTAAAAAAGTAGTTTCTTTTTTTAAAAACAAAAAAAATAAGAGTAAAAAAATTCTAAATTATTTTCAAAAGAACCAAGAAACTTATATTGAATCTATCCAAGAAGGAGTTTGGTTACCAATTTTGCCTATTGATTCAATAGAGTATGTTATTAAACTGAATGAAAAGTTTAATGATAATTGGATTGAATTATTTGAAATTAAAGGATTTAATATTGAAATAGAAGAAGATAATGATCTATGGATAGGTTCTTTAAGTGATTTACATACATGGAACAAGAAAGATTATGATAATTCTAAAGATTATAATTTTTATGAAACATTAGATGATGAAACACTTTACTCTTCATTTAGGTTCAATATTTCTAAAGGAAGGTACTTAGTGAATGTTAAAGGTTTTAAACGTAAAGTGGCATTAGAATACCCAGAGGCTAATTTTGGTTTTTTATTTGAATTAGAAAAAATAGAAAATTTTGATGGATATAAAGACCCAAGAGAAGACGAGAAATATAATTTTAATGTTGCGCAGATGTAA
>BIBBJE_00750 hypothetical protein
ATGAAAAAAGAAATTTTAAATAGAATACAACAATTAGGTGGTAATATAGATAATGTTAAAGGTATTTCATTACAAAAAGATTTAGAAGCAATTACTTTTAATACAGTTTTGTATCCGAAAAGAAAAGATACTTCTTGGGTAAAAGGAAGTGATTCAGAACCGATACATGGAATAGGAGATTTTATAGAAGAGAATAACAATTTATTAAAATCTGACAAAGCCAATTTTTATAATAAAGTTATTAATCATTATTATAGAGAGACTAAAGAAAGTTTTGGGCAATCGTTTTATAAAAATACTCTTTTTACACCATTTAAAGAAGGTAGTAATGATTTTGAAGAATGGGATGGTGAATGGGATGAAAGTGATTTCAGAGAAGTTATTATAGGAGAGAAAATGGAGTTAATGATAATAGGTTATTCTTATGGTTTTCCTGATAATTTATTCGTGTGTTTAAGTGATCCTATTAGTGAAAACCCAGTTGTATACGGTACTGATCATGAAGTATATTTTGATGAAATAACTGTTCAGGGGACATTGGAAGAGTATTTTAATTCTTTTCTTTCTAAAGATGAATTAATAGAAATCTTAGAAAAAAGTGATATTTAA
>BIBBJE_00755 hypothetical protein
TTGTCTTTTGATAAAGAAGAGCCAACAATAAACCTAATTACTTGGGTGTTTGATGAAGGTACATTTAGTATTATTTCTGATTACTTAGGTACCCCTATTTTATCGTTTGATGAAAAAGGAAATAAGGTTTGGGAGCGAGAGCTAGATATATATGGTAATGTTCGTAAAGGAGATAGTCATTTTATACCATTCCTCTATCAAGGGCAATATTACGACCAAGAAACAGGCTTAGCTTATAATCGTTTTAGATATTATAACCCTGAAACGGGAGGTTATATTTCTCAAGACCCGATTGGGTTATTAGGTGGCGCTAATTTTTATAAATATGTAAAAAATTCAAATTTATATATTGATCCATTTGGGTTAGCTCCATGGGTTAAAGGTGGGTTTGGTGAATGGTTTGACGCTGCTTCTTCTAGTGATATTTCTAACAATTTGAATTCTGTTAAAGATGCTTTAAGAGGAACTGGAGGGAGTCATGAAATGTTCCCCGTATCACAAGCTGTTAAAGCAAAAGAATTAGGATTTACTCATTCCGAATTAATGGATATGACAGCCAAAACTAGTGACATAGAATTTGTTGATGTTCCAGATAAAAAAGGAAAATTACATACTGGTGGACACGTATCTAGTGGAGTCCCTAATAATAGGGCGTCTTCTAATTTTCACAAAAGATTAATAAAAGATTTAAAAGAGGCAGATACTAAGGCAAAAGCTAAGTCTGTCATAAAAAAGCATCATGATGCGCATATGAGATTAAAAGGATGTAATTAA
>BIBBJE_00760 hypothetical protein
ATGTATTATCAATTATCAGAGTTTTATAAAAGAGATGTTAGTTTCGTTTTTAATGAAGAAACTAATGGATTAGATTATTTTGGCTTAATGAATGGGGATAAGGTTAATTATGAAAAGATGATTTATTATGATGTTGATAAATTAGATAAATATATTAATAATTATGATATTCTTCCAACAATGGGGGCTCCATTGGTTAGTGAAAAATTTAAAAATACATTTAATCATTTATTGAGAGAAGAAATTGATTTTTTTGAAGTAGAGATTAAAGATGAAAAAGGAAATGTAAATAAAGATTTTTATTGCTTTAATATCATAAATTCTATTTCTTGTATGGATAATGAAAAATCTATTGTTGAAAAGACTCGTTATGGAACAATTAGTATTAAGAAATTATACATAGAACCTAATTCATTAAAAGAATATTCTATTGTAAGAATGGAAGAACATAAATCACATATTATAGTCTCAAAAGAGTTTAAAGAACGTTGCGAAGAAGCTAATTTAAAAGGGATTGAATTTATAGAAGAAGGGCATAGTATTTATACTGATTTATAA
>BIBBJE_00765 GHH signature containing HNH/Endo VII superfamily nuclease toxin
ATGTTACTAGCAGACAATCATTTTACACCTATTGTAGGTATAGATATACATTTTACAACCTTACCGCCCTTTAATCCGTTTCAACCGTTTATAGGAGTTGTAATGGATCCTATGGATTATATTCCGTTTATAGGAGCTACTGTAAACATTAACGGATCTAAAAGAGGGGTCTCAGACACCAGTGGCGTTTTAGCTACATTATTTCATATACCTATCGTAGGGCCATTTGCAGCAGCACCTATTATTGGGCACGAAAGTATGAATTTTTTTGCCAGTGAAACCGTAAAAGCTGATGGTACCCGTTTAAGTCCAAAAGGATATATGGTAATGAGTTGTAATGATGTAGGAATACCATTATCAATACAACCAGGAAAAAAGAAATTTACAAAATTAGTACCTACTATATTTGCACCCACCTCATATTCTTTACCTATCCCAACAGGAAAACCTGTTATTGTTGGCGCACCTTATGGCCCAGATATGATGGGTATGGTTATGGGGCTAGCAATGAGTTTTGGTTTTGGCGCTATTATGCGTTATGCAGGTAAGCTGTTAAATAAACTAGCAAAAAAAATAGGAAATGGCTCTAATAAAATGAGCAAATGGCTGTGTAAATTAGGTTTCGAACCAATTAATTTAGTTACAGGAGCCGTTGTGTATGACGGATTAGATTTTGAATTACCAAGTCCTATACCATTTGCCTGGGAACGAACATGGGATTCCGATTCCGATTACGTAGGTATACTTGGGCATGGCGTGCACTGTAAATACGATAGAGCAGTACAAATTTTTCCAGAAGAAGAAGCGGTCGGATTACGATTTGATGACGGAAGAATGTTAGCCTTTCCGTTATTAGATTTAGGAGAGTCGTATTACATGCGTCAAGAAAAAACTACCCTAACCAGAACATTAAAAGGAAATTTTGTAGCTTATTCACATACCGAAGAATTACATTATTATTTCGAGCATAAAACAGTAAAAGAGGAACAAACCTTATATAAACTGACTAAAATTGAAGATTTACGAGGTTTTAAAACCCAGTTTATTTTTAAACACCATCAATTAACTCAAATTATTGATGCATCAAATAGAGAATTAACATTAGAATATACTACAGAAGGCTTTGTAAGTAATATTTATTTAAATAAAAATGCCGGCAAAGAACTTTTAGTAGCTTACCAATACGATGCTTTGGGTAATATGATTGGTATTGCTGATGCTTTAGAGCAGCAAACCATTATGGAATACCAAGATCATTTAATGATTAAAAAAGTAGACCGTAACGGACAAGCCTTTTATTGGGAATATGAAGGAGAAGGTACCGCAGCAAAATGTATACATACTTGGGGAGACAATGGTTGGCAAGAAGGTTGGATGGAATACCACACAGACGAAGGCTATAATAAAATTACAGATGCTAATGGCATTGTAAGCTATTACTATTATACACCCGAAGGCTTGGTTATCGAAATTAAAAACGGTGAAGGAGATAGTGAGTATACTGAGTATACCGAGTTTATGGAAGTTTATAGAGATATAGACCAAGAAGGTAATGTTACCGGTTATACTTATGACGAACAAGGTAACCAAACAAGTGTCGTGTATCCAAACGGAGCAGCCTCACAATACATGTATAATGAAGAAGGACGGTTAGTAATAACTATAGACCCTGAAGGTAACAAACGTAATTATACCTATAAAAAAGAAGCTCCGCATTTAGTAAATAGTATTGTAGAGCCAGACAATAGTATGACTGTTTTTACTTACAATAACAAGCAACTTGTTAGCGAAGTAAAAAACAACGACCAAAAAAGCAATTTAAAATACGATAAACAATACAATTTAGAAACCTTTACCGATCAAGATGGTAACATAACAAGTTGGGTTTATAATCGTAGAGGACAAGTATTAAATATTACTGCAAACGGACACATACAACAAAATTTTGGTTATGATAATTTAGGACGTGTAATACGTGTAGAAAATATTGGGCAAGAAGAAACTCAGTTAAAATACAATGCCTATAACGAGGTATTACAAGCCTTTAATAATAAAACAAAGGTAGATTTTGAATATACCCCAATGGGTAGCTTAAAAATGCGTCAAGAAAACGGCACCAAAGTATTTTTTAGCTACGACAAAATGGAGCAGTTAAAAAGTATTAAAAACGAACACAATGAAACCTATAGTTTTAAACGCAATAAAAATGGCGAAATAATTACCGAAACAGGTTTTGATGCATTGCAACGTACTTATAGAAGAGACCGTGCAGGTAAAGTAATAAAAGTAGAACGCCCTAACAATCAATTTACCGAATATGAATATAATGCCTTAGGGCAAATAACTCGTACTGAGTATAGCGATGGCACTTGGGAAACCTTTTCTTATAATAAAAACGGACAATTAATAGCAGCCCGAAACCAAAATAGCGCCGTTAATTTAGAGCGCGATAATGTAGGGCGCATTGTAACAGAAAAGCAAAGTACAGGGCTGCCTAACGAAAAAGGGTATACCATGCAAAGTGCCTATAATGCCAATGGTAATCGTATTGCATTAACCTCTAGTTTAGGCGCTAACATACAGCATAAGTATAATACCCAAGGGCAGTGTGTAAATACCCAAGCAGAGAGTGAAGGAAATGCCTATACAGCTCAAAAAAAATACAATCCGTTAGGACAAGAAATAGAACGCGTAGTAACAGGCGGTATTACCTCTAGCCGAGGTTATGATTGGAAAGGTAGGCAAAATAGTCATGAAGTACACGGTAAAAAGCAACGTTACCGAAGTACTCGATATACTTGGAACCCAAACCATCAATTAGAACAAATTTTTGATGTAACAAGCCGTACCAACACCCAATTTACTTACGACGCTTTTGGTAGTCTTGCAAGTGCACAATACGTAGATAATAGTTATGATTATAAATTACCTGATGAGGTTGGTAATTTATACAAGAATAAAGAAAAAGACGAACTTAAATACGGAAAAGGAGGACAGTTACTACAAGATAAAAATTGGCAATATTTGTACGATTCTGAAGGGAATCTAATTAAGAAAACAAAGAATAATACTGTTCAAATACTAGCTGACTTTAAAAAAGAACAAAAAGAAAACCCACCAACAAAAAATACTTGGTTCGATAGAGCTTTGGGATATACCGATGAAGTAACACAACCAAATTTAAAACCAGATACTCCATTAACACATTGGAAATATGGTGAATGGTTTTACACTTGGCAAGCCAATGGTATGTTAAAACAGGTAAAAGATCCTAAGGGAAAAACTACTGTTTTTGAGTACGATGCTTTGGGTAGGCGAACAGCTAAAATAAATATTGGCAAAAAAGAAATAAACCGTTACATTTACGACGAAAACGTTCTTTTACACGAGTTTGCGTATGCTATTTCTGAAAGACCAAAAACGATTGCCGATGATGTAGGTAGGTTGTCTTTTGATAAAGAAGAGCCAACAATAAACCTAATTACTTGGGTGTTTGACGAAGGTACATTTGTGCCCTCTGCAAAAATTACATCAGAAGGTACATTTAGTATTATTTCTGATTACTTAGGTACCCCTATTTTATCGTTTGATGAAAAAGGAAATAAGGTTTGGGAGCGAGAGCTAGATATTTATGGTAATGTTCGTAAAGGTGATAATCATTTTATACCTTTCTTATACCAAGGGCAGTATTACGATGAAGAAACAGGCTTAGCTTATAATAGGTTTAGATATTATAATCCTGATAGCGGAACTTATATAAATCAAGACCCGATTGGGTTGCAAGGTGGTGCTAATCTTTATGCGTATGTAAATAATCCAAATTATTTTATTGACCCACTTGGATTAGCAGGAATGCCAAAAAATGGTTGGAGTTATAGTAATATGCCAAAAATTGATGGTTATCAAAATCATCACGTAATCCCAAAGTCAAAAGCATCTCATCCCGCTATTAAAGCAGCTGGTTTTGATGTAAATAAACCAAGTAACTTAATTTATTTGCCAAAAGAAAACGGTACACACCCAACGAGAAGTAGGCATAAAGGATGGAATAAAGGACATGCGGATTACAATAAAGCTATCACAAAAGAATTAGACGATATAGCTAAAGCAGGAAAAGCAAATAACTGGAATAAAGCTCAATACTCTGAAGCAATCGAAGGATTAAGAGGAGATACGAAACAAGGATTAAGAAAAGGTAAAATTAAATGTCATTAA
>BIBBJE_00770 hypothetical protein
ATGAGTAATGAGCACAATCCTATAGCGCAGCGCATTAATTACCTTCAAAGTTTTTGGATGCAACAAAGACCATTAAAACCAAAGGCACAATTTGTACGGTGGATGGTTGATGAGCAAGACGTACCGTTGATTAATGGATTTTATAAATTAGAATCGTCACCTTACGGTAAAATAGACGAAACAATTGTAGTAATGCTTACCGATTTTGATTCTGAAGACTCCTTTTCGTACCAAGTAGCCAACGATTGGTTAACCGCCTATAAAAAAGATACAGAAAAATACCCTGAATTACAATGGCCAGCATATGAAAATTTACAAACAGAGTTTAACAAGATAGATGGTGATAATACCCTACAAGCAACTACATTTTTTGTAAAGTTATTAAAGCAGTTTAAAAACTACGAGGGTAAAGAAAACAATATGTATATAGGCATACACCCCAGAAAAGTAGCAGATTATGATGCTTTATGTAGTTGGATTTGTAGTTTAATAGCACAATTGCCTAAAAACATAGGCGTTGTGGTAGTAGATTATAAAAAAGATGCCTTTTTTGAAGAGATATTTAGTAACGAAGATGCTTTTTTTGAAAAGCAAACCCTCCGTCTAAAAAATCAAGATATACAAGGAGCTTATACTAATTTAATGACCCAAGGAAACCCTAATGATCCACAAGTTGCTTTTAGAAAGTGCATGATAAAAATGGGAGAGGCAGCAGGAAATCAAGAAAAAGAGGAACTAATTTCTTGGGGAGAAAAAGGGCTGAATATTACAAAACAAACCACAAATTTACCTTTTTGGGCATCGGCACACCTAATTTATGCAGGCTATTTATTTGGATTTAGAGATACCGATCGTATTATTAATTTATTAGATAAAGGTATACGAATAGGGCAAAAAGACCCAAAAGATAAAGCTCTGTTAGGCGTTACCTTACAATTATATAGTTACAAAGCAGCTTACTATAGTTTTATAAATAAAAAAGAAGCAGCTTTAGAATGGTTTATAAAGCAAGCTACACTTGCCAATGAAAATGATGAAGAACTGGTAATGATAACTGCTTATAAAAACGCACTATTACTAGCAGAGCAAAGTCGTATGATGAGTGCGGTAGAAGATACAATTCCTATGGCTTTTAAAAGAGGTTATGCGATTGATGATGAATTATTAAAAACTACTGAATTTGCTTACATAGCAAGTCATTATGTTAACACCTTAAGAGAAGAAAAGGAAACAATTGAAATTAAAAAGGAACTAACAGTAATAAACACACGTTTGTCGTTTTTATTTGGTGATACTTGGGAAACACAAGTAATTAATTTAAGAAAGCAAATAAAAAACAAAGAACTTGTGTCATAA
>BIBBJE_00775 Vgr family protein
ATGGAAGTAAAAACAAGAGTAATTATAGATAATAAACAAATAGATGTTTTTAAAAGTGCAAACCTTGTACAGCACATAAATAACCATCATTTTTTTAAAATTATTTTAGACCAAGAAGCAATAGAAGAAGTTGGTGGTCATACTATAGATAAATCTAAAGATTGGCTTGGTAAACCTGTAATTATTTCTTTTGAAGAAAAAGAATTCATAGGTATAGCAACAGATATAGCGCTAAACCATGAAAATGGTCATAGTGGTGAATTAATAGTAAGTGGTTACTCTAAAACTATATTACTAGAATCAGGTAAACATATGCATTCTTGGTTAGATAAAACACTAACAAATATTATTACAGATACTGTTGATGCAGCTGGAGTGGATGCTGATATTTCACCCGAATTTAAAACAGCAATAGAATACCAATCACAGTATAATGAAACACACTATCAATTTATTCAAAGATTGGCAAAACAGTATGGTGAATTCTTGTATTACGACGGACTTAAACTTGTTTTTGGTAAACCATCACCATCAAGTCCAATAAAGGTAGAGTATGGTAGTGATTTATCAAATGTAAAGATTGCTATTAAAGCAGTACCTAATAAAGCAAATATGTTTTCATACAACGCTTTAGATGATGCAAAAAGTGAGGTGAAATCTAAAGATGATGTTCTTGGAGGACTTAATGAATTGGGATTACATTCCTTTAATGTTTCAGGTGAAATCTTTAAAATAGTACCTAATAATATTTCATCTGCTCGTGTATCAGACAAAAGTCAAATAGATACGCAAATGAAAAAAGCACAAACAGAAGCTGTAGCATCATTAAGTACACTTACAGCACATAGTAAAAAACAAGGATTAGGTATTGGTAGTGTTATAAAGGTTAGTTCAGCTAAATATGATAAAAAGAATTATGATGTAAAAAGCTATGGCGAGTATATGATTATTGGTATAACGCACACAGCTACTTCTCAAGGTATGTATAGTAATACTTTTGAAGCTATATCATCTGGAGTAGAAGTATTACCAGCCCCAGAGGTTGCATTACCTATTGCACAACCACAAATTGCAACAGTATTATCTAATGAAGACCCAAAAAGTAAAGGGCGCGTACAAGTGCAATTTCAATGGCAAAAAAATCAAATGAAAACATCTTGGCTTCGAGTAATGACACCAGATGCAGGAAAAAGTGATTTAGTAGGCACAAACAGAGGATTTGTATTTGTTCCAGAAGTAGGAGACCAAGTTATGATTGGTTTTCGTTACAGCGACCCAAACAGACCTTTTGTAATGGGAAGTATGTTTAACGGAACTACAGGTGCAGGAGGTAGTGAAGCTAATAAAACAAAAAGCCTTACTACACGAAGTGGCGCAACTATAACAATAGATGATAATGAAGGAGATGGAAAAATAACAGTAAGTGATCCTAGCGGAAATACCATAACGTTAAATGGTGACGAAACTATTACTATATCAGCACCAAAAAGTATTTTATTAGATGCAGCAGAAATTACACTTTTAGGAAAAGACAAAGTACATATAGAAAGTAAAGAGGTAACCATTGTTGGTACAAATAGCATTAAAGAAACGAGTGATACTTTAGTTGATATTCAATCACCAAAAATAACAGCAAATTCAGATACAACAGAAATAACTGCTAAAATGACAGTAGATATTGAAGGAAAGTTAATGACCAATGTAAAAGGAACTATTGTTAATTTAAACTAG
>BIBBJE_00780 Type VI secretion system needle protein Hcp
ATGGGATCATTTAGAGCATCACTAGAATTAGGAGGAAAAGAATTTGACGTATTAGCAACAGAATACGCTTTTAGTAGAGATACTGATAAGAAAGGTAAAATTGCATCTAATGTTTACGGAGGAAGAATCAATGTAACAATAGAGTCTACAGCAGATTCATCTGTAATTGAAGCGATGTTAAATAGCCAATTTAAAGCTATTGAAGGAAAAATCATTTTTAAGAAGTCTGAAGAAGATTCAAAAATGAAAGAAGTTGAATTTAAAAATGCGTATATCGTATATTATAAAGAAACTTTAAATGTAAACGGAGACGTACCAATGACTATTAATTTCACTGTATCGGCAGAAGAAATGACTATTGGTAATGCAGCTATCGACAACCGTTGGCCAGTAGCATAA
>BIBBJE_00785 membrane protein
ATGGAAAAGTTCACTTTTGCTAGAGTAATACATATAATTGCTGTTATATTATGGATTGGTGGAGTATCTATGGTTACTACAGTTATCATTCCTGCTATTAAAAAGCTAAAATCAAAAGAAGATCAAATAAATACCTTTGAACAAATAGAAGGAAGATTTGCTACACAGGCTAAAATCACAACATTGCTAACAGCTTTAACGGGCTTTTACATGCTTTACGAACTTAATGCCTGGGACAGATACTTTGATTATAGGTTTTGGTGGATACACGCAATGACTTTAGTTTGGATACTGTTTACATTAGTTTTGTATATTTTAGAGCCTTTTGTGTTGCATAAATTATTTAAAAAATATGCTAAAAAGAATCCTGAAAAAACATTTTCATTTATGCACAGAGCTCATTGGGTATTACTTATACTAAGTTTAATAACCACCGCAGGAGCTGTTGCTGGGAGTCATGGATGGTTTCTAATTAAGTAA
>BIBBJE_00790 LysR family transcriptional regulator
ATGGATGGGAGATTATTGAAATTTTTTATAGCTGTTTATGAACAGAAAAATTTAACACGAGCAGCAAAGCAATGTTTTGTGTCGCAACCAAATATTTCTAATGGAATAAAGCAATTAGAAGAAGAATTAGGTCAAGTACTTTTTGAGCGTCATAAAAAAGGTGTTGAATTAAAAACAGAAGCACATTACTTATACCCAATTGCTAAGCGTTTGGTAGGGGAGTTAAATTCTTTAAATAGTATTTTTAATGAGCAAGAATTTAAAAATAAAATTAAAATAGGTGTGGCTGATGGTTTGCCACAAGAACATAAGCAGCAATTTTTTAGAACAGCATCTGATTTATGTGAATCTATAGCATGGACGACAAACGGGATTGGGAGAGAAAATGAAATAAATCTATTGGTTAGAGAATGGAAGAATGAAGAAGATTTGTTTTTACCGCTTTGGAAAGAAGATTATGTACTATGTATTCCAAACGGACATCATTTACTAAATAAAGAAGTTGTTACTTTAAAAGATTTAGAAAAAGAAACCTTTATTCATTGTCCACCATGTGAAGCACACCAACAGTGTTTGTCTATTTTGAACAATGAAACTAATAAAATGATAACAGTTGCTAATTGTTCTTCAAAAACAGAAACCTTAACAATGCTTATGGCTGGTTTAGGAGTTACTTTTTTACCTAAAGCATTTGTTGATGGTTGGTATGGTTTTGAAGTGAAGAAATTTAAAGGACCAAAATATTTTAGAGAAGTTGGTTTATCATATCCGAGAAAGAGTTTAAGAAACCCTGCGATTTTAAAAATTATTGAATACTTTTCAAAGAATGAATTAAAAGTGAATAAATTTGAAGATTTTGGATATTATTTGAAAGCTAATTTATAA
>BIBBJE_00795 putative lipoprotein
ATGACTCTAATAATTAAAAAACTAAAATTAAGCAGCTTTATTTTAACCATTTTTTTAACTTCTTGTGCTGATAATACAATGAAAATTAAATCATCAGAAACTAACAATAAGACGGAATGGGAATTAGCTTTTAAAATTTCTAATTTACCACAACCAGAAAGTGTTGCTTATGATAAATCTCGAAATGTTTTATTTGTTTCTAATCAAAACCACGAAAAAGAAGGTTTTATTTCCCTACTTAATATTGATGGAGCTATTATTAAAAAAAAATGGTTAGAAGGTTTAGTTAATCCTAAAGGGATTAAAGTTGTTGGAGATAAACTATATGTAAGTGACGAAACTGTATTAATAGAGATAGATATTAACAAAGCGAAAATTATAAAACAATATAAGGGAAAAGAGTCTAAATTGTTAAATGACGTAGAAGTAGATATAAATGGAAATGTTTATGTTTCTGATATGCTAACTTCTTCTATTTATAAATTAGATACAAACGGAAATTTTACAAATTGGTTGCAAACTACTAATCTTCAATTCCCAAATGGCTTACTAATTAAAAATAACGCTCTTTATATTGCTGCTTGGGGAACAATTACAAATGGTAAAATACTAGAAGCTACAAGAGGAAACCTATTAAAAATTTCTTTAAATGATAAGAAAATAACTAAAGTAAGTAATAAAGCTATTGGAAACTTAGATGGTTTACAACACTATAATAATGGTTTCTTACTTTCTGACTGGCTAAATGGAAATATCTATACTTTTTTAAATGGAAAATCTCACAAAATTATTAAAACAACTCAAGGAAGTGGTGACATTACCTATTTAGATCATCTGCATAGAATTTATATTCCTATGGCTTTAGAAAATGAAGTCTTAGTCTACCAGAAAAAAATAAAAAACAATTATAACAAATACAATAGTAGTTGA
>BIBBJE_00800 Oxidoreductase
ATGTTAAATAAAAAATTGATTATTATTACAGGAGCAAGTTCTGGAATAGGTGAAGCTACCGCTAAATTATTATCTAAAAAAGGGCATCCTCTTTTATTGTTAGCTAGACGTATAGACATAATTAAAGCATTTAATTTACCTAATGCTTTATGCGAAAAAGTTGATGTTACAGATATTAATGCAATTAAGAATGCCGTTATTAAGGCAGAAACACAATTTGGAGATGCGGATTGTATAATCAACAATGCAGGTTTAATGCTTTTAGGAGATATAGCAACACAAGATCCTTTGGAGTGGAAAAAAATGTTTGATGTAAATATTCTAGGCTTATTAAATGGTATGCAAGTTGTACTACCGAAGATGAAAGCAAACCAAAGCGGAACAATTATTAATATAAGTTCTATTGCTGGAAGAAAAACATTCCCTAATCATGCTGCATATTGCGGAACAAAATTTGGAGTACATGCTATAACAGAAAACGCGCGTGAAGAAGCAGCTTCTGCAAATGTTCGAATGGTAACTATTGCGCCTGGTGCTGTAGAAACAGAATTGTTATCACATACAACTTCAAACGAAATTAAAAATGGTTATGAAGCTTGGAAAAATGATATGGGAGGTGTATTAAACCCAAATGATATTGCTAATGCAATATGGTATACTTATAAGCAACCACAAGGTGTAAACATTAGAGAAATTGTTATTGCTGCAACTAAACAACAACCATAA
>BIBBJE_00805 DUF4303 domain-containing protein
ATGATCGAAAATAGCATTGATGTTTTCAAAGCAATACTAAATGGTGATATTACAAAAATTAAACAAGCGCTCATTAATGGAGAAAATGTAAATATAACAAGAGTCATTGATGCCAATCAATCTATGCTTCATTATGCTACGAATGATAAAAATACTGAACTTATTAAATTACTTATTGAGTATAAAATTAATATTAACATAAAAGATAAATACGGAACAACCGCACTTCATAAGGCTGCTAAGAAAGGGTTTATCTCTATAGTAAAATTATTAATTGATAATGGAGCTCTGGTAGACATACAAAACATACAAAAAGCAACTCCTTTCAACGAAGCTATTTATTATAATGAAATTGAATGTGCTGAATTCTTATTGAAAAATGGTGCTAATATTGATAATAAATACGACTCAAATTATGTTAAAGGAATCACTTCCCTTCTATTTGCTGTTGAAGATAGTTTTGATTATTCAAAAAAATTGGTTGAATTCCTTACAGCGAACGGAGCTAAGCCTGATATAAAAGATAGTAAAGATAATTTACTTTTAACAAGTGCAGTTGAACAGAATACATTAACAAATGAACTAGTTAAAGCTACTTCAAACATAAATATTCAAGATAAAGATGGTAAAACAGTACTTCATCATGCTGCTGCTTCAGATAGTATAAATCCTTTAAAAAAATTAGTTAAACACGATAGTCTAGACTTTAAAGTTTTAGATCAAGATGGTAAAATTCCATTATACTATTCAATAAACGAAGCTAGAGCTGCTTTCTTTATAAAAAATGGTGCTCCTTATAATAAAACTAAAGAATATGATGATTTATTTTGGAGTTTATATGGTGAACAACATATTGATTTAGAAAAGCTAAATAAGTTAATTGACTCAGGTGAAGAAGAAAAATTTGAAATACCTAAATTAATAAATCAGTTAAAAAAGGCTATAAAAGATTTTGCAAAGAAGCATCAAAATGAAACATTTTATATTTTAACTATAGAAGGAGACTCAATATCTTTAAATTCGAAAGAAGCGTTTAAAAAAACGTTAAAAGAATATCAAAACAAATATCCTGAATTTTATAATGAAGAAGATGCTATTGAGCATTTAAAATTCAATACCGGAGATTTTGAGTATCAAGGGTTTTGTTTTCTTCAAGATGGTTTTATTCATCATTATTATGAAGAACATTGTAGCTTATCTAATGAGGATCAAAACACGAGTGATTATAATCTTGCGATGAAAACTTTATTAAAAGAACTACAAGATAAAGATACTCTTAAACCTTTAAAAGTATCTAACGATTTTAAAGCTATTCAAGTAGCACATACATATTAA
>BIBBJE_00810 Phytanoyl-CoA dioxygenase
ATGAGTAATAAACAAATAACTGCTGAAATAAAAGAAATAACACTATCGTTATTAGAACCATCACTTGAACAAGAAAAAATAGAAAAAGGATTAAACGATATTCATCTTCATTTTCAAAAACTTACAGAAATTACTGGTTTTGATACTAAAATTGAACATTTAGCAGCTATTCCTTCTTCTAAAGGAAAAGCTTTAGGGTTAAATCATGCAGCACAGTGTTTATTAGATTATAAGAGAACTGTTAAGTTTTTAAATGCTGTTATATTAGCTATTAAAGAAAAACAAAAAGAATGTCCTAATGAAGTTATCCATTTTTTTTATGCAGGCTGTGGCCCTTATGCTCCTTTTATAACTTTAATAGCACCTCATTTTTCTCCTGAAGAAATACAATTTACTTTATTAGAAATAAATAAAGCATCACTTGAATCTGCTAAAAAATTAATTCATTCATTAAACTTAACCACATACATTCAAGAATTTCATTTAGCAGATGCGGTAACATTTAAAGTTCCAAAAGCTACTAAATTTCATATTCTTTTTAGTGAAACCCTTGACGCGTTACTTTATAGAGAAAGTTATGTTCCTATACTTTATAACTTACTTCCTCAATTTAATAAAGAGGTTACCTTAATTCCAGAAAATGTACTTATAAACATGAGTTTATCAAATCAACCTGAAACAAATTCAAACTATCAAGAACATAATATAACCACTGTTTTAAATGTAAGAGAATCAATATCATTACATAAAAAAGAGCAACCTATTCCGCTACAATTACCTGATAAAAAAATAGATTTAAGCTCATTAGATATGAGTAAATATGATAGTATGATATTAGATACACAAGTTCATGTTTATAATAACATTTGGCTAAACAGAAATGAATCTTCCTTAACACTTCCTCTAAAAATGACTTTAGAACAACCTTTTAAAAATAAAACTATCCTTTTTACCTATTTTATAGAACCCAACATAGAGTTAAAATGTAAATTAGAATAA
>BIBBJE_00815 alpha-ketoglutarate-dependent dioxygenase AlkB
ATGAAACTACCTTTAGATTGCACAGTTGAATATATTCAAGAATTTTTAACAAAAAATGAAGCTAACACGCTTTATAATGTACTAATAAATGAATATAAAATACATGAAGAACAACTTATTCTTAAAATTAATGGAGAAACATTTGTTACAGATAGTTTTAAAATACTATTTACAACAAAAAAATTAATAGATCTTAATAGTCATCCAGAAAGTGTACACGGAAAAGCGTTTGAATGGTCAGGCTTTATGGCAAAGTTAAAAAAACGTGTAGAAGATCTTACAGGAAAAAACTTTGATCTTGCTATGTGCTTGTATTACCCTAATGGAAATTATTTTGCCCCTTACCATTTTGATCAACAAACTTCTGGGTACAAAACTGTTTTACCATCTGTTAGTTTAGGGGAAGTACGTGAATTTAGTTTCAAAAAAAATGATACTGAAAAAACTTATTCTCTAGATCTAGCTAACGGAAGTTTATTAATTATGAAGGATTATTCACAAGAAAGATACACTCATAGCTTACTTAAAGACCCTTCTTATAAAAATGGTAGAATTAATATAACCTTTAGAGAAGCTGGTTTTAAATAA
>BIBBJE_00820 Aspartyl/asparaginyl beta-hydroxylase domain-containing protein
ATGCAAAATCATACAAAATTTCTAAAACTCCCTTTTCAATTTAACACAAAAAAATTGATAAGTGATTTATCGCTAATTCTTGATAAAAACTGGGTTTCTCATTTTAACACCGATGGCTATAATGGAGACTGGAAAGCTATTTCTTTATATGCTCATAACGGTGAAGAGTCTAATATATTTGCTTTACCTACAGCCACTTCAATAATATCAGAAACCTCAATTCTTAAAAAATGCCACTATTTTAAAGAGGTTATAAATTCTTTTAAATGCGCTATACTAACTGCACGTATTTTACGGCTTAATGTTGGTGCAGAAATTAAACCTCATAGAGATTATGAATTAGGCTACGAAGACGGTAATTTCCGTTTGCACATACCAATTATTACCAATTCAGGTGTTCAATTTATTTTAGATAATAACGAGTTAACAATGTTACCTGGTGAATGCTGGTACACCAATGTAAACTATGTGCATTCTGTTAAAAATATAGGAAAAGAAGATCGTATTCATTTAGTAATAGATTTAATTAGAAACGAATGGACAGATGAACTGTTCTTCTCTTTAGCACCTAAAGAAAGTTTTAAAGCTATACCCAAAGAAAATGATTCTCCTGAAACTATTAGACAAATTATTAACGAATTAAAACGTAGTGAAGAACCTGCTGCAAAACAATTGATTAATGAACTACAATATAAATTAGATAATCTAAACATTATTTAA
>BIBBJE_00825 Aspartyl beta-hydroxylase
ATGGAGACAAAGCAACATTTTAAAGACAGAATACAATTACCTTTTAAGTTTGATGTAGAAAAAATGCTTAAAGAAGCAAATGCTTTTAAACAAGAAAATTACGAGTACTATAAAGTTATTTCATTGCGTGCACCTGCACATTTAGTTGACAAATCACTTCCCTTTCCACCCCCAGCAGTTGATTATGCTGATGGTTCATGGACAGATTGGATGAATACCCCAAATTTAGAAAAATCACCTTATTTAAAAAGTATTGTTAACCAATTTAGTGAATATACGACTGTAAATTTGGTGAGATTATTATTTTTAGCTCCAGACTCTGTAGTAAAAGAACATAAAGACCCTACTTTAGCTCTAGAGGAAGAGAAATCGATGATTCGTCTTACTATTCCTATTGATAATAATGACGGTGTTGAGTTCTTTTTAAATAATAAATTGGTAGATATGAAAGTGGGAGAATGTTGGTATTTACGTTTATCTGATTCACATCGTGTTATTAATGAAGGAACTACTGATCGTATTAATTTAACGATAGACGTTATACCTAATGATAAAATTATTGAAATGATTAACAATGCTCGTTAA
>BIBBJE_00830 hypothetical protein
ATGAAAGGAAAAACACCTTCATTAATGTTTTTGCAAAAACATTCTAAAATTGGATTAGCATACTTTCTTATAATTGCTTTTTTAGGGGTGTTGCTTCGTTTTTTTTCAATAATAGATTTACCTATAAACTATCGTTTTACTGTACACGCACATTCTCATGTTGCTTTGTTAGGTTGGATTTATACCGCCTTAACTACACTTATTTTTAAAATGTATTTAAGTAAAACAAATGTTTCTATTAAATACAAACGATTGTTTTGGGCTACGCAACTTACTATTATTGGTATGCTAATTAGTTTTCCTTTTACAGGGTATGCGCTATTTTCTATTGTATTCTCTACGCTTTTTTTAATAGCTTCTTATTTTTTAGCAAATTTGGTTTTTAAATACACTCCAATAACTTATAAACAAACAAACTCTTATAAATGTATTCGTATTGCATTGTGGTACATGATTATTTCGAGTATTGGCCCTTGGGCTTTAGGTATTATTATAAAAACGGTAGGAAATGGTTCTGATTTATATAGAAATGCTATTTATTTTTATCTTCATTTTCAATACAATGGCTGGTTTATTTTAGCATTATTAGGCGTTTTTCTATATATTTTAGAGCAACAAAAAATTACACTTACGAATAAAACATTTCAATCCTTATTTTGGTTGCTAAATAGTGGGGTTATTTTAACTTTCGGTATTTCTTTACTTTGGATGAAGCCTACTATTATCGTTTTTATTCTTTCTGGTTTGGGAGCTATGTTGCAGCTCGTTGCTTTTTATATTCTATTAAAGGAATTACATTTTTTTAAAGAGCAATTAATTACCATTTTTTCTAAATTTTATTTTCATTTATTAAAAGTTACTGGGTTATTATTTTTCTTAAAATTGGTATTTCAAATAATTGGGTCAACTCCCTATTTTGCAAGAGCAATTTCATCAAATGTCGATTTAATTATAGGGTATTTACATTGGACATTTTTAGGAGTAGTTAGTATTGCTCTTTTACTTTTTTTACATCAATTTAAATTAATAAAACTATCCAAAAAGAGTGTTTTAGTTTATTTAATAGGTTTTATTTTAACTGAACTCTTTATTTTTTATAAAGGAATAATTGTTTGGACAAACCTTTCTTTAATTAATAACTATTTTGAATATTTAGTAATTGTAAGTTGTATTCTTTTAATCGGAATTTTTAATCTTTTTATAAATCAGTTTAAAAGAAAATAA
>BIBBJE_00835 Transcriptional regulator
ATGCTATCTAACGCTTGTAAATATGCTATTCGGTCGGTACTTTACTTATCAATACACAATACTGAAAATAAAAAAGTTGGGGTTAAAAAAATTGCAGAAGAACTAGAAGTACCTCAACCTTTTTTAGCTAAATTATTACAACAACTTACTAAAAACAAATTAGTTTCTTCTTCTAAAGGACCAACTGGTGGTTTTTATTTAAACGAAACTAATTTAAAAAATACTGTTTGGGACATTATAATATGTATAGATGGCTCTACAAAATTTGATAATTGTTTTATGGGGTTATCATCTTGTAGCGACGCAAACCCCTGCCCTGTACATTTTACAGTTGCTCCGTTTAAACAAAAGTTAATGGCAGATTTTAAAGACAAAAATATTCAAGAATTTACAGAGAATATCAAATTAAAAGGAAGGCATATTTCCTTAAAAGATTTTGAGGTTTAA
>BIBBJE_00840 cytochrome C oxidase subunit IV family protein
ATGTATAAATCAGCAATTATTACTTGGATTATTTTATTAGCACTAACGATTATATCAGCATTACTTTCTGGTTTTGAAAATAAATTTGTAGTGTTTATAATTATAGCGTTAGCAGTTATAAAGTTTTTAGGAGTAGCTTTTCAATTTATGGAATTAAAGAAAGCACATTCTTTTTGGAAGTCATCTATTATGATTTTTGTGCTTATTTTTACTGTTTTAATTTTGATACTTAATTAA
>BIBBJE_00845 Nitric oxide reductase
ATGATGGGAGAAAAAACTATAAATCATAAAAATATTTATTATCCACCAGGAGGAATTCTTATGTGGATTATTATTTATTTAGAGTTATTCACTTTTGGTATGGCATTAATTGCAATGGTTTACTACGGATCTGAAGAACCATTAGTTTTTGCTAATTCTAGTAAATTACTAAATCCTATCTACGGAATGATTAACACCATTTTTTTACTAACTAGTGGTTTTTTTATGGCAGTTGCAGTAAAAGAATTAAAGCATAAAAAGAAGCAAAAAGCACAGCAATATTTATTAGTAACGATGCTTTTTGGAATTTTGTTTTTGGGATTAAAAAGTATAGAATATTACGATAAAATAGAAGCAGGTTTAAGTATGAGCTACAATACCTTTTTTAGTTTTTATTGGATGCTTACTTTATTTCATGTAATTCATGTTATTGTAGGATTAGTGATCTTAATTTCGGTATATTTTGGAATAAAAAAAGAAAAAAGTACTACTAGTATTGAAGATGTAGAAGCAAGTGCTACTTTTTGGCACATGTGCGATTTAATTTGGCTTTTATTATTTCCGATAATTTATTTACTATTTTAA
>BIBBJE_00850 DUF438 domain-containing protein
ATGAATTCATTTTTACCAGCAATAGAAAAATTATCAGAAGAACATCCTATAAAAGTATATTATAAAGAAAGTGGGCTTATACAAGAGCTATTACTAGATTTATATGATGTAGATGTAGTTGAAGATTTTCAAAAATACTTTAACCTATTTAATCAATTAGCAACTATAGAAAAAAGATTTGTTCGTAAAGAGAATCAATTATTTCCGTATTTAGAAAAACATGGGTGGAATGGACCAAGCCAAGGAATGTGGTCTTTTCATGATAATTTAAGAGCGCAAATTCGTTTATTAAATACCCATAATTCAGTAAAAAATACTTCAAAAATAATAGAGAACCTTCCGTATTTAATAGAAGGGATTAAACGCCTTTTAATAATTGAAGATATGCGTTTGTTTCCAAATGCTATGAGTATGCTTACTGAAGAAGACTGGAAAGAGTTTTATGAAGGAGATGAAGAAATAGGGTGGATGTTAAAAGAAAAACCAGAACCTTATCCTAAAAAAGAAGATACGTACGTTCATCCAAGTCAAGATTTTACTGAAAGAGAACTGTCATTCTCTTTAGAAGATACCTTTCATTATGATGAAGGATACATGACACCAACTCAAGTAAACTTATTATTACGTTTTTTACCTATAGATATTACTTATGTAGATGAAAATGATAAAGTTATTTTTTATAACAGAGGAGATGATCGTGTTTTTCCTAGAAGTAAAGGAATTATTGGAAGAGAGGTTCGTTTTTGTCACCCTCCAAAGAGTGTAGATATGGTTATACGCATTGTTGACGAATTTAGAGCAGGAACAAAAGATGTTGCAGAGTTTTGGTTTAATTATCGAGGTCGCATAATTCATATTAGATACTTTGCAATTAGAGATAATAATAAAACTTATAAAGGAGTGATTGAGATGTCGCAAGATATTACAGACATTCAAAAGTTAGAAGGTCAAAAACGTTTGTTAGATTGGGATTAG
>BIBBJE_00855 NorD protein
ATGTTTGAATTTGAACCAGATGAATACATATTTACCAAGTTTGCTCATTACTTTAAACGACGTCGTAAAAAGAAAGAAGCAAATTTAGCACATGCAGTAACTTTACAAGAAGTAAAACCTCGATTAACGATTTTTGCACGTGCAATTACTGGTAAATCAATAGAAATTTACGATGCAGAAAGAGAAGGAGGTTATAAGAATAATAATTTTTTTTTACCATCAAGGTTTGCAGAGTTTTTAACAGTAGAAGAGAATACTTCTTTTTATTTATTTAGGGTTTTGTATTTATCTATTCAGAAAAATTTACAATTTAATTGGACAACGGTAAAAGAATATTCGATAACAGAATCTCAAGAAAAAGCAAGAGAAACATCAACTAAAGTACTAGAACAATTATTTAAAGAGTTTCCTATAACAAAAAAGTATTATCAAAAATTTAGTACTCATTATGTAGATAAGTTTTCAAAAAAACAAGCGGTAGATTATTCTTTTATTTACGGAAAATGGATGGTTAATTTAAAAGAAGATTCATTAAAAGAGACTTTAAAGAATTTTACAGAAAAAGTAAAAGAGGCAAACCAAGAACAACAAAAAACAATTTTAAAGGCTAGAGCTGTAGAAGAAATTATTTCAGTTCAAATAGATGAAAAACAATTAGAAGATGCTGTTTTACAACATCAATTTGAAAAGGTTGAAACAGCTGATGAGTTTGGAGGTAATTTTAGAGACATGGATGGTGAGGATGAGTTAGATGATCATGCCAATGCTTTAGAAGATTTAAATATGAAATATACAGTAAGGGTAGATGATATTGCTCATTCTGTATATCAAGCAGATTTTGTAGAGAATACTACTATTGCTGAAAGTGCTGAAATAAATGAAAAAGGATATTTTGTACCCTATGATGAATGGGATTATAATAAGCAAGCCTATAAAAATCATTTTTGTAAAGTATATCCAAAAAATATTTTAAAAACCGATGTTGGGTACTATAAAAATGCGATTTCTAAAAACCGCTCTACTTTATTAGGTTTACGTAAAATGCTAACCAACGTTAATAACAAATATCAATTACAACGAAGACAAAGTCAAGGAGAAGAATTCGATTTAGATGCTATTACAGATTTGTTTGTAGATGTACATTCTAAAATAACACCTTCAGAGAAAATCTACTTATCGAAACGAAAAAAGGAAAAAGATTTATCTATTTTATTATTATTAGACTCAAGTTTATCAAGTGATGGTTACGCAGCTAATAATAGAGTAATTGATGTAGAAAAACAGGTTTCTATTCTTTTTGGGGAGATTTTAGATGAGTTTAATATCGATTTTTCTATCAATTCTTTTTATTCAAAAACCAGGAATCATTCAAGTTATATAACAATGAAAGATTTTGATGAAGATTGGAACAAAGCTAAACATAGAATAGGTGCTATAGAACCAAGTGGTTACACACGTATTGGCCCTGCACTTAGACATTCTGGAGCATTATTAGATAAACGTGATACTAAGAACAAATGGATTATTTTAATATCTGATGGTAAGCCAAATGATTATGATAAGTATGAAGGCGCCTATGGAGTAAATGATGTTAAACAGGCTTTAAGAGAATTAAATGAGCGTCAAATAAATTCATATGCATTAGCTATTGAGGCACAAGCAAAGTATTATTTGCCGCAAATGTTTGGTAAAAATCATTATCAAATTTTAACAACACCAGTAGAGTTATTACAATCGTTAGTTAAGCTCTATGATAAAATAAAACATCAACAATAA
>BIBBJE_00860 AAA family ATPase
ATGAATTCAGTTGAAAAAATTACTAATTTAAACGGAGTAATAAAAGCACCGTATTATAAATCTATAGGTAAAGAAGTTGACGTTTTCGAGCATTCTTATAAGCAAAAATTACCATTTTTATTAAAAGGTCCTACAGGAACAGGTAAATCTAGATTTATTGAGTTTATGGCACATAAACTTAATAAAAGTTTAATAACTGTTAGTTGTCATGAAGAAACTTCATCAACAGATTTAATTGGACGTTATATTATAAAAGGAGCAGAAACAGTTTGGTTAGATGGTCCATTAACAATTGCTGTAAAAGCAGGAGCAATTTTGTATTTAGATGAAATTGCAGAAGCAAGACCAGATGTAATTGTAGCTATTCACTCACTTACTGATCATAGACGAGAGTTATTTATAGATAAGTTAGGAACTACAATAAAAGCACACGAAGATTTTACACTAGTAGCATCTTTTAATCCTGGTTATCAACGAGGTTTTAAAGAGTTAAAACCATCAACAAGGCAACGTTTTGTGGCGGTTTCTTTTAATTACCCTGAAACGAAATCTGAAATAGAAATTTTAGTAAATGAAACTAAAATTGAAGAATCTGAAGCAAAGAAACTTGTAAACATTGCAAACAAGGTTAGAAACTTAACAGAATTAGGTTTAACAGAAACAGTATCTACACGATTGTTAATTGACGCAGCAAAATTAATTACTTCAGGCTTACCTAAGCGATTAGCTGTTCATGTTGCAGTTGTAGAGCCACTAACTGATGATACCGATGTGGTAAATGCACTGAATGATTTATGTGATTTAATGATATAA
>BIBBJE_00865 SCO family protein
ATGAAAAAAAATAAAACAATATTAGTTGTACTACTGTTATTCATAACTTTTGCATCATGCAAAAATAGTACAATAGCATCAATTACAAATAAAGAAATTACGTATCAATGTCCTATGAAATGTGAAGGGGAAAAAATATTCACAGATAAAGGAAGTTGTTCTGTTTGTAAAATGGATTTAAAACTAGTAGCAAATCTTTCCAAAAAAATAGTTAGTAATGAAATTTCTGATGAATCTATTTTCAATTTAACTTCTAAATGGAACACCGAAGAAGGAAATAGTATAGTGTTAAAAGACTTAAGAGGTAAAACATTGGTAATGGTAATGATTTATACAACTTGTAAAGCAGCTTGTCCAAGATTAGTTGCAGATATGAGAAATATAGAAAAACAAATACCTAAAAAATATAATAATGATTTACGTTATGTATTGGTAAGTATAGATCCAGAAACAGATACTTCAGAAAAACTGAAAGTTTTTGCAAAAGAAAACTTAATGGATGATGAGCATTGGATGTTTTTACAAGGAACAAAAACGAGTGTTAGAGAATTTGCCAATGTGTTAGCTGTAAAATATAAAGAAATATCTCCGTTAGATTTTTCACACTCAAATATAATAAGTGTTTTCAACCCAGAAGGAGAACTAGTACATCAACAAGAAGGATTAGGAGTTGATAACAAAGAAACAATTTTAAAAATTAAGGAAACAGTTACTAAATAA
>BIBBJE_00870 FGE-sulfatase domain-containing protein
ATGAAAACTATTTTAAGGTTGACAGTTTGTATGTTACTATTTTTTACAATCAATGCGAATTGTCAATCTAAAATGGTTAAAATTAAAGGGAATAGTTATATCCCTTTATATGGTAGAGACTCTTTAAAAGTTACAATATCAGACTTCTTAATGGATGTATATCCAGTTACAAATCAAGAATTTTTACAATTCGTTAAAGAAAATCCGAAGTGGAGAAAATCAGCTGTTAAAAAAATATTTGCAGACGCTAGTTATCTTAGAAATTGGGAATCAGATACCGTATTAGGTAAAAAACAATCAATAAAAGCTCCAATAACTAGTATTAGCTGGTTTGCAGCAAATGCGTATTGTGAATGCCAAGGAAAACGATTACCTACTATTGATGAATGGGAATATGTAGGAATGGCTAATAAGAAAATGCCAGATGCAAGACAGCTAAAAAAATACAATGAGTTTATTTTAGGTTGGTATGAGAAACCAAAAACCTTTAATAATGATATTGGTTCTACTTTTAAGAATTATTGGAATGTGTATGACTTACACGGTTTAGTGTGGGAATGGACGTCTGATTTTAATTCAGTTTTGGTTTCTGGAGAATCTAGAAAAGATGTAGATAATGATAGTAATTTATTTTGCGGAAGTGCAGCAATAAACGCAACAGATTTAATGAACTATGCTGCTTTTATGCGATATGCAATAAGAGGAAGTTTAAAAGCAAAATACACTATGAAAAACTTAGGGTTTCGTTGCGTAAAAGATTTAAAAGATGAAAAAAAATAA
>BIBBJE_00875 Copper-containing nitrite reductase
ATGAAATATTTAAAACTAGGTTTATTACTATTAACAACAGCTACATTAGTAACTAGTTGTAAAAGTGATAAAAAAGAAGGGAATAATTTAGCGATGATAAACCCAGCTGAAATAGTAGTTAAAGGTACTATGGAAGCAGAATTAACAGCACCACCAAATGTACCCGCTCCTGTAGGAAATAGGCGAGCTAAAAAATTATTGGTAAATATGGAAATCCTTGAACAAGAAGGTACCATGACTGATGGTGTTAAATATGTGTATTGGACATTTGGTGGTTCAGTTCCTGGAAGTTTTATTAGAACAAGAGTAGGAGATGAGGTAGAATTTACTTTGTCAAATCACCCAGATAATAAATTACCACATAATATAGATTTACATGCAGTTACTGGGCCAGGAGGTGGAGCAACATCATCTTTTGTAGCTCCAGGTCATGAAAAAGTATTTTCATTTAAAACATTAAACCCAGGGTTGTATGTATATCACTGTGCAACGGCTCCAGTAGGAATGCATATTGCGAATGGTATGTATGGTTTAATTTTAGTAGAACCAGAAGGAGGTTTACCTAAAGTTGATAAAGAGTATTACATTATGCAAGGTGATTTTTATACGAAGGGTGAAAACGGAGAACCAGGTTTACAAGCGTTTGATATGAAAAAAGCAGTAGATGAAGATGCTGATTATGTAGTGTTTAATGGTAAAGTAGGAGCTTTAACAGGTGACAATGCTATTACAGCAAATGTTGGTGAAACTGTTCGTTTATTTGTAGGTAATGGTGGACCAAATTTAACATCATCTTTTCATGTTATTGGTGAAATTTTTGACAATGTTCATGTTGAAGGGGGAGATTTAATTAATACAAATGTTCAAACAACATCAATTCCTGCTGGTGGAGCAGCAATTGTAGATTTTAAAGTAGATGTTCCAGGAACTTTTATACTAGTTGATCATGCAATTTTTAGAGCTTTTAATAAAGGAGCTTTAGGAATGTTAAAAGTAAAAGGAGAGGAAGATAAAAGATTATATTCTGGAGTTAAACAAGAAGGTATTTATAATCCAGAAGGAGGAACGCTTCAAGAAATGCCAGATGATGGTAAAAAAGTAGCTGTTAAGAAAAGTTCGAATAAAACATTAGAAGAAAAAATAGCTTCAGGTAAGCAAATATATACGCAAACATGTTTTGCATGCCATCAAGCAAATGGAGAAGGGATACCAAATGCTTTTCCTCCTTTAGCAAAATCAGATTACTTAAATGCTGATGTAAAAAGAGCTATTGCAACTGTTATACATGGTAAAACAGGAGAAATTACTGTAAACGGTAAAAAGTATAATAGTGTTATGACTAAACAAACCTTAACAGATGAGGAGGTTGCAGATGTATTAACATTCGTATACAATTCTTGGGATAACAATAAAACAAACGTAAAAGTTTCAACAGTACAAGAAGTTAAAAACGCTCACTAA
>BIBBJE_00880 hypothetical protein
TTGTATTGGACTTTAGGTGCTGCAATTGTATCATTTATAGGAGCAGGTTTACTTGGATTTGCACATACATTACCACAAACAAACTTATATACTCACGGAACTTTGGTTACAGCAATGCATGGTCACCTTGCATTTTGGGGAGCATATGCTATGATTGTTTTAGCTATTATTAGTTATAGCCTACCAAATATGACCGGTAGAAAACTGTATGAAAGTACAAGAGGGCGAATGGCTTTTTGGTTATCAAATATAGGCATGATAGGTATGACGGTTGCCTTTGGTGTTGCTGGTGTTGTACAAGTGTACCTAGAACGAAAATTAAAAATGGAATTTATGGAAGTTCAGAAAGAAGTTGAGGTTCATTTTATCGTACTTATTCTTTGTGCAACATTATTTATGACAGGTATTATTTTATACTTCATAGATTTTTATAAACATGGAAAGCCAACAGATGAAGCATTACAGATTAATCAAAACTAA
>BIBBJE_00885 hypothetical protein
ATGAAATATAAATCACAAAAAGTTGCGTATTGGTTTTTTGCCCTTTCAATGTTATTGTTTGGTCTTCAAATTATATATGGTTTTATAATGGGGTTTGCACATGCTGGATTTGATGGATTGCATAGTGTTATACCTTTTAATACAGCAAGAGCTGTACATACTAATTTATTAGTAGTATGGTTATTATCTGGTTTTATGGGAGCAGCATATTACATTATACCCGAAGAGGCACAACGCGAATTAGTAAGTGTAAAATTAGCGTATGTACAATTAATATCGCTTGCATTGGTAGGAGTTGTAGCTATTGTAGGTTATCATTTTAATTATTGGGAAGGACGTAAGTTTTTAGAAATACCTAGACCATTAGATTATTTAGTAGTTGTAAATGTGTTGCTATTTTTAGGTATAATTTTACTAACGCTATTTAAAGGAAAGCGAAGAACAACAACAGCTTTGGTATTATCAATGGGATTACTATTTGCGGCTTTATTATACTTACCAGGAATGTTACCATTTGATAGTCAGGTAACAGATTCATTTTTTAGATGGTGGGTTGTTCACTTATGGGTAGAAGGTGTTTGGGAATTAATTATGGGAGGTATTTTATCATTCCTACTAATTAAGTTAACAGGTGTAGATAGAGAAGTAATTGAAAAATGGTTATATGTAATTGTAGGATTAACCTTCTTATCAGGAGTTTTAGGTACAGGGCATCACTACTATTATATTGGAGTAAATAAAATCTGGTTAATAGTTGGTGGAATATTCTCGGCTTTAGAGCCTTTAGCATTTTTAGCAATGGCATTATTTGCTGTTAATATGTATCGAAAAGGAGAAAAAAACACCCTAATAAATTAG
>BIBBJE_00890 Nitric oxide reductase
ATGTTATCAAAAAAACAAGCACGTGCATTTTTTCTTGGCGGAACAGTGGTTACTTTTTTAATTTTTATTGGTCTTACCATTTATTCATTTAGTAAAGGGCAGGATCAATCAAATTATGAGAAAATAACAGAATCTGTAATTCGCGGAAAGAAAATTTGGGAAGAAAACAACTGTATGGGATGCCATACTATTTTAGGTGAGGGAGCTTACTATGCCCCAGAACTAACTAAAGTAATTGACCGACGAGGTAAGGGCTATATTAAAGCCGTTTTAACCACTCCTGTAGATTGGGCACCAAATGGAAGAAAAATGGTAGCCTATGGTTTTTCTGATGAAGAAGCAAACGATGTAATCAACTTTTTTGACTGGATTGATGATATTGATTTAAACGGATTTGATAGAGTTGTATCACCATTATCAAAAGACAATAACTAA
>BIBBJE_00895 ABC transporter permease
ATGTTTAAAATATTAAAATATAGTTTTTACGATTTAATGCGTAGCAGTTGGAGTTATGTGTATTTTTTATTCTATTTAGCACTTGGTTTTGTGTTATTATTTTTAAATAACGATGTTTCAAAAGCTGTAATTACATTAATGAATGTTATTGTTGTACTTACACCATTAATAGGAACAATTTTTGGAGTAATGTACTATTATAATTCGCGTGAATTTACTGAGTTATTATTAGCACAACCTTTAAAAAGATTTACAATATTTATGGGGCAATATTTAGGAGTTTCTATATCGCTTTCATTAAGTTTAATTATAGGTTTAGGTATTCCATTTTTAGCTTATGGTTTACTAGAATCTAATGATATTTTTAATTTTGTATCTCTTATAGCCGTGGGAGCTTTTTTGACTTTTATTTTTGTGGCTTTGGCATTTAATATTGCATTATCAAATGAAAATAAAATTAAAGGTTTTGGGTATGCTATTTTATTATGGTTGTTCTTGGCAGTAATTTATGATGGTTTATTTTTAATTTCTTTAGTAATGATGCAAGAATATCCATTAGACAAATTTTCATTAATCGCTACGATGTTTAATCCTGTTGATTTATCTCGAATACTAATACTTTTAAAATTAGACATATCTGCTTTGCTAGGGTATACAGGTGCGGTATTTCAAAAGTTTTTTGGAACAAATATCGGAATGGTATTATCTACACTCGTTCTTGTATTATGGACCATTTTACCTACCTGGAGAATTGTATCTAAATCTAAGAAGAAAGACTTTTAA
>BIBBJE_00900 Copper ABC transporter ATP-binding protein
ATGATTGAAATAAGAAGTTTATATAAAAAATTTGGAAAAGTAGAAGTTCTTAAAGGTTTAGATTTAAGTATTAAATCTGGTGGAATTTTTGCAGTCTTAGGACCAAATGGTTCAGGGAAAACAACTTTAATCAAAAGTATTTTAGGAATGGTAGTTCCTAATAAAGGAGATATTGTTATTGATGGTAATAGTGTTTTAAAAAAGCATGAATACAGAAATAACATTAATTATTTACCACAGATAGCTAATTTCCCTAGTAACTTAAGTGTAAATGAATTAATAAAAATGGTCAAAAATTTGCGATCTAAACCAGCAGTAGATCAAGATTTGATTGAGTTGTTTCGTTTGCAGCCATTTTTAGATAAAAAATTAGGTAATTTATCAGGAGGAACCAAACAAAAAGTAAATTTAGTACTAACTTTTATGTTTGATAGTGAATTAATCATATTAGACGAACCAACAACGGGTTTAGATCCAATCTCTTTATTAAATTTAAAAAAAATAATTCTAGCTGAAAAGAAAAAAGGTAAAACCATTTTAATAACCTCTCACATTATGAGTTTTGTTGAAGAAATGGCAGATGAGATAGTTTTTTTATTAGATGGTAAAATCTATTTTAAAGGTACATTAACTGCTATTAAAGAGCAAACCAAACAAAATGATCTTGAACATGCTATTGCAGCAATTTTAATTAAAGAAAATGTTTAA
>BIBBJE_00905 Nitrous oxide reductase family maturation protein NosD
ATGCAAAAGAAAATAATTCAACTTTTAGGAATCATTATTTTTACTTTAAATAGTTACTCTCAGACTATTGAGGTGTGTACATCTTGTAAGGTGAAAACTTTAACCGATGCCATCGCTAAAGCAAAACCCCACGATAAAATTATTATACAAAAAGGTACTTATTTAGAAAGTAATGTTTTAATAGATAAACCTTTGCAAATAATTGGTAAAGGTAAACCTATTATTAATGGTGAGTATAAAGGATATGTACTTGTAGTAAAATCTGATAATGTTTCGGTATCTGGATTAAACATTATAAATCCAGGGAAAAGTTATACAAAAGATTATGCGGCAGTTCATATTTTTAAAAGTAAACATTTTACTTTTAAAAACAATCGGTTAGAGAGTGTGTTTTTTGGGTTTTTAATTGAAAAATCTCATAATGGTAAGATTATTAATAACCACGTTTCAAGTCAAGCTGTAGACCAATCAGCATCTGGAAATGGTATTCATTTATGGAACTGTTCGAATATGCTTATTGAAAACAATGAAGCACATAATTTAAGAGATGGTATTTATCTAGAATTTGTTAAAGAAAGCAAAGTTTTAAATAACAATAGTCATGATAATATGCGTTATGGCTTGCACTTTATGTTTTCTAATAAAAACGAATACCATAACAATATTTTTAAAAATAATGGGGCAGGAGTTGCGGTAATGTTTTCTAAGTTTATAAAAATGACAGGAAATACATTTACAAAAAATTGGGGAACAGCTTCATACGGATTGTTATTAAAAGAGATATATGATGCAGAAATAGAGAATAATACTTTTAAAGAAAATACTATAGGTATTAATGTGGAAGGATCTACAAGAATTAATTACCTTAAAAATAATTTTATAAGTAATGGTTGGTCAATAAAAATTGCGGGAGCATGTTATACTAATATTTTTAAGGATAATAATTTTTTGAATAACTCATTTGATATTTCTTACAATAGTAAAATAAACGATAATAAATTTGATAATAATTACTGGAGTTCATACACAGGGTATGATTTAGATAAGAATGGTGTTGGAGATATACCATACAGACCCGTAAAATTATTTTCTTATATAGTTAATAAAACACCTGAAACAATTATTTTAATGAGAAGTTTGTTTGTTGATATTATTAACTTCTCAGAAAAAGTATCACCTGTATTTACACCAGATGAATTGGTTGATAGTAACCCATTAATGAAGCCATTTAAATGA
>BIBBJE_00910 nitrous oxide reductase accessory protein NosL
ATGAGAAAAGGAATCGTATTATTATTGATGTTGAATCTAATTTTCGCTTGTTCAATAGCTCCGTCAAAGATTGAATATGGCAAAGATGCTTGTTCTTTTTGTAAGATGAATATTGTAGAGAAAGCACATGCAGCACAAATAGTAACTAAAAAAGGAAAACCTTATAAGTACGATGCTATTGAATGTATGCTAAATGACTTAGACGATAGGAAAATAGATAAAATAGCATTGTTTTTAGTTACAGATTATTTAAAACCAACACTATTAGTTGATGCAAAAACAGCTACATATTTAATTAGTCCATCAATAAAAAGCCCAATGGGGGCGAATTTATCAGCATTTTCTTCAAAAGAAGAAGCTAAAAAATTTACTAAAGTTGATGCTGATAAAATATTTAACTGGCAAGAAATTAAAACGAGTTGGTTTTCGAAATAG
>BIBBJE_00915 hypothetical protein
ATGAAAAAAGCAGGTATTATTATGATTATCGGCTCTTTACTATTATTGAGTTTATTCAAGTTTCCTTTATGGAACATTATGCTTGGTGCTCCGCAATATCCAGATCCTTTAGGAATGAACATTCATATAGATGGTATTAAAGGAGTTTCTGAATTTGATTTAACAAATATTGATGGTCTTAATCATTATATTGGTATGAAAGTAATACCAAAACCAGCAGATATGTGGGAGTTTTCAGTTTTTCCGAAAGTAATTGGTGGTATGGCAGGACTGGGTGTGTTAATTGGTTTACTTGGTTTTTTTGGTAAAGTTTCCTATAAATGGTTTATTGGTTGGTTTATATTAATGACCGTTTTAGGTGTGCTAGGTATGTATGATTTTAATCAATGGTTAACAGCATACGGAAGTGATTTAGATCCGCATGCTATTATAAAAGTAGTAAACCCAGATGGTAGTCCTATGAGCTATAAGCCACCATTATTAGGATATCAAAAAATGTTAAATTTTGATGTTACTTCTTTACCACATACAGGAGGTTATTTAATGTTTGTTGGTATGACGCTTACCATTATTGCATTTTTCGTTGGAAAAAAAGAAGCCAAAAATATATGA
>BIBBJE_00920 Nitrous oxide reductase
ATGAGAACAAGTTTTAAATTTTTAATATTAATTTTATCAACTTCTTTTTTGTTTGTAAGTTGTGGTAATAAAGGGAATAACAATAATAAGAGTGCTTTAAATAGTAGTAAAGCAGAAAAAGTATATGTTGCACCAGGTGAACACGATTCGCATTATGCATTTATATCAGGGGGGTATAGTGGTAACTTAACTGTTTACGGTTTACCTTCAGGTAGAATGTTTAAAGAAATTCCTGTTTTTTCTCAATTTCCAACTACAGGTTATGGATATTCAGAAGAAACAAAACCAATGTTAAATACTTCTTTTGGTCAAATACCTTGGGATGATTCTCATCATCCAGATATTTCTCAAACGAATGGAGTTTTAGATGGACGTTGGATATTTATAAACGGTAATAACACACCACGTATTGCAAGGGTTAGTCTTACAACTTTTGAGACTGAAGAAATTATAGAAGTACCTAATAGTGCAGGTAATCATAGTTCTTCATTTATTACTGAAAATACAGAGTATGTAGTTGCAGGAACACGTTTTTCTGTTCCGGTACCACAGGTTGATGTACCTATTAACGAATATAAAGGTAAATTTAAAGGAGCTTTATCTTTTATTAAAGTAGATAAAGAAACTGGTAGAATGGGGATTAAATTCCAAATATTAATGCCAGGTTTTAACTACGATCTTTCTCACCCTGGTAGAGATAAATCTCATGGATGGTTTTTCTTTACAACTTATAATACTGAGGAAGCAAGTACTTTATTAGAAGTAAATGCATCACAAAACGATAAAGATTTTATTGCAGCTATTAACTGGAAAAAAATTGAAGAATATGTAGATAATGGAGGTGGTACTAAAATGCCAACAAACTATGCGCATAATGTATATGATGAGCATACTCATACTGCAACTTCTACAATGGTAAAAGAAGTATTAACGGTTAATCCGGCAGATATACCAGGAGCTATTTATTTTTTACCAACTCCAAAATCACCACACGGTTGTGATGTAGATCCAACAGGAGAGTATATTATTGGTAATGGTAAGTTATCAGCAGATTTAACGATTCACTCTTTTCCTAAAATGTTAGAAGCTATCGAAAACAAGAAATTTGATGGTGAAGCTTACGGAATTCCTATTTTAAGTTATGAAGATATTTTAGCAGGTTCTGTTAAGTCTGGTGGTTTAGGACCATTACATACAGAGTTTGATGGTTTAGGTAATGCGTATACTACTTTCTTTATTTCTTCTGAAGTTGTAAAATGGAAATTAGGAACTTGGGAAGTAATTGATAGAAAACCAACTTATTATTCGGTAGGTCACTTAACAATTCCTGGAGGTAACTCAAGAAAACCTTTTGGTAAGTATATGTTTGCAATGAATAAAATTACAAAAGATAGATATTTACCAACAGGACCAGAATTAGAACATTCTGCTCAATTGTATGATATTACTGGTGATAAGATGGAGCTATTATTAGATTTTCCAACACATGGAGAGCCACATTATGCAGCTGCAATACCAGCAGATATTATAAAAAATAATTCTAAAAAATTCTATAGGTTAGATGAAAATAAGCATCCGTATGCTATTACATCACCAGCAGACGCAAAACTAGTAAGAGAAGGGAAAGACGTACATATTTATATGTCTATGATTCGATCTCACTTTACACCAGATAATATTGAAGGTGTTAAAGTAGGAGACAAAGTATATTTTCATATTACAAATCACGAACAAGATTTTGATGTACCTCATGGGTTTGCAATGATTGGAGCTAATAATTCGGAACTATTAATAATGCCAGGACAAACAAAAACGCTTACATGGTATCCCAAAAAAGTAGGTGTTTGGCCTTTCTATTGTACAGATTTCTGTTCAGCATTACATCAAGAAATGCAAGGGTATATTAGAGTTTCACCAAAAAACTCAGACATAAAATTATCTTGGTCTTTAGATGGTGAATAA
>BIBBJE_00925 Cytochrome C
ATGAGATTACAAAATGTGTTAATGATAATGTTAATTACATTATTTGTTAGTTGTGGAGGTGGAGAAAAAAAAGATACCTCAAATAATAAAAAACCTGCAAAAAAAGCAGCGGTAAAAAAAACAGAAACTAAAAAAACAACAACTAAAAAAGTTAAAGAAGCAGGAACAATAGATTTAAATAACAAAGGTATTGGGCCTATTAAGTCGGTAGAATTAGCTGAAACAATAGATAAAGCTATGGCAGATAAAGGAGCTAAAGTTTTTAAAAGTAAATGTTCAGCTTGTCATAGAACAAATAGAAAATTTATTGGTCCAAACCCTACAGATATTTTAAAAAGACGTTCACCTGAATGGGTAATGAATATGATTTTAAATCCTGAAGAAATGGTTAAGAATGATCCAATAGCAAAAGAGTTATTAATGAAATTTAATGGTTCACCAATGGCTAATCAAAATCTTTCTAAAGAAGAAACAAGACAGGTTTTAGAGTTTTTTAGAACATTATAA
>BIBBJE_00930 Fasciclin
ATGAGAACAAAAATTTCAATTTTAACACTATTCATATGTTTTGCATTTTTTTCATGTAAAGAGACAAAAAAAGAAACTATTAATGGCACTAATGCAACTACAGAGAAAGCCCATAAAGGGCAATCAGCTGTGGTAGATGAAGATTCTGAACCTAATGCGCTACAAGTAGCAGCTTCTTTAGAAGACTTTAAAACATTAGTTGTTGCTGTTAAGGCTGCTGATTTAGAAAATACTTTAGTAAATGCAGGTCCATTAACTGTTTTTGCACCTGTAAATGGAGCTTTTGATAAACTACCAGAAGGAACTGTAGCAACATTATTAAAGCCTGAAAATAAATCAAAACTATCATTTATCTTAAAAAATCATGTTGCTCCAGCAAATTATACTGTTGCTACTTTAGAGAAAAACGTACGAAAAAACAGAAAACTTTATATGGCATCTGGAGAATATTTAGAAGTTACTAAAAAAGAAGATGGATTATTTGTTGGAGGAACCAAAATTTTAAAATCTGTAAAAGTTAGTAATGGTTGGATACATGTTATTGGAGACGTATTAGTGCCAAGTGATAAATAA
>BIBBJE_00935 Molybdenum transporter
ATGGAATATAAAATTAAAAGTAAAATTTGGATTGAAGTAGATGGCAATGTTTTTTTGGGAGATGGAAGGGTTAAATTATTAAAATCGATAAACAGTACTAAGTCTTTATCTAAATCGGCTAAAGAGTTGGGGATTTCATACAAAAAGGCCTGGAATTTGATAGAATCTGTTAATAATAATGCTATTGAACCTGTTGTTATTAAAAGTGTAGGAGGAGTTAGTGGTGGAGGTACTAAACTAACAGCTTATGGAATTAAAATGATTGCTGTTTTTGAAACTATTAATGTTAATTCATGGAAACATTTAGATAAACAAGTAGCTAAATTTTTATAA
>BIBBJE_00940 Transposase
TTGTATTTTAGTATAATGAGTAGAAAGTACAAATTTCATAATAAGAAGGGTTTATATTTCGTTTCATTTGCTACGGTAAATTGGATAGATGTTTTTACAAGGCAAGTATATTTTGATGTTTTAGCAGAAAGTATAACGTATTGTAGAAAAGAAAAAGGAATGGAGCTTTACTGTTATTGTTTCATGCCAAGTCACGTTCATTTTATATTTCGGTCAAGCCAAGAACAACCTATGGAGTTATTAAGAGATTTTAAACGCCATACATCAAAGAAAATTTTAGAAGCTATAGAAAATAACCCACAAGAGAGTAGAAAAGAATGGTTATTATGGATGTTTGAAAGAGCAGGAAAGAAACACGGAAATATTACAAAATATCAATTTTGGCAACACCATAATAAACCTATAGCGTTATGGAGCGAAAAAGTTATCAAACAAAAAATAGATTATATACATAATAATCCAATAGAGAGTGGTTTTATAACGAATGCTATAGACTGGAAATACTCGAGTGCAAGAAATTATCAAGATGATGCTAGTGTTTTAGAAATAGATTCTGTAGGATTTTTAGTTTAA
>BIBBJE_00945 hypothetical protein
ATGTATTTTAAAAATATAATATGTGGTTTTTTTATATTTTCATCAATAAATATAAACGCCCAAGATTTAAAACAGCAAGGTATAAATGAAATTTTACAGATTACTCAATTTGAAGAAATGTTTCCTAAGCAAATAAAGTATGTGGTTGATAATTTAAAAAAAGAAAATCAACATATACCCGAATCGTATTGGGGAACTGTTTTAAATAATTTTGATTATCAGTCATTTATTGTTAAGACGAAGAAAGTTTATTATGATAATTATTCTTTGAATGAAATAACAGAGATTATTAATAGTCTAAAAACAAATAATGATAAAAAATATGAGGAATTAAATCTAAAAGCAGAAGATGAATTGCACAGTATAGGTTATGAGTTTGGTTTATATCTGATGAATTATATTAATAAAAATATTCGAAATTAA
>BIBBJE_00950 hypothetical protein
ATGGAACTAATTAATAATTTTAATTCAATATCAATATCAGGAAGATATATATATGGTTATTTATGCTTGTTAAATTCTATTAAAAATAAACAAGAAGAGAAATTACCAAATGAACTAGATGTCTTATTAAAAGAGTTCGTTGAGTCTAATGAACTAGATGGCTGGCACGAGAAAATAGAAGAAGTATTGCCTTCAGTTATTATGCAAAAAGATTATGAAATTGGATATTATGAAGTCATAGATTCTAGTTTTTATGATGTATTGAAAGAGTATTATGAAAAATTAAGCGATGAGACTTTGAAAATAATTGATGATTTATTTACAATAGGCTTTTCAAATCTATACGGAGAGTTTGATTCTAGTGAATCAATGGAATATTTAAAAAATATAATTGATTTAATGAGTGAAAATAATTTAAAGTTACCTGATTTTAATATTGTAGAAAATTGTTCTGTTACACAGCGAAATGGTTGGGGAGATTTAACAAAATTAGATGATTATTTAATTAATTATAATTCGTAG
>BIBBJE_00955 hypothetical protein
ATGATAAAAACTATACTATTAAAAAAAATGCGCTACTTACTTTTTATTTTATTATTAATAAGTATAAAAACTTATTCACAAGAATTAGTTGCTACAAATGCTATTTATAACTCTACCAATAGTTACTTAAGTAGTGGTACCAATTTGGTGGTAGCTAAAACTAAAAGTTATATAGAGCTTGGTATCTTAAAAAATACAGCCCCATTTACGATAGGGAAAACTACTGTTACGGTAGAGTTAGATGAACTAGATGCGTATGGAATAGTTACAAATACTAAACAGATAGAATTGTTTGTAACAAATAATCAAGAGAATACTAAAGATGTTTTTCTTGATGTTTCAACGCAAATAATATCTTCTTATGGCGTTAAAGCTAAGGTTTTAGAAATAAAACATGAAGTATCTGGTGTAATTAGTTATAATAACCCAGGAAATATTTATATAAAATTGTGGAGTGATAATGATGTGATTTTTGATTTACCACAGTCTCCAAATTTTAATATAAATATAAGTGAAAACTTAGAAACTAACGAATTAATATTTACATGGCAAGATATAGCAGCATTAGAAGGCTATGAAATAGAATGGAGTTGGGTAGATAATTATGGTAAACCAAATAAAGATGGTGCCGTTAAGTTTTTACCTGCATCAGAAATAGATTTTAGTAGTAAAGATTTTTCATTAAATAACACCAGAGTTCAAACTACTACAAATACTTACAAAATATCTAATATTTACGATAATGGTTTTGTGATAATAAGAGTTAGAGGAGTAGGAAGGTTCTTAGAAATAAATAATAGATCAAAAAAGTATACAAACTGGAGTTCAGAAGGGAGTAGTAATTGGAAAGTTTCTAATTGGACGTATTTCGAAATTAAAAAACATAATAAGTCTACAAAGAATTGGCAGTATCAAGCTTCATATGCAGAAGAGGGTAAGAAAAAAGAAGTAGTTAGTTATTTTGATGGAACATTACGTAACCGTCAAACAGTTACAAAAATTAATACAGATAAAAATATAATTGTAGGTGAGGTAATTTATGATGCTCAAGGAAGACCTTCAGTTGAAGTATTACCAGTACCTTCAGAAAGCAAGGCTATTAATTATCATAACGATTTTAATAAAAATACTAATAATCAAAAATATACCTATAAAGATTTTGATTTAGATAGTGAAGCTATATGTGAAAACCCTGTTTTAAGTATGTCAAATACAATAGGAGCAAGTAAGTATTACTCTAGCAATGTTGTATTAAAAAATAATTGGCAAGATTTTGTTCCAGATGCAAAAGGTTTTCCTTTTTCACAAATAGAATATACACCAGATAATACTGGACGTATTAATAGAAAAAGTGGTGTTGGTGAGAACCATAAGCTAGGTTCAGGTCATGAAATGAGGTATTTCTATACAACACCAAATAGAGTGGAGTTAACACGTTTGTTTGGAAATCAAAATATTGGAAATATAGTACATTATAAGAAAAATATAGTTATAGACCCTAATAAACAAACAAGTGTAAGCTATATTGATGCACAGGGTAGAACTATAGCAACTGCATTGTTAGGAGATAGTCCTGCTAGTATGGTTGGTTTAGATGATGAAAAAGGAGAAGGTAACATTGTACATGAAACAATAACAGAGAGTATATTACAAAACAGAAGTGTAAGTAGTTTCGAGCCAGGAAATTTAGATGATACTCTTTTAAGTACAAAACAAGTTATTTCTTATCAAGAAAATACTCAATTTAAATTTACTTATAACATAGATCAGGATAAAGAGTATACACCTATTGAATGTAAAGCAGGTTTAAATTTTCCTTTTACATATAATTTTAATTTTTCAGTAAAAGATGCTTGTGGAGAAGAGTTAATTGATACTTCAGTAGCTAGTGATATTTTTAAAGGTAAATTAAATGAACAAAAAGAGTTCAATGTAGTATTACCATTAGGAACCTATGATGCTTCTAAAATTTTAATGGTAAATAAAGATTCATTAAATGTATATGCAGATAAGTATATAAGACAGTTTACTAACTCTGATAATGAGTGCTACGTAGATCCTAGTGATTTTGCTCCAAATGTAGATATGAAAAATTGTTTAACAGTTTGTCAATTATGCGTATTAGATTATGGTATAGACATGACTATATACAAGGGAGACGGAGAAGATGGAGTACCTTACAACTCAGTAGAAGATTATAAAATAGATCAAAATTTATTTGTTAAAACAAAGTTAGAAGAATTATATCAATCTGCTAATGTTATATTTGAATATGAAGCTTTAACGAATGATTTAACATGGAACAAAAAAGATTTAGATATTTTTGATATTAAACAAAATGAGCTTTGGTTAATTGAAGAATTTAATAAAGGAGTTTCATATGAATATACTAAAGAAGCATTTAAAGATGCTCAAAAAATTTATGTTACCGCAAGTTTGCGTGAATATTTTGATACTACCACCGATTTTGAATATAATTTAAGTGGTAAGTTGCAGATACCGGTTGATTTAGATCAAAATTTGGTTGTAGGTTTAGAAGCAACTTATAAGCAAGAATTTAAAGAAGGTGTTGCTGCTTGTGAAGCTCCATGTGATACAACACAAATGACTTTTGATGGGTGTGATGTTTCTGAAAAATTATTATTAACAGACATGAGTCCACGTGGGCAATATGGAGATTTTGAAGATTATGACTATGATAGTAATAATAACATAATTATAATAAATCCATTAAGTATTTTTAATGAAAATAATAGTTTGCCTCATAAAGATGGTGTCGTAAATAATTGGCGTAACCCAACTGGAGGTTTTTATTATGATACTGATGGAAAAAAATCTAAAATAGAATTGATTGTTTACAATGGTAAAGATGAACCAGAGTATTTAGAAGGAACAGAAATAAAATTAGATGAAGATGGAAAAAGATGGATATACCCACAAGAGATAAAAAATGTATTAGATTTTGTTGATAATTGGAAATCATCATGGGCTAAGTCATTATTATCTTACCATCCTGAATATGAATATTATTTATATGCACAAGCGCAATGTAAGCTAGTTTCAGATATAGAAGTTTATGATCCAAGAAGAAATGTTAAGCAGTTACGCTCATTAAATTCTGATGAGTTTGATTCTTATATAGGTCAAATAGAATCATTTAAAAATGCTAAAGAAGCAGGGCTATTTGATAAAAATGATGAATTAATTTTATTTAATAAAGATCCTTATTTTAGTAAAAGAATATCAGAAATAAATGAAAGTTTAGAAACATTTGAGGCTCGTAAAGAGATAATGTATTATGCTATTACCAAAATGTATGAGTACATGGGGGGAGGACCACCAGATGGTAAAGTTGATAATATTAAAATTGATAGGATAAAAAATCCTATAAATCCATTTAGGATGTTAGAAGCTGCTTACATGACTGTAACAAGTAATGGTGTAGAAAAAAATTATGAAAATGAAAACTTCACCTTTGCTCAAATTGAAAACTTAGCAGAAAGTCAACAAAACTTAGTTTGGCAAACTTATCTTGCATTTTATGTTAGTTTAAAACAAAAGATTCAACATGTTTTCATTAATACTTATGCTTTTGATAATAGTAAATATAATGACTGTATAGGAAAAGAACAAGGAGTAGCTACGAAAGATTACACTAAAGTATTTAAGAAAAAAGTGAGGTTTAGATTCTATCCTTATATTGATTGGTGGCTACATAATATTATAATTGAAAGAGAAGTAACTTATTATCCTAAAGTACCTGTTTTTAAGCCTAATAATTCAAATAATTATTGCATAGGAACAGATCAATGGAAAAATAAAGCGCAACGTTTTGTACCTGTTGATAATTTATATGATACCAATCAAATAGTTGAAGATGAATTAAACGATAATCAAAATAATGGTAATTACCACCAGTATACTGAAACAGGTATATGTCCGTTAGCACACGATTTAGAGTATTATTTAAATGGACTTGTTAAAGACAAAAATAGTACATCTCAAAAATCAGATTCAGGAGTAAGAGATTCTAATATTAATTTAAAAGGATTTGATTATTCATTTAAAGGACAGTATATTACCAATAAACTATTTAATACTCTTGGAGGTGTAGAAGGTGAAGAAATAAGAATTAAAGGAGAAACAATTGTTGATTCAAATAAAACTATTAAGCTTTTTATACAAGGTAATGAAGCTGCTCAAATAAGTTTAGAAGGTAACGGTTTAAGTTGGAGTAATTATAATACCGAAGGAGCTAATGGTTGGAGTATTAATGGTTTTAGTCAAATTTACTACACTTACTATACTATTAATAATAGTATAACTACTTATAATTTTAAAATTTTAGCATCAATAAGAGAAGGAAGTAAAAAAGTAAAAGAAGTAGTTTTATCAGGAACCACAAAAGTTGAAATAGGGGAATGTACAATAAACCAAGGTGAAGATCCTGATGATACAGCAGCTGTAGGACAAGATTTAGGAAATGGGGGAGATTACAATGTAGTACCTTGTGATACTTGTGTAAATCCAAAAGGTGCCGATACAGATAAAGACGGTGTAGATGATGGCTGTGACAACTGTCCAAATATTTATAACCCAAGTCAGATTAATACAAATGGGGGTGAATTCGGAGACGCGTGTGACGGTATAGATAGTGGAGGTGATTTATTTCCATGTGTAGAAGGCTCAGGAAAAGATGATGATGGTGATCGTTATGATAATACTTGCGACAACTGTCCAAATACATATAATCCTGATCAATTAGATTCTAATGGTAATGGTGTTGGAGACATTTGTGAAAAAATTATACCAAACTGTGAAACTAATGTGGTAGAAAGAGAAAAAATATTTTCTCATATACATGAAATACTTAATGGTGCATTAAATACATTAAATTTTAAATTTTCTGATAGTGATTATGTAAATAATTCTACACCAGTTTTTCAAACACCACTCTTATCACTTAGTAATTTTATAACAGAATATAACAGTATTTTAAATCCTCCAGTCCAAAGCTATTTTCTAAGGGCAGGTACACCAGAAGAAAAATCAGATGAGTTAGATATTACTTTTTCAGGTGATCCTCATAGGTATTCAAATTCTTCAGGATATTATTTTGATTTTCATTTTGAAGAAACTACTCAAAGTATAAAAAATGTTCAATTAATCTTAACATTTAACAACATACAAACATTACCTACTTACGTTAAACTTCCATATAATTATGATCAACATAATTATTATAATTTTGAAATTACATATAAAACAAAAAATAATGAAACAAAAAAGGGGGTAGTTACTTTTATAAAAAAGATGTCATTTGGAGGTTTAAATACTTGTAGTTTAGATGTTTGTAGGCTTATAGATAAAGAGAAAAATGTTTATAGTAAGTGTGGCTCTTTAGAAAGTAGAATTTCATTGCGTTCTGTTGTGCCAATCATAGAAAAAAAACAAGAATCAGAATGTCCATGTATACCACAACCAATAGCCCCAAAAAGTTGCGATGAAGAATACATTACTTTTAAAGAAGCTTTAGGTGTAGAGGATACAAAAATGGACGGTAGACAATTAGACGAAATTACTGATCCTTATGGTAATACACTTGAGGTTATAAGAACCAATATTACAGGGTATTATTTACCTAAAGACTTTGTAAATAAAAGGTTTACAGATGATCCAACAAATGATTTTGATGAAGGGAAAGAGTATTTTTGTGCTTTAAATTACGCATATATTACTACAGATTATGAATACTTTTTAAATCAAATTTTAGGAGAATCAGGTAACGTAAACCGTTCAATAGAAAATCCGTATTTTATTACGATATCACAGTTTGGTAATACGTTCTTAAATTACGGGTATAATGCAATGAAATCAGTAATTGACTCTTATAAAGTTTATATAGATAATGGAGGAACTGAAATTTGGAACATATATGTAGATGATATTTATAGAGTAGAGAATAATAAAATCTGTCCGCCAAAAGAAATGGCACCAACAAATTTAACAGCTCCAGAAACTAGAGATGTTTGTGCTTTATTAGCAGAAAACTTAATAAACACCTATTCTAATGAGAATTACCAAAATTATTTAGCTGCTTTACGAGAAGATTTTATAAGAGATTATACAATAAAAGCACTTATTACGGTAAAAGAAGGGCTAAAGATGGAGTATAAAGATAAAGAATATCAATATACCTTATATTATTACGACCAAGCAGGTAATTTAGTGCAAACGGTTCCGCCAGAAGGAGTGGATAGAACAAGCCAAAACCATAAATTACAAACAAAATATAGGTATAATTCGTTAAACCAATTAGTATGGCAACAAACTCCAGATGGAGGGGAAACACGTTTTGCTTATGACAACTTAGGGCGTATTATAGCATCGCAAAATGCAAAGCAAAAGAAAGGAAATGGTTATGCAGACGGAGCGGGATATTTAAGTTATACAGAGTATGATGAACTAGGAAGAATTTTAGAAGCAGGAGAAATTCATCCACCAGGAGGAAGAGGCGGTTTAGGCTACTATATAAATGATTTAGGTAAACTAGTGAAATATAAAGGTGGACATAATGACCAAATTGTAAATAAATTTGATAGCGGTCATAGAAAAGTAGAAGTAACCAAAACAATTTACGATTATTTTGATACTAATAACTCGCCTATAATACAACGTAATTTACGTAATAGAGTTGCTACTGTATTATATTATAAAGAATATATTATAAATAGTAATACCCAAACACAATTTAAAGACTATCAAAATGCTATTTATTATTCTTATGATGTGCATGGTAATGTACAAAAAATGGCAACTGAAATTAATGATGAAACATTAAAAAACACTTATAATAATGTAAAAGTAGTAGAGTATGATTATGATTTAATAAGTGGTAATGTTAATAAGGTAACTTATCAAAAAGACCAAAAAGATCAGTTTATACATAAATATGAATATGATGCAGATAATAGAATTGTAAATGTACAAACCTCTCAAAATGGTGTTATTTGGGACACCGATGCAAGCTATAATTATTACGAACACGGCCCATTAGCAAGAACTATTATTGGTGAAAAAGATGTACAAGGTGTAGATTATGTATACACATTACAAGGATGGTTAAAAGGAGTAAACGGAGAAACGTTAAATTCAGATAGTGATTTTGGTAAAGATGGTAAAGTAAATAAAGTAGCAAAAGATGCATACGGATATTCATTATCGTATTTCGATGGCGATTACCAACCTCGTAAGGCTGTTAAAGAAGATCATTTTGCAATAACTACCAGTACAAGTTTGTCGCACAATAATACAAACTTATATAACGGTAATATAAAGGCAATGGTTACCAATATGCAAAACCTAAAAAACAAACCATTACCAACAGCATATAACCATTACCAATACGATCAGTTAAACCGTATTAGTAGTATGAATTCGAATATTATTTCGAGTACAGATATTAAAAATGTACATACCAGTTATAAATACGACCGAAACGGAAACTTAATTCAATTAAAAAGGGATGCTTTAAAAAAGAACAAAGTAGTACCGATGGATAATTTTACTTACCACTATCCGAATGGTAATAACCAACTATCGGTAGTAGAAGATGCAGAACCAGCAAAAAGATTCAAATCAGATCTTGATGACCAAATAAAACAATTATCACAAGTAGGTATTATATACAATGCTAATAATAAGGATACGCATAATTATGTGTATGACGAAATTGGGCAATTAATAAAAGACCAAACTGAAGGAATCGAAAAAATTGAATGGACAGTATCAGGTAAAGTTTCAAAAATTGTTAAAAAAATAAAAAATACAGTTAATCCTCAAACAATTAGTTTTGCCTACGACGGTTTAGGTAACAGAGTAAGTAAAACAGTAGTACAAGCAGGTAAAGTTGCACCTACAAAAACTACCTATTATGTACGCGATGCCCAAGGTAATGTATTAGCAGTATATAAAAATACAGCAAGCTCTACCCAAAAGGGTGTAAATAATAAACTACAACTAGAAGAACATCATATTTATGGTAGTAGTAGGCTAGGAGTTGTAAATAATAACACAAAACTTAAAGTACCAACAAGTTTTGTTGAAGAAGAAATTTATACAACCAGTTTTTCAACCTTAAAAGATATTGCAGATGATAATAATTGGAACCCTTATGGAAGAAATAACGTAACAATTATTAACGAAAAATTAGTTGCAGAGTGCAATGATCAAAAAGAAGGTATATCGTATACGTTCTTAACTGAAGCTGGTAAAAATTATACTGTAGAGTATACATTAGGTGTAGAAGCTACAAGAGGTATAAAAGTAGAAGCATCATTATTTGGTGAAAGTTTAGCTACTAAAAAACACAATAATAGTGGTATTTATACTTTAACATTTAAAGCAAAAGGAGTCGTAACCAATATGCTTTGGTACAGAACAAGTAAAAAAAGGAATAAAAATAATATTGAAAAATGGACTTTAGACGATATTAAAATAACAGTACAAACAGAAAAACCGATAGTAGAAAGCCCTGAAAATGTTACCAGAACTATTGGTAAAAAACGTTACGAATTAAGTAACCATTTAGGTAATGTTATAAATGTAGTAAGCGACCGTAAAACGGTAAATTATGAATCTAATACTAATGTAGAATACACAACTATCGAAACACTGCAAGGTGTAAGATGGGATGGTGGAGAGCTTATTGAAGAAAATAAGTTAATAAATGAAGAATTTGAAATTAGAGGTTCTTATGATTATGCTCCTGGTAAATATAGAATTACATTCGATTTTGAAAATATTTCAGGAAATAGTTTTACAACCATTCTTTCAAAAGATGATGATGCTAATAATACCCAAACCAATATATTTAAAAAAGAATTTGGTGGTGGTGCAGTAACAATTCCTTTTGAAGTAGATGATTATCAAGTTTTATATTTACTATTATTTGAATCTAATAAAAATGAATTTGAAGGAGTAATTTCAAATTTTAAAATAGATAGGGTAGAAGAAACAATAAGTGATACTAATGTATTAACTTTTAATCCAGAAATTATAGCCTATAACGACTACTATCCTTTTGGTATGCTCATGCCTAAACGTCACGGACAGGCAGATTCGTATAGGTATGGGTTCCAAGGGCAAGAAAAAGATAATGAAGTTAAGGGTGAAGGGAATAGCTTAAACTATAAGTATAGAATGCATGACCCGAGAGTGGGAAGGTTTTTTGCTGTGGATCCTTTAACACATCAATACCCTTGGTACTCACCTTATCAATTTAGTGGAAATAGATTAATGGATATGGTTGAACTAGAAGGTTTAGAACCAAAAAGTAAGAAAGGTTTTTGGACAGGTTTTACTGAAAGTGTTTTTAAAGGGTCTATTAAGTTGATTAAGCACACTATGAATAATCCTAATCACGCGGGTTATGAATATAGTCCTAATATGAAACCTCCTACAGCAGAAGAATTAGCTAAATATGAGTTTAATTGGCAACAACAAATGGACCCTTATTATCAAATAGATAATTTTTCCAAGTCGTTGGTATATGGGACCCAAAATTTTGTCATGGGGATTTATGAAGGAGATGGAGAAAGGACAGCTAAAGCTATTCCAAACATGGTTTCTTCATATGGTTCAATCTTTGGGTTAGCAAAATTTTTAAAGATTACACCTAATGTTTTTTCTGGAGTTTCAAAGGTTAAACTAATTAAGTATGGAGAAGATATTCTTCAAAATACTAATGTAAAACCACCGTATGTTATTTCTGCTATTACTGATGTAAAGACAGGGAAAACCTATATTGGTTCAAATAGAACAATAAAATCTTTGGATGATGTCCATGACGTATTAAAGAAGAGATTACCAAAAGAGACTTTAGAGAAGTGGAGTAAATTTAATTGTGGAGAGTGTGACGCTGCTAATCAGGCTTTAAAAGCTGGTGCTAAATGGAAAAATTTAAAAGATATGCATACAATGAGATTAAAAAAGGGTAAATATGAAGACTTTACTAGATGTAAAAACTGTAAAGTGACTTTTAAAGATAAAAAACCAACAAGCGAAAGCGGAAATACAACAGGAAATGGAACTAATTAA
>BIBBJE_00960 immunoglobulin domain-containing protein
ATGAAGAGCAATAAATATATAATAATATTACTTTTTTTGGTTTTAGGAAAAAGTAATATTTATGGGAGGCTACTAACTGAAATTGAAACTTTTAAAAAACTATCTATTAGTTCTACATGTAGTGTTTCAGAAATTGAAAAACAAGCATTAATAGCTTTGTATAATGCTACAGATGGAGCAAATTGGACAAATAAATGGGATTTAACAAAACCTGTATGTGAATGGCATGGAGTAACAGTCGTCGGAGGTAAAGTGACTAAATTAATATTATCTAATAATAACTTAATTGGAAATATTTCTCCAAAGATAGGTGAGTTATCTAATTTAGAAGAAATAAATTTCTATCGAAATAAATTATCTGGTAGTATTCCCACAGAAATAAAGAATCTTTCTTCATTGATAAAGTTAAATTTTGGAATAAATTTATTAACTGGGGAAATTCCTAAATGGATAAAAAACTTATCTAATTTAAAAAACTTAGAGTTATATACTAATAAATTATCTGGTAGTATTCCTATAGAAATAGGTGAACATTCTTCACTAACCTCTATAAATTTTGGTGGTAATCTATTAACAGGAGAAATACCTTTTAATTTAGGAAACTTATTAAAATTAAGATCTTTGCTTTTATATAACAACAATTTAACAGGAGAAATACCTCCTAATTTTGGAAATTTACCAGCTTTAGCGCATTTGAATTTACAAGGTAATAACCTAACAGGAATAATACCTTTAGAGTTAGGGAACCTATCAACTTTAGTGGAGTTAAATTTAAGTGATAATAATCTAACAGGAAGCATACCATTAGAATTAGGAAATAATTTAGGTTTAAACAGAATAGGGTTATCTGGTAATCAATTAGAAGGGAAGGTACCAATCTTTGCTGATAAATCTTTATTTTTAACACAATATGATTTAAAAAATAATCGATTTATTTTTAATGATTTGAAAGATTATTTCATAGCATTTAAAAATAAAGTAAGAAGTCTTAATTATTTTCCTCAAGCGAAAGTAGATAAGATAGAAACTAAATCAGTAAAAATTGGTAGTTCAATAACATTAACAAGTAATGTGTTAATTAATCCAAACAATAATTATCAATGGTTTAAAGACGGAAGAGTTATAGCAGGAGAAACACAGAAGAATTTAGTAATTAACAATGCATCACTAAAAGATAAAGGTAATTATCATTTCACAGCTACTAATAATATAGTAACAGGTTTAACTTTAATTCGTAATACAATTACGCTTGAAGTTACAGAACCTGTAGATACTTGTGGTGTGTCAGAAATTGAAAAACAAGCACTAATAGCTTTATACAATTCAACAAATGGTGCCAACTGGACAAATACATGGGATTTAACAAAACCTGTATGTGATTGGTATGGGGTTACAGTGGTTGATAATAAAGTAACTGGTGTTAATTTGAAGCACAATAATTTGGTAGGTGTAATTCCAGTCGAGCTTGGTCAATTAATTCATTTATTTGCATTAGATTTTACAGGAAATAGGCTTACTGGTGTAATACCTAAAGAGCTTGGTAATATTAAAACTTTAAGATTTTTACATTTAAATCACAACCAATTAACGGGTTCAATTCCTACAGAGTTAGGTGCATTAATTAATCTAAAACAATTACATTTACATTTTAATCAATTATCAGGTATAATACCTATAAGTTTAGCTGGATTAAGGGCTTTAACTAGGTTAGCTTTAAATAGTAACCAACTTTCAGGGACATTACCAGTTGAGTTGTCTGAATTATCCAGTTTAACGGACCTGTTGCTTAGTGTCAATAAGTTAACGGGAATTATTCCGAGTGAATTAGGACAATTAACTAATTTGAAGAACCTATCTCTTAGTTATAATCAATTTTCTGGTGTAATACCTGTTGAGCTAGGTTTGTTAACTAATTTAATTAATTTAGATCTTTATTCAAATAAGCTTACGGGAGTAATTCCGAAGGAATTAGGTCAATTGATTAAGTTAAATTATTTATACTTAAATAATAATCAACTCTCAGGAGTAATTCCGAAGGAATTAGGTCAATTGATTAAGTTAAATTATTTACACTTACATAATAATCAATTCTCAAGTTCAATACCTAAAGAGTTATCTTTTTTAATAAATTTAAAAGTTTTAAATCTTCAGTTAAATCAATTAACAGGAGAAATACCTAAAGAGTTCAAAAATTTGTTAAATCTAAGAACTTTTAATCTTTTTAAAAATAAAATTACAGGTTCAATTCCTTTAGAATTGGGTAATCTTTCAAACTTAGAAGCAATAAATTTATCTGGTAATAATTTAGAAGGAAAAATACCATTTACGATAAATAAATCGCCAAATATTGTACAACTTCAAATTGAAAATAATCAATTTATTTTTAATGATTTTGAAAACAATTTTATTGCATATCAAAATATTTCAAATGGGTTTAGTTACTCACCCCAAGGGAAAGTAGATAAGATAGAAACTAAATCAGTAAAAATTGGTAGTTCAATAACATTAACAAGTAATGTGTTAATTAATCCAAACAATAATTATCAATGGTTTAAAGACGGAAGAGTTATAGTAGGAGAAACACAGAAGAATTTAGTAATTAACAATGCATCACTAAAAAATAAAGGTAATTATCATTTCACAGCTACTAATAATATAGTAACAGGTTTAACTTTAATTCGTAATACAATTACGCTAGAAGTTACAGAACCTGTAGACACTTGTGGTGTGTCAGAAATTGAAAAACAAGCACTAATAGCTTTATACAATTCAACAAATGGTGCCAACTGGAAAAATACATGGGATTTAACAAAATCTGTATGTGATTGGTTTGGTGTTACAGTGGTTGATAATAAAGTAACTGGTGTTAATTTGAAGTACAATAATTTGGTAGGTGTAATTCCAACAGAGTTAGGTGCATTAATTAATCTAAAACAATTAGATTTACATTTTAACCAACTTTCAGGGACATTACCAGTTGAGTTGTCTGAATTATCCAGTTTAACGGACCTGTTGCTTAGTATCAATAAGTTAACGGGGATTATTCCGAGTGAATTAGGACGATTAACTAATTTGAAGAACCTATCTCTTAGTTATAATCAATTTTCTGGTGTAATACCTGTTGAGCTAGGTTTGTTAACTAATTTAATTAATTTAGATCTTTATTCAAATAAGCTTACGGGAGTAATTCCGAAGGAATTAGGTCAATTGATTAAGTTAAATTATTTATACTTAAATAATAATCAACTCTCAGGAGTAATTCCGAAGGAATTAGGTCAATTGATTAAGTTAAATTATTTACACTTACATAATAATCAATTCTCAGGTTCAATACCTAAAGAGTTATCTTTTTTAATAAATTTAAAAGTTTTAAATCTTCAGTTAAATCAATTAACAGGAGAAATACCTAAAGAGTTCAAAAATTTGTTAAATCTAAGAACTTTTAATCTTTTTAAAAATAAAATTACAGGTTCAATTCCTTTAGAATTGGGTAATCTTTCAAACTTAGAAGCAATAAATTTATCTGGTAATAATTTAGAAGGAAAAATACCATTTACGATAAATAAATCGCCAAATATTGTACAACTTCAAATTGAAAATAATCAATTTATTTTTAATGATTTTGAAAACAATTTTATTGCATATCAAAATATTTCAAATGGGTTTAGTTACTCACCCCAAGCAAAAGTAGATGAAGAGGAAACATTATCTGTCGTATTAGGTAATAGTATTACTCTAACAACTAGTGTGTTAACTAGTGTTAACAACAGTTATCAATGGTATAAAAACGGAGTAGCTATAACTGGAGCAAATTCAAAAAACTTCACTATAAGTAATGTAGCAGATACAGATAAAGGAATCTATCATTTTACAGCAACCAATAGCATCATAACAGATTTAACTTTAACACGTAATACAATTACTTTAGAAGTTACAGAACCTGTAGACACTTGTGGTGTGTCAGAAATTGAAAAACAAGCACTAATAGCTTTATACAATTCAACAAATGGTGCCAACTGGACAAATACATGGGATTTAACAAAACCTGTATGTGATTGGTATGGGGTTACTGTTTTTCAAAACAAGGTTACAAATTTAGCATTAAATAGTAATAATTTAGTAGGATCGATTCCTTCTTCTATAGGTAATTTATCTAATTTGCTAATAATATCTCTGTATAAGAATCAAATAACAGGAACAATTCCTTCTAGTTTAGAAAAACTTTTAAACCTAACGACACTTAGCTTATATTCAAATAAACTATCAGGAACGATTCCTCCTGAATTAGGAAACCTACCCTTATTAAAGCAAATATTATTAAGTAATAATTCATTGACAGGCGAAATTCCTTCTAGTTTAGGAAACCTTTTAAATTTAAAAGGTCTTTGGTTGCAAGGAAATAAACTATCAGGAATGATTCCTTTAGAATTAGGAAATCTTTCAAATTTAGAATTAATAAATTTATCTGGTAATAAATTAGAAGGTAAAATACCATTTACGATAAATAAATCGCCAAAGATTACATACTTTATTATTCAAAATAACCAATTTGTTTTTAATGGTTTTGAAAATAATTTTGTTGCATATCAAAATAGTATACAGACTTTTAGTTATTCGCCCCAAGCGAAAGTAGATATAGAGGAAACATTATCTGTAGAGTTAGGTAACAGTATTACTTTAACAAGTGCGGTGTTAACTAGCTTAAATAATAGTTATCAATGGTATAAAGATGGGGTAGCTATAGCTGGAGCAACTTCAAAAAACTTTACCATAAGTAATGTAGCAGATGCAGATAAAGGAATCTACCATTTTACAGCAACCAATAGCATTGTAATTGATTTAACTTTAACACGTAATACAATTACTTTAGAAGTTACAGAACCAGTAGATACTTGTGGTGTGTCAGAAATTGAAAAACAAGCGCTAATAGCTTTATACAATTCAACTGATGGTGCAAACTGGACAAATACATGGGATTTAACAAAATCGGTATGTGATTGGTATGGTGTTACAGTGGTTGATAATAAAGTAACAAAAATTTTATTAGATCAAAATAATTTAGTTGGAGTTATACCTGAAGAAATAGGAAACTTATCTTCAATATTATTTTTATTTTTATCAAATAACTTATTGACAGAAGAAATTCCAAAAACTATAGGGAATTTATCTAAATTAATTTCTCTAAAGTTAGATAGAAATAATTTACAAGAAAGTATTCCTATAGAAATTAGTAATTTATCTAATTTAGAGAGCCTTACTTTAAGTAATAATAAATTAACAGGGTCAATTCCAAAAGAATTAGGGAACTTATCTAAACTTGTTAATTTAAATTTAGCTCTTAATAGCCTTACAGGATTTATTCCATCTGAATTACAAAATCTTATAAAGTTAAGACAACTATATTTAAACAGTAATGATTTAACTGGCTCAATACCTAAAGAATTAGGTTCTATTGATGTTTTAGAAATCATTCTTTTGAATAATAATAGTTTAACAGGGATAATTCCTATAGAGTTGGGGAAAATAAAAACCATTAAATCTCTTTTTCTATTCAATAATCAGTTGACTGGAGAAATTCCTTCTGAATTAGGGAATTTATCTGAATTGGTGCAAATATTATTGAATAATAATTCATTAATAGGAGAAATTCCTTTAGAATTAGGTAATCTTTCAAACTTAGAAGTAATAAATTTATCTGGAAATAATTTAGAAGGAAAAATACCATTTACGATAAATAAATCGCCAAATATTGCACAACTTCAAATTGAAAATAATCAATTTATTTTTAATGATTTTGAAAACAATTTTGTTACATATCAAAATATTTCAAATGGGTTTAGTTACTCTCCTCAAGCCAAAGTAGATCAGGTAGAAATTAAATCAGTAAAAATAGGTAGTTCAATAACATTAACAAGTAATGTGTTAATTAATCCAAACAATAATTATCAATGGTTTAAAGACGGAAGAGTTATAGCAGGAGAAACACAGAAGAATTTAGTAATTAATAATGCATCACTAAAAGATAAAGGTAATTATCATTTCACAGCTAATAATAGTATTGTAACAGGTTTAATATTAACACGTAACCCTATTACTTTAAAGGTTACATCATGTCCTACACAAAATATTATTTCTAAACTTTTAGTAAACCCAATATCTTCTAACAGTATTGAATTAAATTGGAGTGTTTCAGCAGTAGGCGATAATACTTATTATGAAATAGCTTATGGTAAATTGTTAGAAGTTAATTTAAATAATCCTACGACATACAAAACAGTAAAAGTATTTACTAGAAGAGGTAGTAAGTTAATAACTGGATTAGAAGCTTCTGTTGGTTATGGGTTTTATATAAAGTATCAATGTCAAAATAATGAACTATATGTAGGTCCTATAGAAGTAACAACTTTAAATGATTCAATAGATGTTGATATTGACATAGAAGCTATAAAGGCTACACCTGGTACATCATTTAGACCAATGTATGAGAAGAAATATGTAGTTAGTGGTTGGGTAAAAGAAAATTATAATGACGGTAAGCCTAAGTCCGAATATAAAAACTCAATGATACGTTTATATACTTTGGCACTCGAAAACGACGTTTTATCTCCCCCAGTATTTATAAATGATTTTTACGCAAAAGGAGCCGTTATTGATGGATGGCAAAGAATTGAAGAAATTTTCATTATAAAAACCCCAGATAATGGTGAGATGGTACCCAATAATTTAATTATTGAATTGGTTAATAAATCTTCAGAAGCGACAAGTTATTTTGATGATATTAGAATTTTTCCAATTAATGGAAGCATGAAAAGTTTTGTATACGACAACAAAACAAAAAAACTAATGGCTGAATTAGATGAAAATAATTTTGCAACTTACTATGAGTATGATAAAGAAGGAGGGTTGGTAAGAGTAAAAAAAGAAACGACTAAAGGAGTTTATACTATTCAAGAAACAAGATCAAGTAATGTTAAGAGTAAAAAAATTAAACAGATCATAGTTTTACTATGTTTAGTGTCTTTTTCTTCCATTAAAGCACAAAGTGATGTTAAAAAAATACTTGAATCATATAAAGTGGCGGTAGAGAATGACACAGAGTATCAAGTAAATCTTACATATAAAGTTTATAAAGGACATTCAGAGAGAATACCCATTGAAGTTCAAAAAGGTATTTTGTATAAAAAAGGCAATAATTCTTATACAAAATTGAGTGATGTAGAAATGATTAATACAGTAAATACTTATTTAAAAATTAATCATAATGAGAAAGCTGTTTTAATTGCCGACGGAGTACAAAAGCCTGAGGGTTTAAACTTAAAATTAGATGAATTATATAAGTATGTAAATGCTAAGATTATTAATGAAAATCCTAAAACCTGGGTAATTAAACTAACACCTAAAGGAAAAGTTACACAATTACCATTTAGCAGTTTAATAATAGAATTAAGTAAAGGAACTTATAGAGTTAAAAAGCAATTATTTTATTATTTAACTCAAATGGATTTTTCTGAAGATCTAAGAAAAACAGATGTAGCTAATGTAAAATTAGAGGTGTTGTTTGGTAAATATAATACGTCTAATTTAGGTTATTTATCAGATGTATTTACAATAAAAAAATATATTAAAAAAGAAAAAGATGTTTTTAAACCTTTAGGATCTATAAGAAAATATGAGGTTGTTAATATGAAAACAAATAAAAAATTATAG
>BIBBJE_00965 hypothetical protein
ATGAAATTTTATAGAACCAACAAAGCCTTTAAGGCTATATCTGTGTATATAGCTTTAAATATTATGTTTCCTCAAATGTTTATCCAGAATACTTATGCATTAACAGGAGGGCCATCGCAACCTGAGTTTAATTCATTTACACCCATAGGTACTTCGGATATGGTAAATTTAAATTCAGGAGATTTTAATTATAATATACCAATAATGGATGTGGGAGGATATCCTTTAAATTTATCTTATAATTCAGGTATAACAATGGATCAGGAAGCTTCTTGGACAGGTTTAGGCTGGAACTTAAATGTTGGGCAAATAAAAAGAAATGTAAGAGGCTTACCAGATGATTTTGATGGTGATAAAATGACCTATGAAAATAACTTTAAAGATAATGTAACTATAGGAGCAAACTTTGGTATTGGAGGCTCAATTTTTGGAAAAAAAGAAGCTTTAGAAGCTAATGTAGGTTTAGGAGTACAGTTTAACAATTATGAGGGGATGAGTTTTTCCCCCTCAGTAGGTATTTCTTCTAAATTAGCAAAAATGGCTGGTGTTGGTTTACAATTAGGGGTTTCTGGTTCTGTTGCAGATGGACCTACTGTAACTGCAGGTTTAAGCTTGCCAATGAAATTTAAATCAAAATATTCTGATCAAGTAATAGGTAACATAGGAATTAGTTCAAATTCTAGAAAAGCATTAACTTCTTTTTCTTTAGGTGCTAGTCTTCAAAAAACTCATTATTCTTTTGATTTAACGAAAGGTTTTAAAGCACAAGATAATACAACTTTTTCAGTAGGTGGTGCATTTTCTTTAAATGATAATTTTTTATTTACACCTAGTAGTAGGGTGTCAACATTGTCTAAAAATCTTACTTTTAGTGGTGCCGTTGGTGCTACAGCATTTGGTTTAAGTGGACAAGTTAGAATTTCAGGTTATGGCTCTATACAGTATATAAATCCTTCAGATAAAAATAAGCAAATCCGTGGTTTTGGTTATGAGAACACTGAAAAAAATGAGGCATTAAATAAAGGTATTTTAGATTTCAACAGAGAAAAAGATGCAGCAATTTCTAAAAATACAACGATACTTCCAATAACCAATTATACATACGATATGTATTCTATTGATGGTCAGGGAGTGTCAGGTTCTTTTAGACCTTATAGAAGTCAAGTAGGTTATGTAAATGATCCAACTATTGTCGATTCAGGGCTTGGGGCCAAAGTGGGAGCGGAAATAGAAGGAGGTTGGATTTTTGCAGCAGGAGTAGATGTTACAGTTTCAGGTACAAAAACAAGAACTGGTTTATGGGGGAAAAATAAAAAAAATTATGCTCTAGAAAAGTTTAAGGAAAGTAAAAATAATGAGTTGGATTATGAGAAAGTCTATTTTAGAAATGTTGGTGAATTAAATGTAGATAATGAAAATGACATAAATGGTTTGTTCTCTGATGTTTTAGATGGTGAAGCCCCTGTAAATATTGGTCTTTCTGGTAATAAACATAGAAGGGTAACTGTAGGTCAGTTTCATAGAATAGGAAAAGACCCTAAAACAATTCAAGTAAATAAACTAAAAAGAGAAAATAGACTCTTACGTAATCAGTCAATTCAAAAAATTAAAGTAAAAGAGGTTACTCAGTTTGGTAATAAATTATTTAAACCTAATTCAAATGCATTGCCACATCATACAGCAGGTTTTAATGTTTTAAAACCAGATGGTAGTAGATATGTTTATGGAGAAACTACTTATAATAAAGTAAAAAGAGAGGCTACATTTGCTGTTGGAAAGAATAGATCTAATGAATGTACTAGTGATGGATTGGTGAAATATTCTCGTAACTCAGAAAATACTAGTGGTAATAAGAGTGGTGTTGATCGTTTTTTTAATAGAATAACAACTCCAGCATATGCACATTCTTATTTGTTAACTAGTGTATTGTCTGCAGATTATGAAGATAAAACTGGAAATGGTATTTCAGATGATGATTTTGGAAGTTATACGAAATTTAATTATTCAAATAGTTATAACTATAAATGGAGGATTCCGTATGCAAAAGACATGGCAACTTTAAACAAAGGATTGTATTCTCATGATGATGATCAAAAAGGTAATTATGTATATGGAGAACGTGAACAAATATATATAAATACGATTGAAACGAAAACACATGTAGCAGTTTTTAAGTTATCTAACAGAAAAGATGGTTATGCAGTTAAAGATGAAAATGGAGGTAGATCTACGAATGTAACAAGTAAGAAAATAGATAAAATTTTATTATACTCTAAAAAAGATTACAAAGAAAATAAAGAAAAAGCAACACCCATTAAAACTGCATATTTTGTATATGATTATTCTTTGTGTGGGAAGTTACCTAATAATAATAAGTCAAAAAGTTTGCTAGAAAACGAACTTTCAAATGAAGGAGGGAAGTTAACTTTAAAGAAAGTGTATTTTACTTATGAGAATTCGAATATGGGGGCTTATATGCCTTATAATTTCAATTATGGGCAAATAGATACCAATAATGATGGTGTTTTTGATAATGTATCTAATCCAGATTATGATTTAAAAGGTTATGATATTTGGGGTAACTATAAAGCAAACATAGGAAGTTGTGATATTAATGATAAGCCATCAAGTTCAGAATATCCTTATACATTACAAGATAGTAAAGAAGAAGCTGATAAAAACACAACAGCTTGGACTTTAACATCTTTAAAGTTACCATCAGGTGGTAATATGGGAGTACAATATGAGTCTGATGATTATCAGTATGTCCAAAATAAAAAAGTAATGCAGTTATATCAAGTTGGTGGTGTTGGTAATAAAGCTACTCCGGTTGATGATAACGGGTTTAAAAATAATGTTTTATATTCAGAATGGGATGCTAAGTATTTGTATGTTAAGATACCTCAAAACCAAAAAGAGTTCGATGCTAAAGAGTTTTATAAGGGGTTAGAAGAAAAACCAATTTTCTTTAAGTTTTTATTGAACATGACAAAAAAAGCAAATCAATTTGATTTTGTGTCAGGTTATTTAAACTTTGATAAAAATAGAGATATAACGAAAATAAAAGATTCTAAAGATAATCAATATTTATCTATACCAATGAAGTTTGTTAAACTTGATGGTAAATCGGATGATAGAAAAATAAATCCAATTTCAAAAGCAGGAATGTATTTTGGGCGTAAAAACATGAACAGAATAGTTTATAGTTTAGGAGGAAATTATGAAAATAGAAGTTTTATTGCCACAGTAGAAGATTTAGTAGGGTCAATAGGAACAATGTTTGATATTGGTAAAGGCCCTAATAGCACTTTACGAAGTAAAAAATGTGCTAATAAATTTAAACCAAAAAAATCATGGGTACGTTTACTAACACCATTAAAAAGAAAATTTGGAGGGGGTATTAGAGTAAAAAAACTTCAAATGAGTGATAATTGGGATGTTATGACCGGTAATGAAGGTAATTCTTTGTATAAAAAATTTTATGGACAAGAATATTCTTATAAAAAAGAAGATGGCACAACAAGTGGAGTCGCTACTTTTGAACCAAATGGAAGTAGAGAGAATCCATTCGTAATGCCTTTTTATAATAAAAGTCCATCTGGAGCAGATAGAGTATTAGCTCCTAAGGAGTCTAATTATGTAGAAAAACCATTAGGAGAATCTTTCTTTCCAACACCAGCGGTTAATTATAGTAAAGTTACAGTGAAAAACATTCCTCATGAAAAAATAAATAAACATGCTACAGGTAAGGTTGTACACGACTTTTATACTTCATATGATTATCCAACAATTACCAAACATTCTGAATTAGATAAGAGAAATTTTTTTTACGATAAAGGAAGCCCTTTATCTAACCTATTAAGTTTTAGTGTTAAAAATCACGTTACCGCTTCACAAGGTTTTGTTATTGAGCGTAATGATATGAATGGAAAACCTAAAGGACAATGGGTATATGCAGAAAATAAAAATACGCCTTTATCAGGAGTTGAATATAAATATTACGAAAAAGCTAATGGTCAAATAAAAAATAGAGTAAGTGTTGTTGATGAAAATGGTACTATAAGTCAAAAACTAGTAGGTGTAAATTACGATGTTGTGAATGATTTTAAAGAAAGTTTTTCTAAGCAAACAACTGCAGGTGTTCATGTTAATGTTGCTGGTTTTATGGTATTTATATTCCCTGTAATAGTTGTAACAGGTTTGCCTAAATATTCATATAACGAAAATGTTTTACACACAGCAGTAACAACAAAAGTAATTCAGAAGCACGGGCTTTTGAAAGAAAAAATAGCTTATGATTTAGGAGCTAAAGTTTCTACAGAAAATATAGCTTGGGATGCCAATACAGGACAAGTTTTAGTAACAAAAACAGTAAACAATTACGATGATAGTTATTATAATGTTAATTATCCTGCATATTGGAAATACAAAGGAATGGGATCTGCAAGTAAAAATATTTCACTTTCAGGAAATTTTACGGCAACTACGGATAATAAGTTTAAGTTAGCTAAAGGTATTGCTAGTGATTATTTATTACCAGGTGATGAAATTAATGCTTCGTATAATATAATTAAAATTATAAAAGTGGGTGTAATTGGTATCCCTTTCCCCGTACCTTTTAATGAAAAATTATGGGTTTTAAGTGTTGATAATAATGAAGTCGTATTAATGAAGCAGAATGGAGAGATCTTAAATGATTGTTCTGAAGAAAAGAGAATTAAAAGCAAAGTATATTTTAAAGTAATCCGTTCTGGTTATAGAAATTTACAGAATGCTTCTATGGCAAGTATTACAACTAAAATTAATCCTATTGTAAATGACGATAAAACCTATAGAGAAAGCTTGCCATCTTTTTATAATGTAAACCCACAAGATTCAAAAATTATAAATGCGAGTGCAGTTGAGTATAGTGATTATTGGAAACCTGTAAATGAAAAAGGAAATAAGTATTATGTAGAAAATTCGATACTAAATCAAGAAGCTACAAATCTAGTTAGCAATACAAAGTTATTAGAAGCATACGATAAATATAACATTAACCCATATGTTTATAATATAAAAGGAGATTGGAGAGCAAAACGATCTTGGGCCTATTTAACAGGTAGAAATCATTCAGTAAATGTAAACACAAAGGATGATGGTTATTTTACAAGTTTCACCCCTTTCTATAAGTATAATAATGATAGTTGGGAAACGAATGGAAAGGCAACTGATAGAAACTCTTCAGGTAAATGGACTTTTGCTAGTGAGGTAACTCAATATGCACCTTATGGTGTTGAGTTGGAAAATAAAGATGCTTTAAACAGATATTCAGCAGCACAATATGGTTATAAATATACGCTTCCAACAGCAGTAGCTTCAAATACGAAATACAAAGAGATTGGCTACGATGGTTTTGAAGATTATGAAAAATTAAAAAAAGAGGGAATAAGTTCACATTTTAGTTTTAGTGATATTCATGGAGTTAATGCCTATAATATAACCACCGAAAAAGAAGCACATACAGGTAGAAAAAGTATGAAAGTATCACCTAATTCTAAGGTTAGTTTAATTAAAAATTTAGTTGATGTAAATGGTAAAGAGGTAGCAGATTGTGAAAAGCCGGTTGACCCACCACCTTCAGGAAATTTTGAAATTGAAATTATACCTGTTGATAACTTATGTGGAGGACGTCGTTCAGCACAAAAAATTCGGATTAAAGGAAAACCAAATAAAGTTTATAATTATGAATTAAAAGTTACTAAAGGAGCACAAGATCATGGTGCGGAAGTGTGTTTTACTTATAAGCAAGAAAGGTGTTATGACGGTTCACAAATAAAAACATTGAATAGTGGTATTATACAATTGAATACTCAAGGAATATCACCTGATATATCTCTTAGTGCTTGTGTAAGGCCATGTTTACGAGGTGTAAACTCTGTTACTGCAAAATTATATATCTTTTCAGGAGATAAACTTGAAACTGAGATAACAGTAAGTGATATTGATAGCCAATGTGAAAGAAACAATAATGGAGTGATAAGATGA
>BIBBJE_00970 hypothetical protein
ATGCAAACTATAAGTATGAAGGTAATTAAAAAAAGTGTATGTTTTTTATTTATTTTAACTGTATTTATATGTTGTAAAGAGCAAATTTTAAAAAAAGATAAGTTAAAAAAAACAACTATTTCTAATATAAAAAATTTTAAAATAGTTGACGAAAATAATTATAAAGATATAATAGCTAATTTTTCAATTTTTGATAATAATTATACAAGTTTTAAAAAAACTACATTGATTAATAAAATTTTTTATACAGCAACATTCTTACCAAAGGACTATTATATACTTAAAAATTTAAAGACTATTGATTCATTAGATTATTATAGAGTTAGAATAAAAAATGAGGAAGTTGTTCAGTTTGATCTACAAGACATAGATGGAAAGGATTTATTAAAAGATAAAACTTTAAATTATGAAGATTATATAAAATATTTATCTTTTAATATAAAAAATGATTTTTATGCAATCAGTAAGAAAGGAGATACAATTAAAGCAAATGGTGTTTTTTTTGAAAGGAATTATTCTTTAGCTCCTTATAAAAGATTATTGGTGTATTTTAAATTTCCTTATGAAATAAAAGAAGAGGTGAAATTGGTTTATAACGACAAACTATTTAAAAACGGAATTATTAAATTTTTGTTAAATAAAAAAAATAGCTACTTTTGTTATGCTAAATAA
>BIBBJE_00975 hypothetical protein
ATGACAAATGAATTAGGGAAATTAAGTGAAGAGAAATTTAGTCCAAAGCTAAGAGTTTATGACAGTTTAGTAAAAGTAATAACAGTTATGGAGGGAGATTTAAAGTTAAAAGGAAATAAAGTATCAAAAAATGAACGTAATAAGTATATAAATTTAAGACGAAATTTATCTGTAAAAGAAAAAGAGTTAGAAGAAATTAGAATGTATGTTAAAAATGATATTAGTAAAAAAGTTTGGGCAAGATTAAATTCATATATCAAGGAGTTTGGTGAAAATAAAAACATCATGTTAATAATGGGTGCTCAAGGTAATGGTAATATAATGTACGGTGATTCTATTATTGATTATACAGAAAAATTTATAAAATATGCAAACTATAAGTATGAAGGTAATTAA
>BIBBJE_00980 hypothetical protein
ATGAAAAAAAATATTTGGAATTTAATTAACACTTTATTGATAAGTAGTTTACTTGTGGCTTATGCTTTTTTACATTTAAATGAAAAAAAAGTATTGTATTTATAG
>BIBBJE_00985 hypothetical protein
ATGAAAGAATCCCAATTTACATACAAGGTTAAAAAACAATTATTTATTTTATTATTTATTTTATCAATAATATTGGTTTATCAAAGGATTATAAAAAATACATACACTCAAGTTATAGAGTATACTTCAATAACTTCAAACGAGATAAGTCAAGAGGAATTAGATAATTCTGTATTAAAATTAAAAGAAAATATAAAACAATTAGAAGATACTTTAGGAGAAGATAATTTTGACGAGAACTTTATCCAGCAAGAAATTTTAGGTTTTTTATCAGATAAAGTGAAAATGAATAAAGTAGAAGTTGTAAACTTAGAAAAAGCCCATTATTATCGAGAAAATAATTATTTGCTAGTATCAAATACTTTTATCCTCAAAGGAGGGTATAATTCACTAATAAAAGTAATCTATGAAACTGAAAAAGAATTTAAAAAATCTAAACTTAACAGCATTTTTTTTTATAAAAAAAGAATTATACTCTAA
>BIBBJE_00990 hypothetical protein
ATGATGAGTTTTTTTGAACATAAAGAATCACTAGCGATAGTTAAGGTTGTATTTTGTAAGGAAAATGTACTATTTAATTATACAAAGGTTTATAGGCATGGAGAGACCTTAGAGATTGATAAAGGAAGTTTTTATAATACTGATTCAGTAGAAGAATTAAAGGAATATGTAAAAAAACAACCTGTTATTTTAATATTTTCAGGAGATAAGATTTTGTATTCTGACAATTATAACCTTTTTAGATCATCTGAAGTAGATTTTTACTCAACATCTTATGAAAATGTAGATGAAAATAAATTTTTAGCATTTATAAGAAAAGGACAAGTAGATAATATAGTTGATGATTTTTTAAAGGAGCATTTTTTTATTTTGAATATTTACGTAGGAGTTCTTACGTTTAACTTATTATATGAAGGGAATTCTAGAGATAGTGAAGAGCTTATTGATGCAGTTTCTTTAAGCTTTAACAAAGGTGAACTTTTTAAAGTCAAAACATTAATTAACGAGTTTGTTGATTCTAAAAACTTAACTACTAATAGTGAATTATTAATATTATCATCAGTATTTAATTTTTTTTACCCATCGAAGCGCATCATTAATAATTATGAGAATGAGTTTGTTGATAAAAATAGAGATGAATTAAAGCATAAAACAAGCCTCAAAGCTATAGTTAAGATTGGAGTGATATTTTTATTTGTTATTATAATTATAGCCTATTTGATTGGCGTTTTTTTTGAAAATAAAAATTTAGACTTAAGAAAACAATTAAATTCAGGTGTTAACAAAGAGAGATTAGTAGATGAGTTATTGAAAGAAGAGCATCAAAAAAAAGAGATGTTAGAGCTTTCAGGTTTTTATAAAACTAATATATCGTCTTATTATATAAATGAGATTATTAAAGTTTTACCTGAAGAAATTAGATTATCTAAATTAAAAATTTTTCCTGTTGAAAATAAAACTAAAGAGAACAAAAAGATAATTATTAGAGAAAAAATGATTATTGCAGAAGGCACCTTTAATAAGGTAGTTCATTTTAATAGTTGGATAGCTAAATTAAAAAACGTTTTAGATGTAGGAACTTTGGATATAATTAAATATAAAAAAGAAAATACACGCACAGTTTTTGAAATCCATGTTTTTTTAAAATGA
>BIBBJE_00995 Type II and III secretion system protein
GTGTCTTATAATTCTGAAAAAGAATTATTATCGTTAAACCTAGTTAGAGATACATTATTCAGGGTTGTTAAAGAAATAACTAATAAAACAGGAAAGAATATTGTAATAGCTCCCAAAATAAGAAATACGATTATAACTGGTTACATACTAAATAAAGAAGTTCCCTTAGCATTAAATATGCTTTCAAAAGCAAATGGCTTAAAGGTAAATAGAGATAATAATGAATATTATTTTATAGATAAGAAAACCAAAAGAATAACTCAAGAAAAGAGTAGAAGTTTTAATAAGAGAAGTAGGAGTAATAAAATTAATAGAAAAAATGATAACTTATATGTAAAATATAACGAAAATGGTTCATTAGATGTCATAGCAGATGAAGTTCCAATAGTAGACGTTATTTATAATGTAGCATTAAAATCAGCACAAAATTATGTTTTATATTCTAAAATAGATGAAAATTTAAAAAAATCATTCTCTATAAAAGGGTTAGAGTTTTCTGAAATTTTAGAACATTTATTAAAAGGTACCAGTTATACATTTAAGGAAGAAGATGGTTTTTTTTTAATAGGGAAAAAAACCAAAGAAGGTTTACGAATAACGGAATTAATACGAATGCGAAATAGAACTATCGAAAATGTTTTGAAATCGATTCCTTCAAAAATTACTTCTGAGTTAGAAATAAAAGAGTTTAAAGAGTTAAACGGATTGGTAGTAACTGGTCATTTCTCAGCAATTTCAGAATTAAAATCTTTTTTAAAATTAATAGATAAGAATGTACCTGTAGTTCAAATTGAAGTTATGATTATTCAACAAGAAAAATCACATGAAATTCAGACAGGCCTTAAAGCAGGAAAAGATAGTCAACAGCAATCTTCTTTGAAGAACCTTTTTCCAACGACAGATGTTACGTTAAATTCAAAATCACTCAATAAACTAGTAGATGCATTTAATGGTATGGGAATTGTTAATTTAGGTAAAGTCCCTCAAAGTTTTTATTTAGGATTAAAAGCATTAGAAAATAACGCAGTTCTAAAGATTGAATCTACTCCCAAAATAGCAACTCTTAATGGTCATGAAGCAAATTTTAAGATAGGTTCAACAGATTATTATTTTGAGCAAACAAATAGAATTATTACAGGAGGTGTAACCCCTGATGTTATTCAGTCTGGACAATGGAGACCAACAGAAGCTAATTTAAGTTTAAAAATTAAACCATTTGTTTCAAAAGATGAAAATGTAACATTAAATATTTCAGTTGAAAAAAGTGCTTTTACAGGGAGAGTAGGAGAAAAAGCACCTCCTAGTAAAACAACACAACAATTTGAATCTTTAATTAGAGTTAAAAATGGAGAAATGATTTTATTAGGAGGACTTGTTGAAGCAGAAAAAAACAACTCAGGAACAGGAACACCTTTTTTCTCTAGAATCCCAATAATTAAGTGGTTTTTTAGTAGTAGAAAAAAGAAAAAGAAGAAGACAAAACTTCACGTGTTTATTAAACCAACAATTTTTTATTAA
>BIBBJE_01000 hypothetical protein
TTGTTTTTTTTAACTCAATTATTTGTTGCTGGGCAAGAAATTACACAAATTAAAATAAAACTAGATAAACTTTCTGAAATAGAACCAGGCTTAAATGAATTGGTACAAATTAATGTATCTCAGGTTTCTTTATATAATTTTGTTATTGCTTTAAGTGATGAGCATAAGTTAAATGTTAGTATAGATGAATCATTGGATCAAAATGTTATTAATAATTTTTATAATGTTAAAGTAAAAGATGTTTTTTTGTTTTTAGTATCAAAATACGATTTAGAAATTCAATTCTTGAATAGAATTATTATTTTGAATAAAAAAAGGTTGTTAAAAAGAAAAAAGAGAAAAGAAGTATTAATGTGTCTTATAATTCTGAAAAAGAATTATTATCGTTAA
>BIBBJE_01005 type II/IV secretion system protein
ATGAAAAATATAGATAATATTATAACGAAAGAGTTTGCTTGGCATTATCGAATTATTCCTGAAAAGAAAAGTGAAGAAGAAATTGTATTTTTTATTGATGAAGTAAAAGAAAAAAATATCATAGTTAATGAACTACAAATATTTTTCGAAAAAACTATAAAATTAGTACCTATAAGTTCTTCTGAAATTGAAAAATTATTAGTTTTAAAATATAGAACAACTGAAGAAGTTGTAAAAAGAGTTAAAATAAGTGTTTTAGAAGACATAATTTCTGAGGCTATACATTTTAATAGTAGTGATATTCATTTCGAAATTTATGAAAATTATACAAGAATTAGGTACAGGATTGATGGGGTATTAATTGAAAAAAGAAGAATAGAAAAAGAGTTATATGTTGAAATAGTAAATATTATTAAGATTCAATCGAATCTTGATATTACCGAAAAAAGATTACCACAAGATGGAAGGACTAAAATAGATAGCCATGATATTAGAGTATCTATACTACCTACACAATTTGGAGAGAAAATAGTAATGAGAATCTTAAGTAAAAACACTGATGAGTTAGAGTTGAATTCATTAGGTTTTGATGGAGATGAGTTAAAAAAATATGTAGAAGCTGTTCAAAAAAGTAATGGAATAATATTGATTAGTGGCCCAACTGGTTCAGGGAAAACAACAACTTTATATACTACATTGAAGATGCTTAATAGTGTAGATAAAAATATAATGACGATTGAAGATCCAATTGAATATGTGTTAAATGGGGTTAATCAAATACAATTGAATGAAGATTTGGGGTTAACATTTTCTAATGCATTGCGTTCTTTTTTAAGGCAAGACCCTGATATTATAATGTTGGGGGAGATAAGAGATAAGGAAACTTCTGAAATGGCAATAAGAGCTTCTTTAACAGGTCATTTGGTATTATCAACAATACATACTAATTCAGCTTTTGGAACTATCTCAAGATTAATAGATATGGGAATTCAACCTTTTTTATTAGCAGAAACACTAAACGTAACATTAGCACAACGTTTATTAAGAAAGTTATGTAACAATTGTAAAAGAGAAGTAGTTTTCAAAGAAGAAGAACTACCTAAAAGCTATAAATCACCTAAAGTAATAACATCGTGTTTTGAGCCTGTTGGATGTGAAAAATGTCATTACACAGGTTACAAAGGGCGAAGAGCTATATACGAACTTGTTATTGTTGATTTAGATATAGTTAATGAAATAAAAAAAGGAAACCAGGACTTTTTGAAAATTATTAAAGAAAAAAAATAA
>BIBBJE_01010 hypothetical protein
ATGTTGCTAGCTGCATATATTTTAATTTCAGTTTGTTTAATGATGATATTTATTCAGGACTGTAGAGATAGAGCTGTTCATTTTTTATATTTTATAGGATTGCTTATAGCTTCCATTTATTTTTGTTATATAAACAAAAATATTTTTATTAACTTATATTCAAGCTTACTGTTTCTAATAGCTAATTTTTCTTTTTTAAAAATATATATGAAATTAAGAAGAAAAGTAATGCCTAAAGAATTGTTTTTTGGAGGAGTTGCAATTGGTGATGTAATTTTTTTAGTAGTGATTATACCTTTATTTAGTTTTATTAACTATACTATTTTTTATGTTTCTGGGATGATTTTTTCATTAATATTACATTTTTTTGTCGTGAGATTTAAATTGGATAAAAAAGAAACCGTCCCTTTAGCAGGTTATTTATCTGTTTTTCTACTTTTTATTTTTTGTTTAGATAGAATATTAAAAATTAATTTATTTAGTACAGAGTTGTTTAGTCTATGA
>BIBBJE_01015 prepilin-type N-terminal cleavage/methylation domain-containing protein
ATGAAAAATAAAAAAAGAAAACATTTAAAAGCGTATTCTTTAAGTGAAATTTTAGTGGTTTTAGCGATTATAGGAATACTTATTCTATTAGCTATGCCTAATCAAACCTCTGTAATATCTCAAGCAAAATCGTTAGAGGCTCAAAATATGCTAGCTCATCTACATGGACTACAAAAAAATTATTTCTATAGATATTCTAAATACACTACCAATCTAGAAGATATAGGTTTTGTACAAGAAAAAACTATTGAAGAGAATGGACAAGCAGTATATTTGATAATAATAGAAGAAGCTTCGAGTAATAGTTTTGTTGCAAAAGCAAAATCTTTAGTAGATTTTGATGGAGATGGAACATATAATGAGTGGCAAATTAATGAAAATAGAAATTTAAAAGAGACAGTAAAAGATTAA
>BIBBJE_01020 type II secretion system F family protein
ATGAAAATTAATGTAAAAAACTACAAACAAAAAGCATCACCCCAAAAAGATGAAGAATCAAAGGTTTGGCTTTCATTAGGACAGTTTTTAAAACAAGGTTTAAGTGATAAGGTAAAGTCTAGGTTTTATAAAGAACTAAAAGTATTATTGAGTTCTGGAATTACTATAGAGGAAGGTGTATCTATTATAATAAAACAAACTAAAAATAAATCATTAGAAACAGCTCTTAAAACTATTTACAAACAGTTGCTAAAAGGAAAAACACTTGTTGTAGCAATGGGTAAAACAAATTCTTTTACTCCTTTTGAAATAAATACACTTGCTATTGGTGAAGAAACTAAAAACTTAAATAAGGTGTTGGAAGAGTTGGAGGTTTTTTATAAAAGGAAGTATGAGCTAAGGAATCAAGTGATTACTGTGTTGACATATCCAGCTTTTGTAATTGTTATAACTATTGCAGTATTAGTTTTTATGTTAAAGAATGTAGTTCCTATGTTTGAAAAAGTATTTAGACAGTTTAATAGCGAATTACCTAGTTTAACAAGGAAGATTATTTATATTTCTAATAATTTTTCATATGCTATTGGTTTTATATTTATCTTTTTGTTTATTTGTTTTTTTGTGTATTTTAGGTTTAGAAAGACAGATAGTTATAGGAAAATAGCATCAATGATTGTGCTAAGAATCCCTTTTTTTGGTAGGATGATAAAAGCAGTGTATCTCTCTAGATTTTGTAGAGCATTAAGTTTATTACTTTCATCAAAAGTATCATTGGTTGAGTCGTTAAACTTTGTGAAAATAATGATTGAATTTTATCCAATTGAGAGTTCTATAGAGGAAATAAAAAAAGATATAATTAAAGGAAATTCTTTAGGAGATAGTCTTAAAAAACACAAAGTTTACGACATGAGTTTAGTATCAATGGTTAAAGTTTCAGAAGAGGTAAATGAATTGGATGACATGTTTAATTATTTGACAGAACAGTATATTAATGAAGTAGATGTTAAATCAAAAAGAATAGGAGCTTTAATAGAGCCCTTTATTATTATTATCATAGGTGGATTAGTAGGTGTAATAATGATAGCAATGTATTTACCAATGTTTGATTTGAGTAAGATATTAAATTCAAATTAA
>BIBBJE_01025 hypothetical protein
ATGAGAGGTAATAAATTAAAGTCGTATACAATTATTGAGATATTAATTAGTATGTTGATGATGAGTATTGTTGTACTTATAACATATGTGCTATTTTCTTCGGTAATACGACAGTCACAATTATTTATAAAGACTGAAGAAACATTGTTAGCATATGTTTTTTTTAAAAATACTTTAAAAAGAGAGGTTTTTGAATCAAAACAAATAACTGTTATAAATAATAAAATAAGCCTAAAATTTAAAAAACAAATAATTGATTATACTTTTGATGAGAATTTTATTTATCGGAAGGACAGTAGAATTGGGGAAGTAGATACTATTTTTTTAAAATTAAAAAAAATAGAGCCATTTTTTTTAATTAATTCAAAAGAAAAAAATATCAAAAATTATTCTCAGTATAAATATTTTTAA
>BIBBJE_01030 hypothetical protein
ATGCAAGATTATAAAAAGACAAAAATAAAGGCAAGTTCATTACATGAAAGTGTTGTCTCTATTGTTATTATATCATTAGCAATTAGTATAGGAATGATAATCTTCATTAATGTTACAAACAATATTTACAATCAAGTTTCATATCATCAATTATTAAATAAAATAGATTTAATAAAAAATGAATCATCAATTATTGAAGATGAAAAAAATAAAGAAAGTTATTCTTTTAAAGGGTATAATATTGTTAAGACTATAAAAGAAGAAAGGGAGTTTTTTTTTTTAGAGGTAATTGTTTTTAAAAATGAAAAAGTAATTTTAAAAAAAGAGTTCATTCGCCAAAAATGA
>BIBBJE_01035 hypothetical protein
ATGAAAATGCTAAACCCTTTCTTGAGAGGATTTTTCAAGAAGAAAAAGATTCAATCTAGTTCTTTATCATACTCATTACTTATAATCACTGTTATTGGTGTGTTCCTTTTTACATTAATAATGGTTGTAAGTTTTAGTAATAGGATCTTTTCAAAGTTAGAAATAGAGAATGAATTAATAGATAGAGCTGAATCAACACTGAATTATGTTTTGAGTAATTATAATATGTTTGATAAGCATGATAAAAAAATAAACATTAAAGGTATTGGTCATTCTTTGGTTAGGAAAAATAAATGGGGAGCTTTAAAAATGCTTCAATATCAGGTTGTTTTTAAAAATGATACTATTAAAGAGACCCTTTTTATAGAAGATACCTTAAGAGATAGTATAAGTTTAGTTTTAGTGAAAAATAATAAGCATTTTTTTTTAGGAGGAAAGTGTAGTATTGAAGGTGATATAAAAGTACCTAATGAAGAGATTAAGGAGTTAAATTTGTCAGGTTATACAAATAGATTAACTCATAGAGGGAGTGTAGGGAAAGCTCTTAACAAATTACCAATAATAAATAACTTTTACCTTGATGATGATGTAATAAACCTTGATGAAGAAAAAGCATATGAAGAGTCCTATAATAGTTTTTTTAATAAGCCTAAAAAAATTATTTTCACCTCTAAAAAAGGGATAAGCGGGTTAAGTCTTTCAGGGAACTATATCTTAGAATCTCAACAAGAAATATTTATTAAAAAGAACAATAAACTAAATGATGTAATTATAAAAAGTCCTATTGTAAGAATTGAAGAAGGATTTAAAGGAGTAATTCAGGTTTTGGCTACTAAAAAAGTGGTAATAGAGAAAAATGTAATATTAAAGTATCCTTCTGTAATATATGTTTCAGGAAAAAAAAATGAAGTAGAAATTAAAGTAGGAGAGAATAGTGAAATTATTGGATTGGTTGTTGCTATCTCAAATAATTATAAAGAGAATAAGGTTTTAATATCAAAGAACTCTATTATAGCTGGAAGTTTGTATTGTTCTGGAGAAGTTGAATTCAAAGGGGAAATGTACGGTACTATCTATGCACATGAGTTTTATTTGAATACAGGAGAGTCAGAATATCAAAATGCTTTATTAAATTTCAACTTATATTTACTTCCTGAATTTTTTCAAAAAATTAGTATTATTGATAGCGGTGATAATGTATGCAAGATTATAAAAAGACAAAAATAA
>BIBBJE_01040 hypothetical protein
ATGAAATTTAGTCTTTTTATTTGTTATTTCTTTTTTAGTTTAATGTTTTTATCCGATAAAAATAAAAGAAACTATGATGATGGTAGTTTTGTATACAATTTTTATATAGTAGAGAATAATGATAAGGTTAAATTAAAGAAAGATGTACGTTTTTACTGGTATAATCATAGTGTAATTAAATCATCTGTTTACGGTATTGGAGGAAAGGTTCTTAACGGAGAGTACACTAAAACTTCTATAGATTCTGGAAATCTTATTGAAAAAGGAAATTTTTTTCATGGAGAAAAGCAAGGTGAATGGGTAAAATGGTTTAAAGGGGGAGACTTGAATGAAATTCAGTATTGGAAAGATGGACGTAAAGAAGGGGACTATAAATTATATGATAAAAACTCAAATTTAAAAATCAAAGGAAGGTATAAAAAAGGTTATAAGAACGGTAAATGGGAAGAGAATTTTAATAATAATAAAATAATAAGCATATGGTTTAAAAATGTTTTAAACGGCAGATATGAAGAGTATAAAAAAAATGTTTTAATTAAAAAAGGAAAATATACTAAAGGTTTAAAACATGGTATTTGGATTGATTTTGAGAAAAAAACAAGAAAGAAATATAAACAAGGAAAATTAATAGATGAAAATGCTAAACCCTTTCTTGAGAGGATTTTTCAAGAAGAAAAAGATTCAATCTAG
>BIBBJE_01045 Periplasmic nitrate reductase chaperone NapD
ATGCCTATTAAAAGTTATTTAGCACACCCTCATGACGGAAAAAAGGAAGAGCTTCAGCAAGCAATTTCAATTTTAAAAGGATGTGAAATAATTCCTGCAGAAAATGAAAATGTACTTGTTGTTCTCACAGAAACACAAGATGATGCAGAAGATAAAAGTTTAAAAGAAACTATAGAAACCATTAAGAGTTTAAAATTACTTGCCTTGGTTTCTGGATTTAATACACCAATAAAATAA
>BIBBJE_01050 Nitrate reductase
ATGAGCGCCTCTTTAACAAGTAGACGAAGTTTTATAAAAAAAATGGCTGCTACAGCAGCGATGACAGCTGCAGCAACTATGTTTCCTGGAATTATTTTTGCCAATGAACAATTGGCAGGAATTTCAAATGGAAATTTAGATTGGAAAAAAGGACCTTGTCGTTTTTGCGGTGTAGGTTGTGGAATTTTAGTTGGTGTAGAAAATGGAAAAGCAATAGCCGTAAAAGGAGATCCTAATTCTAGCGTTAACAAAGGGTTACTTTGTGTAAAAGGATACCATCAAATTATGTGTATTCAAGCCAAAGATAGGTTAGAATATGCCTTAGTTAAAAAAAATGGCACCTATGTAAAAACCCCAATTAGTGAGGCATTAGATATAGTTGCTAACAAAATGAAAGAAACCATTGAAAAACATGGTAAAGATTCTGTTGCTATGTACACTTCTGGGCAATCTACGATTCCAGAAGGCTATGTAGCTTCAAAGTTTATGAAAGGAGCTATTGGTACAAATAATTTAGACTGTAACGCTCGTTTATGTATGGCAAGTGCAGTTACAGGCTTTTTAACAACTTTTGGAGCTGATGAACCAATGGGCTGTTATGAAGATTTTGATCATGCAGATTACTACATTACTTGGGGAAATAATATGGCAGAAATGCACCCTGTATTATTTTCTAGAATGTTGGAGCAAAAAAATACGAGAGGTGCTAAAATTATCGATTTTGCTACTAGAACAACACGTTCAAGTATGGCAGCAGATAAATCAATTTTATTCGAACCTCAAACAGATTTAGCTGTTGGTAACGCTATTTGTTACGAAATAATTAATAATGGTTGGGTTAATAAGTCATTTGTAGAGAAACACTGTAACTTTAGTAAAGGGCTTACCAAAATGGGGTATGGTTTAGAAGATAATTATAAATTTAAAGATAAACCTACCAAAATAAATTTTGATGATTATAAAGCCTTTTTAGAAGATTATTCTCCTGAGAAAGTATCAAAACTCACAAAGGTTTCTGTTAAAGACATAAAATATTTGGCAGCTATTTATGGTGATCCAAATAAAAAAATAATGTCACTTTGGTGTATGGGTGTTAATCAACATACAAGAGGTACTTGGATGAATAACATTATTTATAACATTCACTTATTAACAGGTAAAATATCACAACCAGGTAATAGCCCGTTTTCTTTAACAGGTCAACCTTCTGCTTGTGGTACTGCTCGTGAGGTAGGTACTTTTACACATAAACTACCGAAAGGAGTTGTAATGAATCCAAAACATAGAGCTAAAGCTGCAAAAATTTGGAAAGTTCCTGTAGAAAAAATTCCATCAAAACCAACATACCATGCTACTGAAATGTTTAGAGCTGTTGATAGAGGTGATATTAAATTTATTTGGACACAGGCTGTAAATCCGTTAGTCTCTTTACCAAGAACAAGTAGATTCCGTCCAGGAATGGAAAAAGATTCTTGTTTTGTTGTAGTTTCTGACGTCTTCCCTACTCCAACTTCAGATGTTGCTGATGTAATATTACCAGCATCTTGGCATATAGAAAAATCTGGACTTTACGGAAATTCAGAAAGAAGAACACAACACTGGGATCAAATGGTAGAAGGACCTGGAGATACTACCCCTGATGCTTGGATGTTTATAGAAGTTGCTAAACGTATGGGATACGGAGATTTATTCCCTTACTCTAAAGAAAATCACGTAGAAGAAATTTATAATGAATATCGTCAGTTTCATGAAGGAAAAAAACACGGTATGGCACCTCTTGAAGTTCTTAAAAAGGAATCTGGAGCAATATGGCCATATGTAGACGGTAAATCAACTCAATGGCGTTTTAATTCTAAATACGATCCTGCATGTACAAATGGTGAAGAGTTTCATTTTTATGGAAAACCAGATGGTAAAGCAGTTATTTGGCAACGTCCTTACGAACCTGCACCTGAAATGCCTGATAAAGAATATCCTTTCTGGTTAAATACGGGTCGTGTTATTGAACACTGGCATACAGGTTCTATGACACGTAGAATTCCTGTATTACACCAAGGAATGCCAAATGCATATCTTGAATTTCATCCAGATGATGCAAAAGCTTTAGGTATTAGAAATGGTGAAAAAGTAAAAGTATCATCACGAAGAGGTTCTTGTATTATGCCTGCTTCTATTAACGAAAGAGGTTTACCTACCAAAGGACAGGTTTTTGCTCCTTTCTTTGATGAAAACATGTTAATTAACGATGTAACACTAGATGCTTTTTGTCCTATTTCTAAAGAGCCAGATTATAAAAAGTGTGCAGTTAAAGTAGAAAAAGCATAA
>BIBBJE_01055 Cytochrome C
ATGAGAAAACGATTAGGTATCATATCGCTATTTGTAGTGCTATTCATTGCTTTTATTGTTATTTGGAATTATAGTTATTACCAAGGACAAGAAGAAGCTTATATTCCTATAAAAACGAATAACGCTGTTCCTACAATTCCTACGGAAGCTGGTGTTTTTAAACGTTCTGAACATGCTTTAGATTATACTAATATGCCTGTAGATTTTGAACATCAAAGAACATTAGAAACATATTATGATAATAGAGCATATCATGGAGCACCACCTAGTATTCCGCATCCTGTAAATGAGCATCAAAGCTTAGGAGCAAATGATTGTTTAAAATGTCATGAAAATGGTGGTTTTGTTGAAAAATATAAAGCATACACACCTGTTACTCCACATCCTGAATTGGTTAACTGTAGGCAATGCCATGTAACTCAAAAATCTAAAACCTTATTTAAAGCAGGTAATTTTGCAAAAGTACATGCACCGAAAGTAGGAAACAATAATGCTTTAATTACGAGTCCACCTGTTATACCTCATCAAACACAATTACGAGAAAACTGTTTAGCATGTCACGCAGGCCCTAGTGCTCCAAAAGAAATAAGGGTATCACACCCTGAGCGAGTTAATTGCAGACAATGTCATGTACCAAACACTAAAGAACTTACAGAGATAAAAGCTTTTATACGAGAACAATGA
>BIBBJE_01060 Cytochrome C
ATGATAAATACAAATTACATAAAACAAGGTTGGTTTTTAAGTATCGCTTTCTTATTTATTGCTACATCTTGTAAGCATAAAGAAGATGAATATCATAGTGTTACTGATAAAATTGAAGCTAAGAGCAAACATTATAATGGTATTTCTATTTCTTCAAAAAAATACACTGGAAATTTAAAGTTAATAGAAATAACAGAAAATGGTATAACTTTTTCTATTCCTGAACGAAAGGGTGAAATAAAATCATATGCCTGTACTGAGTGTCATTCGAAACCTTTACAGCAAATGCAACGTAAAGATTTAAAAAAAGCGCATTGGAATATTAAATTAAACCATGCCAATGCTAACACTATGAACTGTACAACTTGTCATCATGGAAATAGCATGAACAATCTTAAAAGTATAACAGGACATAGTATTGATATTAACAATAGCTATAAATTATGTAGCCAATGCCATCAAAAACAATATAAAGATTGGACAGGTGGCGCACATGGTAAACGAATAGGTAGTTGGGCTCCTCCAAGAGCTTCTTTAACTTGTGTGAATTGTCATAACCCACATTCACCAGGTTTCGATACCAAATGGCCTGCAAGGTTTAATACACAAGTAGCTAAAGAACGAAAGTAA
>BIBBJE_01065 Molybdopterin oxidoreductase
ATGAGTGGAATTGGTAAATATTTTAGGTTAAACTTAAACAGTACAACCAAACAAGAATCTTCTAGTGGCGGTTGTGGTTGTGGTAGTACTTCTGGAGGTTGTAATTCTCATGCACCTAAGGAAGAATTAAATAATGAAGAGTTTTTTGAAGCTGCTGTAGATGCTTCTATAGGTGAAGAAAGACATAAAGACGGATTTAAACAGGTTTTTGATGTAAAAATGGATCGTAGATCTGCTTTTAAAAAATTAACCGCTAGCTTATTAATTGGTGCAGGTGCAGTTTCTTCTTGTACTAGTGTCGTTTCGAGCGAAGAGTCTAAAGAAAAAGCACAAATAGATTGGGAAGAGCAATTTAAAGGAAACTATAAATTGATGGATGATAAAGAAAAGAACGCAACTGTAGACAGGTTGGTTCGATCTTATCAACTACGTACAGGTAAAAACGTTAGTATGTCTTCTAAAAATGCAGAAGAAGATGTATTATTTGGGTATGCTTTCAATATCTCTAAATGTCAAGGATATATGGATTGTGTGAGTGCTTGTGTTGAAGAAAACAACCAAGATAGAAATTCACAAATGGAATATATCCGTATTCATGAAATGAAAGACGGAAAAGGGTTTAATTTTAATGAAGCTGATGATAATTATTATCATGAAGTTCCTGCTGAAGGGCATTTTTATATGGGAACTCAATGTTTTCATTGCGATAATCCACCATGTGTAGAAGTATGCCCTGTACAAGCTACTTGGCGAGAAGAAGATGGTATTGTAGTAGTAGATTACGATTGGTGTGTAGGTTGTAGATATTGTATGGCTGCCTGTCCTTACGATGGTCGTCGTTTTAACTGGAGTAAACCTGAAGTTCCTGAAGAAGAAGTAAACAAAAATCAACATTATTTAGGAAACCGAATGCGTAAAAAAGGTGTAATGGAAAAATGTACTTTCTGTGTACAGCGTTCTAGAGCAGGTAAAAACCCTGCATGTGTAGAGGCTTGCCCTACTGGTGCACGTATTTTCGGTAATTTACTAGATCCTGAAAGTACGATTCGTTGGGTATTGGAAAATAAAAAAGTATTTAGATTAAAAGAAGATTTGGGTACAGAGCCTAAGTTCTGGTACTTTATGGATTAA
>BIBBJE_01070 Flavo-1 RNA
CTATTGCGTTAGGGATTGCAGTGATATCCTTTTATTTGTCTCTTTGAGTCGAGTCGAAAAGTTATCAAATAAAAGATTTAACGGAAAGCCCGACCCTTA
>BIBBJE_01075 Polysulfide reductase
ATGAAAAGACTTAAAGTTTTTGGAAGTTTAATTAAAGACAGTCTAGATGTAATTACACACGGAACTAAAAAGTACCATTTATGGATGGCTTTTTTAACCTTCTTAATGTTAATCGGAATGTATTGCTATTCTATTCAGTTAGAACATGGCCTTAGTGTTACAGGAATGACCGATCGTGTAAGTTGGGGGTTGTACATATCTAATTTTACATTTTTAGTAGGTGTAGCAGCAGCAGCAGTAATGTTGGTTATGCCAACCTATGTTTTAAAAGATGTAGACTTTAAACAAGCAGTACTTATAGGTGAAGGATTAGCAGTTGCTGCACTTGTAATGTGTTTAGCTTTTGTTGTTGCCGATATGGGAGGGCCTTCTGTCTTATGGCATATGATGCCTATTGTGGGGGTTTTTAATTTCCCTAATTCGATGTTAACTTGGGATGTTATCGCCTTAAATGGATACTTGTTTATTAATATTAGTATTCCCTTTTATATTTTGTTTAGACATTATCAAGGTAAAGAATCTAAAAAAAGTGTGTATTTACCAGGAGCAATACTTTCTGTTTTTTGGGCAGTTGGTATTCATTTAGTCACCGCTTTCTTATACCAAGGTTTACAAGCAAAACCTTTTTGGAATACAGCATTATTAGGGCCTCGTTTTTTAGCATCTGCTTTTGCTGCTGGCCCAGCATTAATTATTTTAGTTTTAGCTATTATTAGAACTTATACTGAGTTTAAAATAGAAAATAAAACGATTAAAAAACTAGCTTTAGTAGTTACTGTTGCTGCTCAAATTAACTTAATTATGTTAGTTTCAGAATTATTTAAAGAGTTTTATGCTCCAACTCACCACAGTGAAAGTGCCTATTATTTGTTCTTTGGTTTACATGGAAAAACAGCACTATTACCTTGGATTTGGACAGCAATAACCTTAAATATTATAGCAACCGTTATATTAACTTTTCATAAGCTTAGAAATAACTTTAAAGTTTTATTCTTTGCTTGTACTATTTTATTTATTGCTATTTGGATTGAAAAAGGTTTTGGTTTGATTATTCCTGGGTTTATACCTGGTCCTTACGGTAAAATAGCAGAATATACTCCTACTGGAATAGAAATTGGAGTTACGATAGGTATTTGGGCTATGGGAGCACTAATTTTTACAATACTAGCTAGAACTGCTATTCAAATAGAAATAGGTAAGTTGAGGTATAAAAAATAA
>BIBBJE_01080 Mannose-6-phosphate isomerase
ATGATAATTTTAAAAAAAACTATTAAGAAAATTTTCTTAATTGAAGGAAAAATACAGAACTATGATTGGGGAGGGAGAAAATTTATTTCAAATTTACTTCGTAGAAACAAAAAAGTAGCCATTTGTGCAGAATATTGGTTAGGAGCACACTTAAAAGCTCCTTCGATTATAAAAACAAAAAGAGGTAATTTTACTTTAGACTTCTTTTTACGACAAAAACCAATTGAAACTTTAGGGGTAAGAGTTGCGAACACTTTTGGTAAATTACCTTATTTATTTAAAGTTTTAGATGTAAACAAAATGTTGTCAATACAAGTGCATCCAACAAAAGAAGCGGCAGAAATTGGGTTTGAACTTGAAAATAAAAAAGGGATTGCCTTAACAGCAAAAAACAGAAACTATAAAGATAAAAATCATAAACCAGAGATAATGGTAGCTTTAGGTGATTTTTGGTTGCTACATGGTTTTTTGCAAAAAAAAGAGCTAATAGAAAACTTAAAAAAAACGAATGAATTAAACTTTTTATTAGATGTTTTTAAAGATGGGAATTATTTTGAATTGTATAAAAAAGTGATGGAATTTCCCCAGAAAGAAGTAAATACAATTTTGAAACCGCTGGCAGAAAAAATTTTACCAAAATTTTTAAATAACGAACTAGATAAATCTTCTCCAGAATATTGGTCGGCAAAAGTATTGAATAATAAAAAATCTAAAGATATTGATCGGGGCATATTTTCTATCTATTTTTTTAATATAGTAAACTTATCTAAGGGAGAAGCAATTTTTCAGGATGCAGGTGTTCCGCATTCTTATTTAGAAGGCAGAAATATAGAATTAATGGCTAATTCGGATAATGTATTAAGAGGTGGTTTAACGACTAAACATATTGATGTTATAGAACTTTTAAAAAATACAAAATTTGAAGAAACCATACCAAATATTTTATATGGTCTTGAAGATCCTAGTAATAGTGAATTGGTTTATAGAACAAAAGTAAAGGATTTTAAATTAAGTAAAATTCAAACAGAAAGACCTTTAAGTTATAAATCGAAATCAAAATCAGTAGAAATACTAATTATTTTAGAAGGCTCGGTTACTGTTATTCAAAAAGGGAATCGTATTAATGTAAAAAAGGGACAATCAGTTTTAATAAAAGCAAATGCTAATTACACAATAATATCTACCAAAGGAGTTGAGATATATAAAGCAAGTGTGCCAGAAGTAAAATAG
>BIBBJE_01085 Transcriptional regulator
ATGAAAGTATTAGCTATTGACGACCAAAAATTAGTATTAATCCCTCTAGAAAGTAGATTAAAAGAATTAGGATATGAAGTTATTACGGAATCTAATGCATTAAAAGGAATAGAACTGTATGATTCTTTTGAGCCAGATTTAGTAATTGTAGATTTAAATATGCCTTTAGTTTCTGGAATGGAGGTTGTAAAGCATATTAGAGATATTAAAAAATCTTCTACACCTATTATGATTTTGTCAGGTAATACTGATGATCAAATGATAACAAAAGGTTTTGATCTAGGTATTAATGATTATATGAAAAAACCTTTAAGTTTAACTGAAGTTTGTGCTAGAGTAAAAAGATTAATAGGGGTACCAGAAACAACAAATAAAGATATAAAATATAATAGTGTAATTATACAGCAGCGATGTGTTGGAGTAGTAATACCTTGTTATAATGAAGAAAAAAGATTATTAAGTAAAGAATTTATAGATTTTATAGATAAAAACTCAGGCTATCATTTATGTTTTGTAAATGATGGGAGTAAAGATAAAACATTAGAGGTTTTAAATAGTTTAAGAAAAGGAAAAGAAGATTTTATTACGGTGTATAACTGTGAAAAAAACGGAGGGAAGGCTGAAGCTGTAAGACAAGGAATGTTATATATGGCTAAGCAAGAAGATTTAGATTATATAGGTTTTTTAGATGCAGATTTATCTACAGATTTAACAGATTTTGATGATTTAGTTTCAACTATCGAAAACTCTAAGTATAAAATAGTAAGTGGCTCTAGAATGAGTAGAATGGGAGCAAATATTACAAAAGAATCTGCAAGGAAAATAATTAGCTTAACAATAAATTATGTTATAAGAAAAATTCTTTCAATGGACTTTAACGACACACAGTGTGGAGCAAAAATTTTTAAGAAAGATGTTATCGAAATTTCATTCGGTAAAAAGTTTATAACACAATGGATTTTTGATGTAGAAATTTTTAGAAGAATTACACTTCATTTTGGATTAAAAAAAGCAAAAGAAATATTGTGCGAACAACCACTTAAAAGATGGGTGCATGCAGATGGGTCTAAATTATCAATGAGAGATTCTGTAAAAATTATTGGACAGTTAGGTCAAATAGCTTGGTATTATAATAGTAAAAGAAGAATAAATTCAAAATATAAAAAATCAATAAAAGAAAACCAATCTTTACTTCAAGTATAG
>BIBBJE_01090 BAH domain-containing protein
TTGAAAGAAACCTCCAATAAGTATTTAATTACCGCTTTGCTACTAGGGCTTGCATTTCATGGTACTTCTATTTTCTTTACTTTAGAAACAACCTATGATGCGTTGATTCATTTATTTTTTGCAGATCATTATGCAAATAGTTGGTTTGAGCCTTGGAATTATAAATGGTATACTGGTTTTACTGTTATGAGTTACCCACCTTTGGTACATCAATCTATTGCTTTACTATCTTTTGTAGGAGGTTTAAAGTTTGGAATGTTTACGGTAGCTATTATTGCCATAATTTTATTTATTACAGGTGTATATCGATTTTCTTTATTAATTACCTCTCATAGACAATCAGCGGGTTACGCAGCCATATTAGCTGTATTCTCTTCATCATTTGTAGAAACATTACATATTTTTGGTCAATTACCAAGTATTATTGGGATTTCTGTATTAATGCACGCTTTACCTGAAGTTTATTTGTGGTTAAAAACAGGTAAATACTGGTATTTAGCAACTTCACTTTCTTTAATTTCTGTAACGGTTACTTCACATCATGTAACTCCTATATTTGGAATGATTTTCTTTATTTTTCCACTCATAGGTTTGGTTATAATGGATGCTTCTAAAGAAGAAGTAAAAACAATGAAAGCTGTAAATTTTAAGGTATTTATAAAATATTTTGCAAAGCTTTTTAAACGGATGATTACTTTTGGAGGATTATCTTTAGTAATCATTATTGGTTGTTTACTTCCTTATTGGATTAATTCTAAAAAAAACCCAATTACGCAAGTTCCTATTCCACATGGATCACGTGATAACTTTTTAGAAATCACCTCATCTGGATTAGTTTTCTTTACAATTCCTTGGGGAATATTATTAATTCTTTTACCTTATTTTTTTTACAGATATTATAGTAAACGTTACTTATTTTTTGGTCTTTCATTTACTATCTGTGTTGTTTTAGGTACTGGTGGTACTACTCCAATTCCTAGAATGGTTTTAGGAGAAACAGCTTTTAATATTTTAACTTTAGATAGATTTACTTTATGGGCATCTATTATGGCACTGCCTTTATTAGGTGAGTTTACTTTTCGATTTGTGAACGGTGATTTAAAAACATTAATTCAATCTAAATTTGGCGCAGTATATCATCGTATTATTGGTGGTATTTTAGCTTGTTTATTCGTATTTATGACTATTTTCACGATGAGTTTAGGTTATTTTAGACCATCACAGCCTCAGAAAATAAAAATGTTGCCTATTGTTAATTTTTTAAATCAAGATGATCACGATAAGTGGCGCTTTTTAACTTTAGGTTTTGGTGATCAAATGGCATGGTTAAGCTCCTTAACAAAAGGATTATCTGTAGATGGAAATTATCATTCTGCAAGGCGATTACCTGAGTTAACTACACGACCTATTGAACGTTTAGAGAATTCTAAATTTAAAGGCGTTGCTGGTATTGGTTCTTTACAGCAATTTCTAACAACCCCTGCTAAATACAATCTAAAATATATTTTCTCTAACGATAAGTTCTATGACCCTATCCTCTATTTTTGTGGATGGCAGCGATTACGACAGTTAGAAAATGGTATAATGGTCTGGGAGCGCTTAAATATACCTCCACTTTCTTCTATACTTCCAAAAGAAGATGTAAGTAAATGGCAAAAAATTCTTTGGGGTTTAATGCCATTTATAACTGTGCTCTTTGCTTTTGTTTTAAACATACAAATGTTATGGGTAAATACTTTAAAATCTAGAATTAAAAAAGCTCCTGAATTTTTAAAATTTCAGAACAACTATACTAAATTTTCAAAAGGTCTTTTAACCATAACACATATTTGGACAATTATTTTAGCAATCATTTTAGGCTACGGTTTTTACGAGTTCTACTTAAGAAATGATTCTCATCGAAATCCTAAAAATGCAATTATTGCATATTATGACGCTTTAGATTTTAAAGAGTTTGAAAAAGCATATAATTTAATCGCCCCAAACAGCAATATGACAATTGCACAGTTTATGTTAGAGGTTTCTGTTACAGATGGTTTATTAAGTAGTTACGCAAAACTAGACGCCATTACTACTACCATTCTTCATAAAACCGATAGCTCTGCTATTGTAAAAGTTAATACAGAATGGATTACTCCGCTAGAAAAAGTAAATAAAGAAGAATTTAAATCACTTATAAAAGAAAAAACAAAGTGGTATATACAACCACAGGAATTAAATAATGATTTACCTCCTGATCAATTATATTCTAATAATACTACCAACTATTTTAACCAAGGAAGAAGACGTATTACTACCGAACAAACACTACATGAAGATGTATTAAAGCAACCTGTTTTAGAAGTTCTTTCTGCTAAGCTAGTTAAATTTAAACAACACTACGCCATTATTGGAGAGGTTCAAAACATAGACAATGTTCCTGCCGATGTTGTTTTAAAAGGAACTTTATATAATGATAATAACAAAGAGCTTGCTACCTATGATGCCAAATACCATGTTAAACATAAATTAATGCCAAAAGAAACTAGTTCTTTTAAAATTAATTTTGAAGGTATTGCTTGGTCAAACACTAAAGATTCAATTCCAAAAACTTTTAATCCTGATGAATTTACCCCTGTTGCTTTTGAAGAACAACCTACCAAATTCAATTTGCATATTGCAGGAAATGTTTCTGGATCTGATTTACATAAAAACATAACTTTAAGTAATCTAAAAATACATCCGAAAAGTGTCACAGGAACCATTTTTAACAGTGGTATACAAGAAATTACGGTGCCACAACTACTAATTAGTTACTATTCAAAAAATAAAGACTTACTTTGGGTTGACCATCTATTTGTTAAAGAAGGTGTTCGTCAACAACGTAAACAACCTTTCGAGTATAATATTTTAGCTTGTGATTCTATAAAAATGATTTATACAGATATGGAAAATGTTTTTGTAAATGGTTTACCTAATGAAGCAATAGCTAATAAAATAATAGGAAAAAGAATAAAAAAACATAGTTACAAAGAGCTACAAAGAATACAACACCAATATTTTAAGTATATAAATATTGAAATGAACGCATATATAGGTAATCCCAATTAA
>BIBBJE_01095 hypothetical protein
ATGAAACTTAAATACTCATATATATTTTTAATAGGATTGATTTTTTTATCATCCTTTTCTATCTTACAAGAAACGGAAATACCTTCTAATATAAAACTAATTACTAAAACTACTAAGTTTAAAGCTGGAGATGATATTACCTTAAAATTCGCTACTTCTAATAGCTCAAAACCATTTTTATATTGTACAAATAGTTATAGTACAATGCTTATAAAACCTAATTTAGAAAACAATGTTCTATACTATAAATTCCCAAAAAACCTGTGTAAAAAAAGAGGCATTGTACACTGGAAATTAAATAAAACTATACTTATGGGTAAGTTAAACATTGTTCCTTTACAAGAAGTAGCTACAATGGAAACTTATATTGGGCCTCCAAGTATTGAAGCTGGAAGAAAAGATTATAGTATGCATATAATTATACCTACAGACTCTTTAGATAACCCTTTAGCTGAAAAAACTTTAGTTACCACTAAATTTCAATTTTTAAACCAGCAAAAAAAGAGGCTATCTATATTAAAAATTTAA
>BIBBJE_01100 hypothetical protein
ATGTTGATTTCTTCTGAGTGTTTAGATGAAAACTCTAAAGAATATACAGTAATAGTATATCCTGCAAATCCTACTAATTTTAAGATCTCTGCAAAAAGACATCATTCATATGCTGATGGAAACCAAATCACTAATTTTTCAACCTCTGCGGTTAAAGACGAGTATAGTAATATTGTAAGTGATGGTACATTTGTTAATTTTTTTATCAGAAATAAAAAAGGCAATATTTTAAAAACATCTGGTACAACTATTAAAGGTATTGCTACCGCAAAAATGATTCATCCTGACTACGAAACTACCTGGAAGGTTAAAGCCTATGTTGAAGGTATGGCTGAAAGTAATACTATTAGCGTAAATTATAAACAGGTTATAGAAGATTTTAAAGTTGATTTTTCTAATGATAATAGACTTATTACTGTAGGCCCTTTGCAAAGTTTTATGCAACAAATGGTTCCTGACGGACTCGTTGTATCTCTCTTTGTTTATAAAAACGATGTGCTAATAAATTCTGAAATAAAAACATCATATAATGGATTTGTTAATTTTAATCTGAATACAGCAGCGTATAAAAAAGATACTTATACTTTAAAAATCGTATCTGCTGGTTTAAAAAAAGAATTTAAAAAAATAACGCTATGGTAG
>BIBBJE_01105 cellulase family glycosylhydrolase
ATGGTAGGTCTCAATAGAAATATTATTCGTTCCATATTAATAGCATCATACATAATGATTATAGCCTTTATTATTGGCGGTATTAGTGCACTTTTCAGCTACCTAAATACAGGTGCTGATAGGAGTTTAATGTTACATACCGAAATTGCAAAAGAAATATTATACACCCCTAAAATTACATGGTCTCCTTTGCAAAATGAAGGTAGGGAAATGGATTTAGAAAATTTGAAAAACTTAGAGAGAGATTATTTAAATGCTTGGTACGTAAAACATATTACATATAAAACAAATACAACTACTGGAATTGAAGATTATTATACAGATCATGCGCGTCAAAACATTTATGAGGCTATAGAAATTAACAAAAAACAAAAAATTTCTATTGATGCCACTACCCTAAGGCATCAACCTACATTAAACTTTTTTAGTGAAGACGGACAATTAGCTATTCTTACTGATTCTGATGTTATTGAATACAAACGTGTTTTAGAAAAAAACAAACTTATTTTAGAAACATCTGAAAAAGCTACTTATAAAATTATCTTTTTATTAGAAGATGGTTTTTGGCGTATTCGGCACTTAGTTAAAGTAGATAGTGAAAATCACGTTCTTAAAAATAAATCAATTCCTATAGATAGTTTACATATAAAAGGTATTAATTATTATCCTAAAAACACTCCTTGGAATATGTTTGGTATCACTTTTAGTGAAGATACCATTAATAATGATTTTAAAATAATTAAAGAAGCTGGTTTAAATTCGGTACGTATTTTTATACAGTATGAAGATTTTGGAAAAGCAACAGTTAAAAATGATAAACTAACTAAATTAATACAAACTTTAGATCTTGCAAAAGCTAATAATTTAAAGGTTGTATTAACACTCTTTGATTTTTATGGTAATTATTCTGTACTAGATTGGACATTAAACCAACAACATGCAACAACTATTATTAAAACTGTAAAAGATCATGATGCTTTACTTGCTTGGGATATTAAAAACGAACCTAATTTAGATTTTAAATCTAGGGGAAAAGAAATTGTAATAGCTTGGCTAGATAACATGATTAGCTTAGTAAAATCGATAGATACTAAACACCCTGTTACTATTGGTTGGTCTAACACTAAAAGTGCTGTAATTTTAAAAGAAAAAGTTGATTTTATTTCTTTTCATTATTATGAAAATTTAGAAAACTTATCAACAGCTGTACAGAAACTAAGAGAGAAAATACCGAATAAGCCTTTAGTTATGCAAGAGTTTGGAATTTCTTCTTATAATGGTTTTTGGAAACCCTTTGGAAGCTCTAAAAAAGATCAAGCTAATTACCACAAAAAAGCCCAAGAACTTATTGAATTGAATGATTTACAATTTATGTCTTGGACTTTATATGATTTTGAAAAAATTCCTAAAAGTGTTGTAGGTAGTCTTCCTTGGAGAAAAAACCCTCAGAAAAAATTCGGTTTTATTACTAAATCTGGTAAGAAAAAAGCTGCTTTTAAATATATTTCAGGTTCTAAATAG
>BIBBJE_01110 Glycosyl transferase family 1
ATGAAATTAGCAATTGTAACAGCATACCCACCAAGTAAAGTAACATTAAATGAATATGCTTATTATTTAACAAAGCATTTTAGACAACATGAAAGAATAACAGAATTAATTTTATTAACTGATGTTACAACAGGCGCAAAGGATATTGAATTTACAGAAGAGGGGTGCAAAATAACAGTTAAAGAATGTTGGAAATTTAATAGTTATAAAACGATACGATCGGTTAATAAAGCAGTAAAACAAACGAAACCAGATGCTGTATTGTTTAATTTACAGTTCATGAAGTTTGGAGATAAAAAAATAGCAGCAGCTTTGGGGCTACTATTGCCCTTAGTTTGTAGGATGAAAAAAATACCAACGATAGTATTATTACATAATATTTTAGAGCAGGTAGATTTAAAAAGTGCAGGATTTACAGAAAATAAAGTAGCTCAAAAAATATATAATTTTATAGGAACGACTTTAACAAAGTTAATTTTAAAAGCAGATTTAGTTGCCGTAACAATGCATAAATATGTTACAACATTAGAAAATAAATATAAAGTTAGTAATGTAAAAATGATTCCGCATGGAACATTTGAAATCCCAGATAAACCTGAAGGGGATTTACCTCAAGGGGCTTTAAAAATTATGACATTTGGTAAGTTTGGTACCTATAAAAAGGTAGAAAATATGATTGAAGCTGTCGTGGAAATTAGAAAAAAAACAGGTTTAGATTTAGAAATTGTAATTGCTGGTACCGATAATCCAAATGTAAAGGGCTATTTAGCAGAAGTAGCTGAAAAATATAAACAAATACCTCAATTAACATTTACAGGCTATGTTGAAGAAAGTGATGTAGCAAGAATCTTTAATGAAAGCGCAGTAGTTGTTTTTCCATATACGTCAACAACAGGTAGTTCAGGAGTTTTACACCAAGCAGGAAGTTATGCAAAAGCTGTTGTTATGCCAAATTTAGGAGATTTAAAAACTTTAATAGAAGATGAAGGGTATAAAGGAGAGTATTTTGAACCAACAAGTATAACAAGTTTAGCAAGTGCTATTGAAAAAATAGTAACAAATGATAATCATAGAAAGTATTTAGAAGATGCTAATTATAAAGCAGCAACGGCATACCCAATGAAAAAAATAACAAAAATTTATATTGATGAGTTTGAAAAAATTATAAATAAAAAAGTTAAAGTATAG
>BIBBJE_01115 Sugar isomerase
ATGCCAAAAGTTTTAAAGTATAAAATTTCGTCAGAACAATTGTTTATGATAAGTGTTTTACTTGTAAATGGAGGTAATTATTTATATAATTTGCTATTAGGTAGGTTTTTAGGGCCTGAAAAATTTGCTGATGCAGCCATTATGGTCACTTTTTTATTAGTACTTTCTTTTGTAGCAATGACTTTTCAGTTGGTAACAGCAAAATTTTCAGTAATTTTTGAAGGATTAGTTTTTAAAAAATTTATACTAAAAGTTTATAAAAACGCTTTTATTACAAGTATATTTTTAGGATTGTTAATTATTGTTTTTTCTAAAGAATTACAATATTTTTTCAGAACAACTTCCTATAGTATGTTTGTTATATTTGGTTTAGGAGTTCCTCTTTATTTTTTAATGAGTGTAAATAGAGGAATTTTTCAAGGTAAAAAACGGTTAACATCATTATCAATTACTTATCAGCTAGAAATGATAAGTCGTTTATTAATTACTTTCGGATTATTGTATTTTTTTAATATTGAATCATCAATATTAATAGCCATAGGAATTTTAGGGTCTTTTGTATTTGGTTTAATACCATTTAGTTATAAAAGTATTTCATTTTCTAAAAAAACACCATTAGATAGTTCTCATAAAAAAATGGTTCGCAATTTTTTTATAATTACAGCATTTTATGAATTAACACAAATTATTATAAATAACAGTGATATTTTACTAGTAAAACATTATTTCGAATCTTATGATGCAGGTTTATATGCTTCTTTAGCATTAATTGGTAGAGTTGTTTATTTTATAGCTTGGATGTTTGTAATGTTATTATTACCGACTGTTGTTGAATTAAAAAAAGAAGGAAAACCAACATTACCTATTCTATTAAAATATGTTGGTTATATTTCTATTATTGCAACTTTAATTATCGTTGCTAGCTTTATTTTTCCAGAACAAATTATAACTATATTATTTGGTAGTGATTACTTTGAAATTGCACCATTATTATGGAAGTATGCTTTAGCTACAGGCGTTTTTGCAATTTCGAATATTTTTGCTTATTATTATTTGTCATTAGATAAGTATATCCCAGTAATTGTTTCTGGTATTTTTGGAATGTTACAAATAATTTTAATAATTTTATTTCATAAAACCTTAGAGCAAGTGGTACATATGCAAATATTTGCTATGATTTTATTACTACTTATTCAACTAAGCTTCTTTTTCTTAAAGGATAATACTATATTAATAAAACAAAATACTTAA
>BIBBJE_01120 Beta-barrel assembly-enhancing protease
ATGAAAATTAAAAAAATTATACTTCTGTTTTTATTTCTTATTACCACTTCTATGTATTCTCAGAATATGAAAGAAGGTTTTACTTATTTAGAGACTGGTAAATACGAACAAGCTGAAACCTTTTTTAAGGTTATTTTAAAATCATATCCAAAAAATAAAACAGCAAGACTTTGTTACGGTAGAGCCATTGGTTTAAATGGGAATGCTGAAAAAGCAGTTTCTTTATTTACAAATCTTTTAAAAGATTTCCCTACAGATTTTGAAGTAAAATTAAATTATGCTGAATCTTTACTTTGGAATAAAAAATATAAAAAAGCTAAAAAGTATTATAAAACTCTTCTAGAAGAAAATAACAAAAGCTTTCCTACTCTATTAGGCTATGCCAATACATTATCTAATTTAAAAGAATACGACAAAGCTATTATTTACGTTGATAAAGCTTTAACTGTTTTACCTAAAAATAAAAATGCTTTAATTTCTAAAAAATACATGCGTTTGGGGTTGGCTAATAACAAAGTTAATACTCAAAACTATCTTGAAGCTGAAAAAATATTGAAAGAAAATTTTAAGGACTTTAAAAACGATAAAGAAACTTTATTAAACTTAGCAAATCTATACTTAACCTCAAACCAAATAGATAAAGCTAAAAAGACATACAAAACTATTGGTAAAACACCAGAGAACAAATTATTATCTTTAAATGGAATTTCTCTAGCTTATCATCTTGATAGTGACAATAAAAAAGCATTAGAAATTAGCAAAAAAGCAATTAACCTTTTAAATGCGACAACAAATACAAGTATCAAAAATCAAACAAAAGAACGTTTTATACAAGCTTTAATTTGGAATAAAAAATACTCCTTAGCTAAAAAAGAAATTAACACTTTAATGTTAAACAATAAAAACCCAGAAAGTTGGATATTATCATTAAGAGCTACTTTAAACATTTACAAAAGTGATTTTAAAAAAAGTGTCGCTGATTATAATTTAATTTTAAAGAAAGATAGTGCTTCTTTTGATGGAAATTTAGGAAAAGCAAATGCATTAAAAGCTTCAGGATATTTTGTTAATGCTTATAAAAGTGCTGAAAACACCTTATCTTTTTATAAAAATCAAAAAGATGCGACTAATTTTATCAAAAAACTAGATAGGAGTTTCACTCCTTTTGTAAAGGTAAAAAGCTCTTATTCTTTTGATAATGGAAATAACGAAACACATTTATACGCTGCCAATTCTGAGTTTTCATTTACAACAAAGTTCAAACTATTAGGTAATTATAGCTACAGAACAACTGCAAATACTGTTACCAATGTAAATGCACACTCTAATAATTTTTTATTAGGGTTATCATATCAACTATTAAACAATTTAACTTTTAAAGGTAGTTTAGGGATTACTGCTTCTAATACTGAATCGAAAAACTATAAGGAATTACTAACAGATTTATCATTAAGTATAAAGCCTTTTAAACTTCAAAATTTAGAATTAGGATATAAAAGAGAAATTCAGAATTTTAATGCTGACTTGTTAGATAGACAAATTGTTCAAAATAATTTTTTAGTAAATTATAGTTTAAATACAAATTTTAATTTAGGGTGGTATACGCAATATTACTACACTTCTCAAAACGATAATAATACCCGAAACTTACTTTTCACCTCGTTATATTACAATATTTTAGAAAAACCTTCTTTAAAAGCCGGTATTAACTACCAGAACATCTCTTTTAAAAATCAAGTTCCTTCAATTTACTTTAGCCCTAGTAAATTTAACGCAATAGAAGTTTTTTTTAACATTATAAAAGATGAGACTATTGCTAAAAATAAAGAATGGTTTTATGAATTAACTGCTGCAACTGGTTTTCAATATATTGAAGAAGGCAAAAAACAAAGTACTTATAGAGTACAAGCTAAATTAGGTTATAAATTCTCAGAACGTAGTTTATTAAACATTTATGGTACTCAAAGTAATATAGCCTCAGCAACAGCTACTGCTTCAAATAATGGCTTTACTTTTACTGAAGTAGGTTTGCAATTTAAATGGTATTTTCTTAAAAAACCTTTCTTCAAAAAATAA
>BIBBJE_01125 DUF4114 domain-containing protein
ATGAAAAAATTATTATTTTTATTAGTTATAGCAACAACGACTATTTATGCTCAAAACTATCAATACTTAGGGTCTTATACATCAAACGGAACTCCTCTTTATTTAGAAAGTCCTGGAGATGATGTATCAGTAGAAACACTAGAAATGATTAGTAATTCTCTTCCTGAGAGTTATCCCGTGCCAGATTATAATCCACATTATATATCTTCTGGTTACGACACAGACTTGTCAATTACAGAAGAAGCAGAAGTGTACGTAACTTTTGTTAGTGAAGGAGCAGGTTATAGAAATGTATTAGGTTTTTATACTTATGATGCTAATAACCCGCCAGCAACAGCACCAGCAGCAGAAGATATAACAATTATATTTCCGAATGCATCTGCTTTAGGAAGTGGAGGAGGTCTTCAGGTTGGAGATAAGGTGAAGATAGGAACTTTTCCTGCCGGAACAGGAATTGGTTGGGTATTGTTAGCAAATGCATGGAGTGCTAATTATAGTACGGTTATGGATGGGTATTGGAAGGTATATTCAAATCCAGATTATAACCCAGAATCAGATGTGAATTTAAGAAATCACAATGTATTATTAAATGATCCAGATAATGAAAGAATAATTTTAGGGTTTGAAGATATTAGACGTGATTATGGTTCTTGTGATAATGATTTTAACGACGCTATTTTTTATATAACAGCAAGTCCATATTCAGCAATAACAGCAACGAATTTTGCAGATGTATCTAGTGCAACAGATGTAACATCAGCATTCGATGGAGGATTAGAGAGTAATGGTAAATTAGCAAATTTAATAGCACAAAGAAATTTTAAGCGTAAAAAGAATGGTAATTTTCTTAATAAAAAAAGGTTACAAAAAAGATATAAAAAGAAAACTAAATTATTATCAAAAGGAGTAAACCCATCTAGTATAGAACCTTTTTTACCAGCTACAGGAATGTATGGTACAGAAAAGGCATTCGTATCCACTCCTGAAGATTTATTAGGAATTACTAATGCAAAAGAAATATTCTCGGTTGATTTATATACTGGAGAAGAGAGAATCTCAGCGGTTTTGGCAACAGCAACAGAAGGAGATGTTTATGATCATTCAAAAGAAATATGCGATCGATTAAATAATTCGGTTTTAGAAGATGTAAGAACAGTAACCGTTAGAGGGCATCAAGTAATAAGTTCTAAAATAAAAAGAGCTACAGGTGAAGTAGAATACACATTAGGTTTTTCAATTAAATTAGGAGATACCGAAAACGAATTATTTAGCTTTTGGAATATAGAACAATATCCGAGTGGAAATTATTATAATTTCCAGGTATGGGGAAGCTCTTTCTCTCAAGTTTTTACACTTAGTAACCATATTTTAGATACGTTTAAATCAATTAAACCATTAAAAAGCTCTTCGTTAGAAGATGTAGTACCACCAGTATTTGTTAGTTCTGGTTACTACAAAAATGGAAACATACATTTAAACATTATTAATAAAACAAAAGCAAGTTCTTTAAATTTTGAAGCTGTTTTAGCTAGAACAGAAGTTTCAGATAGAATAAATATGTCAGAAACGATTAGTTTAGATGGTACTTGGAATGAAACGGTGGTTATTGAAACAGGTCAATTATTTGATATAGGACTTTCTTTAAGCACAAATACGTCAAAACAACAAGATGCATTGTATTTAGCTGATGGGCCATGGGGAATTGATTATTTAGAAGAAAATGTAAGTGTAAATTCTTTTAGTATTGAAAATAATGATAAAGATAATGGTGAAGATATTTATCAAATAGAAAGAGAGCCAACAGTAAGTGGAGAGGTGAAAGGAACTATTAATTTATTTAGACATGTACTAGGGGGAGACCAAACATTAGATGTGTCAGATTATGAATCAATTCAGTTTAAAATTCAAAACACAAAACAAGTAGAAGTTATATTAGTTCAAGACGGAATAACTGATTGGGATAATCGTTTAAGAATAACAATACCAGCAAATGACAATGAAAAATTATACACTATTTCTTTTAATGATTTTCTTGATAAAAATGGAAGTTCAGGAGAAATTACAGATATAAAAACAATTGTTTTCTCATTACAAGGAGATTACGCTACATATGTTCCATTTACAATAGCAGTTAATGATGTTGCTTTTGGATTGAAAGCAAATCAGTTTGATGAAGATTTAGTTGAAAAAAATAAAATTTTAGCAATACCTAATCCAATAAATAGTTCAGGAAATATTTATTTTACAGCAGATCAAAATGAAGAAGTTAAGTTGAACATATATAATTACTTAGGGCAGTTAGTGTATAAAACTAATTATTCAACAGAAATTGGTAGCAATTTAATACCTGTTAGTAGAGAAAATCTAACTTCTGGAATGTATATATGTAAAATAATAAGCAATAATAAAAAATATGATTCTTTAAAACTACTTATTAATTAA
>BIBBJE_01130 Por-Secre-tail domain-containing protein
ATGAAAAGAAAAACTACTAACTCGACCCCCAATTTATTATTATTACTACTACTCTTATTCAGTATAGCATTAAATGCACAAAATACTCCTTTTAATTGTGTTTATGATGCATACTTATTCCAATATAACGATGTGTATTCTATTGATTTAGCATCGGGTAACTCTTATCTTGTAGCAGAAGATGTTACTCCAGGAAGTATAAATGCAGCTGCTTATAACCCCGCGGATGGTTTTATATGGGGTTCATTAAGTTCTCCAGCCAAAACAATAGTACGAATTGGAAATGATTTTTCAACAACAACCTTTTATATAGATGAATTACCTAGTAATAATAGATATGTTGGAGACATAAGTGCTACAGGTGTTTATTACCTTAAAGGAGGAGGAACAACTTACTATAAAATAGATCTAGATCCGAATTCTGCAACATATAGTCAACATTTAGCAACAGAAAGTCTATCTCAAAATATAAGTATTCATGACTGGGCTTTTAACGCAGTTGATGGTAATTTATATGCTGTTGAAAAAAACTCTAATATATTATATCGCATTAATCCAACAACGAGTATTGTTGAGTCGTTAGGAGAAGTACCAATATTATCAGGTTTGAACTATACTTACGGTGCAGTTTATTTTGATGCTTCAGGAAGATTTTATGTATCAGCAAACCAAACAGGTACAATCTATGTTATACAAAGTGTTCAAGATTTAAGTCCTTCAGATGATATGGATTCAAACTTATTTGCTTTTGGACCATCGAGTGCTAGTAATGACGGAGCGCGTTGTCCTACGGCACCAGTACCTCAAGAAATTTGTGATAACGGAATAGATGATGATGGTGATGGGTTAATTGATTGTGAGGATCCTTCATGTTCAGGTTATGGAGAGTGTGATGTTATTTTACCACCAACTTCAGGAGGAAATGAAGGAGGTTTAGAAAGTAACAGTCGATTATCAGAGCTTATAAATAAAAGAAATTATAATCGTACAAAAATCAATTATAAATTTGATCGTAGTAAAGCAGCTAGAGTTATAAAAACGAAGGACTATAAAAGAAAAAAAGCAACAGGTTTTGAGTTAAAAGACTTTATACCTTTAGGAATTATAAATGAAGATGTAACAATTGAATCTACACCTTTAGATTTAGTAGCAATAACAAATGCAACAGCTATTTATGCAGTAGATTATATGAAAAGTGGAACTGCTATAGCGTCAATTATGGCTTTAAAAACAGAAAACGGTGTATATGAGCACACTAAATATATTTGTGATCGTTTGCTTGGAGCACAATTAATCTCTGTGTCAACAATAGAAATAAATGGACAGCAGTTTATTAAATCTTTAATTAAAAATGCCGATAATACAGTAGAGTTTGTATTAAGTCTTTCAGCAAAGGTTGTAAACAGCGAAACCAATTTCGAAATAGAAAGTCATTGGAATTTAGATAAGTATGAAGCAGATGTTACTTTTTATAATTTTCAAATATGGTCAAATTCTTTAGATGATTTATATTCATTAGGTAAAGAAGTGGTGAGTTTATTAAATATAGAAAAACCAATTTCTACTTATAAAATTTCAACGCCCCCTACAGTATTTGTAAGAAAAGGGAAGTATAATAATGGTTCATTAGATTTACAAGTAGTAAATACTAATGCAAGTGAAAATGTAAATTTCGATGCTGGTTATAGAATAACAGAAACAAGTGATTTTAAGAACTCAACATCAACAATCGATTTAAGCAAAGAATATATAACAAATTTACAAGTACCAACAGGAAACTTATTTGATATTGGTTTTAGAATTGGTGATGGTATTGCTACTCCAGATGATTTATTCATGTCAGACGGTCCTTGGGGTGTAGATGATTCTGAAACATCTACATCAATAACAAGTTATAAAATATTACCTAATGATTTTATATTTGAGGATAATGAATTTCCAATAGAACGAAATGTTCAACTGTCAGCAACAACAAGTACTTATTTTGCAGCATACAGAGCTTTAACACCTCGTTTTAAACCAGTAGATTTAACAGATTACAATAGTTTTAAATTAAAAGCTAAAGGGACTGGAAATTTAGAAATTACGTTTGTAAAGAAAAGCATTTCTTCATTTGATGAGCAATACAAATCAACCATTTTATTAAATAATTCTTTAGAGAGTTATGTAATACCATTTAAAGATTTTAAATCATCAAAAGGAAATGAATTAGTATTAGATGATGTAGTAACAATTGTATTTACCATGACATCTAAAGATGGTAGTAGTGTAACTAAAGAAATGAACTTGTCTGATATTCGCTTTTCTAAAGAAGAAAAACCATCAGTAGTAATAGTAGGAAATGAAAATAATGTGATTATAGCTCCAAACCCAATGACGGCACAAAGTAGTTTTCATTTTAATGCAAAAGAGGAAGAAAACTTAAAGTTTGTTGTATATGACCAATTAGGAAAATTAGTATATAAAATAGATTTTAAAACCAAGATAGGTGAAAATAAAATAATTTTAAATAGAGAATCATTAAAAGCAGGGTTATATTTTTGTAAATTAATAAGTCAAAAATTACCTTACAAGAATGTTAAGTTATTGATTCATTAA
>BIBBJE_01135 response regulator transcription factor
ATGAATTGTATTATTGTAGATGACGAAAAAACAGCAAGAGTTATTATTAAAACTCTTTGCAATCAAATAAGCTCTTTAAAGGTGGTTGATGAATTTTCTAATGCAATGGATGCAATAAAGTTTTTGAACTCGAATGATATAGATCTTATTTTTCTAGATATTCACATGCCAAGCTTTAATGGTTTAGATTTTATAAAAACGCTTAAAAATCCTCCAAAAATAATTTTAACTACCTCAGACCCTAAGTTTGCTATAGAGGCTTTTGAATATGATTTTATTGTAGATTATTTATTGAAGCCTGTTGAACTACCTCGATTTGAAAAAGCTATTAGAAAAGCTCAAAAACATGAAAATGAAAAAGTTTCAGAAATAATTTCAGAAAGCACAAATGATTTCTATGTAAATATAGATAGGCGACTTATAAAAATTGATTTACCAAGTATTTATCTTATAGAAGCCAAAGGGGATTATATTAATATAAAAACTGAGAATAAAAATTACGTTGTGCATTCTACTTTAAAAAAGATAGAAGAAAAATTACCAGAATCATTATTTCTTAAAATACACCGTTCATATATTATTAATGTTAAAAAAATTATTGATATTGAAGATAATAGTGTGCTTATAAAAAGGGAAGTTATTCCAGTAAGTCGTTCTAACAGGCCAGAATTAATGAAACGTTTAAATTTATTGTAA
>BIBBJE_01140 Histidine kinase
ATGGAAAAACCTAATTTAGAGTATGTTGCTAAGTTAGCAAATGGAGACGAATCAGTAAGTAAAATGCTTATAGATGTTATTAAAACTGAATTCCCTGAAGAGAAAAAAGACTATTATGACAGTTTAAAAAATAAGGAGTTTAAAAAAATAGAAGAAAATGTTCATAGACTTAAACATAAAATTAGTATTTTAGGACTTGAAAAAAGTTATAAAATAGCTAATGAATTTGAACATAATCTAAGAGAACTTAATTTAGATAAGGTTGAGGATTTTGAGAAAATTTTAATAGTTATTTCGGAATATTTGAAAACTATTTAA
>BIBBJE_01145 Two-component sensor histidine kinase
ATGAACTCACTTTTAAAAAGACAAATTAGAAAGTATTTACCTGAAGAATTGTTATCAGATAAAAAGTTAGAAACTTTTTTAGATGCTATAGATAAATCTTACAAGACATCAGAAAATCAATTTGCAATGTTGCAAAGAGCTACAGCGATAAGTTCTGAAGAACTTTTTGATGCAAATGAAAAATTAAAAGAAGAAACTAATTCTCAAAGAAAAGTTATAGAAAAGCTTAAAAGTGTAATTGATACTCTTAAGTTTTATGATCTAGAACAAGATAAGCCTATAGAAAATTCAGACTCATTAAAATTAGTTGATTTTATAGACAATCAAACGAAAGAGATTATTAAAATAAATAAACAAAAAGATTCTTTATTAAAAAATCTAGAACAACAGAATCAAGAGTTAAATGATTATACTCATATGATTTCTCATGATTTAAAAACACCAATACAAAATATAGAAGCTTTGTCTGTTTGGCTTAGGGAAGATTATGGTAAGGTGTTAGATAATGAAGGGAAAGAGAGAATAGAACTAATAAGAGAGAATACTCAGAAAATTGATACTTTAGTAAGAGCAATTCATAAGTATTCTACTATTGATAAAGAAGAACATAAACGATATAATTTAGATCTAGATAAATTATTAAAAACGATTAAAAAAGAATTAAACTTACCTGATAATATAAATATAGATATTCCTAAAAAGTTACCGAACATAAAGGGAGACGAGAACAGAATAGAGCAATTGTTTTTAAATTTAATTGATAATTCAATTAAATTTAATGACAAAAAGAATATAAAAATAGAAATAGGTTTTTCAGAAGATGCTGATTTTTGGAAATTTTATATAAAAGATAACGGAAAAGGTATTGAAGAAAAATACTTTCAGAAAATTTTTATAGCTTTTTCTAAATTAGAGAATGATTATAAATCTGCAGGAATAGGATTATCTATTGTTAAAAAAATTATAGACCTTTATAAAGGTAATATTTGGATAGAATCTCAATTGAAATTAGGTTCTACCTTTCATTTTACAATAAAAAAATAA
>BIBBJE_01150 Histidine kinase
ATGAAAACAGTACAACTTAAAAGAAAAAATAACTCAGATTGGAAATATTTATCAGAAGAAATAAAGCTTAAAGAACCTCTGGTTTTAGTTTTTGGGAATAGATTTTTATTAGAAAGTGAGACTATTTATGAAGAGATAAAAACTATTTTTAAAGATGGTCATATTGTATTTGGCTCTTCTTGTGGAGATATTTCTTCAGAATCTATTGATGAAAATACTATAACTATCACAGCTATTGAATTTGAGAAAAGTAATTTTGTAATAAAGACTACCAATTTTTTAGATTCAAGTTTAGATTCAAAAATAGATAGTTTTTTAGTTGGTAAAGAATTAATTAATCAATTTTCAGAAGAAGGATTAAAGCATGTATTTATTATTTCAGAAGGAAGTTTTATAAATGGTAGTCAATTAACAAAAGGAATGAATTCAGCTACTAATGATAATTTGTTAATTACAGGTGCTTTATGTGGTGATGATGCACGGTTTGAGAAAACGATATCGTCTTATAATGAAAACCCTAAGCCTGGAGAAATAGTTGCGATAGGTTTATATGGAGAATCTTTAGAAGTAACTTTTTCTATTAATGGAGGTTGGACACCTTTTGGTCCAGAAAGAATAGTAACAAAATCTAAAGGAAATATTTTATATGAACTAGATAACTTATTAGCATTAGATTTATATAAAAAATATTTAGGAGAGAACTCTAAAGAATTACCAGGAGCAGCTTTATTATATCCGTTAAAAGTAAAATCTACAAATGATGAGCAATCTATTGTTAGAACAATTTTAAATATTAATGAGGAGGATAATTCAATGATATTAGCAGGAGATATTTTTGAAAATTCTAAAGTACAATTAATGATGACTAATGTAGATAATATTGTTAATGCAGCAGAAATAGCAGCTATAAATGCAAATGAATTTAGACAGAATAAACCACAACTGGCTATTTTAGTTAGTTGTATTGGTAGAAAATTAGTGCTAGATCAAAGAGTAGAAGAAGAGGTAGAAGAGGTAATAGAGGTTATTGGTAATCAAACCACCTTTTGCGGGTTTTATTCTTATGGAGAGATAGCCCCGTTTAATGGAGAGAGTAATTGTCAATTACATAATCAAACAATGACCGTAACGCTAATTAGTGAATAA
>BIBBJE_01155 PAS domain S-box protein
ATGGGGCAGAATAAAATTGATATACTAGAAAGAGCTCTAAAAAGAGAGAAAGCTGCAAGAAAAATAGCTGAAAAAATATTAGAAGATAAGTCTAGAGATTTGTATTCAATATCTGAAGAATTAAAAGAAACAAATTTAAAACTCGAAGGGCTATTAAAAGAAAAATCATCACAATTAAAAGGAGTCTTTGATAATATCAATGACTCTTATATAATAATGGACTTAACAGGTAATGTTCTTAAAATGAATGATACAGCTGTTGAGTTTTTTGGGTATGATATTTCAAAAGAAAAATTAAACGTAGTAAATCTTATTTATCCAGAAGATAGTGTTTATGCTTTTGAATCTTTTAATGCATTGTATCAAACAGGATCCTTTTCAAATTATATTGCTAGAATTTTAACCAAAGAGAAAGAAGTTAAATGGGTGCAAATAAACGCTAGTTTAATATATGATAAAAAGGGTAAAAGAATTGCAGCTCAAGGAATAATTAGAAATATTACAGCTTCTAAAGAAACCACTGAACTAATAGAAGAACAAAAAAAAGAGTTAGATGTAATTGTAGAGAATTCATCATTAGGAATAACACTTACAGAACAAGGTCGTTTTTTGAAAACCAATAGTGTCTTTCAAAACTTTTTAGGGTATTCACAAGAAGAACTTTTACAATTAACAATTAAAAACGTTTGTTTTAAAGAAGATTTTCAATTATCTAAAGAGCATTTTGAAAAAATGGACAGCGGATTAATTGATAATTTTGTTATAAATAAAAGGTATAAAAGAAAAAATGATTCTGTTTTATGGACTAAAACAAATGTAAATGCTGTAAGAGATTCTTATGGTAAAATAAAGTATCATGTAACACTTATTGAAGATATTACGTTAAAAAGAGAAAGAACATTAATTATTGACATGATAAATGATCTTGCTAAATCTATATTAGGAAGAGATAATATTTATGAAATAGCATGGGAAGTAACTAAAATAATAGCGAAGTATTTAGAGTCTAAAGATTGTGTAATTTATTTAGTAAATCATGAAAATAATAAATTAGAACAAATAGCTTCCTATAGATTTAAATTAAACAAAAAAGTTATAAATGAATATACTTTACCTATTGGTAAAGGAATTGTAGGAAGTGTTGCAAAATCCGGAAAAGGAGAAATAGTTAATGATACTACTAAAGATGATAGGTATATTATAGAAGACGAAAGACGTTTTTCTGAAATATCAGTACCAATAATTAGCGAAGGTAAGGTTATAGGTGTTATAGATTCTGAGCATAAAGAAAAAAATCATTACAGAGAAAAACATTTAGAAACATTAGAAAATATTGCTAGTCTAGTTTCTATGCAGTTTAAAAGTGCAATAAATATAAAAGAGAGAAAAATAATAGAATTAAAAAATATTAAACTTTTAAATCAATTAGAAAGAAGTAATGATGAATTACATGAATATGCACATATTGTTTCTCACGATTTAAAATCTCCGTTAAGAAGTATCGACGCTTTAGTTTCTTGGATTAAAGCAGATAATGAAGGTAAACTTGATAAGCCAACACTTGATAATTTTGATTTAATTGGTACTACACTTGAAACTATGGAAAAATTAATTTCTAATGTTTTAGAATATTCTAGTGCTGGTTCAGAAACAAAAGAAAAAGAAGATGTTGATTTAAACATTACTTTAAATGATTTAAAAAAAATATTATTTATACCTGAAAATATAGCAATTAATATTTTAAAAAAACTACCTATAGTTAAAGGGGATAAAACTAAGTTTCAACAATTGTTTCAGAATTTTCTAAGTAATGCTATTAAGTTTAGTGATAAAGAATTTGGCATTATAGAGATAGATTACAGTGAAAAGAAAACTTTTCATCAGTTTTCTATAAAAGATAATGGTATAGGGATTGAAAAAAAATATCATGATAAAATTTTTCAAGTATTTCATTCATTAAATAAACGAAAAGATTCAACTGGTATTGGATTATCTATTGTTAAAAAAATAATTGATTTAAACGAGGGAGATATTTGGTTAGAAAGTGAACCTAATAAAGGAACTACTTTTTACTTTACTATAAAAAAAGAATTAAATGAAAACAGTACAACTTAA
>BIBBJE_01160 HNOB domain-containing protein
ATGAAAGGCATAGTTTTTACTGAATTTTTAGACTTGGTAGAGGATAAATTTGGTTTAGAGATGGTAGATAAAATTATTTCTCAATCAACATTAGAATCTGAAGGTATATATACATCAATAGGAACTTACAGCTTTTCTGAAATGTTACAATTACTAGAAAATTTAAGTAAAAACACAGCTATATCTATAGATGATTTATTATTAGTATATGCTGAGCATTTTTTTAGCGTTATAGAAAAGAGCTATCCAGGTCTTTTGGCAACTTATAAAGACCCTATAGAAATGCTAGCTTCTATTGAAAATCATATTCATATAGAGGTAAGAAAAATTTATCCAGAAGCAGAGCTACCTACTTTTGTAATTAAAGATAGAAAAGATAAATCATTAGTAATGATTTACAAGTCTAGTAGAGCTATGCATCATTTTGGTCTTGGTTTAATGAATAAAACATTTGAACACTTTAATACTACGGCAACAATTGTTTTAGAAAAAATAAAAGAAGATGGTACTGAAGTAAAATTTATTATTAACCAAGATTAA
>BIBBJE_01165 Response regulator
ATGAAAAGAACTAATTCATCCTTAGAACTTAAGCATGATATTAGTGAAGCAAAAAATGGAGAAGAAGCACTTGAGATTTTAGAAGAAAAAAGTAGTTTACCTGATTTAATTTTACTAGATTTAAACATGCCAAAAATTAATGGTATAGAATTTTTAACAATATTAAAAAATAACGATGATTTAAAACACATTCCAACAGTGATTCTAACAACCTCAGATAATCAAAAAGATTTAGAAGAATGTTATAGAATTGGAGTTTCTGGTTATATTTTAAAACCTTTAAAATATGAAGACTATGTTGAAAAAATAGAAACAGTTTTATCTTATTGGAGCATGAATGAATTAAAAAAATATTAA
>BIBBJE_01170 hypothetical protein
ATGACAATTCAAGACTTAGTTGGAAAATATAATATTATTGGAAATAATCAAGATGCTGAAAAACATACTTATAAAGGTATACTTTCTTTAAAACTTGACGTTAATAATAGAATCATTGCTAAATGGATTATTAATAATGAGCAAGAACAAATCGGAACGGGTTTTTATAATGATAATATATTAGTAATTAACTTCAATTATCAAGGAATTGATTACAATACCTACAAAGGTGTTGTTGTTTATAAATGTATATCTAAAGACATTTTAGATGGTTTTTGGTCTGAAAAACATGGAGATCCTTTGTATATAGGTAAAGAGCGTTGTTTTAGAATAACTAAAGAAAAAGAATTATTAAACTAA
>BIBBJE_01175 hypothetical protein
ATGCAATGTCCTTGTAATTCTAGTAGAGCATATAATGAATGCTGTAAAAATGCACATCAAAATATTGAATCAGTAACAACTGCTGAATCTTTAATGAGATCGAGGTACAGTGCTTTTGTTTTAGCAAATATTAATTACCTACAAGAAAGTCATCATTCAACTACACGCCCTTCTAACAGAGAAAAAAAGAAATTCTTACTTGGACAAAATCTGTTGAATGGATTAAATTAG
>BIBBJE_01180 Aspartokinase
ATGAAAGTTTTAAAATTCGGAGGCTCATCTGTAGCCAACAGTCAAAACATTACCAAAGTAGTTCAAATAGCATCTAATGCTGCTATTAAAGAAAAAGTCGCAATAGTTGTTTCTGCATTTGGAAAAACTACCAATAAATTAATAGCTTCAGCAAATAAAGCTGCTAACAACGAAGCTAATTACACCAACCTTTTTAAAGAAGTAAAACAGCATCACTTGCAAGTTATTAATGATCTTGTAAATAAAAATGCACAAGATGAAGTTTCTCAAAAAGTGAATACTTTATTTAGCCAATTACAAACTCTATTAGAGGGGTGTTTTTTATTAAAAGAAGTAACTCCTAAAACCATGGCAGCTATAAGTGGGTTTGGAGAATTACTCTCTTCATATATAATCTCAGAAGTAGCAAAGAACAATTTAGATGCTACTTATAAAGATAGTAGAGAGCTTATTAGCACATCTAATGTTTTTGATAAAGCACAAGTAAATTTTAAACTAACGAATAAAAATATTCAAGAATACTTTAATCAAAACCTGCATCAAATTACTGTTTTACCAGGTTTTATAGCAAAAGCAGAAAATGGTTTATCTACAACCTTAGGTAGAGGTGGTTCTGATTATACTGCTGCAATTTACGCCGCAGCTTTAAATGTTGATGAGTTACAAATATGGACCGATGTTAGTGGAATGTTTACTGCAAACCCAAGTGTTGTAAAACAAGCTTTTCCTATACCAGAAATATCATATCAGGAAGCTATGGAACTTTCTCATTTTGGAGCCAAAGTAATCTACCCTCCTACTATACAACCTGTATTAGAAAGAGAAATTCCTATCGTAATTAAAAACACTTTTGAACCAGAAAATACAGGAACTTTAATTACCAAAGAAGCGAAAAGTTTAAATCTTGTAAAAGGAATTAGCCATATAGAAAATATTACCTTATTAACCTTAGAAGGTAGTGGTATGGTTGGTGTTTCTGGAGTTTCTAAACGTTTATTTGAAACGCTTTCAAATAAAGACATTAATATTGTATTAATTACTCAAGCGTCATCTGAACATTCTATTTGTGTTGGTATTTATGATGAAGACGCAGAGAAAGCGACTAAAGCAATTAATGATGCCTTTGAAATTGAAATTGAACGTAAAAAAGTAAAACCTGTTATTGTAGAACAAGGTCTTGCTATTTTAGCTTTAGTAGGTGATAACATGAAAAATCATCAAGGTTTAAGCGGACAAATGTTTAGTGCTTTAGGTAAAAACAATGTAAATATTAGAGCTATTGCTCAAGGAGCTTCTCAAAAAAATATATCGGCCGTAATAGATAGTAACGACGCTAAAAAAGGGTTAAATACATTACATGAACAATTCTTTGAAGAAAAAGTAAAGCAACTTAATTTATTTGTTACTGGTGTTGGTAATGTAGGTGAACGTTTTTTAGCTCAAATACATCAACAGCAACAATACTTAAGAGACCATTTAAAAATGAATATTCGTGTTGTTGGTATTGCTAACTCAAAAAAAATGGCTTTTAATACAGATGGAATCGATTTAACTAATTGGAAAGATTTATTGGCAAATGGAGAACTGACAACTTTAGATGAGTTTTTTAACAGAACTAAAACATACAACCTTCGTAATTCTGTTTTTGTAGATAATACAGCAAATCAAAAAGTATCAGAAGTTTATGAAAAATATTTACGTACTAATATTGCCGTAGTTACTTGTAATAAAATAGCTTGTGCTTCTGATTTAGAAAATTACAAAACTCTAAAAAAAGTATCTAGAAAATACAATGCTCCGTTTTTATTTGAAACCAATGTTGGTGCAGGATTACCTATTATTGACACGCTAAAAAACTTAATCGCTTCAGGTGATAGAGTTCATAAAATACAAGCTGTATTATCTGGTAGCTTAAATTTTGTTTTTAACAACTTTAATACTTCATCAACTTTTCATGATGTCGTGAGTGAAGCTCAAAAACAAGGATATACCGAACCGGATCCTAAAATTGATTTAAGTGGTATTGATGTAGCTAGAAAAATATTAATTCTTGCTAGAGAAAGTGGATATGATTTAGAATTATCAGATATTGAGAATAACTCTTTCTTACCTGAGAAAAGCTTAAATACGACTAATAATGATGATTTTTACGCAAGTTTAACCGAATTTGAAGCTCATTTTCAACAAATGTTTAAAGAAGCTAACGATAAAAATTCTCGTTTAAAATATGTAGCTGAATTTTCTGATGGTAAAGCTAAAGTTGGCTTACAACACATTCCGTCAGATCATCCTTTTTATAATTTAGAAGGAAGTGATAACATTGTATTATTTTTTACAGATAGATACCCTGTTAATCCTTTGATTATAAAAGGTGCAGGTGCAGGTGCTGATGTTACAGCTTCAGGAATTTTTGCTGACGTAATTAGAATAGGTAACAATTAA
>BIBBJE_01185 homoserine kinase
ATGAATTATATAAAAATATTTGCTCCTGCAACCGTTGCTAATGTTTCTTGTGGATTTGATTCGATGGGATTCGCTGTAGATACGATGGGTGATGAAATGACCTTCACTAAAACTACAGAAAAAGGAGTGCAAATAACAGAAATTACAGGAGCTGATGGTTTAAGTTTAAATCCTACAGAAAATGCTGCTGGTGTAGTGGCTTTAGCAATGTTAGCAAAACATCATGTTAACTTTGGTATTAAAATAACCATGCATAAAGGTTTTTCACCAGGCAGTGGTTTAGGTAGTAGTGCTGCGAGTTCAGCAGGTGCTGCTTTTGGTGTAAACGAATTACTAAACAAGCCTTTTTCAGCATTAGAACTAACAAAATTCTCTATGTTAGGTGAAGAAGCTGCTTGTGGTACTCCAATAGCTGATAATGTAGCAGCAGCTGTTTATGGTGGTTTTGTTCTTATTAGAAGTTACGACCCTTTAGATATTATAAAACTACCGGTACCTGATGAATTACAACTCGTTGCTATTCACCCGCAAATTGAAGTAAAAACCAAAGATGCTCGTGAAGTTTTACCTGATAATGTACCTTTAAAAAGTGCGGTTACACAATGGGCAAATGTTGGTGGATTAGTAAGTGGCTTACACACCAGTGATTATCAACTGATAAGTAATTCTTTAACTGATGTTATTGTTGAACCTGCTCGTAAACATTTAATTCCACATTTTGATTTAGTTAAAAGTGAAGCTATTAAAGCTGGTGCTTTAGGTGCAGGAATTTCAGGATCGGGACCAACTATTTTTGCTTTATGCAAAGGAGAAGAAGTTGCTAAAAAAGTACAAACTGCTATACGAAATGCGTATGCTGATAAAAATATTGATTTCACTTTGTTTTCATCAAAAATAAATACAGAAGGTGTTCGAATTTTAGATTCAAAATAA
>BIBBJE_01190 Threonine synthase
ATGCAACACACAAACAACACAAAAATGAACTATTATAGTCTTAATAAAAAATCACCTAACGTAAGCTTCCAAGAGGCTGTAGTTAATGGGTTAGCACCAGATAGAGGTTTGTACTTCCCTGAAAACATTACACCCTTGCCTAAAGGTTTTATTGATAATATCGGAAACTATTCTAACGAAGAAATAGCTTATGAAGCTATTAAACAATTTGTAGGCGATGAAATTCCTACTGAAATATTAAAGAAAATTATTTCAGAAACCTTATCATTTGACTTTCCTGTTGTAGAAATAGAAGAAAATGTAAGTACTTTAGAACTCTTTCACGGCCCTACAATGGCTTTTAAAGATGTTGGTGCTCGATTTATGGCGCGTTGTTTAGGTTATTTTAACAGAAATAATGACAATGAAGTTACTGTATTAGTTGCCACTTCTGGAGATACAGGAGGAGCGGTAGCTGATGGTTTTTTAGGTGTTAAAGGTGTAGATGTTGTTATTTTATATCCTAGTGGAAAAGTTAGTGATATACAAGAAAAACAATTAACTACACTCGGACAAAACATTACCGCTTTAGAAGTAGATGGTGTTTTCGATGATTGTCAAGATATGGTTAAAACTGCATTTTTAGATAATGAAATCAACCCTATTTTAACTTCGGCCAACTCTATTAATGTAGCTCGTTGGTTACCACAAATGTTTTATTTTTTCTTTGCTTACAAACAAGTATACAAGCAACAAAAAGAAGTTGTTTTTTCAGTACCAAGCGGAAATTTCGGAAATATCTGCGCAGGTATTATGGCACAAAAATTAGGTTTACCTGTCAAGCACTTTGTCGCTTCTACAAATATAAATGATACCGTACCTAATTATTTGATAAATGGATTGTATGAACCAAAGCCTTCAAAAGCAACTATTTCAAATGCTATGGATGTAGGAAATCCAAGTAATTTTATACGTATTCAAGAATTATTTGCAAACAATATTGAAGCTTTAAAAAATACGTTCTCATCATTCTCTTTTACAGATAATGAAACTCGTGAAGCTATGGAGTTAATTTATAAAAAAAATAGCTATGTTGCAGATCCACACGGAGCAGTAGGATATTTAGGTTCTAAAGAATACCAAAAAGAGAATCCTAATGATTTATGTATTTTTTTAGAAACTGCTCATCCTGTTAAGTTTTTAGATGTAGTTGAAAATACATTAAAAATTAAAGTAGCTATACCAGAACAAATTAAATCTGTAATAAATAAAGAAAAAAGTGCTATTAAAGTCAGTAATTACAATGATTTAAAAAAATATTTAAACTCATAA
>BIBBJE_01195 hypothetical protein
ATGCAAGTAAATGTAATTGCACAAACAAAGGTGAAAGAATTACCAATTCAGTTTGGAGAGACTTTTTTATTATCTAGTAATAAAAGAGCTGTAGTTAGAAGCAAAGATGAATGCCTAAAAATAGAAATAATAAATTTTATTGAAGAGTGGGGGTATGATGCATCACCAGAAGTTGAGAACCGTAATTATTATTCTGATGTACAATACACTTTAAGAATTTTAGTAAAAGATATTGAGAAAATGTATAGTTTTTACAGTTCCGATATTAAATATAAACATAAGTTTAGTCTTGATTTGGAGAATTATAAAATCCTTATCCTTTCTGATAAGTATACAAATACATCTGCATCAATTAAAATGAAAATCAATAGAATAGATTAA
>BIBBJE_01200 hypothetical protein
ATGGATGGATTAAGGATAATATTGCTAGGAGTTGGAATTATAATATTAATAATTAACTTTTTTATTAATTCAGGAAATTTGATTAAAATAATATCATATTGTTTTAAGACAAATACTATAGGAGAATATTGGGAATTATTCTTTAAAAGTTCTGTTAGTGGTAAAGCGATTATTTCATCTATTATTGGATTTGTGTTAGCAGTTATTGTTTTTATAATAATAACACCTTTTATTTTAGTGAAAAAATACCTTTATGGAAAAAAAATATCCACTCAACTTGAGGAAGGTTTATTTTTTGAATACGAAGATTTAAAATTTGATGAAAATATTTTTTATAATTCAAACATAAATAAAGTTTCTGGTTTACAAATAGATAAAATAAATGTAACGGGGAAAATTAGAATTGATGCTATAATGCTTATAAGTGACATAGATAAAATATGTAAAATACAAGACAAAGAGTTTACGTATTCGGTAATGGATAAAATAAAAATCAATGATACTAAAGAAGCTATAGTGCCTATAATTTTATCAATTGATGGAGAAAAATTTCCAACATATTTTATTTTTAACGAAACTCATAAAAAGCAATTTTCTAAAATTACCAATACCTTATATAACCAAGGATACAAGAAAAATATTTATTTTTCAACAATAAAAATGTAA
>BIBBJE_01205 hypothetical protein
ATGAAAAAGGTAGTTTATCCATTAATGATTGTGGTATTTATAATGTTCGCAAATTCTTGCGGTAAAAAAATGACTTTTAAAGATCAGATAAAGAAAGATGTTCACGAAAAAATATCTAATGGTTACTGCGAAGCAAAAAAGGTAGCGAAAAATGCCAAAATTAAGAACCTTACTATAGGAGAAATAACGCCGATAGGAGATACAGGGATGATTGATGTTTCGTTAGAATTTGACGTTATTGATTCAGAGGGAGTAGAACAACACATAAAAGAAGCAATGCTCTATTTAGAAAAAGAAAATAAGAGTCGTAAAGTACTAGCTATTTTTTGTGATTATGACTATAGACATTAG
>BIBBJE_01210 serine hydrolase
ATGGTTTATAGATTATTTGTAATATTTATTTTCTTTACAGTTTTAGGTTGTCAGTCTGATGAATCAATCAAATTGGATTCACTAGAAGAAGCTTTTTATTTTCCGCCAAATAATACGACTGATTGGGAAACTACACTACCCAATAAGTTAAATTGGAACTTGAATAAGTTGGAAGAATTAGAGCGTTTTCTTATTAATGAGAATACGAAATCTTTTATGGTATTGGTTGAAGGCAAAATTGTGGTAGAAGAATATTATAATGGACATACAGTTAATGATACTTGGCAATGGAACAGCGCAGGAAAAACTTTGGTTACAGCAACTACGGGTATTGCTCAAAAAAATGGATTAATTAATATTGAAGATAAAGTATCAGAATACCTAGGTGACGGATGGACGAACACAACAACTCAACAAGAAAATTTAATTACAATAAAGAATTTACTATCGATGACATCAGGACTAAATGATGAACCACAGTTAGTTGTTAAATCTAATTTAACTTATCTAGCTAATGCAGGAACAAGGTGGGCATATGCTAATGTATTTCAACGATTGATGAATATTATTGAAAAGACAAGTACTACAGATTTTGAAAATTATTTTAATAATGAATTACGTAACAAAATAGGTATGACAGGATCTTGGAATAATGGTTTTATCTATCGTATTTATAATAGCGATGCAAGGAGTATGGCTAGGTTTGGTTTATTAGCTTCTCAAAATGGAAAATGGAACGGAAAGCAAATTGTTAACGAAAACTTCTTTATAGAAAGTACAACAACATCTCAAAACATTAATCCATCTTATGGGTATTTATGGTGGCTAAACGGAAAAAACGAATATATGTTACCATCTTCTCAAACAAAGTTTACAGGCGAACTGGTTTTTAATGCTCCCAAAGATATGATTGCAGCTATAGGGAAAGATGGTCAACGCATTTACATCGTACCTAGTAAGAATATCGTAATTATTAGAATGGGAGAGGCAACAGGATCTGGAAATAATTTTGCGCTGTCTTCCTTCGATACTATTTTTTGGGAGAAATTTAATGAAGTAGTTAATTAA
>BIBBJE_01215 hypothetical protein
ATGTTTTCAACTTTATTAACTCTGCATTCTATAACTCGCTGGATTGTATTAGTTTTTTTGCTCTTTTCTATTTATCGGGCACTAGTTGGTTACATAACTAATAAAGCTTTTTCAAAAACAGACAATGCTTTTCGGCATTGGACAACTACTTTTGCCCATATTCAATTAATGATTGGTATGACCCTTTACACTCAAAGCGCTATTATAAAATACTTTTGGTCAAATACTAAATTAGCTATAAAAAACTTAGAATTAACATTTTACAGTTTAATACATATTGTTTTGATGACAACTGCCATAGTATTATTAACAATTGGCTCTGCCATAACAAAAAAACAAACAAGTGATAAAGATAAATTTAAAACAATGTTAGTGTGGTTTTCCATTGTACTAATTATTATTTTTATTGCAATTCCTTGGCCATTTTCTCCATTATCAAGCAGACCTAATTTTAGAGCATTTTAA
>BIBBJE_01220 Arginase
ATGCTACAATTATTTTCTCAAAAAAACATTACAGATTTTGTAAATCCCCGAGAAGGAGAAACAAAACTAGGTGAACATGCACAAACCATTTTATCAATTGAAAAACTTACAGATTCTACAGCTAAGTTTGTTATTATTGGTGTTCCTGAAGATATTGGTGTAAAAATGAATTATGGTAATGGTGGTGCACATACTGCTTTTACACCTGCTTTAAAAGCATTTTTAAATACACAAGAAAATCAATTTATAAGCGGAAAAGATATTCTTATTTTAGGGTATTTAGATTATTTAAAGGAAGCATTAAATTTTGATGGCTCAGATAGAGAAAAAGGAGATTTATTGGTAAAAATTATCGACAAAGAATTATCTGAAATTATTAAACTAATTATTAAAAGTAACAAAACTCCAATTATTATTGGTGGCGGACACAACAATTCTTACGGTAACTTAAAAGGATTATCAGAAGGTAAAAACAATCCTATTAACGTAATAAATTTAGATGCACACACCGATTTACGTCGTTTAGAAGAGCGTCATAGTGGTAATGGATTTTCTTACGCAATAGAACATAACTATTTAGATAAATATTTTATGTTTGGTTTACATGAAAATTACACCCCTCAATATGTTTTTGATATTATTCATAGTAATACAAATATAGATTATAATACCTATGAAGAATTAGAAGTATACAAATCAATTCCCTTTGAAAATGAATTGCTACGTGCTAAAAACTTTATTAAAGATAAATCTTTTGGTATTGAAATTGATTTAGATTGTATTCAAAATTTTCCAAGTAGTGCAATGACTCCTAGTGGATTTACATCTCAACAAACAAGAGAGTTTGTTTATTATTTTGCTAAAAACATCAATGCTAGTTATATTCATATATGTGAAGGTGCCCCGTCAGTAGTGCAAGAACCTACTGCTATAAACCAAGTTGGAAAATTTATTAGTTATTTAATTTCTGACTTTATAAAAGCAAAAAACAATATCTAA
>BIBBJE_01225 ABM domain-containing protein
ATGAAAAACGTAATAGTAGCGCAAATAAGCGTTAAAAAAGAATTTAATACTGAATTTTTAGATTTTGCAGAAATAATGGTTGCTAAAAGTAATAATGAAGATGGTTGTATTACATACCGTTTAAATAAAGATGTATATAATGATAGTGAATACATTTTTTACGAAGAGTATATAAATAAAGAAGCCATCGATTTTCATAATACATCTAGTCATTTTATTGATTTTATCAATAAAATTTCACCTATGCTTTTAAAAGAACCTATTATTAATATTTATTAA
>BIBBJE_01230 DNA-binding response regulator
ATGAATGTTATTATTATTGAAGACGAGAAACCAGCAGCAAGGCGCTTAAGTAGAATGCTTTCTGGATTAAATATAGAAGTGCAAACAATGTTACATTCTGTTGAAGAATCTATTAATTGGTTTCAAGATAACAAACATCCAGATTTAATATTTTTAGACATTCAGTTATCTGACGGATTATCATTTGAAATATTTGAAGAAATAGAAGTGAAATCAGCCATTATTTTTACAACAGCTTACGATGAATACGCATTAAAAGCATTTAAATTAAATTCAATTGACTATCTATTAAAACCGCTTGATGAAGACGAGTTAAAGGTTGCTGTAGATAAGTTTAAAGAAAACCAGATAAAACAATCTGATGTACAGGTTAATATTGATGATATTAGAAAATTGTTAATTAATCCAGTTGATAGAAAGTTTAAAAAGCGTTTTACAATTAAGGTTGGTCAACATATAAAGATTATACATGTTGATGAAATTGAATGCTTTTACTCTGAAAACAAATCAACTTACATTCATACGAACGCTAATAGAAATTATTTAATAGATCATTCTCTTGAGCATTGGCAAGAACAATTAAATCCTGAACATTTTTTTCGTGTTAATAGAACTTTTATAGTTCATATAAATGCTATAAAAGACATTATATCATATACAAATTCTCGTTTAAAAATAATACTACACACTTATACAGAAACTGAAATAATAGTAAGTAGAGAGCGTGTAAAAGAATTTAAAAACTGGATTGATTAA
>BIBBJE_01235 2TM domain-containing protein
ATGGAGTTAAATAATCAATCAGAAAGATATCTAAAAGCACAAGAAAGAGTTACAGAAATTAAAAAGTTTTACAAACACTTAGTTGTATATATACTTGTAAATTTGTTTTTCATTGGAAGAAGAATTTATAAAGATATTAAATACGGGGATTCATTTGAAGAAGCTTTTTTTGATATTGACAATTACCGTTTTTTCTTTTGGTGGGGAATAGGTTTATTAATACATGCATTTAATGTATTTGGTAAAGAAAATTTGTTTAGCAAGAGTTGGGAAGAGCGTAAGGTTAAACAATACATGGATAAGAATTAA
>BIBBJE_01240 2TM domain-containing protein
ATGGGAAATTATACACAAGTTGAAAAAAGAGTAAAAAGAATTAAGAAATTTTATAATCATCTTCAGGTTTTTGCAATTATGATGATTGTTTTATTACTTTTTTCAAATAGAATATTTGATTTCTTCGAAAGCCATATTCATAATCCAGGTACATTAAAATGGGCAAGAACTAATATTTGGGTAAACTGTTTATTATGGGCGTTTGGGCTTTTAATACATGGTCTGTATACTTTTAAATATAAAGTTACTTTTATAGAGAAGTGGGAAAAACAGAAAGTAGAAGAATTAATGAATGAAACAGAATAA
>BIBBJE_01245 2TM domain-containing protein
ATGGAAAGAGATTTTACAGAAGAGCATAAATATTTATTAGCAAAAAAAAGAGTTGAAAAAATAAAAGGATTTTATATTCATTTAGCCATTTATATACTTGTAAATATTTTTATTTCTGGGGTTATTATTTTTGGATTAACTGAAGACAATGAGCTAAGCTTTAAAGAAGCTGCAATCCATTTCGGAACCTACTCAACTTGGTTGTTTTGGGGAATAGGAGTGTTTTTTCACTGGTTAGGAGTTTTTGGATCTAATTTATTTTTTGGCAAAGAATGGGAAAAAAAACAAGTTGAAAAGTATATGGATGATAATAAATTTTAA
>BIBBJE_01250 Histidine kinase
ATGGAAAAATATAACACCCTTGAATATACGTATCAATTAGCAAAAAAAAGAGTAAAGAAGATAAAAGGATTTTACACACATTTAACAATTTACTGTATAGTTATACCTATTATTATTTTTACAAACTTAAATTTTGAGCCACATTTTCATTGGTTTTGGTTTTCAGTAGTAGGTTGGGGAATAGGACTTTTTTCACACTGGTTAAATGTTTTTGGGTTTAAAATGATAGGTTTAGGAAAAGGCTGGGAAGAAAAGAAGATTAAAGAATTAATGAACGAACAAAATAATAACTAA
>BIBBJE_01255 2TM domain-containing protein
ATGAAAACACCTATTAAAAGTATAAAAAATGATATTTGGATTTGTTTAAAGTTAACTATTGCATTTGGTGTTTTTTTTATCGTAATAAATCAACAATTTACATTAAAAGGTGCTGCTTTAACATTTTTAATTTCAGCAATGTATTCTTTTATATTAGGTTTAGGTAATGGGATAGTTAATGATTATTTAAATACAAAGTGGGATTGGGTAACCCAAACGGATCAACGTGTTTGGGCAGGTGTGATTGCTACAGTTACTTATACCGTTATAGCTGTTTTAGTCATTCATTACATACAATATGTAGTTATGTTTGATCATCCAGTATCTAATTTTTTTAAAGGATATTTAATCTGGGTGCATTTATTTGCAATTATAATATCATTAGGTATTGCAGTTTTTTATCATGCACGTGGATTTATGATAAATTGGAAAGCTTCTGTAAAGCAGGAAACAACTCAACATGAAATTGTAGCGAAAACAGAAACAGCTAAATTTGAGACATTAAAGAATCAAATAGATCCACATTTTTTATTCAATAGTTTAAATGTATTAACTTCTTTAATAGGAGAAAATCCAAATCAAGCAGAAAGATTTACTACTAAATTATCTAAAATTTATAGATATGTTTTAGAACAACGAAATAAAGAATTGGTTCCGTTAGAAGAGGAATTAAAATTTGCGAGAGCTTATATGGAGTTATTACAAATGCGTTTTGAAGATGCGGTACAGTTTAATATTCCGTTAGAAGTTAGTAATTCAGAATTAAAAATTGTTCCATTATCATTACAGTTATTATTAGAGAATGCAGTAAAACATAATGTGGTGTCATCGTTAAAGCCATTAGAGATAAATATTTTTGAGAAAGAAGGTTTTTTAAAAATTAAAAATAATATTAATCCTAAAGAAACTTTAGGGAAAAGCACAAAGGTTGGGTTAAGAAACATTGCAGATCGTTATGGTTTAATAACCAATAAAAGTGTTGAAATAACAAATAATAATAAAATATTTACAGTGAGTTTACCACTGTTAACAAAAACAAGAGATATGTCATTTAATACAAATAATATTGAAAATAGCAAATATGTAAGAGCTGTAGAAAGAGTAGAGAAATTAAAAGAATTTTATCAAAATTTAGCATCATATTGTGTAGTAATTCCTTTTCTAATATTTATTAATTTAAAATTTTCACCTGGTTTTCAATGGTTTTGGTTTCCGATATTTGGTTGGGGGATAGGATTAACTTTTCATTTTTTAGAAGTAAATAATTATAATATTTTTTTAGGAAAAGGTTGGGAAGAACGAAAAATTAAAGAAATGATGAAAGAAAGTGAAACTAAAAAATATGACTAA
>BIBBJE_01260 DUF2141 domain-containing protein
ATGAAATTCTTAACAATATCTTTATTAATGATAGTATTCTTTGTAACAGAAAAATTAACTGCCCAAAGTAGTAAAATAACGGTAACTGTTATTAATGCTACTTCAGATGCAGGAAAAGTAAGTTATGCTTTATACAATAAAGAAAACTTTAGAAAAGAACCTATACTAGCAAAATCATCTGTTATAAAAGAAGGTAAAAGTATTGTCGTTTTTAATGATGTGCCAAAAGGTGAATACGCTGTTATTTGTTTTCATGATAAAAATGATAATGATAAAATGGATTTTCAAGCAAATGGAATGCCAATTGAAGATTATGGGGTTTCAACAAATAATATAAATCGTTTTGGGCCTCCTGTATTTGAAGACGCCAAGTTTACCGTTATTGATAAAGATGTATCTTTAGAGATTAAGTTTTAA
>BIBBJE_01265 RNA polymerase subunit sigma-70
GTGAAAAAAGAACTAGAAAATAAATTTTTAGCAGATTTCGAAGCCAATCAAAACATTGTGCACAAGATATGTAGGCTTTACACTACAAATCAAGATGCACATAACGATTTGTTTCAAGAGATAACTATTCAGTTATGGAAAAACTATAGTAAATTTAGAGGAGACGCTAAATTTAGTACTTGGATGTATCGAGTTGCTCTAAATACAGCAATTTCTTTATATAGAAAATCTACGAGAACTGTAAAAACGCAAGATATTGCTGATTATGCTTTTAAAATAAAAGCCGAAGATTATGATGAAACTGAAGAATTACAATTAAAAGCGTTATACAATGCAATTCGTAAACTAAATGATATTGACAAAGCGCTTATCTTTTTATACTTAGAAGATAAACCCTACAAAGAGATATCAGTAACTTTAGGTATTAGTGAAGTAAATGCTAGAGTTAAAATGAACAGAGCAAAAGATAAATTAAGAAAAGTATTAAACCCATAA
>BIBBJE_01270 hypothetical protein
ATGGATTTAGATAAATATAAAAAAGCATGGGATAATCAACCTAAAGAAACAGATACTGTTTCTAAAGTTGATATCTATAAAATGGCACATTCGAAGTCATCATCAATAGTAAAATGGATTTTTATTATTGGAATATTAGAGTTTTTATTTTGGATTGTATTAAACTATTTAACCGCAAAGAGCGATTATATGAAAGTTTATGACCAACTACATTTAACCTCTTTTATTCAGTTTACCTATTACGTTCATTATGTAGTTATTGTTATTTTCTTATATGTTTTTTATAAAAATTATTCCTCAATTTCTATAATGGATGGAACAAAAGAGCTTTTAAAAAACATCTTTAAAGTTAGAAAAACCGTTAAGTTTTATGTGTACTATAACCTAATTACTTTTGTTATTATATCTTTAATTGTAAATATTATTATTTTTAGTGATCAAAATAATTTAAAAGAAATTTTTAAAACAGAGAGCGCTAGCATTAATGAATCTAGTTTTTTCATTATAATGATAGTAGTTCAAGTAGTTACTCTACTGATATTCTTAGTCTTATTTTGGCTCTTCTACCAACTACTTTATGGTATTTTATTAAAAAAATTAAACAAAAATTACAAAGAATTGACTAAATTGGAGGAATTAAATTAA
>BIBBJE_01275 hypothetical protein
ATGAAAAAAATAATATTTTTTTGTTTTGCTTTATCATCAATAGTAAGTTTTTCTCAAGATTCTAATTTTTGGGGCAATGTTCGTATTGGAGGTACCTTTGGTTTTAGCCTTGGCTCAAACAGTACTAGTGTAGCTATTTCACCTAGTGCTATTTATGATTTTAATGAAGAGTTTTCTATAGGTGCCAGTATTGGATACTTGTATAATAAAAGTAAAAGTTATAGTGCTAATGTTTATTCTGCTAGTGTTATTACCTTATATAGACCTATTCGTACAATAGAGTTTTCTGGTGAATTAATACAATCTTATGTTAATAGAACCATCGGAGTTATTAAAGACAACTATAGCTATCCTTCTTTAAATCTTGGTGCTGCATATGTTACAGGAAAAATTGCTTTTGGTGTTCAATATGATGTTTTATATAAAGAAGATAAGAGTATTTATTCAAGTCCCTTATCTCCTTTTGTAAGAGTTTTCTTCTAA
>BIBBJE_01280 Threonine aldolase
ATGACAATAGATTTAATAAGTGATACGGTTACAAGGCCATCAAAAGAAATGTTAGCGGCAATGATGAGTGCTAAAGTTGGTGACGATGTTTTTGGTGCAGATCCCACGGTAAATGAACTACAAGAAAAAGTAGCAAAAATGTTTAATATGGAAGCTGCGTTATTTTTTCCTTCAGGAACAATGGCAAACCAGGTTGCTATTAAAATACATACACAACCAGGAGATAAAATGTTTTGTGATAAATGGGCACATGTTTATAATTATGAAGGTGGTGGAGCTGCTTTTAATTCAGGAGTAACTTCTCATTTAATAGATGGTAATAGAGGGATGTTTACTGCCGATCAATTAGCAAAAGTAGTTATTGGTAGAGGAGATATTCATGTTCCATTTAATAGATTGGTTTGTATTGAGAATACAACAAATAAAGGAGGAGGGGCTTGTTGGGATTTTGAAGAATTAAAGAAAATTCAAAAAATAACAAATGCTAATGATTTAGCATTTCATTTAGATGGTGCTCGCTTATTTAATGCGTTGGTCGCTAAAAACGAGACAACAACACAATATGGTGAGTTATTTGATACAATTTCTATTTGTTTATCAAAAGGATTAGGTGCACCAGTGGGGTCTGTTTTAATAGGAACCAAAAAGCATATAGAAAAAGCATTACGAGTACGTAAATTATTTGGGGGAGGAATGCGACAAGCTGGTTTTTTAGCAGCAGCAGCAATTTATGCTTTAGATAATAATGTAAGTCGTTTAGCAGAAGATCATAAAAAAGCACAGCTGATAGGAAAAGTCTTAGGGAACTGTTCTTATGTAAAAAAAGTTGAAACTATTGAAACTAATATTATCATTTTTTATGTAAATGATACTATTAACCCATTAGATTTTATTAATAAAATGGAAGAAAAGGGGATATTATTGATCTCTATGGGAGAAGGTAAAATACGTATTGTAACCCATTTAGATTTTTCAAATGAAATGCTTGAAAAACTGTTAAATGAACTTAAATGCTTTTAG
>BIBBJE_01285 hypothetical protein
ATGAAGGATACTTTACTTTTTATTATGATGAAAGTAATAACATTATTAGAAGTAGGTAAATTAAATTCTGATTTTTTATATGTTTGTTCTTTGCCCGAAGATATGCAATTGAATGATGTAAGATTAGATAGGAGTTTGGTGATAGAGTAG
>BIBBJE_01290 Peptide chain release factor 2
ATGATAACACAAGAACAGTTTAAAAATATATCAGAGCGTATCTCTAAATTAAAGTCGTATTTAGATATTGACAAAAAATTGATTGAAATAAATAACGAAGAAGAAAAAACTGTTGATCCTAACTTTTGGAATAACCCAAAAGAAGCAGAAATTTTAATGCAATCTCTTCGTTTTAAAAAAAAATGGGTAAATGATTATAATTTAATCATTTCAATGAATGAAGATCTTAATGTTTTATATGATTTTTATAAAGAGGGAGAAGTTGATGAAGCTGAAGTAATTGATCAATTTGATAAAACAATCACTTTTTTAGAAGATATTGAATTTAAAAATATGCTTTCTGATGAAGGTGATAGCCTAAGTGCAACTATTCAAATAACAGCTGGTGCCGGTGGTACTGAAAGTTGTGATTGGGTAGAAATGTTAATGCGTATGTATACCATGTGGGCTGAAAAACAAGGTTTTAAATTAAAAACTTTGAATTATCAGGCTGGTGATATTGCTGGTGTAAAAACAGTTACCATAGAAATTGATGGTGATTATGCTTTCGGATGGTTAAAAGGTGAAAATGGCGTGCATCGCTTAGTTAGAATTTCTCCTTTTGATAGTAATGGTAAACGACATACTACTTTTGGGTCAGTATATGTATATCCTGTAGCTGATGATACTATTGAAATAGAAATCAACCCTGCAGATATTGAAATTGTTACAGCTCGTTCTAGTGGTGCTGGTGGACAAAATGTAAATAAAGTTGAAACTAAAGTTCAATTAACACATAAGCCAACTGGTATTCAAATTCAATGTTCTAACTCACGTTCACAACATGATAATAGAGCTACTGCTTTAAAAATGTTGAAATCGCAATTGTACGAGATTGAATTACAAAAAAGACTAGCTACTAGAGAAAATATTGAAGCAGGTAAGCTTAAAACCGAATGGGGGAGTCAAATTAGAAATTATGTAATGCATCCTTATAAGTTAGTGAAAGATGTACGTACAGCTCATGAAACAGGTAACGTTGCAGCTGTAATGGATGGAAACATTAATCCTTTTTTAAAATCTTACCTAATGTTAAACGGACAAAAAGATAACTAG
>BIBBJE_01295 Arsenate reductase (Glutaredoxin)
ATGATAAAAATATACCACAATAATAGATGCAGCAAATCACGTTGCGGATTAGAAATTTTAGAAAATTCAGGAAAAGAATTTGAAGTTGTGAAATACTTAGAAAATATTCCTACCGAAAATGAATTAAAAGAAATTATTAATTTACTAAATATCACTCCTATTCAACTTGTTCGTAAGAATGAAAAAATTTGGAAAGAGGAATTTAAAGGAAAAGAATTATCTGATGCTGATATCATACAAGCTATGATTACTAATCCTAAGTTAATTGAACGACCAATTGTTATAAATGGTACTAAAGCTGTTATTGGGCGTCCTAGTGAAAATATTTTAGCCATTATTTAA
>BIBBJE_01300 Glycosyl transferase family 2
ATGAAGTTAAAATTCTCTATAATTGTTCCTGTTTATAATAGACCGCAAGAAATTTATGAACTACTTAAAAGCCTTGTAAAACAAGAGTTTGAAGATAGTTTTGAGGTGATTGTTATTGAAGATGGATCACAATATTATTCAGAGGGTGTTGTGAGTTGTTATAAGGATAGACTAAGTATACAATATTTTTATAAAGATAATAGTGGTGCAGGAGCAAGTCGTAATTTTGGAATGGAACGTGCTAATGGTAACTATTTTATTATTTTAGATTCTGATGTAATCGTTCCTCCTCAGTATTTATTAGAAGTACAAAAATCTTTGCAAGAAAACTATACGGATGCTTTTGGAGGTCCTGACGCTGCACATGAGAGTTTTACATCACTACAAAAAGCGATTAATTATTCTATGACTTCAGTGTTAACAACAGGTGGAATTAGAGGAAAGAAGAAAGGAATAGGGAAGTTTCAACCAAGAAGTTTTAATTTAGGAATTTCTAAAGAAGCTTTTGAAAAAACAGCAGGTTTTTCTAAGATGAAAGCTGGTGAAGATATTGATTTAACGTTTCGTTTATGGAAAAATGAATTTAAAACTCAATTAATTGAAAAAGCATTTGTATATCATAAGCGTAGAAGTACTATAAAACAGTTTTTTAAACAAACTTTTGCATTTGGAACAGCAAGACCAATTTTAAACAAAAAATATCCAAAAACAGCAAAAATCACTTATTGGTTTCCTAGTTTATTTATTATAGGTTTTGATACAAGTATTATCTTAAGTTTCTTTGGTTACTGGCAATTTTTAGTTTTTTATAGTTTTTATTTCTTATTTATTTTTATAGACTCTTTAAGTCAGAATAAAAACGGTAAAGTTGCTTTTTTAAGTATTATAACCACCTTTACACAATTTTATGGTTATGGTTTGGGATTTTTGGAGTCGAAGTTTTTAAAAAAATAA
>BIBBJE_01305 Heme oxygenase
ATGAATACTATTTTACATATTGAAAAGGAATTAGCTCCTCTAAGAAAACAATTAAAAGAGCATGCTTTATACACATCACTAAAAAGCATTGACGATATAAAAATTTTTATGGAGTCTCATGTTTTTGCAGTTTGGGATTTTATGTCTTTATTAAAAACACTACAGCAACAATTAACTTGTGTGAATTTGCCATGGATTCCTGTTGTAAATCCAAAAACAGCGCGATTTATTAATGAAATTGTACTTTGTGAAGAAACAGATGTAAATGAATTAGGAGAGCCTAAAAGTCATTTTGAAATGTATATTGATGCAATGAAAGAAGTAGGAGCTGACATTACTGAAATGAATTCCTTTATCTTTAAACTAATTGAAGGTAAAAATATTAATGAAGTAGTAAATAGTAGTATTGTTATTGATGAAGTAAAGGAATTTTTAAAATTTACATTCGATGTTATTAATACTTCAGAGCCTCATATTATAGCTTCAAGTTTTACTTTCGGTAGAGAAGATGTAATACCAGATATGTTTTTTGAGATAGTTAAGAATACTGAAGAAAAATCGAATCTTAATTATAATAAATTAACGTATTATTTAAAAAGACATATAGAATTAGATGGTGATGAACATGGACCATTATCACTACAAATGATAGAAGAATTGTGTGGTGAAGACCAACAAAAATGGGATGATGTATTGTATTATGCAAAAGAATCATTACAAAAGAGGATTAATCTTTGGAATGGTATTGCTAAAAAGATTAACCTTAGTATTTTAGTGTAA
>BIBBJE_01310 Enoyl-[acyl-carrier-protein] reductase [NADH]
ATGTACAACTTATTAAAGGGTAAAAAAGGAATTATTTTTGGAGCATTAGATGAAAATTCTATTGCATGGAAGGTTGCTGAACGTGCACATGAAGAGGGAGCAGAGTTTGTATTAACGAATGCGCCTATTGCAATGCGTATGGGACAGATTAAAGAATTAGCAGAAAAAACAGGATCTGAGATTATACCTGCAGATGCTACTTCTATGGATGACATAACAAATTTAGTTGAAAAATCAATGGAGATTTTGGGAGGTAAAATAGATTTTGTTTTACACTCAATCGGTATGTCAGTTAATGTACGTAAAGGACGTCATTATACAGATTCTAAATATGATTTTACAACGAAAGGATGGGATGTTTCAGCTGTTTCTTTTCATAAAGTAATGAATGTTTTATATAACAAAGAAGCCATGAATGAATGGGGAAGTGTTGTTGCGTTAACATATATGGCAGCTCAGCGAGTATTTCCTGATTATAATGATATGGCTGATAATAAAGCATATTTAGAATCTATAGCCCGTAGTTTTGGATATTTCTTTGGACGTGATCATAAAGTACGTGTAAACACAATTTCTCAATCACCAACGCCAACTACTGCTGGACAAGGTGTAAAAGGTTTTGATGGGTTTATATCATATGCTGAAAAAATGTCACCATTAGGTAACGCAACAGCATTAGAGTGTGCAGATTATACAATTTCATTGTTTTCTGATTTAACTAAAAAAGTAACACTTCAAAACTTGTTTCATGATGGAGGTTTTTCTAACATGGGAGTAAGTACAGCTGTAATGGATAAATTTACTGAAGAGTAA
>BIBBJE_01315 DNA repair protein RecN
TTGCTGACACACTTATCCATACATAATTACGCGTTAATCAATCATTTAGCGATTGATTTTACAAAAGGTTTATCTATCATAACAGGTGAAACAGGAGCTGGTAAATCCATTTTATTAGGAGCCTTGGGCTTAGTAATGGGAAATCGAGCTGATTTATCTTCCTTAAAAAACACAGAAAAGAAATGTGTTATTGAAGCTAAATTTAATATTGACGAATATTCTTTACAAAGTTTATTCGAAAAATTAGATATAGATTATGAAGCCGAAACGATTATTCGTAGAGAAATTCTTCCTTCAGGTAAATCAAGAGCATTTGTAAATGACACTCCTGCAAATTTATCAGTTTTATCAGCTTTAAAGAGTAAGTTGATAGATATACATTCGCAGCATCAAACATTACAGTTATCAGATACAGTATTTCAGTTTTCTGTTATTGATGCATTAGCTAAGAATCAAACTAAAATAGCTTCCTATAAAAGAGGGTTACGTAAGTATTCACTTTTAAAGAAAGATTTAAAGATTTTACAAGAAGAAACCGAAAAATTTAATGAACAATATGAGTATAACTTGCATTTGTTTAATGAATTAGAGGAAGCGAGCTTAAAAATAGGTGAACAAGAGATCTTAGAAGAAAAGTTAGATAAATTAAATAATATAGAGGAAATAAAATTAAATTTATCTGAAGCATTGCAAGTCTCTATAAATGATGATATTGGTTTACAGAGTTTATTTAATGGTTTAGAAAATAACTTACAAAAAATAAGTTCTTATTCTAAAAACTATGAAGACCTTTCAAAGAGAATTTCAAGTATTAAAATTGAATTAGATGATGTAATTTCTGAATTAGAAAGTGCTAATGAAGAAGTCGAATTTAATCCGAATGAAATAGAAGAGCTAAATGATAGATTACAATTAATATATAATTTACAAAAGAAACACGCTGTTGAGTCGATTAAAGAACTACAAGTTATTCATGAATCATTATCTAAAAAAGTAGCTCAAGTAGAAGGCGCAGGGACATTGATTGATGCTAAGAATGCTGAAATTAAAGAAGTGTCAATAAAGCTAGATGAAGTTGCTGCTATGATTACTAAATCTAGAAACAAAGCAATTCCTAAGCTACAAAAAGAATTAGAATATTTACTTACAGAATTAGGAATGCCAAATGCTCGTTTTTCGATAGAATTAAGCGTTTCAAAAGATTACTTTACAAATGGTAAAGACAATTTATCATTTTTATTCTCAGCGAATAAAGGAGGTAATTTTGGCGAACTTAAAAAAGTAGCATCAGGAGGAGAATTATCTAGGATAATGTTATCAATAAAAAAGATTTTATCAGAGAATACCAAGCTACCTACTATTATTTTTGATGAAATTGATACAGGAGTATCTGGAGAAGTATCTAATAAAATTGCAAAAATAATGCAAGATATGGGAGTAAATATGCAAGTAATAACAATTACACATTTACCGCAAATTGCAGCCAAAGGATTACAGCATTATAAAGTATATAAAGGAGAGGAAGACGGAGTTACAACATCAAATTTAAAATTATTGTCTAATGATGAACGTGTAATTGAAATAGCAGAAATGTTAAGTGGTAAAGACATTTCAGAAAGTGCATTAACACATGCAAAAGAATTATTGAATTAA
>BIBBJE_01320 hypothetical protein
ATGAATTATATTACTAAAAAAAGAATGGAAGTTTACAGTTTATATATAAATAAAATAAAGGAAGCAACGATACTTAAAAAGTCTAAAATACAATTACTTAATCATGTTTAG
>BIBBJE_01325 DUF4835 domain-containing protein
ATGCGTAATTTTTTCTTTTTTCTTTTAACCATATTGTCAACTTTTACAACGCAATCGCAAGAATTAAACGCTTTTGTAACGATAAATACTGATAAAGTTCAGAGTAGTAATAAACAAGTTTATGAAACATTAGAAAAATCATTAACTGAGTTTATTAATGAAAAACAATGGACTAACAAAAATTACAAACAACAAGAACGAATTAATTGTGCCTTTACCATTATTGTAAACGAGCAAAGTGGTAACAATTTTAATGCAACAATACAAGTGCAATCTACAAGGCCTGTATATAACTCTTCTTACGCGACTCCTGTTTTAAATATTAATGACACTAATTTTAATTTTAATTATAGTGAGTTTGCTCCGTTAATTTTTAACCCAAATAATTACGAATCTAATTTAGTATCAACAATTGCTTTTTATGTGTATACGATTTTAGGTGCAGATGCTGATACTTTCGCATTAAAATCAGGAACTGCTTATTTTAAAAAAGCAGAAAATGTTATGCTACAAGCGCAATCTAGTGGTGAAACAGGATGGCAAAACCAAGTAGGAAAACAAAATCGTTTTGCGTTAATAGATAATTTATTATCTTCTAAATTTAGTCCTTTACGAACTATTTTTTATGAGTATCACAGAAACGGATTTGACAATTTTTCAGAGAAAAAAGAAGTAGCAAAACAAACAATTCAAGACAATGTTATAGCATTAGATAAATTACATAACATTACGATAGGTAATTATATGATTCGTGTTTTTTTAGATGCTAAAGGTGATGAAATTTCAAGCGTTTTTTCTGATGGAAAACCTGCGAAAAACACCCAAAAAATGATTAGTGTATTGGAAAAAATTGCACCTACTTATAAAGATAAGTGGAAAAAAATTAAATAA
>BIBBJE_01330 Coenzyme A biosynthesis bifunctional protein CoaBC
ATGTCTGTATTAAGCGGTAAAAAAGTATTACTTGGCGTTACTGCAGGTATTGCCGCATACAAAACAGCGAACTTGGTTCGTTTATTTATAAAATCTGGCGCAGAAGTTATGGTAGTCATGACTCCTGCGTCTAAAGATTTTATTACTCCACTTACACTTTCTACTTTATCAAAAAATCCGGTTCATTCTACTTTTTACGAAAAAGAAGATGAAAATGAATTATGGAACAATCATGTAGATTTGGGCTTATGGGCTGATTTACTAATTATTGCTCCAGCAACTGCAAATACAATGTCTAAGATGGCAAATGGTACTTGTGATAATTTGTTATTAGCAACATATTTATCGGCAAAATGTTCTGTTTATTTTGCACCAGCAATGGATTTGGATATGTATAAGCATCCATCAACTAAAAAAAGTTTAGAAAGTTTACAAGATTTTGGTAATATTTTAATTCCTGCTACTTCTGGTGAGCTAGCTAGCGGATTAGTAGGTGAAGGTCGTATGGCAGAGCCTGAAGATATTGTTGATTTTATAGAAAAAGATATTGTTTCTAAATTACCACTTCGTGGAAAAAAAATACTCATAACAGCTGGGCCAACATATGAAGCTATTGATCCTGTTCGTTTTATAGGAAATCATTCTTCAGGTAAAATGGGATTTGAAATAGCTAAAACGGCAGCTAATTTAGGAGCTGAAGTTGTTTTAGTATCAGGACCTTCTTACCAAAAAGTAACACATTCTTTTATTAAAAGAGTTGATGTAAAATCAGCTCAAGACATGTATGACGCTTGTCATACTTACTATAATGATGTAGATATTGCAATTTTGTCGGCAGCTGTTGCAGATTATAGACCAAAAAATATTGCAACGCAGAAAATAAAAAAGAAAGATTCAACGTTAACAATAGAATTAGAGCCTACAAAAGATATTTTAAAATCATTAGGAGCTATTAAAAAAAATCAATTATTGGTAGGATTTGCATTAGAAACAAATAATGAAGTTGAAAATGCAAAAAATAAAATTACACGTAAGAACTTAGATTTAATTATCTTAAATTCGTTACAAGATAAGGGAGCTGGTTTTGCTACTGATACTAATAAAATTACTATTATTGATACTGATTTTAACCAAAAAGTATTCGATTTAAAGTCTAAAAAAGAAGTGTCAGTTGATATAATTAATGAAATTATCAATAAAATTAAATAA
>BIBBJE_01335 DNA-directed RNA polymerase subunit omega
ATGGATTATAAAGAAACGAAAGCACCATTAAGTACTATTACTTATAATAAAGAAGCTATCGAAGCTCCAACAGAGAATATCTATGAAGCTATTTCAGTTATAGCTAAAAGAGCGAATCAAATTAATTCTGATTTAAAGAAAGAATTAGTTGATAAGTTAGATGAATTTGCTACTTATAACGATAGTTTAGAAGAAGTTTTTGAAAATAAAGAACAAATAGAAGTTTCTAAATTTTACGAACGTTTACCAAAGCCTCATGCTATTGCAGTAGATGAATGGTTAAATGGTAAAATATATCACAGAACTCCAGACACCGAATAA
>BIBBJE_01340 Outer membrane protein assembly factor BamD
ATGCAAAAAATGAAAAATTTAGCGTATATAATTGTAATGCTATTGGTCTTGTCTTCATGTGGAGAATATCAGAAAGTATTGAATAAGGGAAGTATTGATGAACAATACAAGATGGCTACCAAAATGTACGAAGTACAAAAGTACAGTAAAGCTTTACGTTTATTTGAAAAAATAACACCGTCATATAGGGGTAAACCTCAGATGGAACGTATACAGTTTATGGTTTCTCAATCAAATTTTAACGAGAAAAACTATGGTTTGGCTGGTTATTACTTTAATAGATTTACAAAAAACTACCCTAAAAGTTCTAAAAGAGAAGAAGCTGCTTTTTTATCAGCATTAAGTTATTATAAAGCTTCACCAGGTTTTAGCTTGGATCCAACAGATACAAGAAAAGCATTAGAATCGTTTCAATCATTTATTGACAGGTATCCAAATTCAGATAAATTAGATGAAGCTAACAAGTATTATGCTGAATTAAGAAGTAAGTTAGAGAAAAAAGCATTTGAAATAGCAAAAACATATTATAGAACTGCAGGTTATGATTCTAGAAATTATAGAGCAGCGATAACTGCTTTTGATAATTTATTATCAGATTATTTAGGAACGAAATATAAAGAAGAAGCATTATATTATCGTTTAAAAGCAGCACATGATTTTGTAATGAAGAGTACGCCGCGTAGAAAAGCTGATAGAATTAAGGTAGCTAAAAAGGCATACGATAAATTAAAAAGAAGTTTTCCTGAGTCTAAATTCATGAAAGATTCTAATGAAATGTTAGCAGCATTAAATAAAGAACAAGAACAATTAGTTAAAAGTTAA
>BIBBJE_01345 Ferritin
ATGTTATCAAAAAAAATAGAAAATGCTTTAAACAAGCAAATAAAAATAGAAGCAGAATCATCTCAAGTATACTTATCAATGGCATGTTGGGCAGAAACTCAAGGGTTTGAAGGGGTAGCACAGTTTATGTACGCACACTCAGACGAAGAACGTATGCATATGTTAAAGCTAGTAAAGTTTGTAAACGAAAGAGGAGGACATGCACAAGTTTCTGATTTAGCAGCACCACCAACCGAGTTTGGGTCATTTAAAGATATGTTTCAAACGTTATTTGATCATGAAGTAATGGTGTCAAAATCAATAAATGATTTAGTACATATTACTTTAGAAGAAAGAGATTATGCAACCCATAACTTCTTACAATGGTATGTCGCAGAACAAATAGAAGAAGAAGCTTTAGCAAGAAACATTTTAGATAAAATTAATTTAATTGGTGATGATAAAGGTGGTTTGTATTTGTTTGATAATGATGTAAAACAAATCGTTGCACAAGGAGCTGCAAATACTGTAGAATAA
>BIBBJE_01350 4-hydroxy-tetrahydrodipicolinate synthase
ATGCAAAAATTTGTTGGTACTGGAGTTGCTTTAGTTACTCCATTTAGCGAAGATTTAAGTGTAGATTTTAATGCACTTAGAAAGTTAGTAAATTACAATATTGATAACGGTGTAAATTATTTAGTTATCAATGGAACAACAGGAGAAAGTGGTACAATAACAAAAGAAGAAAAAGAAGAAATTATTAAAGTGATTTCTGATGAGAATAAAGGAAGGTTGCCTTTAGTGTTAGGTGTTGGTGGTAATAATACACAAACAGTAATTGATGAACTAAGATCATTAGACTTATCAAATATTGATGGTATTTTATCTGTAGCACCTTATTATAGTAAACCAACGCAAGAAGGTTTTTATCAACACTTTAAAGCAATTTCTTTAGTAAGTACTAAACCAATTATATTATATAATGTACCTGGTAGAACAGCTAAGAATATGGAACCCGCTACAACTTTACGTTTAGCAAATGATTTTGAAAATATTGTAGCTGTGAAAGAAGCAGGTAACAATCAGCAACAGTACTTAGAATTATTAAAGAACAAGCCAAAAGATTTTTTAATAATTTCTGGTGATGATGATTTAGCATTAGGAGTCGTTTTAGCAGGAGCTGCAGGAGTAATTTCAGTAATAGGACAAGGATTACCAAAAGAGTTTTCTAAAATGATTCAATTAGGTTTGGCAGGAGAAACTAAAGAGTCTTATGCAATTCATTACAAATTGATGGATGTTGTATCTTATATCTTTGAAGAAAATAATCCTGCAGGAATTAAGGCATTATTACTAAAAAAAGGAATTTGCTTAGACGAAGTTCGATTACCACTAGTAAAAGCGACAGAAAATTTACAAACGAAAATATCAGATTTTATAGACAACCTATAA
>BIBBJE_01355 hypothetical protein
ATGATAGGTAAACTGAAACAAAGGTCAATAGAAAAAACGTATAGTAAAGCTATTGATAAAAAAGTAAATAAAAACCATAATTTAAATAAGGTTCAAAAAATTTTAATTTTATTAGATAACGAATCCTTAGAAAATGTAATGATAGCTAATTTAGTAAATGTACTTTCTTTTAAAAAAGAAAATATAGAAGTATTAGTGTATAAAGAATTTTTAAAGAAAGAAGATACTTCTCCTCTTTTTTTTACTAAAAAAGATATTGGATTTAATGCTAGTTTAAAATCAGACAATTTAAAAAATTTCGTTAAAAACGATTATGATTTATTGATTAACTATGTAAAAACACCTAATTTATATACTAATATGATAACTTTGTTGTCTAAAGCAAACTTAAAAGCTGGTTTTGCAGATATTGATGATAGATTGTATGATATTGTTGTAGCTGATGAAGGCTTAAATGAGGCAGTTTTAAATAAAGAATTAAAAAAATATTTAACGATTTTAAATAAAATATAA
>BIBBJE_01360 Phytase-like domain-containing protein
ATGAAAATAAAGTTATTTTATATTGTCGTATTCTTAGTTTTTACAGGATGTAAAACAGAAAAAATATCATTAAAATTTTTAAATGAGTTTATAGTTAAAGACTCATTAGTATTTGAAAATACAATTGTTGGAGGTATTTCAGGTATTGATTTTAGTAATAATCAATATTATATGGTAGTTGATGATTCAAAAAATCCAAGAATTTTAGTTGGAGATATTTTAATAAAGGATGATTCAATAGAATCAGTAGAATTTAAACAAACAATTAAGGTAGATTCAGTAAGTCAGTTTTATAAAGATAATGTATTAGATTTAGAATCTATTTTTGTTGTAAATGATCAAATAAACTTGGTAAGCGAAGGATCTATAAGAAAAGGTAAAAGTCCAGCTATTTTTACAGTAAATAGCTTAGGTAAAATACAAGATAATATTAAGATACCGTCTTATTTTAAAGCAAACTCTTTAGCAAAACCAAAACATAATGCAACTTTTGAAAGCTCTTCGAAAAGTATTGATAAAAAAGGTTATTGGGTAGCAATGGAAGGCCCATTGGCTGCAGATGGAGAAGAGCCAACGTTTCATAAAACAGAATCACCAATACGAATTACGTATTTTAATCATGAAACTAAAAAAGCGACGAAACAATTTACTTATCAATTAGAAAAAATAACAAAACCAGCCAAAGGAACAGTTAATTTAAACGGAGTAACTGCTATTTTAGAATATACAAAGAATAGTTTTTTTGTTATAGAAAGAATTTATCAAAGTGGATATGGAACTCAAGGAAATACTATAAGAATTTTTAAGGCAACTATTGATGATGACTCAACAAATTCTTTAAATATTGAATCTTTAAAAAAACAAGAATATATTCCGCTTAAAAAAGAGTTATTATTTGATTTTGAATCAATACAAGGTAAATTAACTGACACTATTATTGATAATATTGAAGGGATTACTTTTGGTCCTGAATTGTCAAATGGAAATCAATCGTTAATAGTCGTTTCTGATGATAATTTTCAAGTATATGGTAAGCAATTGAATCAATTTATATTGTTAGAAATCCAGCATAAATAA
>BIBBJE_01365 DoxX family protein
ATGAAAAAATATTTTCCTTTAATATTAAAAATTATCGCTGCATCTATAATGCTACAAACATTGTTTTTTAAATTTACAGGAGCTGAAGAGAGTGTTAACCTATTTACAAAAATAGCAGGAAATAACGAAGCTTTTGCTAGAATAGGAACTGGTATTTTAGAGTTAATTGCTTCAATTTTATTGTTTACTCCAAAAAAAACTTGGTTAGGAGCTATTTTAACTGTCGGGCTAATGGCAGGCGCAATTATAGGCCACTTAACAAAATTAGGAATAAATCATAATAACGATAATGGGCTTTTATTTTTTAGTGCAATAGTTACATTTGTTTCTGGGGCAATCTTATTATTTTTTAATAGAAAACAGCTCCCTTTTATTAAAAGGAAATCATAA
>BIBBJE_01370 AraC family transcriptional regulator
ATGAATACATTAAAGAAAGAAGGATTTTATGTAGTTGGAATTTCAATTAGAACGACCAATGAAAATGGGCAAGCAATGCAGGATATACCTAAATTATGGCAGCAGTTTATGTCAGATGACTTAATAGGTAAAGTTACAAATAGGCTTGAGGATAGTACGTATGCAGTATATACTGACTATGAAAGTGATCATACAAAGCCTTATACAATGATTTTAGGATATAAAGTAAGTGATATTGATAATGTTCCTTTAGGATTTGTAGGTAAGAGAATTGAAGCGGCTAATTATCAGAAATATGTAGCAAAAGGAGATTTAACAAAAAATGCTGTAGTAGATGAATGGATGAAAATATGGGAGTCTGATATTGAGCGTGCTTACACATCAGATTTTGAAGTATACGGAGAAAAGGCACAAAACCCTACTAATGGAGAGGCAGAAATTTACATAAATGTAAAATAA
>BIBBJE_01375 hypothetical protein
ATGTCTAACAAATTAAACGTAACTATAATAAAGGATAATTTAAATCTATATCTTATTTATATATTGATTAATGTACTTATAGGTAATATTTCAATTAAGTTTTATTTAGGTGAAATGTCCATTGGATACTATGTATTAATTAATATTTCTATATTAATAATTCATTCTTTTGCTTTTATTAAAACATCTGAAAATAAACGGTTGCAATCTAAATTTAAAATAGTGTTTATTTCGATAAGTATCTGCCTTTTTACTTTATTATTGGTTTGCGTTTTTACAGCAATTTCAATGAAACTTTCAACAGATAATATATTTACAGCGACATTAAAAGGTATGTCAGTTGTTTATTTATTTGCTATTGTTTTTTCTTCGCCTGTTTGGATACTACTTTCTTTATGGAACTATATATGTTTAAAAAAATTAGTCCAAGTAAAATTATAA
>BIBBJE_01380 DNA-binding transcriptional regulator
ATGGAAAAACCAAGAATTTCTAGATTATCACAAATTGTAACAATATTACAATCTAAGCGATTAATTACAGCAAGAGAATTAGCAGAGAAATTTAATGTAAGTATTCGAACGATTTATAGAGATATTCGAACGTTAGAAAATTCAGGAATACCAATTGTTACAGAAGAAGGAAAAGGTTATTTTTTACAAGAAGGGTATCAATTACCACCTATAATGTTTTCTGAAGAAGAAGCAAATGCTTTAATTACAGCAGAGCAATTAATTTTAAAAAATAAAGACGCTTCTTTTGTTGATAATTATACAAATGCTATTACTAAAATTAAAGCTGTTCTAAAATATTCACAAAAAGATAGAGCAGACTTATTATCTAAAAGAATTGTATTTCGGTTTAATCAAGAAAAAGAAAAATCGAGTAATCATTTAATGAAATTGCAAACAGCAATCACTAATTTTCAGTTGTTAGAAATTGAATACCATTCACTTCAAAAAAACACAACAAAAAGAATAGTAGAACCATTTGCTATGTATAGTACTAATTTAAATTGGCTATTAATTGCTTTTTGTAGGTTACGTAATGAGTTTAGAGCTTTTCGAATAGACTGTATTACTAATATGAGAAATACAGAAAATAATTTTGAACCACATGATATGAGTTTAGAAGAGTATTTTAAAATTTGTGAAGAAAAATATAAAGCAGGTCTTAATAAGGCAAATCTTGCGAACTAG
>BIBBJE_01385 YhhN family
ATGACCAAACAAACAAAAATTATAGTAGCATCAATCGTGTTTTTATTAGTTGCTATTACTGATATTTATGCCGTTATTATTCAAAATAAAAGTTTAGAAATTATTTTTAAACCTTTATTAATGACAACGTTAGTGATTGTCTATTTATTATCGGTTAAAAAAGCTAATTTTTGGTTGGTTTCAGCATTGTTTTTCTCTTTTTGGGGAGATGTATTTCTATTAGATAAAACCAATTATTTTGTATTTGGGTTAGGATCATTTTTAATAGCACATATTATGTATATAAAAATGACAACTAAATTTTTAAAAACAACATCAATTGTTAAAATATTAACAACATCAATTGTTTTTGTAGCATTATTTACAGTTGTATTATTTTTAATAAAAGATAATTTAGGAGAAATGTTAGTGCCTGTAATTGTATATGGAATAGCAATTTCAACTTTTGGTACTTGCGCATTGTTAAATTATTTACAAGAAAAATCTACAGCTAATACTTGGTTGTTATTAGGAAGTATTTTATTTATAGCATCTGATAGCTTAATAGCTTTAAATAATTTTTACAGCCCAAAGCATTTTTTCGATATTGCTATTATTACATTATATGTTGTTTCTCAGTATTTAATAGTAAAAGCAGTGATTTTAAAGAAAGTATAA
>BIBBJE_01390 GH18 domain-containing protein
ATGAAATTATTAAAAAGCATTACAGTTTTAACTATAATATTTACTATGCTTTTTTCCTGTAGTAGCAACGAAAATTTTGTTGATAAAAATTTAGCTTCAGAATCAGTAAAATCTACAAGAAACTCAGTCATGAGAGCAAGAGCTACAACGCTTACAAAACCTGTTATTCTTGGTTATTTTCCTTCATGGTCAGAGAGTTTTCCAGCCGCAAATGGAGGTACAAAATTAAGAGATATTCCAGAACACGTAACTCATGTTTTTTTAGCATTTGCAAAGCCTAATTTAACATATCAAAAAGGATCTCTTGATATTACTGGTACAGGAATTCAAACTCCTTATGAAGGAGATATTTTAAAAGAATCTGTAGCAGCTTTAAAATCTAAAGGAACAAAAGTAATTCTATCAATAGGAGGAGAAACTTATTGGGGCTCAGATGCTGCTTATAATATCAATTACCAACAAATTAAAGATTTGGTGGATGATATGGGGTTTGAAGGGATTGATTGGGACTTTGAGCCTAACGGAAGTTTTGCAACAATAGGTAGCCCAATTAATGTACAACGATTTAAAGATTTTTTTATAAACTCTAGAGCAATTATGCCTAAGGGTGAATATTTATTAGCCTGTGCACCAGCCGGAGTTGGTGCTTTAGGAGGATTAAATAATGATGATTCTACTTCTCCTTTTGCTTATAGTAAAAGAAACACGGTTACAGGCGAGTCAGATGCAGGGCTATATAATGCAACTTCACCTAATGAAGCTATTAGTTTATATGGTTTTGCAACTACAGGTCATATGATTCCAGTAATGAAAGCAGTTGGAGATAAAATAGATTTAATAGCTTATCAAGGATATAATACAGGAGCAGCAAGTAATAGAAAAATAATGTATGATTCATATAAGTATTATGCAAACATATATGGATTCTCTATTGCAGCAGGTACACATTTTCCTAATGAACCTTGGGGGCCATATTATACTTATACTTATCAAAATATGGCAGATCTTTCTGGGCATATTGCTGCAAGTAATAGCAACAATGATGGTGTAATGATATGGCAATTACTATTAGGTGCAAATAATTCTTCAGCTTACGGATATTTATATACAGCAAGTCAAGTACTTGGTGGAGTTTCTCAATCACAAGCTATTGCAAGTGCTGAAAATTATCCTAGGTCTCCTTATACAGGCGGTGGTAATACTGGAGGTAATGGATGTAGTGCTGCTCAATGGTTGATATCAAAAGCATATACAGAAGGGCAAGAGGCTTCGTATCAAAATAAACTTTATAAAGCTAAATGGTGGACAAAAGGAGATGTTCCTTCTGAGAATACAGAAAGTGGACAGCCTTGGGAGTATCTTCAAGATTGTGGAGACGGTACAGGTGGAACTACTAATGTAGCACCTTCAGTAGCTTTAACAGCACCTTCTAATAATATTTCGGTAAACGAGGGAGATACTGTATTGTTATCAGCAGCAGCATCAGATAGTGACGGTAATGTTGCTAAAGTAGAGTTTTTTGCAGGAAGTACTAAATTAGGAGAAGATACTACAAGTCCGTATGCTTTTAGTTGGTTAAATGTAGTGGAAGGGAATTATACTGTAACAGCATTAGCAACTGACAATGATGGAGCAAATACAACTTCAGCTGCAATTACCATAACTGTTGATGTATCTACAGGAGGAACTGGAGGTTCTTCATGTGTTGGTATTTCAGGATGGAAAATATATCCTGTAACATATAATACAGGAGATAGAGTTGTGTATAACAATACTATATATGAAGCACAAACAGGTCCTATTTGGATAACTCCAGGTAGCGGAGAGCACTGGTGGAAAACGATCGGTCCTTGTAAGTAA
>BIBBJE_01395 DNA ligase
ATGAAAGTAGAACAAAAAATACAATCGCTTCGCGATGAATTAAGAATACATAATCACAACTATTATGTGTTAGATAATGCAACTATTTCAGATTATGATTTTGATATTAAGCTTAAAGAATTAGAACAATTAGAAGCTGAAAATTCACAATTTTTTGATGTAAATTCACCAACACAAAGAGTTGGAGGTGGAGTTACTAAAAATTTTGAAACAGTTGTTCATAAAAATAGAATGTACTCTTTAGATAATTCTTATTCTAAAGATGATTTATTAGATTGGGAAAAACGTATTCAAAAAATGTTAGGTTCTGATGATATTGAATATACATGTGAGTTAAAATATGACGGAGCATCTATTAATTTAACATTTGAGAAAGGACAGTTTGTAAAAGCAGTTACTCGTGGAGATGGTTTTCAAGGCGATAATGTAACTACAAATATTAAAACAATTCGTTCAATTCCATTAAGTTTAAAATCGGACTTCGTAAGTGATTTTGAGATGCGAGGAGAAATTATTTTACCACTCGCTGGATTTAATAAAATGAATGAAGAGCGTGTAGCGAATGGAGAAGAAGAATATAAGAATCCTAGGAATACAGCAAGCGGTAGTTTAAAATTACAGGATAGTGCAGAAGTAGCAAAACGACCATTAGATTGTTTATTGTATCAAGTAGTTACGGAAGAACGTAAATATAAAACACATTTTGAGAATTTAGAAAATGCAAGAAGAGTAGGGTTTAAAGTACCTGAAACAATTGCATTGGCAAAATCGATTGATGAAGTTTTTGATTTTGTAAACCACTGGGATGCTAAACGACATGATTTACCTTATGAAACAGATGGAGTTGTAGTTAAAGTAAACAACTTACAGCAACAAGAAGAGATTGGTTATACATCAAAATCACCACGTTGGGCAATAGCTTATAAGTTTAAAGCAGAACAGGTTTCAACCGTATTGCATGAAATAACATATCAAGTAGGACGAACAGGAGCGATAACGCCTGTTGCTAATTTAGCCCCAGTGCAATTAGCAGGAACTGTTGTAAAAAGAGCTTCATTACACAATGCTGATCAAATTGAAAAATTAGATATTCGTATAAACGATACCGTTTTTGTAGAAAAAGGAGGAGAGATTATTCCGAAAATCATTGCGGTTGATTTTTCTAAAAGACCTAATAATTCTGAACCTACAATATATGCAACTAATTGCCCTGAATGTAATACAGAATTGGTAAGAAGTGAAGGTGATGCAAAACATTATTGCCCTAATGAATTTGGTTGTGCTCCACAAATAACTGGTAGAATTCAACATTATATCAGTCGAAAAGCGATGGATATTGATGGGTTAGGAGGAGAAACTGTTGACTTATTAAGAAAAGAAGGTCTGATTCAAAATTATGCTGATTTATATGATTTAACAGTAGAACAAGTGATTCCGTTAGAACGAATGGCAGAGAAATCAGCTAAAAATATGGTTGTAGGAATAAAAAAATCAAAAGAAATTCCGTTTGAAAAAGTATTGTTTGCTCTAGGAATTCGTTTTGTTGGAGAAACAGTGGCAAAAAAATTGGCAAAGCATTTTAAATCTATAGATAACTTGATGACTGCCGATTTAGAAACGTTAATTTCAGTAGATGAAATAGGAGGTAGGATTGCTCAGAGTATTATCGATTTCTCTAATGATTTAGGAAATATTCAGTTAGTAAGTCGATTAAAATCACACGGAGTACAATTAGAAGTTTCAGCAGAAAGTTTAGAAGGTCAAACAGATAAGCTTACGGGAAAGGTATTTGTGGTTTCAGGAGTTTTTCATCAAATGAGTAGAAATGAATTAAAGAAAGCTATTGAAGATAATGGCGGAAAAGTTAGTTCATCAATATCTAAAAAAACAAGTTTTATTGTTGCAGGAGATAACATGGGGCCAAGTAAGCTAGAGAAAGCTGAAAGTTTAGAAATTCCAATAATTACAGAGCAAAATTTTATTGATATGTTATAG
>BIBBJE_01400 hypothetical protein
ATGAGAATAATTTATTGTTTATTTATAATTTTATTCTTTTACTCTTGTAAATCAAAAGAAGAGAAACAAGTTAAAAGTATATTACCTCAAGTGGAATTGATAGTGGTGAAAATAACTAAAGAGGAAAGGGTTTTATATGATTTAAGATCTATTGATTCAAAAAAAGTAGAACATTATAAATTAACAATAAAAGAAACTAATAAATCAATTGTTTATTTTTATAAAAGTATTGTAAATGAAGAGCATAATATGGTTTTCAAATTAGATAAGAAAAGTAAAAAACTTAATTGGGGGGCACAAGTTTTTTTTAAATCAAAATTAGGTAAGAAATTTACATTTGAAAAAAAAACAAATAATATTTTTGATTATTATTGGGTTGATTCAAAAGGGAGTCACCAAGCAAGCCCTATTTTATTTAATAAAGAATATGGTATTTTAGGAATCTATAATTCTTATGGCCCAGATTTCATATACTTAAAAGAACAAATAGAAAAATTAGATTTGATTAAAGAGATCTTAATTTCAATGGAAAATTATAGTCCAAACTAA
>BIBBJE_01405 DinB superfamily protein
ATGAAATTACTTTTTTCCTCACTTTTAACAGTGTTATTAATGGCAACAGCAAGTTCTCAATCGAAATTACCATATTATGAGATTCCTGAAGCTTCAGCAGAATTTACAGCAGGTACAGTAGCTAGCAGAATGGTAGATGGTTTAGGTTTCCGTTACTATTGGGCAACAGAAGGTTTAATAGAGAAAGATTTAGATTTTAAGCCTAATAATGATGCAAGAACAACTATAGAAACCATAAATCATATTCTAGATTTGTCTCAAGTAACTTTAAATGCAGTATTGAATAAGCCTAATGGAGATAAGCAACCAGAAATGACATTTACCGAAAAGCGTAAAAAAACATTAGAAAATTTAAAAAAAGCAAGTGATATTTTAAAGTTAAGTAAAGACTTATCGCAGTACAAAATAATCTTTGGAGAAAAAGAATTTCCTTTTTGGAATGCTATAAACGGGCCAATTGCAGATGCTACTTGGCATGTTGGTCAAATAGTCTCATTCCGTCGTTCTTCAGGAAATCCATTACCTAAAGGAGTTAGCTTTTTAACAGGGACAGTGAAGAAGTAA
>BIBBJE_01410 Lipocalin-like domain-containing protein
ATGAAAAAAGTATTCCCTATACTTTTATTGTTACTTAGTGTAACATCAATATCTTTTTCCCAAGAAATTAACGAATTAAATTTTTTAACATCAGGTAAATGGCTTGTAGAGTCAGTTCAAATTGGTGAAGAAATTCAAAGCTATTCAGAAGATGCTAGTTGGATGGTTTTTCATTCAGATGGTAAATACCAAGTTGTTATGAATAATAACGAAAAGCAAGGTGTTTGGAAGTTTGAAGAATTAACTAAGGTAATTAAGTTTGAAGGAGATGAAAGTTTAGCAAATGGCTTAAAAGTTGAACTGCTAAATGATAAAGAACTTTTATTCTCAGCTACCGAAGGAGATGTTGTTTATACAATGAAATTAAAAAAATAA
>BIBBJE_01415 Glyceraldehyde-3-phosphate dehydrogenase
ATGTCAACAATAACAAATTACGAAAAAGAAGTAGTAAGCCAAGCCCAAGTTCGAAGAGCTACGGTTGAATTTATTAATATCGTTAATGATTTATGGTACGATAAATCAATAGAGTTAGTTTTATTTAGAAATCAATTAGTAGATAAAAGAGCTAGTGAGGTTTTAAATTTAATTGATTATTCGAAAGAGTTTGTCGCTAAGCCAATCTTAATTAACGATGCTTTAGAAATAGCAAAGGCAATACAATCAATTGATTTACCTGCATCAAAATTAGATATAGGTAAATTAGCATACGAATATCAATTACAAGATGATGTTACTGTAGATAAATTGACTTTTGTAAAGAATCAATTAAAAGACGCTACTCAAGCAGAAGGTATTCAGCCAAAAGATGTTGTTTTATATGGTTTTGGTCGTATAGGTCGTTTATTAGCACGTGAGTTAATGAGTAAAATGGGTAAAGGTTCTCAATTAAGATTAAGAGCTGTAGTTACTCGTGGAGAAATTAATGAAGCAGTATTAGAAAAAAGAGCATCATTATTAAGTATTGATTCTGTTCATGGTGACTTTTTAGGAACTGTTCAGGTGGATGCTGATAACAATGCATTAATTATAAATGGAACTACAGTATATATGATTTCTGCTGGAAAACCAGAAGATATTGATTATACTGCTTACGGAATTAATGATGCGTTAATTATTGATAACACAGGTGCTTTTAAAGATAAAGAAGCATTAAGTCGTCATTTAGTACCAAAGGGAGCAAGCAAAGTTTTATTAACTGCCCCAGGATCAGGAGTGCCAAATATTGTACACGGAGTAAATCATTCAGAAAATAACCCTGATAATATAGATGTATTTTCTGCAGCTTCATGTACAACGAATGCAATTACACCGGTGTTAAAAGTATTAGAAGACAACTTCGGTATAAAAAAAGGACACTTAGAAACTATTCATGCATATACTAATGATCAAAATTTAGTAGATAACATGCATAAAAAGTATCGTAGAGGTAGAGCAGCAGCTTTAAATATGGTAATTACCGAAACAGGAGCAGGTAAAGCAGTTGCAAAAGCATTGCCAGCTTTAGAAGGTAAATTAACATCTAATGCTATTAGAGTACCAGTACCAAATGGATCATTAGCAATTTTAAATTTACAGTTAAATTCTACTACTACAGTAGAAGCAGTAAACGCTATAATGAAGCAATATGCTTTAGAAGGTGATTTAGTAGAGCAAATTCAATATTCAGTAAATAATGAATTAGTATCTTCTGATATTGTAGGTACAACAGCTCCATCAATTTTTGATAGTAAAGCAACTATTGCAGATGGAGATACTATTGTAGTGTATGTTTGGTATGATAATGAATATGGATATTCTCATCAAGTTATGCGTTTAGCAAAACATATTGCTAAAGTACGTCGTTATACTTATTATTAA
>BIBBJE_01420 Serine protease
ATGAAAAAAATATTAGGAACATTAGGAATAGCGTTTTTAGGAGGAGTGATATCACTTGCAGGATATAAAGCAATGATAGAGAGCCCTCAAGTAATTGTAGAGAGAAATATAGAGCCAACACTACAAACAGTAAAAGCAAATTATACACCAACAGTTATAAATTCATCATCCACGCCAACTGATTTTACAACAGCAGCAGATAAAACTGTACATGCAGTAGTACATGTCAAAAATACTGCTGTAAGAACACAACAAAATCCGTATGCACGACTTTTTGGAAGAAATGAAACAAGAAAATACGAGCAGGTAGGAACAGGGAGTGGAGTTATAATTTCACCAGATGGTTACATTGTAACAAATAATCATGTAATAGATGGGGCGAGTGAAATTGAAATTACGTTAAATAATAGGAAGAAATTAAAAGCTGTTTTAGTAGGTGCTGATAAAGATAACGATATTGCTTTATTAAAAGTTGAAACAGATGAAGATTTACCGAATTTACCGTTTGGGAATTCTGATAATGCGAAAATAGGAGAATGGGTTTTAGCGGTAGGAAATCCTTATAATTTAACATCTACTGTTACTGCTGGTATTGTAAGTGCAAAAGGTAGAGATTTAGATGGTAATAGGAATATAGAAGCATTTATTCAAACAGATGCCGCAGTTAATCCTGGTAATAGTGGTGGAGCTTTAGTAAATACCAGAGGTGAATTAATAGGTATTAACACGGCTATTTCATCAAAAACAGGTTCTTTTATAGGGTATTCATTTGCAGTGCCATCTAATATAGCTAAAAAGGTAGTAGATGATTTGTTAGAATATGGTTCGGTACAACAAGCTTTAATAGGATTTAAACCAGACTTTAAAAATACAGAAGAACTACAAGGTGTAAAAATAGCAGAAGTTTTTGAAGACAGTGGTGCAAAAAAAGCAGGATTAGAACAAGGTGATGTTATTATTAAATTAAATGATGTTAAAATTACGAAGTATTCTGATTTAAAAGGGCAGTTAACAGCCAAACGCCCTGGGGAATCTGTAAATGTAAACATTGATAGAGGTGGAGAAGTTTTAACAAAGGTTGTTAAGCTTACTAAGGTAATTAAATTACCAATAAGTAACGTGCTGCAAACTGAGTTTGAAAACATAAATTCTGAAGACAAAAAGAGGTTCAATATAAAAGGAGGAGCAAAGATTAAAAGTACTGAAAACAGAGCCTTTAAAGAGTTTGAAGTTGGTAAAGGGTATATTTTAACTAAAGTAAATGGTGAAAATATAAGTTCGCCTTTAAATGCTGTTGAATTATTAGATAAAGGTTCTAATAGAAGACTTCTTTTAGAAATGATAAGTCCTTCAGGTCAAATTGAAAGATTTAGGTTTTAA
>BIBBJE_01425 Diaminopimelate epimerase
TTGCTTTATATGAGTACAACTTTTTATAAATATCAAGGAACTGGAAACGATTTTATTATTATTGATAATCGTGAAAAAACCTTTCCAAAAAACAACATTCCTTTAATTACTGAATTATGTGATAGGCATTTTGGTATTGGAGCTGACGGTTTAATTCTTTTAGAAAATGATGTTAGTACTGATTTTAAAATGATTTATTTTAATGCTGACGGCACACAAGCAATGTGTGGCAATGGTGCCAGATGTGCTGTAGCTTTTGCAAAAAAACTACATATAATTGATTCTGAAACAACGTTTACAGCTATTGATGGTGCACATTATGCAGAAATTACAAATGATCTCGTTTCGCTACACATGATTGATGTTAATGAACTTATATTAAATAACGGATATACTTTTGCTAATACAGGCACACAACATCATGTTGAAGTTGTAGATAGTTTAGATAATTACCCTGTTTTTGAAAAAGGGAAAGATATTCGATATAATATTTACGGTGAAAAAGGTAGTAATGTAAATTTTGTTGAGCAACTAAACTCAAATACTTTTAGAGTTAGAACCTACGAAAAAGGAGTAGAAAATGAAACTTTAGCTTGTGGTACTGGAGTTACTGCAGTTGCTATTGCTATGTATGCTACAAAAAAGACGACAGATACATCAATTAGCTTACCTGTAGAAGGAGGTTTATTAGAAGTTAGTTTTAATGAAAAAAATGGAAATTATACCAATATTTTCTTAAAAGGACCAGCAGTTTGTGTGTTTAAAGGGACTATAGACTTATCATGA
>BIBBJE_01430 GNAT family N-acetyltransferase
ATGAATACTTTAAAAGGAACATCTATAAATTTAAGAGCTCTTGAACCAGAAGATTTAAAGTTTCTATTTCAAATAGAAAACAATGAATCTTTTTGGGAAGTTAGCCATACGCAAACCCCGTTTTCTAAATTTATTTTAAAACAATATTTAGAAAATGCACATTTAGATATTTACGAGGCTAAACAATTACGATTAGCGATAAAAGATAGTCTGTCTTCAAATACTATTGGCATGATTGATCTTTTTGATTTTAATCCACAGCATAAAAGAGCTGGTATCGGAATTTTAATTCATCCAGATTATCAACAAAAAGGATTTGCTTCTGAAGCCTTACAACTCTTAATTAATTACAGCTTTACACACCTACAACTACATCAGTTATACGCAAATATAACTGACGACAATACGAATAGCATCCGTCTTTTTACAAAGCATAAATTTAAAGAAATAGGCATTAAAAAAGATTGGATTTTAACTAACAGAATTTATAAAAACGAAATTTTATTTCAACTAATCAATGAATAA
>BIBBJE_01435 Endolytic murein transglycosylase
ATGAATAAAAAAATAATATACGGCATTGTTGCCATAGTAGTTTTAATTGGAGGAATTATTGGTTTTAATTTTTATCAAAAGATTTTTAGTAAAGCTGTCACTAAAAATGGTGCTATCTACATAAAATCTAACGATACATTTGATAATTTAAAAACACAACTTTCTAATTATATTGATAGCCCTGAAAATTTTATTTGGGTAGCTGAAAAGAAAAAATTTACAAAACCGAAAGGAGGTAAATATCTACTTAAAAAAGACATGAGTTTAAACGATGTCGTAAATTTACTTAGAAGTGGGAATCAAACACCTATAAAATTATCTTTTAATAATCAAGACTCTCTAGAGAAATTAGCAGGAAGAATTTCACAACAAATTGAAACTGATTCAATTTCTTTATTAAAAGTAATGTCAGATAAATCTTTTCTTGCAAAAAACAATTTTAATGAAAAAACTGCTTTAGGAATGTATATTCCGAATAGTTATGAATTTTATTGGAATACTTCTGCTGAAAAATTCCGTAATAAGATATTACGTGAATACAACCGCTTTTGGAATACAGCTAGATTAGAAAAAGCTAAGAAGCTAAATTTATCTAAAAAAGAAGTTATTACATTAGCTTCTATAGTTCAAAAAGAAACAGCTCAAAAAAGTGAGCGACCAATTGTAGCTGGGCTATACTTAAACAGATTAAGAGATAACTGGCCACTACAAGCTGACCCAACTGTTATTTATGCTATTAAAGAGCTTAAAGGACAAGATTTTGTTGTTAAACGTGTTTTAAATAAAGACCTTAAAATTCAATCTCTTTACAATACTTACCAAAACACAGGCTTACCACCATCATTAATATCAATGCCTGATGTTTCATCTATAGATGCTGTTTTAAATTATAAAAAACACAATTATTACTATATGTGTGCTAGCGTTGAAAAAATTGGATTTCATGATTTTGCAAATTCTTTAGCACAACACAATAGAAATGCTGCTAAATACCAAAGATGGATTACAGAACGCGGTATAAATAGATAA
>BIBBJE_01440 SAM-dependent methyltransferase
ATGAAAGGTAAATTATACTTAATACCAACAACATTAGGGGATACTGAACCTTTAGAGGTAATGCCTATATCTGTTAAAAAAGTAATTGAGCATCTTGATTTTTTTATTGTAGAAAATGAGAAATCAGCAAGAAGATTTATAAAAAGAATTACACCTAATAAAGCACAACCATCTTTAGAATTATTGTTGTTAGATAAGTATTCTAATGATATTGAAATTCAAAATTACTTAGATACATGCGATAAAGGAGTTTCAATTGGTTTGTTGTCAGAAGCAGGTGTTCCTGCGGTTGCAGATCCTGGGGCAAGTATTGTAAAGTTGGCACATGAAAAAGGAATTCAAGTTGTACCTTTAGTAGGGCCATCTTCAATTTTAATGGCAATGATGGGATCAGGTATGAATGGTCAAAATTTTGCTTTTAATGGGTATCTACCTATTGATAAATCTGATAGGAAAAGAGCAATTAAAGAATTAGAAAAAATTTCGAGAGATAAAAATCAATCTCAAATATTTATAGAGACACCGTATCGAAACGAGAAAATGCTAGATGATTTACGTGCTACTTTATCTTCAGATACGAGAGTTTGTGTAGCTTGTGATATAACACTTCCGTCTGAATATATAAAAACATTTACCATAAAGGAATGGAAAAATATAAAAACAGATTTACATAAACGTCCAACTATTTTTATACTACATAAATCATAA
>BIBBJE_01445 Protein-tyrosine-phosphatase
ATGGTTTGTTTGGGGAATATTTGTCGTTCACCATTAGCTGAAGGTATTTTACAGTCTAAATTATCTGCTGATTTTTTTGAAATTGATTCTGCAGGTACTGCAGGATATCATGTAGGTGAGTTACCAGATAAAAGATCGATAGCTGTTGCAAGAAAATATGGAGTTGATATTACAAATCAACGCTCAAGAAAATTTGTGAAATCAGATTTTAAAGAGTTCGATTTAATTTTTGCTATGGATGAGAGTAATTATGATAACATCATTTCAATGATAGATGATAGTAACGATATTCCAAAAGTAAAGCTTATTTTAAATGAACTATATCCATCTGAAGATAGAAATGTACCAGATCCATATTATGGAGGTGATCAAGGTTTTGAGAATGTATATAAAATGTTAGATGAAGCTTGTGAGAATATAGCATCAAAATTAGAAAACTAA
>BIBBJE_01450 Chromosomal replication initiator protein DnaA
ATGATTAAAACTGCTGATTCAGTATGGAAGGAATGTTTGTCTTTTATAAAAGATAATATTAAGCCTCAGGCATACAAAACTTGGTTTGAGCCAATTAAACCGATTAAACTAGCAGGGGAAGCCCTTACTGTTCAAGTACCAAGTAGATTTTTCTACGAATGGTTAGAGGAGCATTATATTAAACTATTGAGGGTTGCTTTGGTTAGAGAATTAGGAAGTGACGCTAAATTAATTTATGATGTACGTATGGAAAATACGTATAGTAGTAATAGTCCGCAAACGGTTAAGATTCCAAGTTCGAATCGTAAACCTCTAAAACCTCAAAAAGTAACTATTCCTTTAGAGTCTAAAAGAGAATTGAAAAATCCTTTTATTATTCCTGGTTTACAAAAGGTTAAAATTGAATCTCAATTGAACCCTAATTATAACTTTGCGAATTTTATAGAAGGAGATGCAAATCGATTGGCTCGATCTGCAGGTATGGCTGTAGCTAATAAACCTGGAGGTACTTCATTTAATCCATTATTAATATATGGAGGAGTAGGTTTAGGAAAAACACATTTATCTCATGCTATTGGAGTTGAGATTAAAGATAAATACCCAGATAAAACAGTCTTGTATATTTCTTCAGAGAAATTTACACAGCAATTTATAGATTCAGTTAAATCAAATACACGAAATGATTTTATTCATTTCTACCAAATGATTGACGTGTTAATTATTGATGATGTTCAATTTTTATCAGGTAAATCAGGTACACAAGATGTGTTTTTTCATATATTTAATCATTTACACCAAAATGGAAAACAGGTAATTTTAACTTCTGATAAAGCACCTGTTGATATGCAAGATATTGAACAACGTTTGTTGTCTCGTTTTAAATGGGGGTTATCTGCAGAGCTACAAGCTCCTGACTTTGAAACGCGTATTTCTATACTTCAAAATAAACTATATAGAGATGGTGTTGAAATGCCAGAAGAAATAGTTGAATATATAGCAAAGAATATTAAATCTAATGTTCGTGAATTAGAAGGTGTTATTATTTCTATGATTGCACAAGCTTCTTTTAATAGAAAAGAGTTTAGTGTTGAATTAGCAAAAGAGATCGTTGATAAATTTGTTAAGAATACTAAAAGAGAAGTTTCTATAGATTATATTCAAAAAGTGGTATCTAAATACTTTGATATGGATGTTGCTACTTTACAGTCGAAAACACGTAAGAGACATATTGTTCAGGCACGTCAATTAGCAATGTTTTTTGCTAAACGTATGACTAAATCTTCATTAGCAAGTATTGGAAGTCAAATAGGTAAAAGAGATCATGCTACGGTATTACATGCTTGTAAAACTGTTGATAATTTAACAGAAACAGATAAGCAATTTAAGAAGTATGTTGAAGATTTAACAAAGAAATTAACGATGTAA
>BIBBJE_01455 Corrinoid adenosyltransferase
ATGAAAATATATACAAAAACTGGTGATAAAGGAACTACGGCTCTTTTTGGAGGTACACGAGTACCTAAACACCATTTACGAATAGAAAGCTACGGTACAATAGATGAGTTAAATTCATATATTGGATTAGTAAGAGATCAAAATACTGATAATATTTTAAAGTCAAAACTTTCAAAAATTCAAAGTGATTTATTTATACTTGGGGCTATGCTTGCAACTCCCCCGGAAAAGGAAACCTTAAAAAATGGTAAAGAAAGATTGAATATTCATAAAATAACAGATACTTCTATTCAGTTTTTAGAAGATGAGATTGATTTAATGAATAAGGCTTTACCTCAAATGACTCATTTTATTTTGCCAGGAGGTCATCAAACCGTGTCATTTTGTCACATCGCTCGCTGTGTCTGTCGTAGAGCTGAACGTTTATCAGTAGCATTAAATGAAGAAGAACATGTAAGTGGTGTTGTTTTAATGTATTTAAACCGACTTTCTGACTACCTTTTTGTACTGGCACGAAAATTGACCCAAGACTTAAAAGCAGAGGAAGTTAAATGGATTCCTGAAAAACTGTAA
>BIBBJE_01460 DUF2795 domain-containing protein
ATGTATTGGACACTTGAACTAGCATCATATTTAGCAGATGCACCTTGGCCTGCAACCAAAGACGAACTAATCGATTACGCTATTCGTACAGGTGCCCCCTTAGAAGTGGTTGAAAATTTACAAGATATTGAAGATGAAGGAGACTCATACGATTCGATAATCGAAATTTGGCCAGACTATCCAACCGAAGAAGATTATCTTTGGAACGAAGACGAATATTAA
>BIBBJE_01465 Protein translocase subunit SecA
ATGAGCGTTTTAAACTCGATTATAAAACTTTTTGTTGGAGACAAACAACAAAAAGACCTAAAATCTCTACAACCTATTGTTGATAAAGTACGATCTTTTGAAAATTCATTAAGTAGTTTATCTAATGATGAGTTACGAGCTAAAACAATCGAATTTAAATCGAAAATTAAAGAGGCTACAAAAATCTTTAATGATAAAATAGCTGTATTAGAAGAAGAAGTATTAACTGCTGATATTGATAGACAAGAAGATGCTTATGCTGAAATAGATGGTTTAAAAGATGAAGCTTATAAAGCTTCTGAAGCTGTTTTACTAGACATTATGGGAGAAGCTTTTGCTGTAGTTAAAGAAACTGCCAAACGTTTTACCAAAGAAGATAAATTAGAAGTTACTGCAACCTCTTTCGATAGAGAGTTATCTGCTACAAGAGAACATATTACTTTAGATAATGACAAAGCATATTGGGATAGCTCATGGGATGCTGCTGGTAAAGAAGTAACTTGGGATATGATACATTATGATGTACAGCTAATCGGTGGATCTGTTTTACATAATGGTAAAATTGCCGAAATGATGACAGGTGAAGGTAAAACTTTAGTATCTACCCTACCTGTATTCTTAAACGCCTTAACAGGTAACGGTGTACATGTTGTAACTGTAAATGATTATTTAGCAAAACGTGACCGTGCGTGGATGGCTCCTGTTTTTGAATTTCATGGTTTAAGTACAGATTGTATTGACTTTCACCAACCAAATTCAGAAGAGCGTAGAAAAGCATATAATGCAGATATTACTTACGGAACAAATAACGAATTTGGTTTTGATTATTTGCGTGATAACATGGCTAGCTCTAAAGAAGATTTAGTTCAAAGAGCGCCGAATTATGCAATTATTGATGAAGTAGATTCTGTTTTAATTGATGATGCTCGTACCCCTTTAATTATTTCTGGTCCTGTACCACAAGGAGATCGCCATGAATTTAACGAATTAAAACCTTTAGTTGCAGATTTAGTATCACTTCAAAGTAAATACTTAGTAGGTGTTTTAGCTGAAGCTAAAGCATTACTAAAGGCTGGTGACGATAAAGAAGGAGGCTTTTTATTATTAAGAGTTTATAGAGGTCTTCCTAAAAACAAAGCTTTAATTAAGTTTTTATCTCAAGAAGGAATTAAACAAATTCTTCAAAAGACAGAAAACTTTTACATGCAGGATAACAATAAGCTAATGCCTGAGGTTGATGCTGAATTATGGTTTACTGTTGAAGAAAAAAATAATCAAATTGATTTAAGTGATAAAGGTATTGCTCACTTATCTGAAAAAACAGGAAACGATACATTTTTCGTTTTACCAGATATTAGTGTTATCGTTGGACGTATAGATAACAGTGAAGATACTGCTGAAGATAAAGCAAATCAAAAAGAAGAATTATATCGTGATTTTAGTATAAAGAGCGAGCGTATTCATACAATGAATCAACTTTTAAAAGCATATACTGTTTTTGAAAAAGACGTTGAGTATGTTGTAATGGATAATAAAGTAATGATTGTTGATGAACAAACAGGTCGTATTATGGACGGTCGTCGTTATTCTGACGGATTACACCAAGCTATTGAAGCAAAAGAAGATGTAAAGATTGAGGATGCAACACAAACATTTGCAACCGTTACTTTACAAAACTACTTTAGAATGTATCGCAAGTTATCTGGTATGACAGGTACTGCAATTACTGAATCTGGTGAATTCTGGGAAATTTACAAGTTAGATGTTGTTGAAATTCCTACAAATAGACCAATACAAAGAGATGATAAAGAAGATTTAGTTTATAAAACTACTCGTGAAAAATACAACGCAGTTATTGATGATGTTGTAGAATTATCTAATCAAGGACGTCCGGTTCTTATTGGAACAACTTCTGTAGAAATATCTGAATTATTAGGTAGAATGTTACAAATGCGTAAAATTCCTCATAATATTTTAAATGCAAAATTACACAAACGTGAAGCTGATGTAGTTGCAGAAGCTGGTAAAGCAGGAATCGTAACAATTGCAACAAACATGGCTGGTCGTGGTACCGATATTAAATTATCTGACGAAGTTAAAACTTCTGGTGGTTTAGCAATTGTAGGTACTGAACGTCACGATTCTCGTCGTGTAGACCGTCAATTACGTGGTCGTGCAGGACGTCAAGGAGATGTTGGTTCTACTCAATTCTATGTAGCTTTAGACGATAATTTAATGCGTTTATTTGGTTCTGACAGAATTGCTAAGATGATGGATAGAATGGGATTAAAAGAGGGTGAAGTAATTCAACACTCTATGATTTCTAAATCTATTGAAAGAGCACAAAAGAAAGTTGAAGAAAATAACTTTGGTATTCGTAAACGTTTATTAGAATACGATGATATTATGAACGCTCAACGTGAGTTTGTTTACAAACGTCGTCGTCATGCTTTAGATGGGAAACGCTTACAAGTTGATATTGCAAATATGATTTATGATACTTGTGTTTCGATTGTAAAGCAAAATAAAATGAATAGTAATTATCAGAACTTTGAGTTCGAATTAATTCGCTTTTCATCTATGACCTCTCCTTTTTCTGAAGAAGAATTTAATAAATTAACAGAAGAAGAATTAACAGATAAACTATATGTAATTGTTTCTGATCATTATAAAAATGATACCGAAAGACACGCAGATAGTGCTTTTCCTGTAATTAAAAATGTTTATGAAAATGAAGGAGATCGTTACGAACGTATTGTAGTACCTTTTACTGACGGTGTTAAAACTCTTCAGGTTGTTACCAATTTAAAAGAAGCTTACGAATCTGAAGGAAAATCTTTAGTTAACGATTTTGAAAAGAATATTACCTTATCTATTATAGATGAGAACTGGAAAGATCATTTACGTAAAATGGATGAGTTAAAACAAACTGTTCAAAATGCAACATATGAACAAAAAGATCCATTATTAGTTTATAAATTTGAAGCTTTTGAATTATTTCAAGGAACAGTTGATAAAGTAAACAAAGAAGTTTTATCTTTCTTATTTAAAGGTCAATTACCAAGTCAAGATGCTTCACAAGTATCAGAAGCAGTTGAACAAAAAAGAGAACAATTAGATACTCGTAAAGACGAAGTTCAAAATTCATCTCAAGAAGCAATGAGTAGAGCTCGTAATTCTCAAACACAAGAACAACAAGTTATTGAAACAGTTGTTCGTGAACAACCAAAAATTGGACGTAACGAAAAAGTTACTATTAAAAATGTTATGTCTGGTGAAGAAAAAGATGTTAAATACAAACAGGCAATTCCTTTACTAGAAAAAGGCACTTGGGTGTTGTATAACAAATAA
>BIBBJE_01470 UDP-2,3-diacylglucosamine diphosphatase
ATGAAAAAAAGAAAATTAGATATTGCTGTTATTTCTGATGTGCATTTAGGTACTTATGGGTGTAGGGCAACCGAATTACATAATTATTTAAAATCTATAAACCCCAAAATATTAATATTAAATGGAGACATCATTGATATTTGGCAATTTAAAAAAAGATACTTTCCTAAACCACACATGAAGATTATAAAACAGCTAATGTCTTATATTACTTCTGGCACAAAAGTCTATTACATAACTGGAAATCATGATGAAATGCTACGGAAATTTAAAGGATTTCGTCTTGGTAGTTTTGAAATTGTAAACAAATTAGTTCTTGATATTGACGGTAAAAAAGGTTGGTTTTTTCATGGTGATGTTTTTGATGTAACAATGCAACATTCTAAATGGTTAGCAAAACTTGGTAGCATTGGTTATGATACTTTAATTATTATAAACACTGCCGTAAATTGGACAAGTAATAAACTTGGATATGGAAAATTATCTTTTTCTAAAAAAATAAAAAACAGTGTTAAAAGTGCTGTGAAATTTATTAATGATTTTGAAAAAATAGTTTCAGAAATAGCTATATCAAAAAAATATGATTATGTAGTTTGCGGACACATACATCATCCCGAAATAAAATCAATCCAAAATAAAAATGGAGGTACTACCTATTTAAACTCTGGAGATTGGATTGAGAACTTAACCTCTTTAGAATATCATAACAAATCTTGGTCATTGTATGAATATGAAAAAGATGAAATTGCTAAGAAATTCTCCAATAACACAAATATTAATGATTCTGAGTTTATGAATATTGAAAACAGTAATCATAAAATTTTTGAAGATCTTTTAAAGGAGTTTAACATTAATTAA
>BIBBJE_01475 Glycosyl transferase
ATGAAGATTTTATATGCTTTTCAAGGTACAGGAAACGGACATGCAAGTAGAGCTATCGAAATAATACCCTATTTGCAACAAAAAGGAGATGTTGATGTTTTAATTAGCGGTTATCAATGTGATTTAGATCTTCCTTTTAACGTAAAATATAAATATTATGGATTGAGTTTCATTTTTGGAAAAAAAGGCGGTATTTCTTTTTGGGAGACAATAAAAAAAATGAAACTTAAAAATTTATTAAAAGAAATAAAATCTGTTCCCTTAGAAAAATATGATTTAATTATTAATGATTTCGAACCTGTTACAGCTTGGGCCTCTAAATTTAAACATTGTGAAATAATATCTTTAAGTCATCAAAATGCTGTTTTAGACGCAAGTGCACCAAAACAAAGAATCTACAGGATAGAGCGTTTGATTTTAAAATATTATGCACCCGTAAAAATAAAATTTGGCTTTCATTTTAACACATATTCATCTAGTACTTTTACTCCAATTATTCGTAAAGAAATAAGATATAGTACTATCACAAACAAAAAGCATTATACCGTTTACCTACCTTCCTATAGTGATAAAAAAATTATTAAAATACTTTCTAAAATAAAAAACACAAAATGGGAAGTTTTTTCAAAAAACACAAAAGAACATATTTTTAAGAACAATGTTATAATAAAACCAATCAATGGGCCCAATTTTATTAAAAGCATTTGTTCTAGTGAAGGTGTTATATGCGGTGCTGGTTTTGAAACACCTGCAGAAGCATTGTATTTACAAAAAAAATTATTGGTTATACCTATGAGAAACCAATATGAGCAACAATGTAATGCATTATCTTTAAAACAAATGGGAATACCTGTTTTAAAGAAATTTAATAAAAGACATGTTAAAAAAATTTCATCATGGGTAAATTATAAACAATCAATAAAAGTTAATTACCCCGATATTACTGAAGACATATTAGACGCAATTATGTTACCGTACTACAAACAAATCCATCTACCTATCACTACCATTGTATAA
>BIBBJE_01480 Uracil-DNA glycosylase
ATGGAACTGAATATTACTAATAGCTGGAAGAATATTTTAAATTTAGAATTTGAGAAAGCTTATTTTAAGAAATTGCAAAGTTTCATAAAATTTGAATATAACAGTTATAAATGTTTCCCGGAGGAGGAAGCTGTTTTTGCAGCGTTTAATTATTGTTCTTTTAATGATTTAAAAGTAGTGATTATTGGACAAGACCCATATCACGGTATCGGGCAAGCAAACGGGCTATGTTTTTCAGTTCATGATAAAATTAAGCATCCGCCGTCATTAAAAAATATTTTTAAAGAAATTGAAACTGATTTAGAAATACCATATTCTATTTCAGGAGATTTATCTCGTTGGGCAAAACAAGGAGTCTTATTATTAAATGCGACTTTAACAGTTAGAGAAGGGGAGGCAGGAAGTCATCAAAAACAAGGTTGGGAACAGTTTACTGATGAGGTTATAAAAAAAATATCAGATGACAAAGAAGGTGTCGTTTTTTTACTCTGGGGAAAATTTGCAGAAAATAAAGGTAGCATTATAGATCGTAAAAAACATACAGTATTTACAGCTCCACATCCATCTCCTTTAGGCGCGTGGAGAGGATGGTTTAATTCTAAACACTTTTCTAAGACAAACACTTTCTTAAAGGCAAAAAATAAAAAAATTATACAATGGTAG
>BIBBJE_01485 hypothetical protein
ATGAAACATAAAAGTCAATTTACCCTATTCTATTTATTTTTATCAATAACTCTTTTAGCTTTTAATAGTTGTTCTAACAACGATACTATTACACCAATACTAAATACTGATGAATATTTTAAATATACATTAAACAACAGTACCGAAAGAGTGTTTGACAAAAATATGACAGCATATTTTGTTACGAACCCTAGTACTACCTATAAAAGATTCTATTTTAGAGCTTCGGCAAATACTACAAATGGTAGTAGTGTTTATGTAGATGGTAATTTTACTTTTTTTAACTACGCTAGTTTCACTGCTGCCTCTAGCATACCCTGGGGAATCCCTTCAACACCGATAGCTACTAACTTCTATTTTACTGAACTTTTTTCTGAAGATGGATTTAAATTTTTTCCACATAATGAATACAATTCAAGCCCTATAAATTGTACAATAATCACACATGCTTTTAATGTTGGAGAATATTTAGAATTCACATTCACGGGAAACTATACGCATATTACAGATCCTAGCATTACAGGCACAATAACAGGTACTGGAAGAATGAAAAGAGAAAGTGATCAATAA
>BIBBJE_01490 prolipoprotein diacylglyceryl transferase
ATGTTTCCAAAATTACTAGAATATCAAAACATTACTATTTACACCTACGCCATTTGCATTGCATTTGGTACACTACTGGCTGTATTATACACAAAGTGGCAGGCAAAAAAAACACTTGATATAAATTTAAAAAACTCATTTTTCTATATTGTATTTATAGTTGGTTTTATTGGAGGTAAATTATTTTTATTTTTTGAAAAACCTTTATACTACATACAGAATCCACAAAGTATTTTTACTGTTTTTTCTGGTGGCTTTGTTTTTTATGGTTCTTTTATATGCATTACAATAACCATTATTTGGTATTTAAAAAAACATAAAATTCTTGTTTTACCAATGTTAGATATTTTAGCAATCACAACAACAATTGTACATTCTATAGGTCGTTTAGGTTGTTTTTTTGCAGGATGCTGTTACGGAAAAAAGACTAATTCTATTTTCGGAATTACTTTTCCTAGTACAGGATTAACTACTGTACACCCTACACAACTTTATGAAGTTTTATCTATTCTATTTATAATGAGTTTGCTCTTTATAATCAAACAAAAGAAAAAATTTAATGGTCAAATATTCATGTCTTATGTTGTTTTATACGCCATTGTTAGAAGTTTTTTAGAAGTTTTTAGAGGAGATAATAGAGGTTTTATTATCGATCGTTTATTATCTCACTCACAGTTCATTGCCCTTTGCCTTATTATTATAACTATAGTAACCTATATCAAAATAAATAAGAAAATTAGTATTCATTAA
>BIBBJE_01495 hypothetical protein
ATGAAAAAATCAATTTTTAAATCAATTTTACCAATAACTTTATTAATTATAGCTGTATCAATAATAGGTTCGGGATGTAATGGAACCGATCCTAATATAGATCCTTCTACCTCTTGTGGTAGCGCAACGCCAGTTATAGAAACTGCTCTTAGTAGTTTAGCTAATGATGATATGGACTTACAAGTACATGAATACACATTTACTACAAATGTAGCTGGTAATATTTGTGAAATTGGTTATCAAAGTTTACAACAAACCACTCCTTTTGCAGTTAACAATACTGCTGTTAGTTATACTATAGAAATTGTAGGTGGCCCTTCAATTACAAATACATTCTCTTCTTCAGCTGTAGAATATAGAACCATTGGTGGTACTTTCCCTATAACTCCAGGCGTAAATTATGTTATTAGAAGAACAGGTGGAGATGGTTTAAATTCCTCAATGGGACATACATCAAATACTACATTTCCATATACTAACGGAAACATAACTTTCTTAAGTTCCAACTTTGTAGATAGCGCTTCATCTGGTGGCGGACCAATAGCTAATAAAGGTATCCCTAAAATATACTTCAGGTTTTTAGCTGACTAA
>BIBBJE_01500 Uncharacterized conserved protein
ATGAACAAAATTAAATATTTAACACTATTGCTTGTACTAGCCTTATATAGTTGTAGTAATCAAAACGGAGAAGGTGGCTATCCTGATAATCCTTGTAATATAGATGAACAAGGATGTTATATAACTCAAAGTAGTACAAATACCCAGTATTCATTTAATTTACTTTTTGATGATACTAAAACAATTGTGCAATACGTTACCGGACACCCACAAGGAGATTATTATCATATATACAGTACACAATCTTCTCCTTTTATGGATTTTTACACTTTTGCGATAAACGCTGGAGACACCTCTACTTTAGATCAAAACTGGAACTCAACGGCTGGAAGTTATTTAGCTATTGATGGTTCTCCATACCCTCAAAATAATACAACCACCCTAAATACAATTACTGGAGGTACACAAGTTGGAGATAATATTAAAATAGATTTTGATGGTAGTTTTTATTACCAACAAGGAGGCACTCCTTATACGCTAACAGGTGCATTCTGTGTAACAATTGATGAAGTAATAAATTTAGCTGAACATGTATATATTACTGATGGTACTAGCTTGAAAGTAGTTAATGTTTCAAATCCTTTAGCACCAAATTTAGCACATTCAATCCCTGCTTCAACCTCATATTATGTAAATACATTTAATAGCGTTGCATATGTTGGTTATTTTGATGCTATCGAACCTTTTGTAAGTTTTGTAAATATATCCAATCCTTCTTCTGCCTCAATATTTGGTTCAATAGCTAAAGGAACAAATTATGGTAGAGTTACCGATGTAGTACAAGTTGACAACCTTACCTATATTTCTGATGAACATAAAGGATTTCATAAATTACATATCGCAAATTCAGATTATACTACTGTAGATGTTCATGATGTAATGAGTATGACTAAAAAAGATAATAGTTTAGCTATTATCGATTTTTCTGTTGGCTTACGTAAAATAGATGTTACAAATGCTAACAGTCCTGTTATTACAAATACATTCAATTTAACAGATGTAGATATTGCTTCTTATCCATATACAACAGGTAGTTTTCATAGTTGGACGAGAACTAATGGAACTGACTTTTTTATAGCCAATATAAACGATAAAAAATTAAAGAAGTTTCAAGAAACAGGCTTTGGTTATAACCTTGTAAATGATTTAGATATTAATGGTTACGCAACCGCTTTTACTATTGTAGGGAATTATGCTTATATAACTACACATGCTAGTTCACTAGCTCCTCTACAAACTGGTTTTGATGGTATTACTATGATTAATTTATCAACAATGACAATAGTAGACACAAAGCCTTTAAACAAAGCAAGTGGCGTTGTTGTTAAAGCCAATTATGCATATGTAACAGATAGTAATGGGCTTCATATTTATGACATTAGTAGTACTAACTTAACTCATGTACATACATATAATAATGGATTTGGAAACTATATTTCTTTATAA
>BIBBJE_01505 hypothetical protein
ATGAAAAAAACACAAAAAATTATAGTGCTATTAGTTCTTATATTCTCTATTACTAGTTGTGATAACAATGATGATATTGTAACACCTACAAATATTTTTACAGTAGCAACACAAACATATGAAACCACTAATTGTTATATTGAATTTGATACTGATGCTCCTATAGATCATTTAAACATCTTTTTGCTAGACGGAAGAATGTATGATAATGATTTAAATATAAATGGCTCTTCTGATGATTACCTATTTAGTTTAAATACTTCTAATTTTGTTTTTCTACAGCTTGATTTTAATAGCAACCCTACTTTAATTAATAACGGACCTATTGCAGGAAATACATACATTGTTTCTAGTACCGATAGCACTATTGGTCATAATTTAACTGTAGATCCATTTACCCCTAATTTTAGTACAAACGGTATTGACTTTGGAATAGGAAATGAAAATACAGGTACATTTCATACTCCCGGAACTGGTGCTCTTACTGTTACTTTAAATAACTACGCTTTTAACAGTAGTACAAATACTGGGACAATAGATTTAGATTATAGTTTTATGAATCAAAACGGAATAGTAATTACAGGACATTATGATGGAAATTTAGGTGTAATTTTAGATTAA
>BIBBJE_01510 hypothetical protein
ATGGAAAAAGAAAATTACTCATTTTGCTTTTTAAAAAAATTCAATATCCTTATAGGGAAAATTATCTTCTTTTTTACTCTAATTATTATTCCACACAAATTAATTGCACAAACCAATCAATCTAATACAGTTTCCATAAATAATAATAGTATTTACAAATCTGCGGATGTAGATTCTATAAAAACTGGAGCTGTTTTTTATTATAAAATTCATTTTACTGTATTTGGAGATGATTTTGTTACTATTACTGATTTATTACCTAATAGTGTTGAACCTGTAGGAAACATAACCGTTACTCCATCTATTTTATCAATTTCCTCTCCATCAATAAATAACAACCTTGTTACCGTAATTTTACAAGACACTAATATTGGAGTTTCAACAGCAGGTATTATTAAAATTCCTGTGCGTTTTAAAGGTGGTATTACCCCTAATAACACATTAGCTTCAAATACAGCCACCATGACTGTAAACAATCAATCCGTTACTACCAATCCTGTTATAGTAAAAGCTATAGCTTCAGAAAATTGGCATATTAAAAAACAAGTTATTGCTCCTACTCCAATAGATGTTAATAATGGATGGGCTGTATCACCTGGTGGAACAGCTACTTTTAAAATTATTGTTTCTGAAAACACTTATGCTAATACTGGTGTTTTAGATTTAACTAATATTGTAATAACAGACATCCCTACCCCTAGTAATGCAATTTTAAATATTACTAATGTAAGTAGTCTTAATGGTCAAATAGTAGCTAATGATGTTGTTTTAAACGGAAACAACATTCAAATAATAAATAACAAATCATTAAAAGCAACGTACACTAATAGTTATTTAGCAATTACAATTGAAGTAACCTACCCCTCTGGCTCAGTTAACACAGGTGTTTGTTATAAAAACGAAGCCGAACTAACAGCTACTATACCTAGTATAGGTGGTAACAATTCTATTATTAAAAATTCACAAACAGGTTCAAATGCACCATGTGTTACTGTATTAAATACAATAAATACCCAACCAATAAACACAACACCTAATGTTGTTTTTAATAAGCATTTAACAATGGCTAATAAAACTGTTGGCTGTAAAGGGAAATACAGGATATATATTAGGAATAATGGTAATAATGATCTTTCAAATGTTTCAATTACAGACAATCTTCCAGCCGAAATTAATATTACAAATATTACATGGCATGGCGTAGTTACATTGACCGGCTCATACAGTTTTGATGGTAATACTGGTGTTTTTTCTGGTACTAATAACATTTATTATAATACACTAACAACTCCACCATCTTTACCAACAAATAACCTAACTATCAGTCTAAACAATTCGCTAGCAGTAAATAAATATTTCTTTATAGATGTTTACTTCGAAATTAAAAATACAATTACAGCTGGTACAAACATTACTAACAATGCTAGTGTTAACTATATATACTATAATAATAATTATACTAAAACAACTCTTAAAGAATTTACTGTAGAAAGCAACATTCCTAAAATATGTATCACAAAAGATATTTGCCAAGGTAATGAAGCATATTACAATCCAGGAGATATTATCAGGTACAAACTAAATATTATTAATTACGGATCTTCAAATTTAACCAATGTAGTTATAAAAGATTTATTAGACCCTAATTTAGATTATATCGGTAGTGCAACATACTACACAACTTCAGCTTCTAATACTGGTTGTTCACCACAAATAGGTGGTAATATTAATAGCTGGCCGTTAACTCTTTCTAGCAATACATCAACAATTAATGGGACTCAATTAGAGTGGAATATAAACTCTATTGGTCCAGATTGTAACGCTTATAACAATAACTTTACCCCATATACATGTTCTTATAATTCGAACAATAATGGTATTGAAAAGAATTATATCGAATTTGATGTTAAAATAAAAGAGAATACACCTCCAGGTACTTACTATAATAGTTTCACTATAAATGGAGATGAAATTAATGAACAAACATCTAATAACACTTCTTTTAATGTAAATGTAAATACAGGCTTGTCTGTTCAAAAATTAGTTAGTTTAGATAATGGAACAACTTGGACAAACTCTACACAAATACCTCAAGCAATTGCAGGTCAAGACATCATTTTTAGATTAAATGTAAAAAATGTAGGAAATCTAGAGTTCAAAAATTTAAGAATAACAGACCCTATAACATCTAGCTTTTTATATACTCCTAGTACAGCAACAATACCTATTGGGTTTAATGCATCTACATTTATTACAAATACTTTTGAAGTCACTTCTCAAAATAATTTTTTATTTACTTATAATGATGAATTTAATATAGATATACCTGTAACCATAAGCTCTACAGTTCAAAATAACATACAAATTTGTAATCTATTTAGTGTATATGCAGAAGATAAGTTTAATACTTATACTCCAGTAACAATATCTCCTGCCCCAGTATGTGTAATTATTAAAGATAATTGCCCAAGTATTGACAACCCTAATCAAGAAGATACTGATGAAGATGGAATTGGAGATGCTTGTGATAACTGTTTAACTATAAACAACCCTAATCAAATAGATACTGATGGTGATGGCATTGGTGATGCTTGTGATAATTGTCCAGAAACTGAAAATCCAGATCAATTAGATACAGATAATGATGGTGTTGGAGATGCTTGTGACAATTGTATAAATACGCCTAACACTGACCAAAAAGACACTAATGGAGACGGCATAGGTGATGCTTGTACTCTTAATGAAAACTGTTTCAATTTTGATGGTGAATTTATAAAAGAGAACTGGCTTAATGATAACTTAAGAGATATTGTTTTTGATGAAGATACTAATCATGGAAAATATATTACACTTATAAATAACATAGATCCTTCTGGTAGTATTAATAATAATGACTTTAGTGGTGATTGGTTAAAAAAATACCCTGATAATTGTTTATGTTTTGATTTCAAAATAGATTATCAAAAAATAGGTAGTTCTACAATTGGTACAGCTCCAAAACTAACAATTTACACAGGAAACTCTACTAACTCAATAGCACAAATTACTGGAAGACTCAGAGCTGTTTATGTTGGAAATCCATTAAACCCGATATTAGAGGATAATATTTGGAATAACTACTGTTTACCAATTTATCAAGCAACAGGAAACATGACTCCAAGTAATGCTACAGGAAGTTGGCAATTGTTTACACCAAATAGCACTACTGCTTTAACAGGAATTTCAGCAATAAACGCTTGGAACACTATTATACAAAATGTTAGTGGAATATTATTTAATACAGACTACGATGAATCTGGAGATGAAATTATTAGCTTAGATAACTTCTGTGCTTCTAAATGTGAAATACCTTGTGAAGGAGAAGATTCTGATGGTGACGGTATTCCTGATACTTGTGATAATTGTCCAAAAGAAAAAAACCGTGACCAAGAAGATACTGATGGGGATGGTATTGGTGATGCCTGCGATAATTGTCCAAAAACTGAAAACCCAAATCAAGTTGATACAGACAATGATGGTATCGGTGATGCTTGTGATAATTGTCCAAAAATTGAAAATCCTAACCAAGAGGATACAGATGGTGATGGCATTGGAGATACTTGCGATAACTGCCCTGATAAATACAATCCTGATCAATTAGATATCGATGTTGATGGTATTGGAGACGTGTGTGATACTCCTTGCGGAGATTTAGATTCTGATAATGATGGTATTGCTGACGAATGTGATAATTGTCCTAATACTCCAAATAAAGACCAATTAGATACTGATGATGATGGTATTGGTGATCTATGTGATAACTGTCCAAAAACTGAAAACCCAAACCAAGCTGATACTGATAATGATAGTGTTGGTGATGCTTGTGATAATTGCCCAAAAACTGAAAACCCAAATCAAGTTGATACAGACAATGACGGTATCGGTGATCTTTGTGACTCTACTCCATGTGGTGATATAGATACTGATAATGATGGTGTATTTGATTTGTGTGATAATTGTATAAACACACCTAATAAAGAACAATTAGACACTGATAATGATGGCATTGGTGACGCTTGTACTCTTGAAGAATGTTGTACAAATAAATTGGAAGTTAAAAATGAAAACACAAATTTTAAAACTGAAGAAAATCAATTAGTAATTATAGATGAATATGCTATAACTATTGGGCCAGAGTTAATTACTGATATACGTATTAATATGGTATACTTTAAAATGGAATCAGAAGATGAAAAATGTAATGAGTTGTTACAAAATTCAATATATGCTGCTGCTAGTTTTATACCAACAGAAAGTGTTATTTCAAACAATAACTTTAATTTGACAACTCCTATTTATGGAAATACAATAACCCCTAATGTTAATTACAATGAAGTTTCTTGGAAATCAAGTTCACCTGAGGATTTAACAAATGGTATTAATTTTAAATTACATTATACATTACCTTATAACCAATCATTAAAAGAATGTACTTATAAGGCTACAATATATTTTAAAATATCATACATAGATAAAAACTGTGTTTATTGTGAAGAGTTAATTGTTAAAAAAATTGAAGTAAATAACAATACTCTTTCTATTCCTAAAACTGCTTTTAAATCTGACTTTTTAATTTATCCAAACCCTGTTAAAAACTACTTAAACATTTACACTAAAAATGCAGGTAAAAGTATTTTATATGATATTAATGGTAAAATTGTAAAAGAATTTAATATTATAATTGGAGAAAACAGTGTATTTTTAAATAAATTACCAAAAGGAATATACATATTGAATACTTCTGGTGTTAATTTTAAAAGGTCATCCAAAATTATTATTAAGTAA
>BIBBJE_01515 histidine kinase
TTGCAAAAAACTAACCTTACCTGTACTTTGAAAATTAGAAAAAAACATATTGCTTTATTAATAATTTTCATATGTCGTTTTTCATTCTCTCAACAATACACTAACTTCTCTATAAATAATGGCTTACCTAGTAATCATGTTTACAGAATAACACAAGATTACGAAGGTTTTATTTGGATAATTACAGATAAAGGTATTTCTAAATTTGATGGTAAAAACTTTAAAACATTCACTATAAAAGACGGTTTACCTTCTAACGATATTTGGAATATAAGAATTACACCTGACAATAAAATTTGGTACTTTTCTAAAGCTAATAAACTAGGTTATATTTTAAAGAATGAAGTATATAGTTTTTCTTCAAAAGCAAGTAAAGTAATGTACCCCAGAACCATTTTACAAGCTAAAAACACAATCAGTTTTAATGATGGTATTAATTATTTAACCTTAAAAGACTCTATATGGAAAGCTACATCAAATAAATTTCCAGAAGGCCATTCTTCCTCAATTCAAAAAGTAATTAATTCTAAGACAAATTATCATGCAATTAACAAAACTAAAGATTCTCTTATTTTTTATTCAAAAGAAAAAGAAACAAAACATAAAATAAATAAGAGTTTGTTTATAAAATTATATGAGCACGGTCAAATTAACGATAGCTTATATATAAATATTGGTCTTAATAATTATTTAATAGAAAACTTAAATACAAAACAAATAGCTACTTTCTCTTATACTTCACAAAACTTACCTAAGGAGGTAAAACATGTTAGATTTCATAATGTAAATAATAACACTCAACTTACTGGAGTCGATTTTGTAGGGCATCTAAGTAAAAACTATTCTATAAAAAACATTATCCATATTCCAAAAAAATTGAATTCCCATTTTTCTTTTATCGATAAAACAGGTAATATTTGGTCGGCAACCTTTAATAAGGGGGTATTTATGCTCCCCAAAGAAAAACAATTAGTTAATGTATTAGCTAAAAATAAAAAAATTCAATTTTTAAAAAACACACAAAACAAATTATATGCAGGTATTTATAAAGAGGGTTTCTTTAAAATTAATAAAAAAATACACCCTATTATAAAAAATAATAACTTTCAATATAGTATTAGTACTATAGATACTTTAAAAACAACTTTTTTCTCTTCTGAATATAAAGTATTTAGCTATAATAGTAATAAAAAAATACTCATTAACATAGCTATTGGAGAACATAATAAAAATGAATTTGCTCGTAAATTAATTCATTTTAATGGTTTTTTATATGGTGATAACTCTTTTGGAATTCGTAAAATAAACATAAAAAAACTTACTACTGAAAAAATTTATAAACTAAATGGGGTTACCTCATTCTCTAAAACAAAAACACAATTATTCACAGGAAATCAAGCTGGTTTATTTCAACTAAAAAACGACAACTTTATTAAAATTAACAAACACCATTTATTTGATAAACCTATTTTATGCCTAAATCAATTAAGCGATAATTATATTATAGTTGGTACAGATGGTTATGGTGCCTATATTACTAATGGAAACGATTTAATTAAAATTAAAAACACTAAAAAATATAACATTCAAGATATTTTTATTGATGACAATAAAAATATTTGGTTAGCCACACAAAAAGGAGTACATAAAGTAATTAAACATTTAAAAGAATATACAATAACACAATCTTTTTATAAATCTGATGGTTTATTATCTAACAATATAAATTGTATCGCTATTAAAAATGATTCATTGTACGCAGGTACTGACAACGGTATTTCTGCAATCTCATTACAATACTCTCCTATAAATCAATTACAAAAAATTTACGTAAAGTCTTTACGTATAAATAATGTCTATTATAAAACCGACACCATATCTTTGCCGTATAAAAGCAATGGTCTTCTCGCTGTTTCTTTTGGAAGCATTAATTACAGTAATCAACAAAACCTAACCTATCAGTACAAATTAGAACCAATTCAAAAAAATTGGATAACTACAAATACTACCGAAATAAATTTCACCTCTTTAGAGCCAAATACTTATTCATTACATTTAAAAGTAAATAACCACCATAAGAATCAAGAAACAAAGACTGTTGTTATAAATATAACCGCATTATGGTGGCAAACCACATGGTTTAAAATTAGTTTGTTCCTATTTTTAAGCTTTTGTCTTTACCTCTTTAATAAATGGACAAAATATAATGTTGAAAAAACTACTCGAAAAAATATTTTAAAAAAACAAAAAAATATTGAATATGAGCTTTATGCATTACGTTCGCAAATGAATCCTCATTTTGTTTTTAACTCTTTAAATGCAATTCAATATTACATGACCAAAAATGAGACGGAACTCTCTGAAAAATACTTGGTTAAATTTTCTAGATTAATACGTATGTTTTTTGATTTTTCAAGAGAAAAAAATATTCCTTTAGAGCAGGAAATTTCTTTATTAAAAAGTTACTTAGAAATAGAAAAATTACGCTTTGGTGAAGACTTTAAGTTTAATTTTAATATTGATAAATCTTTAAATTTAGAAACTAAAATACCTACAATGTTACTGCAACCAATTGTAGAAAATGCTGTAAATCATGGTTTATTTCATAAAAGCGGTAAAGGAATCATTGATATTTCTATAAAAAAATCAACTTTTAAAAACGAATTTATAATAGCTATAAAAGATAATGGAGTTGGGTTTAAAAAATCTAAAGAAATTCAAAAAAATCAATAA
>BIBBJE_01520 DNA-binding response regulator
ATGATAAAAGCAATATTAGTTGATGATGAGCACAAAGCTTTAGAAGGTTTATTACTTAAGGTTAAACAGTTTTTTCCTGAAATTGAAATCACAAAAACATTTCAAAATCCGCAAGAAGCAATAACGTTTATCAATTTAAATAAACCAGATATTCTATTTTTAGACATTGAAATGCCCGTAATTAATGGTTTTGATGTATTGGCTAAAATTAAAAATCCAGATTTTGAAATTATTTTTGTTACTGCATATAACAATTACGCTATTGAAGCATTTCAACATTGTGCAATTGGCTATATTTTAAAACCAATAGATAACGATGAACTTAAGACTGCTATCAATAATGCTATAAAAAGTGTTCAACAAAAAAATGCTTTACAAAAAAATGAAATGCTATTAAATAAGTTAATTTCTGTTAATTCTAAAGCAAATAAGTTAATTATCCCCACTAATAAAGGCCTATTATTTGTACCTTATAATGAAATTCTGCATATTGAAGGTTATGAAGGTTACACCAAAATACACACAACTAATACTTCTGAAATTATAAGTTCATACAATATTGGTAAATATGAAAAAATACTAAATGACAACTTTTATAAATGTCATAAATCGCACATTATTAATCTACAGAAAATACGTGCTTTTGAGAATGAAGGCTATATTTTATTAGATGATAAAAAAAGAGTTCCTGTTTCTAAAACCAAACGAAAAGAATTTATAGATTTGTTCTCTACATAA
>BIBBJE_01525 DNA mismatch repair protein MutS
TTGACTAAGAATATTTCAAATAAGACGCTTCAAGATTTAGAATTCACAACAGTTTTAGAACAAGTTGCTGAACATTGTATTACTAATTTAGGTAAGGAGAAAATACTACAAGTTTTACCTATCTCTAATAAGAGAAATTTATTTTTCGAATTAAATTTAGTAAATGAATATTTAGCTTCTTTTGAAAACGAAAACAGGCTTCCTAATCACTTTTTTGAAGATATTACTGAAGAGACTAAACGATTAGCCATAGAGAATAGTTTTTTAGAAACCGAAGCATTTTTAAGAGTAGCTACAGTTACAGAAACTGTAAATGAAATGAAAAAGTTTTTAAAAAAATTTGAAACCTACTACCCTACGCTATTTACATTAAGTGACAAAATAGAACTTACTAGTTTTGTTTCTGATAGTATAAAAGAAGTAATAACCTCTTTTGGTAAAGTTGCAGATAATGCTTCTCCTATTTTAAAACAAATAAGAAAGGACATTAACGGTATTCGTGGTAAAATATCAGAAAGTTTTACACATGCTTTAACTAGAAATATTTCTAATGGTTATTTAGATGACATTAAAGAAACTGTTATAGATAATCAACGAGTTTTGGCTGTTACAGCAATGCATCGCCGTAAAATAAAAGGAAGCTTGTTAGGTTCCTCAAAATCTGGAAATATTGTTTATATCGCTCCGCAGGCAACTTTAGCCTATAGCCGAGAATTGCAAAACTTAATTTACGAGGAAAAACAAGAAGTTATAAAGATATTAAGAGCTTTGGCTAGTAAAATTCATCCTTATACTCCTTTATTAAATGAATATATTACTTTTTTAACCCATTTAGATGTAGTTGGTTCAAAAGCCAAGTATGCAAGAAGTATAAATGGTTTATTACCCAAAATAACAAAAGACAAAAAGATATTTTTTAAAGATGCCTTTCACCCTGTTTTATGGAAAAAGAATAAAGAACAAAATATCGAAACTTTTTCTCAAACTATTCGATTAGACGAAAAGCAACAAATTATTGTTATTTCTGGGCCAAATGCTGGTGGAAAAAGTATTACACTTAAAACCATTGGTTTATTACAACTTATGTTACAAAGCGGTTTATTAATACCGGTTCATGAACGTAGTGAAACAACTTTATTTAATACAATACTAACTGATATAGGTGATAATCAATCTATAGAAAACCAACTAAGTACATATAGCTACCGATTAAAAAATATGCGTTCTTTTTTAAAGAAGTGCGATGATAGTACATTGTTTTTAATTGATGAATTTGGAACAGGTTCTGATCCTGAATTAGGTGGAGCTTTAGCTGAAATTTTCTTAGAAGAGTTTTATGAAAGAAAAGCTTTTGGTATTATTACAACGCATTATGCTAATTTAAAAGTACTAGCAAACGAATTAGATAATGTAACTAACGCAAACATGCAGTTTGATGAACGTACTTTAGAACCATTATATAAATTATTTATAGGGCAAGCAGGTAGTTCTTTTACCTTTGAGGTAGCTCAGAAAAACGGAATTCCATATAGTTTAATTAACAGAGCTAAAAAAAGAGTAGAAACCGAAAAAATAAGATTAGATAAAACGATCTCTAATCTTCAAAAAGAACGTAATCGTTTACAAAAGACCTCTGATAGTTTAGTTAAACAAAAATCTAAAGGTCAAGAACACATTGAAAGTTTACAAGAAAAAGAACAAAAAATACAAAGTAAACTTTCTGGTTTTCAAGAGCTATACGATAACAATCAACGAATGTTATCTTTAGGTAGAAAAACAAATGAATTATTAAATAAGTATTTTCAAACCAATAATAAAAAAGAACTATCTACCGAATTTTTAAAGTGGGTTGCAGCAGAAAAAACAAAACACATCAAAAAAAGCCCACTAAAAAAGCTTACTAAAACAGAAAAAAAACAAGATAAAATTACAGCAAAAAAACAAAAAGAGGCTATAAAAAAAGTAGAAGAGGAAGTGCTTCAAAAAGTAATAAAGGTTAGAGCTGAAAAGAAAGAAGAAGCTAAAAAATTAGCAATCGAAAAAGCTGCTTACGTGTATCAAATTAATGATCGTGTTCGATTAATTGATGGTACTTCTGTTGGTACAATTGATAAAATTGAAAAGAAAACAGTTTTTATTAATTATGGTGTATTTACCACCAAAGCAAAACTAACACAGTTAGAATTAGTCGAAAAATCTAAAAAAAGAAATAAATAA
>BIBBJE_01530 OmpA family protein
ATGAGAAACTTTTTTCAAGCTTTTCTCGCTTTTTTAATATTTGCTATTATTGCTCAATTTTTTTTCAATAAAAAAGATGAAATAATTAAAAAAGTTGATAGTACGCGAAATATTAAAACGAAATCGCTTAATATAAATCCGGCTAAAATTATAATAAAAAGAGATTCTATTGTAGTAAAAAAAGATTCTCTTATTAAAAAGAATTTAAGTTCTGAGTTTAATTATAATTTAACATTATTAAAATTCAAACACAAATTCATTACTTCTTCAAAAAACACTAGGGTTCTTTTCCCTAAACAGTTTTATTATTTTAAAGACTCAATCTTAAGTTTCTTAAAAAACAATAAACAAAAAGAAATTATTATTACGGCTAGTTATCTTAAAAATGAAATAACAAAGAATAATTCAAATTTAGGAATTTCTCGTGCTACTTATTTAAAAAATAAGCTTGTAAAACATGGTGTTAATCCCAAAAAAATTATTATAAAAAATAAATTAGCTACTTATAAATACGATTCTAATGGCTTTTATGCTGACGGAATTACAATTCAACATCAAAATACACCTATAAAAAAGATAGAACAAATTACAGAGAAATTAAAATAA
>BIBBJE_01535 hypothetical protein
ATGTTAGGTTCTTTTTTAATTGGCTATTTTTTTGCAATACAATTTTATGATAAAAAAAACTCAACTACCACAAAAAAAACTACTATAGAAGATAGTATACTAGACGAACCTGAAAAATTAGTTATAAGAGCTATAAAAACTTTTGAGAGAGGTGGTGTAGAAATAAAAAAGTCAACAAAATTAAATTTTGACTCTATTGGTATTGCTTCAAAAAATGATAAAGATGACTTATGTAAAATTAAAGGAATTGGAAGTGTTATTGAGAAGAAATTAAATAGAATAGGTATTTTTACCTACCAACAACTTTCAAACTCTTCTGACAGTGATCTAGAAACAATTACTCGCTTAATTCAATTCTTTCCAGGAAGAATTAAAAGTGACGACTGGAGAGGTCAGGCCAATAAGCTTTTAAATGACAATAAATCTTAA
>BIBBJE_01540 DUF885 domain-containing protein
ATGAATAAAATTTTCTTAACAATTGTAGCTGCTACTATCTTACTTATCTCATGTAAGCAAGAAAAAAAAGACACCGTTACAACTCCTACCAAAGAAAACATAGCTTTTAATCAAATCTTAAAAGAATATAACGAAGGAAAATTAAAATTAAACCCTATCAATGCTACTTTTGCTGGTGATAACCGTTTTAATGATCAATTTCCTAATACACTATCTAGTGACTATCAAATAAAAAATAATACTTTTTATAAAAGCTATAAATCTAAATTAGCTAATTTTAAAAATATTGACCTCAACGAAAGTCAAAAAATGAGTAAGGCTGTTTTAAATTGGGATTGTGATATGGCTTTAGCACAAGCAAGTTTTAAAAACGATCTTTTAATGCCTATTAACCAAATGTGGACAATTAATTTAACAATGGGGCAATTAGGTAGCGGTAGTAGCGCACAACCTTTTAAAACAGTTAAAGATTACCAAAATTGGCTTAGTAGATTAAATGGGTTTTATGATTGGTTAGAAACCGCTATAAAAAACATGCGTCAAGGAAGTAAACAAGGTTATGTTTTACCAAAATCTTTAATTAATAAAATAATTCCTCAATTTAAAGTATTAGCTGAAACAAAGGTTCCATCACACTTATTTTACTCACCTATTAAAAAATTTCCGAAAGACTTTTCTGATGCTGATAAAAAAACTCTAAAAGATGCTTACACAAGTATGCTAAACGATAAGTTGATCCCTGTTTTTAATTTAATGTACACTTTCTTAAAAACAGATTATTTAAATGCTGGTAGAGAAAGTAGTGGTATTTCTGATATTCCTAATGGAAAAGCATATTACAATCATTCTATTAAAAATTATACAACTACAAAAATGACTGCCGATGAAATTCATAAACTTGGTTTAAGTGAAGTTGCTAGAATTTTATCAGAAATGGAAAAAGTAAAAGAGCAAGTAGCTTTTAAAGGAAGTTTAAAGGACTTCTTTAATAATGTTAGAGAGAATAAAGATTTAATGCCTTATACCACCCCTAAACAAATTATCGATAATTTTAATGCAATTCATGAAAAAATGAAACCGCAATTAGAAAAATTATTTGATAATAAACCTAAAACAGATTTTATTGTTAAGCAAACAGAAAAATTTAGAGAAGCTTCTGCAAGTGCTGAATATAACGCTGGTTCTTTAGATGGAACACGCCCTGGAGTTTTTTATACACCAATTCCTGATGCTACAAAATACAATGTATTTTCAGACGAAGCTTTATTTTTACATGAAGCAATACCAGGCCATCATTATCAAATTTCTTTAACACAAGAAAGTAACGATTTACCTGATTTTAGAAAAACATTATGGTACAGTGCTTATGGTGAAGGCTGGGCTTTATACACCGAAAATTTAGGTAAAGAGTTAGGTTTATATACAGATCCTTACCAGTATTTCGGAATGTTAGGTATGGAAATGCATCGAGCAATTCGTTTAGTTGTTGATACTGGAATGCATGCTAAAGGTTGGAGTCGTGAAAAAGCGATTGAGTATTCATTAGAAAACGAAGCAGAAAGCAAAGCTAGTATCATTTCTGAAATTGAACGCTATATGGCAAATCCAGGGCAAGCATTATCTTATAAAATTGGTCAATTAAAAATTAGAGAGTTACGTGCTAAAGCTAAAAAGGAATTAGGTGATAATTTTGATATCAGAGAATTTCATAATCAAGTGTTAGAAACAGGCTGTATTCCTTTAGCCTTGTTAGAAAATAAAATTAATAAATGGGTTACAAATAAAAAGTAA
>BIBBJE_01545 Steroid delta-isomerase
ATGAAAAAGATATTTTTATTTCTACTTGTATCAAACATAACACTTGCACAAACGAACACAGAAATTCACTTATTTGATATTTCTAATAAAGAGGGTAAATATATTATCTCTAATGGTAAAAACATTTCTAATAACGAAGGTTATGATAGTCAACCACATTTTTATGATGATGAAAACATTTTATTTGCTTCAACAAGAAACAACCAAACTGATATAATTAAATATAATACAAATACAGCAGAAAAAAGCTTTATAAATAACACACTAAATGGAAGTGAGTATTCCCCACAAAGAATACCTAATTCTAAAAACATATCGGCTGTTAGATTAGATAAAGACGGATTGCAACGCTTTTATCAATACCATCTTAAAACAGGTAAAAGTAAAGAGTTAATCGAAAATTTGGTTGTTGCATATCCATATTGGTATGATAAAAACACTTTAATTTCTTCAGTAATTGTTAATGATACTTTAGAGCTTTTTGTTAGTTATTTAAAAAATAAAACAAATAGTTCTATTACAAAACAAACAGGGCGTTCTATACATAAAATACCAAACTCTAATTTAGTGAGTTTCATGAAAAAAAATGGTGAAACGTGGGAAGTTTGGTCTTTAAACCCTAAAACAAAAGAAACTAAAAAAATTACCTCTACAAGAACGAGAGAAGATATTTGTTGGCTTCCAAACGGAACCATGTTGGTCGCCAATCAAAACATGATTTTACAGTTTAATCTAAAAAAAGATGAAAAATGGAGTGTTTTTCATAGGTTTAAAGATGAAAATATTAACAATATATCTAGAATTACCGTAAATCATAATGGTAATAAATTAGCTATTGTTGCCGAAGTTTCTCCTAAAATTTTGGCCCAAGAACAGCTAGAGGGATATAATAAAAGAGACATTGATGCCTTTTTAAAACCATATGCTAAGAATGTAAAAGTATACACTTTTCCTGATAAATTAAACTATAAAGGTATTGATGAAATGCGAAAACGTTATGCTCCAATGTTTGAAAAAACGACCGATTTACATTGTAAAATACTAAATAGAATTGTAAAAGGTACTACAGTTATAGATGAAGAGTTGGTTACTGCAAACGGTAATACATTTAAAGCAGTAGCTATTTATGAAATTACTAACGGCAAAATTAGCTCAGTTAGGTTTGTACGCTAA
>BIBBJE_01550 T9SS type A sorting domain-containing protein
ATGGTAGGAGTTAGCTCAGGAAACGATATTGCTAAAGATGAAAATGGTGATTTAATAACTACAGGGTTTTCTTGGGGGAACTCAGATTTTGATCCTAGCACTACTAATCAAGCTTTTTCCAATGGAGATAATTCAGCGAATTTGTACGTACAAAAACTAGATGAAAACGGTAATTATATATGGCATAAAAACTACGGAAATCAAGGAATCGTTATTGGAAGTTCCATTACAACAGATAATAGCAATAATATTTATGTTGTTGGTACTTTTACTGGTACATTGGTTTTTGATGCTTCTACAAGTATTATTTCTAATGGAAGCGGAGATATTTTTGTTCTAAAATTAAATGCTCTTGGAAATGTATTATGGGCAAGAAATTTTGGTCTTTCAGGATACGATAGTGCAGATTCAATTTTTTTCAATAAAACCACCAATGAATTATATTTTTCGGGGAATTATAAAACTACTCAAACTCCATCTTCTATTACCGACGATTTTTTTCTATATAAATTAAACCCTACAACAGGTGCAGATCTATGGGTTGAAACTTTTGGTAGTAATAAAAGTGAGTCTAGTTATGGATTAACAGGAGACAATGCTGGAAACATATACATGGTTGGAACTTATATTCATAAACTAGATCAACGTGCATTCCCATCAACAAATGTAATTTCAAATTTACTTACTACACCTTATGTTCCTTCTAATTGGTATGGCGCAAATACGTTTGTCTTAAAAATTAATAACGGAGGTCATGTATTATGGGCTAAAGGAATTAACAAAAACACAGATACAAAGGGCTCTGTAATAGCAAAAGCCATTGAAGTAGATAATAATAACAATGTTTATTTAATTGGTGATTTTAATGGAATTATTGATTTTGACCCAAATAATTCTCAATACGTTACTTCAAATCAAGGTAACAAAGATGTTTTTATTACGTCTTTAAATAACAATGGAGCTTTTAGATGGTTTCAACGAATTGCTGGTTTAAATAATAATGGTGCTTACGACAGAGGAAATACTATTGCTATCGATAATCAAGGAGGAATTGTTGTTGGTGGTCTTTCGGTTAATGGCGGATTATTTATAGGAAGGTATGGCGCTACTGATGGAGCTCTTGGCTGGTTACATAAAGGAGGAGATGGTGGTTCTGTTAAATCAATAGTTATTAATGATTGTGATGCTATATTTGCAACTGGAGATATTAATTCTGGAGCTACCGATTTTGATCCTGATTCAAATGTAAACTTTCCTATCAATGCTATTGGGCACACCAACGCTTTTAACCTTTCATGGGGAAATGCTACTACTAATTTTGATACCTCTTTTACTTACACCGTATGCACTAATACATTAAGTGTTGTAGGAGCAAACCAACCTTTTGGAGTTAATCCAAATTCAGATTGGCGTTTGGTAAAATATTACGACCCAAATATTCCCAATATGACTCCAACAGTAGTAAGTAATATGTATTGGTGGCAACAACCAACTCCGTATACATACCATACAAATGCACTTACATTTAATTACCAATTAGTACCAGGATGTTTATATTATATAAGACACGGAATGTATTTAAATAATAGTTGTGCGCCTTGGCAAGAAGCTAGAGAGTACGGAATTCAGTCTAACTTAATTTCTTGTCGCCTTAAAAACGAAAAACAAGAATTAACGAAATCTAAAAAAGGCATAAATACACTTAAGATTACTAGTAATGATTTAAAAGTATTTCCTAATCCTGCAACAGAAATTTTACAAATAAAATCTACATCATCAAAAGTTACTGCTTATCAAATTTTTGATCTAATAGGTAAAAATATTTCTAGTGGTAAATATAATAATGAACCAATAAATGTTTCAACATTAAAACAAGGAAATTATATTATACAGGTAACCACTCCAGAAGGTGTTCACACTAAACAATTCATAAAAAAATAA
>BIBBJE_01555 hypothetical protein
ATGGGAGAAGATAAAAACATAAATGAATTAGATGCTTTTTCTAAAAAGTATATTAAGGAAATAAAGATAGAAACACCATCAATAGATTTTACAGCTAATTTGATGGATACATTATTACAAAAAGAAAATTCTGAAATTTATAAAGCCACTGCTTTAATATCAAAAAAAGTGTGGTTTGTTCTTGTAGGGGTTTTAGGAGTATGTATTTTATATGTATCAAGAGGAACTTCTTTAACATGGATGAAAATGCCTAAAGTTAATTTAGATTTTTTCTCTAGAGTTCAAATTCCTAATTTATTTGAAGGTATTACTGTTTCTAATACAATGCTATTTGCTTGTTTCTTTTTTACATTAATGTTCTTTGGACAGATTTACTTATTAAAAAACCATTTCACAAAGAATTTAAATGTGTAA
>BIBBJE_01560 RNA polymerase
ATGACTACTAAAAACGACCAAACATATATTAATGAAGTGCTAAATGGTAATACCAATGCATTTTCTATTTTAATAGAAAAGTATAAGGGTATGGTATTTACTTTGGCTTTAAAAATGGTAAAGAGTAGGGAAGAGGCAGAAGAAATTTCTCAGGATACTTTTATTAAAGCTTTTAAAAATTTAAATAAGTTTAAAGGAGAATCAAAATTCTCTACATGGTTGTATAAAATTGGTTACAGAACTTGTTTAGATAGTTTAAAAAAGAATAAAGAGAAATATAATACTGATACTATAGATGAAATTACAATTAATAAAATAAAATCTACAGAAGGTATTTTAGAAGGTATTGAACGAAAAGAGCGTGCAGAAATAATAAATAAATGTATGTTAAGTTTACCTGAAGATGAACGTTCTGTTTTATGGATGTTTTATTTTGAAGAATTGAGTTTAAAAGAAATTATAGCTATAACTGATTTTTCAGAAGCAAATGTAAAAGTAAAGTTACATAGAGCTAGAAAAAGGTTGTTAAATATTGTAAAACAAAAAGTTGAACCCGAATTAATAAATCATTATGGGAGAAGATAA
>BIBBJE_01565 Peptidase A2 domain-containing protein
ATGGAAGTAGCAATTGTATTTATGTTCTTATTCGCAATAATATTCGGAATCTTTTATTTATTCTACTCTACACGTAATAAAGAGCGTTTAGCATTAATTGAAAAAGGAGTAGATGCTAAAATTTTTATGCAAGGAGAAAGAAAAAAATCAACATTAACAGGAAGAGTAATTGTTTTAAACTTAGCACTACTATTAATGGGAATTGGTTTAGGTGTATTTTTGGCACTTCTAATAGATACTTATACAACTATGGATGCTGAAGCTATTTACCCTGCAATGATATTTTTTATGGCTGGATTAGGTTTATTTGCTGGTTTTAACTTAACAAAAAAATTAGATAACGAATAA
>BIBBJE_01570 Peptidase M28
ATGAAAAAAACAATCTTTTTTTTATGCAGTTTCTTTTCAATAGCAGCACTCCAAGCACAAACGGATACCAAAATATATGATATTATTAATAAAATATCTGCTAATAGAATTAAAGCTGATATAACAACACTTGTTAATTTTGGCACCCGTCATACACTAAGTGATACACTCTCAAACACTAGAGGTATTGGTGCTGCTCGTCGTTGGATTAAACATGAACTAGAAACTATTTCTATAGATTGTAATAATTGTTTAACTGTTTTTAACCAAAAAGATTTGGTTAAAAAAGGAGCTAATAAAAGAATTACTAAAGATGTTTGGGTTGTTAATGTAGTTGCAATTCAAAAAGGAACCAAAAATCCTAATGATTATATAATTATGAGTGGTGATATTGATTCTAGAATTACTGACCCTAATAATTATACTGATGATGCTCCTGGTGCAAATGATAACGCTTCAGGTATAGCTGGTACAATTGAAGCTGCTCGTATATTAAGCAAATATAAATTTGATAATAGTATTATTTATGTTGGTTTATCGGGTGAGGAACAGGGGTTATTCGGAGGAAAAGGCCTAGCTAATTATGCAAAAAGTAAGAATTGGAATATCATCGGCGTTATTAATAATGATATGATTGGTAATATAAAAGGCGTAGATGGTGTAATAGATAATCGCACATTTAGAATTTTTTCTGAACCAACACCAACTACAGAAACTGAACGACAACGAAAAGCACGTCGATTTTATGGTGGTGAAGTTGATGGAATTTCTCGTCAGTTAGCTCGTTACGTTTATAAAACTACCAAAACATATATGCCTGAGATGAATCCTAAAATGATTTATCGTTTAGATAGGTTTGGTCGTGGCGGACATCATCGCCCTTTTAACGATGTTGGCTTTTCAGGTATTCGAATTATGGAAGCTCATGAAAATTACACACAACAACATCAAGATATTCGTACAGAAAACGGCATTGAATATGGTGATAGACTTAAATTTGTAAATTTTAATTACGTTAAAAAATTAACTGCTGTTAATGCTATTAATTTAGCAAGTATCGCATCTGCTCCTGCTTCTCCCAAGAATGTCGCTATTGGAGGAATTGTAGAAGCTGCTGCTAAATTAAAATGGGATAAAGTTTCAAATGTAAAAGGCTACAAAATTTATTGGAGAGATACGACTTCTCCTACTTGGGACAATAGCAGGTATGTAAAAAGTAATATCAATGAATTTACTTTAGAAGGAATTGTACTCGACAATTACTTTTTTGGAGTTGCTGCTGTTGGTGAAAACGGACACGAAAGCATCGTTAGTTTTCCTTCAAAAATTATTAGAAAATAA
>BIBBJE_01575 YdeI/OmpD-associated family protein
ATGGCTTCTAAAAAAATTCAACTCTATTTTAAAACGGACATCGAATGGAGAACTTGGCTTTCAGAAAATTATGATAAATACCAAGGTATATACCTTATTTTTTATAAAGTAGAAAACCCTGAACCTTCAATGCGTTGGGAAGAAGCTGTTAAAGTTGCTTTATGCTACGGATGGATAGATTCTACCGTAAAAAGTTTAGGAGATGGTAAACGTCAACAATATTTTTGTCCTAGAAAACCTAAAAGTGTTTGGAGTGCTTTAAATAAAAAATATATTAAAGAATTATCTATAAACAACTTAATTCATGAAGCGGGTTTAAATTCTATAGAAATAGCTAAAAAAAATGGTTCTTGGATTGCTTTAGATGATATTGATAACTTAATTATTCCAAACGATTTACAAATTGAATTTAATAAAAACATAACTGCTTTTACTAATTATAACAAATTTGCAAAATCATATAAAAAAGGATACTTGTATTGGCTACATCAAGCTAAAAGAGAAACAACACGTTTAAAAAGAATAACCGAAATTATTCGCTTTTGTGAACAAAATATAAAAACACGAGACACATGGTAA
>BIBBJE_01580 TIGR01777 family protein
ATGGTAAAGGTTTTAATTACTGGGGGAACAGGTTTAATTGGAAAATATCTTCAAAATAAATTGAACGATAAAAATTATGAAGTTGCTGTTCTTACCCGTAATCCTACTTTAAAAAATGAGTTTAAATGGAATATTGATGAAGAATATATTGATGATAATGCTTTTAAAAACGTTACACATATTATTCATTTGGCTGGTGCAGGAATTGCCGATAAACGTTGGACTGATACACGTAAAAAAGAGCTTATCGATAGTAGAGTATTATCTACAGATTTGTTACTTAAAAAAATAAAAGAATTAAATATTGATTTAAAAAGTTTTATTTCGGCATCAGGAATTGGGTATTATGGTGCTGTTAGTTCTCCACAAATTTTCACAGAAAATGATGCTCCTAAAAACGATTTTATTTCTAAGGTTTGTGTTGAATGGGAAAAGTCTGCGCTTCATTTTAAGCAAATAAATGTTGCCGTAACTATTTTACGTACTGGAGTTGTACTTGCTAAATCGGGTGGTGCTTTATCTAAAATGAATACTCCTTTGTTTTTAGCTACATTAGGTAGCGGAAAACAATACATGCCATGGATACATATTGATGATTTATGTAATCTTTATATAAAAGCTATAAAAGACATTAATTTTACAGGAATATACAATGCTGTAGCTCCAGAGCATCATACTAATGAAACTTTTACCAAAAAAATAGCTGAGGTTATTAATAAACCAATGTTCCCATTTAAAACACCTTCTTTTATATTAAAAATAATTTTAGGTGAAATGTCTAGTATCCTTATTAAAGGTAGTAGAGTTTCATCAAAAAAAGTAAATGAATTATACTCATTTAACTTTCCTAATTTAAAGACTTCCTTAAAAAATATTTATAACGATGAATAG
>BIBBJE_01585 GNAT family N-acetyltransferase
ATGAATAGTAAACTAATAAATCCAGTTTGGCATTCTTTAAATGAAACTCATAAAAAATTTGCTATCAATTATGATGGTGTACAATTTTATGACCCTGAAATTTGTCCTTTTGGTGCATTTTCAGATGTATCAAAAACAGCGAATGCTTTAAATGAGTATGCAAAACTTACTGATAGTTTCTTCTTAGTAACTGAAAATGAAACTCCAATTTTTGATGATAGGTTTGTTTCTTTAGATAGAAAAATTGACGGTTGTCAAATGGTTTTACAAAGTTTAATTGAAGTGAATATTACTGAAAACATTGTTCCACTTACAAACGAACATATTAACGAAATATATAATTTAGTATGGTTGGTAATGCCTGGATACTTCAAAAAAAGAACTTTTGAAATGGGAAATTTCTTTGGAATTTTTAAAGACAAAAAATTAGTTTCTATTACTGGTCAGCGTATGCAAACTAATGACTTTGTAGAAATTAGTGCTGTTGTTACCCACCCTGAATACACTCGTAGAGGATACGCTAAGCAATTAACAACTTATGTTACCAAAGAAATTATAAAAGACAATAAACACCCTATTTTACACACCACAAAAGGAAATAGTGCAATACCTCTTTATGAAAAATTAGGTTATAAATTAACTCGGGATATGAATTGGTGGCATTTTAATAGAAAATAA
>BIBBJE_01590 Dihydrolipoamide acetyltransferase component of pyruvate dehydrogenase complex
ATGGCTAGATACGAATTGAAGTTACCTAAAATGGGAGAAAGTGTTGCAGAAGCAACTATTACATCTTGGGTTAAAGAAATTGGAGAAACTATTGATATTGATGAAACAGTTGTTGAAGTTGCAACTGATAAAGTAGATAGTGAAGTGCCTAGTGAAGTTGAAGGAACTTTAGTTGAAATATTATTTGAAAAAGATACTGTCATTCAAGTAGGACAAACTATAGCTATTATAGAAACAGAAGGAGGAACAGAAACAACAAACGATAATTCGGTAGCTAATGTAGAAGTAAAAGAGGCAGTTGTAGCGGTTGAAAAATCGATAGAAGTTGCTAAAGAAATTACTTCAGAAGCAATTGATACTTCATCTAGTGATCGTTTTTATTCACCTTTAGTAAAAAATATAGCAAAAACTGAAGGAATTTCTCTTGAAGAATTAGAAAAAATAAAAGGAACAGGTAAAGAAGGAAGAGTAACTAAAGCAGATATGCTTTCTTATATAAAAAATAGAGGAAGTCAACCACAAACTATTGTTACTCCTGCAAAAGTAGAAAAGCCGAAAGCCAAAGCTCAAGCAGCACCAGTTACATTAAGCGGACAAGACGAGATTATTGAAATGAGTCGTATGGGTAAATTAGTTGCCAAACATATGGTTGACTCTGTACAAACCTCAGCTCACGTTCAGTCGTTTATTGAAATAGATGTTACAAACATTGTTACTTGGAGAAATAAAGTAAAGAATGCTTACCAAAAGAGAGAAGGAGAAAAGTTAACATTTACTCCAATCTTTATGCAAGCAGTTGCACAAACAATAAAAAAACACCCGATGATTAATATTGCTGTTGATGGTGATAAAATCATTAAGAGAGGAAATGTTAATTTAGGTATGGCAGCAGCTTTACCTGATGGGAATTTAATTGTACCAGTAATTAAAAATGCTGATCAGTTAAGTTTAGTTGGAATGACTAAGCAAGTAAATGATTTAGCAGGACGTTCACGTGCTAATAAACTAAAGCCAGACGATATTCAAGGAGGTACTTATACAGTAACAAATGTAGGTAGTTTTGGAAGTATTACAGGAACACCAATTATAAACCAACCACAAGTAGCTATTTTAGCTTTAGGAGCTATTGTAAAGAAGCCTGCGGTAATTGAAACACCAGAGGGTGACTTTATAGGTATTCGCCAAAGAATGATTGTAGCACACTCTTATGATCATAGAGTTGTTAATGGTGCTTTAGGAGGAATGTTTATAAAAACACTAAAAGAAATATTAGAATCTTGGGATGTAAATCAAGATTTTTAA
>BIBBJE_01595 Oxygen-dependent coproporphyrinogen oxidase
ATGAAAGATCAGTTTTACGCATATATTCAAAAATTACAAGATAGTATAACCTCTAAACTTGAAGAAGTTGATGGTGTAGCAAAGTTTAAAGAAGATAACTGGAAACGTACAGAAGGCGGTGGAGGAAGAACACGTGTAATAGAAAATGGAAATATTTTTGAAAAAGGAGGCGTTAATATTTCTAAGGTATTTGGTGAATTACCAGAAGCTTTGCGTAAACAATTTGGGGTAGATAGTGGTGATTTTTTTGCTTGTGGATTAAGTTTAGTACTACACCCAAAAAATCCGTTTGTACCTACAGTACATGCTAATTGGCGTTATTTTGAAATGTATGATGGTGATGGGAATATTGTAACACAATGGTTTGGTGGAGGTCAAGATTTAACACCATATTATTTATTTAATGAAGATGCAACTCATTTTCATTCAGTTTGTAAAGATGCTTGTGATAAGCATAGTGCTGAGTTTTACCCGAAATTTAAAGAAACATGTGATAATTATTTTTGGAATGCTCATCGTAATGAAGCTCGTGGAATTGGAGGTTTATTTTTTGATTATTTAAAAGAAACGGATGAATTTTCTATGCAAGACAGGTATGATTTTGTAACCGAGGTAGGAAACAGTTTTTTAAATTCATATGTACCAATTGTCGCTAAAAGAAAAGATATAGTATACACTGAACAGCACAAAGATTGGCAAGAGGTTAGAAGAGGTCGTTATGTAGAGTTTAATTTGGTTCATGATAGAGGTACTTTATTTGGTTTAAAAACAAACGGTCGTATTGAAAGTATTTTAATGAGTTTACCTCCAGTTGTTCAATGGAAATATAATCATCATCCAGAAAAAGGAAGTGAAGAAGCAAAATTACTTGAAGTTTTAGCAACTCCTAAAAATTGGATAGAATAG
>BIBBJE_01600 Coproporphyrinogen III oxidase
ATGATTAAAAATATAATAAAAGGTGTAAAGGCTTATTTCGGAGCATTTCAACTAATATCGAAGTTAAAATTATGGAAGTACTTTATTATACCAATAACTATTAGTGTTTTAACATCAACCCTAATAATAATTCTAGCCTATAGTTTGTCTGATAATGTTGGACATTATGTTTCTAGTTTTTGGAAATGGGAATTTGGAAAGAGTGCATTTGAAATGGTTAGCACTTTTTTTAGCGGATTATTAATAGTTGTTATTGGTTTGGTTTTATACAAACATATTGTAATGGCTTTATCAGCTCCTTTTATGAGCCCAGTATCAGAAAAAATTGAAGCACATTTAAGAGAAGGAAATCATCAACATAGAAAAACTTCTTTTAACGAACAACTAATAAGAGGTATAAGAATAAATGTAAGAAATCTTTTAAGAGAACTTTTTTTAACAATTCCAATCTTACTAATTGGTATAATACCAGTTATAGGTATACTATCAACAGTATTGTTATTTCTTATGCAAGCATATTATGCTGGTTTTGGAAATATGGATTATACTTTAGAACGACATTTTAAATATAAAGAAAGTATTCAATTTGTAAAAAGCAATAAAGGATTAGCAATAGGTAATGGTATTGTATTTATGTTGTTTTTATTAATACCAATTATTGGAGTAATTTTAGTTTTACCATTGTCAGTAACTGCAGCAACTACAGAAACTATTAAGAATATTAAAAGAAAAGAATTATTAGAATAA
>BIBBJE_01605 Thioredoxin domain-containing protein
ATGAATAAATTATTACTTTTATTAACCCTATTGTTTGTAACACAAACTTTCTCACAAAAGAAAATATATTATAAAGATATAGTAGATGATTGTATAACCACATCTAGCACAGATGCGGCAATGCTAGACGATGTTGTGTATAATTGCATAAAAGATAAGTATATTTCTAATTATGATTTTACATCAATAAACGGAGAAGCTATTAGTACAAAAGATATCAAAGTACCTATTGTTTTACTAACGGCTGCTACCTGGTGTGCTCCTTGTTGGGGGGAAATACCAGCATTGAATAAAATGGTAGAGAAATATAATGGTAAAGTGAAATTCATAATGCTTTTTTGGGATATGGAAAAAGGTGTTAAGAGAATGGCAGAAAAGCTAGATAAAAGAATATTTTTAGTGCCATCTAAAGAAAAACTAAAGAATAAATCTTCAATAAGAATTTCTGGATTCATTCATAAATTAGATTATCCTTCAGCTTATTTAATAACAGATAACAAAAAAATATTAGATTTTAAAAGAGGTGCTTTAACTCCTACAAAAACTAGATCTAAAGATGAAGCTAATCAAATTAACGAAAAAGAACTAGACGATTTTATTAAACGTGTAGTTAAATAG
>BIBBJE_01610 Uroporphyrinogen decarboxylase
ATGATAAAAAACGATTTATTTTTAAGAGCATTAAAAGGAGAAACTGTTGATCGTCCACCAGTATGGATGATGCGTCAAGCAGGAAGATATTTACCAGAATTTCAAGAAATAAAAAAGAAATATGATTTCTTTACACGTTGTCAAACACCAGAACTAGCTTCAGAAATTACTGTGCAGCCTATTAGAAGGTATGGTATGGATGCTGCTATTTTATTTTCTGATATTTTAGTAATTCCACAAGCGATGAATATTGAGGTGCAAATGAAACCAGATTTTGGACCTTATTTACCAAACCCAATTAGAGATCAAAAAGGATTAGATACTGTAATTGTACCTGATGTTAATGAATCTTTAGGTTATGTAATGGAAGCTATAAAAGCAACCAAAGAAAAATTAAATGATGAAGTTCCTTTAATAGGTTTTGCAGGGTCTCCATGGACAATATTATGTTATATTGTACAAGGTCAGGGGTCTAAAAATTTCGATAAGGCAAAAGAATTTTGTTTTACAAAACCAGTTTTGGCACACCAATTGCTTAGTAAGATAACAGAGACCACAATTGCTTATTTAAAAGCAAAAGTAAAAGCAGGAGTAAATGCTGTTCAGATTTTTGATTCTTGGGGAGGAATGTTATCTCCAACTGACTATCATGAATTTTCATGGCAATACATTAATCAAATAATAGAAGCATTAAAAGATGATGCGCCAGTTATAGCTTTCGGAAAAGGATGTTGGTTTGCTTTAGACAAAATGGCTAAATCAAATGCATCAGCTTTAGGAGTAGATTGGACATGTTCAGCTAGAAATGCGCGTTATTTATCAGGTGGAAATATTACATTGCAAGGTAATTTTGACCCTTCTAGATTACTGTCTCCACCAGCTGATATTAAGAGAATGGTACACCAAATGATAAATGAGTTTGGTAAAGATAAATATATTGTTAACTTAGGGCATGGAATTTTACCTAATATTCCGCTCGAAAATGCAAAGGCATTTGTAGACGCGGTAAAAGAGTATAAAGTCTAA
>BIBBJE_01615 PrcB-C domain-containing protein
ATGAAATTAGTAGTAACTATTTTATTTAGTATAATGTTAACCTCTTGCCCTAACAAAGATCAAAGAGGTTTACAAGAAGAAAGTTTATTTGTTTCTTTATTTAAAGGGAGAATGAATGGTTCAGAAAATATTAAAGAAACTAATAAAGTTATTACTTCTGATAATGAATGGCAGTATTTTTTATCAACATTAAATATCGATAAGAACAATATTCCTGTTGTTGATTTTTCTAAAAGTACATTAATCGTACTAATAGATAAAGTAAGAAACACAGGAGGATTTGATATTGGTGTTGAAAAAATTAGCATTCAAGAGCGTAAATTAATAATTAATGTAAAGCATGCTGGGCCAAAACCTACAGATATGGTTACAATGGCAATAGAGCAACCTTTTCAAGTAATAAAGATTAATAAAACAAACAAAGAAATAATCTTCGTAACCAAATAA
>BIBBJE_01620 Glutamate-1-semialdehyde 2,1-aminomutase
ATGAAATTTAAAAAATCACAAGAATTATATACTAAAGGATTAGTAAATTTAGTAGGAGCAGTAAATTCTCCTGTAAGAGCATTTTCTTCTGTAGGAGGGAATCCTTTATTTATAAAAAAAGCAAAAGGAACTAAAATTACCGATGTAGATAATAATACCTATATAGATCTAGTATTGTCTTACGGACCAATGATTTTAGGTCATCGTCATAAAAAAGTACAAAAAGCAATTACAAAAGCGTTAAAAAACGGATATTCATTTGGAGCTTCAACTAAAAATGAGATTAAGTTAGCGAAAATTGTTTGTGATGCTTTTCCAGGAATGGATAAAGTTCGTTTTGTAAACTCAGGTACAGAAGCTGTATTAAGTGGAATTCGTTTGGCAAGAGCATTTACAGGAAAAGATAAAATTATAAAATTTGCAGGTTGTTATCATGGGCATCAAGATGCTTTGTTAGTAGCAGCAGGTTCAGGTTTAGCTACATTAAGTTTACCTGGCTCTAAAGGAGTGCCAGAAGGAGCAGTAAAAAATACCTTAATTGCAAATTATAATGATTTAGAAAGTGTAAAAGCACATTTTGAAGAACATGATGATATTGCAGGGGTTATTTTAGAGCCAGTTGCAGGAAACATGGGAGTTGTAACACCTAAAGATAATTTCTTAAAAGAATTAAAAACATATTTAGAGTCTAAAGGAGCTTTGTTAATTGTTGATGAAGTAATGACAGGTTTTCGTTCTAAATTTGGTGGAGCACAAGAGTTATTTGACGTAGAAGCTGATATTACTTGTTTAGGAAAAGTAATAGGAGGTGGTTTTCCAGTAGGAGCATACGGAGCACGTAATGAAATAATGGAAGAAGTAGCACCGTTAGGAGGAATGTATCAAGCAGGAACGTTAAGTGGTAACCCAGTTGCAATGGCAGGAGGAATAGCTACTTTAACAGAGCTTAAGAAGCAAAATCCGTATGAGAAATTTAATGAGATAGCTCAAATTATTGAAGTATTCTTATTAGAATCAGCTAAAAAAAATGGAGTAGAAGTTACGGTGAATAGATTTGGATCTATGATTAACCCATTTTTTACAAATGTAACAGTAACTAACTTTGAAGAGGCTCAGACTTCAGATACTAAAAAATTTGCTACATTTTTTTGGGAAATGATGAATAATGGTGTATTCTTACCTCCATCACAATTTGAAGCATGGTTTTTATCATCAGCTTTAACAGAAAAAGACCTTAAAAAAATAACAAAGGCCATTGATAAAGCAATGGAGGCTGTTGCAAAAATGTAA
>BIBBJE_01625 VOC domain-containing protein
ATGAAGCAATCTATTGTGCATATCGCTTTGGTTGTTAATGATTATGATGAAGCAATTCAATTTTACACAAAAAAATTAAATTTTGAATTGATTGAAGATACGTATCAACCAGTTGAAAATAAACGATGGGTCGTTGTTGCCCCTCCAAATTCAAAGGGAACAACAATACTATTAGCAAAAGCATCTAAAGAAGAACAGAAAAAGTTTGTAGGAAATCAAACAGGAGGGAGAGTTTTTTTGTTTTTAAGTACGGATGATTTTTGGAGAGATTATAATCAAATGGTTTCTAATGGAGTTGAATTTGTAAGGATTCCTAAAGAAGCAGACTATGGTACCGTTGCGGTATTTAAAGATTTATATGGTAACCTTTGGGACTTGTTAGAGTTAAATAAAAATACTTAG
>BIBBJE_01630 Delta-aminolevulinic acid dehydratase
ATGTTTAGAACAAGAAGACTTAGAAAAACAGAAGGAATTCGTAGGTTAGTAAGAGAAACTAAACTTTCTGTAGATGATTTTATATATCCTTTATTTATTGAAGAAGGAGAAAATATTGAAACTGAGATTAGTTCTATGCCAGGCATAAAACGTTTTTCTTTGGATAGAATTTCAAAGGAATTAGATGAAGTTGTAGAACTTAATATTCCTGCTGTCCTTTTATTCGGAATACCTTCTGAAAAGGATGATGAAGGAACTGAAACTTGGAATGATAACGGAATTATGCAACAAGCAATCCGTTTTATTAAAAAAAACTATCCAAGTTTATATGTAATTACTGATGTTTGCTTTTGTGAATACACTTCTCATGGGCATTGTGGAATTATTCATAATAATGATGTTGATAACGACGCTACATTAGTGAATATAGCTAAACAAACTGTTTCTCATGCAAGAGCAGGTGCAGATATGGTTGCGCCTTCAGGAATGATGGACGGAACAATTGCAATGATGCGTGAATCTTTAGATAATACTGGTTTTTCTAATTTACCAATTATGGGATATTCTGTAAAGTATGCATCAGCATTTTATGGGCCTTTTAGAGAAGCGGTAGATTCAGCACCATCTTTTGGAGATAGAAGAACATATCAAATGGATGCTTCTAATAGAGATGAAGGAATGCGTGAAGCAACTTTTGATGATCAAGAAGGAGCAGATATTTTAATGGTAAAACCAGCATTATCTTATTTAGATATTATTAGAGATTTAAAAAATAATTTTGATAGACCAATTGCATGTTATAATGTAAGTGGTGAATATTCAATGGTAAAAGCAGCCGCTGAAAAAGGTTGGATTGATGGTGAAAAAGTAATGATGGAAAGCTTATTATCTATGAAAAGAGCAGGAGCAGATATTATTATTACTTATTTTGCAAAAGAAGCTGCGAGAGTTTTAAATAGGTAA
>BIBBJE_01635 Hydroxymethylbilane synthase
ATGCAGAAGACAATTAGAATAGGTACACGTGATAGCCAACTGGCTATGTGGCAAGCAAACAAAGTTCGCAAACAATTAGAAGAGTTAGAATATGAATGTGAAATCGTTCCAATTAAATCTACAGGAGATCTTGTTTTAGACAAACCTTTATATGAATTAGGAATCACAGGAATTTTTACTAAAAATTTAGATATTGCTATGTTAAATGGTGATATTGATATTGCAGTACACTCTTTAAAAGATGTTCCTACAGTTTTACCAGAAGGAATTATTCAAGCAGCAGTCTTAAAGCGAGCAAATTACAATGATATCTTAGTACTAAAAGATAACGAAGAATTTTTCGGGCAACCAAATGGTGTTATAGCAACTGGAAGTTTACGTAGAAAAGCACAATGGTTAAATCGTTATCCAACACACGAGGTTGTTGGTTTGAGAGGAAACGTAAATACAAGATTAGAAAAGTTAGAAAATAACGATTGGGATGGAGCTGTATTTGCAGCTGCAGGATTAGAAAGATTAGGTAAACGACCAGAAGGAGCAATTAATCTTTCTTGGATGATACCTGCACCAGCTCAAGGTGCTATTATGATTACAGTCTTAAAAGAAGATGATTTCTCTATAGATGCATGTGAACAATTAAACCACTATGAAACACAAGTTTGTGTAGGTATAGAACGTGAGTTTCTAAACCTATTAGAAGGTGGATGTACGGCTCCAATAGGTGCTTTAGCATATATTGATGCTAAAACTGAAGAGATAAACTTTAAAGGTTTATTATTAAGTAAAGATGGTAAGAAAAAAATATCAGTAACAAAAAATGCAAAAGTAGGACGTCATCGTTTTTTAGCTAAAGATTGTGCTGATTATGTAATAAATAGAGGAGGAAAAGAATTAATGTTAGATGATGTAGAAGAAGAAAAAGAATTTTCTATTTATTCTACTAAGAAATTATCTGAACTTCAAAAGAAATTATTACCAAAATCTGTAGGTATAGAAGATAGTGATTTTATTAAAATTCGTTTTAATAGAATTGCCCCTAAGGTAATTAAGAATGAAATTGAGAATGTAATCATAACAAGTAAAAATGGAGTAGAAGCAATAGCAAACTCTTTTACAGCAGATGAATTAAAATTCAAAAATATTTATTGTGTTGGTCGTAGAACCAAGAAATTAATAGAGCAAAGAATAGGTGCGGTAGTAAAATCTGAAAGAAACGCAGAGAAATTATCAAAGTATCTTTCTAAAGAAATAAAAGGAAAAGAAGTAACTTATTTCTGTAGTGATTTACGCTTAGATACCTTACCAGATACTTTAAAAGTAAATGATATTACAGTAAATGAAGTAGAAGCATACAAAACCTTATATAGTCCTGCTAAAGTAGCTGATACTGTAAATGGAGTGTTGTTTTATAGCCCATCGACTGTAGAAAGCTATATGCAAGAAAATACTTCAGATAAAATAGCGTTTTGTATAGGTGAGAGTACAGCAAAAGAAGCAAGAAAACACTTTGCCAATGTACAAGTAGCTAATTTACCAACGGTAGAAAGTGTTATTGAATTGGTGAATTTACACTTTGTAAAAGAATAA
>BIBBJE_01640 Glutamyl-tRNA reductase
ATGACAGCAGATATACATAATAAGAATTTATATAACATAGGTGTTAGTTACAAAAAAGCTGACGCAACTATTAGGGGGAAGTTTAGTATTTCTAAAGAAAACCAAGTTGAACTTTTAAAAGAAGCGAAACTGAAAGGTATGGACGGTATTTTTGTATTGTCTACCTGTAATAGAACAGAAATTACTGGATTTGCAGAACATCCTTTTCAGTTAATTAGTATGTTATGTAAGTATTCTAACGGAGCAGTAGAGGAGTTTGCAGAAGTATCTAACGTTTATAAAAATAAAGAAGCTATAAACCATTTGTTTAGAATGGGAACTGGTTTAGATAGTCAAATACTAGGAGATTACGAAATTGTTGGTCAATTGCGTCAAGCATTTAAATTAGCAAAAGAAGTAGGCACTACAAATGCATATTTTGAACGTTTATTAAACCACGTAATGCAAGCTAGTAAACGTGTTAAGAATGAAACAAAGCTTAGTTCAGGAACAACATCAGTTTCTTACGCAGCAGTTCAATACATTATAAAGAATCTACCAAGTTATAATTCGAAAAATATTTTAGTTTTCGGATTAGGAAAGATGGGGAAGCATACTTGTAAAAATTTAGCAGAGTATACTCAAAACAAATCTGTAAGTTTAATTAATAGGACTGAGAAAAAAGCGGAGGAGTTTGTTAAAGAACATCCTTCTATAAAAAATACTAAGTTCGAAAATTTAAATAAAGAAATAGCGAATACAGATGTATTAATTGTTTCAACAGGAGCATCGGAAGCTACAATTACAAGAGATCATATTTTAACAAATAATGAGTTGTTAATTTTAGATTTATCAATGCCTGCAAATGTTTCAAAAGAAGTAGCAGATTTAAAAAATGTTACTTTGATAAATGTAGATGAATTATCAAAAATAACAGATGAAACGTTAGCAATTCGTCAACAAGAAATACCAACAGCTGAATCAATTATAGATACTTATAAAATTGAATTTAACGAGTGGTTAAATCATAGAAAATTTACTCCAGCTATTACAGCATTAAAAGAATCGTTAAAAACAATTCAACAAGGCGAAATAGCTTTTCATAAGAAAAAAATAAAAGATTTTGATGAATCTCAAGCAGAAGTAATCACATCAAGATTCATCCAGAAAATAACCACCCAATTTGTAAAACACTTAAAAGCTGAAGAAACTTCTGTTAGCAATAGTATAGAAGTAATGGCAAAAGTGTTTGGAGCAAATTTAGAAACTATCCATGCAGAAGACAATTAG
>BIBBJE_01645 AraC family transcriptional regulator
ATGTCAAAAAACATCGCAGAAAGTTCATTTAGAGAAATAGTATTAGAAAAAGGTTTTTTTGTATTAAAATTCCAAAATAACTCGAATGAAACAGAACTATATAAAAGAGATATTGACAACTCTTATATACAGTTACATTACTGTATAAAAGGTAATTGTAAATTTCATTTTAACAATAACAGCTATACTTTTAATGTATTAGATAAACATTCTATCTTCTTATACAACCCTCAACAAAACTTACCAATAAATTTAGAAATCCTACCTAAAACATCTTTGGTTTCGATTATAATATCAATTGAAAAATTTCATTCGTTGTTTTCAAAAGAAGCCAGCTACATCCCTTTTTTAAGCGAAGACAATAAAAACAAAAAATATTACGACAATACCGAAATTAAGTCCAATGCATTAATGGTTCTTCAGCAAATTTTAACTGCAAAAAATCATAGTAGTATGAAAGACCTTTATATTAAAGGAAAAACGTATGAACTTTTAAGTCTTCATTTCGATACTGGTGAAAATACAGAAAATGAATACTGTCCGTTTTTAGTTGATGATCGTGAAGTTTTAAAGATTAGGCAAGCTAAAGATATTATTATCTCTAAAATGAGTGAACCTCCAACCCTGCAAGAATTAGCGAATGAAGTTGGTTTAAATTTAAAAAAGCTAAAAGAGGTATTTAAACAAATATACGGTGACACTGTTTATAGTTTTCTTTTTGATTACAAGATGGAGCATTCTCGTAAACTTTTAGAAAGCAATCAATTTAATGTAAATGAAGTTGGTTTACAAGTTGGCTACAGCACTTCTAGTCACTTTATAGCTGCTTTTAAAAAGAAATTTGGCACAACACCAAAACAATATGTAATGAGTTTACAAAAAGATAGTTAA
>BIBBJE_01650 Hydrolase-4 domain-containing protein
TTGATTAAGACTAGAATTTTTGATCTAAATACCCCATTAGGACATAAGGTTTCTATTACTGAGTTTCCTTCAATTAACAGTAACGATATTGTTATTATATTATCTGCTACAGGTGTATTGCAAAAATACTATGCTAAGTTTTCTCAATTTTTACAATCAAATAATTATACTGTTTTTACCTTTGACTATAGTGGTATTGGTCGATCAAAAAAGAAACCACTTACTCAATTTAACACCTCTCTTTCCAATTGGGCTACCAATGATATCGAAACTGTTATTTTACACATAAAAGAAAAATATCCTTTAAAAAAAATTAATTGTATAGCACATAGTCTAGGGGGTCAATTACTAGGGCTAACTCCTTCAAGTAAAGTTTTAAACAATATAATATTAGTTGCTTCACAAACGAATCATTATTCTTTTTGGAATGGTTTTAATAAAATAAGAGTATTTTTTAATTGGTTTGTTATCTTTCCCTTTTTCACAACTTTTTTTAAATATTTTCCGAGTAAATATTTTATTAAAATGGAAAATTTACCAAAAGATGTAGCTCGTGAATTTAGTAAATGGTCACAAAAAAAAGAATATTATTTCGATTTAAAAACAAGCAATGAATTATATCACCATCAAATTTATTCAAATTTAGTTGGCTATAGTTGTACTAATGATAAATTTGCACCAGAAAAAGCAGTAGACTGGATGATTTATAAATTTAACAATGCTAATATTACACGCAAACATCTAATCCCGAATAATTATAATGTAAAAAAATAG
>BIBBJE_01655 rRNA methyltransferase
ATGAAACAACTTACACATTACGATATAGAAAATAAGCAACAACAATTCCCTATAACGATTGTTTGTGATGCCATTAGGACTCCTGAAAATATTGGAATGTGTTTTCGCATATCTGAAAGTTTTGGGGTTGAAAAAATATTTTTACACGAAAGTTCTCCATCTATTGAAAATAGAAATGTAAAACGTACCGCTCGAAATACGGATACTCAAATTGAACATGAAATATATACTAATTTCGATTTACTAATCAATAAATTAAAAGAAGAAGGGAATACTATTATAGGTATTGAAATTGCTGATAAGAGTATAAGAATTCAAGATTTTGATTTTACTTCAAAAGAAAAAATAGTTTTACTTTTGGGGAGTGAAAGAAACGGAATTGAAAACATAAACCTAGTAGATGCTACTGTTGCTATACCTATGTACGGCCGTAACTCATCAATGAATGTAATACATAGTTTAAGTATTGCTTTATATGAAACAACAAATCAATTAAATAAAAAATAA
>BIBBJE_01660 Ferrochelatase
ATGAAAGGAGCTTTATTAGTAAACTTAGGATCTCCAGAAAGTACAGATCCAAAAGATGTAAAAAAATACTTAGGTGAATTTTTAATGGATGAACGTGTAATTGATGTTCCTTATTGGTTTCGTTCATTTTTAGTTAAAGGAATCATATTAAATACACGCCCTAAAAAATCTGCCGCAGCTTATAAAAAAATTTGGTGGAAAGAAGGTTCTCCTTTAATTGTTTTATCTGAACGCTTACAAAATAAGGTTCAACAAAAAACAGAACTTCCTGTTGCATTAGCAATGCGCTATGGTACGATGACCATAAAGAAAGGACTGCAAGAATTGCATGATAAAGGAGTTACTGAAGTTATGTTAATTCCTTTATATCCTCAGTTTGCAATGGCAACTACTGAGACCATTGTCGTTTTAGCAGAAGAAATACGTGCAGTTTTTTTTCCTGAAATGAAAATTACAGATGTTCCTGCGTTTTACAAGAAACCTGAATATATTAAAGCTTTATCAAACAGTATTAAAGATTATTTAGCTGATAAAGATTATGACCATGTACTATTTTCATACCATGGAGTTCCAGAGCGACACATTGGTAAATCGGATATTACAAAAAGTCATTGTAAAATAGACGGAAGCTGCTGTAATACTCCTTCAAAGGCACATGAATTTTGTTACCGCCACCAATGTCTTCAAACCACAAAAAATGTAATTTCTGAATTAGGTTTAGATGAAAATAATGTTTCTACCTCTTTTCAGTCTCGTTTAGGAGTTGATCCTTGGTTACAACCTTACACAGACAGAACTATTGTAAACAAAGCTGAAAAAGATGGAGTTAAAAAATTAGCTATCGTTACTCCTGCTTTTGTTTCTGATTGTTTAGAAACCTTAGAAGAAATAGCTATGGAAGGAAAACATGAATTTTTAGAAGCTGGAGGAGAAGAGTTTTACACAGTACCTTGTATTAATGATAATGAAGAATGGGTAGATGTTTTAGCTGGATGGATTAACGAATTTTAA
>BIBBJE_01665 Protoporphyrinogen IX oxidase
ATGGATTTTTTATACATAAAAGCATTACATATTATTTTTGTAGTTACTTGGTTTGCTGGTTTGTTTTACATAGGTAGGTTATTTATTTATCATGTAGAAGCAGAATCAAAAGAAGAACCAGCTAAATCAATTTTACAAACTCAATATAAATTAATGTCGAAACGCTTGTGGTATATTATTACTTGGCCTTCATTATTTTTAGCTAGTTTTTTTGCTTTTTGGCTACTTTATAAAAACCCTATTTATTTAGAAATGCCTTGGATGCATGTAAAATTAGCTTTTGTTTTAGCACTATATTTTTACCATGGATTTTGTCATAGAATATACAAAGAATTGCAACGTGATGAGATTAAGTACTCTCCTACAAAACTTAGAATATTTAATGAAGCGCCTACGGTAATTTTATTTGCTGTAGTATTTCTAGTTGTTTTAAAAAATGCAATTAATTGGATTTGGGGTGTTGTAGGTATTATCCTTTTTGGAGTTTTACTAATGATAGGTATTCGTTTTTATAAAAAAATTAGAGCCAAAAAATCATGGGATAAATTCGAAAAAGAATTAATTGAAGAGGATGAAAAACTCGATAATTAA
>BIBBJE_01670 lipocalin family protein
ATGAAAAAACTACTTATTTTATCTATCACCATTTTAAGCTTACTCTCTTGTTCTAACAACAATGATAATTTAGATCCTTTTATTGGTACTTGGTCATTATTTTCTTTAGATGGAACAGAAGTTAGTGATTGTGAAAAACAAACAACAATCACAATTATTGAAGGTGGTACATTTACTGCTACTTATTATTTTGATGAGCCAGACAATACCTGCCTTGAAGAAGAATCTTTTACAGGAACATGGACTAATAAAGGTAATAATAATTATACAACTACAGGAGATGGAGATACCGAGTCATCTAAAATAATACTTAAAGACAATAGTACTTATAATTTCATATTAACAGAGATAACTCCTGACGGAGCAAGAACGAGTATTACTACCTTTAAGAAAAAATAA
>BIBBJE_01675 Recombination protein RecR
ATGGATTTTTCGTCAAAATTACTAGAAAGGGCAGTAGATGAAGTGAGTAGATTACCTGGTATTGGTAAAAGAACTGCGCTTCGTTTGGTATTGCATTTGTTAAAGCAGCCCAAAGAGAATACAAAATTTTTAACTGAAGCGTTAACGCATTTAAGAAATGATGTAAACTCGTGTAGTAAATGCCATAATATTTCTGATACTGTTTTGTGTGAAATATGTAATAATCCGAATAGGAAAGCCGAAATAGTTTGCGTTGTTGAAGATATTCGTGATGTAATGGCAATTGAAAATACTGCACAATTTAGAGGAGTATATCATGTGTTAGGGGGTAAAATATCGCCTATTGAAGGTATTGGTCCACAAAACTTACAAATAGAATCATTAGTCGAGAAAGTTAAAGAAGGGGAGGTTAAAGAATTAATTTTTGCTTTAAGTTCTACAATGGAGGGGGATACTACAAACTTTTACATATATAAACAAATAGAGAAGTTTAATATTACAACATCTACTATTGCTCGTGGAATTTCTGTTGGTGATGAGTTAGAGTATGCTGATGAAGTTACTTTGGGTAGGAGTATTGTTAATAGAATTCCTTTTGAACAGTCGATTAAAGGTTAA
>BIBBJE_01680 Cytosol nonspecific dipeptidase
ATGAATTCAGATATTAAAAACTTAGAACCGAAAGCTGTTTGGAAGAATTTTGCTGATTTGAACGCAGTACCTCGTCCTTCAAAAAAAGAAGAAAGAGTCATTCAGTTTATGGTTGATTTTGGAAAAAAATTAAACCTCGAAACAATAGTTGATAAAGTTGGTAACGTTATTATTCGTAAACCAGCATCTTCAGGAATGGAAGATCGTAAAATGATTGTAATGCAAAGTCATTTAGATATGGTGCACCAAAAAAACTCTGATACTGTTTTTGATTTTGATACAGAAGGAATTAAAATGTTTATTGATGGTGACTGGGTTAAAGCTGAAGGAACTACTTTAGGTGCCGATAATGGTTTAGGAGTAGCATCTATAATGGCTGTTTTAGAATCTACCGAAATTGTTCATCCTGCTATTGAAGCATTATTTACCATTGATGAAGAAACTGGTATGACTGGTGCAATGGGATTAGAAGGCGGTGTTTTGCAAGGTGAAATATTATTAAACCTAGATACTGAAGAAGATGACGAAATTGGTATGGGGTGTGCTGGTGGTGTAGATGTAACTGCTACTAGAACTTACAATGAAGAAAATACTCCCGAAAATACAACTGCTTTTTCTATTTCTATTACAGGTTTAAGCGGAGGACACTCTGGAATGGACATTATTAAAGGATTAGGTAATGCTAACAAAATAATGAATCGTTTGTTATTTGACGGTTTTACAAACTTTGGATTACGTGTTTCTGAAATAAACGGAGGTAGTTTACGAAATGCAATACCACGTGAAAGTTTTTCATCAGTAGTTATTGATACAGTTTCTAAAGAACCTTTCTTATTTGAAATTCACGAATTAATTAATAGCATTAAAGCTGAATTTTTATCAATAGAGCCTAATTTATCTATTGAATTGAAAGAAATTGAAGCTCCTAAAAAAGTAATGGATTTAGGAACTCAAGAAGGATTAATAAAAGCTACATATACTGCTTTGAACGGAGTATACCGTATGAGTCCAGACATTGAAGGATTGGTTGAAACTTCAAACAACATAGCTCGTGTTATTGTAAAAGAAGGAAAAATAAAAATAGGATGTTTAACACGTTCTTCTTCTGAAACTAGCAAATGGGATTTAGCTAATTCATTACGTGCTGCTTTTGAATTAGCAGGTTTTGATGTAGAGTTCGCAGGTTCTTATCCTGGATGGTTACCTAATGTAAATTCTGAAATTCTAAAAACAGTAGATAGAATTTATGAAGAATTACACGGCGAAAAAGCAAACGTAGCTGCTTGTCACGCAGGTTTAGAATGTGGTATACTAGGACAAAATTATCCTGATATGGATATGGTTTCTTTTGGGCCTAACATTAAAGGAGCACATTCACCTGACGAACGTGCACAAATTTCATCTACACAAAAATACTGGAAATTTTTATTAGAAATTTTAAAGAGTATTCCTAGTAAAGACTAA
>BIBBJE_01685 DUF479 domain-containing protein
TTGTGGTTTTTTGTTTACATTTATAAAATGAATTTTTTAGCACATTTATATCTTTCTGGTAATAATACAGATTTAATGATTGGTAATTTTATTGCCGATCATATACGAGGTAATAAGTTTTCTCATTACAAAGAAGAAATACAAAAAGGTATTTTTTTACACCGAGAAATAGATACTTTTACAGATACTCATGATATTGTTAGAAAAAGCAAACGTAGATTACATGAACGTTATGGCCATTACGACGGAGTAATAATCGATATTTTTTATGATCATTTTTTAGCCAGAAACTGGAATACCTACTCACAAATACCGTTAAACACTTACGTTAAATCTGTTTATAAGTTATTACAAGACAACTACAACATTCTTCCTGAAAAAACACAAGAAATACTCCCATTCTTAACAAAATACAACTGGCTCTATAATTATCAATTTGCCAATGGTATCCAAGAAGTCTTAAACGGAATGAATAAACGTACTAAAGGGAAATCACAAATGAATTTAGCTTCTGAAGACTTATTAATTCACTATGATTTATTTGAAAATGATTTTACACTTTTTTTTGAGGACTTACGTGAATTTTGTGACTCTAAAATAAATCTAACAACTTAA
>BIBBJE_01690 Glutathione hydrolase proenzyme
TTGCTTTTTTTTACTTTTCTACTTATTAATTTATTAAGCTGTAAAACAGCTATAAAAAAAGAAAAAACAACTGGATTAATTACAAGTAAAGCCATGGTTGTTTCTGCTCGTAAAGAAGCTTCTAAGATAGGAAATGATATTCTTAAAAAAGGAGGAAATGCTTTTGACGCAATGGCTGCTACAGAACTTGCGCTTGCTGTAGCCTACCCGTATGCAGGCAATATTGGCGGAGGGGGCTTTATGGTATACAGAAATAAAAACGGAGAAATTGGCGCTTTAGACTATCGTGAAAAAGCACCTATTGCCGCTACAAAAAAAATGTATTTAGATACTAATGGAAATGTTATAAAACACAAAAGTACACTTGGTGCAATGGCCGTAGGTGTACCAGGAACAATTGCTGGAGTTTTTGCCACTCATAAAAAATTTGGATCACTACCTATTTCTGATATTTTAACACCTGTAATTGCATTAGCAAAAAAAGGTGTTATTGTAACAAAAAAACAAGCCTACAAAATAAAAAAACATCAACCATCTTTTCTTAAAGCAAATAAAGACTCTATCCTTTTTTCTAAAAATTGGAAAGAAAATGATACTATAAAATATAATGCTTTAGCTAATACTTTAACTCGTATTTTAGAAAATGGACGTGATGAGTTCTATAAAGGAGATACAGCAAAACGTCTTGTAAAATTTATGCAAGAAAATGGGGGTATCATAACTGAAGAAGATTTAGCCAAATATGAAGTAAAATGGAGAACACCTATTACTTTTAAATATGATGACTTACGCATTATATCTATGTCACCTCCCTCTAGTGGTGGTATTTGTTTAGCTCAAATTATGAATGCTATCGAACCTTATAACTTAGATAAATTCGGACACAACACAACAAAAACAATACAAGTTGTTACAGAAGCTGAAAGACGTGCTTATGCAGATAGAAGTCATTTTTTAGGAGATCCCGATTTTGTAAAAATTCCTTTAAAAACTTTAACAAGTAAAGAATACATAAAAGAAAGAATGAATAACTTTTCTTTTAATAAAGCAACCTCTTCTAAAGATGTTTCTTATGGAAGTGTAGAAATGGTTGAAAGTAACGAAACTACTCACTACTCTATTGTAGATCAATTCGGCAATGCTGTATCAGCAACAACTACTATAAACGCGGCATTTGGCTCAAAATTATACTGTGAAGATTTAGGCTTCTTTTTAAATAATGAAATGGATGATTTTAGTAGTAAAGCCGGTACACCTAATATGTTTGGTTTAATTGGAGCTAAAGCAAACGAAATTGCACCTGAAAAACGAATGTTAAGCTCAATGACTCCTACTATTGTCGAAAAAAATGGAAAATTATGGATGGTTGTAGGAACACCTGGTGGCTCAACAATTATAACTTCTGTTTTACAAACCATTTTAAACGTACATGAATTTAAAATGGGAATGCAAGAAGCTGTTAACCAACCGCGATTTCACCACCAATGGCTACCTGATGTTATTATGATGGAACCTAATAAATTTGACACAACTGTAAAACAAAACTTACAGAAAACTGGTTATATTTTAAACGAAGAAGACTCACCTGTAATCGGAAAGGTTGCAGCCATTTTAATATTACCTAATGGAAAACTAGAAGGTGGAGCCGATCCTAGAGGAGATGACAAAGCTATTGGTTTTTAA
>BIBBJE_01695 hypothetical protein
ATGAAAAAACAGATATCAACATTTATTCTTTTAACAATATCATTCTTTAGTTACAGTCAGTCCAAAAAAGAAGTAAAAGTAACAAGTAATGTTCCGTTATTTGTTTATGGTATTGATATTTCTAAGTATCAAGGTGATGAGATTACTGAGTTAAGTAAACAAAAAGATAGTTTAAGCTTTATTATTTGTAAAGCTACTGAAGGAATTACGTATACTGATCCGAAGTTTAGTTATAATTGGAAAATGATTAAAGAAAAATCATTTATAAGAGGAGTTTATCATTTTTATAGAAGTGATGATGATCCTATAGCTCAGGCCAATCATTTTACGAATACTATTGCAAGTATTAAAAAATCAGATATTCCTCCAATAATAGATTTTGAAGCAGGGGGAATTGATGTATCACAATCAGTAGAAGAAGTTCAGCATACATTAAAAATATTTATTAACCAATTAGTGAAAACACTAGATCGTAAACCTATAATATATACAAGTGTTTCTACAGGAAATAAGTATTTGAATGATTCTTTTTTTGCAAATTATAAATTATGGATAGCTAATTATAATGGAGAGAAATCTCCTGATTTACCTAATGCTTGGAAAGAAAAAAGATGGTTAATATGGCAAAGGTCTGATAGTTATAAGCTTGATGGTGTAACTGATGATTTAGACATGTTTAATGGTAGTTTAGAAGAATTTAAAATATTTATTAAAAATAGCAGTATCAAATAA
>BIBBJE_01700 FAD-binding PCMH-type domain-containing protein
ATGTATACGGTTAAAATTGATCAAGAAGCGATTGATAATTTTAAAAAAGCTTTTTGCGATTGTATAATAAAACCAAATTTTTGGCAACCCTCAGGAGATAGTTCATATAATGAATTAAGAAAAGTTTTTAATAGAAGATTCGATTTTATGCCTTCTTTAATTATACAGCCACATAACACAGAGCATGTGGCTATAGCAATTCAATATGCAACGGACAATAATATACAAATTACTGTAAAATCTGGAGGTCACGACCATGAAGGGGAATGTGTAGCTACAGGAAAAGTATTGATTGATTTTGCTCTAATGAATAAGACTGATGCTTCTTTAAAAAAATACCTTATAGATAAAAGGGAGGTTAAACAAATAAGTATTCAACCTGGTGCAAAATTTAAAAGTATAAAAGAAGTATTAGATAAAGAACATTTAGGTATTCCACACGGAACATGTCAAAGTGTTGCCATCGCAGGATATACGATGGGAGGAGGCTGGGGGCCTTGGACTCGTAAGTATGGAATGGGCTGCGAACGATTAATGGGGGCAACCATAGTTTTAGGAAATGGAACGGTAAAATACTTAGGGTCTAGTGCTTTTTATAATAAAGAAAAAGCTAATAATGGGAATATTGAAGGTGCTGAAAGTAAATTATTATGGGCAATCCGTGGAGGAGGAGGATTAAGTTATGGTATTGTAACTGAGTTTTTCTATGAACCTTTTGAATTGCCAGAGATAGCTTCTAGTTTTCATATTTCTTATAATATGCTTCCTGTATTTAAAAAAATAAAAGCGACAGCAGTTATTGAAGCATGGGAAAGTATAACAGCACCAGGAAAAAATAATCAACTTATAGGAACTAACTTAAAGGTTGTAGCAAAACAGGTAGCTAGTAAAAAGGAAGTGTCTGAAAATGCCGTTTTAGACTGGACACTAAATGGACATTTTGGAGGAACTCGTGAAGAGTTGAAAACGATGATGATTGAATGGGGTAGTTATTTGGTTAAATTGATAGAAAATGATCCTGATTTTAATAAAGAAGAAAAGGCAGAGATGATAACTGCTGTTATTGAAGGATTGAAAATTAAGTTTGATGAATTAACTAATGATACACATATTTCAACTTTTACTAAAGGAGCTACTAATGGATATCCATATACTTTTGAGTCGTGGGATAGGTATTCTGTTACTGCAAAAGAAAATGGGTTGAGTTTAGAAACTGATTGTCCTGCTCCTCATAAAATTACATCGAGAATGCCAACAAATAGTTGGGATGACAAGAGTAGGGAACAGTTAGTTTGTTCGTTGCAATCAACGTTATTAAAAGGAATTGAAGAAACTAATATCTCATCATATATTACTTTAGGAGCTATTCAGGGAGACTTTTATGCTACTAAAAAAGCTAGAGAAAAATCTGCTTTAAAATGTGCTTTTCCGTTTCAGGAGAGAGCCTTTACAATTCAATACCAAACATGGTGGGATATGCCTACTCAGACTGAAAGTGATTGTAAATGTAAAATGGATGAAAATACAATCGATAAAGTAATTCCAACACGATTTTATTCTAACAGAGCTTTAGATTGGATGGAAGAATGTCGTGATTATATAATAAATGAAACTAATGGTTCTTTTATTAGTTTTAAAGATGCTTCTGTGCCTACAAAAAATTATTTTGTAGATAATTACGAAAAATTAATAGATATAAAGTTGGATTATAGTGAAGATAAAAAATGTATTTTTAAATCAAGAAAAACTATTTTATAA
>BIBBJE_01705 hypothetical protein
ATGAAAACAAAACTAGAAACAGCAATACCAGCAGGTTGGATTGGAGGATTTGCAACGTCAAACCCTGCATTTGCATATCCAAATCCAGATCTTAGTTCATTACCAATGCCAGATAATATGTTGAATATTGATAAACTTCAACGACAACAAGCGGTGAAATGGCCGGAATTCAGTTGGGAAACACAAATGGGAAAACCAGACCCAAGGAGGTGTTATCAAATGTTTGCTCCAGATATTTCTAGAATTGGATATACTGATACAGGAAAAGTATATTCTATTATTTGCCCACAACAAGGTATTAGTTCTCCTTCTTTGGGAACTTTAAATGTAGAGGTTACAGTTACAGGTACAAGAGGTTGGGTAAATGAAGATAATAAAGAATTGGCTGCCGATATGGGGGTTGTTGGTAAAATATGGTTTAGTCCGGGAGCAAAACAGAATTTTATAGTAAAGCAATTGTGGGATCATTTTGAAAAAAGTTACTTGCCTTTTCCTTCAAAAAAATCACAAGCAATAGTTGTTTTTACAAGTTTAGTTGGAGATCCTGAACAACCAGTATTTCCTTTAAAAAAAGGGCAGAGTAGTGGTTTTCCTATCCCTGATTTTGCAAAACATGAAGAAGAAGCCTGGACTGTAGGTAATTTAAATGTACAAATTGGAGCTATTAAAAAAACAGGATATCCAGTAGTAGATGAATTTAATAAATTCATTATGGACGTTTTTAATTTAGGGTCTGGTAATATGTTGCAGAAAGACAATATACTTACATGGAATGTTTGGTTTACTCAACCAGCGTTAGTTGATCAAGACGAATGGGCAAACCATGCAAGAAAGTGGAGAGAATCTATTGATGCCGACCATGGTTCTCCAGAAGGTCCAGGAACAATAGCAAGATATTATGATGGAACACCTTTTAAAGTCGGTTTGGGTACTTTAAAAGAAGATGTAGAAAGTGAATTACTTAAAGTTACAGAAGAGACTATAAAAAAAGAAGAGCATAGTAAGCTTTTTAATTTCTTAGAAAAAATTGAAGGAGAAGAGAAAGATAAAATTCTTGCTGCTTTAAAAAAATAA
>BIBBJE_01710 Amine oxidase
ATGAAAACATATTTACATAGTCTATTAAAAGAAGAAGAAGATCCAATTGATAAAAAATACTTAGAATATATTCAAAACGGATTTCCAGAAAGAAAAGGAGATAAAAAAGATATTTTAGTTATTGGTGCTGGAATGGCAGGTATGGTAACTGCTTCAATCTTAAAAAAATCAGGGCATAATGTTACCATAGTAGAAGCGAATACTCGAATTGGAGGAAGAATAAAAACATTTAGAAATACGGAAGAGAAAAAATATTGGGAAGATCCATCATTATATGCTGAAGCTGGAGCAATGCGTTTACCTGATTTTCATTATATGTTAATGGAATATTGTAAGCAGCTTGATGTTGATTTAGAACCGTTTTATTATGTTTCTGTAGATAAAAAGGAAGCTCTTAAAAACAAGGAAGAAGCTTATGAAAATTATAAAAAATTCAGTTTAACATTTCCTAAGAAAACATTTAACTCGTTTTTATTTGTTAATTATAAACAGGTACGACAAAACGTTTATAATAAAAGTACTAATATAAATGAATTATTAAATTATAATTTACAAGAAAGTATCGATTCAGCAGTTTTAGGAGAAAATCAAAATGCGGGTGACTTGCTAACCAATGCAATGCAGCCTCTTATAGATTTTATAGCGATTAATCCTATAGAGAATTGGCCAAAATTAATAGAGAAGCTAGGGGAGTATTCGATGCGTAGGTTTTTAAAAGAGTTTACTAATTACTCAGAGAATGCCATTGAAATGATAGGAGTACTTCAGAATTTAGAATCGCGTATGTCTTATGATTTCATTCAAAGTTTTATTGAATCTAATATTATTAAAAACGATACTGTTTTTTGGCAGGTAATTGGAGGTACAGATGTAATTACAGAAAAGTTCTACGCAAAGCATGAATTAGCAAAAATTACTCATTTGGATACTAGAATGACTGATATTTATTTGAGAGATGGAAAAGTGAAAATTTCTACTGAAATTGAAATTAAACGAGACGCATCGTATTATGAAAAAAGGGGATATAAGAAACAAGAAGTATCAGTTTCTGACATGGAATTTGACGAAGCAATTGTTACCGTTCCTTTTTCAGCATTAAGAATGGTACATGTTTGGCCTGAGTTTTCACAGGGAAAAAGAAAAGCAATCCGTGAACTTCATTATGATGCCGCAACAAAGGTTTTAATTGAATTCAAAGAAAGATGGTGGGAAAAAGCTCCATATGATATTGTTGGAGGAGGAACTATTACAGATTTAGCAAATCGCTTTATATATTATCCAAGTCAGGATATAAATGGAAAAGGTCATGGATTAATGTTGGCTTGTTACTGTTGGGCTGATGATGCAAGGAAATGGGATTCTATGAGTCATATGGATCGATATATTTATGCATTAGATAATATTGCTGTTGCGCATGCGCCAGATGATTTAAAGGAACAGCAACGTATTAAAAACCTATCAGTGTTTAATCCAGAAGCACCAGAAGCAATAGGATATGTAGATAAAATAAAAGGAGCAGCTACTGTGGCTTGGATGCAAAATCCATATGCTTTTGGTGAGGCAGCTATCTTTTCACCAGGTCAATTGAATTTATTACAGGCTGACATTGAAAAACCAGAGTGGAATGGAAAAGTGCATTTTGCAGGAGAACACGCCTCTTTAAAACATGCTTGGATAGAAGGCGCTATAGAATCTGGGATTCGTGCAGCTTTAGAGGTAAATGGAACTCCCGTAAGCTTTTAA
>BIBBJE_01715 RNA pseudouridine synthase
TTGTTTAATTTTGACAGAGTAAACCATTCTTCATTTAAATTTTATTTTTTGAAAATTTCTGAATCACATAAAGTTCCTTTATTAGAGAAAGCAATTCGACTACAGGAATATGGAGTTGGTATATTTAAAACTACGCCAACAAAATCAGGAATTAAAAAAGCTATTAAAAAAGATTTGGTTTATGTTAATGGTAAAATTGCAACTACTGCCCTGTTTATAAAAGGAGGTGAGAGTATACAATTATATAAAACAGAAGAAAGTGCTACTTTTAAACAATTTAATTTTCCTCTAGAAATACTTTTTGAGGATGATTATTTGGCTATAGTTTATAAACCTTCTGGAATTTTAGTTAGTGGTAATTCTTTTGCAACTATAGATAATGCTTTATTACAAAACTTAAGTAAAAGTAACTTACCTGATGCTGTACGCCCAAGACCTGTACATCGATTAGATTATCCTACAAGTGGACTTTTATTAATAGGAAAAACAAGTGCAAGCATTATTGCTTTAAATAAGTTGTTTGAAGATAAACAAATTGAAAAAACATATCACGCAATTACCATAGGTAAAATGAAAGATAACGGAGAAGTTAATTCTCCTATTGATTTTAAAAATGCGTTTACTTCTTATAAAGTTATAAAAACCGTATTATCTGAACGTTTTAATTGTTTAAACCTAGTTAAACTAAAGCCTCAAACAGGTAGAAAACATCAACTAAGAAAACACATTCTTTATATAGGAAATGCCATACTAGGTGATAAAGAACATTATATTGATGGATTAATTTTAAAAGGAAAAGGCTTGTATTTACATGCAAGTACTTTAAAATTCACACATCCTTTTACAAAAGAGCAAGTTATCGCTACAAAGGAACTTCCTAGTAAATTCAAAAAAATATTTACATCTTAA
>BIBBJE_01720 tRNA (guanine-N(1)-)-methyltransferase
ATGCGAATAGATATTATTACCCTAGCACCAGATTTATTAAAAAGCCCGTTTGAACACTCTATGATGAAACGTGCTATAGACAAAGGTTTAGCAGAAATTCATTTTCATAATTTACGTGATTACGGAATTGGTTCTTATAAAAAATTAGATGACACTCAATTTGGCGGTGGAGCTGGTATGGTTTTAATGATAGAACCTATTGATAAATGTATTTCTAAACTCCAAGCAGAAAGATCATACGATGAAATTATTTATATGACGCCTGATGCAAAGACTTTAAATCAATCTATTGCTAATACCCTTTCTCTGAAGGAAAACATAATTATTTTAACAGGACATTATAAAGGTGTTGACCAACGTGTTCGTGATAAATTTATTACAAGAGAAATTTCTATAGGTGATTATGTTTTAACAGGTGGTGAATTAGCAGCAGCCATTTTATGTGATGCAGTTGTTCGTTTAATTCCTGGTGTTTTAGGTGATGAACAATCTGCTTTAACAGACTCTTTTCAAGATAATTTATTATCTCCTCCTGTTTATACAAGACCCGCAGAATACGATGGCTTAAAAGTTCCTGATGTACTACTTTCTGGTAACTTCCCTAAAATTGATGAATGGAGAAGTGAAAAAGCATATCAACATACTAAAAATATAAGACCTGATTTGTTAGATGACTAA
>BIBBJE_01725 50S ribosomal protein L19
ATGGATTTAGTAAAATTTGTTCAAGACGAATTTGTAACAAGAAACGAATTACCAGAATTTGCAGCTGGAGATACATTAACAGTGTATTACGAAATTAGAGAAGGAGAAAAAGTACGTACTCAGTTCTTTAGAGGTGTTGTAATCCAAAAAAGAGGTGTTGGTGCTTCTGAAACTTTTACTATTAGAAAAATGTCTGGTACTGTAGGTGTTGAGCGTATCTTCCCTATTAATTTACCTGCTATTCAAAAAATAGAAGTAAACAAAAAAGGTATTGTACGTAGAGCTCGTATTTACTACTTTAGAGGTCTTACTGGTAAAAAAGCAAGAATTAAAGAAAGAAGAAGTTAA
>BIBBJE_01730 Isocitrate dehydrogenase [NADP]
ATGAGCAAAACTGCTAAAATCATGTACACTAAAACGGATGAAGCTCCAGCGTTAGCTACTCGTTCGTTTTTACCTATTGTAAAAGCTTTTACAAAATCATCTAACATAGAAATTGTAACTAAAGATATCTCCCTTGCAGGACGAATTCTAGCTAATTTTTCAGATTTTTTAACTAAAGAACAACAAGTCGAAGATGCTTTAGCTTTTTTAGGCGATTTAGCTAAAAAACCAGATGCAAATATTATTAAATTACCTAATATTTCTGCTTCAGTTCCTCAATTAAAAGCTGCTATTAAAGAATTACAAACTTTAGGATATGCTTTACCTAATTTTCCTGAAGAAGCAAATACAGAAGAAGAAAAAGCTATTTTAGCTCGTTATAATAAAATTAAAGGTTCAGCTGTAAACCCTGTTTTACGTGAAGGTAATTCAGATCGTAGAGCTCCAAAAGCAGTAAAAAATTACGCAAAAAAGAATCCACACTCAATGGGTGATTGGAGTTCTGATTCTAAAACTCATGTTTCAACTATGAGTGATGGTGATTTTGCACATACCGAAAAATCTACCACAGTAAGCAACGCTACTGATGTAAAAATTGTACATATTGATACTAACGGTAATTCAACGACTTTAAAAGAAAAAGTTTCTTTATTAGCTGGTGAAGTAATTGACGGTTCTGTTATGAATAAAAAAGCTTTATTAGCTTTCTTAGCAGAACAAATAACTGATACAAAAGAAAAAGGTTTGTTACTTTCATTACACATGAAAGCAACAATGATGAAAGTTTCTGATCCAATTATTTTTGGTCATGCTGTTCGTGTTTTCTTTAAAGACTTATTTACTAAACACAATGCTACTTTCGAAGAAATTGGTGTTGATGTAAACAACGGTTTTGGAAACTTACTAAACAATCTTGATGAGTTAGCTGCTGATAAAAAAGCAGAAATACTAGCTGATATCGAAGCTATTTATGCTAATAACCCTGATGTTGCTATGGTTAATTCTGATAAAGGGATTACCAATTTACACGTTCCTTCAGATGTTATTATTGATGCTTCTATGCCTGCAATGATTCGTACTTCTGGACAGATGTGGAACAAAGAAGGAAAACAACAAGATACGAAAGCTATAATTCCTGATAGTTCTTATGCAGGTTTATATCAAGAAACAATCGATTTCTGTAAAAAGAATGGCGCTTTCGACCCAACAACAATGGGAACTGTTCCTAATGTTGGTTTAATGGCTCAAAAAGCTGAAGAATATGGTTCTCACGATAAAACTTTTGAAGTAGCCTCTAATGGTACTGTGAATGTTATCGATTCTAACGGAACTACTTTAATTTCTCACGAAGTTGAAGAAGGTGATATTTGGAGAATGTGTCAAACAAAAGATGCTCCTGTTCAAGACTGGGTAAAATTAGCAGTAACAAGAGCAAGAGCTTCTAAAACTCCAGCTATTTTCTGGTTAGGAAAAGAAAGAGCACACGATGCTGAAATCATCAAAAAAGTAGAAAAATACTTATTAAACCATGATACTACTGGCTTAGATATTCAAATTCTATCTCAAGTTGATGCTACTAAATACACATTAGAAAGAGTTAAAGAAGGAAAAGATACTATTTCTGTTACAGGTAATGTTTTACGTGATTATTTAACTGATTTATTTCCTATTTTAGAATTAGGTACTTCTGCAAAAATGTTATCTATCGTTCCTTTAATGAATGGTGGTGGATTATTTGAAACAGGTGCTGGTGGTTCTGCTCCAAAACATGTACAACAATTAACCGAAGAAAATCACTTACGTTGGGATTCTTTAGGTGAATTTTTAGCATTAGCAGTTTCTTTAGAGCATTTAGGAGAAACAAATAACAATAACAAAGCTAAAGTATTAGCAGAAGCGTTAGATGATGCAACTGATAAACTATTAGACAACAAAAAAGGACCATCAAGAAGGACTGGTGAACTAGATAATAGAGGTTCTCATTTCTATTTAGCAATGTATTGGGCACAAGCTTTAGCTTCACAAGATAAAGAAGCTGACTTAAAAACTCAATTTGCTCCTATTGCTGAAAAACTGAAGGCTGATGAAACTTTAATTGTTTCTGAGTTAAACAAAGTTCAAGGACAAGAAGCTAAAATTGGAGGATACTATGAACCTACTGATAATTTAGCTGATTTAATAATGAAACCAAGTACTACTTTAAATGCTATTTTAGAACGTATTTAA
>BIBBJE_01735 N-acetylmuramic acid 6-phosphate etherase
ATGAGCTTTATAAAAACTACAGAACAATCTTCAAAATACAATCATTTAGAAAAAATGAGTATTTCTGAATTATTATTAAATATAAATAACGAAGATAAAACAGTACCTATCGCTGTAGAAAAAGCGTTACCACAAATAAATAAATTAACTGAAGAAATAGTTTTTAAACTAAAAGAAGGTGGTCGATTATTTTATATTGGTGCTGGTACTAGTGGTCGATTAGGAATTTTAGATGCTAGTGAATGCCCCCCTACTTTTGGTGTTCCTCATGAATTAGTAATCGGACTCATTGCCGGTGGAGATATAGCCATAAGAAAAGCTGTAGAAAATGCAGAAGATTCAATAGAACAAGGTTGGTTAGATTTACAAAAGCATAACATTTCAAATAAAGATGTTGTTATTGGTATTGCAGCATCAGGTACAACCCCATATGTAATTACTGCGTTAGAAAAGTGTAATCAAAATGACATTGCTACTGGCTGTATTACTTGTAACAAAAATAGCCCTTTAGGTTTAACTGCTAAATTCCCTATAGAAGTTGTAGTTGGCCCTGAATTTGTAACGGGTAGTTCTCGTATGAAAGCAGGAACAGCTCAAAAACTAGTATTGAACATGCTTTCAACAGCTACAATGATTCAATTAGGTAAAATAAAAGGCAATAAAATGGTTGATATGCAACTTTCGAACAGTAAACTTGTAGATAGAGGTGAAAAAATGTTAGTTTCAGAATTAAATATCGACAAAGAGACTGCGAGTCAATTATTAAAGCAATACGGAAGCGTACGAAAAGTAATTAAAAACTATAATAATGGGTAA
>BIBBJE_01740 DUF6095 domain-containing protein
ATGGGTAAATCAGATACTTTTGATAAAGTTGTAAAAAAGTTCTTAATACTATTAGGACTTTTAATTGCTTCACCAATTATATTAAGTTTTGGCTTTAAAGCTTTAAAAATATATACACAAAGCCCTAAAATTTATATAGCCTATACTTTTTTAACGATAGGTATACTTTTAATTTTATTTACGGTATACTTCGGATTTAAAACAATAAAAGCTTTTTTAGACAACTTATTTCAATAA
>BIBBJE_01745 D-alanine--D-alanine ligase
TTGAGAAAAAACAATACCATAGAAAAAATTACAAATTGGGAGCATTGGCCAACAGCTATGTTTTACGTTCCAAATTTGCCTTATGCTTTTTACTTAGCATTTAAAGCAAAACACCTTGCTTTTTTTAGTGCAGCAAATCCATGTATAAAAAGCTCTGGAAATGGTACAGAAAGTAAATACGAAACGATTATGTTGGTTCCTAAAGAATACAGACCCAAATCAATACTCGTAAAACCTAATACTGATTTTCATAATGTTCTAATTAATATTCAAGAACAAAAAATTACATTCCCTTTAATCGCTAAACCAGATATTGGATTCAGAGGTTTATTGGTAAAGAAAATAAACTCTGAAATAGCTTTAAAGAATTACCTAAAAAAATACCCTATTGATATTATCGTACAAGAGTTTCTTGATTATGAGAATGAATGTGGTATTTTTTATCATCGTAATCCTGAAAATGAAACAGGAAAAATCACCTCCATAACTCTAAAACGTTTTTTATTCGTTATCGGAAATGGAAAAGATACTTTAAAAGAATTAATATTAAAAGACAATAGAGCTCGTTTATATCTTGAATTGTTTTCTAAAATTCATCAAAAACAATTAAATAACATTCCTAAAGAAAACGAAAAGGTAAAACTTACAGCAATAGGAAATCACTCAAAAGGAACTCAATTCATTAATGGTAATCACTTAATTAGTGACACTTTAATTAAAACTTTTGATAAACTTAATAAAGCTATTCCAGGATGGTTTTACGGTAGGATTGATTTAAAATACAATTCATTCTCTACTTTAGAAAATGGCCTTGATTTCAAAATCCTTGAAATTAATGGTATCTTAGCAGAACCCACACACATATACGACTCTGAAAACTACACCTATTTTAAAGCGCTAAAATCGATAAGAAATCATTGGCGAAATGTGTATGAAATAGCCATTGTAAATAATAAAAAATTTAAAACACCATATAAAAGCCCTAAATTATTCACTTCTGAAATGATAGAATTGAAGAGACATGTTAAAAACATAAAAAAAATATGTTAA
>BIBBJE_01750 hypothetical protein
ATGAAAATAAAATATCTATTCTTCTTTTTTATTTTATTGAACACTTCTCTTTACGCTCAAGTAAAGATAGGAGATAATCCTTCTGCGATACATTCAAACTCTATATTAGAACTAGAAAGTATTGACAAAGCTTTAGTTATAAGTCGTATGTCTGATATTCAGATGAATGCCATTATCCCTTTAAGAGGAGCTTTAATCTTTAATACTGATCAAAATTGTGTTTTTATATATGATGGAACTTCTTGGAGAAGTTTATGTAATACAGGTGCAGGTATAAACGTTACTACTTCATCAACAGCTCCAACATCTAATAATTTAGGCGATTTTTGGATTAACGATACATTAAACAACTCTACAAGTATTTGGGACGGTGCTAGTTGGATATCAATAGATAACAACCCAAGAAGAGGTAATGGAATACCTGACGCAACAACAGCTCCAAATGCAATTGCTGGTGATGTATATATAGATAGTACCACAGGGATTATTTACGCATATGATGGTATTGGTTGGGTTAGTTCTAATGCAACTCCATCTGCCAACAATGGACTTTTAGTTGATGTTACAAATACCATTCAACTAGGTGGTGTCTTAATTAAGCCTACAACAATAGAAACAGATGTCACAAATACACTTGCCATTACCGGTTTACAAAATGGTGATGTTACGCAAGATGATATCGTAACAGTAAATAGAACCACAGGTCAATTACGAAAAATAAGTGCTTCTAATTTATTTAGAGAAGAAGTTGCTGAAATAATTGCCACGAATGGTCAAGTACAATTTACACCTCCGTTAGTTATTACAGACTCTAAAAAAGTAAATATCTATAGAAATGGTGTACGAGTAGATTTTACTGTAGTTAATACAACTACAATAGAAATAGAACCTGAAGCAGTTTGCTATTCAGGTGATCAAATAAGAATAGTTCAATTTTACTAA
>BIBBJE_01755 hypothetical protein
ATGAGAACAATTACAAACAAATTTAAAATAGCACTAGTTGCCGTTGGTCTTTTAACTATCGGAACTGTTAGTGCACAAAGAACAACTGGAGCTGATTTTACCAAACAAGCAAATACCGTATTAGGTGCTGCTAATGGTTCTGTTAAAGTTGTAGATAATAAAGGAACAATCAAATACTTACAATCTAGTAATGGTGTTACTATGTTTACTGATACAGCTCCTGATGGAGGTGTTGTTACTACTTGGCAATTAGGTGGTACTTTAACAGATAACACTTATATTGATGCTTCTGGTGCTGAGTTTGGTATTACAGGAATCTCTTTAATTGACCCTTCTACAGGAAACCCTGAAGATACAGCTGCAGCTGCAGGTGATGTAGATACACAAGGTTTTACTTTAATGGTAAGAGATGAAGCAACTGGTGAAATTAAAAAATTATTAGCTACCGATTTAGTTAGTGGTATTAGAACAGAGTATATCCAGGTTGGAAATGCTGCTGCTGATGTTGCTATCACTGTTACTGGTTTACCTGTATTAACTGTTGGTTCAACTTTCGCTAAATTATTCGTATACAGAAATGGAGTAAAATTAAGAACAATTTCTGATTTTGTAGCTACTGCTGATACAGTTACTATTCAATTTGATGCTGCAGACTTACCAATGTATGCAGGTGATATAATTGAAATTCAATACATTAAATAA
>BIBBJE_01760 hypothetical protein
ATGAAAAAAAACAATAAACATATAGTTATATTAATTTTAGTATTGATATTTATCTCTTTAAATATCAATGCACAAGAAGTTAATGTTGTTGATAATAAAGGAACTATACAAACTGTAAATAATAATCAAGTTACTACAGTAGCAATAGCACCTACGAGTCCTGTTGAAAATGATGTATGGTTTGATACTAGTACTACACCAAATACCGTTAGGATTTGGGATGGTACCTCGTGGCTTCCCTTTTCTAATAATTTTTGGTCATTGACTGGTAATTCAGGTACAACTGCCACTAACTTTTTAGGAACTATCGATGCACAAGCTTTAATATTAAAAACTAGTAATATTGAAAAATTGAAAATTCATGAAACTAAAGGTCAAGTATTAATAAACCAAGCACTTACATTTAACAATCACCCTCTTGTTATTCGAGCAAATGGAGTTGATGTACTCGCTTTTGAAGATGCCACAGGAGATCCTAAATGGCATTGGAATCTTTTAGCAAATGGTTTAAATTTTGCGGAAAGTGGAATTAGTGATAATAGACTCTTTTTAGAATATGGAGGTAATATTGGTATAAATACAGGTATCCCTACAGAACGTTTAGATATTAATGGTAGACTAAGAGTTAGAACTATTGATGATGGAGATTTAGATACAGATAAAGTAATTGTAGCCGATACTAATGGTGTTATTAAAAAAGTAGATGCTAGTTTTCAGACCTCTGGAGATATTAAAAATGGAGTTCAAGCTGCTGATCATGGTGGTTGGTATATTTTAGATGGTAGAGCTACTAGTAGTTTATCTGCAACTGCACAAGCCGCTGCAAACGCTCTAGGCTTCCCAACAAATTTACCAAATGCAACCAATCGTGTATTAAAGCACCCTAACGGTGCGGAAGCTATTGGTAGTACTGGAGGTCAAGTAAATACTACGTTGATTCAAGCAAATTTACCTAACATTAATTTTCCAACGGCAACAACAAATACTAATGGAAATCATAACCATACAATTCCTAGAACAGCTGCTGCTCGACCGGTAAGACATAATTTTGATGGTAATTTAACTTTTTATGCTGGTGGTGGTACTACCAACACTTCTACTGCTGGGAATCATAATCATACTGTAACTGTTAGTAGTGGTGGTAGTGATCAATCTTTTGAACGTTACCAACCTTATTTAGTAGTAAATACATTTATTTATTTAGGCTTATGA
>BIBBJE_01765 T9SS C-terminal target domain-containing protein
ATGAGAAACTTAGCCTTTATATTATTTTCATCTTATTTATCTGCACAAACAGCCTTTTTTAATTCAGGAAATGTGCAATTACATGATGGTGCCAAAATTGGCTTCCACACTGATGTTGTAAATAACGGTGTCTTAAATAATTATATTGGTTTTGCTGGATTTTATGCCAATACTGAAACTAGAATTATTTCAGGTAGCAATAGAGTAGCATTTTTTGATGTTGAGATTGATGCTTCAAATAACCTAGAACTTCAAAATTCTTTGGGTGTAAGAAATCAATTAGATTTTATAAATGGAACTGTGGTTACGCCAAGAAATAATCCAAACATTTCTCTTGATTTTATTAATTACGATAGCTATGCAGGAGAAGATGATGTAAGGCATGTTGATGGTTACTCTTCAATAAGAGGTGGTGATCCTAGTTTTACTTTTCCAATTGGTGACGGTACTTTGCTACGACCAATGAGAATACCAAATAAAAATCAATACGATTTATTTAAAGGAGCTTATTTTTATGAAGATCCTAACTCACCTATTACTTTTTCTACAAATTTTTTAACGGATCAAAAGCAAGTAATGCTTGAGAATATTAGTAATCTTGAGTTCTGGGATTTAGATGGAAGTAAAGAAACTAGAATTACATTAACTTGGGATGCTAGAAGTGATATTTCAGCTATTTCTGATCAGGTTTCATTACTAACCGTAGTTGGTTGGAGTATTGCCGAAAATAGATGGGAAAACTTAAATGTTTTAAATGTTACTGGTGATTTAACTAGTGGTGAAATTACATCTGCTGTATTTGTGCCCGATAATTATGAAGTAATTACAATTGGTTCAATTGTAAAAGATGTTATTGAAACAGATAGTAATAATATATTAATATCACCAAATGGTGACAATCTTAATGATTTTTTAGTTTTTGATGAAGTAGCCCAATATTCAAACAATAACCTTGTTATTTTTAATCGTTGGGGTAACATAGTGTACCAAACAGATGAATATAAAAATAATTGGAATGGTATTTCATCAGGTAGAGCTACCTTTAAAAAAACTGATAAATTACCTGATGGAACGTATTTTTATGTTTTAAAATTAGGAGATACACCTGCTTCTCTAATTACAGAAAAAAAAGGATGGGTTTATATTCATAGATAA
>BIBBJE_01770 Cystathionine beta-synthase
ATGCAAAATTATATTAAAGAAGTATTAAAAAATATGCCAGCTGGTTGGCTGAGTACAACAACTCATCGGTTAGATATTTATGATGAAAAATTAGCTAAAACTCAATTTTTAGAACAGTTTGAAAACTTATTTAATAGTAATAATTTTGAAGCATCAGCATTAAACCAACTGCCTACTGCTTATGACTACATTCGATTAGGTCATCCATTATCTTGTGTACTAGAATGGAGTATCGCTAATTTAAATGCTATAAATGCGGCAAACGTGATTAGTTTTTCTTCTAAGACCATTCCTGTTTTATCAATTCTTAGAAAAAATTTATTAGAAAATAAAAATACCCAAATTATTTATAGAGATAAATTACCTAAAACTCTAAATACAGAAATACTACGTAATGTTTATGGTTATAATTTTGAATTAAAAAAAATTCAGAAAACAGAAGATATTACTACTTTTAATGGCAGTGTAATCTTTATTTCACAACAAGAAGAGATTTGTAATTTTGATTTAACCTCAAAAGTTGATTTTTTTATAAATACTCATAATGACTTAGGTAGTATTTTAGTGATAAATGGTGATAAAAATAAAAACTACGTCTCAGACATACAACATGTTAGGAGAAGAGAAACTATCGCTATGACTCCTATTAATAGCTTTACTGCTTTAAAAACATTGGTAAAAGAGTCTTCTTTTAATATTAACAAGAATAATGTTGAAACAAATAAAACAACTGTTTTAGATTCAATTCAAAAAGTTACTGGTACAAATACAAAACCATTAGTAGCTTCTAGTGGCCTATCTATTCAATATGCTATTTTAATGGGCCTAATACATGATGCCCTTGAAAATCATAAAGGAAAAGCTATTAAAATAGTTGTTCCTCCGAATTGCTATGGTGGAACAAACGATCAGGCAAGACGTATTGCTGCTTGTATTGATAATGTTGATGTTGTTGATTTACCTGTTGATGGAGGAAATGACATGAATAAAAGTATTGATCTTGTTTTAGAAAAAATAGCAATCGAAGATGCTGTTCCGTACATAATTGCTGAAATTCCTACAAACCCAAGAGTTGAAGTTCCAGATCTTATCATTTTAAAAGAAGTTTTAGGAAAAGAACGTAAAACAGCTACAGGAAAAATAGCTATTGATCCTGTTTTTATTTTAGATCAAACATTTTGTCCTAATGTTCACTTTTTAGGTGAAGGTGAAATACTATCAACAGTTCGTACTATTTCTTTTGCTAGTGGTTCTAAATTTCCAAGCGGAGGTAAATGTACTGCCGGTTACTGTATAGGTAATAAGAAAACAGATAGTTTAATTGAAAAAATTGAATTGCATCTTACTCTTTGTGACAATGAAGCTACATCTCATCAATATGAAATATTAGCACAACAATTGCCATCAATGAATCAAAGAATTGATGCTGCTTACAAAAACACTCGTGAGTTTGTAAATTATATTAATGATATTTTACCAGAAGCTAAAATAAATTTTGTTTCAGAAGAGTTAGCTGAAAAGGGGTTTACTCCTTCTGTATTTTCTTTAGATCTTCCTACAAAAGGAAATACTGATGAAGAGAGAGAAACTTATAAAAGAGCATTAAATTTAAAATTAATTAATTTAATGATTAATCAAATTCCGAACGAAAGTAAGTATTGCGTTAGTTACGGTCAATTAAAAGGATGTTACTGGACAATACCTGCTACATCTACTCAAGGAACAACGAAAGAAGGTGATAAAGACTATATTGCTCGTGTAGCCCTTTCTGCAAATATGAACATTGAACTTCATAAAAAAATATTTTTGGACTTTGTAAAAAGTATTTAA
>BIBBJE_01775 Metalloprotease
ATGAAAAAAATTATTAAATTAATGACGTTAGCTATTTTAGTTTCGTTACAAAGTTGTGACAAACAAGAAATAGAAAAAGATTTAGACTTAAACGCTAATTCACCAGAAACAGGTCTTTTGCCTAGTGAAATAAATAATCACAATGCAATGCACAACTGTGCTACTGTATCTCAATTTGGGCCTAATTCTTATTGGGCTAATACTATAGTAAATGCTAGTGAAACAAATTTCTTAAAGCAACAAAATAACAAAGCATCAAGTCTTTTTGGTATATCTAATGTACCTCTTTATTTTGCAGGAGGAGACGGTACATTTAATGCATTATCTTATTCAGCAGGTTATATTATCTGGGGAGAACAAATGTTGAGTGGAGCTTTAAACTACGGAAGATCTGCTGTAGCATATATTGTAGCACACGAAGTTGCGCATCAAATACAATTTAGACAAGGATATCCTTCAGTAACTGGAGCATCTAATACAGAATTAGAAGCAGATGGATTTGCTGGATATTTCTTAAGAAGAAGTTATACTACTAACTGGTCTGATGTAATTCCTGCATACAACTTTGCACAATCTATAGCTGGTTCTAATGGATCATCTCACGGAACTGCTGCACAAAGACGTTCTTCTGTAAGATTAGGATGGTTATTAGCAAATAACGGTGCTTTATCTAACGCAGACCTTGATTACAACTTTTTTTACTACTATAATAGCTATATTCTTCCTGGTAAATTAAAATCAAGTAATCTTGAAAAGCCTAAAAAGATAAATGACGAGTTACATAAATTTATGTTAACTAAAATAGAGGAGTTAAACGATATTCATACAGGAAAAATTTCTGAAGAAGAATACGCTAACTTAGGTAATAACTAA
>BIBBJE_01780 Alginate-exp domain-containing protein
ATGAAGATAAATAAAATTTTTAGTATAATATTAATTCTAATAACATCATTAGCATATTCTCAATTTAAAATTGATGCAGAAATACGACCACGTGCAGAATACAGACACGGTTTTAAAACTTTATTTCCTGATAAAGCTAGTGCTGCCTTATTTACCTCACAAAGAACTCGATTAAACTTTACACAATCAATTAATAAATTAAACTTTTATGTAAGTGTACAAGATGTTAGAGTTTGGGGAGACGTACCTCAATTAAATAGTGCCGATAATAATGGTTTAAGTTTACACCAAGCTTGGGCTGAAGTACTTTTAGATACTAATTTTTCTTTAAAATTAGGTCGTCAAGAAGTTATTTATGATGATAGTAGAATTTTTGGTAATGTAGGTTGGGCACAACAAGCACGTAGTCATGATATGGCATTAATCAAGTACAAAAAAGGTAGCATTAAATTAGATGTTGGTTTAGCTTTTAACCAATCTAAAGAAAACTTAATAGGAACAAATTTAACTACTCCAAGAACATATAAATCCTTACAATATGCTTGGTTACATAAAGATTGGAGTAATTTCTCTGGTAGTTTTTTATTCTTAAATAATGGATTACAGTCTTCTAATGGTATTAAATACAGCCAAACAGTAGGTACTCATTTAAAAGCAAAAAAGAATAATTTAAATCTAGCAGCAAATTTATATTATCAATTTGGAAACGATATTGCTAATAATGATTTAAGTGCTTATTTATTAGGATTAGAAGCTAATTATAAGCTAACAGATAAAACAAAAATTGGTTTAGGTGTTGAGTTACAAAGTGGTAATGATTATAATAATACGACTAGTAAAAACAATGCTTTTACCCCTTTTTATGGTACAAACCACAAATTTAATGGTTTCATGGATTATTTTTATGTAGGTAATCATGCTAATAATGTTGGTTTGTTAGATATCTATGCTAAAGCTAATTTTAAATTAAATTCAAAATCTAGTTTAACTGCATTTGTGCATAGTTTTTCTGCAGCAGCTGATATTAATGCTTCTGTTTCTAGACAGTTGGGTACAGAAATAGATTTAGTTTATGGATATAAGTTTACTAAGGAAATAGGAGTTAAAGCAGGATATTCTCAAATGTTAGCTTCAAAAGGAATGGAAGCTTTAAAAATGAATACTGATAATAACACAAATAACTGGGGATGGGTAATGGTTACCATTAAACCAACTTTATTTTCATCAAAAAAGTAA
>BIBBJE_01785 hypothetical protein
ATGAAAATAAAAGAAAAAACTGTAGCAGATTATGTTACAGAAAATATTAAAACTGCACATATATTTAAAAAACATGGAATAGATTTTTGTTGTGGTGGAGCTATTTCGGTAAAAGAAGCCTGCGCTAAAAACAATGTTGATTCAAAAATTTTAGAAAATGAACTTTTAAAAGTAGATGCTGTTAAAGATGTTATAGAAGACTATAACAAATGGGAGTTAGATTTCTTAATGATTTATGTTGAAAATGTGCATCATACTTACGTAAAAGAAAGCTTACCCTTAATTTCTGAGTACGCTAACAAAGTTGCCAAAGTTCACGGTAATCATTATACAGAAGTTGTAAAACTAAATGAACTTTTTCATACAGTTGCAAATGAATTAATTTCTCACATGCAAAAGGAAGAACAAATATTATTTCCTTTTATTAAGAAATTAGTAGATGCAAAAAAAACTGAGAAAAAAATGTTATTGCACCATTTGGGACAGTGA
>BIBBJE_01790 Hemerythrin domain-containing protein
ATGATGGAACATGAGCATGAAAATGCTGGTGATATTTTTAAAAATATCGCAGAATTAACAAATAACTATACTCCTCCTAAAGAAGCATGTAATACATTTAAAGCTTTATATGCTAAATTAGATGAGTTTGAAAAAGATTTACATCAACACATTCATTTAGAAAACAATATACTTCACCCGAAAGCTATTGCTTTAGAAAAAAAATTAATGTAA
>BIBBJE_01795 hypothetical protein
ATGGGCTCAAAAAAAATAGAAAACTTAATAATAAATTCTATAGAAAATAAAGATGAAATTATTAAACTAAGTAAAAAACACCAAATAATAAGCCCATTTACTTCAATGTTAATTTTAGATCGTATTGAAGATTATGTAACTCATAATATTGAGCCACCAAAAGAATTAAGAAATAAGTATAATGAATTAATTGCGCAGAAAATTAATAATAAAAAAGAAAGACTTGAAAGATTAAGAAAGAGCTTGTTTGATAAATATAAAGATTTTTTTAACTGGTATAATAAAGATTATACAGGCATTGATATTGATAAAAGTAAAAGATTAAAAAAAGATTCAATTGTAAGAAATATTCAAAGAGAAGTATCAGAAGTTATACCTGATACAATCATAGATAATAATGAGTTTTTTATTTCAGGAATAGTAGCAGATGATAGTGGTGCTTTGCCAGGTGTTACAATAACGGTAAAAGGTACTACAAATGGAGTTGAAACAGATTTTGATGGGAAATATAAAATAAAAGTAAAAAAGACTGATGTGTTAACCTTTTCATTTTTAGGAATGAAAACAGTAGAGAAGGTAGTGAATGATAATACAAATGTTAATGTGTTAATGGAAAATGACAACATTTTGGACGAAGTAGTTGTAATTGGATGTGGAGCTACTAGGAAAGTCCAAACTTTAAATGCTGCGGTATCGACTGTTAGTTCAGAAAATATTTCTAGCACTTTACAAAAAAAAGAAGCAAGTGTTAAAATAAGAGGGGCAAGTTCAGTTTCAGCTTCTAATCCTTTATTTGTAGTTGATGGTAGCGTAGTAAGTAAAAACCCTAATTTAAAACCAAATGAGATTCAATCTATTTATACTTTAACAAAAAAACAAGGGGAAAGTATTTATGGTAGTAAAGCTAAAAACGGCATTGTAATTATAGTAACTAAAAACGGATTTGATAATGATTTAAAGGAAATTAAAGATTTTGAAAATTTGATAAAAGAAAAGGTCGAATTAAAAGGTTGGAACCCTGATACTCCTTATTTAAAAGTATTAAAAGAAATTAAATATAATAAGTTAGCTTATTTAAAATATATAGAATTAAGAGAGAAATATGGTAAATCTCCGTCTTTTTATGTTGATGTAGCCGACTTTTTTAAAAGTAGAAAAGCAGAAGAATTAGCAATTCAAATTTTAACAAATGTTGCAGAAATAGATTTAGATAATTACGAATTGTTAAAAGCATTGGCTTATAAGTTTGAAGAGTATAAATTATATAAATATGCTGTATATATTTATAAAGAAATTTTAAAGTTAAGACCAGAAGATATACAATCTTATAGAGATTTAGCATTGGTTTATGAATATGTAGGTAAATATCAAGAATCTGTAGATTTATTATATAAAATTGTTAATGGAGAATTATTAGAGAAAGATGAAAATAGAAGATTTTCAGGTATTGAGGTAATTGCATTAAATGAATTAAATAGAATGATTTCTCTTTATAATAACCAATTAACAATTTCTCATATAGATAAAAGTTACATAAATGATACGAAAACGAGCATTAGAGTTTTAATAGATTGGAATCATAACGATACTGATATAGATTTATGGGTTACTGATCCAAATGGAGAAAAATGCTATTATAGTCACAAAAAAACTAAAATAGGAGGTTTAATGTCTAATGATATGACCCAAGGTTTTGGCCCAGAGCAATTTGTTTTAAAGAAAACAATTAAAGGTTCTTATAAAATTAATGTTAAGTATTATGCAAGTGGTCAGCAAAAAATATCAGGGCCTACATTTTTAAAAATAACTACATTTAAAAACTACGGATATAAGAATGAACAAAAAAGTACACAACTTGTTAGGTTAGTAAAGGCTGATGATGTTTTAGATATTGGTGAGTTAATTTTTTAA
>BIBBJE_01800 hypothetical protein
ATGAAAACTAAACTAATTTACCTACTATTATTATTTGTATTAAGTTCTTTTTCACAAGAGATACCTATTATAAAGGTTGGAAAAAAAACAATTTCAATAAAAAAATTAAAAGTTAAGGTTTCTGTAGTTGGAGATATTGCAATTACAACTTATGACATGGAATTCTACAATCCTAAAAATAGAATTTTAGAAGGTGAACTTTCTTTTCCTTTAGGAGAAAATCAATCTGTAACTCGTTTCGCATTAGATATAAATGGTAGTTTAAGAGAGGCTGTTGTTATTGAAAAAGAAAAAGCTAGAGTTGCTTTTGAAAGTACGGTTAGAAATAGAATTGATCCTGCTTTATTAGAACAAACAAAAGGTAATAATTATAAAGCAAGAATTTATCCAATACCAGCAAGAGGATATAAAAGAGTAGTGGTAGCTTTTCAACAAAAAATGGTATTAAATAGTGAGTCTTATTATTATAAATTGCCTTTTAATTTTAAAAATAAATTAGAAGAATTTTCACTTTCATTTGATATTTTTAATCAAAACAACAAACCTGTTTTTACTAAAGGTATGATAAAAGAGTTTTTATATGATAGTAAAAATGAAAGGTATTATGCTAGAATAAATAAAAGAAAAACAAGCGTTATAAAACCAGTTTTAATTAAAATACCCTTAAATGTTAATAAGGAGAAAGTCTTAGTAAATGAAAACTGCTTTTATTTTAATAAACAATTAAATATAAAAGAAAGAAAGGTTGCTTTAAAAAGGGATATTACTATTTTTTGGGATATATCATTATCACAAAAAAATAAAAAGAGAGACACAGAAATAGCTTTCTTGAATACTTATTTTAATAAAGTAAAAAATTGTAAAGTAAACTTGGTGCTTTTTAGCACAAAAATTAAATCTAAAAAGGAATACCATGTAAAAAATGGAAATTGGGCTCTTTTAAAAGATAAAATAGAAACTATTATTTATGACGGAGCTTCTTCATTTACTTTTTTAAAGAAATATAAAGACAGCTCTAAATTAGGTTTGTTATTTACAGATGGGTTAAATACATTAAGTAATTCTAGTATATCTTTAAATAATAAAACGCATATAATTAATAGTTCAGTATCTGCAAATCATGTTATTTTAAAAAATAGAGCAACTGCTTCAGGAGGGAAATATATTAATCTTCAACAAATATCAATAACGAATGCTATTGATAAAATTTCAAAAAAGCAACTTCAATTTTTAGGAACTAATTTTTCAGAAGAAGAACTAGAGGTTTACCCGAAAAAGGGAAGTGTAGTAACAACTAATTTTTCAATTACAGGAAAAGGAAATTATGTAAATAAGAAAATTAAACTTTACTTCGGATTTGGAAATGATACCATTAAAACAGTTTCATTTTTTGTTAAGAGAAATAAAATAGATATTCCTATTGTTACAAAAATATGGGCTCAAAAAAAATAG
>BIBBJE_01805 Zinc-ribbon domain-containing protein
ATGATTATTTACGGGACAAAAGGTTCACACTTAAAAAGTAAAAATATAAATGCTATTAAATGTGATAGATGCCAACAATCAGAAACACATACTATGAGTATTTATGGTAAATATGCCTATATATATTGGATACCCGTTTTTCCTTTATCTAAAAAGGGTTTTTCTGAATGTCAAAATTGTAAATCTACTCTAGAACCTCAAGAAATGAACCCTCAATTACGCAATAGATTTAATGAGTTTCATGAAAGTGTTAAAACACCTGTTACTTATTGGTCTGGTTTAATAATTATTGGTTTGTTTATGCTTTATGTATTTTCAATTGGTTTATTTAGATAA
>BIBBJE_01810 PorT family protein
ATGAGGATTCAATTTTTAAATAAACAATTAGAATTATTAAAAATGAAAAAAAGTAAAAACAGTTTAAAACAAAGAACTATGAATTTATTAAAAAAAGGAGTCTTAGTATTATCACTACTATTTATAGGAAATACTACGATTAATGCGCAATCAGATAATACTACTATTTTTGGGATAAAAGGTGGAGTAAATTTATCAAAAATTAATAATGGTAAAAATAAACTTGGAATGGCTATAGGCGTTTTTGCTGAGTTTAAAATGTCAGATAAATTTTCTATTCAACCAGAATTACTTTACTCTAAACAAGGCGCTAAATTTGGCTCAAACAAGTTAAAATTAAATTATATAAATGTGCCTGTTTTAGCAAAGTTCTCTCTAATTAACAAAATTAGTATTGAAGCTGGTCCGCAAGTAGGTTATTTATTAAGTAAATCTGAAGGAACTCTAGCTAAGAGTAATTACAAAAAACTAGATTTATCAGCAGTAATAGGACTTAACTATCAAATAAGTAAAAATATTGGTATTGGAGCGCGTTATAACTTAGGTTTAAAAGATATCACAAAAGCACCAGATAAGCATAAAAATAAAGTATTTCAATTTTTGTTATCTTATAAATTTTAA
>BIBBJE_01815 DNA-binding protein
ATGAATGTATTAGACATCACACCTTTATTAAGCCAAATAATAGGCTTTTTATTATTGATTTTTATTTTATTTAAAAAATCAGGTTTAGGAAAAAATAAAAAGATTAGAATCGTTTTAGCAATGATTGTTTTAATCTATACATTTACTGCATTCGATTACTATATTATAATAAACAATAAAGGGAATACATCTTATTTTGGTATCTCTTATTTATTTACTCACTTATTGGGTTTTCTTCTCTATTATTTCGTTGTTTTATTTACAAGCACAACAGTCAATTTAAAAAAGGGAATCTTAATTGTTGTTGGGTATACCATTTTTCGTTGGGCTTTCTTTTTTCCCCTTTTTGAATATAATTCGCTACAAGAATTCATGGAGTTTGTATCTAAATCTAATTATAATGAATGGTTAGAATTAGAGTATATCATAACAAGCTTTATTAATATTTTGTTATTTACACTAGCGTTTTTAAGGCTATACAAATCACCTTTTATTGTAGATTTAAATGAAAGTGAGGTATTTAAATATAAATGGATAAAATTAGTACTAATTGCATTTGTGTTATTGCAATTAGGCACTTTTATAAGTGAAATTGTAGGAAGCTTTAGAATAAACAATCCAAAAGTATTTGAAAGCTATGTTGCTTATATGAAATTTGAAACATTGCTTATTTCTATTTTCTTTTTCGTTTTTACTTTTTCTATTATGCACTTTCCTGTATTTGCTTTTACTGGTAATTTTGAAGATTTACCAAAAGCTACTAAAAATAAATATACCAAATCATCATTAATAGATTCTTCAGAGCTTTTTAATGAAATTAATTATTTAGTAAAAAATGAAAAATTATATTTAGAGTTTGATCTAAAACTGAATATATTATCAGAAAAAACAGGAAAATCAATTCATCATATTTCTCAAGCTATAAATCAAAATGCTCAAATGAGTTTTCCTGATTTTATTAATAGTTTTAGAATTGAAGAAGCAAAAAAAAGCTGCTTCAACCAAAACCAGATACCATTTTTGCAATTTCTTTAG
>BIBBJE_01820 hypothetical protein
ATGAACACAATAAAAAAAACAGTAACAATTTTAATACTACTAATAGCTACAACAGTACTTAAAGCTCAAACAAATGACGTACTAACAGGTAAATGGGAAACTACTTATAAAGATAATAATGAGAACGTTTATATTACATATCAATTTAAATATGTGAAAGAAAAACTAAAATGTTATTCCGTTTTTATTAAAGATGATAGCGGAAAAAAAGGTAAATATGAATCTTTAGTTATGAAAAATATAACTTTAAATAATGGAAATGGAAAAGCAATCTATATATATAATGATAATGGTGTAGATTATGAATTTAAAGCCAATCTACTTCTTAAAAACGAAAACACTTTAAATGTTAGTTATTCCGTTTTGGGATATTCAGATACAGAAACTTGGAAACGTTTAAAATAA
>BIBBJE_01825 Sterol desaturase family protein
ATGAGTTTTTCAAAACTAATATCTCTTTTCGAAGCGTCTGGAATAATGACATTTGTAGTTTACTTTTTTTTATTTAATCTAGGGTTGATAATTTTGGAAGTTTTACTTGATTTTTTTTCATCTAAAGAACGACGATGGAAAGATTCTGGAGCAAACTTTATTATTTTTTTAATAAACCAACTACTAGAAAAAACAATTATAGGTTCGGTAGGTGTTATTTGTTTAATGTTATTTCATTGGATAACTCCACTAAACATCACTATAAATGTTTTTACATGGGTAATTGCATTTTTTGTAGCTGATTTCACTTATTATTGGATGCATCGTTTAGAGCACGAACATCGTATTTTGTGGGCAAGCCATAGTGTACATCATTCATCAGAAGATTATAATTTAACAGTATCTTTTAGGCTTAGTATTGTTGAAGGCCTTTTTGAATGGTTTTTCTTAATTCCAATGATATTAATTGGTTTTTCTCCTTTTCAGGCTATTGTAAGTTTAATTTTAGTAGCACAATTTCAAACGTGGATTCATACCGAACGTATTGGTAAATTGGGTTGGTTAGATGAAATATTTAATACTCCTTCTGTACACCGTGTGCATCATGGTTCTAATAATAAATATCTAGATAAAAATTATGGTGGGTTTTTAATTATTTGGGATAAATTATTTGGAACTTTTCAAAGAGAGGAAGAAAAAGTTGTGTATGGACTTACGAAGAATATCAAAACAAATAATCCAATAATGATAAATTTTATTGAGTACAAAAATATTTGGGAAGATGTTAAAATGTGTAGAACTAAAAAAGATAAATTAAAAATTATTTTTGGAAATCTGATTTGGAAGCCTGATTATTTTAAAGACAAAACTTAA
>BIBBJE_01830 O-succinylbenzoic acid--CoA ligase
ATGAAAAATCAGATTCATAAAAATTTTAACTTAAACGGAAAATCATTTTTATCAGAAGATGAGTTAATTGATTTTTCTAAAACTATTTCAAATTCTGTAGTTACTTTTTTAACTGATTGGTTTAATGAGAATGATTTTGTAATTGTGGAAACCTCAGGATCTACCGGAAAACCCAAACCAATTGCTTTAAAAAAAGAGTTTATGAAAAACTCTGCTTTAGCTACTGGAGCATTTTTTAATTTAAAAGAAAATACAACAGCGTTGTTGTGCTTATCTACCGATTATATTGCAGGTAAAATGATGTTAGTTCGTGCATTAACTTTAGGTTGGCAGTTAGATATTATAACAACAGAAGCAAGCCCTTTAAAAGAAGTAAAGAAGCAATATGATTTTTCGGCAATGGTTCCGTTACAATTACGAAACTCACTAAACGAATTACATAGGGTAAACAAATTAATTGTTGGTGGAGGCGTAGTGTCTAACGATTTAATTGATGCTATTCAAAATATTTCAACAAAAGTATTTGCAACTTACGGTATGACTGAGACCATTACTCATATTGCTGTAAAAAAATTAAATAATTTTACGTCATTAAAAGGAGAAACGAAACAGCAATCTTTTTATGAAACCTTACCTAATGTGAAAATTGATGTAGATGCTAGAAGTTGTTTAATTATTGAAGCACAAAAAGTATCATCAGAAATAATTAGCACCAATGATGTAGTTAAAATAATTTCTGAGACTAAATTTGAATGGTTAGGTCGTTATGATAACGTAATAAACTCTGGAGGAATAAAACTACATCCAGAAAAAATAGAAGAAAAATTATCACAAATAATAACAAAGCGTTTTTTTGTTATCGGTGTTCCTGACACTATTTTAGGAGAAAAATTAATTTTAATCATAGAAGGAATAAAGGGAACGATTGATTATAGCTTACTTAGTAATTTAACTAAATATGAAACTCCAAAAGAGATTTATTTTTTAGATGAATTTATAGAAACAGCAACAAAAAAAATACAACGAAAAAAAACATTAAAACTTTTATCGATATTTTAA
>BIBBJE_01835 CPBP family intramembrane metalloprotease domain-containing protein
ATGAATTTTATACAACAAGCATATAAAGGAAGAAATAGTTGGCCGTATTATTTGGGAGGTATTTTAGTAGTCATATTCGGTTGGCAATTTGTAGGAATAATTCCTTTAACAGTTACAGCAGCATTACACTCATCAGATATTGGAGAATTTACTCGTGCAGCTAATGATAGCTTTATGGGGTTAGGAATAAATAAAAACTTATTCTTGTTCGTAATGATACTAATGTTTGCTGTTGGATTACTTTTTTTATTTTTAACAATAAAATATATTCATAAAAGAGCTATAAAAACATTGATAACAAGTAGAGCTGTTATTGATTGGAAACGATTTTGGTTTGGGTTTATAACCTTCGGAATGGTAGCCTTAATAGTAACGTTTTTAGGTATATTCTTATCACCAGAAAATTATACGTGGAATTTTAAACCCGTTCCGTTTTTTACCTTAGTAGCAATTTCATTTTTATTTTTACCATTGCAAACAAGTTTCGAAGAATTACTGTTTAGAGGGTATTTTATGCAAGGCTTAGGAACTTGGTTTAAAAACAGGTGGGTACCATTAATTATAACATCAGTAGCATTTGGTTTGTTACATGGAGCAAATCCAGAAGTTGAAAAATTAGGATATATTTCTATGGTATTTTATATAGGAACAGGATTCTTTTTTGGTATTGCAACTTTAATGGATGAAGGAACAGAGTTAGCTTTAGGCTTACATGCAGTAAATAACATTATAGCGGCATTTTTAGTAACTACAAATTGGACTGTTTTTCAAACAGATGCATTGTTTATAGATATTTCAGAACCATCGGTAGAAGTAGAAATGTTTTCTTTAGTATTTGTAATTTATCCACTAATGTTGTTTTTATTTTCTAAAAAATATGGCTGGAAAAACTGGAAAGAAAAGTTATTTGGCAGCATAGAAAAACCAGCCTAA
>BIBBJE_01840 O-succinylbenzoate synthase
ATGATAAAAGCAACCTATCATAAACATCTTCTTAAATTTAAGCAAGCAAGCGGAACATCTCGCGGAATTTTAAGAACTAAAGAAACTTGGTTTATAAAACTATCAAAAGATAACAAGCAAGGTTTTGGAGAATGCGGATTGTTTAGAGGTTTGAGTATTGATGATACACCTAATTACGAAGAAAAACTAAAATGGGTTTGTGAAAATATTAATCAAGGATTAGAAATATTATTGTTAGAAACTGCTCACTTCCCGTCTATTCAATTCGGATTAGAGCAAGCTTTTTTATCTTTGCAAGCAGATAATCCGTTCGAATTATTTCCTTCAGACTTTACAAAAGAAAAACAAAATATTCCGATTAACGGATTAATTTGGATGGGAGATAAGTCTTTTATGCAGCAGCAAATAAAAGATAAGCTAGCACAAGGTTTTTCAACGATTAAAATGAAAATTGGAGCAATAGATTTTGATACAGAAATAAATCTATTAAAATCAATTAGAAATCAGTTTTCTGCAGAAGAAATAACCTTACGAGTAGATGCAAACGGAGGATTTACACCAAACGATGCCTTAGAAAAGTTAAAACGATTGTCTGAATTAGAAATACACTCAATCGAACAACCTATAAAACAAGGGCAATGGCAAGAAATGGCAAGTTTGTGTGAAAAAACACCACTACCAATAGCTTTAGATGAAGAGTTGATAGGTGTTTTTACATCCGAAGAAAAAGAAAAATGTATTCAAACAATTAAGCCCCAGTATATTATTTTAAAACCAAGCTTAGTTGGCGGTTTTAAAGGGAGTAAAGAGTGGATTTCGATAGCAAAAAATTACAAAGCAGATAATTGGATAACATCAGCATTAGAAAGCAATGTAGGATTAAATGCAATAGCACAATTTACACACATATTAAATAATCCTTTGCCGCAAGGGTTAGGAACAGGAGGTTTATTTACTAATAATTTTAGTAGTCCGTTAGAAGTATCAAACGGTAGTTTGGGCTATAATAAACAAAAAGAGTGGGAGTTTAATTTAGATTAA
>BIBBJE_01845 Flavo-1 RNA
TTTGCGTTAGGGATTGCAATGAAAATCCTTTTGTGAGGTACGAGCAAAAGATTGTAATGTAAAGCCCGCTCGAAC
>BIBBJE_01850 1,4-dihydroxy-2-naphthoate prenyltransferase
ATGAAAGCAGTAAAAATAGTTTTAGGAATTGTAACCGCATTGGTACTGGTATTTCTTTTAACAGGAGTAATTGTTACAGAAGTTAAGTATACCGCTGAAATAGAAATAAACAAACCTATAAACGAGGTTTTTAAAAATTTCGAAAATGTTGACTTCATGAAAAAATGGTTGCCAGAAGTTAAATCGATAGAACCAATTGAAGAAAAAGTGGGAGTAGTAGGTAGTACTTATACAATGACTGTTATTAACCAAGGACAAGAAATGAAAATGGTTGAAAAAATAACAGCATATATACCTAATGAAAAAATGACATTTCAGTTTGATTCTGACCAAATGACTAAAATTGATGACTATAATTTTATAGCAAATGGTAATAAAACAAAAATGATACAAAATTGCAGTGTAAACAGCAAATCATATATAACAGCATGCTTATTTCCTTACTTTAAAGGAACTTTTAAAAACTTAAGTTTAAGTTATATGAAACGATTTAAAGAAGAAGTAGAAAAATAA
>BIBBJE_01855 DUF4349 domain-containing protein
ATGAAAAATTCATTAAAAATTGCGCTAGTATTTTTACTTTTTATAAGCTGTAGTAACGAAGGGAAAGTAACACATAGTAATTTCGGAGCTCTAGAAGCAGAAGAAAATTTTGAAATTACAAATGAAGAAAATATAACCGAAGTAGTAGAACGAAAACTCATAAAAAAAGGAACGATCTCTTTTGAAACAGATAGTTTAGTAAAAACCAGAAAGCATATACTAAAAGTAACAAAAATATACAAAGGATATATTTCTGAAGACAGTGAAAACAAATCTTACAATAAAATAAATACAAACATTACTGTAAGAATACCTATTAATAAATTCGATCAATTTTTAGCAGACGTATCATCAAAAGTAAAAAATTTTGATAGTAAAAACATTACAACAAGCGATGTAACTGAACAGTTTTTAGATGTGCAATCACGTTTAAAAGTAAAGAAAAAACTAGAAGAACGTTATACTCAATTATTATCGAAAACAAAATCGGTAAAAGAAATTTTAGAAGTAGAAAGAGAATTAAGTACTGTTAGGTCGGAAGTAGAATCAATCGAAGGACGTTTAAAGTATTTACAAAATCAAACATCATTTTCAACACTTCACATCCATTTTTACAAAAAAGAGATAAGCAAGTCACCAACCAGAAGTTTTGGAAATAAATTAGGGAATGCATTTTTAAATGGAGTAGATAATATTAAAGATTTCTTTTTAGGATTAGTAAATATTTGGCCATTTATCCTTTTAGGTATTGGTGCATTTATTTTTGTAAAAAGAAGACTTAAAAAAAGAAATAAATATATTTAA
>BIBBJE_01860 1,4-dihydroxy-2-naphthoate octaprenyltransferase
ATGAAAAACTACATAAAAGCAGCACGTTTACGAACTTTACCGCTTTCTATTTCAGGAATTATTGTTGGGGCTTATTTAGGTTCTTATGATAATTATTTGTTGGTTTATGATAAATTTATTGACACTACAATTAGCATCGGAAGAGTTCCCTTATATAGATCACCAATTTTCTGGTTAGCTATCTTAACAACCATAGGGTTTCAAGTACTATCAAACTTTGCAAATGATTATGGCGATGGTATAAAAGGTACTGATGATAATAGAGAAGGAGAAGCACGAATGGTCTCATCAGGTGCTATTACTCCAAAACAAATGAAAACAGCAATGATAATTACAGGTGCTATAACTTTAGTCGTAGCACTGTTACTTATTTATGTTTCTTTCGGAAAAGATAATTTTTTATATTCAGTAATTTTCTTTGGGCTAGGAGTTACATCTATTGTTGCAGCAATTAAATATACAGTAGGTAAATCCGCTTATGGTTATAGTGGGTTCGGAGATGTATTTGTATTTCTGTTTTTTGGATTATTAGCCGTAGTTGGTACTTATTTTTTATATACTCATAATTTAAATTTTATTATTTTCTTACCAGCAATAACAGTTGGATTATTAAGTACGGCAGTGCTTAACTTAAATAACATGAGAGATAGAGTAAATGATGCAAAAGTTAATAAAAATACATTAGTAGTTAAAATAGGAGCCAAGTTTGCTAAGTATTACCACTACGTTTTAATACTAGCTTCCTTTTTGTTTGCAGTAGCATATGTTATCATTACATTTCATTCACCAATGCAGTTTTTATTTATAATAGCTTATTTACCAATATTAAAACACCTAATGTTTGTTTATAAAAATAAAGAAGAAGTACTATTAGACGGTGAATTAAAAAAAGTAGCATTAAGTACCTTTTTGTTTGCAATACTTTTTGGTATAGGGAACATTTTGTAA
>BIBBJE_01865 hypothetical protein
ATGCCTTTAATAGATAATGATGAATTTCTTGAAATGTGTAATGAATTAGACAGGTTAAAAGAAAATGAAAAAGATTTAAAAAAAGGATATATAGATTTAAAGTTAGAAAATACTAAAATTAACAACCAAAATAAAAAAAGAAGCATAATTATGCTTCTTTTGATAACAACTTTTTTATTACTATTAGCATATTTATATAACAAGCATATTAAATATACAGCTTTTAATAAACAAAAATATAAATTAGAAAACTTATTAAACAATACAAGTAAAGAAGTCGTAAAAGAAGAATTTTTAACGACAGATAAAGTTTTTTTTGCTGTTCAAATAGAAAGCCTTAAAGATTATAATATAACAGAAGAAAACGCTATAAAACCAGGTAAAATAAGAAAACTATCTAGTGATGCTGAAATTAATTCAAATGCATATGTTGCTGGAGAGTTTTATACCTACAATAAAGCTAAAACACTTAGAGATAAAATTAAAAAAATAGGTGTAAATGATGTATCAGTAATCGCTTTACATGAAGGAAAAAAAATATCATTAAGAAATGCTTTAAAATTATTAGAAAACTAA
>BIBBJE_01870 CoB--CoM heterodisulfide reductase
ATGAACGTACCAACAATGGCAGATATGATGGCTCAAGGAAAACAACCAGAAGTGTTGTTTTGGGTAGGAGCAGCAGGAAGTTATGATGATAGAGCCAAAAAAATAACCAAATCGTTTGTGAAAATATTAAACATGGCAGGTGTTGATTTTGCTGTGTTAGGAACCGAAGAAAGCTCAACAGGTGATGCAGCTAAGCGTTCAGGAAACGAATTTTTGTTTCAAATGCAAGCAATGATGAATATTGAAGTTTTAAACGGATATGAAATAAAAACAATTGTTACTTGCGATCCACATTCATTTAATACTCTAAAAAATGAATACCCAGAATTAGGAGGGAAATATGAAGTATATCATCATACACAATTTATTAGTAAATTAATAAGTGAAGGTCGTTTATCAATAGAAGACACTAATTTAAAAGGAAAAAGAGTAACATACCATGATCCATGTTATTTAGGTCGTGCAAATGATGTATATGAAAGTCCGAGAGACTTAATTCGTCGTTTAGGAGTAAAAATGACAGAGATGAAACGTCATAAATCTACAGCATTATGTTGTGGAGCAGGAGGAGCACAAATGTTTAAAGACGCTGAAAAAGGAACTAAAGAAATTAATGTTTTACGAACAGAAGATGCTTTAGAAACAAACCCACAAATTATAGCAACTGGATGTCCGTACTGTAATACAATGATGACAGACGGAATAAAGTTTAAGCTCAAAGAAGATCAAGTTGTTGTAAAAGATATCGCGGAGTTAATTGCAGAGGCAAATAATTTATAG
>BIBBJE_01875 Fe-S oxidoreductase
ATGGAGAAAATTTTACCAAACATCTTTTTTGCAATCATTTTAATCGCAGGTCTTGGGTACTTTGTAATGAATGTTCGAAAATTAGTGAGAAACATTAAACTAGGAAAAGACGTCGATAGGACTGATAGAAAACCTGAGCGTTGGAAAAATATGGCTAAAATAGCCTTAGGCCAATATAAAATGGTTCGTCGCCCTGTTTCTGGTATTTTACATATTGTTGTGTATGTAGGATTTATTTTGATTAATATCGAGATGCTAGAAATTGTTATAGATGGTTTATTTGGTACACATCGTGTTTTTCAACCAATAATAGGAGATACTATTTATGGTTTTTTAATCGGAAATTTTGAAGTTTTGGCTGCTTTAGTTTTTGTAGCAGTTGTTATTTTCTGGTTTAGAAGAAATATTGAAAAGGTAAAGCGTTTTTGGAGTAAAGAAATGACTGGATGGCCTAAGAATGATGGAAACATTATTTTATATTTCGAAATGGTACTAATGTCATTATTTTTAATAATGAATGCTACTGATGTTAACTTTCAAAAGGCAGGAGTAGGTAATGTAGTTTCTCAATTTATAGCACCTTGGTTTCAAAGTTTTTCACATGAAGAACTACACATAATAGAAAAAGCATCTTGGTGGGTACATATAATAGGTATTTTAATTTTCTTAAATTATTTATATTACTCTAAACATTTACATATTTTGTTAGCATTTCCAAATACATTTTTTGCTAATTTAAAACCAAAAGGACAGTTTAATAACTTAGAGGCGGTTACTAAAGAAGTGAAAATGATGATGGATCCAAGTGCCGATCCATATGCAATGCCAGAAGAAGGAGCAGAAGAAGAAGAACCAGCAAAATTTGGAGCATCTGATGTTACCGATTTAAATTGGGTGCAGTTAATGAACGCGTATACATGTACCGAATGTGGGCGTTGTACATCATCATGCCCTGCAAATTTAACAGGAAAAGAGTTGTCTCCTCGTAAAATTATGATGGATACTCGTGATCGTATAGAAGAAGTAGGAAAAAATATAGATGCAAACAACGGTACTTTTAAAGATGATGGAAAGCAGCTATTAAACGATTATATTTCACCAGAAGAATTATGGGCATGTACAAGTTGTAATGCATGTGTACAGGAATGTCCTATAGGTATTGATCCTTTATCTATTATTATGGAAATGCGTCGTTATTTGGTAATGGAAGAATCTGCAGCACCACAAGAATTAAATGCAATGATGACCAATATTGAAAACAACGGAGCGCCTTGGCAGTATAGTCAACAAGATAGATTAAACTGGAAAGACGAATAA
>BIBBJE_01880 MCE family protein
ATGATGTCAAAAGAACTTAAAACAGGTATAGTTGCTGTAGTAATTATAGCTTTATTTATTTGGGGATATAACTTTTTAAAAGGTCAAGATTTGTTCAACGGAAGTAGCAGACATTTCTTTGTTGAATATAAAAATATTAATGGATTAAACGAAGCTAGTTTAGTAACAATAAACGGTTTAAAGGTAGGGAAAGTAGATAATATATCTTTCAATTCAACAGCTGAGAAAAAAGGACTTTTATTAGTTAAGATTTCTCTAGAAAATGAATTTAATTTTTCTAAAAATAGTATTGCTAAAATTTATTCAGCCAGTTTAATGGGAGGGCAAAATTTAGCAATAGTTCCGAAATATGATGGGGAAGTTGCTGTTTCTGGTGATTATTTACAAGGAGAAGTAGAATCAGATCTTTTTTCTTCAGTAGGAGAAAAATTAAACCCTATTCAATCAAAACTACAAAATGTATTGGTAGGAGCCGATTCTTTGTTATTAGGAATAAATCAGGTGCTAGATGAAAAATCACGTAGAAGCTTAAATAGAAGTATTCTAGGTTTAGAAGGTACCATTTATGGAGTTAGAAAAACACTAACATCAGTAAATAAATTATTAGTTGATAATAAAGGTAATTTAGATTCGACTTTTAAAAATGCTAAAAAAATAACAGATAATTTCTCTAAAGTATCTGATGATTTAGCAAAATCTAATATAGGTGCAACAGTTAAAAAACTAGAAAATACATTAACAAATGTAAATGGTTTAATAGCTAATATTAAGTCAGGTAAAGGAACTTTGGGTAAGTTAATGACAGACGAAAAAATGTATACAAACTTAACCAATGCCTCTAAAGAAATGGAAGAGTTGTTACGAGAAATGAAGTTAAATCCAAAACGATTTGTTCATTTTTCATTATTTGGAAAGAAAGCAAAACCATTTAATGATAAAAATAGTACCAAAAATGTAAGTACTAAGTAA
>BIBBJE_01885 N-acetylmuramoyl-L-alanine amidase
ATGGAATTCTTAAAATTAAGTAAATATAATCTTGTGAAAATATTTTTTTTATTTTTAACCTCAATCTTCTTTTTGTTGGGGTTTTCAACTACAGTTTCTGCGCAAAAAAAATATACTGTTGTCTTAGATGCTGGTCACGGAGGTAAAGATAGTGGCGCTTCTAGAGGTAATTATAAAGAAAAGAAAATAGCATTACAAGTAGTGTTAGATTTGGGTAAAGAGTTGTTAACAGCTAAAGATATAAAGGTAATTTATACTCGAAAAACTGATAATTTTATTGAATTACATAATAGAGCTAAAATTGCAAATACAAAAAAAGCAGACTTATTTGTATCAATACATTGTAATGCGAATAACTCAAGTAAACCACATGGAGCAGAAACTTATGTGCTCGGTTTAAACGGAAATAAAGAAAACCTTGAGATTTCTAGAAAAGAAAACGCGGTAATTTTATTAGAAGATAATTATAAACAAAATTATGATTATGATCCTAATTCACCTGAGTCATTAATAGGTTTGTCTGTTTTACAAGAAGAGAATTTAGATCTAAGTTTAGGGTTTGGTGGTTTAGTACAAACAAACTTTAAGAGCTTAAAGCGTTATAATCGTAAAGTAAAACAAGCTAATTTTTTAGTGTTAAGAGAAACCGTAATGCCAAGTGTATTAATTGAATTAGGTTTTTTATCAAATAAAACAGAGGGAAAGTTTTTAAACTCAAGAACAGGACAAATTAGAATGGCTAAGGCTATTGCGAAAGCGATAAAAAAGTATATAAATAGATTAAAGTTAAATAAGGTTCAAGATAATTACATAGCAAAAACAGAAAAGAAAAGAACACCTCTTAAAGTAGTTGTAAAACCAAAGAAAAATACCGTTGTAAAGAAAAAGAATACAACGAAGAAGGTTGTTGCAAAGAAAGTTGTAAAAAAGCCAGTAGAAAAAGTTGTTGCTAAAAAAATAGCATCAGGAATACGATTTAAAGTACAAATAGCAGCTTCAAGAAAATACATAAAAGAAGCTAGTTATAATTTTAAAGGTTTAAAAAATGTAGAGTTAATGTTTATAGATAATTATTATAAATATTATTACGGTAGTACGGCTGTTTATACAGAAATTAAAAAAGTATTGATAGAAGCAAAAAAAGTTGGTTATAAAGATGCTTGGGTAGTTGCTTTTAAAGATGATCAAAAAATTTCGATAAAGGAAGCCCTTAAAAACCTTTAA
>BIBBJE_01890 LPS-assembly protein LptD
TTGCGAACAAATCTAACTTACATACTTTTAATTATATCTCTTTTTTACTTTCAATTAAGTATAGCTCAAGATATTAAAAAAGCAAGTGTTTCTAAGCAAAAACCTAAGACACAGCCTGCATTAAATATATCTAAAGACACTTTAATCGATTTAAAAAAAGAAAGTATTTTAAACTTAAAAAAAGATTCTATAGCTAACGATTCTATAAAACCTAAAGAGGTTATTGATGGAATTATAACTCATAACGCTAAAGATTATACAATACAAAATGCAAAAAACAAAACTGTTACCTTATATAATGAAGCACAAGTAATTTATACTGATATTGATTTAAAGGCTGGTATAATTGTTCTTGATTATAAAAACAACACTGTTTCTGCTAAAGGTATTAAAGATAGTTTAGGATACCATCAACGTCCAGTATTTAAACAATCAGACCAAGAATCGGAACAAGATTCTATCTTATTTAACTTTAAAACAAAAAAAGCATTAGTTTACGGTGTAAAAACAGATCAGAGTGGAATTATAACGTATGCAAAAAAAACAAAACGTGTAAATGATTCTACTATATATATGCGTCAGTTACGTTTTACAACTTCAAAAAAGAAAATACCAGATTATTATATTCAAACAAATAAAGCAAAATTAGTTCCGGGTAAAAAAATAATTATTGGTGGTAGTAACTTGGTAATAGCAGATGTACCTACACCTGTATTTTTACCCTTTGCTTATTTTCCTATGTCAGATAAAAGAACTTCAGGTTTTCTTATTCCATCTTGGGGAGATAGCAACAATCAAGGTTTCTTTTTACAAAATGGAGGATACTATTTTGCCTTAAGTGATTATTTTGATTTAAGTGTTTTAGGAGACATATATACTAACGGAAGTTGGGGACTAAGAGCAGATTCAAACTATTATGTTCGTTATAAATTTAGTGGTAGCTTTAGTACACGTTTTGAAAATGTGATACAAGGTATTCGTGGTTTAAGTAATTATAGTAAATCTTCAAACTTTAATATTCGTTGGAGTCATAGTCAAGATACTAAATCTAGTCCAAATTCAAGGTTTTCGGCTTCTGTAAACTTAGGTAGTAGTACCTATTACAGGCAATCTTTAAATGAACTTAACAGTTCTCAGTTTTTAACCAACACCTTAAGTTCTTCTATCTCTTATTACAAAAAATTTGTAGGTACACCATTTAACATGAATGTTACTGCAACACATTCACAAAATACCAATACGCAAGCCATTACAATGACATTGCCTTCATTGCAATTAAATATGGATCGTATTTATCCGTTTACAGGTAAAGGAGGCGTAAAGAAAAATCCTATTCAAAAAATGGGATTAAACTATAGTATGCAAGGAGATTATAGAATTACCACAACTGATGATGAATTCTTTACTTCTAAGATGTTTAAAACTGCTAAAAAAGGGATTCAACATAATTTAAGTACAAACACTAATTTAAAAGCTTTTAAATATTTTACTTTATCACCAAGTGTTAGTTATAAAGATGTTTGGTATTTTGATAAAATTAATAAAAGTTACGATCCTAACGCTATAGATGCTAAAGGTAATTTTGGTGCTGTTGTTAATGATACAATAAGTGGTTTTAATCGTTTTCATGAATATAATTTTGGAGTATCCTTATCAACCAACATTTATGGAACTTTTAACTTTAAAAAAGGTCGTTTAAAAGCTATTAGACATACTATTAGACCTACTATTTCTTATGGATATAGGCCTAACTTTGCTGAAAATTACAATTTACAAACACAGCAGAATGCAGACCCTAATGATTTATTAACTTATTCTCCTTTTGAAGGAGGAATATACGGAGTACCTGGTAGTGGCGTAAGTAACTCTATTAATATTTCTGTTAACAATGTTTTAGAGGCTAAAGTAGCCCCTAAAGACCCTGATAGTGATGAGGAAGATAAAAAAATAACTCTTTTAAATAATTTAAACTTTAGTACGAGTTATGATATCACCAAAGATAGTTTACGTTGGAGCCCGTTAAATGCAAATGCAGGAACTCGTTTATTTAAAGATAAATTGGCTTTAAATGTAACTGCTCGTTTTGATCCTTACCAAATAGATAGTAAAGGAAATTACATTAACAAATTTAACCCAAGTATATTAAGATTAACTAATGTAGGGGTTACCGCGAACTACTCTTTATCTAGCCAAGATTTTGAAAAGAAAAAGAATGGAGAAAAAGACACTTCTAAAAAAAGTGGTAATGGGGCGCAAGACACACCTGATGTATTTGGACAAAACACACCTGCTACAAACGATTTTTCTAATAATTCTGAAACTAAGACTAAAGAAACCGAACTATATAAGGCTAAAATTCCTTGGAAATTAAACTTAGCCTACGCAATGAATTACACTAGCAGTGGCCTTACCAGTAGCGTTGCAACAAACTCTTTAATGTTTAGTGGAGATGTTGAACTGTCTCCTAAGTGGAAAGTTGGTTTTTCTTCTGGTTACGATATTAAAGAGAATGCTTTTACCTATACTCGACTTTCTTTCTCAAGAGATTTAGATAGCTGGCGTTTAAATTTTAATTGGACTCCTTTCGGTATAAACTCTTCATATAATTTCTTTATTGGGGTAAAATCATCTGTCTTAAGCGATTTAAAATGGGATAAAAATAAGCCACCAGATAGAGTATTATTCTAA
>BIBBJE_01895 Reactive intermediate/imine deaminase
ATGAAAAAAATTATAACTACAAGTAAAGCTCCTGCTCCTATCGGACCATACAATCAAGCTGTATTAAGCGGAAATACTTTATATACTTCTGGTCAAATTGCTTTAAACCCAGAAACAGGAGAATTAGTGATGGATTCTATTGAAATAGAAACAAAACAAGTAATGGAGAACATGAAAGAAGTTTTAGCTGCCGCTGAAATGACTTTTGAGAATGTTGTAAAATCATCTATTTTCATTTCAGATATGAATAACTTCACTAAAATAAATAGTGTTTATGCTAACTATTTTAATGAGGAGACAGCACCTGCGAGAGAAACTGTTGAAGTTGCTAACTTACCTAAGTTTGTTAATGTAGAAATAAGTATGATCGCTATTAAATAA
>BIBBJE_01900 hypothetical protein
TTGAAAAATATATCGTATATAATATTGTTGATTTCTATTTTAAGTTGCTCTTCAGAATCTTGCAAAATTGATTTTGAAGGAAATTCTAATTTATATACAAAAGCTCTGAATGAAATCTATAATTTGAATATAAAAATGAACAGTGATGAACCATATTATAGACCTGTTCTATCATTTACTGAATCAAATAACAAAATAGATATCAATGTTTTTGACGAGATTGAATTTATAGAGTGCCACGAAGATGGAACTATAATTTTTCAAGCTCCAGATTGTGATAAGGAATCTTATTTTCGAAATGTAATTTATTTTTTAGCATACTCACCTAAAGGAAAATCACACCTTGAAAAGAAAAGAAATATCGGAGCCTTGAAAAAAATAAAAAAGGATTGGTTTCTTGGGGAACATATCGAAACGTTGTTAAATTAA
>BIBBJE_01905 hypothetical protein
ATGAATACTGAAGAAAAATTATATTTAAAGTGCAATCTATGTAATGATTCTCATCATTATACATTTTCAGAGGAAGAAGTTCAAGGGATTGAAGTTGAATGGAAATCTTCTGGCATTGATAGTATTCTTCTTCAAAATTCTCCAGTAATAGAATCTGAATATATTGTAAGATTAGAACCTCCATTGACACTTGACTTGAACAAATGTTTTTGGGCTATTTATCTTAACCCGAGTGCTTCGTTAAATGGAATAGAAACTGAACAAGATTTAATAGACATAAGATTTTGTAAATGTGAGATTATTGAAATAACAGAACAGTTAGAAAGAACCGCTTTTTTAAAAATCGTAGTAAAATCTGTTCTTACTGTAGATGATTTCAAAAACCATAGGAACCCCAAGTCTCATTGGTTAACTCTTCTTAATGACGAATCAACTTTTAAAAAATATGGATTTACAGAAAATTATAACACTTTTTCCTATATCAACATAGCGGTTGAAGGTGATTTAGGAATAAGTGCCCTTATTAAAAAAGAAAATGGAAAAAGCCATATTGTAACTATCAATGAATGGGATTTTCATCTTGATGTGTGGAACCTTTGCTCATTAGCATTAACTAAAGAAGATGAAGAAAAATACAATATACAGCACTACCTATAG
>BIBBJE_01910 hypothetical protein
ATGGATAAATCTATTGAATTAGATAACATAGAATTGAATATGGAAATTAATAAATCTCAATTAAGGAGTATTGAATCTTCCCCTTTTATCTCGTCAAAATCCATGGCAAAAGAATTAGAAACACAATTACTCTTTCGAAAAAATATATTGATATTATTACCCAAATTAGAACAGAACACCCAAGAAAACCATTAA
>BIBBJE_01915 hypothetical protein
GTGACTTTTTTTAATGACAAAGTTCTAATAACGTATCAACTTGAAGATTTTCAAAACAAGCATATTGACAAAATAAAATACATCGAGAAAGAAAGATTTACTGATTTGAAAAACAGTATGTATGACGATTTGAAAATAATATACAAAAAATTAGATTTGAAAACGAAATGGAATTCTAATCCTGTTGAATACGGAACTGAATATGATTGTTCTGACGGTGGTAAGTATTTCTATTCTGTTTATTTAGTAAATGGAACAATTGAAAGTATGTATATGAGATGTTGGACCGCTAAACTTAATAAACAAAATTAA
>BIBBJE_01920 hypothetical protein
ATGAAAAAAATATTAAATTTTGTTTTATTAGTAGTATTAATAAGTTTTACTAGCTGTTCATCCGATGAAAATGAAGGAAATATTCCAAAATTAGTTTTAAAAGCAAATATTGATGGACAAGCCATAGATTTTGTGAATAACTCAAATCTATCCCCTCATATTAATGCTACTTTAATAGACGGAAAGAGACTAGTTATAAACGGTATAATCTTAGACAATGCTTCTTCACTTACCCTAACTATTGGAGAAACTTTTCTAAACAGTCCTATTGTTGAGGGTAACTATAAAATTGGAAACACACAAGATAACTTAGAAAATAACATACAATACTTTGACCCTAACGATACATCTACCGAAACTCAAAGTCCTAATACAGAATATTACATTGGTGTATACGGCTGTAATGTGCTAAATAATAATCAGATAGGCGAAATCAACATAACTGAATTAGATATAGCAAATAAAATTGTATCAGGAACTTTTACAGGGACATTGTTTAGATGGATAGATATTACTAGTGGAGAATCAAAAAGTATTGAATTAACAAACGGAGTTTTTACACTTCCATATACAGAAGAAAGTGAAGTAATTAACCCTGATAGAGATTTGATTTCAGCTAGAGTTAATGGCTTTCGTTTAATGAATGACGATCCAGGGTCTCCTGACTCTCGTAGATCATTAGCTACTGGTGTCGATAAAATTAAAATTATTGGATATGATAAAAATTTTGGAAGGATTCAAATATCAATACTTTCAAATGTAGTCTCTGGAAGCAATTACTCCTATCAACCAGACGGTAGCTTTCAATCTTTAGGTGTAAGTTTTCAGAATAGAATTAATATTCCTGAAGGTTTATTAAGTAATAATCCCAATCAATCTAATGATTCATATATTTCAGTAATTAATCACGATCCAGAAGCAAATATTATTGAAGGAACTTTTTACATTGAAAATTCTGAAATTAGCGGTAGAACTATTACTGATGGATATTTCAAAGTAAAATATATTGACAATGTAAATTAA
>BIBBJE_01925 Methylglyoxal synthase
ATGGAAATAGCAATTATTGCACATGACGGAATGAAAGCAGAAATGGTTCAGTTTTTAAATGAACAGAAGTCTGTTTTACTTCAAAAAAATATAGAATTAATTTCAACAGGAACAACAGGTACTAAAGCAGAAAAAGCAGGGTTTAAAGTAACTAAATTTTTATCTGGACCTTACGGAGGTGATGCTCAAATAGCAAGTAGAGTAGCAGAAGGTAAATGTAACATGGTATTGTTTTTTAGAGATCCTCATGAAAAACATCCGCACGAACCAGATATTACGATGTTGTTACGTTTGTGTGATGTACATAATGTTCCGCTAGCTACAAATCCTGCAACAGCTGAATTATTAATGAAAGCTATTTAG
>BIBBJE_01930 Glyceraldehyde-3-phosphate dehydrogenase
ATGATTAAAATAGGAATTAACGGTTTTGGAAGAATAGGAAGACTGGCTTTTCGATCAGCAATTAATAGAGAGAATATAGAAATTGTAGGGATTAATGATTTATTAGACGTAAATTATTTAGCTTATTTATTAAAATATGATTCTGTTCATGGACGTTTTAAAGGAGATGTAGAAGTTAAAGATGGTAATTTAGTTGTAAACGGAAAAGAAATTAGGGTTACAGCAAATAGAAATCCTGAGGATTTAAAATGGAACGAAGTTGCGGCTGAATATATTATAGAATCAACAGGCTTTTTTACAGATAAAGATAAAGCAGCATTACATATAAAAGGAGGCGCAAAAAAAGTAATTATTTCTGCACCATCAAAAGATGCTAAAATGTACGTTATGGGCGTGAACCATGAAGACATGAAGGTGGGAGAAAATATTATTTCTAATGCTTCATGTACAACCAATTGTTTAGCTCCATTAGTGAAAATTATAAATGATGCTTATGGTATGACAGAAGGTTTAATGACAACTGTTCATGCAGCAACATCTACGCAAAGTACAGTTGATGGACCAAATAAAAAATGGAGGAGAGGACGTTCTGTAATAAATAATATTATACCTACTTCTACAGGAGCAGCAAAGGCAGTGACTAAAGTGATTCCAGAAATGTTAGGTAAATTAACAGGAATGGCAGTTAGAGTTCCTGTAGCAGATGTTTCTTTAGTAGATTTAACATTTAAAACGGCAAAAGCAACGTCGTTAAAAGAAATTATGGCTACTTTTAAAGAGGCTTCAGAAAATGAATTTAAAGGAATTGTTGGGTACACTGAAGATGCCGTTGTTTCTCAAGATTTTGTATCTGAAACAAGAACATCGGTCGTTGATGCAGATGCTAGTTTAGAACTAAATGAAAACTTTTTTAAAGTGATTTCTTGGTATGATAACGAATTTGGATATGCAACCAAAATTGTTGATTTATTAGAGTATTCGGCTTCTTTATAA
>BIBBJE_01935 Glyceraldehyde-3-phosphate dehydrogenase
[truncated: 3,513,011 more chars]
