# Supplementary material for: Genomics of Tenacibaculum Species in British Columbia, Canada
Source: Pathogens. 2023 Jan 6;12(1):101. doi: 10.3390/pathogens12010101 (PMC9864904; doi:10.3390/pathogens12010101)
Supplement: Supplementary file 1 [file pathogens-12-00101-s001.zip › Supplementary Figures and Tables (Revised)/TableS1_BaktaAnnotatedGenes/Barcode2_AllReadsRavenAssembly_MedakaPolished_2022-03-22.ffn]

>KGFFJA_00005 hypothetical protein
TTGGTATTAAAAATGACTAAAGCAAAACTTTGGGCTAAATTAAATGGAGTAGAACTTAAAACGCTTACAGCAAGTAACTTGGTTGGTCGTTTCTAA
>KGFFJA_00010 hypothetical protein
ATGACCATACAACAGCAATTTAAAAACCTAAACGGATCAACAGTTTCAAGAAGTCAATTAGAAGCGATTATCGCAAACGCAAAAAAAGCAAACGATACTGAAATAATTTACCGTTTATCAGGAATATTATTAGCCAATAAAGGCGTTAATAGATTTTATGTTTCATTACGTCAATATCCAACAGCCTTAGCAGGTTCAATGCACAAAGGAGCGTACAAAGAAGCATTGACAGAATGCGGGCGTTTGCGTAAAGGTTGGAAATTTAGCAAAGGCGGTGTTTATAAAGTATCTACTTTGGATAAAAAAACAAAGCAGTTTAAAATGGGGTTAAGTGGCTGCGGTTGTGGTGCGCCAAAAAATACCTGTGGTTGTAAAAAAAAGTCTAAACGAAAATAA
>KGFFJA_00015 PG-binding-3 domain-containing protein
ATGGCAAACTACCCAACATTTCAAAAGAAAATACAACGAGCAGAAGGAGGTTATCAAAAATTAAAAACTGATAGCGGGAATTACAACTCCTTAAAAGAATTAGTCGGAACAAATTTTGGTGTTTCGGCTAAAGTTTATGAACGAAATATCGGCAGACCGCCAAGCATTGCCGATATGAAAAATATTACGCAACAATTAGCACATACAATCTTCAAAAATCAATTTTGGGATAGTATAAATGCCGATAAAATAACCTCTCAAGCAATTGCTGAAACATTTGCAGACCACGCAATAAACGCAAGCCCTAAAAGAGCTACAATAATAATGCAACGTACACTAAACAACGTATTTAATAAAAAGCTTTTAATTGATGGAATTGCAGGAGCAAAAACAATAACTGCAATTAATAGCGTAGATGCTAAAGAGTTATTTAATGCCTATTCACAAGCTCGTAAAAGTTATTATAGCAGTTTACGAGATTGTAAGCATTTTTGCAATGTTTGGCATCGCCGAGTAGATGAATTAGCAACCGACCATAATATAAGTATCAATAAACCAGTACACGGTTTATCAAAAAAAAAACCTAAAATTAATCTTTGGTTTGATAATAATTGCTGGAGCAACATATTTAGCAACGAAAAAACCAACCTTACATAA
>KGFFJA_00020 hypothetical protein
ATGAGCAGAAAAGTAGAAACAACGCATTTGCAGGTAAAATCTGTTAAAAATGCAAAGGTATTAGGTACTGACAAAGATGGTTTTGTTATTGAAAGTGATTTGGATTTTTTGAATTACATACCTAAAGATGGAGCAAAAGGAGAAAAAGGAGAAAAAGGCGATACTGGAGCAAAAGGAGCTGATGGTTTAAAAGGAGTAAAAGGCGATACTGGAGAACGTGGCTATCCAGGTGTAAATGGTCATGGCTACCCTGGAAAAGATGGTGCAATGGGTTTTCCTGGTCCTAAAGGAGCAAAAGGCGATACTGGAGCAAAAGGGGCTGATGGTTTAAAAGGAACAAAAGGCGATACTGGAGCAAAAGGGGCTGATGGTTTAAAAGGAACAAAAGGCGATACTGGAGCAAAAGGAGCTGACGGTTTAAAAGGAGAAAAAGGCGATACTGGAGCAAAAGGAAGCGATGCCAATTCAATAGACGTACAAGCAGGAACAAACATAACTATTGATAAAACAAACCCACTAAAACCTGTAATTAATAGTTCTTTACCTGCTGAATTTTATGAAGAGGGGGTTTTCGAGCCTATTTTATCTTCGAGTTATGACGCTTCAGATTTAAAAAAAAGATATAAAACAGTTTCACCTAAAGGGTATTTTATTCGAATAGGAAATAGTGTTAGTTTTTCGGTTGTATTAAATAACATATCAGATCCAGAAGATGGTGTTTATGGTGCTTTGTGTATGCACGGAATACCTTTTTCAACAGCCAATGGCTTTATGAACGCATCCTCTTTAAGTGTAGAAAAGATGGTATTTAATCGTGCAACTAATAATACAACAGGAAGTGAGGCGCATTATAAGACTACTACACCTTCTAAGGTTAGAGCAAATTATGCAGGGGTTTTGTTAACTTTTAAGCTAGCGGATGGTTTCCCTTTACAAGATGTAGTTTTTAATGATAATACATCGGGTAATGACCTTTACCTTGGAGGTACATTTATAACAGATATTTATAAACATAAATAA
>KGFFJA_00025 hypothetical protein
ATGAGCAGAAAATTAGAAACAACGCATTTACAGGTAAAATCTGTTAAAAATGCTTCCAGTTTAGGTACTGATGAAGATGGGAATGTAATTGCTGGAGTAAAATCAGATGAAAAAGAAATTGATTTATCTATGTATCGAAAAAAAAGAGGGGTTATATTTATAAATCCAAGTGATATAGATAGTAATGGGGATTACTCTTTATTTAACGCTAATTTAGAAGATACTATTTTAGTTGTACAAGGTAAATTAAAATTACATAGGATATTATTTAATACTAATTCTATAAAAAGTGTAGGCTCTACTATTGAAATAGTGAATACAGTTTTTCCAGTTGATGTTGTTTTTGATGATTCTAAAGCTATGAATAATCAGGATGAAAACTCGCAAAAGATTACTAGAGGTAAAACCTTAAAAGTAACAAAAATAGGGTTTAAGAATATGCAAGATTATATACTTCATTAA
>KGFFJA_00030 hypothetical protein
ATGAATAAAATTATAAAATTTGGCGGTTTAATTGCTATTTCAGGACTTGCAACTTATATCTATTTACGCAAAAAAAACATTGACAAAATTACCGAAAGTTTAGATATATCAATTATTGATGCCAACAAATTTAAGTTGAATTTCAATCGTTTAAAAGTAGATTTATATTTTAAAATTCATAATCCAACGCTGGAAAGTTTAAATGTAGCTGCTGGTGGTATTGTTATAAAAACGCTCCGTGTTTACGACAAAAAAAGCAAAAAGCAATTGGCGCTTACAGATTTGAATATTACGAATTTCAAACTAGACGCAAAAGGATCTTTTTATTTGCCAGCCGTACAAATTTCAATACCATTAATAACAGGCGCAATGCTTGTATTAACACAATTAAACGATAATAAAGCAGATTTTATGGATCGGCTTTATTTTGAAATTGATATTTCAGTAATGAATATCAGTAAAACAATTACAATTTAA
>KGFFJA_00035 hypothetical protein
ATGAAGTATATAATTTATTTCTTGATTACAATGCTTTTGCTTGGTGCTTGTAGATCGTCAAAAGTAGTTACAACAAACGAAAAAAAACAGAACACAAAAGTAGTATCTAAAAAAACTGATAGCTCTTTAATTAAGATAAAAACATTGCCGATAAACGATATTTTTTTTGTCGGCATAAAAACAAATAACAAGCAAATTGATAGTGTTATCAATTTGAAATTTAAACACTTTAAAACCGCTAAAATTAGCGGTACAAATAGTTTTACTGCTTCTTTTGATACGGTTAAAAAAGGTTTTCAATTTATAGCAAAAGTATCTAGTTCAGAAAATCAAAAAGTAAAGGTTAAAGAAATGGTTTTATCTAAAGAAAAAAATCAAACACAAATAGAAAAAAGCACAAAAGTTGTTACACATTGGCGTGGTTTTTTCGTAATCGGTTTTTTAGTTATACTGGTTATAATTGCTGTCCGATTTGATTTAAAATTTTTATAA
>KGFFJA_00040 hypothetical protein
ATGTTACAGGCGTTGCCGTGTGTAAATTTAAGGGACAATAATATTGTGATTATCAAAAATATTATAGAAAACTGGGAAGCAATATCAATGCTTTTTATTGGAACAGGTGGCGGTGGCTGGCTGGGATGGATATTTAATAGCAAGCTGAAAAAAGTAGAATTTCATTCAAAAGCTTTTAAAATCAATTCAGAAATGATTGATGCTATAAAATGTGATTTTGAAGATCGTATTAAGTTCCTTCAAGAACTTAATGCTGAATTAACTTTAAATTCAAAAGAACTAAAAGAAATAATCAAAGAACAGCGAGATTATATTCTTTTTTTAAAAAAAGATAACGCTAATTTTTGCCAAAAAAAGACCTAA
>KGFFJA_00045 hypothetical protein
ATGAAACAAGATTTTTTAGCAGGAGAACGGATTACAGGTTACCAAATGTTTGACAAACCCAAATGCGGTGCGTCAAAAGGAAAATGCGGCTGCGGTTGTAGTGGCGGCGAAAAGGGTGCAAAACAGCGACCACATACCGCTTTTAAAAATATTTCAGCAAAGAAAACAGCCAAGGTTATTGATGCTGCTTCAAATGAAATATTGCCGTTTAGTGCAATTGTTAATTTAAGAACTAAACAAGGCGTAGAAGCAGATGAAAACGGAAATTTTACACTAACAGGGCATAATGGCGATATTATACAGGTGTCTTTTGTAGGGTATAAATCAGTAAAATTACCGCTTTCACAAATTAACAGAACGATTAGTTTAGTAGCTGATGATTTACTAGATGAAGTGGTAATAACAGCTGCAAAAAAGAAAACCCCAACAAGTAATTTACTGGCAATTGTTTTAGGTTCTTTATATGTTACAGGCGTTGCCGTGTGTAAATTTAAGGGACAATAA
>KGFFJA_00050 hypothetical protein
ATGAAAAAGACCACCACAAAAAAAATTAGCAAAAATTTAAAATCTACAAGCGATTTTGTGTCTGAAAACAAAAAACAACTGCTGTACGTTGGTGGTTCTATTTTGTTATTGTACACGATTTACAAAGTATCTAGTTCTTTATTTTCAGGAGCTAAAAATGGAATTTCAAATGCTTTTGATGATAAAAATGAAAACGTTGTTTCGCAAGTAAAAATTAACCCAAAAGAAACAACTATTTCGCTTGATAATGCCAAAATATACGCCCAACAGTTATTAAATGCGTGTAATGACGGATCACCATTTTATGGCACAGATGAAGAGTTAATCAGGAAAGTTTTTAAAAAGATAAAAACTGGCGATGATTTTAAATTAGTTTTTAACGCTTTCGGTGAAAAGAATTATAACGGTCATAATTCGCCGCCAACTGGTATTTCTAGGCATTTAGATAATTATGCACCACGAAATTTAGTCTATTGGCTACGTGCTGAATTAAGCGCAAGAGATGGAGCAGTTTACACCGAAGTAAAACAACGAATAAAAAGTGCGGGTATCGCATTTTAA
>KGFFJA_00055 hypothetical protein
ATGCCGAAAATTACAAAAGCAGAAGCAATAAAAATGCTTTCTGATCTTCCAGAAGAAACATTATCAAGAATGGCTGAATTATCAAGTAACAAAAAGGCAATGTCTTATTTCGAAAATCCGATATTATTTTCTTTGTTGAAATCATATTTATAA
>KGFFJA_00060 hypothetical protein
ATGGAAACGATAAAACAGATTGAACATATTTTGAGAAGTCCGCATTGCGTGGTAACAATTTATGACAGCGATAATAACAAGCTGATAAAAGAGGTTCGTAAAAATAAAAATTGGTTTTCAGCGGAGGATATTAATGAATTATACGGTTCTGTTGAAGGTCTTTTTAACCATCTGAAGCAAAAACAATACAATGAAACGACTTTTAAATTTGGGCGTATTCGAAACGAGAAAGTAAACCCACGGCTGGGAGTTGAAAACATCATTGTAAATATTCAGGATAATCTAAATAATCCAAAAAATCCAGAAAATCCAGAAAATCCAAAAAGTGAAATGGGAAAATCTAATAAAAATAATCCTGATTATTCAGGTAGTCAAATGCCAAATCTTGCAAATATGCAATATTTAGGCGCATTTGTAGATGCAGAACGTTCAGGAGATCATAAAAAGCGAGTTGCAGAACTTGAAGAAGATGTTAAAGACTACCGATCAGAAATTAGAACATTAAAAGAAGAAAATCATGTTCTAAGATTAAAAGATGCGACCTCAAAAGAACGTACTGAATTAAATATTCAAAAAGCATTAATTGACAAAAAAAGCTTTTTTGAAAGTGATGGTTTTCAAAAGGTTACAGAAGCCTTGGGCGGTTTAGTTCCAATGATACCACAGTTTTTAAACAAAGCAGCACCAGCGCAATTAGGTGGTGCAGATACTAATTTAACTAATGTACAACAACAAGTTATTCAGTTAGTAAAACAAGCAAACCCTGAACAAACTGCATTTATTTTATTAGCAATTAACCATTTAGATACTGATTTAATGAGCCTTTTATCAAATTACATTGATAATAAATTAAATTAA
>KGFFJA_00065 hypothetical protein
ATGTGCCATTTAAAAACGCTCTTAAAAAAAGACACTTATACAGGTGCTTTTACAATTGATTTATCTGAAATAAATAAATGTAAAGGCATTGTTTATATCGAAGTTTTACCGCTAAACGTGGCTGATAAATTAATATTAGATAACGTAGAAAGCGTGTTGTATTCAGGCGATAAGCCATATAAATTAGAATCAAACCACCCTATTATTAACGGCGAATTGCATTTTAAACCAAGCAAAGGCTCTAATGATGAAATGAAATCTATTGTAAGGATTTTATTAGCAGAATAA
>KGFFJA_00070 hypothetical protein
ATGGAAAAAACAATATATCATGTTATTCAGGTAAACAAAAAATTATTAAAGCATCGTGAAAATGATATTATAGATTTCAAATCTTATTTAATAGATGATATTACAGATACTTTGCCAAAAGGTAAGCTAATCGGAATACATTTTAACTCGTATGTTAAAAAACTAGATACTTGGTCGGCTATTGATTATCAAGGAAAAGACAAAACACCTGCGGCGGATGATACAAGTATTCCAGAATTAAAGGCATTTATCTGTTCTCATACTCAAATTCGCATCGAAAACGGAAACGATAAGCTAGTAACTAAACCTTGTGATTTACGTGATTTTGAGCGTAAAAATTGGAGTGAAAAAGGTTTTAAAGAAGTTGAAATGAACCTAAATAATAACGAGCAGATTAAAATTCGCTGGGAAACTATCGGCGATGACTTCCCGCCAGTAGGAGAATTTGTATTTACAATAAAAGCGGCTGATGAATGTGCCATTTAA
>KGFFJA_00075 hypothetical protein
ATGAGTTTATTAAGCAACCAAGAGAGATATTTAAGAGTAACGGAATTTTTAAAATCAAAATACCATGATAGTGAAAAGTATCAAATGGAATGGAATCCAAAAAAAATGAAGCCAATGGATAACGAATTATATGTTACGACAGAGGCTAATATTGGATCTTTAGTATCATTAATCCAAGGAGATACCAAACAAGTACAAGGCTTGAACAATTTTAACGGAAATGCTTTATCTAAAGGTAAAATTGCCGTTTTAGATGGGGTTGCTTTTGGCTTTGTTGTTGCTGATGAAGATTCTGTACCTCATACTTTAACTTTTGATTATAGAAAAGTACCAAACTATTTACGTTTTGCAAACTTGAAATTAAGCCAAGATTCGCAATCATTAATTAATTTACCAATCAGTAATATAATTGATAACAGAAATGAATCGGGTACTTTTAAAGATTTAGGTGCTATGGTATTAGTAGAAGATGTGAGCGCAATTGATATATATATTGACTATCCTAAAAATTTAAAAGCAACATTACCTGTAGGAAAGAAATTATTTGTTTCTATTCGTTTTAATGGGATGACCACTTACGGTATGCGTACTGCATAA
>KGFFJA_00080 hypothetical protein
ATGACAAGTAAACAGATTAAAAGTTCAGGAATTGGAATTTTATCAGCGACTGGAGGAGCAATAGCGTCTCGAATTGTTGCCGATAAAATACCGATTGAAAACGCAAAAATTAAACACGGAATTTTAGCGGTTGCTGGAATGGTAGGATGTGCATTATTAACCAAAAAAGATGCAACAACCGAAGCAATGAGAAATGTAGCAATCGGTGTAAGTGTAGCGCAAGTCGGGGCATTAGCAAAGGAATTTGCAGGCGAAACCGATGGTATTATGAAAACCGCTTTAGGTGGTACAACTGACAATTATTTTAATTCTTATGAAGATTTTGAAGATGATGAAAATATTTTTTTATCAGGGATAGATGAGGGTTATATACTTCCTGATGAAGATGAAGATGAATTTGAAGATGATGAAGTATCATTTGCATCATAA
>KGFFJA_00085 hypothetical protein
ATGAGTAAAAATATGAGTGTAGTACAATTGTCGAGATTGTCAGGGTTTGCAGATAATGTATCGTGGGACACGCCACAAACAAGCATACCAAGCCAAGGCGGCGGATTTTCAACGCCGCAAGATGCACCTGATAGCGGTGGCGGTAGTAAATTCTGGGGAGGTACTAATTTTATGGGTCTTTTAAATACTATCGGTGGTACTTGGGCGCAAATAGAACAGGCGAAACACGGTAATAAAGTAATTGTCAAAGATTCTAGCGGTAAGAGCAAGGATATTGCACCCCAATTGTTGCAGAAATTAAACCAACAAGCTAGTGCAAATAACACATCATCAAATCAGATGTTTCAAATGATGCAAATGCAAATGATGAAGCAAATGCAAACACAACAACAACAACAACAACCAAAAGACAACACCGCATTATATATCGGTTTAGGCGTTGGCGGTTTGATTTTATTAACAGGAGTAATTTTTATAACGAGTAAAAAAAAGTAA
>KGFFJA_00090 hypothetical protein
ATGGAAAGTAAATTAAATATATATGGTTTAGCAGGTGTTCCTGGTCGTGGTCGTGGTAGGTTTATGGATGGTAACGGTAGAGAGCAGTTTGGACGACCAACAAGCAGAAAACCGATCATAAAACGAAGACCAAAGACAAGGCAAGTAACTAGGAAATTAGTAAAAACAACAGGAGGCTTTAAACCAGCGAAAGTAACAACTTTACGTCTTGATTATGGGCGAATTAACAGCCAAGCAGAAATAAATAGAATAGTAGATTCTTTATATCGAAGGCTAGATATAGATGACCAGGGTTATAAAGGTACATCAATTGGCGCCGGTAATAGATTAATAAAACGATTAGTTAAAAGGGTTAAACGTAGAATATCTATTGAAGAAAGAATAGCAGTTACAACAAATAGTAAACAGAAAGCAGGTTTAGTTAATTACTTAAATAATAATTCAACTACCAGCTCGACTAATTCGAAACTTTCGGAACAAAAACGAGCTTTAGCATTGAAAAAAGCAACTGCTAAAAGAATAGCAGCAGCAAAAGCAAGAGTAGCGGCAGACGCAAGATTAAAAGCAATAGCCATTGCAAAAGTAAAAGCTGATGCAAAAGTAAAAGCAATATCAGCCGCAACAATAGCAAAAGCAAAAGCAAATCGAGTTAAATACGCAAAAGAACGAGCTATAAAAAGAGCTAAAGAAGCTGCTGAATTTAGAGAATTTGTAGCAAAAGGAAAAGCAGCCGCAGAAGCAAAAAACGCAAAAAAAAGAGCAGATTTAAAAGCGTTACAAGCAGGAATAGCAAGAGCAAGAACAAAAAAATTAGCCGATGCCAGAGCTAAAGCAAAAAGAATAGCTGATGCCAGAGCGAAAGCAGCAGCAATTGACGAGCTTAAAAGAGATACAGGAGGTTTTAAACCATCAAAACCAATAATTCAAACGGTTGTTCCTGATAATGTGCCTATGAATTTAAGCACGGAAACTACGGAAACCGAAGAAAAACAAACTTTTATTTCTAAAAATAAATATGCTATTGGCGTTGCAGGTTTAGTAACAGCTGGCTTGTTGTTCTTTAGAAAAAAGGACGATAAAAAGAAAACGTAA
>KGFFJA_00095 hypothetical protein
ATGAATTGTAATAAAAACAGTGGTAGCGAATCAGCGCAGTTATCGGGGTGGTGTAGTTCCTCCAAAATAGCTGGTAGATTAGAAGGAAAAACTAGAGATGTCTTAGGACGTAAAAGAACGGCAGATGCTAAATACAAAGCATTGGAAACTGGCGCAGAAGCGAATCAGTGGGCGAATCTTGAAAAAGAAGTCGAACGAACTGGGCGAATAATTAAAAAACTGCAAGTAGAATTACAGCAAGAACAAACAATTGCCGAATCTTTAGGATTGGGGGCTTGGTGTAAAAAAGCAAAAAGGCGAAGAAAACACGCAGAAACGGCTTTACAATCTGCTGAAAATTCACTAGGTAAAGTACAGGGGCGAATTAATATTTTAAAGCAAAAACAAACTTTAGGTATTGATCGAGCTAATGAAATATTAGCAAGTAACAGTACGATTACCAGTTCGATAAAAACACAAATTCAAGCGGTAAAAACAAAAATCACAAACTATAAAATAGAGCGAGATAACATCAAGAAAGCTAAAATTGCAGCAACTAAAACGGCACAAACAGCATCAAATATGGTATCTATTAATTCAGCTAAAAAAATGAATACCGCAGGTTTTGGATCGTTTTTATCAAAAGAAAATTTGCCTTTAATTATCGGTGGTGCTTTATTGATTGGTGGCGTTGCTTATTTCAAAAACAAAAATTCACCAGTTAAAAAAGTAGTAGCATAA
>KGFFJA_00100 hypothetical protein
ATGAATCAAGCAGAATCTATAAATCAAGCATTATACAGGAACATTAAAAGTGGGCAACAATACGCTCATTTAATGCCTTATAGTAATTGTAGTAGTACCAAATTAACTACTGGAGATACAAAAGCTGCAATTGATAATATGGCTATCTGGTCAAAGAAATATCAAAATCATACAAAAAATATTGCAGTAACTTTTGCAGGTAAAAGTACCAAAGAAACCGCTATTTCTATCCACTCATTTTTATACCATCATTTTCAATACAAAATAGATGGATTAAATCAAGAGCTTAGAAGTCCAGCTTGTTCATGGGCAAGTCGTCAAAACGGCATAGACTGTAAAAGTTACTCAATTTTTGCAAGTACAATTCTTTTAAATTTAGGAATACATCATTTTTTAAGACGTATCAAACAAAGTGCAACCGCTGGTTATTCGCACGTTTATGTAATTGTTCCAAAAAATCAAAAAAATCCAAAAAATCTAAAATCAGGATATTATACCATAGATGGAACTTTAGCAGGAATTAAAGAACCTGATTTTTATCAAAAATCAGATGTTTTTATGAGTGCTAAAACAAATAATCATGGTTTAGCAGGAGCAGCTAAACCAAAACACTTACAAAAACAACAATCAAAAGGTGGGCAAGCTGCTGGAACTTGGCAAGGAGAACTTGTTAAAGGATTATTTGAAACATTAAAACCTGTTTTAGATGCAGCCGTTCAAGGATTAGTAGAGCATTTATTTGGATGCCCTGAACCTCAATACGAATTACCAATAATAAAATTAAGAATTGAACGAGATTTTAAAGTCAAATTAGAAAAAGAATTAGATGATTTAGATAGCGCTATTCTATATAATAATCGTCCACGAATACAGCATATTTTAAACAATATTTTAAAAGAATTAGATCTAGGAATAGCACACTTAAAAAGCGAAGCAGCATACAATGGAAACCACCAATGTATTGGTAAAACGTTAGCAATTTCTTTAAAATACATAGGAGATATAAAAAACATATTTGATAAGATATTTGAAAGTTTTATCAAGTCTAACGGTCGTTATTCCGTAGATGTTTTTACAAAAACCGCCACTTCATCTGATCGACTTTGGTATTTCGTCGTAGGAAATGCCGATAACCCTGTAAATGCAGAATATAGATTTGTAGTTCTTCGAAAAGCCAAAAGTAAGTACGGTATAGAACCAGTATTACCCTACGGAGAAGGAGACGAAACATTTAAAGAAATTTCGAATAAATGGCTTTCTGACAATAAAAATCATTTACGTATAAACTATGGAGATGGTCGTGAAATCAATTATCAAAAGGAAATAAGACCTTTAATTGACGAAATAGAAGAGTTACGAAAACAAGTTTATTTGGGTGGTCATAGCCTGTATTGGTTCGAACAACCTAAACAGCTAAAAATGTACAAAATATGGATCAAATACGATACAAAATACACTGATTTTTTAATCAAAGAAGCTAAAAGTTTACGTACAGCAAACGAATTAATGGTTCGTGATTATCAAAAGAGGTTAAAATTTGAAATTAGTAAAGACAAGTCAATAAAAAAAAGAAAGTCATTAAAAAATAAAATCGGAATAGGTGCTGGTATCGCTGCTGCTAGTCTTTTGATTATCAAAATTTAA
>KGFFJA_00105 hypothetical protein
ATGACTAAAGCAAAACTTTGGGCTAAATTAAATGGAGTAGAACTAAAACGCTTACAGCAAGTAACTTGGTTGGTCGTTTCTAAAAATAGAAAGCGGACGATAAACGATATTAAATATATTCGAAATTTAGATGTTGGCGAGGTTTCTGCAATATTAAATTACTTTAATAAAGAAGTAGATATTAATATTGATGATATAAATATATAG
>KGFFJA_00110 hypothetical protein
ATGTTAAGAGGTGCTACACCTCTTAGCATTTCTTTTAGTTTAGTAATGATAGGTGCATTTTTCGACAATGACTATTTATATTATACCGCTTTTACAGCATTTATCGTATTTGTATATATAGGATTTATTTATTTTAGAAGCTCTAAAAATGCGGTAAAATGGGATGAATTGGACGATGTTCAAAAACGAATATTCTATAATATAACACCTGTTTTTTTAGAAGAAGATAAACGAATAGAGGGAACTATTTTAAATGATAGGAAAGTACACAATTCTCCAATTTTTCTAATTATAAACATTGTTTTTTGGGCAGCAGCACCAATAATTACAATGATAGTTTAA
>KGFFJA_00115 hypothetical protein
ATGAGTAATGACAACATTCAAAACAACATCGTTTATTTTTTAACAGACACGAAAATAACTGGAAATAACGAAACAAGAATCGTTTATAAAATAGTCGATGGAACGGAACGATTAAAAACGGCTCACGAATTTTTTAAAGGAACTGTAAAGGAATCGTCAGAAGATAGTATGGTTAAAGAAATGTATAAAGGATATTGCGATTGGTATTCAAAAAATCGTGCTGATGTTTTGAAATTTTATCGTAAAAAAAACAAACAAACTAAAAATTATGTTAAGAAAATTAATAGTAAAGTATTTTGCGTTAAGTTATATAACCAAAATTTTCGGAAAAGAAATTTATATGTTAAGAGGTGCTACACCTCTTAG
>KGFFJA_00120 hypothetical protein
ATGAAATATACAATATTAGAAACTCACTTAACTTTTAAAAATGACAAGCTTACACAGGTAGCTGTTTTATGGTTGAATTACGGAGATATAGGAGCTACTTACTCCACCCTTAACCCAAAGGCAGGTTATCAAAGTCTTACGTCAAATGATACTATTAACCCAGAGTTATTTCAAAGAGTTGCGGGAGGTGGTAGTTACTTAGATGAAAATCAGAAAAAACAATATTTCCCAAAGCAAAAATGGTAG
>KGFFJA_00125 hypothetical protein
ATGAAAAATGAAATTGGAGAAATTGTAAAAGAATATAGAGGTATTCCAATTAAACAAGCTCGAAACATTCGTATTTTTAGATATCCAGAGATTCAAAAGTTTATAGAGAATAATGATTTTCAGAAGTTATTTTATTTTGATTAA
>KGFFJA_00130 Chromosome segregation ATPase Smc
ATGTTAAAAACTACGAAGAAAAAAGAATTATACAAGTCTCTTATTTCGATGAACTCTTTATCAAGGTCGATACAAAGTTATAATATATTTTATGGGATAAAGCAAGCTGCATTTTTCTTTATCCTCTTTGCTGAATTAATTACGAATGATTATCTGCGTATAATTCCTGCTTTATGTTTTGGATATTTTGTATCAAAAGCAATTCTTGATATTGCTGTAAATATTCCAAAAAACAAAGATTGGGTGATTATATCAATTTCAATATTTGACTTTTTTATGCTTTGTGTTATTACAAATGTACTAAAGCAGCCAAGCTGGACAGCAGTGATTAATCTACTAATATTTTGTGGTTTTGTTACGTACATAGGTTATTGGTTAAATCAAGTATTTGTATTAAAAGTAGCAGAAAAAGAAGCAGCAGAAAAAGCAGATTTGGAGCAGAACCGAGCAGATGCCGAGCAGATAAGAGCAGACTTAAATAATGCTAAAGCAGAATTGGAGCAGAACCGAGCAGATGCCGAGCAGGTAGAAGCAGCCTTAAATAATGCTAAAGGAGAATTGGAGCAGAACCGAGCAGATGCCGAGCAGGTAGAAGCAGACTTAAATAATGCTAAAGCAGATTTGGAGCAGAACCGAGCAGATGCCGAGCAGATAAGAGCAGACTTAAATAATGCTAAAGCAGAATTGGAGCAGAACCGAGCAGATGCCGAGCAGGTAGAAGCAGCCTTAAATAATGCTAAAGGAGAATTGGAGCAGAACCGAGCAGATGCCGAGCAGGTAGAAGCAGACTTAAATAATGCTAAAGCAGAATTGGAGCAGAACCGAGCAGATACCGAGCAGGTAGGAGCAGCCTTAAATAATGCTAAAGCAGAATTGGAGCAGAACCGAGCAGATACCGAGCAGGTAGGAGCAGCCTTAAATAATGCTAAAGCAGAATTGGAGCAGAACCGAGCAGATGCCGAGCAGGTAAGAGCAGACTTAAATAATGTTAAAGCAGAATTGGAGCAGAACCGAGCAGATGCCGAGCAGGTAAGAGCAGTTAATAATCAAATAGATTTAGTCGATACAATTGACCTTATGTGCCCGCATTGTAATGCTGATTTTCCTAGTAAGAAATCAAGAGATGCTCACAAAGGAAGATGTAAAATGAACCCTAAAAATATTTGA
>KGFFJA_00135 hypothetical protein
ATGAAAATACAATTATTCTTAAAATTCCATCAATTAATTGCCTTGCACAAATTGACTATCAAGCTTTATGATTTGGATTTTTTAACTCTTGAGTCTCAAGAAAAAATTGCCGTATCAATCGGTTTAATTTTAGCAGATAAATTTGATAAAAAAATTAAAACTATACAAAAGAAGCTTTTTTTGATACTGAAAAAGATATAA
>KGFFJA_00140 hypothetical protein
ATGAGTAAAGAAAATATAACAACAAAATGTAATTGTGGAGCTAATAATAAAATTACGTGTCCAAATTGTAGTGAATTAAAAATGGTCATTTTATTAAAAAATGGATTTAGTCATTTAAAATTAGTATCAGGAACTAGAAAAATAAATCCTGTTTGGTACAATCATCTTTCTAAAAATAGAAAAGCACTCAGTATTTTATATAATGCTATGTATAGACGTTTCCAAGCATCAGAATATGCAAATACAGCCAATAGAATCAATTTTTACAGCAATACAACTGGAGAATTAGTAATCAGTATAAAAGTTTAA
>KGFFJA_00145 hypothetical protein
ATGAACAAATTTACAAATAAACCCGCAAATAAAACACAAAATCGCAAAATAATACTTAGCACTATTGGTCTTTATAACCAATCTGTTAAAGATGCTTTGCGTAAACGTAAAATTTCTGTTATTGAACAGCACGCCATCAAAAACTTTATGGATGGAGCTTATAGAAATAAATTAACAGATGCTCAATATAATGAAGCCGTAGAACAGTTTAATAAAAGCGGTTTATTACTTCTTAAAAAAGGAGCAGAAGAAGAGAAATTTCAAGAAGCAAATTTACCACAGTATTCATATATCAATTATCCATATTTAGACCGTGAAGCGTTTAAAAACACAATGGATAATTACAGGCAATACGTATATAAATACAACGTAAAAACGGAATTAGAAAACGAAGAGATAAGAAAATACAACAGTACTATTGTAGAACACCCTTTTCAGCTTACAGAAGCAAAAAAAGCACGTAAAGCCGCCTTTGAAAAAGCAAATAAAAAAGAATTTCCAAGAAAATACAATGAACTTGTTATTGAAGAGAATAAAAAAGGTGCAATAGTTTCAAAAAGAAAAATTCAAACTATAAAACCATTTAGTGAAATGATTTTTCAAGTTTTAGTTGGGTTTTATACGTCTCAATTAAAAGTTCGTAATGCTTATTTATTGCAGATGAAAAAACCAACAAGCACTTTAAAAAAATCTTTACCAAAATTAAAGATAGATCATAGGAAATTAGCGACTCATGAAATAGCAGATATACCAAGATTAGGTATTTGCAAAAGATCGGCGCAAATCCATGTAAAAAGACTTAGAGAAGCAGGTGTTTTAATCAATTATAAAATGATTAATCAAAATAAGCCTATTTCTGTAAATTTTAATTACGAAATAATCGAAATTTTAGACGGAAAAACCCCAAAACAGCAATTGCCTGAAAATAAATCGTTTACCCCTCTAAGTTTGCAAAACCTACCTGATAATAGTGATACTACTAGAACTAAAAACTTAAAAGAAAAAGAAATAAAAGGCTGTGCAAATAGCACAACCTTGAATGAATGCGGTTCGATGCTGGCAAATCAGTACGAAAGTAATACCGCGTCTCCTGCGGAGGGCTACAAGAACACCAGTCGGATAAGTAACAAAACTGAAATCCGAATAGAGGATGGAAAAAAAATAAACCTGCCCGATTTTTTAAATAAACCAGTGGCAAAAAAGAAAACCGATTTATTAAGCATTAATTTTTTAAATAGGCTTGAAAATGAAAAGGATTTTGCGGTAAAATTAGCCAATGGCGAATTTGACAATTACAGAGGTATGCGCTATGATTATTTACAAAAAATAGAGCAATATGGGCTTTTATCTACTGATGAATTTAAGCAAGTTGTAATCGAAGATTTTATAAAATCGTCTGCAAAAATTTGGAAAAAACACAGTGTTTACGTGGGAGAATGGAAGAAAACAATCAATCTTCTAAAAACGCAATTATTTAAAAATCTTACACACAAAAGTACTGTTATAAAAAAATTAAAAGAATTGCGTTGGAAATTAGAATTTGCAAGAACATGGTTTTTGAAAAAAGAAGATGTAAACGCATTATTTCCATTTTCTTATTTCGATAAAACTCGTACAAACTCTAATGAATTAGGCTTTTATGGGCTTCATTCTATTTGGAAAAGTCATTTAAAGTACCAGGAGAAAAAAGCGAAAAATGATAAAGAATTAGCGCAAAATTCAAGCGCAAGAAAACGCAAATTATCAACACAAAAGAAACTTACTAGGGCAATTAGTAAATATGATTTAGGTCAATTCACTTATAAACAGCTTTTTAGTTATGTACAGGATAATTTGCCACATGATTACTTGATTTTATTACCAGCTTTAATTAAAACCGAAAACACAAACTTAGCCTAA
>KGFFJA_00150 hypothetical protein
ATGAACAAAACGCAAAAAAAAGCAATTAAAGCGCAAAACAGAATTGAAGTATTTTTTTCAGAAAAGCTACAAGTTTTTTATGTAAAAGGAAAAAGAAACCATGAGCCAACACAAAAATTTAAGGCATTAATTACTTGTGAGCATGATTTTTTTAATGAGTTTTTAACCTTTTTAGAACAGTTTAAATCTTCTAAAGAGTTAAAAACGTATAAGTTTTTAGAGCTTAAAGACAAATTAAATGATTTTCTAATCAATAACGCTGCGAACTTGAAAAATACAGCAGCGTAA
>KGFFJA_00155 hypothetical protein
ATGGAAGCTATAAAACCTTTAAATGTATCTGGTAAAATATTCTGTCAAATGGTAGGGCTTACCTATAATGGACAAATATTACAAGGGTTAAGAGACTTAAATTTAGTTACTTTTTTCAAAATTGGTAAAAAATATATGTACCCTTTTGAAGAAACAAAACTAATTTCTGATATGTTGAGAGATGGCAAAATATCAATAAAAACTAACGGAGGTTACTATATAACCTTAACCGATAGTAAGACAGGATAA
>KGFFJA_00160 HTH cro/C1-type domain-containing protein
TTGGATATAAATAATTTAGATATAAAAGAATTTCGTAAAAAAAATAAAATAACTCAAGAATCTTTAGCTGATTTACTTGGTGTTTCTTGGAGAACTATACAAAACTACGAAGCAGGTCAAAAAATACCTAAATCAAAATCCGCATTATTTCGTGTTGTTTTTGAGAAGTATGGAGTAGGGAAGGAAGAGATTTTTATGGATGTTTCTAAAAAAGAAATTGTAACTCTAGATGAAATAGCTTTATTCGCTGCAAAAAATATAGACGAATTAAAAAAGAAAAGTGTTTTTTACAACACTTTTGTTATGGAAGCTTTAGGTTTAATAAAAGAAATAAAAAATGATGATGGCTCTATAGATCCGTTAAAATTAACATCAAAAGATTAA
>KGFFJA_00165 hypothetical protein
ATGAATAACTCTAAACAAGAAGAACTAGAAAATCTTAAAGATTTTTATAAAGATTTTTTTCCTGATGACGTAAAAGAATCTTTAAATCATTTAATAGATGAAGAAATTGGACAACAGAAAGAAATTATTAAAGAATATAAAAAAGAAATTTTAGGTAGTAATATTTCTGCAAAAATTTATTTTTCAGATTTAGAAAACCTTATTACTAGAAAATTAGCTTATTAA
>KGFFJA_00170 hypothetical protein
ATGATAGAAAATAGAAAAGCATTAATTATAATAACTGGAGCAATTACAATTTTATCTGTAATTGCTCCATATATTCATATTTTTTTAGATAAAACAGATCAAATAAAAATTTTTGGTTTTAGAAATATAAGAACTTTTTTATATGTATTAGGACTACCTATATCTTTATTTTCTTGTGCTGTATTTCTTTTATACTCTACAAAATTTATGAATGAAACTTCTCCTAAAAAATATTTCAAAAAAATAAGTTTTCTTTTTTTATGGAGTTCGTTTTTTCAATTTATATGGATTTTTTGGGATAAACAAGATCTCCCTAAAGTTACTTATTACATAATAATATTACTTATCAGTTTTTTTACAACTTATTATTTTAAAAAAGCAATAGGATTAAGAAAAGAAACTCTTATAAAGCTTCAAAACATAGTTAATTCATTGTCTCGGTTCAGTATTATAACAGTAAAAAAACATATACCTAAAGAGAATCAAGAAGGGTATAAAAAGGATTTAATTAACGCATTAAAAGAAGGTAATGAATAA
>KGFFJA_00175 hypothetical protein
ATGAAAAAATTACAAGTAGTAGTATTAGCAATATTCAGTACATTTATTTTAACCAGCTGTACAGATGATACTGAATATCTTTTAGAAAAAGAAGATAAAGCAAATGTTCAAGAAAGTCAAATAGGGTTTATAGATAAAGATGAAGTTGAAAGTCCAGATGATAGAAAATAG
>KGFFJA_00180 hypothetical protein
ATGAAAAAAATAGGACTTTTCGGATTTCTTTTATGTAGTAGTTTAATTATGAAAGCACAATCGTATGTTGGCTTTCATTCTGATAATTATAACGGGGTGCATGGTGTAATTTTTAACCCTGCAAATATTGTAGATTCTCGTTTTAAAACCGATGTAAATATAGTGTCGGCAAGTGCGCTTTTAAGTAATGATTATTTTGGGCTTAATCTAAATAAAATAGATAGCAATACTTTTGACGAAAACACCTTTGATAACGATAGAAACACCTTAAAAACACCAACAAACAATAATAATTTGTTTGCAAATGTAGATGTTATGGGACCTTCGTTTATGTTTAATATCAACAAAAATAATTCGATTGCTGTTTTTACTAGAGCCCGATCGGTTGCAAATATATCTGAAATAAATGGAAATCTTTTTGATGAATTAAGTAATGATTTTGATGATGAAAAAGACTTTAATATTAATGAAGGAGACTTCAGTGGAAGCGCTCATGCTTGGGCAGAAGTTGGCGTTTCTTACGCAAGAGTAATCTTTAATAATCAAGAGCACTTTTTAAAAGGAGGTTTGTCGTTAAAATACCTTCAAGGGATAGGGTTTTACACAGCTCAAGGTAATGATGTTCAATTTGAACATCTCTAA
>KGFFJA_00185 Protein tas
ATGAAATATACAACACTACCAAATACAGATATCAAGGTTTCTAAAATTTGTTTAGGAACAATGACTTGGGGAAATCAGAATACAGAAACTGATGGACACGAGCAAATGGATTATGCTTTAGAGCAAGGTGTCAATTTTTTTGATACAGCCGAATTATATTCAGTTCCTGCAACTCCTGAAACTTACGGAGCTACCGAGAAAATTATAGGTTCTTGGTTTAAAAAAACAGGAAATCGTGATAAGGTAGTGTTAGCAAGTAAAATTGCTGGTGGTGGCGATTATACCAAACATATTCGTACAGGTGGATTTACAAAACAAAATATTATTGATGCCGTTGAAGGAAGTTTAAATCGTTTACAAACCGATTATATGGATTTGTATCAATTACATTGGCCTTCTCGTGGCGTAAATTGTTTTGGTGTGCGTGATTATCCTTATAAAACATCGGCAGAAGAGGCTGAAAATCATTTAGAAATTTTAGAAACGTTAAATGATTTAGTAAAGCAAGGAAAGATAAAACAGATTGGTTTATCAAATGAAACTCCTTGGGGTACAATGAAATATTTGCAAACTTCTGAGCAATATAATTTACCAAGAATGAGTACAATTCAAAATTCGTATTCGTTAATTCATAGAGGTTATGAGCAGGGAATGAGCGAGGTTTCTATGCGTGAAAATATCGGTTTATTGGCATATTCGCCATTAGCACAAGGTGTTTTATCAGGAAAATATTTAGATGGAAAACATCCCGAAGGGGCAAGAGGAACCTTATTTCCACGCTTTATAGCACGTTATATGAGTGAAGGTTCATTAAAAGCGGTTGCCGAATATTTGAAAATTGCAGAAAAAAATGGTTTAACACTTGCTGAATTATCATTAGCATATATTAATCAATTACCTTTTGTAACAAGTAATATTATTGGAGCTACTAAAATGAGTCAGCTAAAAGAAAATATCAATTCTATAAATATTGATTTATCCGAAGATATTTTAAACGAAATTGAAGCTGTTCATGCTTTAATTCCGAATCCTGCACCGTAA
>KGFFJA_00190 Phosphoglycerate kinase
ATGAAAACATTAAACGATTTTAATTTCGAAAATAAAAAAGCCTTAATCCGTGTAGATTTTAACGTGCCTTTAAATGATAAATTTGAAGTAACCGATGCTACCAGAATTCAAGCAGCAAAAGCAACAATTATTAAAGTTTTAGAAGATGGTGGAAGCTGTGTTTTAATGTCGCATTTAGGACGTCCTAAAGCACAAGAAGAAGCATTTTCATTGCGTCATATTGTATCGGAAGTAACTAAAACTTTAGGCGTTCAAGTAAAATTTGTAAATGATTGTATTGGTGATGAAGTTGCTGATGCCGTAGCAAATTTAAAAAGTGGCGAAATTTTATTATTAGAAAACTTACGTTTTTATCCAGAAGAAAAAACAGGAGATATTGCTTTTGCTGAAAAGTTATCAAAGTGGGGAGATATTTATGTAAATGACGCTTTTGGTACAGCACACAGAGCGCATGCTTCAACAGCTGTAATTGCTCAGTTTTTTACTGATAATAAATGTTTTGGTAATTTATTAGCTACTGAAATAGAAAGTATTGATAAGGTTTTAAATGATTCTGAAAAGCCTGTAACAGCTATTTTAGGAGGTGCAAAAGTATCATCTAAAATTGGAGTTATTGAAAATATTATTGAAAAAGTAGACCACATTATTGTTGGTGGAGGAATGACCTTTACTTTTATAAAAGCGTTAGGTGGAAATATAGGAAATTCATTAGTAGAAGATGATAAATTAAGTTTAGCATTGGCTATTTTGAAATTAGCAAAAGAAAAAAATACAGAAATTCACTTACCTGTAGATGCTGTAATTGCAGATGCTTTTTCTAATGATGCAAATACGCAAACAGTAGATACTACAAAAATTCCTGAAGGATGGATGGGACTTGATTGTGGACCTAAAACTTCAGAAAATTTTGCAGCAGTAATTGCAAAATCTAAAACTATTTTATGGAACGGACCTTTAGGTGTTTTTGAATTAGAGAATTTTTCAAAAGGTACTATTGAATTAGGAAATGCTATTTCAAAAGCAACTGAAAACGGAGCTTTCTCTTTAGTTGGAGGAGGAGATTCTGTAGCCGCTGTAAAACAGTTTGGTTTTGGTGATAAAGTAAGTTATGTTTCTACAGGTGGAGGTGCAATGTTAGAAATGTTAGAAGGGAAAACATTACCAGGGATTGATGCTATTTTAAAATAA
>KGFFJA_00195 Molybdopterin synthase catalytic subunit
TTGCACTATTTAGCTTTACAAATAGATATATTTGTGATCGTTTATTATTTTGATATGAATACAACCGATATAAAAGTAACTACCCAAAAACTAAATTTACAAGAATGTTATAATTTTGTAGAAGATTCTGCCTGCGGTGGCATTGCTGCTTTTGTAGGAACAGTTCGAGATGCAACCCAAAATAAAAATGTTACACAGTTAGATTTTTCTACTTACAAACCCATGGCAATTAAAGAAATGCAAAAAATTGCCGATTTAGCAATGGCTAAATTTAGCATCAAAAAAATTGCTATTCATCATGCCGAAGGAATGTTACAAATTAAAGATATCCCTGTAATTATTACCGTTTCTTCTCCGCACAGAAATGCTGCTTTTGAGGCTTGTCAATTTGCTATTGATACTTTAAAAGAAACCGTACCAATCTGGAAAAAAGAATATTTTGAAGATGGAGAAATTTGGGTAAATGCACATCCTTAA
>KGFFJA_00200 PDDEXK-1 domain-containing protein
ATGAATTCGTTTATTTCTGAAACTTTAGATACAATTTTAGAAACCACTAAATCGTTTGAAGATGTTGTATTTATACTTCCATCTCAAAGAGCAGGGGTGTTTGTAAAACAAACATTTAAAGATAAAATTTTTGCAGGTTTTTTACCTGAAGTTATTAATATTGGAGATTTAGTTGAAGATATATCTGAAATTACAAAAGTAGATTCGGTACAATTATTATTTCATTTTTATACGATTTATAAACAAGCAGAAGAAAATCCAGTTTCTTTTGATATTTTTTCTACTTGGGCTTTTACTGTTTTAACAGATTTTAATGAAATCGACCAGCATTTAATTGATCCGACTAAAATATTCGTGTATTTACGAGATATTCATCGCTTACAAAAATGGTCGGTAAAAGGAGAGTTTAAAGAAACAGAATTGATAAAAGATCATTTCTCTTTTATAGAAAGATTAGAAAAATTTTATAAAGTATTTTATAAATTTTTATTGGAAAATGAAATAGGATATCAAGGTGTTTTATATCGAGAAGCAACGAAGAAAGTAGCTGGTTTTTTAGAGAAAAATCAACATAAAAAATATTTTTTCATCGGATTTAATGCCTTAAATACTGCTGAAGAATTTTTGTTTCAAGCCTTTTTATCCGAAGGAAATACCAAAGTATATTGGGATGTTGATAAATCATTTTATCAAACAAATCATCAGGCGGGAAGTTTTTTAAGGAAGTATAAGAAAAACTGGAAATATTACGAAAAAAGTACAGGAAATAAGCTTGAAACCATTAAAAATTATTTTGCTGAAACTAAAAATATTCAAGTAATTGGCGCTTCAAAAAATATAACACAAGTAAAATATGCAGGCGAAATTTTAGCAAAATTACCAAGCTATAATAATACTGCTTTGGTTTTAGCAGATGAAACTTTACTACCTATTACCTTAAATTCATTGCCAGAAAGTGTGAAGGCGATTAATATTACCATGGGATATCCGTTAAAAGATATTCCTACAACTACTTTAATTTTCGCTATTTTTCAGCTGTTCAATAATCAAGAAAAATTACAAAAACAAACTGAAAATCTGTTTTATCATAAAGATGTGGTTCGTTTTGTAAAGGATGCATCAATATATAAACTATTACAAATTGATGATCTTGAAAATGTAGCTGAAATTATAGCATCTGCAATTATTAAAGAAAATAACACCTTTATAAGTCGTGCGAAAATCAATGATTTTTTAGCGCCTTTAGATGATGAAATTAAACAAATTATTGGGCTTGTTTTTTCGAAGTTTTCAACAATATCAGAATTTTTATCAAGAATATTACAGTTAATAAATGTTTTAAAAGATAGGGCAAACGATTTAGAAAAGGAATATTTATTCCGTTTTTATACCGCTTTTACACAATTACAAACCTTACATAATCAGTTTAATTATGTACAGGATTTAAAAACTTTACATCAGTTTTTTAAACAATTAATTCAATCTGAAAGTTTATCATTTCAAGGAGAACCATTACAAGGATTACAATTAATGGGAGTTTTAGAAACCAGAATGTTAGACTTTGAAAATGTAATTATAACATCTGTAAATGAGGGTGTGTTACCTGCAAGTAGTCAACAAAATACGTTTATTCCTTTTGATGTAAAAATTGAATTTGGCTTGCCTACTTACAAAGAAAAAGATGCACTTTTTTCGTATCATTTTTTTAGATTATTACAACGTGCTAAAAATATTTATATTCTATATAATACCGAACATGATGTGTTTGGAAGCGGTGAAAAAAGTCGTTTTGTAACACAATTAGAAATGATGCGAAATGATATTATTGAAAAAACAATTACTCCTAAATTAGTAACATCACCTGTAAAATTAAAACAGATAAAAAAAGATACAAAAGCATTAGAATGTTTGCGAGAACTTGCTCAAAAAGGAATATCTCCATCGGCTTTAACTAATTATTTATACAATCCGATAGCATTTTATAAGCAGAAAATTTTAAAAATAGATGAGTTTGAAAATGTAGAAGAAACTGTTGCTTCAAATACTATGGGTAATGTAGTTCATGATGTTTTAGATAATTTGTATAAACCATATGTTGGTAAATTTTTATCAGTTGCCGATATTGCTAAAATGCAATTAAAAACAAAAAAATTAGTAGTTTATTATTTTTCACAACATTTTAAAAATGGAAATATTATTACAGGAAAAAATAGACTAATTTTTGAAGTAGCAAATCGTTTTGTTGAAAATTTTTTATCCAAAGAAAAAGAACTGTTAAAGGATGAAAATAATCGCCTAAAAATTATAGGAGTAGAAGATTTTTTAGCTACTGAAATTATGATTGAAGGTATTGATTTCCCTATAAAAATACACGGAAAAGTAGATAGAATAGATGAGTTAAATGGCGTTATTAGAATTATAGATTATAAAACAGGAATGGTAAATTCAGCTAATTTAAAAGCTTCTGATTTTACAAATATCAGAGATTTAAAACATCATAAAGCAATTCAAGTAATGTTGTACGCTTTTTTATATACTAAAAATAAGAATTTTGATTTTTCGAAGAATTTAGAAGCAGGAATTATATCCTTTAAAAATTTAAATAATGGGTTTTTGAAGATGAATTTTTCACCTAAAAGAGGAGGTGTTGATAACTTAGTTACAGAAGAAAAACTAGCCGATTTTATGGATGAAATAAAACAGTTTTTATTAGAAATATACAATTCTGAAGTTGATTTTATTGAACCAGCTGATTTGCCTTACTAA
>KGFFJA_00205 Omega-amidase YafV
ATGAATACTTATAATAAACTTAAAGCAGTACTTATACAATCTGATTTAGTTTGGGAAAATCCGACCGAAAACAGAATAAAATTTGAAGAAAAAATAAATAAACTTTCTTCGGATGTCGATTTAATTATTTTACCTGAAATGTTTACAACTGGTTTTAGCATGAAAGCAAATCATTTAGCAGAAACCATGAGTGGCGATACTGTAAATTGGATGAAAAGACTATCCAAAGAAAAAAATTGTGCTATTACAGGAAGTATTATTATCAAAGAAAAAGCCTTTACTTCCGAAGAAAAAGAGCTTTATTATAACAGATTATTATTTGTGCATCCTTCAGGTAAAATTGATTTTTATGATAAAAAACACTTATTTACCCTTGCTGGAGAACAAAAAATATTTACCGCTGGTACTAAAAAAAGTATCGTTAATTATAAAGACTGGAAAATTTGTCTTTTAATTTGTTATGATTTACGTTTTCCTACATGGGCAAGAAACACAGAAAATTACGATTTATTACTATATGTAGCAAGTTGGCCAAGTTCAAGAATTGAAGCTTGGGATACTTTATTAAAAGCTCGTTCCATAGAAAATATGAGTTATACAATTGGTATAAATAGAGTTGGAACGGATGCTAACGGACATCAATATAACGGAAATTCTGTTTGTTATGATATGCTTGGAAATTGTATTTCTAAAAATAATAACAGTGAAGAAATTTCATTATCAATTACTTTAGATAAAGAAAAACAAACTGAAATTCGTAGTAAATTTGGTTTTTTAAATGATAAAGATGCGTTTGTTTTTAAAGCCTGTTTAAATTTCATCTGA
>KGFFJA_00210 Acyl-[acyl-carrier-protein] desaturase
ATGTCAATACAAAACATCCGAAAGGAAGTAATGAAAACGCTCGAAAAGAACATTGATCTTTTCGTAGATAAATTTTTAATCCCTGCTGAAAAAATTTGGCAACCAACTGATTTTTTACCAAACTCACAAAAAGATACTTTTATATCGGAAGTAGAAGAAATTAGAGAATTATCGAAAGAATTAGACGATGATTTTTGGGTGGTTTTAGTAGGTGATACCATTACAGAAGAAGCTTTACCAACCTACGAATCATGGTTGTTAGATTTAGATGGAGTTACACAACACCCCGATAACGGCTGGGCAAAATGGATTCGTGCTTGGACAGCAGAAGAAAACCGTCATGGTGATGTGTTAAACAAATATTTATATCTTTCAGGACGTGTAAATATGCGTGAAGTAGAAATTACCACACAGCATTTAATTACCGATGGATTTGATATTGGAACTGCTAGTGACCCGTATAAAAACTTTGTTTATACGAGTTTTCAAGAATTAGCTACTTATATTTCACACTTAAATGTTGGGAAAATAGCAAAAAAACAAGGGCATAAATCGTTGGCTAAAATGTCTCGAATTATCGCTGGAGATGAAATGCGTCATCATTTGGCATATACCGAGTTTATTAAGCAAATTTTTGCGATTGACCCTAGCGAAATGATGTTGGCTTTTCAACACATGATGAAGCATAAAATTGTAATGCCAGCTTATCATTTAAGAGAGTCTTTTGCTGCAAAAGGAACTTTATTTGATGATTTTTCAACAGTAGCACAAAGAGTTGGCGTTTATACAGGTTTTGACTATGTTGATATTCTTAAAAAGTTAAATGCTGCTTGGGAAATTGATAAAATTACAGGCTTAACGCCAGAGGCTGAAAAAGCCCGTGATTATTTAATGAAATTACCAGACAGAATGTACCGAATTACAGAACGAATGATAATTCCTGATACAAAATTCAACTTTAAATGGATGATTCCAGCATAA
>KGFFJA_00215 Glycerol acyltransferase
ATGAAATTTATAAGTTATATTATCTCTTCAATATTTGCAGTAGTTTTCTTTTCACTACTATTAATATTTCATCCTATACAATGGTTAGGATTGAAATTTTTTGGGCAGAAAGGGCATCAAAAAGTAGTGAATATTATGAATTGGTTTTTAATTAAATCATTATTAATTTTAGGGATTCGAGTACAAGTAGAAAATGAGCAAGAATTGCCAGAAAACACCAGTTTAATATTTGTATCAAACCATCAAAGTACTTTTGATATATCGCCAATTATTTGGCATTTTAGAAAGAACAATCCAAAGTTTGTTTCTAAAAAAGAATTAGGAAAAGGTATTCCAAGTATTTCATTTAATTTAAGACACGGAGGAGCAGCTTTAATCGATAGAAAAGACCCAAGACAAGCTTTAACCGAATTGGCAAATTTCTCAAAAACCATTGATAAAAATAACTGGTCTGCTGCTATTTTTCCTGAAGGAACAAGAAGTGTAACAGGCGTGCCAAAATCATTTTCACCAAACGGTTTAAAAATGATTGCAAAATACAATCCCGAAGCTTATATTGTTCCGTTAACCATAAATAATTCATGGAAAGTGTTTAAATATGGGAAATTTCCATTAGGCTTAGGAAGTCCTATCAAAATTAAAACACATACGCCAATAAAAGTGAATAGTTTACCGTTTAAAGAGTTGATAGATAGTGTGGAAAACACCATTAAAGAAGCAATCGATTACTAA
>KGFFJA_00220 hypothetical protein
ATGATGAAAACATTACACTCTTATTGGGCATATATTGTGCTAGCAGTATTAATTTTTACAGTAGTAAATGCCATTATAGGATTAATTCAGAAAAAAGAATTTACACACAAAGAGTTTCGTTTAGGATTGTTTAGCTTAATTACTACACATATTCAATTATTATTAGGTTTTTTTGTGTATTTTATAGGTGGTTTTCAAAAAGGGTTAGGTGAAATGAAAGATGCTCCTGTAAGATTATTAGCTTTAGAGCATCCATTAATGATGATTATCGCAATCGTATTAATTACTGTAGGATGGTCAAAACACAAAAAACAAGTAAAAAGTGAAGATAAATTTAAAACCTTTACCATCTTTTATGGGCTAGCATTAGTAGTAATATTATCAAGAATCCCTTGGAATAATTGGTTTTAA
>KGFFJA_00225 hypothetical protein
ATGAAAAATATATTTTTATTAGTAGCTGTTTTTGCAATGGTTTTTACTTCATGTGAACCATTGGAAGATATCAATGCAGAAATTGATGCACAAGAAAATGCTATTGTAGCAGATGTAGAGTATACTCTTGAAGATGCCGATTATACAAACAAAATTACAAAAGGAGGATTAGGTTTTAAATACCCTAATTTTAATTCGGAAGCAGATGCAAAAGCAGAATTACCTGCATTTTTAGCAAACAAGTATCCTGTTTTTGGAAAAAAATCATCAGCAGTAGTAACTTTTAAAGTTTATAGCAAAAAAAATACTGAAAAAAGTTTAGAAAGCTATGAAGTAACAAAAGCAGATTATACTGAAGCAGGACAGAAATATGGTAACTTTAGTAAGTTTTCTCATATTACTGATTTTTTAAACCGTAAATACACAAATCCAGCAAACAGATTATTAGTTTCTTTAACTTATAAATATTATTCTGGGGCTGTATCAACATTAAACAACGGTTTTTTATTTAACAATGGTGCTTGGGAATTAGTTACAGGTTTTTCAAAAGAAGAATACAAGCAAATGGGGGAGTCTCATCCTAATTTTTCTAGTAAAGATGAAGCCTATGCTAAAATTCCAGTATTTTTATTAGATAAATATAAATACGAGCCAAAAGAAGCAGGAACTATTCAAGGATTTATGTACAAAATGTATCTTGGTGGAGGTGTAACAGATAGTTCAGTAATTTATTTTATCTATGATGGAACTAAATGGGCTAAATATACCAATACTATTGAACAAACAGTTAAGTTTGGGCATGACGGAACTAATTGGGTGCCTGATAATACTATCAAATATACTTTAACAGCAGCTGATTACGCTTTAATTGGTAATGATAGATACAATAACTTTGATGTAAGAGCAGGTAAAGATGACGAAACAGAAGCTGTTCGTTTAGATAAAATTAATACAATTTTATTAAACAATTTCCCTACAGATCTTGAAGGTCAAAAATATATTGTTTCATATTCAGTATATGATGGATCTAATAAAGTTTTTACAATGAAACTTATAAAAGAAGGTACTGTTTATGTTATTCAAAAAGAACAAGCATAA
>KGFFJA_00230 hypothetical protein
ATGCCGCAGGATTATCGTATGAGCCAATTAAAAAGACAAAGTTTTTTTGTTGATTATAATTATGCAGGTGATATCTATTCTAAATTGAATATAAGCGAAAGTACAGACAGACAAGATTCTTGGAAAATGCCAAATTATCATTTATTTGATTTAGGTTTTAGACATGGATTTAAAATAGGAGACTTTAAGGCTACTGTAAACGGTAAATTAAATAATATTTTAGATACAGAATATATTTCAGATGCTTTTGATGGATTAAACCATACAGCACAAGATGCTACGGTATATTACGGAGCAGGAAGAACGTTTAGTTTAGGATTAAAAGTTAAATTTTAA
>KGFFJA_00235 TonB-dependent receptor
ATGAAGAAAATTAAAAATGTTTTACTAATAGCGCTGTTCTTTGTGGCTGCAACAGTTTTAGGACAAATTCAACTTACAGGTAAAGTAGTTGACGAAATGGGACAACCCCTTCCTGGAGCTGGTGTTATCGTCAAAGCAACTGCGAACGGAACAGCAACAGATTTTGATGGGAATTTTAAGCTAAGTGCTAAATCGAAATCAGGAGTTGTAATCGTATCATTTATTGGATACGTTAATCAAAAAATAGCTTATACAGCTTCAAAAAGTAACTTAGGTACTATTAAATTAGAGCCTTCAAATGTTTTAAACGAAGTTGTAATTACAGCAACATCTTTTGCGGTTGGTAGAAAAACTCCAGTAGCAGTATCAACCCTTAAATCGGCTGATATTCAAGCAAAATTAGGAACACAAGAATTTCCTGAAATTTTAAAATCTACTCCTGGAGTATATGCTACCAAAACAGGAGGAGGTTATGGAGATTCTCGAATTAATTTACGTGGTTTTGCTTCTGCAAATGTAGCGGTTATGATTAATGGAGTTCCTATTAATGACATGGAAAGTGGTAAGGTATATTGGTCTAACTGGGCTGGTTTATCAGATGTAACTGCAGCAATGCAGGTTCAAAGAGGGTTAGGTGCTTCTAAAGTAGCTGTGCCTTCTATTGGTGGTACGATTAATATCATTACAAAATCTACTGATGTTAAAAAAGGTGGAAGTATTAATACTTCAGTAGCGAATGATGGGTACCTTAAATACGGAATGACACTCTCTACAGGTTTATTAGATAATGGTTTAGCTGTTACTGCTTCTTTAAATAAGATGTCAGGAGACGGATACGTAGATGGAACGCAATTTGAAGGGTTTAATTATTTTTTAAATATCTCAAAACGTATAAACGCTAAACATAAGTTATCTTTTACAGGTTTTGGTGCAAAACAAGAGCACGGACAGCGTTATAATAGAAAATCTATTAAATTTAATAGAAATACCGAACAAGGGGGAAGAAGATTTAATCCAGATTGGGGATATAGAAATGGAAAGATTGAAAATTCATCTTATAACTTTTACCATAAACCTCAGTTATCATTAAACCATGATTGGACTATTTCTGAGAAGGCATTTGTAACGACTGCTTTGTACGCTTCTGTAGCTTCAGGAGGAGGTAGAAGAACTCAAGGAGATGCTCTTAGAGCTAATCTTGATGATTACAGATTAGGTGGTGTTGATCAGCCTATCGGTTATGATAAAATTGTTCAAGAAAATATTGCAAATGGTGTAAATGGATCTTCTAATGTTTTTACATCTTCAATGAACGATCATAAATGGTATGGAGTATTATCTACCTTAAAATATGATATTGATGAAGAATTTACTTTCTCGGGAGGTTTAGACGCAAGATATTATGTAGGTTCTCACTATTATGAAGTAAACGATTTATTAGGAGGTGACTATTGGTTAAACAATAACAAAGCCTTAAAAGTTGGTGATCGTTTTAGTAAAGATTACGATGGTTATGTAAAACGTAACGGAGTATTTACACAATTAGAATACTCTAATGGAGATTTATCAGCATTTTTCTCTTCTTCTGTATCAAATACAAACTACAGTAAAGAAGAAAATATGAATGCTTTAGGAATGTCTGATAATTATAATTTTATTGGTTTTGGTAATAAAGGTGGTGTTAATTATAATATAGATGAAAAGCATAACGTATTCGGAAACATCGGGTATTTATCAAATGCACCATTTATGAATGCCGTATTTACAAATCAAAGAAATAATGAATTCAATAAAGAAGCTGTTAACGAAAAAGTATTTAGTGCAGAATTAGGCTACGGTTTTAAATCGGAAATCTTTTCAGCTAATTTAAATGTTTATAGAACTTCTTGGTTAGACAAGTCGGTTACCAGCTCTATTGTAGACCGTGTTACAGATGAACGTTTGTATGGTAACTTTACAGGTTTAGATGCATTACACCAAGGTGTAGAATTTGACTTTGTTTATAAAGTAACAGATAAGTTAAAGTTAACAGGTATGGCATCTCTTGGAGATTGGACATGGCAAAGTGATGTAAAAGGAATCATTGAAAATGAATTAGGAACTCAGCGATATGAAAAAGAAATTAACGCAAAAGGGTTAAAAGTAAATGATGCAGCACAAACTACATATGCCGCAGGATTATCGTATGAGCCAATTAAAAAGACAAAGTTTTTTTGTTGA
>KGFFJA_00240 Glucose-6-phosphate isomerase
ATGTCTCTAGAGAACATTAACCCAACTGAAACTGATGCTTGGAAAAAATTAACGACTCATTTTACCAAAGCAAAGGAATATGAGCTAAAAACGCTTTTTAAAAAAGACAAAAATAGAAAAGAATGTTTTTCTATTTCTTTAGATGATTTTAAAGTTGATTATTCAAAAAATCACATTACCAAAGAAACCATCGATTTATTAGTATTATTAGCTGAAGAGGTAAAACTTAAAGACGCGATTTCTAAATATTTTTCAGGTGATAAAATTAATGTAACAGAAAATAGAGCTGTATTACATACAGCTTTGAGAAGTAATTCGAAAGAACCAGTTTTAGTTGATAAACAAAATATAAAACCAAAAATAAAAGCAACATTAAATAAAATGAAGGCTTTTACTGATACTGTAATTTCTGGAAATTGGAAAGGGTTTACTGGTAAACCAATTACCGATATTGTTAATATAGGTGTAGGAGGTTCTGATTTAGGACCAAATATGGTAGTAGAGGCATTGCAATTTTATCGAAATAAGTTGAATTCACATTTTGTATCAAATGTAGACGGTGATCATGTATTTGAAATCTTAAAAAAACTTGACACTGAAACAACATTATTTGTAATAGTTTCAAAATCATTTATGACTGATGAAACAATTACAAATGCAAATACAATTAGAGATTGGTTTTTAAAATCGGCAACAATTACTGATGTTTCAAAGCATTTTGTTGCTGTATCGTCTAATATAGAAGAAGCGATAAGTTTTGGAATTAATCAAGAAAACATTTTTCCAATGTGGAATTGGGTTGGTGGTAGATTCTCTCTATGGTCAGCTGTAGGATTATCTATTAGTTTATCTATCGGATATGATAATTTTAAAGAGTTATTAAATGGTGCCGAACAGGTTGATGAACATTTTAAAACAACCGACTTTGATAAAAATATTCCTGTAATATTGGCTCTTATAAGTATTTGGTATAATAATTTTTTTAAATCAGAAACTGAAGTCATTTTACCATATAGTCAATACTTATGTAAATTACCAGCATATTTACAACAAGCAATTATGGAAAGTAATGGTAAAAGTATTGATAGAAATGGTAAAGAAATTAACTATCAAACAGGTGGCGTTATTTGGGGAGGTGCTGGTACTGATATTCAACACGCTTTTATGCAGTTATTACATCAAGGAACAAAATTAATACCCGCAGATTTTATTGGTTTTGAAGAACCTTTACATGGTTTAACAGCGCAACATAAAAAATTAATGGCTAATTATTATGCACAAATGGATGCTTTGGCATATGGTAAAACAAAACAAGAAATACATTTAGAATTAAAATTAGCAAATAAATTAGATAAAATAAATCAATTATTACCTTATAAAACTTTTGAGGGTAATCGACCGAGTACTTCATTTTTATTTAAAAAGTTAACACCAAAATCGTTAGGAATGCTTATTGCAACCTATGAACATAAGATTTTTACACAAGGAGTTTTATGGAATATTTTTTCATATGACCAGTTTGGGGTTGAATTAGGTAAGGAATTAGCAAAAAAAATACTAGTTAATTAG
>KGFFJA_00245 Peptidase M23
TTGAAAAAATATATTCTTTTACTACTTGTTTGTTGTTTGTTTTTCTCTTGTAAAAAAGATGTTGAAAAAAATGTAAAACTTCCTGTTGAAATAATAAAACCTAAATCAGTTTATGCCTACGGTTTTAATTTAGATAATTTTAAAATTATTAATGATACCATAAAAAAAGGAGAAAGTTTTGGTGTTATTTTAGACCGTCATCATGTAATGTATCCTAAAATTAATGAAATTGCTAGTACAATTAAAGATACTTTTGATGTTCGTCGTATTCGTTCAGGTAAAAAATATACAGTTCTTACTTCAAAAGATTCGCTAGAAAAAGCACGTGTTTTTATTTATAAACATAATAAAGTCGATGCAACAATTATCAACTTTAACGACTCAATTATATCAGCTTATAAAATTCAGAAAAAAATTACAACTAAAGAAAAGCAAGTGACAGGTAAAATTTCATCAAATTTATCTGTAACTATGGATAGCTTAGGTTTAAAAGCTAGTTTAACAAATACCGTGGCCGATATTTATGCTTGGACTCTTGACTTTTATAGCCTACAAAAAGGAGATAGTTTTAAATTAATTTATGATGAAAAATTTATTAATGATACTACTTTTGTAGGTTATGGTGCAGTAAAAGCAGCCGTTTTTAATCATAAAGGAGAAAATTTATATGCGTATAAATTTGTAGGTGATTCTATTTCTAAAACACCAGAATTTTATAACGAAAAAGGAAATATGCTTCGTAGGGCATTTTTAAAATCACCAATCAAATTTCAATATCGAATTTCATCACGATATAATTTAAGAAGAAAAATTGCGCTTTATGGAAGGGTACGCCCACATAAAGGAACAGATTTTGCAGCAAAATATGGTACGCCAATAATGACAACCGCAAGTGGAACTGTTGTAGCTTCTGCAAGACGAGGAGGAAACGGTAATTATGTAAAAGTTCAGCATAATACTACCTACACAACACAGTATTTACATATGAAGAAAAGAAATGTACGTGTAGGTGATTATGTAAAACAAGGCGATATAATAGGCTGGGTAGGTATGACAGGAAACACTAGTGGTCCTCATGTTTGTTATCGTTTTTGGAAAAATGGCAAACAAGTAGATCCTTTTCGTGAAAAACTCCCAACAGCCGAACCTTTAGACCCTAAAATTAAACCAAAATATTTTGAGTTTATAAAACCCTTGAAAATAAAATTAGATGCTATAAGTTTAATTGAAAAAGATACAATTTAG
>KGFFJA_00250 ATP-dependent exonuclease
ATGTTTAGTCAAGAAAAAAATGAACCGTTTAAAGATGGTGAGTTTCTTAAATTTAAAATGAGCTATAGTGGTTTTTTAAAAGCAGGGAATGCTACCTTAGCATTAAAAGAAGAACAATTTAAAGATAAAAAAGTATTCCATGCTACAGGTAAAGGTTGGACTACTGGTATGATTAAGTGGTTTTTTAAAGTAAATGATGATTATCAATCTTTTTTTGATGAAAAATCAGGAAAACCATATGTTTTTAAAAGGAAAATAAATGAAGGTGGACATAAAAAACACAAACAAATAACCTTTAATCAGCAAGAAAATACGGCATATGTTCAAAACTTTCGGAACAAAAAAGATACACTAATTAGCGCTGTAAATGTGCAAGATATGATTTCTGCTTTTTATTTTTTAAGAAGTTATGGTACCAAAAAGATGAAAAAAGGAGAAGAGATAAAAATTGATATGTTTTTTGACAATCATACTTATCCCTTTAAATTACGCTTTTTAGGAAGTGAAATACTAACAACAAAGTTTGGAAAAGTAAAAACTCAAAAATTCAGACCCATCGTAAAAGCAGGGCGAGTGTTTAAAGAACAAGAAAGTGTTACCGTTTGGATAACCGCCGATGAAAATAAAATTCCTGTAAAAATAAAAGCATCTCTAGCTGTAGGTTCACTCCGTGCTGAGCTTTCTTCTTATAAAGGATTAGCAAACCCATTCAAAACAGTTTTAGATTCAAAATAA
>KGFFJA_00255 Tryptophan 2,3-dioxygenase
ATGAATAAAGAAGAAATTTTAAAAGCAATAGAAGAAAAATCTAAAAAAATAGGAGTTCCGTTAGAAACCCTACTAGAAGGATTACTTCATGGTATTCCAATTACATATTGGGATTATATTCAAACAGATGCTTTATTAAGTTTACAAATTCCAAGAACAACTCAAAAAGATGAAATGGTTTTTATCATGTATCATCAAGTAAATGAGTTGTTATTTAAAATGGTTTTGTGGGAAATTGACCAAATTTCATTGGCTAAAGAAACAATTACTGCCGAAAAATTTTCAAAACACCTAATGCGTGTAAGTCGTTATTTTGACATGCTTTGCAATTCTTTTAGCGTAATGCAAGACGGAATGGATGTAGAGCAGTATTTGAAATTTAGAAATACTTTAACGCCAGCAAGTGGGTATCAAAGTGCACAATATCGTAAAATTGAATTTGCATCGACAGAGCTAATTAATTTAATTGATGCACGTTTTAGAAATACGATGGATAAAGAATCATCTTTAAAAAACACCTTTGACCATTTATATTGGCAAGCTGCAGGAAAAGATTATAAAACTGGCGAAAAATCAACAGTATTACGTTTATTCGAAAACAAATATATGGATAACTTGATAGACTTTATGGGGAATTATAAAGAGTGTAATTTATCTAAAAAATTTCAAGAATTACCTAAAGAAGCTCAAAATAATACTGAATTAATAGCAGCAATGCGTCATTATGATTATACAGTAAATATAAAATGGGTAATGGCACATTACAATGCTGCAGGAAAGTATTTAGGTGGTGGCGATAAAGATTTAGAAGCTACAGGCGGAAGTAATTGGCGCAAATACATGCACCCAAAATACCAAAAAAGAATATTTTTTCCTTATTTATGGAGTGAAGAAGAGTTAAAAAATTGGGGTGTTTTTTAA
>KGFFJA_00260 4-hydroxyphenylpyruvate dioxygenase
ATGAGTAAAAAAGAAGTAACATCAGTAAACTACGGTTTAGAAAAAATATTTGAAGGAGCACAAGATTTCTTACCGCTTTTAGGAACAGATTACGTAGAATTTTATGTTGGTAATGCAAAGCAAGCGGCACATTTTTATAAAACAGCTTTTGGTTTTCAATCGCATGCTTATAAAGGTTTAGAAACAGGCTCAAAAGACACGGTAAGTTATGTGTTAAAACAAGATAAAATCCGTTTAGTATTAACATCACCATTAAACAGTAAATCAGCAATTAACGACCATATTGTAAAACATGGAGATGGCGTAAAAATAGTCGCTTTATGGGTAGAAGATGCTCGAAAATCCTACGAAGAAACCATTAAAAGAGGTGCCAAATCATACCTAGAGCCAACCGTTGAAACAGACGAACATGGTGAGGTAATTCGTGCAGGTATTTACACTTATGGCGAAACAGTTCATATGTTTGTAGAGCGTAAGAATTATAAAGGTGTATTTTTGCCAGGATTTACTCAGTGGAAATCCGATTATAATCCGCCAAGTGCTGGTTTAAAATACATTGACCATATGGTAGGAAACGTAGGTTGGAATCAAATGGACGTTTGGGTAAAATGGTACGAAGAAGTTATGGGATTTGTTAATTTTTTATCTTTTGATGACAAGCAAATTCACACTGAATATTCGGCTTTAATGAGTAAAGTAATGAGTAACGGAAACGGTCGAATTAAATTCCCAATTAACGAGCCTGCAAAAGCTGCAAAACGTTCACAAATTGAAGAATATTTAGATTTTTACGAAGGCGAAGGTGTACAACATATAGCAGTTGCTACCGATGATATTATTAAAACAGTATCGCAATTAAAAGCAAACGGAATAGAATTTTTACCGCCACCACCACAGGCATATTATGACGGTATTCCTGAGCGTTTAGGCGAACACATGAGCATGATGAAAGAAGATATTTCTAAATTACAAGAATTATCAATTATGATTGATGCCGATGAAGAAGGATATTTATTACAAATTTTCACAAAACCAGTAGAAGACCGTCCAACGTTATTTTTTGAAATCATCCAACGAATGGGTGCTAAAGGTTTTGGAGCAGGTAATTTTAAAGCCTTATTCGAATCTATAGAAAGAGAACAATCAAAAAGAGGAACCTTATAA
>KGFFJA_00265 Homogentisate 1,2-dioxygenase
ATGCCATTTTATCATAAACTAGGGAAAATACCACCCAAGCGTCACACCCAATTTCGCAAAGAAGACGGAAGCTTATATTACGAGCAATTATTTGGAACAATAGGATTTGATGGAATGTCAACAAATTCTTATCATGAATTTAGGCCAACCATGGTTAAAGAAATTCGCAGACAATATTCGGTAAAACCAAAAATAGCCAAAGCTAATAATATTCAATCGTATCGTTTTAGAGGGTTTCAGGTAGCCCCCGAAAATGATTATCTAGAAAGTAGAAAAATCGTTTTAACAAATACTGATTGTAATATTATTTTAGCAGCGCCAAAGCAATCAACAACAGACTATTTCTATAAAAATTCTGATGCCGATGAGGTAATTTTCATACATAAAGGAACAGGAAAGTTGCGTACCATGCTAGGGAATATCAACTTTAAATATGGCGATTATTTAGTAATTCCACGAGGTATTATTTACAAACTAGATTTTGACGATCAAAATAACAGGCTTTTTATTGTTGAATCTTATTCGCCTGTTTACACGCCTAAACGATATCGAAATCATTTTGGACAATTATTAGAACACGCCCCTTTTTGTGAGCGAGACATCCGCCGACCACAAGAATTAGAAACCCATAATGAACTTGGCGATTTTTTAATCAACGTAAAAAAACAAGGCGAAATTATTGAAATGATTTACGCCTCACACCCTTTTGACGTGGTTGGTTATGACGGTTATAATTACCCATATGCCTTTTCAATTCATGATTTTGAACCTATCACAGGACGTGTGCATCAACCGCCACCAGTGCATCAAACTTTTGAAACAAACACCTTTGTAATTTGTAGTTTTGTACCTCGTTTGTATGATTATCATCCAAATGCAATTCCTGCGCCTTACAATCATAGTAACATCGATTCTGATGAGGTTTTATATTATGTTGATGGCGATTTTATGAGCAGAAACGACATCGATCAAGGGCATATTTCATTGCATCCAGCAGGGATTCCTCACGGACCACATCCAGGAGCCGCTGAAAGAAGTATTGGGCATAAAAAAACCGAAGAATTAGCCGTTATGGTAGATACTTTTAAGCCCTTACAAGTAACCGAAGAAGCCATGAAAATTGCCGATGAAAATTATTATAAATCGTGGTTAGAATAA
>KGFFJA_00270 Glycerol kinase
ATGGCTAAATATATTGTCGCCCTAGATCAAGGAACTACTAGTTCTCGTTCGGTAATTATTAATGAACACGGGGCTATTGTTGGAATGAATCAGCAAGATTTTGAACAAATTTTTCCAGAATCGGGTTGGGTAGAACACAATGCTCTACAAATTTTAAAAACACAACTTTCTACCTTAAAAAAAGCGACTAAAAAAGCAGGAATTCATCCATCAGAAATAATGGGTATTGGTATTGCAAATCAACGAGAAACTACCGTAGTTTGGAATAAACACAACGGGAAACCTATTTACAATGCTATTGTTTGGCAAGACAAACGAACAGCAGATATTTGTGAAAAATTAAAAGAAAAAGGATTAGAAAACCATGTGAGTAAAACTACGGGGTTGGTTATTGATAGTTATTTTTCGGCAACAAAAATACATTGGATTTTAAACAATGTTCAAGGAGCAAAGCTAGAAGCTGAAAATGGAAATTTATTATTTGGAACGATTGACACTTGGTTACTTTTTAATTTAACTAAGGGTAAGGTACATGCTACCGATTACAGTAATGCTTCTCGTACTATGTTGTACGATATTAAAAATTTATGCTGGGATAAAAAAATATTAGCAGCTCTTGATATTCCTATATCAATGTTACCAGAGGTAAAACCGTCTTCTCATTATTTTGGCGATTATGAATTAGATGGCTATAAAATTCCGATAGCAGGAATTGCAGGCGATCAGCAAGCAGCACTTTTTGGGCAGGCTTGTTTTGAAAAAGGCAATGCAAAAAATACTTACGGAACTGGTTGTTTTATGCTAATGAACACTGGCGAAAATCTTGAATATTCTAAAAATGGATTGTTAACGACAATTGCTTGGGGAATTGAAAATAAAATATATTATGCCCTTGAAGGAAGTGTTTTTGTGGCAGGGTCGGCAATTCAATGGTTGCGAGACGGTTTAAAAATAATTGAAAATGCCGAAGAAAGTGAAATTTATGCAAAAAAAATTACCGATGAAAACCCTGTTTATGTAGTTCCTGCTTTTGCTGGTTTAGGCGCTCCTTATTGGGATATGTATGCCCGTGGCGCTGTGTTTGGTTTAACGCATAGCACAGGTAAAAACCATTTGATAAAAGCAACCTTAGATTCCCTTGCCTACCAAACAAAAGATATTTTAGAGGTAATGCAAAAAGATAGTCAGGTTAAACTAACATCATTAAAAGTAGATGGTGGTGCGAGTGCAAATAATTATTTAATGCAGTTTCAAGCGAATATTTTAAATGTAAAAGTTGAACGTCCCGAAATTATTGAAACCACTATTATGGGCGCTGCGTATTTAGCAGGTATTTGCGTTGGTTTATGGAAACAAGAAGATATTTTAAAAAAACGAAAAATTCCTGAAACTTTTCAGCCTACTTTTAGTTTAGAAAAACGTGAAAAATTATACTCAAAATGGCAAAAAGCAGTGGCACGTACTAAAGATTGGATTGATTGA
>KGFFJA_00275 Response regulatory domain-containing protein
ATGCTTGGACCAACAAAAATACTCTTAGTTGATGATCATCAATTAATACTCGAAGGAATACTCTCCTGCCTAAAAAATATTGATAATTTAGTTATAGAAACAACTAATTGTTGTGATGAAGCTTTTTCTAAAATAAAAACAGCAATTCATAGCAAGCCTTTTGATATTGTTTTTACTGATTTAAGTTTTGAAGATACAAAAGGATGTACTGTATTAGATGGTGGAGAAGCTTTAATAAAAGCTATTCAAAAAGAAAACATACCTATTAAAACAGGTGTTATTACAGGGCATTTTGAAACCAATCGGGTTTTTAATGTTATTAGTAACTTAAGCCCTAATGCTTATATTTTAAAAGGAAGCTGTAATACAGATGAATTAACATTTGCTATAAAAAAAATGCTAAAAGATGAGCTATATTATACGCATGAAATACATCAAAAATTGTTAAAAAGAGCTTTAATTGAAATTCAAATGGATGATGTTGCTATTCAAATATTAAAAGAATTACCAAAACATGCTAAAATTACAAATTTAGAAGGATTTATAAAAAAAACAGATGGATCTTTAGTTAAAACAAGGTCTATAGAAGCTAAGTTAGCAAAACTTCGAGGAGATTTACAAGCATGTAATAATACTGATTTAGTATTAAAAGCAAAAGAATTAGGTGTTTTAGATTAG
>KGFFJA_00280 Histidine kinase domain-containing protein
ATGAAGTATGGTAAACAAAGCTATTTTAGTAAAGATACCTTAGGAATAACATTCTCAAAGAATAAACTACTAAAACACTATTCCGTAAAAAAAGACTCTTTCTCTTTGGCAAAAGCGTATCATTTTGCCGCTTTAAATAATAAAATAAAAAATAATTTAGATAGTACTTTTTACTATTATCATAAATCAAAAAATATATCTATTGCTTTAAAAGACTCTGCTGAAATAGGTAGAAGGCTCTTGTCTATGGCAATTCTTCAGGTAAAAGAGCTAGATTTCTTAGGTTGTGAAATAACAACAGTTGAGGGATTAAAATATATAGAACCTTTAAAGAAATATCGTATTTTAATTTCGTTATATCAAACTTTAGGAAACACTTTAGCGAGTTTAAAAAGACCAAAAGAAGCTCGAATTTATTATTACAAAGCACAAAATATTGTAAAGTACAATAAAGTAAAACGTAAAAGAGAACGAAATTATTTAAATCTTTTGAATAATATAGGGATGACTTATAAAGATGAAGGTAATTATGAAAAAGCAACTTATTTATTTCAAGAAGGTTTAAATACAGATAGTTTAGAAATAAAATATCCTAAAAATTACCAATCTTTTTTAGGAAACTTATCGTCAATTTATTTTTTACAAGGCGATACAAAAAAAGCAATAGAAGGTTATAAAATAGTTTTAGAAAGTAGAAAAAAACTTAAAAATGCCTATGCAGAAAGTTTTTCTCATACTTTTTTAGCAGAAGCATATATAAAAAACAAAAACTATACACTAGCAGAAAAACACGCAAATATTGGATTAAAACTAGCTAGAAAAACAAGAAATAATAAAAAAGTTTTAGAATGTTTAAAACTTTTATCAGACCTTAATAAAGGACAAAAAGCTAAAAAATATTTAGAACAATATATACAACTTAACGATAGTTTATTTGAAAAAGAACGCCGATTAAAAAATCAGTTTGCTAAAATTAGGTATGAAACCGATAAAAAAGAGAAAGAGAATACATTTTTAAAAACAGAAAATAAAAGTAAACAACTAGAAATAGTATATCATAAACAACAACGAACTATTGGTAGGTTAGTTGCCGCAACTGGTTTATTATTATTTATTAGTAGTGTTTTGTTCTATTTTTATCGAAAAAGAAAATTGTTGTATCAAGCGCAATTAGAAATAATAACAGCTAGAGAAGATGAACGACAACAAATTGCAAAATCATTACATGATGAAGTTGCGGGTGATTTAAGTTTATTACATCAAAAATTAAAAAAATCTAACTTATTAGAAGAAGCTAAAAAACTAAATGCAGTTAAAGAAAATGTTCGAAATCTATCGCATCAATTAAGTAGTATTAGCTTTAATAAAGTTTCTTTTAAAGATCAAATAATTAATTTAGTAAGTGATTATTTTGAAATTAATTTTAGAATAAGTGTTACAGGTTTAAAGGAACATAATTGGCAAGAATTAAATAACGCTATTAACAGATTATTGTATTTAAGTGTACGGGAAACTATTCAAAATTGTAAAAAACATGCAAAAGCTAGTAAAGTAATAATAACATTTGCAATATATAAAAATCATGTATTTTTACAAATTAAAGATAATGGCATTGGTTTTGATGCCAATATCAATAAAAAAGGAATTGGTTTACAAAATCTACAAGAACGTATTGAAGAGTTAAACGGAACTCTACAGATAAAAAGTGAAGTAGGTACTGGAACCTTAACTAGTATTCAAATACCCCTAAATGCTTGGACCAACAAAAATACTCTTAGTTGA
>KGFFJA_00285 RNA methyltransferase
ATGAGAAAACTAAAAAATAGTGAGTTAGGTAGAATTACAGTTGACCAATTTAAAGAAACTAAAAAAACACCTATTATTGTAATCTTAGATAACATCAGAAGTTTAAATAATGTGGGGTCAGTTTTTAGAACTTCGGATGCTTTTTTAATTGAAAAAATATATTTGTGCGGAATTACTGCAACTCCTCCTAATAAAGAAATTCATAAAACTGCTTTAGGTGCTACCGAATCTGTTGCTTGGGAACATGTTGAAAATACTATTGAGTTAGTTGAGAAACTAAAAAAAGATAATGTTACTGTTTTATCTATCGAACAGGCTGAAAATAGCACGATGTTAAATGAATTTATTCCAAAAGCAAATCAAAAATATGCGGTTGTTATGGGAAATGAAGTAAAAGGTGTGCAACAAGAAGTTGTTTCTGCTTCGGATTTTTGTATTGAAATTCCGCAATTAGGAACAAAACATTCTTTAAATATATCAGTTACAACAGGTATTGTAATTTGGGATTTATTTAGTAAGATGTCATAG
>KGFFJA_00290 DNA mismatch repair protein MutS
TTGGCAAAAACAAAGGCAAAAAAGGTAACTCCATTAATGCAACAGTACAACGGAATTAAAGCCAAATATCCTGATGCAATGTTACTTTTTAGAGTAGGTGATTTTTACGAAACCTTTGGTGAAGATGCCGTAAAAGCATCTAATGTTTTAGGTATTATTTTAACTAAAAGAGGTGCAGGAAGTGAAAGTGAAACTGCTTTAGCGGGTTTTCCTCATCATTCATTAAATACGTATTTACCTAAATTAGTAAAATCGGGTTTACGAGTTGCTATTTGCGACCAGTTAGAAGACCCTAAAATGACAAAAAAAATAGTAAAACGTGGTGTTACAGAATTGGTAACTCCAGGTGTGGCTTTAAATGATGAAGTTTTACAATCAAAATCTAATAATTTTTTAGCTGCTGTACATTTTGATAAAAAAATAATAGGAGTTTCTTTTTTAGATGTTTCTACAGGTGAGTTTTTAATAGCTCAAGGAAATCAAGAATATATTGATAAACTTTTACAAAACTTTTCGCCAAGTGAAGTTTTAGTTGAAAAAAAGCATAAACAGCAATTTCTAGAATTTTTTACAAATCGTTTTCATACTTTTTATTTAGATGATTGGGTTTTTCAAAAAGAATATGGAAATGAATTATTAATAAATCATTTTAAAGTTAATAATTTAAAAGGATTTGGTGTTGAAGATTTAAAACAAGGTATTGTAGCTGGTGGTGTGGCTATGTATTATTTATCTGAAACACAACATAATAAAATAGAACATATTCAATCTATCAGCAGAATTGCCGAAGATAATTATGTTTGGATGGATAGGTTTACCGTTAAAAATTTAGAATTATATGGCGGAAATTCGTTAAATTCAGTATCATTATTAAATGTTATTGATAAAACAATTTCGCCTATGGGCGGAAGATTATTAAAACGTTGGTTGGCATTGCCGTTAAAAGATTTGACGCAAATACAAGAACGTCATGAGTTGGTTGCTTTTTTAATTGATAATGAATCTTTTTTTGAAACGGTAACCTATCAATTAAAGCAAATTTCTGATATAGAGCGATTAATTTCAAAAGTTGCCACAGGAAAAGTATCGCCAAGAGAAGTTATTTTATTGAAAAACTCCTTAAAAGCCATTCTTCCGATAAAAATATCCGCAGAAAAAAGTACGAATAAAACAGTTAAACGAATAGGCAAAAAATTACACGATTGTGAAATTTTAATTGCCAAAATTATTGAAACTGTTTTAGAAGATGCACCTGTAAACATCAATAAAGGAAATACTATTGCAAGTGGTGTTTCTGATGAATTAGATGAACTTCGTAATATTTCTAATTCTGGAAAAGAATATTTAGAAAATATGTTGGCTCGTGAAACCAAAAGAACAGGAATTACAAGTTTAAAAATAGCTTTTAATAACGTTTTTGGATATTATATTGAAGTTAGAAATAAATTTAAAGACCAAGTTCCTGAAGAATGGATTCGTAAGCAAACCCTTGTAAATGCTGAACGATATATTACTGAAGAATTAAAAGAATACGAAACAAAAATTTTAGGAGCAGAAGAAAAAATTCAACAAATAGAAACTGAACTTTTTGCAAAATTGGTTCAATTTATCATTGGTTTTGTTAAGCCGATACAAGAAAATGCTCAAAATATTGCTAAAATAGATGTGTTATTATCATTTGCAACCTTGGCGATGGATAATAATTATGTACGTCCAGAAATGGATAATAGTACGGATATTGATATTAAAAATGGGCGTCATCCTGTAATCGAAAAACAACTTCCACTTGGCGAAGAATATATTGCCAATGATGTTGTTTTAAATAGAAATGAGCAACAAATAATTATGATTACTGGACCAAATATGTCGGGTAAATCGGCAATATTACGTCAAACGGCTTTAATCGTTTTATTAGCTCAAATGGGAAGTTATATTCCTGCACAAAGTGCCAGAATTGGTATGGTAGATAAAATTTTTACCAGAGTTGGCGCAAGCGATAATATTTCGATGGGAGAATCTACTTTTATGGTAGAAATGAACGAAACAGCATCAATTTTAAATAATATATCAGAACGTAGTTTGGTGTTATTAGATGAAATTGGGCGTGGAACTTCTACTTATGATGGAATTTCAATTGCTTGGGCTATTGCCGAATATTTACACGAACATCCATCAAAAGGAAAAACGTTATTTGCTACGCATTATCATGAATTAAATGAAATGACAAGCACTTTTAAACGTATTAAAAACTTTAATGTATCCGTAAAAGAATTAAAAGATAGTATCATTTTTTTACGAAAATTAGTAGAAGGTGGAAGTAATCATAGTTTTGGAATTCATGTAGCAAAATTAGCAGGAATGCCTGCTATGGTAATTAATAGAGCTCAGAAAATTTTAAAACAATTAGAAGAAAATAACGCTCAAAAAGAAGTTAAAGAGGTTTTAAAAGAAACACAGAAAGAAGATATGCAAATGAGCTTTTTTCAATTAGATGACCCTTTATTAGAGAATGTTAGAGATGAAATTTTAGCTACAAATATTGATACACTTACGCCAATTGAAGCTTTAATGAAGTTGAACGAAATTAAGCGAATGCTTATTAAAAAATAA
>KGFFJA_00295 MATE family efflux transporter
ATGCAACAAGACATTAGTTTTAAAAGGATAAATAAATTGGCTTTTCCTGCTTTAATTGCAGGAGTTGCCGAACCTTTATTATCAACTACCGATTTGGCTATTGTAGGAAATATCAATCATAATGCAACTGAAAGTATTGCAGCTATTGGAATTGTAGGTGCTTTTTTATCGATGTTAATTTGGGTTTTTGGGCAAGCACGTAGTAGTATTTCGTCAATTATTTCACAATATATTGGTGCTGATAAATTATCCGAAGTAAAAAATTTACCCGCTCAGGCTATCGCTATTATTTTAGTGACAAGTTTGGTTATTTTAGGTGTTACGTATCCGTTTGCTAAAGAAATATTTCAGTTTTATAATGCTTCTGATGCTATTTTAGATTATTCGATTGAATATTATAAAATACGTGTTTTTGGCTTTCCGTTTACATTATTTGTAATTGCTATTTTTGGAACATTTAGAGGTTTGCAAAACACGTTGTATCCGATGATAATTGCCATAATTGGTACAGTTGTAAATATTCTACTAGATGTTGTTTTTGTGTACGGAATTGAAGGATATATTCCTGCAATGAACATTTCAGGTGCTGGGTATGCAAGTGTAATTGCACAAATAGTTATGGCGCTTGTTTCCGTGTATTTACTGTTAACTAAAACAGAAATATCTTTAAAATTTGAGCTTCCTTTTAATAAAGAAATTCCGAAGTTTATCAATATGATGTTAAACTTATTTGTGCGAACTATTGCTTTAAATCTAGCTTTATATTTTGCTACTTCTTATGCCGTTTCTTACGGAAAAGAATACATTGCAGCCTACACCATCGGTTTTAATATATGGCTAATGGGTGCTTTTATGATTGATGGATATTCATCCGCAGGAAATATTTTATCAGGAAAATTATTAGGAGCAAAAGCATATCAATCGTTACTTAAATTAGGGAATAATTTGCTTCTTTATGGATTTGTCTTTGGTGTTTTTTTAGCAATTATTGGGTTTATTTTTTATGATTTTATAGGAAGAATTTTTACACAAGAACAAGCTGTATTAGAACATTTTTATAATACTTTTTGGATTATTTTAATAATGCAACCTATTTGTGCTATCGCTTTTATTTATGATGGAATGTTTAAAGGAATGGGGAAAATGAAGTATCTACGAAATTTATTATTGATATCAACAGCGGTTATTTTTATACCTATTTTATTATTTTTTGATTTTTTAGATTATAAATTACACGCTATTTGGATTGCTTTTTATACATGGATAATTGCACGTGCACTTCCTTTAATTCTTAAATTTAGAAATACTTTTTTATCACACTCTCAAAATGAGTAA
>KGFFJA_00300 Enoyl-CoA hydratase
ATGAGTAAATTTGAGAATAAAATATTAAGCATGACAACAACAAGAGAAAACGGAAGTTTATATACTCATATTGATAAAAAAATAGCAACTATTGAATTTGGGCATCCTGCAAGTAATTCATTTCCGAGTGAATTATTAGCACGTTTGGCAAATGAGTTTAATAGCTTATCAAATAATGATAACGTTGCAATTATCATTTTAAAATCCGAAGGAAATAAAGCTTTTTGTGCGGGCGCTTCTTTTGATGAATTAATCGCTATTGAAAATATTGAACAAGGTAAACAGTTTTTCTCAGGATTTGCCAATGTAATAAATGCCATGCGTTGTTGTTCAAAATTAATTATTGGACGTGTTCAAGGTAAAACCGTTGGCGGTGGTGTTGGTTTAGCAGCAGCTTGTGATTATGTTTTTGCTACCGAAAATGCCAGTATTAAATTATCAGAATTAAGTATCGGAATTGGTCCTTTTGTGATTGCTCCTGCGGTTTCTCGTAAAATTAATGTAAGCGGTTTAGCCGAATTAACTTTAGATGCAACAAGTTGGAAAAATGCATACTGGGCAAAAGAAAAAGGATTATACGCTCGTGTTTTTGAATCGATAGAAGATTTAGATAAAGAAGTTGAAATTTTTACTGAAAAATTAGCATCTTATAATTATGAAGCTTTATCAGAAATGAAAAAAACTTTGTGGATTGGTACAGAACATTGGCAAGAATTATTAATGGAAAATGCCCAAATATCAGGGAAATTGGTTTTATCCGAAGCAACTAAAAAAGCTTTATCAAAATTTAAAAAATAA
>KGFFJA_00305 hypothetical protein
ATGTTTTTATTTCAAGAGATAAAAAATAGTCAAAATAAAACAACAGGACAGGAAATTGCAAGGTGGATACTTGAGAACCAAATAGTATTTTTACTAGTAGGAGTATTGTTTTCAGTAGTTTTCGTATGGATTTTAACAAAAATTGCCAAACAAATTCGTACTTTCGGCAAATAA
>KGFFJA_00310 hypothetical protein
ATGGGTGGAGATTATTTATTTGCCATTTTAGCAGCAGGCGTAGCAATTGTGTATTTTTACAATAAATACAGAGCAAACAAAAAATTTAAGAGATAG
>KGFFJA_00315 6-carboxy-5,6,7,8-tetrahydropterin synthase
GTGAATAATATAAGAATTACAAAACAGTTTACTTTTGAAACAGGGCATGCGTTGTATGGTTATGATGGAAAATGTAAAAACGTTCACGGGCATAGTTATAAGCTTTTTGTAACCGTAATGGGGCAACCAATTATGGATACTACAAATGTAAAATTTGGTATGGTCATCGATTTTGGTGATTTAAAGAAAATTGTCAAAGAAGAAATTGTTGATATTTTTGACCACGCAACCGTTTTTAATCAAAATACGCCTCATATTGAATTAGCCAAAGAGTTAAAAGACAGAGGTCATCATGTTATTTTGGTTGATTATCAGCCAACAAGTGAAATGATGGCGATTGATTTTGCTAAAAAAATTAAAGACAGACTTCCTGAAAATATTAAGCTTCACGCAATAAAATTACAAGAAACCGACAGCAGTTTTGCTGAATGGTTTGCCAGTGATAATCAATAG
>KGFFJA_00320 Uncharacterized secreted protein, contains LVIVD repeats, choice-of-anchor domain
ATGAAAAAGATATATACACTACTAATTATAGCTATTTTGACGCTTAGTATTTCTTGCAGTCAAGATTCGAGTAATAACGATGTTTCAAGCAATCAATCTGCTGACGGAATGGGTGGTTCTTTAGCTACTTTTATTTTAAAAGATGCTTATTTATACACCGTTGATTTTTTTAAACTAACTGTTTTTAATATTGCTGATACTAAAAACCCTGTAAAAGTAAATACGATTGATGTTGGCTTTAATATTGAAACCTTATTTAGTTTTGATAATTATTTATTCATCGGCTCACAAAATGCGATGTTTATTTATGATATTACCAACAAAGAATTGCCTAAAAAATTAGCCCAATCAAATCATTTTACAGCTTGCGATCCTGTGGTTGCCAACGGTACAAATGCCTATGTTACTTTGCATACGAACAGTAATTGTCAGGGAACGGTAAATGAATTAAAAACCTATGACATTACCGATATTAAAAACCCAATATTATTAAACAATAGAAATTTAACACAGCCGAAAGGATTAAGTTTATATGCCGATAATTACTTATTAGTTTGTGATGATTCGGTTAAAATTTTTGATATATCAAACCCAAAAGATTCAAAATATATTACTGAAATCCCTACAAAAAATGCCACGGATATTATCATCAGAAATAATCATGCGTTTATTATTTCTGAAAACAGTATTGATCAATATCAATTAGATGCCACGAATATTTCAAAATTTACTAAAATAAGTACTTTTAATTTTTAG
>KGFFJA_00325 hypothetical protein
ATGAAAATTCTAATACTATTCTCTTTTTTTATCTTTTCTAGTTGTTTTGATACTGGCTGTGTAGGAGGTGAAAGTTTTAAATCATCCTACGAACCTGTAATTATCAAAAGAGCCGATTTAAACACTTCTATTGCTTTTCAAGATGCAGAAGTAATGAGCGAATCGTCTAAAATTTATATTTTTGACAATTATATTTTTATAAATGATAAAAGAAAAGGCTTTCATATTTTTGATAATTCCGACCCTAAAAATCCCATCAAAAAGAAATTCTTAAAAATACCAGGCGCTACCGATATTGCCATTAGAAACAATACTTTTTTTATCAACCAGGCAACCGATTTAGTATCGTTAAGCATCGATTTGAAGACCTTTAAGTTGAATATTGATAAACGATTAGAAAATGTTTTTCCGAAATTAGAATCGCCAGATGGTTTTTATGAATCGGTTAAAAAGGAAGAAATTATTGTTAATTGGACACAAAAATAA
>KGFFJA_00330 Peptidyl-tRNA hydrolase
ATGAAAAAATTTTTAATCGTAGGCTTAGGAAATATCGGTGAACAATATAATAATACACGTCATAATATTGGTTTTAAAATAGTAGATGCTTTTGTAAAAGAACACAATGCTAGTTTTGAAACTGAAAAATTAGGAGATATCGCCAAGCTAAAAATCAAAGGAAAAACTGTTGTTGTTTTAAAACCAAGTACCTATATGAACTTGAGCGGAAAAGCCGTGATGTATTGGATGCAACAAGAAAATATTCAAGTTGAAAATATATTAGTTATTACTGATGATTTAAATATAGACTTTGGAAAAATACGCATAAAACCAAAAGGAAGTTCTGGTGGTCATAACGGTTTAAAAGATATTCAAGCTAAATTTAATACAGGTGCGTATCCTCGTTTTCGTTTTGGTGTTGGCGCAGATTATGGTAGAGGTCGTCAAGTTGATTATGTTTTAGGACAATGGAGCAAAGACGAAGAAAGTGAAATGATTGAACGAATTCCTACTTCAGTAAATGCTGTTACCTCTTTTATTACCGCAGGAATGGCAAATACCATGAACGAATTTAACGGCAAATAA
>KGFFJA_00335 50S ribosomal protein L25
ATGAAATCAATTACAATCAACGGATCAAAAAGAGAAAGCGTAGGTAAAAGAGCAACTAAAGACCTACGTAATGCTGGAAAGGTTCCTTGCGTATTATACGGAGGAGAAGAACTTGTTCATTTTTCAGCAGCTGAAAAATTATTCAAGCCTTTAGTATTTACTCCTGATGTATTTACTGCTACGATTGAATTAGATGGTGCAAAATACAGTGCTGTTTTACAAGATATCCAATTTCACCCAGTAACAGATGCTATTTTACACGTAGATTTTTATCAAATTTTTGATGATAAAGAACTTACTATGGATATTCCTGTACGTTTAGTAGGTACTGCTAAAGGTATTATGTTAGGTGGTGCTTTACGTCATAACTTACGTAAGTTAAAAGTAAAAGGTTTACCTGGTAATTTACCTGACTTTATTGAAGCTGATATTACTGAATTAGCTATTGGTAATAAATTATATGTTACTGAGTTAAGAAATGATAAATATGCTTTATTACACCCAGATAACACTGTGGTAGCTCAAGTACGTATGTCTCGTAATGCAGCTAAAGCAGCAGCAGCAGAAGAAGAAGCTTAA
>KGFFJA_00340 Phosphoribosyl pyrophosphate synthase
ATGCCTAAAGATCAATTAATGCCAAAAATTTTTGCATGTTCTCAAAGTACTGAACTTGCAGAAAAAATTGCTAAAGAATACGGAATACCACTAGGAGACGTAACAACTACACATTTTAGTGATGGTGAATTTCAACCAGCGTTTGAAGAATCTATTCGAGGAAGAAGAATCTTTTTAATTGGGTCTACTTTTCCATCAACAGATAATTTAATGGAAATGTTATTAATGTGTGATGCTGCGAAACGTGCTTCTGCAAGACATATTACAGCTGTTATGCCTTATTTTGGATGGGCACGTCAAGACAGAAAAGACAAACCTCGTGTAGCTATTGGTGCTAAATTAGTGGCAAAATTATTAGAATCAGCAGGGGCAACTAGAATTATGACTATGGATTTACATGCTGATCAAATTCAAGGTTTTTTTGAAAAACCAGTAGATCATTTATTTGGTTCTACTATTTTCTTGCCATATGTAGAAAGCTTAAAATTAGACAATCTTACTATTGCTTCACCTGATATGGGTGGTTCAAAAAGAGCATATGCTTATTCTAAATTTTTAGAAAGTGATGTAGTAATTTGTTATAAACAACGTCAAAAAGCTAATGTAATTTCTCATATGGAGTTAATTGGTGATGTAAAAGGTAAAAATGTGATTCTTGTAGATGATATGATTGATACAGGAGGAACACTAACAAAAGCTGCCGATTTAATGATGGAAAGAGGTGCTTTAAGTGTACGTGCAATTTGTACACACCCTATTCTTTCTGGTGATGCTTATGAAAGAATTCAGAACTCTAAACTAACAGAATTAATTGTTTCAAACACTATTCCGTTAAAGAAGAGTGTGTCTAAAATAAAAGTTGTAAATTGCGCTCCCTTATTTGCTGATGTAATGCGTAAAGTTCATGACAATGTATCAATTAGCGATGAGTTTTTAATGTAA
>KGFFJA_00345 tRNA-Leu
GCTCGAGTGGCGGAATTGGTAGACGCGCTGGATTCAAAATCCAGTGACTTAGGTCGTGCGGGTTCGATTCCCGCCTCGAGTA
>KGFFJA_00350 hypothetical protein
ATGATACAATTGATTAATTTACCTTTAGTTTCTTGGACATACGGTACCGTTATAATAGGGTTTTTTGCACTTGTTTGTGTAGGTTTAGTAGCCACTCTTTTAATACTTATAGGTACAGGCAAGAAAAAGGAATAA
>KGFFJA_00355 Acyl-CoA dehydrogenase
ATGAAACCTGATTTATTTCAAGCTCCTGATTATTATCAAACCGATGATTTATTAACTGATGAACATAAACTTATTCGTGAAACGGCTCGTAATTGGGTTAAAAAAAAGGTGTCGCCAATTATTGAAAATGCAGCGCAAGATGCTAAGTTTCCTAGCGAATTGATAAAGGGCTTGGCCGATGTTGGTGCTTTTGGCTCATATATTCCTGAGCAATATGGCGGTGCTGGTTTAGACCAAATTTCCTACGGATTAATAATGCAAGAATTGGAGCGTGGCGATAGCGGTATTCGCTCAACTGCTTCGGTGCAATCGTCATTGGTAATGTTGCCTATTTATAAGTATGGAAATGAAACACAGCGACAAAAATATTTACCAAAATTAGCGTCGGGTGAGTGGATTGGAAGCTTTGGTTTAACCGAGCCAAACCACGGGTCTAATCCTAGTGGGATGGAAACGAAGTTTAAAGATATGGGAGATCATTATTTGTTAAATGGTGCAAAAATGTGGATTTCGAATGCGCCAATTTGTGATGTTGCCGTAGTTTGGGCTAAAAATGAACAAGGACGGGTTCATGGTTTACTTGTTGAAAGAGGTATGCAAGGTTTTTCGACTCCTGAAACTCATCATAAATGGTCGTTAAGAGCTTCGATTACTGGGGAGCTTATTTTTGATAATGTAAAAATTCCGAAAGAAAATATATTGCCTAATAAATCGGGTTTAGGAGCGCCTTTATTATGTTTAGATTCTGCTCGTTATGGAATTGCTTGGGGTGCAATTGGAGCGGCGATGGATTGTTATGATACCGCCTTGCGATATGCAAAAGAGCGTACACAATTTGGTAAACCGATTGGGCAGTTTCAGTTACAGCAAAAAAAATTAGCCGAAATGATTACCGAAATTACCAAAGCGCAGTTATTAACATGGCGATTGGGTGTGTTAAAAAATGAAAATCGGGCAACGTCGGCGCAAATATCAATGGCAAAAAGAAACAATGTGGAAATGGCGATAAATATAGCTAGAGAAGCACGACAAATTTTAGGTGCTATGGGAATATCGGGCGAATATTCGATTATGAGACATGCAATGAATTTAGAAAGTGTAATTACCTACGAAGGAACACATGATGTACATTTGTTAATTACAGGCTTGGATATTACAGGTTTAAATGCTTTTAAATAA
>KGFFJA_00360 Flavo-1 RNA
GCCTAGCCCCGATTGTAGCAATTGTTTGAGCTCCTTTTTTGATTTTTTTCAAAAAAGAGCGAGTGCGGAAAGCGGGAAATAGC
>KGFFJA_00365 Ribonuclease P protein component
ATGAAATTTACACTAGGACAACAAGAAAGATTAAAGAGCAAAAAGCTAATAGGCAAGCTCTATGAAGAAGGAAAATCAGTTAAAGTTTTTCCACTTCGAATGGTATATATACAAACCGAACACACTTCAAAATTCCCTGTTCAGGTAGGAGTCTCTGTTCCAAAAAGAAACTTTAAAAGTGCGGTAGACAGAAACCGCATAAAACGCTTACTACGCGAAACCTATCGAAAAGAAAAATACACCGTGTATGATGCTGTAAATAAGCCATATGTATTTATGATTTCTTATATTGCAAGAGACGAATGGACTTATGCCGATTTGGAAGTTAAAATGAAGAAATTATTAACACTATTTGTCGCTGAAACTCATAAAAATGAAGAATAA
>KGFFJA_00370 Peptidase S41
ATGAAGAATAAAAAAGCGCTTTTTTTTGGTTTACTTGTAATTATTGCTATTTTTTTTTCGTTTCAATCACGATTTTTTGAAATTGCAAAACAAATAGAAATTTACAACAATTTATTCAAGGAATTAAACATCAATTATATTGATGAAATTAATCCTGGAGAATTGACTAATAAAGCCATTAAAAATACGCTTAAAAACTTAGACCCTTACACCCGTTTTTACAACGAGCAAGATGTTGAAGACGCTCGTATTGGTCGTGAAGGAGAATACGGAGGCATTGGTATTGCTGTTTATTACACTAAAAAAGGTATTCTTATATCGGAGGTTTATAAAGGTTTTCCTGCTGATAAATCAGGACTAAAAGCAGGCGATATTATTACAACTATCAACGGACAAAATTTAACAGAAATAGCCAAAAGTCAATACGCGCAAATGCTAAAAGGAACGCCTAACAAAGCACTTTCTTTAGGCGTTAACAGCAACGGAAACACCAAAAAAATTAGCTTAAAACTAGATAGAATTACAGTAAACCCCGTTCCGTTTTACCGAATGATTGATACTCAAACAGGCTATATTGTTTTAACAAAATTCACCAGTCAAAAAGCCACCGAACAAGTTGCCAAAGCCTTCAACGAGCTCAAGGAAAAAGGCATGAAAAACTTGGTTTTTGATTTGCGTAACAACCCTGGTGGTTCATTATTCGATGCTGTAAATATTACCAATTTATTTATCGATAAAGGTTTAAAAGTTGTCGATACTCGTGGAAAAACTAAAAAAAATACTAGAGTTTATAAAACAAAAAGAGAACCTTTAGACACTAAAATTCCTGTTGTTGTTTTAATAAACGACCGTTCGGCTTCGGCTTCTGAAATTGTATCGGGTGCTTTGCAAGACTATGACCGTGCCGTTATTATAGGTGAACGTTCTTTCGGAAAAGGCTTAGTGCAACGTTATTTTAAACTAAATTACGGCACACAAATGAAAGCCACTATTTCAAAATATTATACACCTAGCGGACGTTGTATTCAAGAATTAGATTATAGTAACAGAAATATTAAAACAGGCAAAGTTCCTAAATTTTCTGATGGAATTGTAAGTACATTCAAAACAAAAAACGGAAGAACAGTTTATGATGGCGGTGGCGTAACACCCGATGTAAAAATAGGGTTTTCTAAAAAATCAACAGAAACAAAAAAGCTATTAAAATCAAAAGCTATTTTTAATTTTGTTACCGATTTCACCCATAAAAACCCCAACCTAAACACAGATAACTTTCTTTTTAAAGCTACGAATTTTAATGATTTTAAAAATTACTTACTTACAATCGATACTAGCTTTGTAACAACTCAAGAAAAATTATTTAAAAAAGCCTATCTTTCTGTAAAAAAGAACAATGCTATTGTATCGGAATATCAAAAAATAATCAACAAATTAAAGGCAGATAAAGTTGATCAAATTAGCCTAAACCAAGCTTTTTTAAGCACAGAAATACAAAATCAAATTATAAAAAGATACGTTTATAAACAAGGGCTATTTGCACATCAGCTTCAAAATGACAAAACCATAAGTAAAGCAGTGCATCTATTAAAGAATCAAAAAAAGTATAACAAAATTTTAACAAGATAA
>KGFFJA_00375 hypothetical protein
ATGTCAAAACCCAACCATAAAGAACGTAGTAGAGCGCAAGAATCAACCAACGCTATTGAAAAATTATACATTTCAATGCGTCATTTATTTAGTCGTGGTTTTTATAAACCCATGGGAATTTCAGGAGAAACATTGCGTAAATCATTACTGCAATTAAGACCCGAAATTTATGGTTCAATTGCCGAAGATAAAACCGAATTAAATGGTTTGGTTTACATTATTGAACGATTGCCTGAAGGTATTGAAGAGTGTCAGTTTATCAATTTAACTGCCGATGAAGGATATCGAAATTCAAAATTCGAAACAATTATTCCTCCTAAAAGAAGAAGAAATTGTTACCGTATTGATAAAGATCAAATGAATATCGAAATTACGCGTGGGCGTTCTGAAATTTACGATATTCTTACTCATATTACCTTTTTATTTATTGAATCTCACAAAATAAAAGACCGTGTTGTTTCTGATAACGAAGATGGTTTTATTAGAGAATGGCTTCTTTTAGAAGATGTTGTTCTTTATAACAAAACGCTTTCAGACCAAGAAAAAGACGTAATTGTGGTACATCTTGGAAACATTCTAGGACGAACTTACGATGAGGTTTACGAAGCCTATAATACCTTTGCATCCGAAGAAAAACCAAACAGATTTTTCCATTTAATTTACTGGTTAGGTAAATTAGCTATTAACGAAACTGCGAACGAACAAAAACGTTCTGTAAAATTTAGTACCGCTCTAATTGAAGAAATTGGGCATCATTTTTATGGTGAAATTTGGGCAAATAGCATTAAAAAAACATTACTTGACAACAATTTATTAGAGCGTCCTATTCATATTATTAGTGCAAATATGCACAGTGTTATGAATAGCATTTATGCTAAAAGTGCCTTGCCTCAAGAATTTAAAAAACACAAAGGTTTTGAAATTTTTGAAGTATTGAGTAATTCTAACAGTGAGTCTTTACAAAAAACTGTTAAAAACTATGCGTCTAAAAATGGATTAATTTATTTAAAAGATACTTCAGGGACAAATATCAATGTTCAAATTATTGATACTGAAAAAATAGATATTAAAACAACTTCTTTTAAGAAAGTAAATTCTGCCGAGCAAAAACCTGTTATTATTGTAATGGATTATGCTTTTGGTGAACAAGCTTTTGAAACAATGGATGAATTACTAAAACCTTATAAAACCGCTGAAAAAACAGTTCATTTAAATGTTGATTCGGTTTCTATTATGGGGAAAGCAGGAATTTTAGAAGGTGGAAAAGGTGATATTATGATTCCTTCGGCACATATTTTTGAAGGTACTGCCGATAATTATCCGTTTGAAAATGAATTAACTAAAGAAGATTTAGAAGGCTTTGGCGTAAATGTTTTTGAAGGAACGATGGTTAGTGTACTAGGAACCTCTTTACAAAATAAAGATTTACTTGAATTTTTCCATGATTCTACCTGGAATGTAATTGGTTTAGAAATGGAAGGCGCACATTATCAGAAAGCCATTCAATCGGCCTCTAAAATTAGAGGAAATATCCGTGAAGATGTAAAAGTTCGATATGCTTATTACGCATCTGACAACCCACTAGAAACAGGAGCAACTCTTGCCTCTGGAGGTTTAGGAATGAGTGGCGTTACACCAACTTATGCCATTACACAAAAAATACTAGAACAGATATTTTAA
>KGFFJA_00380 Phosphoribosylamine--glycine ligase
ATGAATATCTTAATTTTAGGATCAGGAGGAAGAGAGCATTCCTTTGCAAAAAAGCTTTCAGAAAGTACCAAAACAAAAAAGCTTTTTGTAGCTCCTGGTAACGCAGGTACAAGCGCTGTAGCTACAAATATTGCTATCAACCCAACCAATTTTAATCAAGTAAAAGAAGTAGTTTTACAACACCAAATTAATATGGTTGTTGTAGGGCCTGAAGCGCCTTTAGTAGCAGGTATTCACGATTTCTTTTTAGCTGATCAGCAATTAAAAAACATTGCTATAATTGGTCCTAAAAAAGATGGTGCTTTACTAGAAGGAAGTAAAGATTTTTCGAAACAATTTATGATTAAGCACAATATTCCTACCGCAAGGTATGAATCATTTACTGCCCAAACACTAGCAAAAGGACAAGCTTTTTTAGAAACCTTAGCGCCTCCGTATGTTTTAAAGGCTGATGGATTAGCTGGTGGAAAAGGTGTTTTAATTTTAAACGATTTAGAAGAAGCAAAATCTGAATTAAAAGAAATGCTTTCAAACGAAAAATTCGGAGAAGCTTCGGCAACCGTAGTTATTGAAGAATTTTTAAAAGGAATTGAACTTTCGGTATTTGTTTTAACCGATGGAAAAAATTATAAAATTTTACCTTCAGCAAAAGATTACAAACGTATTGGCGAAGGCGATGTTGGTTTAAATACTGGTGGAATGGGTGCTATTTCTCCTGTTCCTTTTGCTACGGATGATTTCCTTGAAAAAGTAGAAAATTTAGTGGTAAAACCAACAATTGATGGTTTACAAAAAGATGGAATTGATTACCGTGGTTTTATTTTTATCGGACTAATGAACGATAACGGAAACCCATCTGTTGTTGAATATAATGTTCGTATGGGCGATCCTGAAACAGAGGTTGTTTTACCAAGAATTGAATCTGATTTAGTAGATTTATTCGAAGGTGTGGCAAACAGAACTTTGGATGAAAAATCATACCAAGTTACCTCTCAAACAGCAACAACAGTAATGTTAGTTGCTGGCGGATATCCTGAAGCCTACGAAAAAGGAAAAGAAATTACAGGTTTTGAATTGGCGACAGATTCTACTGTTTTTCATGCAGGAACAACCGATAAAGATGGTAAAGTAGTTTCAAACGGAGGAAGAGTTATGGCGGTTACTTCTTTTGGAAATTCTATTCAAGAAGCCCTTGATAAATCATATAAAAGTATTGACAAAATTTCTTTTGAAGGAATGAATTACAGAAAAGATATTGGTTTTGATTTAATATAA
>KGFFJA_00385 Histidine kinase
ATGAAAAAAATTAAAAAAACATACCGTTATGCGCTTTGGTCAGCGTTTTATTCTACAACAATTTCATTGGTTATTGCTTTAGTTTCTTATTTTGTTTTAATAGATTCATTAGGTGTTTGGGCTGTTTTTATCTTTGGGGTTTTAATGTTTATGGTTTCTTTTTTTATCATTCAATATAGAGCCGAACATTTCATTTATCAACGTGTAAAAAAGTTATATGAAGATATTTCTATTCTAGATGTAAACGATTTAGAACGAAAAGAGGTAACCACCGATGTAGAAGCGTTAACCAAAAGTTTGCAAACTTATGTAGAAGATAGAAGTAAAGAAATTGTTGTTTTAACACAAAGAGATTCTTTTAGAAGAGATTTTTTAGGAAATGTAGCTCACGAATTAAAAACGCCACTTTTTACTATACAAGGCTATATTTTAACTCTAATTGAAGGCGCTGCCGAAGATGAAGAAATTCGTACTAAATATTTAGGAAGAGCTAATAAAGGCGTAGAAAGATTGACCTCGATTATTAAAGATTTAGATATGCTTGCTAAATTGGAAACCGAGGGTATGAAAATGGACATTCAAACTTTTAATATTATAGAGCTTATTCAAAATGTTTTTGATTTGTTTGAAATGAAAGCCAAAAAACGAAACATTACCTTATTATTTGATACTATTTATGAATTCCCTCGTTTTGTTAGGGGTGATGTTGAACGTATTGAACAGGTGTTAATTAACTTGGTTGTAAATTCGATTAAATATGGTAAAGTAGGCGGTGTTACTACGGCAAGTATTGAAAGTTATAACCCAAATAAATTTATCATTAAAATAATTGATAACGGCGAAGGAATAAAAGAAGACCATCTTTCTCGTTTATTCGAGCGTTTTTACAGAGTAGATCAAAGCCGTTCACGCGAGCAAGGAGGTTCAGGTTTGGGGCTTTCTATTGTAAAGCATATTATTGAAGCTCATGATGAAACTATTTTGCTAAAAAGTGAGTATGGTAAGGGTTCAGAATTTTCGTTTACCCTTGAAAAAGCCAATTAA
>KGFFJA_00390 Transcriptional regulatory protein WalR
ATGAACACGAATGATGTTAAAATTTTACTAGTTGATGATGAACCAGATATCTTAGAAATAGTAGGATATAACTTAAAATCAGAAGGCTATCAGGTTTTTACAGCCAACAACGGTGCGGAAGCAGTAAAATTAGCAAAAAAAGTAACTCCGCATTTAATATTATTAGATATTATGATGCCTCAAATGGACGGTATTGAAGCCTGTGAAAAAATCAGAAATATTAAATCGTTAGAAAACGTAATTATTTCTTTTTTAACCGCTAGAGGTGAAGACTATTCGCAAATGGCTGGTTTTGATGCTGGTGCCGATGACTATATTACAAAACCTGTAAAGCCAAAAGTTTTAGTAAGTAAAATAAAGTCGTTATTAAGACGCTTAAAAACCGAAGATAAAACCGATACAACAACAACACTAGGCGATATTATTATCAACAGAGATGAATATGTTGTATTAAAAGGCGATAAAAAAATAGCTTTACCAAGAAAAGAATTTGAATTGTTATCATTATTAACATCAAAACCAGGAAAGGTATTTAAAAGAGAGGTAATTTTAGATAGTGTTTGGGGAAATGAAGTAGTTGTAGGAGGAAGAACTATTGATGTTCATATTCGTAAGCTTCGAGAAAAAATAGGAGATGATTTTTTCAAAACTGTAAAAGGTGTTGGGTATAAATTTGTTTTAGAAGAAGATAAATAA
>KGFFJA_00395 hypothetical protein
ATGAAAAAATTTGCATATAGTTTTCCTATATTAACAGATAAAATAGAAGAATGGTTAAATTTTGCAAAAGAAGTAAATACAACTAGAAAATTAGAGTTTACAGAAATGCATGAGAGAATAGGTGTTACAAAAGAAAGTTGGTATCTACAAAAGACTACGGTTGGATATGATGTAGTAATTTATACAGAAGCAAAAGATGAGCATTTTATGAAAAATTTCAAAAATGACAATTCTGAATTTTCTGAATGGTTTAGATATAAGGTAGCTGATATTCAAGAAATAAACTTAAATACCAAAATAACAATGCCAAAGCTAATTCTTGACTGGACTGATTAA
>KGFFJA_00400 3'-5' exonuclease
ATGTTACATAAAATAGCCTTACAAAACATCTTATTTTTAGATATTGAAACTGTTCCTGAAACTGAATTTTTTTCTGATTTATCCGAAGAAAAACAAGAACTTTACGCTTTAAAAACCGATTATAAACGAAAAGATGATGGTATTGATGCCAAAGATTTTTATCACAAAGCAGGAATTTGGGCTGAATTTGGTAAAATAATTTGTATTTCCGTAGGGTATTTAACCAATAAAACTTCCGAAAACCAGCTTAGAATCACCTCTTTTTCTGGGGATGATGAAGCCCGTATTTTAACTGATTTTAAAAATTTATTAGACACGCATTTTAGCCAAGATAAATATCTATTATGTGCTCATAATGGAAAAGAGTTTGACTTTCCGTACATTGCTCGTCGCATGATTATAAACCGAATTGACTTGCCTAAAAAACTAAATTTATTTGGAAAAAAGCCATGGGAAATACCACATTTAGACACCTTAGAATTATGGAAATTTGGCGATTATAAACATTATACTTCCTTAAAATTATTAACTGCTATTTTAGATATTCCTTCGCCAAAGCAAGATATTGACGGCAGTGAAGTAGCCCAAGTGTATTATCAAGAAAAAAATATGCCTCGCATTGTTGAATATTGTGAACGTGATACTGTTGCAGTAGCTCAACTTATTTTGCGTTTTTTAAATAAACCTTTACTTGAAAAATCGGATATTATAAAAGTGTAA
>KGFFJA_00405 ABC-F type ribosomal protection protein
ATGAATTACCTATCAGTTGAAGGCATTGCAAAAGCATATGGAGAAAAAGTGTTATTTGAAGACATTTCTTTCGGAATTAATAAAGATCAAAAAATAGCTTTTGTTGCTAAAAATGGTAGCGGTAAAACGTCTATTTTAAATATTGTAGCAGGAGTTGACACCGCTGATACTGGACAAGTTGTTAGCCGAAAAGATATTGACATTGCTTATTTATCTCAAGCCGATAATTTAAACCCTGATTTTACTATTGAAGAAACTATTTTTTCTACGGATAATAAAGTTTTATCAGTAATTAAACAATATGAAAAAGCGGTACAAAATCCTGACAATGTAGATGCTTTTCAAGAAGCTTTTGAATTAATGGAGCAATACAATGCGTGGGATTTTGAAACGCAATACACACAAATTTTATCAAAATTAAAACTAGACAACTTACAATTAAAAGTAGGAAAGTTATCAGGAGGACAAAAAAAGCGTTTGGCATTGGCAATCGTACTAATCAAAAAACCCGATTTATTAATTTTAGATGAGCCAACAAATCATTTAGATTTAGAAATGATTGAATGGTTAGAAGCTTTTTTCGCCAAAGAAAAAATTACCTTATTTATGGTTACACACGACCGTTATTTTTTAGAACGTGTGTGTAATGAAATTATCGAATTAGATAACGGAAAATTATATAAATACAAAGGAAATTACTCGTATTATTTACAAAATAAAGAAGAACGTTTAGCCCTTGAAGCAACTAATTTAGGGAAGGCAAAAAGTTTATTCAAAAAAGAATTAGATTGGATGCGTCGTCAACCAAAGGCACGTACTACAAAATCGAAATCTCGTACCGATGATTTTTATGAAATCAAAGAAAAAGCACACAAACGACGTAACGAACACGAAGTTCAGTTAGAAATTAATATGGAACGCTTAGGAAGTAAAATTTTAGAGCTTCATAAAATGTACAAATCCTTTGATGATAAAGTAATTTTAAACGGTTTCGATTATGTTTTTAAACGTGGTGAACGCATCGGAATTATCGGTAAAAATGGTACAGGAAAATCATCTTTTTTAAATATGCTTACTGGCGGAATTGAATTAGATGGTGGAAAAGTGACTATTGGTGAAACCGTTAAATTTGGATATTATACCCAAAACGGAATTGTTATAAAACCAGGGCAAAAAGTAATTGACGTTGTTAAAGAATTTGGAGAATATATTCCGTTATCAAAAGGACGTAAAATATCTGCAGGTCAATTATTAGAACGCTTTCTTTTTGATAGAAAAAAACAACACGATTTTGTAGAAAAATTGAGTGGTGGAGAACAAAAGCGATTGTATTTATGTGCAATTTTAATTCAGAACCCAAACTTTTTAATTTTAGATGAACCTACCAACGATTTAGATGTTGTTACCTTAAATGTATTAGAAAATTTCTTGTTAGATTATCCAGGTAATTTAATGGTAGTTTCTCACGACCGTTACTTTATGGATAAAATTGTAGATAACTTATTTGTATTTAGAGGCGAAGGAGTTATTGATAATTTCCCTGGTAATTATTCTGATTTTAGAGCTTATGAAGATTCTAAAGTAAAAGAAGCTAGAGAGGTAAAAAATGATGTGAAAAAAGTAGTTGCAACTTCCGCTAAAACAACTAAAAAAGCAGTATTAAGTTTTGATGAAAAACGAGAATGGGGATTGTTAGAAAAAGATATTGAAAAACTTCAGAAAAAGAAACAAGTTATTGAAACAAAGTTTATGAACGTAGAATTTTCTACAGATGAAATTAACGATAAATCAAAAGAACTTCAAGAAATTATAGAGACTCTAGAAACTAAAGAAGAACGTTGGTTTGAGCTTTCAATGAAAATGGAAGGGGAATAA
>KGFFJA_00410 Neutral protease
ATGAATCAAAATTATTTAAAAACGATGTTTTTATCTTCCTTTTTATTGGCAGGATTAACATCTATGACAGCTCAAGAAAGTAGAGAATTAAAACAAATTAAACTCGAAAAATCTTCAAAAATGCCTTTACAAAAGGCACCCGATTTAATTAGGTCAAAATTAAAATTAACATCTAATGATAACTTACAAAAAATTAAATCAGAAGTTGATAATTTAGGGTTTATTCATGAAAAATTTCAACAAAAATTTAAAGGCGTAAAAGTTGAATTCGGAACTTACACAGCACATGCGAAAAATAGTACATTAAGAACTATGGATGGTGAGTTATATGATGTAGGAAAAGTAAATATTAGACCAAAATTATCTAAAGAAGCTGCTTTTAAAAAAGCAATTGCTCATACTGGAGCTCAAAAATATCTTTGGGAACAACCAAAAGAAGCAAAAAATTTAGGAAATTATAAAAAACCAACAGGAGAATTATTAATTCTTCCAAGAGAAGTTATAGGAACAAAATCAGCAAGATTAGCTTATAAATTTGATATCTATACAACAAAACCTTTAAGTAGAGGTGATTTATATATAGATGCACATACAGGTGAAGCATTATTTTTTAATGCTACAATTAAACATTTAGGCGAACATGCACATTCTTCAAAAAATTTAGGTGCTGTTAATGCTTTGGCTGAAAAATTGACAGCAACATTAGCAACTGGTAATGCAGATACTAGATATAGCGGTACAAAATCGATAATTACAAGGTTGGTTGGTAATAGTTATGTTTTAAGAGATAATACTAGAGGTGGAGGTATTAATACTTATAATAGTGGAGCGCAACCTAGTTATTCTACAACAGATTTTACAGATTCAGATAATAATTGGACTGCAGCCGAATTTAATAATTCAGCAAAAGATAATGCTGCTTTAGATGCACACTGGGGTGCTGAAATGACTTATGATTATTTTCAAAATAAACATAGCCGAAATAGTTATAATGGCTCAGGAGCTGCAATTAATAGTTACGTACATTATGATAATGTAGCTGGAGGTACTGGTTATGATAATGCTTTTTGGAATGGATCAGTAATGACTTATGGAGATGGCTCATCAAATGGAAATGAAGGAAATGGTTATTTTGATGCCTTAACTTCAATAGATGTTGCAGCACATGAAATAGGGCATGCTGTTTGCTCTAACACAGCAAATTTAGCGTATCAAAGAGAGTCAGGAGCAATGAATGAAGGTTTTTCTGATATTTGGGGAGCAGCTGTAGAACACTTTGCAAAAGGAAACGGAAATGATTTAGCACCTGATGCTTCAATTTGGTTAATTGGAGATGAAATAGATAGACGTAACGGCTCTTCAGCTCTGCGTTCTATGAGTAATCCTAATGAAAGAAATCAACCTGATACTTATGGTGGAGTAAATTGGAAAGAACCCAACTGTGGTACACCAACAAGATCGAATGATTATTGTGGAGTACATACAAATTCAGGAGTCTTAAACTATTGGTTTTACTTACTAACAGTAGGTGGTTCAGGAACAAATGATATAAATAATGTGTTTAATGTAGATGCTATTGGTATGGAAAAATCAGCCAAAATATCATATCGTTTAGAAGCAAATTATTTATCAGCAAATTCAACATTTGAAGATGCAAGAGTAGGCTCTATAACAGCTGCCGAAGATTTATACGGTGCAAATAGTATCGAAGTACAATCGGTAACAAACGCATGGCATGCAGTAGGAGTAGGGCAAGCTTATGTTGAAGATTGTGACTTAGTAGCTCCATCTAATCTTAATGCCACTAATATTAATGATAATGGATTTACTGTAACATGGTCTGCTGTTTCAGAAGCAGTATCTTATACAGTGACAATAAATGAAATAACAAGTGTAGTAACTGATACTTCAAAAGTAATTACAGGGTTAGTTTCAGGAACAATTTACAACTGTAGTGTAGCCGCAAATTGTGTGTCGGGAGAAAGTGGTACAATCACAAGTAAATTAATTACAACAACAGGAGAAATCCCATTAAATTACTGTGTATCAAAAGCAAATAATGCTAGTGATGAGTATATTCAGAAAGTTGTTTTAGGAACAATTAATAATAGTTCTACTGGTGGAAATGGATATTCTGATTATACATCAATTTCGACTAGTTTAATTAAAGGTGAATCAAATACAATTACTATTACTCCTAAATGGAATGGAACAGTATATACTGAAGGATATGGTGTTTGGATAGATTATAATAAAGATGGAGATTTTGATGATGTAGGAGAAACTGTTTTTACAAAAGCAAAATCTAAAACAACACCTATTAACGGAACTTTTACTATACCAGAATCAGCTTTAAACGGAGCTACAAGAATGCGTGTTGTGTTAAAATACAATGCAACGCCAACAGCTTGTGAAACAAATATTCAATATGGAGAAGTTGAAGATTATACAGTTGTAATAGAATCATCTCAATCAGATACTACTGCTCCAACAGCACCAAGTAATTTATTAGCATCAAATATAACACAGACAAGCTTAATTTTAAATTGGACAGCAGCTACAGATAATGTAGCGGTAACAGGTTATGATGTATATCAAGGAGCAACAAAAGTTGCTTCTACTAATACAACAACAGCAACTATTACAGGTTTAACTTCAGAAACAAACTATGCTTTTTCAGTAAAAGCAACAGATGAAGAAGCAAATATATCGGTATCAAGTGCTATCTTAAATGTAACTACATTGGCTATTCCAGTTTCTTATTGTGAATCAAAAGGAACAAAAGTTAGTTATGAATGGATTGATTATGTTGCATTTGGAGGTATGACTAATACAACAGGTGCAAATAGTGGATATGGCGATTTTACATCAAAAGTAGCAACAGTTGTACAAGGAACTACAAATCAATTAGTATTAAGTGCAGGTTTTGCAACTAGTACATACAACGAATATTTTACTGTTTGGATTGATTACAATAAAGATGGTGATTTTTCAGATGCAGGCGAACAAGTTACAACGGGAAATTCATCTAGTGCAACAAACAGAGTTGCAAATATTGTAATTCCTGAAAATGCTAAATTAGGAAAAACAAGAATGCGTGTTTCAATGAAATATAATTCAGCATCAACTTCATGTGGAACTTTTAGAGATGGAGAAGTAGAAGATTATACCGTTAATATAATTGCTACGTCAGTTATAAATACAGTAGCAACAATGAGTGTTTCAGGAGAAAATATTAAAACTCAAGAAGCATCAAACTTATCGATATATCCAAATCCATCAGTAAATTTTGTAAATGTAAATTTAGCTTCAAAAGCAAAAAATACTAGCTATAAAATTATAAATATAACAGGAAGTATTGTGCAAAAAGGTCGTTTAAATACTGCTAAATTAAATGTTACAAACCTTAGTTCAGGAATGTATATTTTAGAAGTTTATGATGGGCAAAAAGTACTAACAACAAAATTATTGAAAAAATAA
>KGFFJA_00415 Fibronectin type-III domain-containing protein
ATGACTAAAAAAATTACTTTAGCGCTTTTGTGCTTAATTTTTACTGGCGCAACTTTTGCACAGCAAAAAAGAACCTGTTACGCAATGGACGATTTAGCCGAGCGACAAATTAAGGATCCGACTCTTAAAAAACGCATGACGACTATTGAGCAATTTACCCAAAAAAGCTTAAAACGCATGCAAAATCAGCAAAGTAAACAGGTTGGTGAAATTATAACACTTCCAGTAGTTGTACATATATTATATACCAATGCAACCAATAATATTAGTACGGCACAAATTGAATCGCAATTAGCTGTTTTAAATGCCGATTTTAGAAGAACAAATGCTGATAGAACAAATAAATGGGCACAGGCTGCTGATTCTCAAATTGAATTTAAATTAGCAACTATAGATCCTAATGGAAACGCAACCACAGGTATTACTAGAACACAGGTAAGTAAATCTACTTGGTTAACGGGTAATAACGCTATGAAAAAATTATCTGAAGGAGGGGTTAATCCATGGGATACATCTGAATATTTAAATATGTGGATTGTTGACAATATAACAAGACCAACAGGAGGAACTATTTTAGGATACGCACAATTTCCTGGAGGATCAGCAGCTACGGATGGAGTTGTAATGGCAGATGAATATTTTGGAACAATAGGTACTGCAAAAGCACCTTTTGATGGCGGTAGAACAACAACGCACGAGGTAGGACACTTTTTAAATTTACGTCATATTTGGGGTGATGGTCCTTGTGGATCTGACGATTTTGTATCGGATACTCCAGAATCTGATGCTGCAAATTATGGCTGTAAATCGGCACATACTTCTTGTGGATCATTAGATATGGTTGAAAATTATATGGATTATTCAGATGATTCTTGTATGAATTTATTTACTTCAGGGCAAAAAGATAGAATGCGTACTGTTTTAGGTGTAGGTGGTTCTAGACATGCTTTGGCTACCTCTGATAAATTTGGAGAAGTAGTGGTTGTTCCTGTTTCTTATTGTGTATCAAAAGGAAAAAACATAACTGATGAATCTATTCAAAAAGTAACGTTAGGAGCAATTAATAATACTTCAACACTTGATACTGGTTATACTGATTATACTTCAATTTCAACTGATTTAACAAAAGGTGAATCAAATATAATTACTATTACACCAAAATGGTCAGGTACAGTTTATAAGGAAGGATATGGTGTTTGGATAGATTATAATAAAGATGGAGATTTTGACGATGCAGGAGAAAATGTTTTTACAAAAGCACCATCAAAAGAAACAACAGTAACAGGAACTTTTACAGCACCTTTATCAGCAATAAATGGCGCTACAAGAATGCGTGTTGTTTTAAAATATAATAAGACACCAAAAGCATGTGAAACAAGTATTGAATACGGAGAAGTAGAAGATTATACCGTTGTTATTGGAGAAGGTAACGCCGATACAACAGCTCCAACAGTACCAGCAAATTTAGCGGTGTCAAATGTTGATAAAACAAGTGTAACTTTAAATTGGTCAGCAGCTACAGATAACGTAGCAGTAACAGGATATAATGTATATCAAGGAGCTACTAAATTAGGAACAACTACAAATATAAGCACTGATATTACTGGTTTAAGCCCAGCAACAAGCTATACTTTTTCAGTAAAAGCAATTGATGCAGTAGCAAATGAATCAGAAGCAAGCAATGTAATAAATGTAACAACGCTAGCAAATCAACTTGTTTATTGTGAATCAAAAGGAACTAATTCATCTTATGAATGGATTGATGCTGTTTCTTTAGGAGGAATGGCAAATACATCTGCTAGTAATGGAGGGTATGCTGATTTTACTTCAAAAATAGCTACTTTAGGACAAGGAAGTTCAAACGAAATAACTCTAAGTGCAGGTTTTAAAAATACGGCATATACAGAACATTGGGCTGTCTGGATAGACTTTAACCAAAACGGAATATTTGATACTTCAGAAAAAGTAGTAAAAGGTTCATCATCAAGTGATAAATATTTAACATCTACATTTGAAGTTCCTGCTTCAGCACTTTTAGGGCAAACAAGAATGCGTGTTTCAATGAAGTATAATTCGAGTCAAACTGCTTGTGAAACATTTAAAGATGGTGAAGTTGAAGATTATACGGTAAACATAACTGCTACAACTACAAAAGAAGCTTTACTAAGTGGTAATAGATTAGTAAATGAACCAAGTACAGCATTGCAAGTATATCCAAACCCTGCAGTAAATTTCATACATGTCAATTTAGCTTCAAAAGCAAAAAACATTAGCTATAAAATTATAAATATAACAGGAAGTATTGTGCAAAAAGGTCGTTTAAATAATACTAAATTAAATGTTACAAACCTTAGTTCAGGAATGTATATTTTAGAAGTTTATGATGGTCAAAAAGTACTAACAACAAAATTATTAAAAAAATAA
>KGFFJA_00420 Glutathione import ATP-binding protein GsiA
ATGCTACAGGTAAAAAATTTAGAAATAAGTTTTAAAAATACTCCTCCCGTTATTCAAAATATTTCTTTTGATGTAAAACAAACCCAAATACTAGGTATAGTAGGCGAAAGTGGTAGCGGAAAATCAATAACATCTTTAGCTATTTTGGGCTTATTACCCAAATACGCTACAATAACAGGCAAAATTTTATTTAAAGAACAAAATATTTTAAATTATAATAATAGTGATTTTCAAAAAATTAGAGGTAGTCAAATAGCCATGATTTTTCAAGAACCTATGAGCTCTTTAAACCCAACATTAACCTGTGGTTTTCAAGTTACTGAGGTGTTAGAATTGCATACTAACTTATCTAAAAAAGAAATAAAAAAAGCCGTAATTTCACTTTTTAAAAAGGTTAAATTACCAAGAGCAAGTGCTATTTTTAATGCCTATCCGCATCAAATTAGCGGCGGACAAAAACAACGTGTCATGATTGCGATGGCAATTGCCTGTAAACCCAAAATTTTAATTGCTGATGAGCCTACAACAGCTTTAGATGTTACGGTTCAGAAAGAAATAATTGCACTTTTAAAAGAACTACAACAGGAATATAAAATGGGCATTATTTTTATTTCTCATGATTTAGGGCTGGTATCAGAAATTGCAGATACCGTAGTGGTTATGCACAAAGGAAAAGTAGTCGAACAAGGCACAGCAAATGCACTTTTTTTACATCCGAAGGAAAATTATACAAAAGCCTTAATAAATTCAAAACCAACTCTAAAAAAACGCTTTAAAATATTACCAACTGTTATTGATTTTATCAAAAACACCGTAAAAACCGAATTATATACTGATGAAGAACGCAAGAATTTTCATCAGAAAATATACAAACAAACACCACTTTTAGAAATTAAAAATTTACACAAAGAATATGTATCAAAAGTGGGTTGGTTTTCAAAAACAACTGTTGTAAAGGCAGTAAATGATGTTTCTTTTAACATTTACCAAGGCGAAACTGTTGGGTTGGTTGGCGAAAGTGGTTGTGGAAAAACAACACTTGGCAGTACTATTTTACAGTTAGAAAAAGCAACTTCAGGGCAAATAATTTATAAAGGAGAAGATATTACAAGGCTTTCTAAAAAATCCTTAAAAAAACTGCGAAAAGATATTCAAATTATATTTCAAGATCCTTTTTCATCGTTAAACCCACGAATTACCGTAGGAAATGCAATTGTCGAACCAATGAAAGTACATAATATTTTAAATTCCTTTAAAGAACGTAAAGAATATGTACTCAATTTATTAAAAAAAGTAGGCTTAGAAAAAGCGCATTTTTATAGGTATCCACATGAATTTTCTGGCGGACAGCGACAACGAATCGGAATTGCCAGAACAATCGCTTTACAACCAAAATTAATTATTTGTGATGAATCAGTTTCTGCCTTAGATGTCTCGGTACAAGCACAAGTTTTAAACTTATTAAACGAATTAAAAGCTGAATTTAATTTTACATACCTATTTATTTCTCATGATTTATCGGTGGTAAAATATATGTCAGATCAGTTAATTGTTATGAACAAAGGAAAAATAGAAGAAATTGCAGATGCCGATGAAATTTACAACAATCCAAAAACAAGCTATACAAAAACATTAATTACAGCAATACCAAAAGCTTTGTAA
>KGFFJA_00425 Nucleotidyltransferase
ATGAAAATTATAGTTCCAATGGCAGGAATCGGGTCACGTTTAAGACCTCATAGTTTAACGACTCCAAAACCATTAACCGTTATTGCAGGTAAACCAATTGTACAACGTTTAGTAGAAGATATTACAGCAGTTGTAAACCAACCAATTGATGAAATTGCCTTTATTATTGGAAGTACTGCAAAGGGTTTTCCTTCGGATACTAAAGATAAATTAATAGCCATTGCCCAAAGCTTAGGCGCTAAAGGTTCTGTATTTGTTCAAGAAGAAGCCTTAGGAACTGCACACGCTATTTATTGTGCTAAAGAAGCCTTAAACGGTTCATGTGTGGTAGCTTTTGCTGATACTTTATTTAAAGCAGATTTTACTTTAGATGCCAATGCTGATGGTGCTATTTGGGTAAAACAAGTAGAAGATCCAAGCGCTTTTGGTGTGGTAAAATTAAACGATGGTTTTATTACCGATTTTGTTGAAAAACCAAAAGAATTTGTTTCTGATTTAGCAATTATAGGAATTTATTATTTTAAAGATGGTGATAAACTTCGTGAAGAAATTAAACATTTAATTGATAATGATATCAGACCTACTGGTGAATTTCAATTAACAGAAGTTTTAGAATCTTTAAAACAACAAGGAGCTAAATTTATCCCTGGAAAAGTAACAACTTGGATGGACTGTGGTAGAAAAGACCCAACGGTTGACACCAACAAACAAGTGTTAGGTTTTGAACAAGCCGATGGTAATAATTTAGTTTCTGATGATGTTATTTTAGAAAATTCAGAAATTATTCAGCCTTGTTATGTAGGTAAAAATGTAATTTTAAAAAACACAAAAATAGGACCTTATGTTTCTATTGGTGAAAATAGTATTGTTGAAAATTCAACCATTACAAATTCATTAATTCAAACAAATGTTCGCATTCAAAATGCAAAATTAGACAATGCAATGATTGGTAATCATGCCAAATATAATGCTAATTATACATCAGTAAGTATAGGTGATTATACAGATCTTACATAA
>KGFFJA_00430 hypothetical protein
GTGCAACATGTGCTATTGCCTTTTTTCTTGTTGCTATTTTCTTTCATTTTAAATGCTCAAAATAATGTTGCTCCTATAATAAATATAAGTGAAAAAGATAATATTCAATTTCAAAATGTTTTTTTTAAATCACTTTCTCAAAAATCACTTTTTAATTATAAAAAAGCCATTGAGTATTTAGAAAAATGCAATAAATTACTACCTAATAATGAAGCAGTGTTTTTTGAACTTTCTAAAAACAACCTAAAGTTAGGTAGATACATTGAGGCTTTAGAATACATTGAATTAGGCCTACATATAGCACCCGATAACTTATGGATGCTAACACATAAAGTGACTATTTTAAAAAAAATGGCTGATTTTGAAAATGCCATTGATATACAGGAAAAAATTGCAAAAACACATCCGAATAAAAAACAAGAATTAGTATATCTGCATTTAAAAAATAGCGATATTTTGGGTGCAAAAAGAGTTTTATTAGAGTTAAAAGAGGCTAAATTATTAAACTCAAGGTTACAGAAAATTTTAAAAAGGCTCGAAGAAAATCAAAAAAATGATAAAACAACAATTAAAAAACAACCTAAAAAATTAGCAAACACTACTATCAGAGCTATTTTTGAAAAAGAAAAATCATTTAAAAACTTACGACCTTTATTACTGAAATTAGCAACAAATAAACACATCGATTTATTAAAATACAGTACTCAGGGTGTAGCCTTATTTCCTGCACAGCCTTTTGTTTATTTAATGAATGGAAAGGCGTTAAATAACAATAAAAAACATAAAAAAGCATTACAAAGTTTGCAAAATGGCATTGATTTTGTAATTGATAATCCTCAAATTAAAGCAAAATTATATTTAGAAATGGCAAGGGCTTATAAAAGTTTGAAGCAATTAAAAAAAGCCGCTGATTTTAAAAATAAAGCAATTAAAATTTTAAAATAA
>KGFFJA_00435 DUF4292 domain-containing protein
ATGAAATACCTTGTAGCACTTAGTTTCTTATTTTTAAGTTTTACAGCTTGTAAATCAAGTAAAAATTTAACAAATAACTCAACAACAATTAAAGAAATATCCGCAAGAAAAGTAGCTAAAAAACATATTGCAGCTAATTTTAATGAAAAAACAATTGATGCTCGCCTAAAAGTAAACTACAGCACAACAAAAGAAAAAGTAGGACTTTCTGTTCGAATGAAAATAGAAAAAGGGAATGTTATATGGCTAAAAGGTATTAAATTTATCACTGTTTTTAAAGCTAAAATTACCCCTACAAGAGTCCAATTTTATTCGCCATTTTATAAAAATTATTTTGATGGAGATTTTAAAATGCTTGAAAAATTATTAGGAACAGCTATTAATTTTGAACAATTGCAAAATATGTTATTAGGGCAGTCGTTATTAAACGTAAAAGATAAAAGGCAAAAAATTGTGATTGCTAATAAAGCGTATCAACTTTCGCCTAAAAAACAATCAAAATTATTTGATATATTCTTTTTTATAAACCCAGTACATTATAAACTAAACAAACAATCGATTGTAAATACTGCCCAAAAACAACGTTTAGATATTAAATATCCTGCTTATTCAACAAATAATGGTGTTTTATTTCCTAAGAAAATAATCATAAATGCTAAACAAAACCAAGCGCTTACTGCAATTGATATTACTACACGTTCGGTAAATTTTAACACCAAACTAAATATTAATTTTAGCATGCCAAAAGGCTATAAAGAAATTAAATTATAA
>KGFFJA_00440 hypothetical protein
ATGAAAAAAACTGTTTTATATCTTTCCTCTTTATGCTTCGTTTTATGGAGTTTTTCTTCGTTTAGCCAAGAAAGGAAAACACTTGAAAGAAAGCACAAGAAGTTAAAAAATGAAATTAAACAGATTAATCATTTATTATTTGAAACCAAAAAAGAAAAAGGAAATGCTTTAGATGATTTAAAAGATTTAACACAAAAAATTGATACTAGAGCTCAATTAATTAAAGTAATTGAATTAGAATCTCAGAAAATTTCTAAAGAAATAAACAGCAATCAAAAGCAGCTAGATACTTATAGTAAACAACTAAAAAATTTAAAAGAAGAATACACAAATATGGTTGTAAAAACCTATAAAAGTAGGTCTTTACAGAGTAAAACTATGTTTTTATTATCTTCTGAAAGCTTCTATCAGGCATATAAACGCTTAAAATATATGCAACAATATAATGAGTATCGAAAAAATCAAGGACTTGCAATTGTTGTAAAATTAAATGAAATTAAGAAAATTAATAACATATTAATTAAAAAGAAAAAGAAAAAAGAAATATTAATTTCTGATGAAAAATTAGAGAAATCAGCCATTGAAACCGATAAAAAAAATCAAGAAACCTTGGTTACTAAAATTAAAGGAGCTGAAAAAAAATACAAGCAAAATTTACGCAATAAAATAAAAGAAGAGAAACAAATTACAGCACGTATTGATAAATTAATTTTACGTGAAATTGCGAAAGCTAATGAAAAAAAACGAGCAATAGCCAAAGCAAAAGCACTTGCAAAAGCCAGAAAAAGAAAAAAGAAAGACTCAAAGCAATTGCTGATACAAGAAAAAAAGCAAACGAACTTGCTGATAAAAAAGAAAGAGAAATTGCGCTTCAAAAAGCAAAAGAACTTGCCGAAACAACAAAAAAAGAAATTGCAGTTTCAAAGAAAAAAGCAGAGAAAAAAGAACTAG
>KGFFJA_00445 putative PurR-regulated permease PerM
ATGAAAAATTCAGCAAATTTTATCATCATAATTAGTGTTATTATTACCACTTTAGTTATTGGTAAAGGAATTATAATTCCATTTATTTTTGCCTTAATTTTTTGGTTTCTAACTCGTGAAATTCGTAAAAACATCTATAAAATACCCTTTGCTAAAAAATTCATCCCTATTTGGTTGAGTAATATTTTTGTTTTTAGTTTTATTATTTTGAGTTTTAGTTTTATGTCTGAAATTATTACCAATAGTATTGTTAATTTATCTACTTCCTATTCAAAATATGAACCAAATATTGATGTTGTTATAAAAAACTTAAATACCTATTTTCATATTGATATTATCAAATCGGCAAAATTAATTGTTGGTGACTTTAACTACGGAGCTGTTTTAGCAGAAACAGCAAACGCTATTAGTAGCTTGCTTGGTGATACTTTTATGATTATAATTTATGCCTTATTTATGTTTTTAGAAGAAAGTAGCTTCAAGAAGAAACTTCATAAGCTATTTAACGGAAAAGAAACTAAAAATACTAGCATACAATTTATTTTGTCTAAAATTGAAGTTTCTATATCAAATTATCTTCGATTAAAAACTTATGTAAGTTTGCTTACTGGTATTTTAAGTTACTTTATTTTACTATTAGTAGGTATTGATAGTGCTCCTTTTTGGGCTTTTTTAATTTTTTTATTAAACTATATTCCAACTATTGGCTCATTAATTGCCACCATTTTCCCAGCCGTATTTAGCTTAATTCAATTTGGAGAACTTTCGCCATTTTTAATTGTATTAATTGCCGTTGGGGCGGTTCAGGTAGTTGTTGGTAACTTTATAGAACCTAAAGTTTTTGGGAAATCATTAAATTTAAGCCCTTTGGTAACCATTTTATCTTTGGCTATTTGGGGTAAAATATGGGGCGTTACGGGCATGGTTTTAAGTGTCCCAATTACCGTAATTATGATTATTGTTTTCTCTCAATTTGAAAGAACAAAAACAGTAGCTATCTTTTTATCTGAAAACGGAGAAATTGATACAATATAA
>KGFFJA_00450 Acyl-CoA thioesterase
ATGACAGCTAAAACACCTATAGAATCATTAACTGTATTAACCGACCTTGTTTTACCAGGAGACACAAATTATTTAGACAATCTTTTTGGAGGAGAATTATTAGCTCGTATGGACAGAGCTTGTAGTATTGCGGCGCGCCGTCATTCAAGAAGAATTGTGGTTACAGCTTCGGTAAATCATGTAGCTTTTTCAAAAGCAGTACCTGTGGGAAGCGTTGTTACTGTAGAAGCAAAAGTTTCAAGAGCCTTTAAATCATCTATGGAAATTTATGTAGATGTTTGGACGGAAGACCGTCAATCAGGTGTAAAAACAAAGGTAAATGAAGGAATTTATACTTTTGTTGCTGTAGATGAAACAGGAAGACCTGTACCTGTAGCACCTATTGTTCCAGAAACTGATTTAGAAAAAAAGCGTTTTGAAGGGGCTTTACGTCGAAAACAATTAAGCTTGGTTTTAGCAGGGAAATTAGATCCGAAAGAAGCAACAGAGCTCAAAGCATTATTTTTAGGTAAAGAAGAATAG
>KGFFJA_00455 TonB-dependent siderophore receptor
TTGGGAAGCTACAGGAAGAGGTCCTGGAAATGGAACTTCTTTTTTTCTACTAGAGGATTTTCTGTACAACCAAGACTTATTGATGGTATTGCTGGTGTTACTTTTAGCGCCATAGATCCTTCTTATATTGAACGTATTGAGGTTATAAAAGGACCCGCTGCTACGCTGTTTGGTAGTACTGAAACTTCTTTAGGTGGTTTAATTAATATCGTAACTAAAAAACCTTACCAAGGTACTGGTGGAAGTATTTCGTACACCGCAGGTTCTTTTGGGCTTCATAGAGCATCAGTTGATTATAATACAAGTTTAGACACTTCTAAAAAAGCATTCTTTAGAGTTAATGCTTCGTTTTTAACGCAGGGTAGTTTTCAGGATGCTGGTTTTAAAGACACTTATTTTATAGCGCCTTCGCTTTCTTTAAGAGTAAATAACCGATTAAATATATCGGCAGGGTTAGAGTTTTCTAAAACAAAACAAACCAATCCTTCAATGCTATTTTTACGTAGAGGACTGCCTTTAATATCTAAAAACATTAAAGAAATGGGAGTCGATCCTAAAAAATCTTTTACCAATAACGACATTAATTTAACCAATCCAACATTTAATACAAGAGCTATTGCTGATTATAAACTATCGGATACTTGGACTTCTCAAACAGTATTTTCGAGTAGTTACGCCCAAACTAAAGGCTATTATCAATATCAATTTGATGGTGGTGTTGCAGCACTTTTACAAATAAACCAAGTATATAATCAATTAGAAAATGCGAAAAAAAATGGTTTAATAACAGCGCCTCAACTTGCTTTTATTAACGCCAACATAAACCCGTTTACTACTCAAATAACAACCGAAGCAGGAAAAATGTTAGCTACTGATTCTTTTGTTAGAACTTACAGTAAAAGAGACGCCAACGAAACAAGGTTTAATTTACAGCAAAATTTTACAGGAAATTTCAATATTGGTCAATTGCGTAACAGGGTTGTTTTTGGTGTTGATTATGTTTCTAATACTCGAAATAATCGAAATAAAAATGGAAATCCGAATTTAACCAAGCAAAGCCAGTTTCCTCAATTAATTGGAACTTTAAACGCCTTAGGTTTAAATGCCGTTTCTGATGGAATAACCGCTAGCTTTTTCAGATTTCCATATATTGATGCCTTTTTAAATGGTAATGGAACAATCGCGAATAATTCATTTACACCTACCGCAAATTACAGCCCTGATAAAGCTCAGTTAGATGCTGATTTTAAAAAAATACCCGCTTTTAAAAATCAAACAAAACAACAAACACTAGCAGCCTATGTTTCTGATGTAATAAATATTACACCTGAATTAATTGTTAATGTTGGTTTGCGTTTAGATCATTTTATTCAAGACGGGCAGTTATCTAGAAAAGAAGACGACTATACCAAAACTACCTTATCACCTAATTTTGGAGTGTCGTATCAGGTATTAAAAAATAAATTATCGGTATTTACCAACTATCAGACTGGTTTTGTAAACGTAAATCCTGTTGTAAATGCTTCGGGAACTGTTGATGTTTTTCAACCACAAAAAGCCAAGCAATTTGAAGGAGGAATAAAAACTAATTTCTTTAACAATAAATTAAATATAGGTGCTAGTTATTACAATATAACCGTTAAAGATTTTACAACCTCCGATCCAACAATACCTTTATTTCCTAAAACAATTGATATTGCAGAGGTGGTAAGTAAAGGATTCGAATTCGAATTAAATGCAAACCCTATTAATGGCTTAAACTTAAGAGGTTCTTACTCTTTTAACGATATGAAATATACTAATGTCTATAGCAAAAAAGCAAAAAGAGAGGTTACCGAATTTAAAAACAGAAGACCTGAAGCTGCAGGACCAAAAGGATTGTATAATTTTTGGGCTGATTATGCTTTTCAAGAAGGTAGCTTTGCTAAAAACTTTGGTTTAGGATTTGGTTTTAATGGAGCTTCTGAAAACCTAACAGTAAACAATAAAACATCAGGAACTTTTACCCTACCTAGCTATACTATTTTAAATGCTTCGGCTTATTATAATCTTAAAAAAATTCGAGTAGGTTTTAAAGTAAACAACCTAACAAACAAAACATATTATACTGGTTGGACTACAATTAATGCACAACCTTCAAGAGCCTTTTTAGGAAGTGTTTCTTATAACTTTTAA
>KGFFJA_00460 hypothetical protein
ATGAATATTATAGCTATACTTTTAAACATTATAGGTTTTATTTTCTTACTAAACACCTCTAAAAAAGCCATTTTAAATAGTAGTTTTTTAGAAAAATGGATGCAACAAAATAATTTTATCTCTAAAATAATCGGAAGTATTTTTCTACTAATTTCTTTTTACATATCTATAAAAACAAACGGAACTACGGCGGGTATTCTATTTAATTTACTAGCTATAACCTTAGCAGGAAGTTTGCTTATTTTAATAAATCCTTTAAAAAAAATATTTTATACAAGTGTTTTAATTATTTTGATAATCATAACTGCTTTAGAATTTTTAATTCAATAA
>KGFFJA_00465 hypothetical protein
ATGCCTGCAAATACAAAATATTTAACAACATCTACCTGGCAAAAAGCTATTAAAATTATTTCAGGAATACTAGGAGGCTATATAATAAGTGCCTTACTACATTTGGCTTTAACACTGTTTTTACCGTATCAAAAAGAACTATTAATTACCTCGATATATACCTTATTTATTATATGGGTAACCCTAATTATTGTTCCTTTTTTATTTAAAAATGCCTGGAAAGTATTTTTACTTTATAGCTTAGTAATACTCGTATTATTTAGCATTGTTTACTACGGAAAAATACACTACCCTCTTGTTTAA
>KGFFJA_00470 PepSY-associated TM region
ATGAGTAAACGAAATTACAATGTTTTTTTTAACACCCATACCGTAAGTGGTATTGTTATTAGTGTTGCCTTGTATGTTATTTTTTTTGCAGGCGCTTTTTCTTTTTTTAAAGAAGAAATAATTAACTGGGAAAAAGGAACTTTTGTAAAGCAAACATCTAAAGAAAATGTTAATTATGACGGCATTTTAAACGCCTTAAAAAACGAATATCAATTAGAAGGTAGGGATATTCTTTTCAGGCTTCAAAAAAAAGGTGAAGAAACGTTTATATCTCTTAGCCCTTCTAAAGATTTACTCGCTTCTAAAAAAGCTAAAACAGCTGCTTATTTTTCGTTAAACACCAATACCTACGAGCGAAAATCATATACTGAATTTTATTCGTTAGGCGAATTTATTTACCGACTTCATTTTTTTTCGCAATTACCCTATATCGGCATTTATTTAGCAGGGCTTGTTTCGGTATTTTTTCTGTTTGCCATTGTTACAGGAATTATTGTTCATTGGAAAAAAATAGTCTCAAATTTTTACACATTTAATCCCAAGCTAATTTTAAAACGAGTTTGGGCTGATGCACATACTGCTTTAGGCGTTATTGGTTTGCCTTTTCAATTGATATACGCACTAACAGGTGCTTACTTCGGATTAAGTATTTTAGTCCTACTACCTGCTAATTTTTTATACAATAATAATCAAGATAAACTACTAGAAGATTTAAGACCACAATTAAAAACCTATCCTTGGGTTGCTAAAACTACCCAACAAATACCAAGTGCAAATGATTTTGTGGTAAAAAATGCCCAAAGATGGAAAAATACTAAGATAAAACGATTTACCATTAAAAATTATGGCGGTACAAATATGAAGTATCAATTGATGGTAAATCAATCAGAAAAAATACATTTTTTAGCACAAGGTCGAATTACTATAGATGCTTTTACCAATAAAATAGAAGACATAAAAGCACCTGAAAAAGAAGTCTATCTTGAAAACATTCAGGCATCTATCGGAAAACTACACTTTGGGCATTACGGTGGTATTGGCTTAAAAATCATTTATTTTATCCTGGCTTTAATTACTTGTTTTGTTATTATTACAGGCGTACTTATTTGGCTCGAAGCAAGAAATAAAAAAAGCATTCCTTTATCAAAAAGACTATACACCAACAAAGTAGGGCATATATATATGGCTATCTGTTTGTCGCTTTTTCCTGTAATAGCCCTATCCTTTATTTTTGTAAAATTACTTCCACAAGCGTATAATAATGACAGGAAATCGCTGATTTATTATTTCTTTTTTATCAGTTGGCTTATTGCAATTATTATTTTACGATATGTTCGAAATAATTATAAAACAAACAAATACACCCTATGGACAGGCGGTATTTTAGGATTATTAATCCCTTTAATAAACGGTTTTGTAACTAACAATTGGATTTGGAAAACCTACAAAGCCCAACAATACGATATACTAACTATTGATTTACTTTGGATATTTTTAGCAATAACCGCTATTATTTTTGCCGTAAAATTAAAGCCAGCTGTTCAAGAAAAAAGTTCATTGGCTAAAAACCCCATTAATTACAACGAAATTAAAGCCTTAAAAAAGCAAAATATTATAAAAGAGCAAGCTCTTGTAGCCCATCAAAACAACAATCAACTACCTATGAAAACAAAAATTATTAGCCTTTGGATGCTTATTATCTTCGGATATATTTTTCATCATATTTACGGATTAGCAACCGTATTTTTTAATCAAACCGTGTTTATTGAAGGGTCAACAGGTGAAACCCCATTTTGGGCGCATCAATGGCGTATTTTAATGGAAGGAACAGTCTTTTTATTCGCTTTATTAACCATTCAATTATCAAAAAAATGGTTTAAAATAACCTCGTTAATTTGGGGGGTAATTGTTGCAGTTTTTAACTGTTATCATGTTATTGAAGAAGCAATAGGACACCCTGATGAACTTTCAAAAATATGGATATTATTACTTACCGCTATTGCCAGTATTCTTTTAGTTATTAACCTAAATCAATGGAGAAAACAAGCTGTTAATAGCTAA
>KGFFJA_00475 Flavodoxin
ATGAAAAAAGTAGGTTTAATTTACGGTTCAGACACAGGAATGACCGAAGAGGTTACCCATACAATTGTTGATCAATGGACACTTTCAGAACTAGAAGTTATAGAAGTTAGTAATGTAAGCCCTGCCGATTTTGAGCGGTTTGATTTTATCATTTTAGGACTTTCTACCTGGTATGATGGCGATTTACAAAGCGATTGGGAAGATTATTTTGACGAGTTTAAAACCATTAATTTCACCCATAAAACCATTGCTCTTTTTGGTTTAGGCGATCAATACGGCTATGGTGAATATTTTATAGATGGCGTAGGAATGCTTGCTGAAGTAGTTTTAAAAAATGGTGGAAAAATAATTGGAAAATGGCCCACTAAAGACTACGATTTTTCAGAATCAAAAGCCTTAATAGCCCCTGGAGACTTATTTTATGGTTTAGCTCTCGATGAAGATAATGAAGCTGATTTAACACAAAATCGTGTGCATCAATGGATACATCAGCTTCAAAAAGAGCTTTTAGGTTAA
>KGFFJA_00480 Formate transporter FocA
ATGTCAACAAAAGTATTTAGTCCCGAAGAAATTGTAAATCAAACATTAAACTCAAGCGTTAAAAAAGTTGAAAAATCATTTTTAACCAGTTTGTTATTAGGAATATTAGCAGGTTCTTTTATTGGTTTAGGAGCTTTATTTTACACTATTGTAAAAGCTGACCAAACCTATAGCTTTGCTACCAAGCAAATTTTGGGAGGCTTTGTATTTTCTTTAGGATTAATTTTGGTGATAATTGCAGGTGCTGAATTATTTACAGGAAATAATTTAATTGCAATTGCTTGGGCAGAAAAAAAGGTTTCTACCAAACAAATGATGCGTAATTGGGGCATTATTTTTTTTAGCAATATGATTGGTGCTATAAGTTTAGCGGTTATGGTTTATTTTTCAGGACACCTTGATATGAATAACGGAGCAATAGCCGAAACCTATTTAAAAATGGCAGATGCAAAATGTAATTTGCCTTTTATGACTGCATTTTTTAGAGGGATATTATGTAATATTTTAGTTTGTTTAGGAGTTTGGATGGCAATGGGCGGAAAAACAATTACCGATAAAATATTGGCAATAGTCTTTCCGATAACCTTATTTGTAGCCGCAGGTTTTGAACACAGTATTGCTAATTTATTTATTATTCCGCTAGGTTTACTGATTAAAACTTTTAGCGATATTCAAATTACTACGTCGTTTTTAAGTATTTCAGGGATGATAAAAAACCTGATTCCTGTTATTTTAGGAAACATAATTGGAGGAAGTGTTTTTATTGGATTAATGTATCATTTGATATTTTTAAACAACAAAAAAACAGCCTAA
>KGFFJA_00485 Ferredoxin
ATGGAAGTACAAGATATAACGATAAATATAACAGACCGAGAAGGAGTATTACACGAAGTTGTTGCACCAACCGATATGGCAATGAATTTAATGGAGCTTGTACGTTCATACGAGCTAGCTCCTGAGGGAACTATTGGAATTTGTGGCGGAATGGCAATGTGTGCTTCTTGCCAGTGCTATGTAAAATCAGCACATGAACTACCTGAAATGGGCGATGATGAAGATGCTATGTTAGCCGAAGCTTTTTATGTAGAAGATAACAGCCGTTTAGGGTGTCAGTTACAAATAAAACCTGAAATGGATGGTTTAGAAATCGAATTAGCTCCTGAGAGTTAA
>KGFFJA_00490 C-5 sterol desaturase
ATGATTTTTATAGAATATATAGCGCAATTATCAGAAGATAAACTCTTGTATTTTGCCCTGCCTATATTTTTTATAAGCATGTTTGTTGAATATCAATTCGCAAAAGAAAAATACCAGCTAAAAGATACTGGAATATCGCTATTAATGATGGTTTTTTCGGCTATTATAGAATTTATTCCAAAGGTTTTAGCTTTTATTGTATTTGTATATATATATGAAATCAGCCCATTTAAAGATGTTGTTCAACGTCAATGGTGGGCTTGGATTTTATTGCTGTTTGCCGATGATATTTCGTACTATTGGTTTCATCGCTTAAACCATGAAGTGCGGTTATTTTGGGCAGGACATGTACCGCATCATTCATCAATATATATGAATTTAGGAACAGCATTGCGCCAAGGTGTAGGTGAGCGAATTCATAAATTCTTTTTTTGGTTGTGGATACCGTTATTGGGTTTTGATCCATTAATGATGTTTACCGTGATGGGAATTAGTTTGATATATCAATTTTTTGTACATACAGAATTGATTGATAAACTACCTAAACCAATCGAATTTATATTTAACACACCCTCACATCACAGAGTGCATCATGCCTCTAATATTCGATATTTAGATTGTAATCATGCAGGTATTTTAATTATTTGGGATCGACTTTTTGGTACTTTTTCAAAAGAATTAAAAGCTGTTGAAAAACCTGTTTATGGGTTAACAGTAAATATTGAAACTAAAAATCCGATAACAGTAGCAACACACGAATATGTTGCTATTTGGAAAGATGTTAAACGCGCCAATAAGTTTTCAGACAAATTAAATTATATATTTAATTCACCTGGTTGGTCACACGATGGTGAAGATCATCGAGCGAAAACGTTACGTAAAAAAATGAATTTATAA
>KGFFJA_00495 Ferredoxin--NADP reductase
ATGATTACAACAGATATCTTAATAATAGGAGCAGGTCCAACAGGATTATTTACTGTTTTTGAAGCAGGACTGTTAAAATTACGCTGTCATTTAATTGACGCATTGCCACAACAAGGTGGGCAGTGCTCGGAAATTTATCCAAAGAAACCGATTTATGATATTCCTGCATATCCAGAAATTTTAGCGGGCGATTTAACTCATAAATTAATGGAACAAATTAAGCAATTTGAACCAGGATTTACCTTAGGAGAACGTGCTGAAACTATCGAAAAACAAGAAGACGGAAGCTTTATTGTAACCACCAATAAAGGAACAAAACACCAAGCACCCGTAGTAGCAATTGCAGGAGGTTTAGGAAGTTTTGAACCAAGAAAACCACCCATTCCAAACATCGCCGATTTTGAAGATAAAGGTGTGGAATACATGATTAAAGAGCCAGAATTATATCGCAATAAAAACGTGGTAATTGCTGGTGGAGGAGACTCTGCTTTAGATTGGTCAATTTTTTTAACTGATGTTGCAAAATCGGTTACTTTAGTACACCGAAGAAATGAATTTCGTGGCGCTTTAGATTCCGTAGAAAAAGTACAAGAATTGAAAAATGCAGGAAAAATCAACCTAATAACACCTGCAGAAATTAAAGGAATTGTTGGGCAAAATCATGTGGAAGGTGTTGTAATTTCTGAAAAAGATAAAGAAGAATACACGTTAAACTGTGATCATTTTATACCTCTTTTTGGTTTATCACCTAAATTAGGACCTATCGGAAATTGGGGCTTAGAGATTGAAAAAAATGCCATCAAAGTAAATAATGCGTTGGATTATCAAACAAATATTCCAGGAATTTATGCCATTGGCGATGTAAATACCTATCCAGGGAAATTAAAATTAATTTTATGTGGTTTTCACGAAGCAACTTTAATGTGTCAAAGTGCTTTTAAAATCATTTATCCTGATAAAAAATACGTAATGAAATACACCACAGTAGGCGGTGTTGACGGTTTTGATGGAACTCGAAAAGAAGCGCCAAAGGCGGTGATTAAAAAAATAGAATAA
>KGFFJA_00500 NifU domain-containing protein
ATGACAGCAACAGAAATACAGCATAATGTAGAGAAAGCTTTAGAAGAAATCCGTCCTTTTTTAATAAGCGATGGCGGAAATATTAAGCTTTTATCTATAGAAAATAATATTGTAAAAGTTCAATTAGAAGGAGCTTGCAGCGGTTGTTCTGTAAACCAAATGACCTTAAAAAATGGTGTTGAAGCAACTATAAAAAAGTACGCACCAGTTATTGAACAAGTAATTAATGTGGCTTAA
>KGFFJA_00505 Iron-sulfur cluster carrier protein
ATGTATCTTTGTAACTTAGCATTAATTAAATTAAATACTCAAATGAGTTTTAAAAAACAAGATATATACAAAGCTTTAGAAACAATTACAGCTCCAGGAGAAGGTAAAAGTTTAGTAGAAAGCGAAAACATAAAAAACGTCGTTACTTTTGGTAAAGAAGTAATTGTTGATGTAACCATTTCAAACCCATCTTTACAAGCAAAAAAGAAAGCTGAGGTAGAAATAACCAAAGCAATTCACACAAATGTTGATGCTACTATTGACGTAAAAGTGAATGTAAAAGTGGAGGTTGTTCAAAAAGAAAATCCGAACGAAATTAAAGGAAAAGTAATTCCTAATATCAAAAATATTATAGCAATCGCTTCAGGAAAAGGAGGTGTAGGAAAATCGACCATAACCTCTAATATGGCAGTTTCTTTAGCTAAAATGGGCTTTAAAGTAGGTGTTTTAGATGCCGATGTTTACGGACCATCACAACATTTAATGTTTGATGTGGCTACTGAAAAACCATTGTCAGTAAAAGTAGATGGGCGCTCAAAAATGAAACCTATTGAAAACTACGGCGTGAAATTATTATCATTAGGTTTCTTTACCGACCCTAATCAGGCAGTAATTTGGCGAGGACCAATGGCATCAAAAGCATTAAATCAATTAATTTTTGATGCAGATTGGGGAGAATTAGATTTCTTATTAATCGACTTACCTCCAGGAACAGGAGACGTACATTTATCAATCGTACAGGCAGTGCCAATCAACGGAGCCGTAGTGGTAAGCACCCCACAAAACATCGCCTTAGCAGATGCTAAAAAAGGAGTTGCAATGTTTCAACAAGAAAGCATTAATGTACCTGTTTTAGGAATTGTTGAAAACATGGCATATTTTACACCAGCCGAATTACCAGACAATAAATATTACATTTTCGGTCAAGGCGGAGCTAAAAATTTAGCAGAAGATATTAAAACAAGTTTCTTAGGCGAAATACCATTAGTACAAAGCATCCGTGAAGCAGGTGACGTAGGTCATCCAGTAGCCTTGCAAGAAAACACGCCGTTGGAAAATGCCTTTAAAGAGGTAACAAAATCAATGGTTGCCGAATTGTTAAAAAGAAATGAAAATTTACCAGCTACCGAAGTGGTTCGTATAACCACTATGAGTGGTTGTAGCACTAAATAA
>KGFFJA_00510 Por-Secre-tail domain-containing protein
ATGAAACAAAAAGACTTTTTAAAATTATTATTTTCAGTAGCCATTAGTGTATCTTCTTTTAGTACTACCTACGGACAACATACTTGGACTGGGGCAACTAATAATGATTGGGATACCAATACAAACTGGAGTAATAATATTGTTCCTCCAAATTCAACGGATGTAATTATTCCTAGTGGTTTAACAAATTACCCTACAAAATCAAGTGGTTTTATCTTTCTTAATAGCCTTATTTTTGAATCAGGTAGTTCTATATTGCTTGAAGGTGGTAATATTTTTAGTGATATTACTTACAAACGAAACCTTACTTCTAACTGGCATTTAATAGCATCTCCTATAAAAGACCATACCTTTGAAGCACTTATTGCTGATAACGATTTTGCAATAGGAACAGGAACGAATATTGGTATTGGTTTACATGACAATAGTCTTGCTACCCCTTGGCAATACAAAAGTGAAACCGCTACCGGAGCAATAGATAATAAATTAGGAATGGCGGTTAAGTTAAAGCCAAATTCTTCTACTATTGTTTTTAAAGGAAAAGCATTTAATGATATAGCTGTAACCAAACCTGTTGACGGAATTACTGATTTTACCTTAATTGGAAACCCATATTTAGCCTACTTAGATTCAAATCTTTTTTTTAGCAATATGGATAATTCTTTTCTTCTTAAAGAAAAAACAATTTGGCTATGGAATGGTACTGAGTATATTACAAAAAACTTAGCAGAGCCTATTAAAATAGCGCCAACTCAAGGTTTTTTTGTTAGAGCTATAGGGTCTATAAATGTTTATCCAGCGATGTTATCTCATCAATCAACAGATGTTTTTTTAAGACAAGCACCTACACCTTCTTTTGAATTATCTGTGGCTAATAATAAAGCTAAAAAATCGACTAAAGTATTTTTTATCGATAATAAAACTACAGGATTTGATAATGGTTATGATAGTAGTATGTTTAGTGGTGTTGAAAATAAGTTTGCTGTTTTTACCCAATTAGTTTCAGATAGTAAAGGAGAAAAATTAGCAATTCAAACTTTACCTAATGCAAATTACGAAAACACAATTATACCTGTTGGTTTAATTGCTAAAGCTAAAGAAGAAATAACATTTACTGTTAATTCTAAAAACTTACCTAAAGATGTTACTATCTATTTAGAAGATAGAAAAAATAAGACATTTATTAATCTGTCTAAAAATAAACATACTATTTCTTTAGATGAAAAAAGTAATGGTATTGGGCAATTTTACATACATACTCAGGCTAAAAAATTAAATCCTGATACTGTAAATGATTTAAATAACATCAATATTTACAATTCTGATGATAAAGAAATAAGAATTTCTGGCTTACAAGGAAAAGCTGTTGTTAAAGTATATAATACTTTAGGAAAGGAATTAGTTCAAGCACAAATTAACTCTAATGGTATTAATCAGGTTTTACTTCCTCATTTATCCGCAGGAATTTATATTGTTAAATTAAATACAGATTTAGGTTCTATCACAAAGAAAATTATTTTAAAATAA
>KGFFJA_00515 Cysteine methyltransferase
GTGAGTAGTAATCAAAATTTTTTCGAAAGAGTTTACCAAGTATCAAGGTTAATTCCTTATGGAAGAGTAACAAGTTATGGTGCTATTGCAAGGTATTTAGGAGCAGCCAAATCTGCACGAATGGTAGGTTGGGCAATGAATAATTCACATACCAAAGATGTTCCTGCACACAGAGTTGTAAATCGAGTTGGTTTGTTGACAGGAAAACATCATTTTGATGGAACAAACCTGATGCAGCAATTATTAGAAAGCGAAGGAATTGTTGTTATTGACAATCAAATACAAAATTTCGAAACTGTTTTTTGGAATCCAACAGATGAATTGTAA
>KGFFJA_00520 tRNA (guanine-N(7)-)-methyltransferase
TTGGGAAGCAAAAATAAACTGAAACGTTTCAAAGAAAATGAAACGTTTGAAAACGTACTTCAACCTACGAGAGAAGAAGTAATAGGAAATTTTTCTTTAAAAGGAAAATGGAATACATTCTTTAAAAACGACAACCCTATAGTTTTAGAACTTGGTTGTGGTAAAGGAGAATATACCATTGCCTTGGCAGAAAAAAATCCAGATAAAAATTTTATCGGTATTGATATTAAAGGAGCTCGTTTTTGGCGTGGTGCTAAAACAGCTATCGAAAACGATATGCAAAATGTTGCCTTTATTAGAACCCAAATAGAATTAGTTGACCACATTTTTGCTGAAAATGAAGTTGATGAAATTTGGATAACTTTTCCCGATCCACAAATAAAATATCAACGTACAAAACATAGAATGACTAATACCGCATTCTTAAAAAGATACAATCATATTTTAAAACAAGACGGTATCATGAACTTAAAAACCGACAGCGAGTTTATGCACGGTTACACCTTAGGTTTATTACATGGTGAAAAACACGAAATTTTACATGCAAATCATAACGTTTACGTAAATGAAGGGGCACCAGAAGAAGTAACTTCTACGCAAACTTTTTACGAAAAACAATATTTAGAAAAAGGGAAACCTATTACTTATATCCGTTTTAAGTTAAAGTATTAA
>KGFFJA_00525 DUF6341 domain-containing protein
ATGTTAGGATTAAATATTTTCAGATTAATTGCAGATTTATTTACTTTTATATTACAACCTTTCAAATGGTTGCGATTAGAAGTTGCAAAAGGTGATTTAGGTTGGTGGACTTCAAATGCCGTAAACTGGGTGTTTGTTTTTATTTTAATACTATTATTCGGATACTGGATGTGGCAATCAGCTACTTTCTTGAAAGAAGGAACTGAAGATAAAGCTTAA
>KGFFJA_00530 DUF6427 domain-containing protein
ATGTTAGCCAATTTTTTCGGTAAATCAAAACCTGTTAATTTTATGGTGCTTTTCGCACTGTTTTTAAGTTACTTTTCATTTAACTTAGTAACCAAAGATGTTTCCTTAGAAACAGCAAAAGAACTACTAGGTATCTTGCTTATTTTTAGTGTTTTCAATTTTATAATTACTAAAAATAAATTAACCTTTGACAACTCTTACGCCTTTTTATTTTTTGTATTACTTCTTGGTTTTTTTCCTGAAGCTATTCGTCTTGATAAAACTTTTTTAGTAGCTTTCAGTATCTTACTTTTTTCACGAAAAGTTTACAGCTTACAATCGTCTAAAAACAGCTTATTTAAACTATTTGACGGTGGGTTATGGCTTGGGGTTTCTTTTTTAATAGAGCCTTACTCCTTGCTTTTTGCCGTATTATTATACACCGCTATTTACCTGCACGAACACTTTACTTATCAAACATTATTAACTCCTTTTATTGGCTTTATAAGTGTTATTTTTTTGTTTTTTACTTATTGTTTTTGGTACAATGAAATGCCACTTTTTTACCAATTATTTGATTGGAATTTATCTTATAATATTGACTTTTACTTAACTAAAAAGCATTTATTTTCAATACTATTTATAGCTGTTTTAGTCTTTTATGCACTTATTTTAAAAACACCAAAAGCATTATCGGTACTAAATACCTTTAGAAAAAATTGGATTTTAACCTGTATTCACTTATTTATTGCCTTAATTACGGCGCTTTTAATACCGCATAAAACAGGCACCGAATTGTTATTTCTCTTTTTTCCGATAGCCATTGTTTTAGCCAATGGAATAGAATTGTTTCAAAAAAGTTGGATTTCCGATGCCCTATTATTGTTGTTTTTTAGCTGTTCAATAATCGCTAATTTTTTATAA
>KGFFJA_00535 Uracil phosphoribosyltransferase
ATGCACATTGATCACTTAGCCAAAGAAACTTCGATTTTAAATAAATTTTTAACAGAAATAAGAAGCGTTGAAATTCAAAAAGATTCCATGCGTTTTCGTAGAAATATTGAACGAATTGGTGAAATATTAGGCTATGAATTGAGTAAAAAATTAGCCACTAAAACCAATCAAATTACAACACCTTTAGGCGTAAAAGAAATAGAAACACCTGTTAACGACATTATTTTATGCTCTATTTTAAGAGCAGGATTGCCTTTGCATAACGGATTGTTAAATTATTTTGATGATGCCGAAAATGCTTTTATATCGGCATACCGTCATCACCCGAATAACGATGACGAATTTGAAATTGTAGTAGAGTATTTTGCCTCGCCATCAATTGAAGGAAAAACCTTGTTGTTGGTCGATCCTATGCTTGCTTCGGGGCGTTCGTTAGTAGCGGTTTACGATGCTATAAAAAAATATGGAACACCAAAAGAAATTCAAATAGTATCGGTTCTTGGTTCATCGGAAGGGGTAGAATATATTAGTAAATTTTTTCCTGAAAACACCCATTTATGGATTGCCGATATCGATAATGAATTGGACGATAAAGGATATATTGTACCAGGTTTAGGCGATGCTGGCGATTTAGCTTTTGGTACAAAAATGTAA
>KGFFJA_00540 Flavo-1 RNA
GCCTAGCCCCGATTGCAGCATTTGTTTGAGCTCTTTTTTGTTTTTCCTTTTAAAAAACAAAAAAAGCGAGTGCGTAAAGCGGGAAATTGC
>KGFFJA_00545 Alpha/beta hydrolase
ATGGAAAATTATATAATTTATAAAAATATTAAAATTTTTTACACCGAATCAGGTAAAGGAAACGCCCTTGTTTTATTGCATGGTTTTTTAGAAAGCTCAAAAATGTGGGAAGATATGGTTTGTAATTTATCAAAAACAAATCGGGTAATTTGCATTGATTTATTGGGGCATGGAAAAACCGATTCTCTTACTGAAATTCATACAATGCAAGCAATGGCTTTGGCGGTAAAATCGGTTTTAAAAACCTTAAATATTGAGCAATTTTATATAGTTGGTCATTCTATGGGAGGCTATGTGGCATTGGCGTTGGCTGAAAAATATCCGAAGGAAATAAAAGGAATATGCTTGTTAAATTCGAGCGCAGCAGCCGATGATAAAAACAAAAAAAAATTACGTGAAAGAGCCTGTAAAATGGCAGAAAATAATTATGAAAGTTTGCTAAAAATGTCTATTTCTAATTTATTTACAGCAAAAAACAAGGCAGATTTTCCTGCAGAAATAGCACAAATGAAAAAAGAAGTCTTCAAAATTACGGCTCAAAGTTATATTTCGGCAAGCCAAGGAATGCGTATAAGAGCAAATACCGAAGCCGTTTTACAAGGCGTTGAAAACCGCTTAATTATTGCAGGGAAAAACGATTCAATATTAAATTTTAAAGAAATTTCCGAACAGGCAAAGCGCACAAATACGCCTTTATATGGGGTCAGTGGCGGGCATATGAGCCATATCGATAATAAAAAAAACTTGTTAAAAATCCTTCATAAATTTATTACAGATTAA
>KGFFJA_00550 Branched-chain amino acid ABC transporter substrate-binding protein
ATGAACAAAACGAAAGATATATACGTTACAGGTTTCGCTTTATTTTCTATGTTTTTTGGCGCAGGAAATTTAATATTACCTCCTTATTTAGGAAAAAATGCCGCTGATTTATGGAGTTTGGTAACCCTTGGTTTTTTTATTACCGCCGTTTTTATTCCTATTTTAGGAATTTTAGCCCACGCAAAACTACAAGGAACCATGTACGATTTTGGTAAAAAAGTATCGCCTATTTTTAGTAGCGCTTACTGCCTAATTGTCTATGCAATTGCGGTGGCTTTACCCTCACCAAGAACCGCTTCGGTTACTCACGAAATGGCAATTGCTCCTTATTTTGAAAGCAGTTCTTTAATAACAAGTTTACTATATTTCAGCTTGGTTTTTATTTTTGTAATGAACAGAAATAAAGTATTAGATTTATTAGGAAAGTTTTTAACTCCTTTAATTATATTTATATTATTAGCCATTATTATTGTGGGAATATTTACCACGCCAAGCGCAATGAACCCCTCAATATTCGATGCGCCTTTTGTAAGCGGTTTGCTTGAAGGCTATCAAACTTTTGACGCTATTGGTGCCGTGGTTGTTGGTGGCGTGTTGGTTGTTTCGATGAATTTTAATAAAAATACCTCTTTCGAAATTAAAAAAGATTTAATTACCAAAGCAGGTTTTATAGCAGGTTTAGGGCTTTTAGTTATTTACGCAGGGCTTATTTATAACGGTGCATTATTTAACACTGTTTTTGCCGATGATGCCACTCGTTCAGAGGTTTTAAGCACTTTGAGTTCGCAAACTTTAGGAAATATTGGAACCTTATTTTTAGGTGTTTTGGTTGCCTTGGCATGTTTTACAACAGCCGTTGGGCTTATTACAGGAACAGCAGATTATATAAAAGGGATTTGCAAAAATTCGGATAAAGCATATATGGCAACGGCTATTTTTGCCTGTGTTGTAGGGGTTTTAGTTGGGCAGTTTGACGTAAAATACATCATAAATATTGCCCTACCTGCCTTGATGCTTGTTTATCCGACTACTATTGTTTTAATTATTTTAAACTTATTAGCTGATAAATATGCTTCAGGAATTGTTTTTAAAGCAGTGGTTTTTGTTACCTTAATTTTCAGTATTCCTGATGTTTTAGATTTTATTATTGATAAAGAACATTTAGCGCCTATCAAAAGTTTTATTCCACTAGCAACCCATAATTTAGGATGGGTTTTACCAGCGATTATTAGTTTTATTATTGCGAATGTTTTTCAGATGAAAAAGCAAAAAAGCGCTTAA
>KGFFJA_00555 DUF3575 domain-containing protein
ATGAAAAAAACACTTTTAATAGCGGTACTTTTTATCGGTTCATTTGCACAGGCACAACAAGAAGTTAAGGTAGATCTTTTAGATGCTTTGGCGCTTAAAACAGTAGAAGTTTCTTATGAATATTACACTACCGAACGTTCATCAGTAGGGCTTTCAACATTGATTAATTTTGAAAATAAATCCAAAGATTTTAGATATAATGAAAACTGGATGATTACGCCTTATTTCCGTCATTATTTTACAGATAATAGCAATTGGAATTATTTTGGAGAGGTTTTTATGGGAATTAACGGTGGCGAAAAAGAAGTAGATTTAGTGGGGTCAAATAAAAAAGAACACGAAAAATATACCGATGGTGCTTTAGGTTTGGTAATTGGATCTAAATATGTGTCATCAGGTGGTTTTGTACTTGATGTTTATGCAGGTTTAGGAAGAAATATGTTTACCTCAAAATCGCCAGTTGTTGTGCCTAGAGTTGGTATCAATTTAGGATATAGGTTTTAG
>KGFFJA_00560 Ferrous iron transport protein B
ATGAGTAAACGTATAAAAGTAGCATTAATAGGAAACCCAAACACAGGAAAAACCTCTTTATTTAATCAATTAACAGGCTTAACTCAAAAAGTAGGAAATTATCCTGGGGTTACAGTTGATAAAAAATCAGGAACTTGCCAATTATCAGAAAATAGCACAGCAATTATTACCGATTTACCAGGAACTTACAGTATTAATCCAACTTCGATGGATGAAAGCATTGTTTTAAAAAGTTTGCTAAATTCAAATGAAGACGAAAAACCAGATGTAATTGTAATTGTTGCCGATGTTGAAAATTTAAAGCGAAACTTATTGCTTTTTTCTCAAATTCAGGATTTAGAAATTCCAATCATTTTAGCCTTAAATATGGCGGATCAAATGAAAACTAAAGGGATTTCTATTGATATTGAAAATTTAGAAAAAGAATTACATACCAAAGTGGTTTTAATATCTGCTAGAAAAAATCAAGGAATTGATGTTTTAAAACAAGCAATAGAAAAGCATGATAATTTAGAAGTATATTCTAATTTTAAGGAAATCACCACTAAAATTGATGCTGATTATTTTGAAGAATTAGCTCAAAAAAGCACTAAATTTTCAGTCTATGAATTATGGATGATGCTTACAAAACAGCATAGCTCTTTACTTTGCTCAACTGAAAAAAATGCCTTAGAATTGTTTAGCCATGATGTATCTAAACAAAAAAAATACCAGCACAAAGAAACCATTTATCGCTATCAGAAAATAAATGATACTTTAAAGAAAACCTATCAAATTGACGCTTCAAAAGCAACAGATATTCGTTCAAAATTAGATACTATTTTTACCCATAAAATATTCGGATATTTCATTTTCTTCGGATTATTATTATTGATATTTCAATCGGTTTTTGAGTGGGCATCTGCTCCGATGGATTTTATTGACGGTTTATTTGCGAGTATTTCAGACCTTGCCAAATCGAATTTACCAGCAGGAATGTTTACCGATTTGTTATCCGAAGGAATTATCCCTGGAATAGGCGGAGTGCTTATTTTTATTCCGCAAATAGTTATTTTATTTTTTTTCATCGCCATTTTAGAAGAAACAGGCTATATGAGTCGGGTGGTTTTTTTAATGGATAAAATTATGCGTCGTTTTGGAATGAGTGGTAAAAGTGTTTTTCCATTAATTTCGGGAACAGCCTGTGCAATTCCTGCAATTATGGCAACCCGAACAATTACAAGCTGGAAAGAGCGTTTAATAACCATTTTAGTAACACCATTTACTACCTGTGCGGCGCGTTTGCCAGTATATGCTATTTTAATTTCCTTGATAATTCCTGATACTAAATTGTTTGGTTTTATAGGTTTACAGGGTTTAACTTTGTTAGGATTATATGCGCTTGGTTTTGGTTCGGCAATTATTGGTGCGTATATTTTACATAAAACATTAAAGATAAAAAACACCTCATTTTTTGTAATGGAAATGCCTAATTATAAAATTCCATCAGTAAAAAATGTATTTTTTGATGTATTGGAAAAAACCAAAGCCTTTGTTTTTGATGCAGGAAAAATTATTTTAGCTATTTCAATTATATTGTGGTTTTTAGCTTCTAACGGAGCTTCAAATTTTAAAAATGCAGAAAAAAATGTTACAGAAAATACAGCAAATAAGCAGTTGTCAAAACAAGAATTATCACAAAAAATAGCTTCTATAAAATTAGAAAATTCTTATATCGGAATGGCAGGGAAAGCAATTGAACCAATTGTAAAACCGCTTGGTTATGATTGGAAAATAGGTATCGGATTAATTGCTTCTTTTGCAGCAAGAGAGGTTTTTATCGGAACCTTGGCAACTATTTATAGCGTTGAAAATAATGATGATAATATCGCTACGATTAAAGCAAAAATGGCCTCTGAAATAAACGAAGAAACGGGAGAAAAACGCTTCAATTTTGCTACAGGAATGTCATTATTATTGTTTTATGCTTTCGCAATGCAATGTATGGGAACTTTAGCAATTGTTAAAAGAGAAACTAAAAGTTGGAAATGGCCAATGCTACAACTTTTTGGAATGGGATCTTTGGCATATTTATCGGCTTTTTTAGCCTATCAAATACTACGATAG
>KGFFJA_00565 Ferrous iron transport protein A
TTGTTAGTCAATATTATACGTATTATTTTGAGTTCAATTGCAAGTTTACAAATTGGTGAGAGTGGAATTATATCCGAAGAATCATTAGATGTTATTCCTTTAAAATTATTAGAAATGGGCTGTTTGCCTGGAACAGAAGTCGAATTGTTGCAAATTGCACCCTTAAAAGATCCGATATATATCTGCGTAAACGGAAGCCATTTAGCAATTCGAAAAGAGATGGCTAGCCAAATTTTAATTACCAAAATTTAA
>KGFFJA_00570 DNA polymerase III subunit delta
ATGACTTTCGATAAAATTATAGGGCAAGAACATATTAAAAAACATTTACAGCAATCTGCGGATAACAACCGAATACCTCACGCACAACTTTTTGTTGGTAAAGAGGGTTCAGGAACGCTGCCTATGGCAATTGCCTACGCCCAGTATTTGCTATGTAATTCGTCAAATAATGCGGATGCTTGCAATTTAAAATGCAACAAATTACAACATCCTGATTTGCATTTTGCCTTTCCTGTAACCACCAACGATGCGGTAAAAAAACACCCTGTTAGTAATTTATTTTTAGCCGATTGGCGTTCTTTTATTGAAAAACAACCCTACGGAAGTCTTTTTAATTGGTCGCAACAAATTGGGGTTGAAAATAAACAAGGACAAATTGGGGTTGATGAAGCTTTTGATATTGTTAAAAAACTGCAATTAAAATCATACGAAGGTGGTTTTAAAGTGATGATAATTTGGATGGCAGAAAAAATGAATATCGCTTCGGCAAACAAATTATTAAAACTTATTGAAGAACCACCCGAAAAAACAGTTTTTATACTGATAACCGAAGATGAAGAGCAGATTATAAACACCATAAAATCGCGCTGTCAGGCATTAAATTTCCCTGCTTTAAGCGAAGCTGATATTGCCAATTCCTTGGTTAAAAACAAACAGGTATCAGAAAATGAAGCCATTAAAATAGCGCATCAATCCGAAGGAAATTACAACAAAGCGCTGCATATTTTAAACAATAATTCGAACGATTTAATTTTTGAAAAATGGTTTATTACTTGGATTCGTGCTGCTTTTAAAGCCAAAGGAAATGCGGCTGTTATTCAAGATTTAATCGGCTGGTCGGAAACCATTGCAAAAACAGGACGAGAAACACAAAAACAGTTTTTACAATATTGCTTACAATTTTTTAGACAGGCATTATTGTTAAATTATGGTGCAAATGATTTGGTCTTTTTAGAAACAAAAACGTCTAATTTTCAATTAGCAAAATTTGCTCCTTTTATACATAGCGGAAATATTTTAATTATTGATAAAGAACTAAATGATGCGCAATATCATATTGAGAGAAACGGTAATCCTAAAATTATTTTGTTAGATTTATCAATTAAATTAACCCGACTTTTACACAGTAAAGAAGAAAAAGCGTAA
>KGFFJA_00575 Histidine kinase
ATGATATTATTGGTATTATTGGCATCGGTTTTAATTGTTACAGTAACCATAATTCAATACGGCGAACAAACCCAAGACTATAATATTCAGCGCTTTAACAGGAAAGAAAGCGCTACAAAACACGATATAGAAATTGAGTTAAAACGCAAAACAACTTACCCGATTACCACCGATAATTTAGCCAAAATATTTCAAGACCGAATTTACGATATCGCCTATGTTCATAAATTAACCGTGTCAATGTACGACATGAATGGGCGGCTTTTAAAATCGTCAATTCCCTATAATTTTGATCAAAAAAAAGCACCCAATTTAACCACAGAAATTGTTACTGAACTGGCTAATAATTCCAATCATAAAATTTTAAAAAGCCGAAATAATAAAGGAATTACTTATCAATCATCATATACCTATATAAACGATACCCGCTTTAAACGAATTGGACTTTTAGAGCTGCAAATAGCCCAAGATAACGAAGAGCAAAAGCAGGAATTACGAGAATTTATATCACGTTTATTGCTTGTCTATTTACTGATGTTTGTTATTGCTATTGCATTGGCATATTTTTTATCGAGCTATATTACACGCTCTATTCAAACGATTTCTGAAAAAATTAAAGAAACACGTTTAAATCAACGAAACGAAAAAATCACTTTAAATTCAGCAAGTTCAGAGATAAATTCATTAGTTGATTCGTATAATAATATGATTGATCAGCTAGAAGAAAGCGCCGTAAAACTAGCCAAAAGCGAACGAGAACAAGCCTGGCGAGAAATGGCAAAACAGGTGGCACATGAAATTAAAAATCCGCTAACACCGATGCGCTTATCGGTACAAAGTTTTGAAAGAAGATTTAATCCTGAAGATCCAAAAATTAAAGATAAACTAGCTGAATATAGCGAAACACTTATTCAACAAATTGATGTAATGAGCGCTATTGCTTCTGCATTTTCTGATTTTGCAAAAATGCCCACACAGCGTCGTGAAAAACTCGATGTCGTAGATGTTGTAAAACATTCGTTAGATATTTTTACCGAAGATTACATTTATTTTGTTCCCAAAGAACCCGAATTATTTGCCTATTTAGATAAAACACAATTAATTAGAGTTTTAACAAACTTAGTTAAAAACGCTACACAAGCAATTAAAGAAGATGAAAAAAATCCGAGAATTGAAGTAAAAGTAACATCCGAAGGAAATAACGTGAAAATTACCGTTTCTGATAACGGAAAAGGTATTACAACTAAAAATAAAGAGTTAATTTTTGAACCTAAATTTACCACAAAAACAAGTGGAATGGGCTTAGGTTTAGCCATGATAAAAAATATAATTGAAGCCTATGATGGTTCTATTAACTTCACATCAACAGAAGGAATTGGAACTGTTTTCACTGTAATTTTACCAAAAACTTAA
>KGFFJA_00580 enoyl-CoA hydratase/isomerase family protein
ATGAATTTCGAAAACATCTTAGTAAAAACCACTAACGGATTAGCAACAATTACCATTAACAGACCTAAAAAGTTAAATGCTTTAAACAGCGCTACCATTAACGAATTAAGTACTGTTTTTGAAAATTTAGAAGATGATACTAGCGTAAAAACAATCATTATTACTGGAAGCGGAGAAAAAGCCTTTGTAGCGGGTGCAGATATTTCAGAATTTGCAAATTTTACCACAGAAGAAGGTGAAAGGTTAGCTAAATTTGGACAGGAATCGTTATTTGATTTAGTCGAAAATTTATCAACCCCTGTAATTGCAGTTATTAATGGTTTTGCCTTAGGTGGCGGATTAGAATTGGCAATGGCTTGTCATTTTAGAATTGCTTCTGACAATGCAAAAATGGGCTTACCTGAAGTTTCTTTAGGGGTAATTCCTGGCTACGGAGGCACACAACGCTTGCCTCAATTAGTTGGTAAAGGAAAAGCAATGGAGTTAATTATGACCGCAGCTATGATCTCTGCTGAACAAGCAAAAAATTGGGGCTTGGTAAATTATGTAGTTCCTCAAGAGGAATTAGTACCCTTAGCAGAAAAATTAGCAGGTAAAATAATGCGCAATTCATCAGTAGCAATTAGTGCTGCAATTAGAGCTGTTAACGATAATTTTAAAGACGGAATTAATGGCTACGAAACTGAAATTACCGAGTTTGGCGATTCTTTTTCTACAGCTGATTTTAAAGAAGGAACAACAGCTTTTTTAGAAAAAAGAAAACCAAATTTTCCAGGAGAATAA
>KGFFJA_00585 Phosphohydrolase
ATGAATGAAAATCAGATAATAGAAAACACGATTTCCTTTGTAAAAAAAAACTTGCAAGGGGCAGAAGCCGGGCATGATTGGTTTCATATAGAACGTGTTTATAAAAATGCGTTGTTAATTGCTAAGGATGAAAAGGTGGATGTTTTTATAGTATCGTTAGGTGCTTTATTACACGATATTGCCGATGCGAAATTTTATAATGGCGATGAAACAATTGCTCCTAAAATGGCGCGTCAATTTTTAGAAAATCAGCAATTAAATGAATCAATAATTCTTCATATAGAAAATATTATTAAACATATTTCCTTTAAAAGTAGCTTAGATAAGTTGTCATCAGCTCAAAAATTTAGCTCCCCAGAATTGGCGGTAATTCAAGATGCCGATAGGTTAGATGCAATTGGCGCTATCGGAATTGCCCGTTGTTTTAATTACGGCGGCTTTAAAAACCGTGGTTTATACGACCCTGAAATACCTGCAAATTTAAAGATGACAAAAACCGAATATAAAAATTCAACAGCTCCAACAATTAATCATTTTTATGAAAAATTATTGCTTTTAAAAGATAAAATGAATACTAAAACAGCTAAAAAAATTGCCCTTGCTAGGCATGAATATATGCAGGATTTTTTAACTCAATTTGATGCTGAAATTAATGGTGTATTGTAA
>KGFFJA_00590 Aspartate-semialdehyde dehydrogenase
ATGAAAGTAGCAGTTGTAGGAGCCACAGGAATGGTCGGTAATGTAATGTTACAAATATTAGCAGAACGTAATTTTCCTGTAACAGAATTAATTCCTGTTGCATCGGAACGTTCGGTAGGAAATCAAATTGAATTTAAAGGAAAAAAATATTCGGTTGTAGGTTTGCAAACAGCCGTAGCTATGAAACTCGATGTAGCATTGTTTTCAGCAGGAGGCGAAACTTCTTTAATTTGGGCACCTAAATTTGCCGAAGCAGGAACAACCGTTATTGATAATTCATCGGCATGGAGAATGGATGATACTAAGAAATTAGTCGTTCCTGAAATTAACGGAAATGTTTTAACTGCTCAGGATAAAATAATAGCAAACCCGAATTGTTCGACCATTCAATTAGTGATGGCGTTAGGACCTTTACATGAAAAATATAAGATGAAACGTGTGGTTATTTCTACCTATCAATCGGTTTCAGGAACGGGCGTAAAAGCGGTTCAGCAATTAGATAATGAAGAGGCAGGGATTGATGGCGAAATGGTATATCCACATCCAATTGGAAGAAACGCCTTGCCACATTGCGATGTGTTTTTAGAAAACGGTTATACCAAAGAAGAAATGAAATTAGTCAAAGAACCAAAAAAGATTTTAGGCGATGATTCTTTTTCTGTAACAGCAACCGCAGTTCGAATTCCTACGGCAGGCGGACATTCAGAAGCTGTAAATGTGCAGTTTGAAAATGATTTCGACTTAGCAACTGTACGTGAAATTTTAGGTAAAACCGACGGTATAATTGTACAAGATGATGTGCAAAATAATGTATATCCGATGCCAATTCTGGCACATAATAAAGATGAAGTTTTTGTAGGACGAATCCGAAGAGATGAATCGCAACCAAAAACCTTAAATATGTGGATAGTTGCCGATAATTTACGAAAAGGAGCCGCCACAAACACCATTCAAATTGCCGAATATTTAGTAGCTAATAAGTTACTTTAG
>KGFFJA_00595 tRNA uridine(34) hydroxylase
ATGCAACTGTACAATAAATTAAGCGCTAATGAGCGTGCTGCTTTAATCGATGAAGCAGGGAAAGACCGTATTACTATTTCATTTTATCAGTATTATAAAATAGAAAACCCTCAACTTTTTAGAGATAAATTGTTCTTAGAATGGAACGAATTAGATGTTTTAGGTAGAACCTACGTTTCTTACGAAGGAATTAACGCCCAAATATCAGTAGCTTCTGAAAATTTCTTAGCCCTAAAAAAACAATTAGATGCTATTTCATTTTTAAAAGATATTCGATTAAATGTAGCTGTTGAGCATAACAATAAATCGTTTTTAAAACTAAAAGTAAAGGTTCGTAAAAAAATTGTTGCTGATGGTTTAAATGATGAAACTTTTGATGTAACCAATAAAGGTGTGCACTTAAATGCCAAAGATTTTAATGAAATGCTAGCAAACCCAAACACGGTTTGTGTAGATATGCGAAATCATTACGAAAGTGAAATTGGTCATTTTGACGGTGCAGTAACACCCGATGTTGATACTTTTAGAGATTCATTAGATATTATTGAACAAGATTTAAAAGATAACAAAGAAGATAAAAATCTATTGATGTATTGTACTGGTGGAATCCGTTGCGAAAAAGCATCGGCATATTACAAACACAAAGGTTTTAAAAATGTTTTTCAGCTAGAAGGCGGAATTATTGAATATACGCGTCAGGTAAAAGATGAGGGAATCGAAAATAAATTTATCGGTAAAAATTTTGTTTTTGACCACAGAAGAGCTGAACGAATTACCGATGATGTAGTTTCTAATTGTCATCAATGTGGGAAATCTTGCGATAATCACACCAATTGTGCCAATGAAGGTTGTCATTTATTGTTTATTCAATGTGATGAATGTGCTGAAAAAACAGAAAATACCTGTTCAACCGATTGTCAGGAAATTATTCAATTATCTTGGGAAGAACAAAAAGCCTTGCGAAAAGGTACACATGCTAGTAATAAAATCTTCAAAAAAGGACGCTCTGAAGTGCTAAAATTCAAGAAATAA
>KGFFJA_00600 Peptidase U32 family
ATGCAAAAAATAGAATTAATGGCACCTGCTGGTAACTTCGAATCGTTACAGGCTGCCTTAGATAATGGTTGTGATTCTATCTATTTTGGGGTAGAGCAATTGAATATGCGCGCTAGAGCAACCGTGAATTTTACCTTAGATGATTTAGACGAAATTTCAAAACGTTGTTCAGAAAAAGGAGTTAGAACCTATTTAACTTTAAATACTATTGTATATGACCATGATTTATCAATTGTAAAAACCTTGATAAATAGTGCTAAAAAAGCAAATATTACAGCCGTAATCGCTATGGATCAAGCGGTAATTGCCATGGCAAGAACTGCACAAATGGAAGTGCATATTTCAACACAAATTAATATTACAAACATTGAAACTGTGAAGTTTTACGCAATGTTTGCCGATACAATTGTATTGAGTAGAGAACTTAGTTTGCGTCAGGTAAAAAGTATTACTGAACAAATTGAAAAAGAAGCTATCAAAGGACCTGCAGGACGTTTACTCGAAGTTGAAATATTCGGACACGGTGCTTTATGCATGGCGGTTTCGGGTAAATGTTATATGAGTTTACATTCGCATAATTCATCAGCAAATAGAGGTGCTTGTAAACAAAACTGCCGTAAAAAATATACCGTAATTGACCAAGAATCTGGTTTCGAAATGGAATTAGATAACGAATATATTATGTCGCCAAAAGATTTATGTACTATTGATTTTCTTGACCAAGTTACCGATGCAGGAATTAAAGTCCTAAAAATTGAAGGACGAGGAAGAGCACCTGAATATGTAGCGAAAGTGATTAAATGTTACCGAGAAGCAATTGATGATATTGCCAAAGGAACTTACAGTAAAGAAAAAGTTATCGGCTGGATGCAAGAACTTGAAAAAGTATACAATCGTGGGTTTTGGAATGGCTATTATTTAGGACAAAAATTAGGCGAATGGAGTAAAGAACCTGGTTCACATGCTACTCAGAAAAAAGTATATCTTGGTAAAGGAATGCACTATTTTTCAAAGGCTGAAATTGGACAATTTAAAATTGAAGCCTACGACCTAACAATTGGCGATACCATTTTAATTACAGGACCTACTACAGGCGCTCAAGAAATGGAATTAAAAAGTATGTTTGTTGATGATAAAGAAGCACAAACAGCCACTAAAGGAGATGAAGTTACCATGAAATTAGACTTCAAAATTCGTGCTTCGGATAAATTATATAAAATTGTAAAAACTGAATTTGCTAAAAATTAA
>KGFFJA_00605 4Fe-4S ferredoxin-type domain-containing protein
ATGGTTGTAATTACATTGCAAAGAAAGAAATGTATTGGTTGTAACTATTGTGTAGAAGTTGCACCTGCACAGTTTCAAATGTCTAAAAAAGATGGGAAATCAGTACTGTTACATTCTTTAGAAAAAAAGGTTTTTTTACGATAA
>KGFFJA_00610 His-kinase domain-containing protein
ATGAAAATAATCGGTTTTATAGTTTTCTTTTTCCTGTGTACAACATATACTTGCTTCGCAGAAAAAAATAGTGACACTATACTTTCAAATACTATAGATAAAAAAGAACTCACTTTTTTTAAAATTAAAAAATACCTTAAAGATAAGCTATTTACATATGAAGAAATAGAAAGACTTGAAAGAGCATTAAAAGAAGCTATAATAGCAAAAAATAATGCAAAAAGACTTGAAATATTAAATCAGATAGGGAATTTTTATAGCCAACAAGATAACCTTCGAGAAGCCTTAAATTATCATCAACAAGTGTTAGATATTGTACCTAACACAAAAAATCAAAACAGCGATGTTAAACGAAGTACTAGTATTGCAATAAATAGTATTGCTATCATTTATGTATCTTTAAAACAATATGAAAGAGCTTTAGATTTATTTAATCAATCGATTCCTATACAAAAAAATATAGGAGATATTAGTGGTTTAGCAGTCACTTATCAACAGCGAGGAGTTACATATCAAAAAATTGGAAATTTAGATAAAGCATTAGCTGATTTTAAAAAATCGTTAGCCTATAATACAGAGGATGAAGATAAGCTAATTACAGTAATTTGTCATAATAGTATAGCTAATGTTTTAATTTTAAAAAGGAAATATAAAGCAGCTCATACTTGTTTAATAGAAACTTTAACACTTGCTGAAAAATTGGCTAATAGTGATATTTTATCAAAAGTATATAATAGTTTAGGTTGGGTGTTTTTAAAATTAAAAAAATATAAAAAGGCTAATTATTACTTAGATAAATCATTAGAAATAGGATTGAAAAACAATAACGTATCAATTTTAGAAAGTTGTTATGAGCATTTATCAGAATTAAATAAACAAACAGAAAATTATAAACAAGCACTAAATTATTATCAAAAATCAATAGAAATAGCAAAAAAAACATTTAATGATAAGAATATTCGGTATGTAAATAGTCTTATTAATAAATACGATGTTGAAGTAAGTGCTAATAAAATAAAAAAATTAGCGATTGAAAATAAAATAGCTAAAATAAAACACATTCGAAATAGAAATATTTTAATTATAGTATTAATGTTGCTTGCTTTTTTTGGCTTTTTATTATATTCAATATACAGACAGCGTTTGTTGAAAAATGAAAAACAAATATTACTGTTAGAGCAAAAAACGTTAAGAATTCAAATGAATCCTCACTTTGTGTTTAATGCCCTGAATTCGATTAAATTATATATTATTAATAACGAACAAAAAAATGCGGTGTATTATTTGAATAAATTTTCAAAATTAATGCGTAACATTTTAGAGTCGACCATAATAAAAGAAGTTACTTTAAATGAAGAACTCAAAACAATGAATTTGTATATGAGTATTGAAAATATTAGACTTTCAAATGCTATAACATATACTCAAAATATTAACGAATCTGTAAATTTAGATAGAATTAAAGTTCCTCCATTAATCTTACAACCTTTTCTAGAAAATGCAATTTGGCATGGATTATCGTCAAAAAAAGGAAGTAAAAAATTAGAAATATCTATTTTTAAAATAGGTGAAGAGTTTATTAAAGTTGAAATAGAAGATAATGGTATTGGTAGAAGAGAAGCGCTTAGAATTAAAAATAATAAGACGTTAAATCGAAAATCAATAGGAATTTACTTAACCAAAGAGCGATTGAAAAACTTTTCCACACAATTTCAAAATGATTATTCGTTAATTTATATTGATTTGCTAGACGAAAATGGTAAGGCAAAAGGCACAAAAGTTTCTTTAAAAATACCTTTGTATTAA
>KGFFJA_00615 LytTR family transcriptional regulator
TTGTCTAGTTTTAAAGATGATTTAGAAATTATACAAACATTTACTCAAGCAGAACAAGCTATAAAATATATCAACAATAATCCGATTGATTGTCTTTTTTTAGATATTGAAATGCCAACAATGGACGGTTTTCAATTGTTAGAAAAATTAGATAAAAAAGATTTTGCCATTGTTATTACAACTGCTTATAGTGAATATGCTATAAAGGCTTTAAAAAATGATGCAATTGATTATTTATTAAAACCCATAGATTCTGATGATTTAGAGGTAACATTAAATAGGGTTAAAAATTACCATGAAAAAAGTAATAGCAGTGAAAAAATTGAACAAATACTTTCTAATTTTAATAAAAAGTTCAACAAAAGAAAAATTACAATCAATACCGATGGAAAACTAATTTTTTTAAAACAATCGGAAATTGTGTTTGTAGAGTCTGATGGTAATTATTGCACAATTCATACTATTAATAATAGAAAAATTGTAGTAACAAAAAAATTAAAAGAAATAAATGCACTACTTCCTGAAGAGCATTTTTTTAGAATTCACAATTCATTTATTATCAACTTAAATAAATTAAAACAGTTTATAAAATCGGACGGATATGTTATTTTAGAAGATAACCATAGAATCCCTGTTTCTCGTCAAAAGAAATCAGATTTTTTAGAAAAATTTTAG
>KGFFJA_00620 50S ribosomal protein L27
ATGGCTCATAAAAAAGGTGTCGGTAGTTCGAAGAATGGTAGAGAATCAGAATCGAAACGATTAGGAGTAAAGATTTTTGGAGGACAAGCTGCTATTGCAGGTAATATTATTGTTCGTCAAAGAGGTACAACGCACAATCCAGGTAAAAATGTTTACATGGGGAAAGATCATACTTTACACGCTAAAGTTGATGGTGTTGTTGCTTTTAGAAAGAAAAGAAATGACAGATCATACGTTTCTATAGTTCCTTTCGAGGCTTAA
>KGFFJA_00625 50S ribosomal protein L21
ATGTACGCAATCGTAGAGATAGCAGGGCAGCAATTTAAAGTAGCAAAAGACCAAAAAGTATTCGTACACCGTTTACAAGACGCAGAAGGATCAAATGTAACATTTGAGAACGTTATGCTAATTGCAGACAATGGTAACGTAACTATTGGCGCCCCAGCTATAAAAGGTGCAGGAGTAACTGCAAAAGTATTACGTCACTTAAAAGGTGATAAGGTAATCGTTTTCAAGAAGAAAAGAAGAAAAGGTTACAAAAAGAAAAACGGACACAGACAGTATTTAACTGAAATTCAAGTTGAATCTATCGTTGCTTCTGGAACTTCTAAAGCTGCTCCAAAGGCTGCTAAAGCTGCACCAAAGAAAGCTGCAAAAAAAGCTTCTAAAGCTGATGATTTAACAAAGATTGAAGGTGCTGGACCTAAAGCTGCTCAAGCTTTAGTGAACGCAGGAATTGATACTTTTGCGAAAGTTGCAAAACAAGACCCAGCTACATTAAGTAAAATTTTAGTAGAAGCTAGTTCTCGTTTATCTCACTTAGTTACTACTACTTGGCCAAAACAAGCACAATTAGCTGCTGATGGTGAGTGGGATGTATTAAAAGTGTTACAAGACAAGTTAGACGGAGGAATTGAAAAATAA
>KGFFJA_00630 Flavo-1 RNA
GCCTAGCCCCGATTGTAGCAATTGTTTGAGCTCCTTTTTTGATTTTTTTTCAAAAAAGAGCGAGTGCGGAAAGCGGGAAATAGC
>KGFFJA_00635 Peptidase M16
ATGAAAAAAAGTATGATAACTCTTTCAATGGCTTTACTTGTTGGCTTCTATGCTACTGCTCAAAAAGTCGAATTTAAAGAGTACGATTTAAGCAACGGAATGCACGTAATTTTGCATCAAGACAAGTCTGCTCCTGTAGTAACAACAGCAGTAATGTATCATGTTGGCGCTAAAGATGAACAGCCAAACAGAACAGGAATGGCACATTTTTTCGAACACTTATTATTTGAAGGAACAAAAAACATTAAAAAAGGAGACTGGTTTAAAATTGTTTCATCTAATGGAGGAAAAAACAACGCCAACACCACCGATGATAGAACTTATTATTACGAAGTATTTCCTTCAAACAACCTAGAATTAGGTTTATGGATGGAGTCGGAACGTTTATTACACCCTGTAATTAATCAAGGCGGTGTTGACACTCAAAACGAAGTTGTAAAAGAAGAAAAAAGATTACGTGTTGACAATCAGCCGTATGGAAGCTTCTTAGAAAATGTTAAAAAGAATATTTTTAAAAAGCATGCTTATAAAGGAACTACTATCGGAAAAATGAAGCATTTAGACGACGCTACTTTAGCGGAGTTTTTAGCCTTTAATAAAAAATTCTACGTTCCTAATAATGCTACTTTAGTTGTTGCTGGTGATATCAATATCAAAAAAACTAAAAAATTGGTAGAAGCTTATTTTGGAAACATACCTAGAGGTGCCGAAGTAACAAGAAAATTTGTAAAAGAAGCCCCAATTACCAAACAAATAAATGCCAAGGCGTATGATGCAAATATTCAAATTCCTGCAATTGTAAATGCCTACAGAACTCCTTCTATGAAAACTAGAGAAGCGAGAGTTTTAGACATGATTTCAACCTATTTAAGCGATGGAAAAAGCTCTATTTTATATAAAAAATTAGTCGATACTAAAAAAATGGCATTACAAGTAGGTGCTTTTAGTCTTAGCCAAGAAGATTACGGAACTTACGTGGTGTATGGGCTTCCTTTAGGAAAAACTTCTTTAACTGATTTAACCAAAGAAATTGATGAAGAAATTGTAAAAATACAAACCAATTTAATTTCAGAAAAAGCCTATCAAAAATTACAAAATAAATTTGAAAATGATTTTGTAAATGCTAACGCAAGTGTTGAAGGTGTTGCAAATTCTTTAGCTCGTTTTAACGTATTATATGGCGATACCAATTTAATAAACACCGAAATTGATATTTTTCGTTCTATTACTCGTGAAGAAATTAGAGCTGCTGCAAAAAAGTACCTAAACCCAAATCAACGATTAGTTTTAGAATATTTACCAAAAAAAGAAATAAATCAAAAGACATTAATATATTATGAAAACAAAAATAGTATCACTTATCGCAATTTTAGCAATGTCTTTTGCTACCACTGCACAAATAGATAG
>KGFFJA_00640 Peptidase M16
ATGTCTTTTGCTACCACTGCACAAATAGATAGAAGCGTACAACCAAAACCAGGACCAGCTCCAAAAGTACGATTAGGTAAAGTGAAAAAATTTACACTACCTAATGGTTTACAGGTAATTATGGTTGAAAACCATAAATTACCAAGAGCATCTGCTAGCTTAACTATTGATAACAAAGCCGTTTTTGAAGGTGAAAAAGCAGGTTTATCAAGTGTTATGGGAAGTTTGTTAGGACGTGGAACAGCAAACATTACCAAAGATGAATTTAACGAAAAAGTAGATTATTTAGGTGCTTATGTTGACTTTTATAGCTCAGGTGCATCGGCAAGTTCATTAATTAAATACTTTCCTCAAGTATTAGAATTAATGGCTGATGGCGTTAAAAACTCAGCGTTTACTAAAGAAGAATTTGATAAAGAAATTGCCGTTACTTTAGACGGTTTAAAATCAAATGAAAAAAGTGTAACTGCTATAGCAAGAAGAGTTGAAAGTGCTTTAATCTATGGAAAAAAACATCCTTTCGGAGAGTTTACAACCAAAAAATCAATTGGTAATATTACCCTTGCTGATGTTAAAAATAACTTCAATACTTATTACAAACCAAACAACGCTTATTTAGTTATTGTTGGAGATATTAACACTTCAAAAACTAAAAAAATGGTTACTAAATTATTTAGTAATTGGAAAAAAGGAAACGTACCTGCTGTTGCTTTTGATAAACCAAAAAACGTAAACAAAACCGAAATTAACTTTATCAATATGCCTAATGCAGTACAATCGGAAATTGTAGTAGCAAATAATATCGATTTAAAATTAGGCGATAAAGATTACTACGCTGCAATATTAGCAAACACCATTCTTGGTGGTGGCGGAACTGCACGTTTATTTTTAAATTTACGTGAAGACAAAGGCTATACTTATGGTTCATATTCTAGTATTAGACAAAGTAGAGATGCTGCAACATTTAGGGCTAGCGCTAGTGTTCGTAACATTGTTACCGATAGTTCAGTCGTTGAAATTCAAAAAGAAATTCGCAAAATTAGAACACAAAAAGTATCTGATGAAGAATTGAAAAATGCCAAAGCAAAATATGTAGGTAATTTTGTAATGGAAGTTCAAAAACCTGTAACTGCTGCTCGTTATGCTTTAAATATTGCACGTTATAATTTACCTACTGATTTTTATGAAAACTACTTAGAAAACATCAATTCAGTAACAATAACCGATATTCAAAATGCTGCTGTAAACTATTTTAAAGCAAACAATGCTCGAATTATAATTACAGGAAAAGCAACAGATGTTTTAGAAAACTTAGAAAAAAACAAAGAATATAGCATTCAATATTTTGATAAAGAAGGAAATGCTACTGCAAAACCTGCAATGAGTTTACCTGTTCCTAAAGGTGTTACTTCTACCTCAGTAATTGACAACTATTTTAAAGCAATTGGTGGTACAGATAAAATTGCAAGTGTAAAAACTTTAAAAACTACTTCAGAAGCTAAAGTTCAAGGAATGCAATTAACTTTAGTTCAAAAAAGTGCTGCACCTAACAAAACTTCAACAATTGTTTCAATGGCAGGAAATGTAATGCAAAAAGAAGTTTTTGATGGTGTAAATGGCTATCAAGAAGCTCGTGGGCAAAAGAAACAATTAAAAGGTAAGGAACTTGAAGATGCAAAAAATAATGCAGCTCCTTTTGCTGATGCAGCCTATAAAAATGGTACTTTAAGCAGAATAGAACCTATTAACGGTAAAAATGCCTATGTAATTATCTTCCATAAAAAAGAAATTTTTTATGATGTAAAATCAGGCTTAAAAGTGAAAGAAGTATCGGTAGCTAAAGGACCTCAAGGAGAGGTAAAAGTGCCTTTAGAATTCTCTGATTATAAAGAAGTAAACGGAATTAAATTTCCTCATTTAGTAATCCAATCAATGGGACCTATGAAAATGAACTTCAAATTAAAAGAAGTAAAAATTAACGAAGGTGTTTCTAATACTGATTTTCAGTAA
>KGFFJA_00645 Permease
ATGAATAGTAAACAAGTTAAATGGTTGTATTTAATAGTGCTTGCACTTGTTTGGGGAAGCTCTTTTATATTGATGAAAAAAGCATTAATTGGGGTAACTCCAATACAATTAGGAGCTTTAAGGATTTTAATTACTGCTATTTTTTTATTACTGATAGGTTTTAAAAGTCTTAAAAAAATTCAAAAAAAACATCAAATTTATATTTTATACACTGCTTTTTTAGGAACTTTTTTTCCTGTTTTTATGTATGCTTTTGCAGTAAAAGGTATCGACAGTGCTATTACTGCTATTTTGAGTTCGCTAACACCTTTTAATACGTTTATTTTAGGAGCTTTAATTTTTGGATTTGCCTTTAATAAAAAACAATTTATAGGTATTTTAGTCGGTTTAATAGGAACACTTATTCTAATTTTAAAAGGTGCAGAACTGAATCCTAATCAAAATTATTGGTATGCTATTTTGGTTGTTTTTTCATCTATCGGATATGCTTTTAACGTAAATATAATCAAAAAGTATTTATCAGATTTAGACGCCTTGGCAATAACAACAGGTAATTTTTTAGTATTGATTATTCCTGCATCTTTAGTGTTATTTTTTTCTGATTTTTTCACATTATTTGAATTAAACGATCAAATGACTACGACATTTGGGTATATAACTATTTTAGCTATTTTGGGAACAGGAATTGCAAAAATATTGTATAATAAAATGGTACATTTAACGACTCCTATTTTTGCATCATCAGTAACTTATTTAATCCCGATTGTTGCTGTTGCCTGGGGTTTAGCTGATGATGAAAAATTAAGTTTAGTTCAATTATTAGCTGGTGGAATTATTTTATTTGGTGTTTGGTTGGTAAATAAGGCGAAATAA
>KGFFJA_00650 HMA domain-containing protein
ATGAAATTTCAAAAAATAGTATTTGCACTTGCTTTAGTTAGTTTTTTAGTCATCGGATGTAAAAATGAGGCAAAAAAAGATGCAAAAACAGAAACCATAACTCAAGAACAAAAAAAACCTAGAAAAATAAAAGAACTAGCTTTACATATTTCTGGAATGACCTGTGAAATAGGTTGTGCTAAAAAAATAGCATCAGATTTATCTAAAAAAGAAGGGGTTTTAAGAGTAAATGTTATATTTAAAGATAGTATGGCTACTGTAAAATATGATGAAAATAACACTAATAAAGCCGATTTAATTACTTTTATCGAAGCTATTGGAAATGGAAAAATGTACAAAGCATCAGAAACAACTAAAAAAACTTGTAAAGAAGGATGTGAAAAAGCTTGTTGCGACAAAAGTGATGCTGAGAAAAAAACTTGTGCTTCAAAATGTAAAAAAGCATGTGATTCAAAAGTAAAAAGTGATAAAAAAGCATGTGCTGCTGCTTGTGAAAAAAAATGTTGCACTAAAATGGAAACTGAGAAAAAAGCCTAA
>KGFFJA_00655 Cytochrome oxidase assembly protein
ATGAAAAAACACTTTCCTCTCTTAGTAAAAATAGCATTAATTTCTGTATATATTATATTTTTAGCGGGTTCAGTAGTTCGTATGACAGGCTCAGGAATGGGCTGCCCTGATTGGCCAAAATGCTTTGGTTATTACATCCCTCCTACTTCGGAAGCTCAAATTACTTGGCATCCGAATACACAATATAAAAAAGGGATGATTATTGTTAAAAATGAAGTACTTTTTGTTGCTGAAAAAAATTTAAAAACATCCGAAGAATTTGATACTAGTAATTGGGTAAAATATACAAAACACAGTTACGCAAAGTTTAATAAATTACATACTTGGACGGAATATATCAACCGATTATCGTCGGCATTAGCAGGAATTCCATTCTTGTTTTTAATTTTTGTTTCGCTTTCTTTTTGGAAAACAAACAAAAAAATTACACTTTTATCTTTTGGAGCTTTTTCTTTAATGCTTTTTGAAGCTTGGCTAGGTAAAACCGTAGTAGATTCTAATTTAAAACCCACTATTATTACCATTCATATGGTAGCTGGTTTGGTTATTGTTGCCTTATTATTATGGCTTTTATTTATCGTTTCTGACCGTAAAAAAACAACTTATAAATACAATTCATTATTTAATAAATTACTACTTTTTTCGGTAGTATTTTCATTGATTCAAATAGCGATGGGAACTCAGGTTCGTCAGTTTATTGATGAGCAAGTAAAGCTTTTTGGTTTTGATAACAAACAATATAGTTTACTAAATCCTAGTTTTAAATTTTATTTTCATCGTTCGTTTACCATTGCTATTGTATTGGTTAACTTAGGAATGTTTTACTTAAATCAACTCAAAGATTTAGGCTATAAATTAGTAAATTGGATTGTTGCTTTAATATTTTTAGAAACTATTACAGGTATTTTAATGTATTATGCCGAATTTCCGTTAGGAACACAAGCAATACATTTACTTTCGGGAGCTATTTTATTTGGATTACAGTTTTATTTATTGTTGCAATCTCGTCGTGTAATAAATCAATAA
>KGFFJA_00660 Flavo-1 RNA
GCCTAGCCCCGATTGAAGCATTTGTTTGAGCTCCTTTTTTTGATTTTTCTTCAAAAAAAGAGCGAGTGCGGAAAGCGGGAAATTGC
>KGFFJA_00665 Gliding motility lipoprotein GldD
ATGCGTAAAATTTTATGGCTAATATCAGCCTTATTATTATTAAATTTAACAAGTTGTATTAACGAAAATTTGCCTAAACCCAAAGCGTATTTAAGGTTAGAATATCCTAACTTAGGATATCAAAAATTAAACAAAAATACTCCATATAGTTTTGATGTAGCAAAAAACGCAAGCGTTAAAATTTTAAAAAATAATTGGTTAAAAATCAAATATCCAGCTTTAAAAGCATCTGTAGATATTACCTACCGACCTGTAAAAAATAACCTGAGAGAACTGTTTATTGAATCTGAAAAATTGGTTTTAGAACACACCGTAAAAGCAGACCATATTTCGTGGAGAGATTATGCTAATTCCGATAAAAAAGTATATGGAAAAATGTGTGAAATATCAGGAAATGCCGCATCACAACTACAATTTCATGTAACCGATAGCACGAATCATTTTTTAAAAGGTTCACTATTTTTTTATAGCAAACCTAATTACGATTCTATTTTACCTGCCGTTGAATACATCAAAAAAGACATGATTCAAATGCTAGAAACTTTAGAATGGGAAGACTAA
>KGFFJA_00670 Gliding motility protein GldE
TTGGACACAGAACCCAACTCCTTGTTTTTGGCTATATCAAACATTGATTTGTTAACAATAATAAACTGTTTAGTATTATTATCTTTATTAATATCTTCAGCATTAGTTTCAGGAGCAGAAGTTGCTTTTTTTTCAATTTCACCAACCCAATTAAGTGAACTTTCAACAACATCAAAACAAAAAAATAATGTTGTACTACTTCTTGAAAAACCAAAAAAACTATTAGCAACCATTTTAATAACTAATAATTTTATCAATATTTTAATCGTATTGATATTCGCTTCCCTAGGAGAAGTGTTTTTTAGTGAACTCTCAGAAGGCGTAAAATTTTTAGTAGAAGTTGTTTTTGTTACTTTTTTAATTTTACTATTTGGCGAAGTATTGCCAAAAGTATATGCCACCAGAAAATCGCTTTTATTTGCTAGTTTTATGGCAAAACCAATTCAGTTTTTAAATATTATTTTAACTCCATTAAGCACACCATTAATAAAATTAACCGGTATTGTTGAAAATAAATTAGGTAATAAAAATCATAATTTTTCGGTAGAACGTTTATCTGAAGCCCTAGAGTTAACTGCTAGCGGAGCCACCACTAAAGACGAACAAAAAATTTTAGAAGGTATTGTAAATTTTGGAAATACCGAAACCGTACAAATAATGAAACCCCGCACTGATGTTTGTGCTATTGACAATAATACCTCTTATGAAGAGGTTTTAAAAATGATTTTAAAAAATGGATATTCTAGAAATCCTGTTTATAATGAAAATATTGATACGATTATTGGCGTTTTATATGCCAAAGATTTATTGGCATATTTGAATGAAAAAACCTTTGAGTGGCAAAATTTGATAAGAGCTCCTTTTTTTGTACCAGAAAACAAAAAATTAGATGATTTATTAGCCGAGTTTAAAGAAAAAAAAATGCACCTAGCCATTGTTGTTGATGAATATGGCGGTACTAGCGGAATAGTAACTCTAGAAGATGTTATTGAAGAAATAGTTGGCGATATAAACGACGAATTTGACGATGACGATTTAACCTATTCAAAGATCGATGAACACAATTATATTTTTGAAGGAAAAATAACAATAAAAGACTTCTGCCGTGTTTTAGATGATGACGATGAAAAATTTGAAACCTTAAAAGGAGAAAGCGAAACCCTAGCAGGTTTTATTTTAGAAATATCAGGGAAATTTCCTAAAAAAGGCGAAAAAATAAATTTCACGAACTATACATTTACCATTGAAGCCTTAGATAAAAAACGTATAAAACAAATAAAAACAACCCGAAATGCGTAA
>KGFFJA_00675 Single-stranded DNA-binding protein
ATGGCAGGAACAGTAAATAAAGTTATTTTAATAGGTCATTTAGGTGATAAATTAAAAATGCATTATTTTGAAGGAGGAAATTCTGTTGGTCGATTTCCATTGGCAACCAATGAAAATTATACGAACCGTCAAACAGGAGAGAAAATAAGTAGTATTGAGTGGCATAATATTGTTGTGCGTAATAAATTAGCCGAAATTTGTGAAAAATATTTATCAAAAGGCGATAAAGTATATTGCGAAGGACGCATAAAAACCCGTCAGTACGAAGCAGATGGGCAAAAACGTTATACCACTGAAATTCAAGTACAAGAAATGACTTTTTTATCAACAAAAAAAGACCTTACCGTAAAAGCTCCTGTAGCTAATAAAGCTACAGAAAATAGCACTACAGTAAAAGGGATATATCAAAATAATACAAATTTATAA
>KGFFJA_00680 Adenine DNA glycosylase
ATGATTACTTCCAAACTTATATACTGGTATTTAAAAAATAAAAGAGATTTACCTTGGCGTAAAACTAAAGACCCCTATTTAGTTTGGTTAAGCGAAATAATGCTACAACAAACAAGAGTAGCCCAAGGATTGCCCTATTTTATAAGTTTTACAACAAACTTTGAAACTGTTTTCGATTTAGCTAAAGCAGATCAAACCACGGTACTTAAATTATGGCAAGGATTAGGCTATTATTCAAGAGCTAGAAACCTACATTTTACAGCAAAACAAGTGGCAAATGATTTTAATGGTGTTTTTCCGAATACCTATAAAGAACTCTTAAAATTAAAAGGAATTGGAGATTATACTGCATCGGCAATTGCATCGGTTTGTTATGACGAACCTGTGGCAGTTGTTGACGGAAACGTGTACCGAGTTTTAGCCCGTTATTTCGGTATAAAAACTGCTATTAATTCATCTAAAGGAATTAAAGAATTTAAAGAATTAGCACAAACATTAATTGATGTATCGCAACCAGGAATGTATAATCAAGCAATTATGGATTTTGGCGCTTTACAATGCAAACCTCAAAACCCATTATGCGACTCTTGTCCCTTATCAGAAAGTTGTGTGGCTTTAGATAAAAAACTAATTAAAGAACTTCCTGTAAAAGAGAAGAAAATAAAAGTTAAAAAGCGATATTTTAATTATTTAGTTGTTGTTACAGATGATAATAAAACTAATATCGAACAACGAATTGGTAAAGGAATTTGGCAAGGATTGTATCAATTTCCATTAATTGAAACAACAACAGCTATTAATGAAACACAATTAATTGAGCAGCCTGAATTTGCTAAGCTTTTTCCAAAAGAAACTATATTAACATTATTTAATCAAAAAGATATTGTTCATAAATTATCACATCAACATTTATCGACTAAATTTTGGATTGTAAAAACAACAAATACTTCCGAAAAAACTATTTTATGGAACGATATTAAGCAATACCCTGTGCCAGTGCTAATTGATAATTTTTTAAACGAATTTTTAACGAAGGCTTAG
>KGFFJA_00685 SusC/RagA family TonB-linked outer membrane protein
ATGCAACAAATTACAAAAACATTAATAGTGTTTTTTATCTTAACTTTTCAGCTCACCTATGGGCAAAAAATAACAACCTCAGGGGTTGTTTCCGACAAATCAGGACCATTACCAGGTGTTACTATTTTAATCAAAGGTACTGCTTTTGGTACAGAAACAGATTTTGATGGACAATACACCATTAAAACAACAAAAAAAGACGTACTTGTTTTTAGTTTTGTTGGAATGAAACCTGTTTCAAAAACAGTAAATTCAACGGCAGCTATCAATGTTGTTATGACTGAAGATGAAAATCTTTTAAACGAAATTGTGGTTACAGGTATTACTGTTACCGATAAAAGGTTATTTACAGGAGCTTCAACTTCTTTAAAGGCTGCGGATATCAAATTAGACGGTGTTCCTGAAATTAGTAGAGGTCTTGAAGGTAGAGCTGCTGGGGTTACGGTACAGAATGTATCGGGAACTTTTGGTGCTGCTCCAAGAATTAGAGTACGTGGTGCAACATCAATTTATGGAAATTCAAAACCTTTATGGGTAGTTGATGGTATTATTTTAGAAGATGCTATTGACGTTTCTGCTGGAGATTTATCATCAGGAGATGCAAGTACCTTAATAAGTTCAGCAATTGCAGGTTTAAACTCTGACGATATTGAAAGTTTTGAGGTTTTAAAAGATGGTTCTGCGACTTCAATTTATGGTGCACGTGCTATGGCAGGTGTTATTGTAATTACCACTAAAAAAGGTAAAGCGGGTGTTAGTAATGTTAATTATACAAACTCAACTACCTTTAGAATGAGACCTAGTTATAATGATTTTAACATCATGAATTCACAAGAACAGATGTCTGTTTATGAAGAAATGCGTGCTGGTGGATGGTTAAACTATAGTAAGGTTGCAAATGCTAGAGAAAGCGGTGTATATGGTGAAATGTATCAATTATACGATAAATTAGATGCTAACGGAAATTTTATCGTTCGAAATACAGCACAATCTAGAGCAGCTTTTTTAAGAAAAGCAGAACTTAGAAACACCGACTGGTTTAAAGAATTATTTAATATTAATGCTTTACAAAGTCATGCGGTAAATGTATCTTCAGGTACCGATAGAGCTACTTATTATGCTTCATTAAGTGCTATGGTAGATCCAGGATGGACAAAAGCTAGTAGCGTTAACAGATATACGGCTAATTTTAAATCAATCTTTAAAATTTCTGATAAATTAACTTTAAGTAGTATTAGTAACGGTTCTTTTAGAAAACAAAAAGCACCAGGAACTTTATCGCAAGATACTGATTTGGTAACAGGTACCGTAAAAAGAGATTTTGATATAAATCCTTTTTCTTACGCCCTTAATACTTCTAGAGTTTTAGACCCAACTAAAAATTATACTAGAAATTACACTGATTTTAATATTTCTAAAGAATTAGAAGAAAATTATATTGATATTAATGTAGTTGACTTAAAATTTCAAAGTGAATTAAAATACAAAGTAAACTCTAAGATAAACCTTAGTGCATTAGGAGCTTTAAAATACCAAACCTCATCTTTAGAGCATAATACTACTGAGTTTTCTAATCAGGCAAATGCTTTTAGAGCCAATTATAATGAAATTATTAGAAATGCCAACCCATTTTTATATACCGACCCTGACAACCAATACGCTACACCTATTAGTGTTTTACCAGAAGGAGGAATTTTCAGAAAAACTACACATAGTATGTTAGGCTATGATTTTAGAGGAACTTTTTCATATAAAGATGTTATTAACGATGACCATACGGTAAACTTTTACGCAGGGGCTGAGGCTAATTCTGCAGATAGAAAGAAAACCAATTTTACAGGATGGGGATTACAATACTCTTTAGGAGAAGTGCCTTTTTATGGCTATGAGTTATTCAAAAAAAGTATTGAAGAAAACACCCTTTACTACGGTTTAAAAAACACAAAATACAGAAACTTAGCCTTTTTTGGAAACACTACATATTCTTGGAAAAGACGTTATACTCTTAATGGTACTTTCCGTTATGAAGGATCAAATAAATTAGGAAAATCGAAAGCATCTAGATGGTTACCTACTTGGAATGTATCTGGTGCTTGGAATGTACATGAAGAAGATTTCTTTCATCATTTAGCCCCTTTAGAAAGCCTTACTTTTAGAGCTTCATACAGTTTAACTGCCGATAGAGGTCCTGAAAACGTTTCAAACTCATTAGTTGATATTAGAAGTAAAAACCCTTGGAGACCCTCTGCAGGAAGTAAAGAAAGTGCTTTATACGTAAAAGGATTAGAAAATAGCGAATTAACTTACGAAAAGAAACATGAATTAAATCTTGGTTTTGATACCAGTCTTTTTGACGGTCGTTTAGCTGTTGGTGCAGATTGGTACCAAAGAAATAACTTTGATCTTATTGGCCCTACAAATACTCAAGGTATTGGTGGTGAAATTACAAAATATGGTAATGTTGCTGAAATGAAATCAAGTGGTTTAGAATTATCAATTTCTGGAACTCCTATTAAAACAGAAGATTTTTCTTGGCAAACAAGTTTTGTATATTCTAAAACAAAAAATGAAGTTACAAAATTAGATTCACAACAAAGAGTTATCGATTTAGTAACAGGATATGGTTTTGCTAAACAAGGATATCCTGTAAAAGCTATTTTCTCAATTCCTTTTGCTGGTTTAAACGAAGAAGGTTTACCTACTTTTCAAGATCAAAAAGGTAATGTATCTATTGGAGAAGTATATTTTCAAGAAAGAGACAAATTAGACTTTTTAAAATATTCAGGTTCTGCTGACCCAACAGATGTTGGTAGTTTTGGAAACATTTTTAAATACAAAAATTTACGTTTAAACATCTTTACAACTTACTCATTTGGTAATGTAATCCGTTTAAATCCTGTTTTTAGTTCAAGATATTCTGATTTATCAGCCTTACCAAAAGAATTTGAAAACAGATGGATATTACCTGGAGATGAAAAGTTCACAAACGTACCTGTAATTGCTAGTACAAGACAAGAAAACAGAGTTGGTGTATCTGATTTAAGAACTGCTTATAATGCGTATAATTATTCTGATGCTCGAATTGCAAAAGGAGATTTTGTACGTTTAAAAGAAGTTTCATTAGCTTTCCAATTTCCTAAAGAATATGTAACTAAAATAAATGTTAAAAGTTTGTCTTTAAAATTACAAGCAACTAACTTATTTTTATTGTATTCTGATGATAAATTAAACGGACAAGATCCTGAATTTTTTAACTCTGGTGGAGTTGCAACTCCTTTAGCGAAGCAATTTACATTTACATTGAAATTAGGATTATAA
>KGFFJA_00690 SusD/RagB family lipoprotein
ATGAAAAATAATATAAATAAATTACTGGCAATCGCTCTTTTGTCTTTCATTGCAATTTCTTGTGGTGACTTTTTAGACGAATTACCTGATAACAGAACAGAAGTAGACAACAACAATAAGATTAGAAAAATATTAGTTTCAGCATACCCTAGCACTAGTTATGGTATGTTAGCTGAACTATCTTCTGATAATATTGACGATTACGGTTTAGACAACCCAAATACCGACCGATTTTTAGAACAAGCATCGTACTGGAAAGAAATCACTGAAACCGATAATGACGGGCCTGCTTCACTTTGGGGAAGCTGTTATAATGCCATTGCAAATGCAAACCAAGCACTAGCTTCAATTGAAAATAGCAGCAACCCTGCTTCATTAGCTGCTGAAAAAGGAGAAGCTTTGATTGCCAGAGCTTATAGCCATTTTATATTGGTTAATATGTTTAGTAAACACTACAGCGCTAAAAGTAGCAATACTGATTTAGGGATTCCTTATTTAGAAGCTCCTGAAACAACACTTAACCCTAAATATAAAAGAGGTACCGTAAAAGAAGTGTATCAAAAAATCAATAAAGATATTGAAGAAGGATTGCCACTTATTAGCGATAATATTTACACCGTACCTAAATATCACTTTAATGTAAAAGCATCTTATGCCTTTGCAGCACGTTTTAACTTATACTACGAAAACTGGGCAAAAGCAAAAAAATATGCTTCTGTTGTAGTAACAGCAAACCCTTCTGGTGTATTAAGAGATTGGAAAGCGTTAAATGAAATTGTTAAAGAACAAGACCCTGTAGCTAAAGCTTATTATGAAGCACCTAGTACTTTATTTACCCAAGCATATACATCTAGTGCAGGATATCATTTTGGTGGTTTTTTTAGCGGTTCACGTTTTAACCACACCAAAGCTATTGCCGATAGAGAATCATTAAGCGTTGCCTTACCATGGGCTGATAATGCTAGTTTATTCCCTCACTACAGACCTATTGTATATGAAACAACAAACTTAGATAAAACGTTGTTTATGAAATTACCATCTTTATTTGAGATTACAGATGCTGTTTCACAAACTGGTTATTCAAAAACAATTAGAACACCATTTACTACCGATGAAACCTTGTTAGTAAGAGCGGAAGCAAACGTAATGTTAAAGCAATACGATGCTGCCCTAGCAGATTTAAATTCATTTACTATGAATTATAATCAAAAACAACCAACAACTACTATTGACCAAGTAAACACTTTTTACAATGCTGTTCCTTATTCAACAGAAGCTACCGCTACACAAAAGAAAAAATTAACCGCTTCTTTTACAGTAACAGCTGGTACACAAGAAAACATGTTACATTATACACTTCAATTAAGAAGAATATTAACAATGCACGATGGTTTAAGATGGTTTGATAATAAACGATACGGAATTGTTGTACCAAGATACCTAAATGGTAAAAACGGAGCAATTAGTGTTGCCGATGTTTTAACAGCAAACGACAACCGTAAAGCATTACAATTACCTAAAGATGTTATTACCGCAGGTTTAACCCCTAACCCTAGATAA
>KGFFJA_00695 Substrate import-associated zinc metallohydrolase lipoprotein M93 familly
ATGAAAAATATAAAATATATAGTTTTAGCTCTAGCCATTACATTTAGTGGTTGCGAAGAAACTAATTTACCAAACACAAACAGAAGTGCCATTAACACTGATTTTGGGCATCAGAATGACTTTGACAAGTTTTTAAAGAAAGAATTTGTAACGCCTTATAATATTGAAATTTTATATAAATTACCAGATATTCAAACTGATTTTAATTACACATTAGTTCCTTCTGAATATGAAAAATCAATAAAATTAGCCAATCTAATTAAGTATTTGTGTTTAGACGCTTATAATGCAATAGCACCTGCTAGCTTTTTAAAAGAAACCTTTCCTAAGCAATTAGTTTTTGTAGGGTCGCCAGGATATAATAGCAATGGAACTATTTTATTAGGAACAGCAGAAGGAGGGCTTAAAGTATCGCTTTATAACATCAATAAGTTAGATGTTGCTAATGTTGAAGAATTAAACAGTTCTTATTTTAATACTATTCACCATGAATTTGGGCATGTTTTACACCAAAAGAAACCTTTTTCTACTGATTTTAATCAAATTGTTGGTGCAGGATATATTGGCGATGAATGGAGTAAAAAATGGAAAGCTGGCGAATCTTTAAAAGCAGGTTTTATTAGCGATTATTCTAGTAACCAAGTAAGTGATGATTTTGTTGAATTAATTTCTCATTATGTATTATATTCTAACGAAAAATGGAATGCTACTCTTGTGAAAGCAGGTGATGATGGTGCTTTAAAAATTAATGCTAAAATGGCAATAATTAAAAGCTATTTAATAAATAATTGGGAAATAGATATTGATGAGCTACGTACTGAAATACAAAAAAGGTACAACAATTTAAGTTCACAAGATTTAGATAAAATAAACTAG
>KGFFJA_00700 DUF4302 domain-containing protein
ATGAAAAAAACAATAAATAAATTCCTAGTATTTTTGCTATTCGTAGGGGTTACAATATCTTGTAACAACAATACCGAAGAAGCAATATTTAACGAACCGACTTCTGTTAGAATTCAAAAATCAATTTCTGAATATAGAGATTTATTAACTTCATCTGAAAATGGATGGATTATTGAATATTACCCTGATGAAAAGCAAAACATCGGTGGTTTTAACTATGCTGTAAAATTCAATAAAGATTTAACCACAGAGGTTGTACATGAAAGTGCCTTTGCAACAAAAGCATCAAACATGTTTGATGTAATTGCAAACGCAGGTCCCTTATTAACCTTTAATACCTACACTTGGCTAACGCACTTTTATGCAAACCCAAATAGTAACGATTCTGATGGAGCTGGTGGTGATTACGAGTTTGCATTAACTTCTAAAACAGCAGATGTTATTACCTTAACAGGAGCACAGTCGCGTAATAAAATGCGAATGTTTAAACTTAACGAAGCACCTCAAGTATATTTAACGAAAGTAAACGAAGTTAGTAGTTTTATTTCTATTGTTTTTGGTGCTGCCATTAATGGTAAAGCTACAGAAATTAGCTTAACGAACCGTCATATTACTTTTCCTACATCAAAAGAAAATAAAGAAGATGAACAAGCTATTGATATGGCATATCATTTTACACCTACAGGAATTAAATTATATGAAGCAATTACTGTTGATGGTAATCAAGTAAGTGAATTTACTTTAAATAAAGCCTTAAATCAATTAACATCTCTTGATAGTAAGGTTGTTATTGACTTAGCTAAAAGCCCATTTAATATAAACCAAGATTGGAGTATTGATACCACAAACCCTTCAGACACTTCTGATGAGTTTTTTAATAAATATGTTGAAATCTACAAAGCCAATGGTGCCGCTTATGGTGAAGAATTACAGCGCTCAATTCTATTTGGTAATACAACTACAAACGCTGGAACTTCGCCTGGTATTCTTTTTAAATCGAAAGCACCAAAAACAACCTGGAGTACACAGCAAAAATTAGATTTTTCACTTATTAATAATGATAGTGAATTAACCATATCTAAAGGAGCTCAAGGTTTAAACTGGTCTTATTACACACATTTAGATCCTTTAGTTGATTATATTATTAAAGGAGCTCCATATACAATAGATCAAATTACCCCAAAACAAGTTAAATTAACAAGTACTGCCGATGCAAATGCTTGGTTTGTTTTAAAATTATAA
>KGFFJA_00705 DNA-binding protein
ATGACAAAGGCAGATATCGTATCTAAAATTTCAGATAAGAGCGGAATTGAAAAAGCAGATGTATTAGCAACTGTGGAAGCGTTTATGGACGAGGTAAAAGATGCACTAGAAGGCGGAGATAATGTATATTTAAGAGGTTTTGGTAGTTTTATTATCAAAACAAGAGCAGAAAAAACTGGTAGAAATATTTCTAAAAATACAACTATTAAAATACCTGCACACAACATCCCAGCTTTTAAACCATCAAAAGTGTTTACAGAGGGTGTTAAAACTAAAGTATCTGTAAAATAA
>KGFFJA_00710 Ribonuclease G
ATGAAAACAGAATTAATAATTCGCTCAAATTCTTCTGATATTGATTTCGCCTTACTAAGAGATGGTAGGTTAATTGAACTAAACAAAGAAACAAGCGATAATAAATTTGCTGTTGGTGACATTTTCCTTGCCAAAATAGGAAAAGTTTTAACAGGATTAAATGCCGCTTTTGTAAATGTTGGATATCCTAAAGATGGTTTTTTACACTATCATGATTTAGGACCACAAGTACAATCTTTAAATAGTTTTATTAAAAAGGTAAGCATAGGTAATTATAAAGATTTTACTTTACAAAATTTTCGTGCTGAAAACGACATCAATAAAGACGGAAGTATTCATGATGTACTTAAGTCAGGTCAAAATTTATTAGTACAAATTGTAAAAGAACCCATTTCTACCAAAGGACCGCGCATTAGCTCGGAACTATCAATAGCTGGTAGATATTTAGTTTTAGTTCCTTTTTCTAACAGAGTATCTGTATCTCAAAAAATAGCAGATCCAAAGGAAAAAGAACGTTTGAAAAAATTAGCAAAAAGCATCAAACCTAAAGGGTTTGGGCTTATTTTACGTACTGTTGCACAAGATAAAAAAGTAGCAGAACTAGATAAAGATTTACAAAATTCACTTGAGCGTTGGGAAAAAATGTGTAACAGCATTGCAAATCAAAATACTCCAACCAAAATATTAAGTGAGTTGAATAGAGCATCTTCTATTTTAAGAGATGTGATGAACGATTCTTTTACAAGTATTGTTACCAACGATGAAACTTTAATGGTTGAAATTAAAGAATATTTACAAGAAATTTATCCTGAAAAGGAAAATATTGTAAAACTTCATAAATCTGATACTCCTATTTTTGAAAAATATGGTATTGAGCGTCAGATAAAAACATCGTTTGGTAAAACAGTTTCTATGAGCAAAGGTGCGTATTTAGTTATTGAACACACCGAAGCTTTACATGTTATTGATGTAAACAGTGGTAATCGCTCTAATAAAGCGTTAAGCCAAGAAGAAACTGCTTTAGAAGTTAATTTAATTTCTGCTACTGAAATAGCACGTCAGTTACAACTACGTGATATGGGAGGTATTATAGTAGTTGACTTTATTGATATGAAGACAACTGAAAATAGACAGAAATTATATCAACATTTAAAAGACGCAATGTCTTTAGACCGTACAAAACACAAAATATTACCTCCGAGTAAATTTGGATTAGTACAAATTACAAGACAACGCGTACGACCTGAATTAGCTATAAAAACACGAGAGTCTAATCCTAATAAAAATGGAGAAGTTGAAGCTCCTATTGTATTAATTGATAAAATAGAAGCTGAATTAGAGCGCTTACTTAATAGTGGCAAAAATTATAAAGAAATTACATTAAATGTACATCCTTTTATAGCCGCTTATTTAACTAAAGGACTTATTTCTATTCGTTTAAAATGGATTTTACAACACAAAAAGTGGATTAAAATATTACCAAGAGATGCATACCAATACTTACAATACAAGTTTTTTTTGAAAAAAAATAAATAG
>KGFFJA_00715 Patatin
ATGAAGAAGTTACTAATATTATTGTTTTTTCCAGTAATAATGCTGGCTCAAAATCAACCAAAAATAGGACTGGTTTTAAGTGGTGGTGGGGCTAAAGGACTTGCTCATATAGCAGTTTTAAAAGAATTGGAAAAATCGGGTGTTCAAATAGATTATATTGGTGGAACAAGTATGGGAGCTATTATTGGAGGCTTATATGCTACAGGATATACCGCCGATCAAATTAAAGAAATTGTACTAACAACCGATTTCATGACAATGATAAGAGATGAGGTTCCTAGAGGAGAAAAACCTTTTTTTAATAAAGAACATAATGAAAAATATGCCATTACTTTGCCTATTAAAAATAAAACAATAGGACTTCCTTTAGGATTATCAAAAGGACAAAATGTTTTAAATTTTTTAACAGAATTACTAGCTCCTGTTGATAATATTAAAAATTTTTCAGAGCTTCCAATTCCTTTTTACTGTATTGCCACAAATATTGAAACAGGTAGTCAAGAAGTTTTAAAAAAAGGTTCTTTACCTTTGGCTTTAAGGGCTAGTGGTGCATTTCCATCATTATTAAACCCTGTAGAAATTGACGGGAAATTAATGATTGATGGTGGGGTAGTCAATAATTTTCCTGTTGATATTATGAAAGAAAAAGTCGATTTTATTATTGGCGTTAGCGTACAAGGGAAATTGTTAGAAAAAGGAGAGTTATCATCAGCAGCTTCTTTATTAATGCAAATTATTAATTTTCAGATGTATGAAAAATCAGACCAACAAGTAGCGTTGCTAGATGTTTATTTACAGCCAAATTTAACCGATTACAATGTAATTTCTTTTGATAAAATTGCTGAAATTCTAGAAGAAGGTAAAAAAACAGTTAAACCCTTTAAACCTGTTTTTGATAGCATTGCTAAATTACAGCCTATTAAAAGAAAATCTACTGTTAGAAAATTTAATAAAGAAAAGTTTTTAGTCGATAGAATTATTATCAAAGGAAATAAAAATTATACAAATAGTTATATTTTAGGAAAACTTCAATTATCAGAAGGCGATAGTATTTCTTATCAGGGAATATCAAGAAAAATAAATAGTTTAATAGCTACAAATAATTTTAGAAGAATAGATTATCATTTAAGTAAATCTTTTTCAGGTAAAAAAATAATGTTAACTGTTAAAGAAGAGCCTATTAAATCTTATTTGCGATTAGGTTTACATTATGATGTTTTATATAAATCGGCAGTATTATTAAATTATAACTATAAAAATTTACTAAAACAAAATGATGAGTTATCTTTTGATATTGCTATTGGTGACCGAATTCGTTATAATTTTGAATATTATATTGATAACGGAATAAAGCCAAGTTATGGTATTTCATCGCGGTATAATTCCTTTAAAGATGAATTTTTATTTGATAATAGTTTAATAAATATAAAATATAATGATTTTACACATGCTTTTTATTTAAAAACTACTTTTAATAAGAAATTCGCTTTTGGTACAGGAATTCAGCATAAATGGTTACAAGCTTCGTCAGGAAATATTTTAAGAAAAGGAAAGAAATTATTTTTTGATAAAAGTAATTATGTAAGTGCATACGGTTTTTTAAAATTAGATACGTATAATAAAGTTATGTTTCCTTCGGAAGGTTTTTATGCTGATTTTGGTTTTAAATGGTTTGTTTGGTCTGATAGAAACAAAAAGTTAAATAATTTACCATTAGATAGTGATTTGTTCCATCAATTTTCACAAGCAAATGCCACGTTTGGTTTTGCCACGACCTTATTAAATAATTTTACTTTTCAATATACTTCAGATATAGGTTATACTTTAGGTAAAAAAACTTCTCAAATGCTTGATTATCGTTTGGGAGGATACAATAAAAATTATATCAATAATTTTAAGCCTTTATATGGATATGCCTCAGGAGCTTTAAGTAATCAGTCTTTTTTAAAGTCAGAATTTAATTTTAGATATAAAATTGCAGAAAATCATTATGCAACATTTATTGCTAATTATGCACGTGTAGAGGAAGATATTCTTTTGGGTGGTAACTTTTTTAATAACACCAAATCAGGATATGCATTAGGGTATAGTATGGAAACCTTTTTAGGTCCTGTTGAATTGAAATATACTTGGTCGCCAGACCATAGTGAAAAACATTGGTTATTTAATTTAGGGTTTTGGTTTTAG
>KGFFJA_00720 UvrABC system protein C
ATGCCAACTTCATTAGAACTTCAATTAAAAACATTGCCCACTTCGTCAGGAGTTTATCAATATTTTGATAACGACGAAGTGATTATTTATGTCGGAAAAGCAAAAAACTTAAAGAAGCGAGTTACTTCTTATTTTACGAAAACGCATGAAAATGGTAAAACGAGAATTTTAGTGAAAAAGATTGCTCGCATTGAACATATTGTAGTTAATACGGAAACTGATGCTTTATTATTAGAAAATAATCTGATAAAAAAATATCAACCTCGCTATAATATTTTACTAAAGGATGACAAATCGTATCCGTGGATTTGTATTAAAAAAGAGCGATTTCCACGAGTATTTTCTACTCGAAGAGTTCTAAAAGATGGCTCGGAATATTTTGGTCCTTATACTAATATTAAAATGGTGCAGTCGCTTTTAAGTTTGATAAAAGAACTGTATCCGCTGCGAACTTGCACTTATGATTTAAGCGAGCAAAAAATAGCATCTTATAAATATAAAGTATGCTTAGAATATCATTTAAAAAATTGTAAAGGTGCTTGTGAAGGATATCAGAAAGAGGAAGATTATCAGCAAGAAATTAGAGCAATTCGAAATATTTTAAAAGGAAATTTTAAAGAAATTTTAGATAAATTACAAAGCTTAATGCTTGGTTTTGCTTCGGAAATGAAATTTGAAGAAGCTCAGAAAATCAAAGAAAAATTAGCGTTGCTACAAAATTATCAAGCAAAATCGACTATTGTAAATCCGTCTATTAATAATGTGGATGTATTTTCAATTATTTCTGATGAAACTTACGGTTATGCAAATTTCTTTAAAGTGATGAATGGGGCAATTGTACAATCGTACACTACCGAAATAAAAAAGAAATTAGACGAAACTGATAAACAATTATTAGAGTTGTTTATTATTGAAACTCGCAACAGATTTAATTCTTTATCGAGAGAAGTTTATGTGCCTTTTAAAGTTGATTTAGGCGAACAAATAAAAGTGACAGTTCCAAAATTAGGCGATAAAAAAAGAGTCGTAGATTTATCCGAAAGAAACGCAAAATATTATCGAATTGAACAATTAAAACAATTAAAAATAGTAAATCCTGAGCGTCATATAAATAGAATAATGAGGCAAATGCAAAGAGATTTACGCTTGCAAGATGAACCTCGACATATTGAATGTTTCGATAATTCAAATATTCAAGGAACGCATCCCGTAGCCGCTTGTGTGGTTTTTAAAGACGGAAAACCTAGTAAAAAAGAGTATCGACATTATAATATTAAAACAGTTGTAGGTGCTGATGATTTTGCATCAATGGAAGAAGTGGTTTTTAGAAGATACAAACGTTTATTAGCCGAAAATGAGCCGTTGCCACAACTTATTATTATTGATGGAGGAAAAGGACAATTATCATCCGCTTTAAAAAGTTTAGATGCTTTAAATTTACGAGGAAAAATAGCCATTATTGGAATTGCAAAACGATTGGAAGAAATTTATTATCCGAATGATTCTGTTCCGTTGTATTTAGATAAAAAATCGGAAAGTTTAAAAATAATTCAATTTTTACGAAATGAAGCCCACCGTTTCGGAATTACTTTTCATCGAAATAAAAGAAGTAAAACGGCTATAAAATCAGAATTAGAAGAAATAGCAGGTATCGGTGAACAAACTATTGCTACTTTATTACGTAAATTTAAATCTGTAAAAAGAGTAAAAGAAGCAACATTAGAGGCTTTAGAAGCAACAATAGGAGTGTCAAAAGCAAAGAAGGTAGCGCAATTTTATCAAAAGAAAGAACTTTAA
>KGFFJA_00725 DNA mismatch repair protein MutS
ATGCAAGAACCAATTCAATTTTATAAAGAAGAAATAAACAGCTTAAACACCACGTTAATTACGCTAAAAAAACAATTATTAACCACACGTATTTTACGGCTTTTGGCTTTTTTAACGATTGCCTTATCAGCATACGTAAGCTTTACAAAAGATAATTTGTTTTTTACACTAACAGGTTTAGCAATTATTACCTTCGGAATTTTAATTACAAAACACCTAAAATTAAAACAGCAAAAAAGTCTTGCAGAGGCAAAATTAAACATCAATAAAACTGAAATAGAAGTATTAAAAGGAAACTATTCAAATTTAGATAGCGGTGAAGAATTTACCAATCCTGAGCATTATTTTAGTAACGATATTGATTTATTTGGAATCGGTTCTTTTTTTCAATATATAAATCGAACAGCAACAAATGAAGGTCGAAAATTATTAGCAACTATTTTAACAAGTAACACTATAAACGATATTAATGAACGTCAAAAAGTAACGCAAGAACTAGCTTTAAAAACAATTTGGCGACAACATTTTACGGCGATTGCTAGTTTAATAAATACCAAAACAGCTATTCCTAGTATTGTAAACTGGATAACTTCATATCAACAAAAGATTCCTTCTTTTTTGATGTTATTTTCGTATGCTTTTTCAGGGGTATCATTAATATTAATTGGATTACTAAGTTTTAGTATTATTCCTTTTTCAATCCTTTTAATTTGGTTTTTAATTGGATTGTTTATTACCGCTTTCTATTTTAAAAATATTCAAGAATTAGCTACAGAAACAGAAAGAGCCAAAGAAACTTTTAATCAATATCACCAATTATTAGCACAGATAGAAAATGAAACTTTTACAAATTCAATTTTAAAAGATAAACAACAAAAAATTCAACAAGAAAGTGAAAAGGGAAATAAAAAAGCATCAGATATTTTTAAAGAATTTTCTAAAAAATTAGATGCCTTTGACCAACGTGGTAATTTGATGATTGCACTATTCGGAAATGGGCTTTTTTTGTTAGATATCCGCAATACTATTAAAATAGAAAAATGGATTACTTCTTATAAAACAACCGTTGCGCAATGGTTTGATGTCGTTTCTTTTTTTGATGCACAAAACTCCTTAGCCAATTTTGTTTTTAATAAACCTGAATATATTTTTCCTAATATCAGTAATGAAAAAGCGGTTTTAAACGCCGTAAATTTAGGGCATCCTTTATTAAACCCTTCTAAAAGAATTGACAACGATTTTATTATTGATACCGAAAATTTCTTTATTGTTACAGGTGCAAATATGGCAGGGAAAAGTACGTTTTTAAGATCAATTTCTTTGGCAATTGTAATGTCGAACACTGGTTTGCCGATTTGTGCCGAAAAAGCAAGCTATAATCCTATAAAATTAATTACCAGTATGCGAACTTCCGATTCATTAAGCGAAGATGAATCGTATTTTTATGCCGAATTAAAACGTTTGAAATTTATCGTAAACGAAATTAAAACTGATAATTATTTTATCATTTTAGATGAAATTTTAAAAGGAACAAATAGCCAAGATAAAGCCATTGGTTCTAAAAAATTCGTTGAAAAATTAAACAACTCAAAATCTACAGGAATTATTGCAACCCACGATGTAAGTTTGTGTGATTTATCAAACGAATACACTACTATTAAAAACTATTATTTTGATGCCGAAATTATAAGTAATGAGTTAAATTTTGACTATAAAATGAAAAATGGCGTATGTCAAAATATGAACGCTTCTTTTTTGTTGAAGAAAATGGAAATTGTGTAA
>KGFFJA_00730 GTP 3',8-cyclase
ATGCACAAACTTATTGATAATTTTGGCAGGCAAATCAGCTATATTCGACTTGCCGTAACCGATCGCTGTAATCTTCGTTGCCAATATTGTATGCCCGCCCACGGAATTGATATTGTTCCTAGAAAAGAGCTGTTAACCTACAAAGAAATGTACCGAATTATTCGAGTACTTACCGAACTCGGCGTTAACAAAGTTCGCTTAACGGGGGGCGAACCCTTTGCTCGTAAAGATTTTATGAGCTTCCTTGAAATGCTATCTTATAACGATTTATTAGACGAAATAAATATTACCACAAACGGCGTATTGGTTGCCCAACATATTGCAACCTTAGAAAAACTTAAAAAAGTAAAAACTATCAATTTAAGTATTGATAGTTTACATGCCGATAAATTTGCGAAAATTACACGTCGTGATACTTTTAATCAGGTATATAAAACCTTAGAATTACTAGAAAAAAGTAGCCTTCATTTAAAGTTGAATATCGTTGTACAATCGGGGTTTAACACCAATGAAATTACTGATTTTGTTGGTTTAACTAAAGATAAAAATATGGCTGTTCGGTTTATTGAAGAAATGCCTTTTAACGGAAAAGGACAGCGAAATATTCAAGAAAACTGGAATTATAACAAAATTATAAAGGAGATAAAATCAGTATATACGGTAAAGAATATCATCTCTGAAAAATCATCTACTTCTCGTAATTTTTCTATCAAAAATCATCAAGGAACTGTAGGGATTATTCCTGCATTTACCCGTACTATTTGCAACGATTGCAACCGCATAAGAATTACATCAACAGGAACTTTTAAAAATTGTTTGTTTGATGATGGTGTTTTTAACTTGCGTGATTTCATCCGAAATGGTGCTTCTAATGACGATTTAAAAGAACTTTTTTTATCATTGATAAAAGAAAAACCCGAAAATGGTTTTATTGCCGAGGCAAATAGAAAACAAGGAAATGTAAGTGAGAGTATGAGTACAATCGGTGGGTAA
>KGFFJA_00735 Molybdopterin molybdenumtransferase
ATGATTTCAGTAAAAAAAGCAAAAGAGATAATCCTAGAAAACACCCAAGATTTTGGAACAGAAAACATTCCATTTATAGAATCTGTTGGGCGGATTTTAAAAGAAGATATTGTTGCCGATAGAGACTTCCCTCCTTTTAATCGTGTTGCTATGGACGGAATTGCAATAAATTATATTCATTTTAAAAATGGAGAACGCACTTTTAAAATTGAAGGAATTCAACCCGCAGGAAGTGCGCAATTAATCATGCAAAATTCAGCAAACTGCATTGAAGTAATGACGGGCGCAGTATTGCCAAAAAATTGCGATACAGTAATCAGATATGAAGATGTTAGTATCAAAAACGGAATTGCAACAATTACTATTGATACAATTAATACACATCAGAATGTACATCCCAAAGGAAAAGACAACTTACAAAACGATGTTTTAATCCATAAAAACACCCTTATTTCAGCGGCAGAAATTGGCGTGATTGCTACGGTTGGTAAATCAGTTATAAAAGTAGCAAAACAGCCTAAAGTAATGATTATTTCTACAGGTGATGAATTAGTTGATGTGCATGAAAATCCGCTAGAGTATCAAATAAGAAGATCGAATGTTTACAACTTGGTTTCTTTATTAAAAGAGTTAGATATCCCTTCAGAAACCGCACATATTACTGATAACAAAACTATTTTAAAACAAAAAATAAGCGGCTATTTACAACAATACGATGTATTATTATTTAGTGGCGCAGTTAGCAAAGGAAAGTTTGATTTTTTACCCGAAGTTTTAACCGAATTAGGCGTTGATAAATTGTTTCATAAGGTAGCCCAACGCCCAGGAAAACCTTTCTGGTTCGGCATAACAGATACTTTAAATAGTAGTGAACAGGGTGTTTATCAACCTAGTCAATCTGATAATAATACTATTGTTTTTGCTTTTCCTGGAAATCCAATTGCCACTTTTGTAAATTGCTTGGCGTATTTTTATGATTGGTATTACAAATCAGCAGGTATAAAATATCTAAAAGAAACAGCTATTATTAATGAAAATGTTATTTTTAAACCTAATTTAACCTACTTTTTACAAGTTAAATTAATTTCTGAAAACGGACAATTAATAGCCATTCCAATTAAAGGAAATGGCTCAGCCGATTTAGCAAGCCTTGTAAATGCTGATGGTTTTATTGAAATTCCAAAAACAGAAAATACCGAGTTTAAAAAAGGAACTATGTTTCCTGTAATTAGATATAAAAAATGA
>KGFFJA_00740 Cyclic pyranopterin monophosphate synthase
ATGAGCAACTTTACCCATATAAATGAGCAGAATCAACCGAAAATGGTCAATGTTTCTGATAAAAAAATTACCAAACGAACCGCTATTGCAAAAGCAACCATGTTTTTAGGTTCTCAAATTATTTCTCATTTTAAAAATAATGACCTAATTACCAAAAAAGGACCTGTTTTTCAAACCGCTATTATTGCAGGTATTCAAGCGGTAAAAAAAACGTCAGATATTATTCCAATGTGTCATCCGTTATTAATTAATGGTGTAGATATTGACATAAATATTGTTGGAAACGAATATTTAGAGGTTTTTTGTAAAGTTACTATCGAAGGAAAAACTGGCGTAGAAATGGAAGCTTTAACAGGCGCATCGGCAACTTGTTTGACTATTTATGATATGTGTAAGGCAATCAATCAAAAAATGATTATTAAAGAAATTATTTTAGTAGAAAAAACAGGAGGGAAATCTGATATTAAAACAGCTTAA
>KGFFJA_00745 putative molybdenum cofactor guanylyltransferase
ATGGATAAAAAACATCAAAAACACGCAAAAATCACTAAAAAACAAAATGATACTTACGCTACGAATGAAGTCGCTATTTTAGGAACAAATTGTGGTATAATTGCTGATTTAGTTAAAGATGTTTCTGCAAAATTATCTGATTATAATTTAGGTTATTTTGATGCTTCTCATGCTAAAAATATTGCTAAAAATAACTTTACCGAATACACTTTTCATCAGCAAGGTAATTTACAAATTAACACGATAAGTTCAGTTAATAAATTTGAACAACGCTTGCAGTTTATAAATCATGATTTGGTGTTTATTAACGGAAATCATTATCAAGGAGCTAAGCAAATTTTAATTTTAGATGCCGAAAAACAAGCGTCTATTGAAAAAAGGTTAGACCAAATAAACAACATTCAATTTATTATAAAACGTACTTCGGATGTTCCTTATTTTGAATGTTTATTAGAAAAATTTCCACAGATAAAAAACATAACTTGTTATCAAATTGATGAAATTGACAAAATTACACATCATATTGATAATTTAGTCAAAGAACATATTGCACCTGTAAAAGGCTTGGTATTAATTGGAGGAAAAAGTACCCGTATGGGAACGGATAAATCGGTGTTGGAATATTACGGGAAACCGCAAAAAGAACATGCTAAAGAATTGTTAGAAAGTACTCTTTTAGAAACTTTTTATTCGGTACAAACTTCTTCGGAAAAAGCTTCTTCGGATGAAATTCAGGATACTTTTTTAAATTTAGGACCTTTTGGAGGCGTTTGTTCTGCTTTTCAGAAAGACCCTAATTCAGCTTGGTTGGTGCTTGCTACGGATGTTCCTTTTGTTGATAAAAACCTACTGAAATTATTATTAGAAAAAAGAAATCCTAGTAAAATAGCCACTGCTATTAAAGGAAAAAATAGTGAATTTCCTGAGCCTTTAATTACTATTTATGAGCCAAAAGCATATACTAAATTATTGCAATATATAGCCCAAGGATATTCATGCCCTCGAAAAATGTTAATTAATTCTGATATTGAAATTATAGAGGTTGATGATCATTTGATTCGAAATATTAACACGCCTGAAGAATTTGAAATGGCTAAAAAAATGCTTTAA
>KGFFJA_00750 Flavo-1 RNA
GCCTAGCCCCGATTGAAGCATTTGTTTGAGCTCTTTTTTGTTTTTTTCAAACAAAAAAAGCGAGTGCGGAAAGCGGGAAATTGC
>KGFFJA_00755 Putative alpha-L-glutamate ligase
TTGAACAATTTAAAAATCATAGGAAGCGAAGAGTGGTGTTCGTTTAATAATTTCGGTATTCCTGCTATAAAAGCACGAGTAGATTCAGGAGCTAAAACCTCTTCAATTCAAGCAAATAATATAACTTCTTTTTTTAAAGTAACTGAAGAATGGGTTCGTTTTGAGGTAAATCCATTACAAGAAAATAGAAGTATCAGTATTACTTGTGAATCAAAAGTGTATGCAAAACGTTCTATTAAAAGTTCTACAGGAATATCTGAAGAACGTCTTGTTATAAAAGCTCCTGTAACTTTAGGGGAAGCTACTTTTGATATTGAACTAACTTTAGCAAATCGAGACTCGATGGAATTTAGAATGCTATTAGGACGTGAAGCATTGTCAAACGGATATTTAGTAAACGCATCACAAAGTTATTTACTTCCTGCTTTTAATGAACAGGATATTGATGAAAAATACGCATCTTTTAGAAAAGAAAAAACAGGTTTAAAAATAGCCTTGTTAGCCAGTAATTCAGGTTTGTTTAGTAACAAACGAATTATGGAAGCAGGGCGTGCAAGAGGGCATGAAATGGTGTTTTTAAACGTGCAACAAGCCTATATGAAATTTGATGCTAAAGAGCCTCAAATACGTTATAGAGGCGGAAATGTAATTGATGCTTTTGATGCTATTATTCCTCGAATTAAACCATCGGTAACTTTTTATGCTTGTGCATTAATTCGTCAATTTGATGCTATGGGAACCTATTGTTTAAACTCAGCCGATGCAATTAATCAGTCAAGAGATAAATTATTAGCCACCCAATTATTTGCTAAAAACGATATCCAAGTTCCTATTACAGGTTTTGCAAATTCACCTTTAGACACTAAAGACTTGATAAAAATGGTAAACGGAGCGCCATTAATCATTAAATTATTGGAAAGTACCCAAGGAAAAGGCGTTGTCTTAGCAGAAACCACCAAAGCAGCAGAAAGTGTAATTAACGCTTTTAAAAGTGTTAAAACCAATATTCTTGTTCAAGAATTTATCAAAGAAGCCAACGGACAAGATTTACGTTGTTTTGTAGTAAACGGAAAAGTAGTAGCATCTATGCAACGACAAGCTGAAAAGGGGGAGTTTAGAGCAAATATTCATCAAGGAGGATCGGCATCTAAAGTTAAAATTACTTCCGAAGAACGAAAACTAGCCATCAAAGCGGCAAAAGTTTTAGACCTTCCTGTGGCAGGAGTCGATATTATACGCTCTAATAAAGGACCTTTATTATTAGAGGTAAATTCATCACCAGGATTAGAAGGTATTGAGGCTGCAACAGGGTTAGACATCGCTAATATTATGATTGAAGCTATTGAAAAAAAGCTAAAATTCAAGAATTAA
>KGFFJA_00760 hypothetical protein
TTGGATTTAAAAGAACTTTTAAAAAGAACAAAATCAAAAGCTGTTTTCCTTTTAAAGGAAGAAAAAGGAGAAGCTCAGTTAATTGATTTTTATCCTAAAGAAAATAATTTAGGTGATTTACAAGATAAAATGATTGTATTTCAAACTCTTATTTTTAATATGAGTAATCATTTTTTTAATACATTTTTTAATACTGCTTTAAAACAAATCAGGCTAAAATCTGATAATGAAAACATACTCATAATTAAACATAACGGCTATATACTCTTTTTTTTATCAGATAAAAAAATAAATACAGGATTACTAGAAATTACTTTAAAAAAAGAATTTTAA
>KGFFJA_00765 hypothetical protein
ATGCAAGAAATTTTAGATCAATTAGTTAAAAATGTAAGAGAAGATATTCCAGGATATATTGCTATTAGTGTTGCTGAAATGGCTTCAGGTGAATCGCTTCATTCACATTCTTCTAAGCCAGATTTTGACCCTGCCTTAGCTTGTGCTTATAATGTTGAAATAGTAAACTCTAAGCGTAAAGCAATGAAAACACTAGGTTTAGACGAAAAAATAAAAGATATTTATTTTAACTTAGAAAATGAAATACATATTATTAATTTATCGCCAAGTGGTGAATATTTTATTTATTTAGCTGTTGATTCTAAAAAAGCAAACTTAGCTCTTACCAGAACATTATTAAATAGACATAAAAAAGAATTAGACAATGAATTATAA
>KGFFJA_00770 hypothetical protein
ATGAATTATAATAAAATTGATTTAAATAATTATAATTTAGATAGTGATTTTGTGTCATATATAGAATCATTTCAAAGTATATATGAGCATAAAATATTGAATATAAGTCCTAGCACAAATAGAACTTTACATACTAAAGAAAATACTCCTATCACTGATAAAAAAGATATAAAGAAAATATTAGAAGACTTTTTTTTTACTCCGAGATATAATAATGTATTAGATGTTTTAAAATTTGGAAACAATTAA
>KGFFJA_00775 DNA processing protein DprA
ATGACACCTGAAAAATTATTAGCTATTTTACGACTACAAAACACAAAAAGTATAGGCGATATTTTAGCTAAAAAATTAATCACTACCACAGGTCATGTTGAACAAATATTTAGAGAAAAAACAAGTACTCTACAAAAAATAAACGGAATAGGTAATCATATTATTCAACAGCTATTAAATACTGAAAATATAAAAAAAGCAACCGAAGAATTTGAATATATCAAAAAAAATAACATTCAATATGCTTATTTTTTAGATACTGATTATCCTCAAAATTTAAAAAACTGTATTGACTCCCCTATTCTATTTTTTAAAGATGGGAACATCAATTTAAATAATCAAAAAATAATATCAATCGTTGGAACTAGAAAAATTACTACTTATGGTCGTGATTTTTGCCAAGAACTTATTACCGATTTAGCAAAATATAATCCCATAATTGTAAGTGGTTTCGCTTACGGGGTAGATATTTTTGCACATAAATTGGCTATCAAAAATAATTTACAAACTATTGGAGTTTTAGCACATGGTTTAGAAATTATCTACCCTCAAACACATAAAAAATATTATTCTGAAGTTGTAAAAAATGGCGGATTTATTACTGATTTTTGGCACAAAGAACAACCATTACGAGAAAATTTTTTAAAAAGAAATAGAATTGTTGCTGGCATATCAAAAGCTACTATTGTTATAGAATCGGCAGAAAAAGGAGGCTCATTAGTTACTGCAGATATTGCAAATTCCTATAATAGAGATGTATTTGCTGTACCAGGAAGAATTTCTGACCCTTACAGTAAAGGTTGTAATAATCTTATCAAAAATAACCAAGCACATTTATTAAATACTGCTGATGATATTATAAAAATGCTTAATTGGGATATTTCTGAATCAAAAAATAAAACTGTAGTACAAAATCAATTATTTATTACACTAAATAATTCTGAACAAAAAATACACGATTTTTTAACTCAAAATGGCAAACAATTATTTGATGTAATTGCTTATAAATGTGAAATTCCTGTTTATAAATTATCTTCTATATTACTAGAAATGGAGCTTAAAGGAGTTATAAAACCTTTACCTGGTAAACTGTTTGAGGTTTAG
>KGFFJA_00780 hypothetical protein
ATGGTACAAGAAAAATTAATATCTCAAAAAAAACCTGCATATCCTGTTAATAAAAAACTCGGGATTTATTTAAAAAAATATAATAGAACCATTCAAATCCCTATTTTTTATGATGATTTGTTACGCTATCAAGGTGCTATAACTGTTTATGATAAAAAAGATAATGATACCTTATGGGTACGTGTTTTTTATAATGAATTTGAGCAAGAAGAAATAAATTTAAGTTTAAAAAAAATCTATAATATTTTACATTCTAACGGTTCAGATGCTAGTATTAAACACTTAAATATTGATGCTATCGACTTTTGTACCTTCGGAAATTCACAGCCTTTTAGAGTAAAAGTTCGTAATATTTTAAATGATAATTACACCTATTTTTATGTTAAAAAAACAGATGCTTCTCGTATTTATGGGCTAGAATTAGAAGATATTTTATCGCCTTATAACTTAAACTTTTTAGTGTATAAAGACACCTTAATTGAAGAACATATTTCAGGAATTCCTGGCGATGTTTTTATCAAAGATTATTTAGACGATTGCCTAGAAATTGAAAAAGCTCAAATAGCCAAAGAGTTTGTAAAGTTTAACGAACGTTGTATGATTCGTTTGTTAGGCGATATGCGCTCGTATAATTACGTAGTTGTGCCTACCCACGATTTTGAAAATGTGGTGTATAAAATTAGACCTATCGATTTTGACCAACAATGTTATGAGGGGAAATTTAAGGTATATTATCCGCAGTTTTTTAAAGAAAATTTAAAAATGGTGCAGTTAGTAGCAAAAAAATTAACATCCGATTCTATTGAGCAATATCAGTTAGAAGAACGCTCTATTGTTGCAAAACGAATTTTAGGATATCGTTCTCGTTTAAGTAGATTGCTTAGTGCTATGAAATCAGATACAATTTCTATCCCTAAAAATATAGAAAAATTAAAAACCGAAATTTTTGATTTTACTGGTGATATAAATTTTAGAGATAGTGATGGTATGGGACAAATATTAGAAAATGCACTAACATTTGTACTTAGAAATTATGAAGATGTAACGCTTAAAAGTATCATTGAACAACAGCAAAAACCGTATTAA
>KGFFJA_00785 Multidrug transporter
ATGGAAAATAATCATACTAAAAATTTAGCTGGTTTATTATTAGCAACTTTATTTATAAGTACTTCTGGAGTTTTAGGAAGATACATAGCAATGCCTTCGGAAGTAATTATTTGGTTTCGTTCGGTTTTTGCAATGTTAATTTTATTTGCTTTTTGTAAGTTTAAAAAAATTGATTTAACCATAAAATCAAGTAAACATATATTTCCGTTTATTATTGGCGGAATTTTTATGGCTGCTCACTGGATTACTTATTTCTATGCCTTAAAATTATCGAATGTAGCCATAGGAATGTTGTCATTATACACCTTTCCTGTAATGATTGCTTTTTTAGAACCCTTATTTTTAAAAGTCAAATTTAACCCGATTTACATTGTTTTAGGATGTATGGTATTGTTAGGACTTTATATTTTATCGCCCGAATTTAATTTAGAAAGCTCTAATGTACAAGGAATTTTATTTGGGTTACTTTCTGCATTATTTTATGCTATCAGAATTTTGATGTTAAAACAATATGTAGTTCAATATAACGGAACAATGTTGATGTTTTATCAAACCTTAATTATTACGGTTTGTTTGCTTCCTGTATTGTTTTTTATGGATATTTCAGGTTTTACAAATCAATATCCATATGTATTATTATTGGCACTTTTAACCACGGCAATAGGGCATAGTTTAATGGTACATTCCTTACAGTTTTTTACAGTTTCAACATCTAGTATTATTAGTAGTGTACAACCTATTTTTGGAATTATTTTGGCATTTATCTTTTTAAATGAAATACCAACATGGAATACTTTTATAGGAGGTTCATTAATATTAGCAACGGTAGTTATTGAAAGTATCCGAAGTAAAAATTAA
>KGFFJA_00790 Transcription-repair-coupling factor
TTGAGCAAACAATTGATTGTAAACCATTACCAACAATCTGATACTATCAAACAGATTGTTAAAGAGCTTCAACAAGAACAAAACCACTTTCAAATATCGAATTTGGTTGGTTCTTCGTTGTCTTTTGTTATTTCTGAAACTTTTAAAAAAGCCGAAAAACCCTATTTATTAATTTTTAATGATAAGGAAGAAGCAGCTTATTATTTAAACGATTTAGAGCAATTATTAGGGGATAAAAATGTGTTGTTTTATCCAGGTTCGTATCGCCGACCTTATCAGATTGAAGAAACCGATAATGCCAATGTTTTGTTGCGTTCAGAGGTTTTAAATCGAATTAATTCACGAAGAAAACCCGCTGTTATTGTAACATATCCAACAGCGTTGTTTGAAAAAGTAGTCACCAAAAAAGAACTCGATAAAAATACTTTAAAAATTAAAGTTGGCGAAAATGTATCTCCCGATTTTGTAAACGAAGTATTGTTTGAATATCATTTTAATCGAGTAGATTTTGTTACTGAACCTGGTGATTTTTCAGTTCGTGGAGGAATTATTGACATTTTTTCATTTTCGAATGATGAACCTTATCGAATGGAGTTTTTTGGCGATGAAGTAGAAAGCATCCGAACTTTTGATGTGGAAACGCAATTATCAAAAGAAAAACATCAAAAAATAAGTATTATGCCCAATGTAGAAAACAAAGGGCTACAAGAAAATAGAGAAAGTTTTTTAAAATATATATCGGCTAAAACAGCAATTTTTGTAAAAGATATAACCACAATCAAAACAAATTTAGATACGTTTTTTAAAAAAGCTGAACTTTCATTTGATGAATTATCAAAAGAAATAAAACGTTCGAAACCATCCGAATTATTTTGTGATGGTGCTTTAATTCAACAAGAATTACAACAATTTACTACGGTAAATATGAGTAAATCTAGTATCAAAAATGTAACAAATATTACTTTTGATACAACTGCACAGCCATCTTTTAATAAAAAATTCGATTTGTTAATTCAGAATTTTAATGAATTTTCAGCAAAAGGATTTACCAATTATATTTTTTGTTCTAACGATAAACAGGCACAACGTTTTCATGATATTTTTGATGATAATGAAGCCGACGTTTCTTATGAAACTATTGTTTTTCCTTTGTATCAAGGGTTTGTAGATAATCAAAATAAAATTGTTTGTTATACTGACCATCAAATATTTGAGCGTTATTATAAATTTCGCTTAAAAAATGGATACGAAAAAAAGCAATCTATAAGCATACAAGAACTTACCAAACTAGAAATTGGCGATTATGTAACGCATATCGACCATGGAATTGGAAAATTTGGTGGGCTTCAAAAAATAGATGTAGAAGGAAAAAAACAAGAAGCAATTAAATTAATTTATGGCGATAGAGATATTTTATATGTAAGTATTCACTCGTTGCATAAAATTTCAAGGTTTAACGGAAAAGACGGAAAACCACCTAAAATATATAAATTAGGTTCGGGTGCTTGGAAAAAAGTAAAACAAAAAACGAAGGCTCGAGTGAAACATATTGCGTATAATTTAATTCAATTATATGCCAAAAGAAAATTACAAAAAGGCTATGCTTTTGGTGCTGATACACATATGCAACATGAGTTGGAAGCGAGTTTTATTTATGAAGATACGCCTGACCAATTTACAGCTACTCAAGCAGTAAAAACAGATATGGAAAAACCGCAACCTATGGATAGATTGGTTTGTGGTGATGTTGGTTTTGGTAAAACAGAAGTAGCAATTCGTGCGGCTTTTAAAGCTGTGGATAACGGAAAACAAGTAGCAATTTTAGTGCCTACAACTATTTTAGCATTTCAGCATTTTAAAACTTTTTCTGAGCGTTTAAAAGATTTTCCTGTTACGGTTGATTATTTAAATCGTTTTAGAACTGCAAAACAACGAAATGCTGTTTTAGAAGGTGTTGCAAACGGAAGTGTTGATATTGTAATCGGAACGCATCAATTAACTAATAAAAAACTGCAATTTAAAAATTTAGGATTGTTAGTTATTGATGAAGAACAAAAGTTTGGAGTTGCCGTAAAAGACAAGTTAAAAACCATCAAAGAAAATGTGGATACGCTTACTTTAACAGCTACGCCAATACCAAGAACCCTACAATTTAGTTTGATGGCGGCCAGAGATTTATCAGTAATAAAAACAGCACCACCAAATCGTCATCCTATTGAAACCAATGTCATCCGCTTTAGCGAAGAAACTATTCGAGATGCAATTTCTTATGAAATTTCTCGTGGAGGACAAGTGTTTTTTATCCATAATAGAATCGAAAATATTAAGGAAGTAGCAGGTTTATTACAACGTTTAGTTCCGAATGCTAAAATCGGTATCGGTCATGGACAAATGGAAGGTAAAAAGCTAGAAGAATTGATGCTCGGTTTTATGAATAATGAGTTTGATGTATTGGTATCAACCACCATTATTGAAAGCGGATTGGACGTGCCAAATGCCAATACTATTTTTATCAACAATGCGAATAATTTCGGATTGTCAGATTTACACCAAATGCGTGGTCGTGTTGGGCGTTCGAATAAAAAAGCATTCTGTTATTTTATTACGCCAGCGTATCATATGATGACTACTGATGCGAGGAAACGTATCGAGGCTTTAGAGTTGTTTTCAGAATTAGGAAGCGGTTTAAATATCGCCATGAAAGATTTAGAAATTCGTGGAGCTGGAGATTTATTAGGAGGTGAACAAAGTGGATTTATCAATGATATTGGGTTTGAAACGTATCAGAAAATATTACAAGAAGCTATTGAAGAATTGAAAGAAAATGAATTTAAAGAATTATATGCTACGGATGAAAAAATACCAAAAGAATATGTAAAAGATGTACAAATTGAAACAGGCTTTGAAATTCTTATTCCTGATGCTTATGTAAATTCAGTAACTGAAAGATTAAGTTTATATAATGATTTAGGGAAATTAACAAAAGAAGAAGAGTTATTAACATTTGAAAGTGAAATTGTTGATAGGTTTGGAGAATATCCACCAGAAGTACAAGATTTATTAGATAGTGTTCGCATAAAATGGTTGGCAAAAAAGTTAGGACTTGAAAAAATTATTCTAAAGCAAAAACGTTTAGTAGGATATTTTGTATCTGATCAGCAAAGTTCATTTTATGAAACCGAGGCGTTTACAAAGACGTTACAATATGTACAACAAAATCCGAAAAGCTGTGTAATGAAAGAGAAAGACACCAAAAATGGAAAACGATTATTAGTTACTTTTATTCGAATAGATTCAGTACAAACAGCCTTAAATTTATTACAAAAAATATAA
>KGFFJA_00795 Exonuclease SbcC
ATGAAAATTTTAAAGATAGTATTACAAAATATAAATTCATTAAAATCAGAAACTCCAATTGTTATCGATTTTGAAAATCAGCAATTTAAAGATGTTGGTTTATACGCCATAACAGGAGTTACTGGAGCAGGAAAAACGACCATTTTAGATGCGATTACCATTGCATTATATCATAATATACCTCGTTTTAACGGAACAAAAGGAACTTTAACGGATGTTGTTAGTCATGGTGCAAATGATGCTTTTAGTTGTGTTACTTTCGAAAATAATAATTTTATTTATGAAGGATATTGGGGCATACGATTAGCAAATAAAGCAGGAGTTCTTTTAAAAAATCCTATTGAAACAGTTAGTTTAAAAAATTTATCTACTGAGAAAATAATAGCAACTCAAAAAAGAAAATATATTGAAGAAGTTGAAAACGTAACGCAATTAGATTACAATCAATTTTTACGTTCTGTAATGTTGGCACAAGGTGAATTTGCATCTTTTTTATCAGCAAAAGGTCCTGAAAAAGGGAAATTATTAGAGCAAATTACAGGCGAACAAATCTATAAAAAAATTGGTGAAGAAATTTTAAATAGAAAATCATCTGAAGAAAAAAAATTAGCAACAATTAAAGCAAAAATTAATGCTGATGATATTTTATCAAAAGAAGAAAAAGAGGAATTATCAGAAAAATCAACAATTTTAACAACCGATATTGCTAAAAATGAACAAGAAATAGCAAAAATTACAGCTGTTATTAATTGGTATATAAATTATCAAAAATTACTTGATAAGGATGTAGTTCTTGAAAAAGAAACTGAAAAACTTTCTCTTTTTATTGATAATTATAAACAAGAATTAAATCTATTATCGTTACATGAAAAAGCATCTCCTTTTAAAGAATTGATTCAGGATTTTAAAAGAAATGAGAAAAATAATATTGATAAAACAAATCAAAAAAAAATATTAGAAGATGATTTAATAAAGCTTACGCCTAAAATTGAAGACTTAGAAAATCAAGTTAAAAACGAAACAACAGCTTTAGAAAATACAGATAAAGAATTTAAAATTTGGTTGCCGAAATTTGATGAAATTACAAAATTAGATGCTCAATTAAGAAATGAAATTGATATTACTTTTCAATCATCTGAAAAATTAAAAGAGTTAAAAGTAGAAATTTCAAATTTTGAAACTAAAAAAAATAAGCTAAAATCTGAATTAGAGAAAATAAAAGTAAACATTAAAATTGATGAAAATAAATTACATCAAAATAAATTTTTATTAGAAGTTAAAAATCATATTTCTAGTTGGAATTCAGATTTAATTACTTTAAAATCATATGAAAAAACTTTAAAAGAAAATGCTTTTTTTATTGATGGAAAAAATGAAGAAGTAAAAAAAACAAAGACATCTTTAAAAGAAAAAACTGATTTTTTATCTAAAGAAAATATCGAAATTGAAAAGCTTGAAAAAGAAATTTTAGATAAAAATACAAAGTTATCAAAAAATAATATTACTGATTTATTAGCAAATCAAAATATACTTTCATCATCAGAAAATAAATGGAAAGAATTTAAAAATTTATCAGAAGAAATTGCAAAAAACGAGAAAGAACAAATTGAAAAAACAAGTCAAAAAGCGAATTTATCAACGGAATTAATCAATTGTAAAGAACAAATTGAAAATTTAGAAACAGTTATTTCAAAACAAGAAATATCAGTTAAAGATGCTGAAAAAATTCTGAATTTAGAAAAAAGTATCGCTAATTACGAAGCTGACCGTAAAAAATTAAAAAAAGGCGAACCTTGTGGTTTATGTGGTTCAAAAGAACATCCGTTTGCAGAAAATTTAGAAGTTATTGGAATTTCAGAATCTGAAAAAATATTTATCGAAAGAAAAAGTATTTTAAAAAATTTAGAAAAATCAAAAGTAGCTTTAAAGATAAAAGAAACACAATTAAATACAAATATTGAAGCTTTACAAACTCAAATAAATTCAATTTTAGAAGATGTAAAAAAATTGAAATTAAAAGAAAAAACTTTAGATATTGATTGTGATTTAACAAATATTTCTAAAATTGATTTTGAATTAAATTCAATATCAGAAAATATAAAAGTACTTACTGAGAATTTAAAAAATACGCAACAATTACAAATTGAGAAAGACAGTTTATCTAAAAAAATTGAATTTAAGAAAAACGAAATAAATACACTTAAAACAAGCATTGCAACACTCATAGAAAAAAATAAAAATGCAACCGAAGAAATAACATCTAAAGAAAAAATAACGGATGAATTAAGGATTACTTGTAATAAGTTAAAAAACAGTTTAAAAACTAATTTAGCCGAATTTAAGTATGAATTACCAACTATAAATCAGGCGGATTTGTTTATCGAAACTATTGAAAAATCTGTTACCGAATACTTAAAAACACAACAAAATTTAGAAGCTTTAAAATCCGAAGAAAAAGTAAATAATCTTGATTTAGAGAACACTAAAAAACAAGTAGAAAATCATACAAAAACGCAAAATGAGTTTCTTCAAAAAAAATCAGCATCTGAAAAAGAGCAGAATCTTTTAAAAGAACAACGAAATAGTATTTTACCATCTAAAATTACCGTTGAAAAAAAGCGTGAAAGTTTACAATTATCATGTAAAGAAGCTTCAAAAAAATTGGAAGAAAGTAAAAAAGATGTTCAAAAAATATTAGAAGAAAAATCAGTAAAAGAAGCGTTAAAAGTTAAAAATAATCAAGATTTAAAAGTTTTATCGGAAGAAATAGAAAACTTAAATGCTGAATTTAATAAGCAACTTAAAAATAGTGATTTTGAATCAAAAGAAGCGATTGAAAAGGCTTTGTTATCGAAAGAAAATATTTTAAAATTTAGCGAGAATAAAGAGCAAATCAATAAAAAACAAGTTGAATTAAAAACGCTAAAAGAAGAAAATATAAAAGCAAAAGAAACTTTAAATAATCTTAAAAAATTTGAAGTTTCAGAGGAAGATAGCAAACTAAAATTAGCCGATTTTCAACAAAAAAACAAAGATAATTTAACCGAAAAAGGGGAAATATCAGAAGCTTTTAGAAAAGATAAAGAAATAGAAGATAGGAATAAAGAATTGTATCAAAAAATTGATGCACAAACCGCTATTTGCAACGTTTGGAAAGAGTTATTTAAAATTATCGGGAACTCAAAAGATGCGTTTAATGTGTATGTGCAACGTTTAACTTTAAAGCATTTATTAGACCTCGCCAATGCGCATTTACGTAAATTGAACAAGCGTTATTCGTTAAAAATGGAAGATTTATACAAGCCAAAAGAAGAGCTTAATTTTAATTTAATTGACCATTATCAAACTGACCAAGCTCGATTGGTAGACACTTCGAGTGGTGGTGAAAAGTTTATTATTAGTTTGGCGTTGGCATTAGGATTATCGGATTTGGCGAGTAAAAATGTAAAAATTGATTCGCTTTTTATTGATGAAGGTTTCGGAACTTTAGACAGCAACACGCTTGAAACGGTAATATCAACTTTAGAAACTTTACAAGCACAAGGAAAAATGATTGGGATTATATCGCACGTTGAAAATCTGAAAGAACGCATTCCGACACAAATACAAATTACTAAAAAAAGTAATGGAGTTAGTGTTTTAGATGTTGTTTCATAA
>KGFFJA_00800 Nuclease SbcCD subunit D
ATGAAAATACTTCATACTGCCGATTGGCATTTAGGACATCGATTACACGAACAATCGCAATTAGCAGAGCAAACATTATTTTTAAATTGGATAGAAAATTATATTATCAATCAAAAAATAGATTTGCTGTTAATTTCAGGAGATGTTTTTGATACCGGTTCGCCCTCAAACCAAAGTTTAGCGATGTATTACAATTTTTTGGTAAAACTTCAAAAAACTTCCTGTAAAAATATCATTATTACAGGCGGAAATCATGATTCACCAGGAACTTTAAACGCTCCTAAAGAATTATTAAATGCCTTATCGATAAAAGTAGTTGGTAAAGCCACCGAAAATAGTGCCGATGAAGTTTTTGAAATAAATATAAATAATGAAAAAGTAATTATTGGAGCTGTTCCGTATTTACGTGATGGCGATATCAGGCGTGCCGTAGCTGGTGAATCGTTTGATGATTTAACCGATAAATATAAAAAAGCTTTAATCAATCATTATCAAGAAATAGCTATTGAATGTGAAAAAATAAATATCAGTAATGCCCCCGTTATTGCTATGGGACATTTATTTGCTACGGGCGGTTCGGTTTCTGATAGCGAACAAAATATTTATGTAGGAACTTTAGGACATATCGGTGCTCAAGATTTCCCAAAGTATTTTGATTATGTAGCTTTAGGACATTTACACAGACCGCAAATAGTTGGCGAAAATGATAAAATTAGATATTCAGGTTCTCCAAATATTTTAAGTTTCAGTGAAATTAATTATGATAAAAAAATCATTGTTTTAGAAGTCTCAGCAAATCAAATTACGAATATTGAAGATGTTATCATTCCTAATTTCAGAGAATTTTACAAACTAAAAGGAAGTATGGAAGATTGTATCGCTAAATTTTCGAGTATCATTTCCAATTCGTATCAATTAAAACCTTGGATAGAAATTGTTTTAGATGAAGATAATACAATACAAACCGATGAATTAAAAATAAGTGCTGAAACGTATGATTTTGAAATATTAAAAATTACCTTAAAAAATCAACGAAAAATAAAAGGAATTGAAGAATTATTAGCAGATGCTACATCAATAAAAGAATTAGTTCCTACCGAAGTTTTTAAATTAAAATGCGAAGAGATGGATTTTGATTTAGAAGAAAATCAGCAAGTTTGGGATGCTTTTAATGAAGTTTTACAAGCAGTTAAAAATCAATAA
>KGFFJA_00805 TerB domain-containing protein
ATGTCAATATCAGATTTATATTCTACAGGAAAACACAAACAAGAAATAGGACACTTTGCAAGTGTTGTAAAAATTGCAAAAACTGATGGCACTATTTCAGAAAAAGAACAACAATTATTAGAAAGAGTTGCAAAAAAATTAAACATTGACCAAACAGAATATACGGCAGTTTTAAAAAGTCCTGAAAAATATCCTGTAAACCCTCCTGTGAGTTATGACGAGCGTATTGAGCGTTTATATCGTTTAACCAAAATGGTTTTTGCTGATGAGCATGTAGATAAAAAAGAAGTAACTCTTATGCAAAAGATTGCTGTTGCCTTACAATTTCCTACCGATAACGTAGAAAAGGTTTGTGATGAAGCAATTCATTTAATAAATAATGATAATGATTTAGAAGATTTTACAACTGCTATTAAAAAAGTAAATACTATTTAA
>KGFFJA_00810 OMP-b-brl domain-containing protein
ATGATAAATAAAGTTATACTTACTGTACTCCTTGGTTTTTCAATCAATTTATGTTCACAAAATTTAAATGATTCATGGCAAATAGGTATTGGTATGGGTATTACACATTTTAATGAATCGAATGCCGCTTTTATTGGTGATACCAATATGTTTCAAGTACCAGTACTTAATTTAACCGTGCCAATTAGTAAACGTTTATCAGTTAATGGAGCGATGTCAGTAAATACGATTGACAATGTGGGTTTTATGGAAAATGAAGTTCGTTATTTTTCTATGGATGCTTCATTACGTTATAATTTTAATGCAATTTTCGATAAATTTAGCCCCTATATTTTTACAGGTGGAAGTATTGTTGACTCTGAATTAAAAGCAACTCCTACCTTAAATATTGGAGCGGGTGGTATTTATTGGTTTACCGACAGAATTGGTTTAAATCCGCAACTATATTACAAGCATTCTTTTGATAGTTATCAAAGTATGCGTTCGCATATTCAAACTACTTTATCGGTTGTGTTTAACCTTAATTGGAACGCTAATAACCGTAATCGTAATGGGTCACAATCAAGACCTGATTGTTATTATAATAAATATTAA
>KGFFJA_00815 Glutamate--tRNA ligase
ATGACTGATAACGTAAGAGTACGCTTTGCTCCTAGCCCAACAGGACCTTTACATATTGGTGGTGTAAGAACTGCTTTATTTAACTATTTATTCGCTAAAAAATATAACGGAACTTTTGTGTTACGTATTGAAGATACTGACCAAACTCGTTATGTTAAAAATGCCGAACAATATATAGTTGATGCTTTAGAATGGTGTAATATTCCTTTTGATGAAGGACCAGGAAATAATGAAAAATTCGGACCGTATCGTCAGTCAGAACGTAAAGAATTATATCAAAAATATGCTGATATCTTATTAGAAAAAGGCTGGGCTTATTATGCTTTTGATACTGCTGAAGAGTTAGATGCGCATCGTAAAAACCATGAAGAAAACGGAAAAACGTTTACTTATAATTGGCATAATCGTCAAAAATTAAACAGTTCATTAGCACTTTCATCAGAAGAAGTTGAAGCTAAATTAGCTGCAGGTGATAAATACGTTGTTCGTTTTAAAACGCCACAAGATGAAACCTTAATACTTGAGGATGAAATCCGTGGAAAAATTAAAATTGATACCAATGTTTTAGATGATAAAGTATTATTTAAATCGGACGGAATGCCAACCTATCATTTAGCAAATATTGTTGATGACCATTTAATGGAAATTTCGCACGTTATTCGTGGTGAAGAGTGGTTACCATCAATGGCATTACATATTTTATTATATCGTGCTTTTGATTGGAAAGCTCCAAAATTTGCACATTTACCGTTAATCTTAAAACCTGTAGGAAAAGGAAAATTAAGTAAACGTGATGGTGATAAATTAGGATTTCCTGTATTTCCTTTAGAGTATACCAATGAGCAAACTGGTGATGTTTCTAGAGGATATAAAGAAGACGGTTATTTTAACGATGCTTTTATAAATATGTTAGCTTTATTAGGATGGAATCCTGGTACGGAGCAAGAAATTTTTTCATTAGAAGAATTAGTTGAAGCTTTCGATTTAAGCAGAGTTAGTAAATCAGGAGCGAAATTTAGCCCAGACAAAACAAAGTGGTTTAATCAGCAATATTTACAGACAAAATCTGATGAAGAATTAACCGCTTTATATATTCCTATTCTTGAAGAAAAAGGAATTACTGCGGATGAAAATTTCACTCAAAAAATAGTATCATTAATAAAAGAACGTGCTACGTTTGTTGCTGATTTTTGGGAGTTATCAAGTTTTTTCTTTGAAAATCCATCAGAATATGATGAAAAAGCAGCTAAAAAACAATGGAAAGAAACTACTGGCGAATTAATGAAAGAGTTAATTACGGTAATTTCTAATATTGAAGAATTTAATATAGAAAACGCTCAAACCGAAATTAAAGGATGGATAACATCAAAAGAAATTGGTTTTGGTAAAGTAATGCAACCGCTTCGTTTAAGTTTAGTAGGTAAATTAGCAGGTCCTGATTTATTTGATATCATGACAATGATTGGAAAAGAAAATACGATTGCAAGAATTAAAAATGCCATCGAAAAGTTATCATAA
>KGFFJA_00820 DUF4175 domain-containing protein
ATGGAGAATTTTAGCAAAATAGAACAAAAATTACAGCTTTTTAGTAAAAAATACTATACAAGCGAATTAATAAAAGGAAGTATTTTATTTATCTCATTAGGTTTACTATACCTACTATTTACTTTGTTTATAGAGCATTTTTTATGGCTTAAACCCAATGCCCGAACATTATTGTTTTGGTTATTTATTGTTGTACAATTATTTTTATTAATACGTTTTATCTGTTTTCCGATATTCAAAATTATAGGATTAAAACAAGGAATTTCTTTTGAAGAAGCATCAAAAATAATAGGAAGTCATTTTCCTGAAATACAAGATAAACTATTAAATCTGCTGCAATTAAATCAAAATAATACTAAATCTGATTTATTAATAGCTAGTATCAATCAAAAATCAGAAGAAATACAACCTGTTTCTTTTAACAAAGCAATCGATTTTAAAACTAATATTCGTTATTTAAAATATGCGTTAATTCCGCTACTTATTTGGGGATTATTTTTTTTAACAGGTACTTCTAAACAATTATCTGAAAGTTTTAATCGAGTTGTAAATCATTCGGTAGCTTATAAAGCTCCTGCCCCTTTTTACTTTCATATCACGGCAAAAAACTTGACTGTTATTAAAGGAAAAGACATTACTGTTTACGTACAAATAACAGGAAAAACTGTTCCTGAAGAAGTAAAAATTCATTTTAATAAACAACAATATTTCTTCAAAAATGAAGGAAATGGCTTATTTTCTTACACTTTTACACAAGTACAAAATCCTGTTGATTTTTATGCAAGTGCAAATGGCATTACTTCGGATATTTTTAAAATATCGGTAATAAATACGCCTTCGATTCAAAATATTTCATTGCATTTAACCTATCCGAAGTATATCAAAAAGAAAAATGAAATCATTAAAAACACAGGAAATATAATTATTCCCCAAGGAACAATTGTAAAATGGGCAGTTAAAACTTCTGAAACTGATAGTGTTCATTTAGTTGAAAATAATAATCGTTTTGCCTTTTTAAAGGATAAAAAAAATAAATTTCAATTTAAAAAACAAGTAAAAAAAGCACTCAATTATCAAATAACAACAACCAATAAAAATTTAAAAGATTACGAAAAATTACAATTTTCAATTGCTGTTACTAAAGATGAACATCCTACAATTAATGTAAAATCTAATATTGATAGTATATCACGAGGAAATGCACAGTTTATAGGGCAAATTTCTGATGATTATGGTTTCAAAAAATTAGAATTAGTTTATTATGATAAAAATAATAGTCAACAAAATAAGCAATTCAAAAAAATTAAACTGACTAAAAACACACTGCAAACTTTCTTTTTTGAATTTCCTGATAACTTGAATTTACAAAAAGGAATTAACTACGAAATGTATTTTCAAGTGTTTGATAACGATATTATCAACGGTAGTAAAAAGACTAAAAGTCAGAAATTTTCGTATCAACAAAAAACAAAAAATCAAATTGATACAGAACTTTTACAAGAACAACGTAATCATATTCAAAATTTAGAAAAGTCTTTAAGTAAGCAAAAAGAAGAGAAAAAATCCTTAGAAAAAATTCAGTTTGAGCTTCAAAATAAGAAAAATGTAAACTGGAATAATCAGAAAAAAATTGAAAGTTTAATTAAGCGTCAAAATCAATATAAAAAAATGATGCAAAGACAAACTGATAATTTAAAAGAAAATTTTTCGGAGAAAAAAGAGAAAAATGAAGCCTTACAAGAAAAGAAAGAAGACTTAAAAAAACGAATTGAAGAGCTTAAAAAATTAGATAAACAACAAAAATTACTAGACGAACTTGAAAAGTTAGCCGAAAAATTAAATAGAGAAGATTTACTGAAAAAAACTAAAGAATTAGCCGAACAAAACAAACAGCAAGAAAAAAGTTTAGAGCGTATTTTAGAAATGACCAAGCGTTTTTATATGGAACAAAAAATGCAAAAAATAGCTGATAACTTAAAAGATTTATCAAAACAACAAAAAGATTTAAGTAAAAAAGAAACATCTAAAGAAGCTAATAAAAAAGCTTCCGAAAAAAATAATATTGAAAAAATAAAAGAAGAACAACAAAAGATAAACAACGATTTTCAGAAAGTTAAAAAAGAGCTAAACGAACTTAAAAAAGATAATAAAAATTTAAAATCTCCAATGGAAATTCCAAAAATGGAAGATTTAGCTAAACAAGCTCAAAAAGAATTAAACAAAGCAAAAGAAAATTTAGAAAAGAAAAACGAATCTGAATCGAAAAAAAATCAGAAAAAAGCTTCTGATAAAATGCAAGAAATGTCTCAAAAAATGCAAAAATCAATGCAGGAAATGAGCGCAGAATCTGAAGAAGAAAACATGGAAGGTTTACGTCAGGTTTTAGAAAATTTAATTATGTTTTCTTTTAACCAAGAAGATTTAATGAATATGTTTTCAGAAAATAATTCGGCACATCCTAATTTCGGAAAAAATTTACAAAAGCAATTTCAACTTAAAACTTATTTTGAACATATTGACGATAGTTTATTTGTTTTATCGATAAAAAATCCAAAAATATCTTCAAAAATTCAAGACCAACTTTCTTTAGCTCATTATAATTTAAATGAATCTTTAGAAAGTTTTGCCGATAATAAATTTCGACAAGGTATTACAAGTCAGCGCTATATTATGACTGCCGCAAATACCTTAGCCGATATGCTAAGCAACGCGCTTGATGCCATGAAAAACCCGAAACCTGGCAAAGGAAAAGGTAAGGGAAAAGGAAAATCTTTTAGCCTGCCCGACATCATTAAAAAGCAAAGCGAATTAATGAAAAAAATGAAAGATGGAATGAAAAAAGGAGGAAAACCTAAAGATGGAAAAGGAGGCAAAAAGAAAGGAAATAAATCAGGAAAAAAAGAAGGCGGAAATAAAAAAGGTAACGGCGAAAGTGAAAAACTAAATGGAGAATTATATCAAATTTATAAAGAACAAGCCCAATTAAGACAGCAATTAGAAAAGGCGCTTCAACAAAATAAAAATGGAAAAGGCGGAAATGGGAATGCTAAAAAAGCCATAAAAAAAATGGAACAGCTAGAAAACGACATTTTAGAAAAAGGTTTTACCCAAAAAAATATTGACAGAATGCAGCAATTAAATTATCAATTACTGAAATTAGATAAAGCTACTTTTGAACAAAATAAAGGTAAAAAACGAAAATCTGACACTAATTTAAAGGAGCTTTATAGCAAAAATATCAAAAAATTAAAGTTTAAAAAGTTGTTTTATAACCAAACAGAAATATTAAACAGACAATCATTACCTTTGCAACCTGATTATAAAAAGAAGGTACAACAGTATTTTAGCCTTCCTAAAAGCAACAAATAA
>KGFFJA_00825 Endoribonuclease YbeY
ATGATTGAATTTAATTACGAAACCGATTTTCAACTAAAAAATGAAAAAAAAACGGCACAATGGATTTTAAATTGTATCGAAAAAGAAGGTTTTGAATTAGGAGAAATAAACTATGTTTTTTGTGATGACACCTATTTACATAAAATGAATGTGGAGTTTTTACAACATGATACCTTAACAGATATTATCAGTTTCGATTATACCTTAGGAAAATTAGTTGGTGGAGATATTTTTATTTCGATTGAAAGAGTCAAAGAAAATGCAGAAGAGTTTAATGTATTATTTGAAAACGAATTGCACCGAGTTATTATTCATGGCGTATTGCACTACATGAAATACAAAGATAAAACGGATGAAGAAAAACAAATAATGCGTAGTAAAGAAAATGATTCTTTAAAACTTTTAAATTTAAACTAA
>KGFFJA_00830 tRNA uridine 5-carboxymethylaminomethyl modification enzyme MnmG
ATGAGTTTATTTAATACAACATACGATGTAATTGTAGTAGGTGGCGGACATGCTGGTAGTGAAGCTGCCGCAGCAAGTGCAAACATGGGAGCGCACACATTACTAATAACAATGAATCTTCAAAATATTGCTCAAATGAGCTGTAACCCTGCTATGGGTGGTATTGCGAAAGGACAAATAGTAAGAGAAATTGATGCCTTAGGTGGTTACAGTGGAATTGTAACCGATAAAACGGCTATTCAATTTAAGATGCTTAACAAATCGAAAGGACCTGCAATGTGGAGTCCTAGAGCACAATCTGACAGAATGCAATTTGCAGAATGTTGGAGAAATATGCTTGAAAAAACCGATAATTTAGATTTTTATCAAGATGCCGTAAACGGATTAATTTTTGATGAAAATAAAATTGTTGGCGTAAAAACAGCCTTAGGTTTAGAAATAAAAGCCAAAACAGTAATTATTACTGCAGGTACTTTTTTAAATGGATTAATCCATATTGGTGAAAAAACCTTTGGCGGTGGTAGAGCTGGTGAAGGTGCTTCAACTGGTATTACTGAAGATTTAGTTGAAAAAGGTTTTGAAGCTGGAAGGATGAAAACAGGAACTCCGCCAAGAGTTGATGCAAGGTCTTTAGATTTTTCTAAAATGACTGAACAACCTGGTGATGAAAATCCTGAGAAATTTTCTTACTTACCAATTACTGAAAAATTAACCACACAGCGTTCTTGTTATTTAACATATACAAATCAAAAAGTACACGATATTCTTCGTGAAGGTTTTGACCGTTCGCCAATGTTTAATGGTAGAATTAAATCGACAGGACCAAGATATTGCCCATCAGTAGAAGATAAAATTGACCGTTTTGCTGATAAAGAACGTCATCAAGTTTTTGTAGAACCTGAAGGATGGAATACCGTAGAAATTTATGTAAACGGATTTTCTACCTCATTACCTGAAGATGTTCAAGACAAAGCAATTAGACATATTGCAGGTTTTGAAAATGTAAAATTCTTACGTTTTGGATATGCTATTGAATATGATTTCTTTCAGCCAACACAATTAAAACATAATTTAGAAACTAAGTTAATTGAAAATTTATTTTTCGCAGGACAAATTAACGGAACTACTGGTTACGAAGAAGCTGCTGCACAAGGTTTAATGGCAGGTGTAAATGCGGCTTTAAAAACTCAAAATAAAGAACCTTTTATCTTAAAAAGAAGTGAGGCTTATATTGGAGTTTTAATTGATGATTTAATTACAAAAGGAACAGAAGAACCTTACAGAATGTTTACTTCTCGTGCTGAATATAGAACTTTATTAAGACAAGATAACGCTGATTTACGTTTAACAGAAATAGCTTATAATCTTGGTTTAGCATCTAAAGAAAGATTAGACAGAGTAACAAATAAGAGAATTAAAACAGCCGCTCTTGTTAAATTTGTTGAAAATTTAAGTGTTAAACAAGAAGAGATAAATCCTATTTTAGAAAGCAAAGGACTTAGTTTAATTAATCAATCAGTTAAATTATTTAAAATAGCCACAAGACCACAATTATCATTTAATGATTTTAGAGTTATTGAAAAACTAGAAAATTATCTTCAAGAAAATGATATGGATCAAGAAATAATTGAACAAGTTGAAATTCACTTAAAATATTCTGGTTATATTGAAAAGGAAAAAAATAATGCCGACAAATTAAACCGATTAGAAAACGTTAAAATTCCTGCTAAATTCGATTTTAATAAAGTTCATTCATTATCACATGAAGCTAGAGAGAAATTAAATAAAATTCAGCCAACTTCAATATCACAAGCTAGTAGAATAAGTGGTGTATCACCAAGTGATATTTCTGTTTTATTAGTTTACATGGGAAGATAA
>KGFFJA_00835 Methyltransferase
TTGGAAACAACAAAAGAGCTTTACAAAAATCTTACACCATTACTAAATTGTATAGATCATACGGTTTCTGATGAAAGTTACGAAGTAATGTATAACAAGAAATATGATATGCTTGTTACTTCACCTGTTCCTCAAAATTTAGAAAACTACTATGTAAGTGATGCTTATATTTCACATACTGATAGTAAAAAAACGCTGTTTGATAAAGTATATCAACTAGTAAAAAATCATACTTTAAAACAAAAATTAAAATTGATAAATTCTTTTAAATCCGAAGAAAAAACAATTTTAGATGTAGGTGCTGGTACTGGTGATTTTTTAAAAGTTTGTAAAGAAAATAATTGGAAAGTATCAGGAGTTGAACCATCAGAAAAAGCTAGAAACTTTGCTTCAAAAAAAAATATTGAACTTCAAGAAGATATTTCAAACTATAAAGGAGAACAATTTGATGTTATTTCTCTTTGGCATGTTTTAGAGCATGTTCCTAATTTAATTGAATATACAAATCAATTAAAAAAATTATTAAAACCAAATGGTGTTTTAATTATTGCAGTGCCAAATTATAAAAGTTACGATGCTAAAAAGTATAAAGAATTTTGGGCGGCTTATGATGTTCCAAGACATTTATGGCATTTTTCTAAAACAGCGATAAAAAAAATATTTGCAACTACTAATATGAAAGTTGTAAAAATACTTCCAATGAAATTTGATGCTTTTTATGTTTCTTTATTATCAGAAAAATATAAAAATAATACATCAAAACCAATTAGTGCTTTTTTTACAGGATTAACATCAAATATAAAAGCAAATAAAAATGGAGAGTACTCTTCTTTAATTTATTTGATAAAAAACAATTAA
>KGFFJA_00840 DoxX family protein
ATGGAAGTTATTCAACAACATGGAACAGTAATTTTAATTTTACTTTTTTTAATTGTTACTTTTTTACAATCGGGTATTGATAAGGTTTCTGATTGGAGTGGAAATGTTGCTTTTATCAAAGAACATTTTAAAGATTCGCCATTAAAAAACTCAGTACCACTTTTATTGATGGTAATTTTAGTGATGGAATTAATTGCTGGAGCTTTTATGTTTATCGGAATTTTTAATTTGATAACAATGAATGATGCTAATTTAGCATTATTAGGAGTTCAAATTTCAGCACTCTGTTTAATTTTTCTTTTGATAGGTCAAAGACTAGCTAAAGATTATCCAGGAGCAATGTCGTTAGCAGTTTATTTTATTGTAACAGTTTTAGGAATGCACTTATTAAATAATTAA
>KGFFJA_00845 SPFH domain-containing protein
ATGTCTATTTATTTATATCCAATTATATTCTTTGGATTAATTATTTTATTAAAATCTTTTTTTACCGTCAAACAACAAACAGCTGCTGTTATTGAACGTTTTGGTAAATTTCACAGTATTCGTCAATCAGGATTACATTTAAAAATTCCATTAGTTGATAATATTGCAGGAAAATTAAGTTTAAAAATTCAACAATTAGATGTAATTATTGAAACTAAAACATTAGATAATGTTTTTGTAAAACTAAAAGTATCGGTTCAATATAAAGTTATAAAAGAAAAAGTATATGATTCATTTTATAAATTAGATTATCCTCACGATCAAATAACTTCTTATGTATTTGATGTAGTTCGTGCCGAAGTTCCTAAAATGATTTTAGATGATGTTTTCTTAAAAAAAGATGATATAGCCATTGCTGTAAAATCAGAATTAAATGAAGCAATGATGACTTACGGATACGATATTATTAAAACATTAGTTACTGATATTGACCCTGATGCACAAGTAAAAGAAGCAATGAACCGTATTAATGCTGCTGATAGAGAAAAAACTGCGGCTCAATATGAAGGTGATGCACAACGTATTTTAATTGTTGAAAGAGCTAAAGCAGAAGCAGAAAGTAAACGTTTACAAGGTAAAGGTATTGCTGATCAGCGTAGAGAAATTGCACGTGGTTTAGAAGAATCTGTCGAAGTTTTAAATAGAGCAGGAATTAACTCACAAGAAGCATCGGCATTAATTGTAATTACACAACATTACGATACATTACAATCTATTGGTGCTGATACAAATAGTAACTTAATTTTACTACCAAATAACCCAAATGCAGCAAGTTCTATGTTAAATGATATGGTAGCTAGTTTTGCAGCTACAAATCAAATAGGCGAAAGTATGAAGGAAAGTAAGAACCTTAAAAAAGACGCATAA
>KGFFJA_00850 UPF0145 protein TDCHD05_10203
ATGATTATAACTACAACACCTAACATCGAAAATAAGCCAGCTAAAGAGTATTTAGGAATTGTTACTGGTGAAACAATTATTGGAGCAAATTTTATTAAAGATTTTTTTGCAGGAATTAGAGATATTGTTGGAGGACGTTCTAGTTCATATGAAAAAGTATTGCGAGAAGCAAAAGATACATCTTTACAAGAAATGCAAGAAAGAGCTAAATCTTTAGGTGCAGACGCTATTGTTGGTGTCGATTTAGATTATGAAACCGTAGGACCAAATGGCGGAATGCTAATGGTAACAGCCTCAGGAACGGCAATTAAATTTTAA
>KGFFJA_00855 Sec-independent protein translocase protein TatA
ATGATTTCACTTAGTATATTTTTAGGAATGATTGGACCAATGCAAATAGCTTTGGTAGTTGGATTAGCATTGTTAATGTTTGGAGGTAAAAAAATTCCAGAATTAATGAAAGGTTTAGGTACAGGAATCAAAGAATTTAAAGATGCAACTAAATCGGAAGAAGAATTAGCTGAAAAAAGTGAAGAAATTAAAAAGTCTTCTGAAGAAAAAAAATAA
>KGFFJA_00860 DUF2807 domain-containing protein
ATGTTTTTAAGTTTGATTTTGATGTCGTTTTTAGCAGCTGCTCAAACAACGATTACAAAAAAAATAGGTGAATTTACAGAGGTAAAAGTATTTAACGGTATTGATGTACTTTTAGTAAAATCAACAGAAAATAAAGTGGTTGTTACAGGAGAAAAAGCAGATAAGGTAACAGTTAAAAGTAAAAATAATACGTTAAAATTATCGTTAAAATTTCCTGAAACAACTGCCGATGGTACAGTTAAAGTAACGCTTTATTATCAATCAAATTTAGGTGTAATTGACGCAAATGAAGGTGCAATAATTACCGCAAAAATAATGGAACAGCCAGCAATTGAAATAAAAGCACAAGAAGGTGCTTTTATTAATATGGTTGTTAAAGTGAAACATTTAACGGTTAAAAGTTCATCGGGAGCTGTTATAAAACTTTCAGGGTCAACTAAAAATCAAAATGTAACGGCTAATTTAGGAGGTATGTATCATGGGTATAATTTAACGGTAACCGACTTAAATTATGTTCGAGCAGGTTCAGGAGCTAAAGTTGAAGTAAATGCTGGTGAAACATTAGATGCTAAAGTTTCTTTTGGTGGTTCTATTTTTTATAAAGGAACTCCAGAAATTTTGAAACAAAAAAAAGTAATCGGTGGAGTAATTGAACAGCGAGTTTAA
>KGFFJA_00865 Ribonuclease R
ATGACTAGAAAGAAAAAAATATATAAAAAAAAGGGAAAAGTAATTAAAGACTTAACTTTAAAGATTTTCAAAATATTAAAAGAAGACACTTCAAAAACATATAATTACAAACAGATTGCAAGTAAAATTGGTATTTCTGATGGTGATGGAAAAAGCCAAGTACTTAAAAAATTAGTAGAATTACACGAAACAAAAAAAATTAAAGAAGTTGATAGAGGTAAATATCAAATAAATAACGACCGAAAATATCATATTGGAACTTTAGATGTAACATCAACAGGAAATGCATATTTTATGTCTGATGATTTTGAAAATGATATTTTTATTCCTGCAATAAATTTAGGAAAAGGATTACATCAAGATACTGTTAAAGTTTTTGTTTATAATAAAAGAAGGTCTTCTAAATTAGAAGCTGAAGTTGTTGAAATAATTGAACGTAAAAAAACAGAATTTGTAGGTATTTTACAAATGAACAAAAATTTTGGATTTGTAATTCCTGATAATCAAAAAATGCCTGTGGATTTATTTATCTCTCAAAATAAATTAAACGGAGCACAAGACGGTGAAAAAGTTGTTGTAAAAATGACTGATTGGCCACAAAATTCTAAAAATCCGTTTGGAAAAATTACGCAAGTTTTAGGTAAACCAGGCGAACATGAAACCGAAATACATTCTATTTTATTAGAATATGGTTTGCCTTATGAATTTCCTGAAGAAGTAGAAAAAGAAGCCGAAAATTTACCTATTGAAATTACTGAAAACGAAATTTCAAAAAGAAGAGATATGCGTAAAGATTTAACCTTTACCATTGACCCAAAAGATGCTAAAGATTTTGATGATGCATTATCATTTACAAAATTAGAAAACGGAAATTATGAAATAGGAGTTCATATTGCCGATGTTTCGCATTATTTACAACCAAAAACTATTTTAGATGATGAAGCTTATGATAGATCAACATCAGTTTATTTAGTAGATAGAGTAGTGCCAATGTTACCAGAAATGTTAAGTAACGGAGTTTGTTCTTTACGTCCGCATGAAGAAAAATTAACTTTTTCAGCAGTTTTTGAAATGAATGAAAAAGCTCAAATTATTAACAAATGGTTTGGTAGAACAGTAACATATTCCGACCAGCGTTTTGCTTACGAAGAAGCACAATCAATTATAGAAAACTGTAAATTATCAGAAAATATTGAAGCCTACGAAATGCCTGTAGATATTTCAATTATTGATAAAAGTTATCAAGTAGCTCCAGAAATAGTTGAAGCTACTTTAAAACTAGATGAATTAGCCAAAAAATTACGTAAAAAACGTATGAAAGCAGGCGCAATTTCATTTGATAGAGTAGAAGTAAAGTTTGATTTAGATGAAAAAGCAAATCCTGTGGGAGTTTTCTTTAAAGAATCGAAAGATGCTAATAAACTTATTGAAGAATTTATGTTATTAGCAAACAGAAAAGTAGCCGAATTTATTGGTTTTTCTAAAGGAAAAGAAACAAAAGATACTTTTATATATCGTACACATGATGAACCAAATATTGATAAACTAGCTTCTTTACAGAACATTATTAATAAGTTTGGTTATAAAATAGATACCGAAACTAAAGAAAAAACATCACAATCTTTAAATAAATTATTAAATGATGTTCAGGGTAAAGGAGAAGCCAATATGGTAGAAACTTTAGCAATTCGTTCGATGAGTAAAGCTGCTTATACAACTCAAAATATTGGACATTATGGTTTAGCTTTTGATTATTATTCGCATTTTACATCGCCAATTCGTCGTTATCCTGATGTAATGACACACCGTTTATTACAACATTATTTAGATGGAGGAACTTCGCCAAAAGCTGATGAATATGAAGTAAAATGTAAGCACTCATCACAAATGGAAGAATTAGCTGCAAAAGCAGAACGTTCTAGCATAAAATATATGCAAATAAAGTACATGAAAGATCATCAAGATGAAGAATTTGAAGGTGTTATTTCAGGTGTTACCGAATGGGGAATTTATGTAGAAATTACTTCGAATAAATGTGAAGGAATGGTTAGAATTAGAGATATAAAAGATGATTATTATACTTTTGATGAAAAACAATATGCCATTGTAGGACAGTCATCTAATAACATAATTCAATTAGGAGATAAAGTTGTTGTAAAGGTAAAAAATACAGATTTAGAACGTAAACATTTAGATTTTCATTTAGTATCACATTAA
>KGFFJA_00870 Ribose-5-phosphate isomerase B
ATGACAATAGCCATTGGAAATGACCATGCTGGTACTGAGTATAAATTTGAAATTATAAAATTTTTAGAAAAACAAGGACACAAGGTTATTAATTTTGGAACAAATGATAGTAATAGTATGGATTACCCAGATGCTATTCACCCAACAGCTGAAGCCGTAGAAACTAAGCAGGCTGAAATGGGAATTATTTTATGCGGAAGTGGTAATGGTGCACAAATGACTGCTAATAAACATCAAGGAGTACGTGCTGCTTTATGTTGGAATAATGAATTAGTAGCATTAACTCGTCAACATAATAATGCCAATATTTTAACTATTCCTGCTCGTTTTGTATCATTACAACAAGCTTTAGGTTTTGTAACTATATTTTTAAATACTGAATTTGAAGGAGGAAGACACGCAAACAGAGTTAATAAAATAGCTTGTGATTGTCTATAA
>KGFFJA_00875 Protein ElaA
ATGAACTTTTTAATCAAAAAATTTACAGAATTAACAATATCAGAACTCTATCAAATATTACAATTACGTTCTGAAATTTTTGTTGTTGAACAAAACTGTGTATATCAAGATCTTGATAATAAAGACCAACACGCCTTACATGTTTTAGGAATAAAGAAGGATAAAATTATAGCTTATACACGTTTATTTAATAGCGGTGAATACTTTGAAACTCCAAGTATTGGTAGGGTACTTGTTAAAAAAAATGAACGTAAACATGGTTACGGTCATTTTTTAATAGAAGCCTCTAAACAAGCGGTTTACGATAATTATAATTCGAATAAGATTACTATATCAGCTCAAAAATATTTAATAAAATTTTATAAATCTCATGGATTTATAAAAGAAGGAAAAGAGTATTTAGAAGATGGAATACCACATGTTAAAATGAAAATAGCGTAA
>KGFFJA_00880 N-acetylglucosamine kinase
ATGATATTAATTGCAGATGGTGGCTCTACAAAAGTAGATTGGATTGCTTTAAATGAGAGTAAAAAAGAAGTTTTTAGTACACAAACATTAGGATTAAACCCAAATGTTATTTCTAAAAAAAAGTTATTAACAATTATTGAAAACTGTACCGATTTAAAAGAATATCGAAAATCTATCAAAAAAATTTATTTTTATGGCGCTGGTTGTGGTACAGAAACTGCTAAAAGTATTTTAAATGAAGTTTTAAATAATTTTTTTTCAGCAACCACAAATATTGTTGTTAAAGAAGATATTTTAGGTGCAGTATATGCATCGGCAAAAAATAAAAAAGCCATTGTTTGTATTTTAGGAACAGGCTCAAATAGTTGCTATTTTAATGGAAAAAATCTTAAATATATTTCACCTTCGTTAGGTTATTCAATTATGGATGAAGCAAGTGGAAATTATTTTGGAAAAAAATTACTAAGAGATTTTTTCTACAAAAAAATGCCTACTGAAATAGCCGATAATTTTGAAAAAGAATTTAATTTGAATCCTGATTTTATAAAACAAAACTTATATCAAAACGAAAATCCAAATAGATATTTAGCCTCATTTGCTAAATTTATGTACCTTTATAAAGATACTCCTTACATAAAAAAATTAGTAAAAAAAGGTTTTAAAAAATTCTTTAATTTTCATGTTTTAGCATACAATAAGAATAAAAAAACACCCGTTTATTTTATAGGTTCTATAGCCTTTTATTTTAAAGATATACTACAAGATGTAGCAAGTAAAAACAATATTGAAATTACAAATATTATAGAAAAACCTATTAATAATTTAATCGAATATCATCAAGAGTTTTAA
>KGFFJA_00885 hypothetical protein
ATGAGAGATAATTCAAATACTTTTATTTACATAATAGCTAGTATTATTATACTACATTTTTTAGTCGGTTTTGGCTTTTTAATTTATAAAATGACAAAGAAAACTGATGATAAAAAGGAATTTAAAAACGGTAGAAAAGAATAA
>KGFFJA_00890 Pseudouridine synthase
ATGGAACATCGTCATTTTATTATTCATAAACCTTATGGTTATCTTTCTCAATTCATTACAAATGAAACCAAAAGAAAGAAAAAAATGTTAGGAGAATTGTTTGATTTCCCTGAAAAAACAATGGCAATCGGACGTTTAGATTTTGCATCCGAAGGGCTTTTATTTTTAACTACGGATGGAAAAGTAAGTGCTGCAGTACGTAGTAAAAAAGTAGAAAAAGAATATTATGTACAAGTTGACGGACTTATAACTAATGATGCTATTGAAAAATTAAAAAAAGGTGTAGAAATTGGTTTCGATGGTAAAAAATACATCACGCTACCTGGAAAAGCGTCTATAATAGATACGCCTAATTTTCCTAATAGGTCTCAAAAAATTAGAGACGAACGTCATGGTCCTACAAGCTGGGTTAGTATTGTTATTTCAGAAGGAAAATTTAGGCAAGTTCGTAAAATGACCGCCGCAGTTGGTTTTCCTACTTTGCGTTTAATTAGAGTTCGTATTGGTGATATTCATTTAAATAATATGAAATCTGGTGAAGTAAAAGAAACAGATACTTTAGTATAA
>KGFFJA_00895 Aldose 1-epimerase
ATGAGCAATACCATTCTTTTAAAAAATAATTATAGTTCGGCAACTATATGTAAAGGCGAGTTAATTAGTTTTATGATTAATAATGAAGAACTAATGCATTCGAAAGATTCAGATGGTTGGAATGCTTCGGATATAGAAATGTTTCCAATTATTGGACCTACAAAATTAAATGATTTTTCTGTTGACACACCTAACGGAGTTGCTAAACAAGACCAACATGGTTTACTAAGAGAACTTAATTATCAACTTATTTTTAGTGATAAAACTTCTGCTATTTTTGAAAAAAAATACACAAAAAATACGCTTATAAAAAATAGTAAGTTTCCTGAAAAATCAACACAAGAAAATTTATTTTGGACGTATGATTTTATCTTTAGAAAAATTATTTCGCTTGAAAAATCAACTATAAAAATAGATTTTGAAATTATTAGTGATAAAAAAATGCCCTATATGTTAGGCTATCATCCGAGTTTTAAACTTGCTGGTTTTGCTGATGAAATTATAAAAACAAAAGATAAAGAAATTAGCTTATCAGAAATTTTAAATATAGGTTCGGCAGCTTATAAAGTTTTAAATACAAATGAAATTAATTTGATAAAAAAAGAGGGGAGTAGTATAAAAATTATCACCAAAAATTTTGATAATTTTATGTTATGGACTCCTGTTAAAAATATGGTTTGTATTGAACCGATAACGCAATATCCTTTAGAAAAAAACACCGAAAATTCAATAAAAAATAGCAGAATAAGTACAGGTAAAGACTTATTTTCTGTAATAATAAGTACCTTATAA
>KGFFJA_00900 Protein RecA
ATGGCAGTAGATAAAGAAAAAGAAGCGAAGTTAAAAGCTCTTCAACTTACTTTAGATAAGTTAGACAAAACTTATGGAAAAGGATCGGTAATGAAGTTAGGTGATACTAAGGTAGAAGAAATGGAAGTAATTTCATCAGGTTCTTTAGGTTTAGATTTAGCTTTAGGCGTTGGCGGATACCCTCGTGGAAGAGTTATTGAAATTTATGGACCAGAATCATCAGGTAAAACAACCTTAACGTTACATGCAATTGCTGAGGCTCAAAAAGCTGGAGGTATTGCAGCTTTTATTGATGCAGAACACGCTTTTGACCGTTTTTATGCTGAAAATTTAGGTATTGATACTGATAATTTAATTATTTCTCAGCCAGACCACGGTGAGCAAGCATTAGAAATTGCTGATAATTTAATTCGTTCTGGTGCGGTAGATATTGTAGTAGTAGATTCTGTTGCTGCCTTAACTCCTAAATCAGAAATTGAAGGTGAAATGGGAGATTCTAAAATGGGATTACACGCCCGTTTAATGTCTCAAGCATTACGTAAATTAACAGGTACAATTAGTAAAACTAAATGTACGGTTATTTTTATTAACCAATTACGTGAAAAAATTGGTGTAATGTTCGGTAACCCAGAAACAACAACTGGAGGTAATGCCTTAAAATTTTATGCTTCTGTTCGTTTAGATATTCGTCGTAGAACACAAATTAAAGATGGCGATAAAGTTATTGGAAACAGTACTAAAGTGAAAATTGTAAAAAATAAAGTAGCACCACCATTTCAAATTGCAGAATTTGATATTATGTATGGTAAAGGAGTTTCTAAAGTTGGTGAAATTTTAGATATTGGTGTTGAATACGGAATTATCAAAAAAAGTGGTTCATGGTTTAGTTATGGTGAAACTAAATTAGGGCAAGGTAGAGATGCTGTGAAAGGTTTAATTAAAGATAATCCAGAATTAGCAGAAGAATTAGAAGCTAAAATAAAAGATGCTATTGAAAATAAATAA
>KGFFJA_00905 Deoxyuridine 5'-triphosphate nucleotidohydrolase
ATGAACGTACAACTAATAAATAAATCGAAACATCAAACACCTGCTTACGAAAGCCAAGGTGCTGCAGGAATGGATTTACGTGCAAATATTGAAAAGCCTATTACTTTAAAACCTTTAGAAAGAGCAATTATAAAAACAGGGTTATTTATTGCATTGCCTATCGGTTTTGAAGCACAAGTACGCCCAAGAAGCGGGTTAGCAGCTAAAAATGGAGTAACAGTATTAAATTCTCCAGGTACTATTGATGCGGATTATCGAGGAGAAATTGGCGTTATTTTAGTCAATTTATCAAACCAAGATTTTACTGTAAATGATGGTGAACGTATTGCACAATTAATTATTGCAAAACACGAACGTGTAAACTGGCAAGAAGTTAGTGCTTTAAATGAAACTGAACGTGGTACTGATGGTTTTGGTAGTACTGGTGTTTAA
>KGFFJA_00910 Glycerol-3-phosphate dehydrogenase
ATGAATAAGCAAACTAAAATAGCTGTTTTAGGTGGTGGAAGTTGGGCTACAGCCATTGTAAAAATGTTATCTGAAAATTTAGAAAATATCGGATGGTACATGCGTAGTATATATGCTATTGAGCATATAAAAAGAAACAAACACAATCCTAATTATTTAAGCTCCGCAGAATTTAATACCAAGCAGTTAGATTTGTCTGATGATATGAATTATATCGTTGAAAATTATGATATCTTAATTTTTGCAATTCCTTCTGCATTTTTAAAAACAGCATTAGATAAATTATCAATTTCACTAAAAGATAAAATAATTTTTTCAGCTATTAAAGGTATTGTACCCGAAACAGGTTTAATTGTAGGTGAACATTTTCATGAAAATTATAATATCCCTTATCAAAATATAGGAGTTCTTACAGGTCCTTGTCATGCAGAAGAAGTTGCTATGGAGCGCCTATCATACTTAACAATTGCTTGTCAAGATGAAAAAAAAGCAGAGTATTTAAGCCAATTTATTGCGAGTCGTTATATCAAAATAAAAATTTCTGATGATATTATTGGTACAGAATACGCCGCAATGTTAAAAAATATTTATGCCATCGCAGCAGGTATTGCACATGGTTTAGGATATGGAGATAATTTTCAGGCAGTATTAATGAGTAATGCCATTCGTGAAATGAAACGATTTATCGAAAAGGTTGATAAAATGAATCGAAATATTAATGATTCGGCTTATTTAGGTGATTTATTAGTTACAGGGTATTCGGTTTTTAGTAGAAATAGATTATTTGGAAATATGATTGGTAAAGGCTATACTGTAAAATCGGCAATGTTAGAAATGAGTATGGTTGCCGAAGGATATTATGCTACAAAAAGTGCCTACGAAATAAATCAAAAAATTGATGCTAATACACCTATTATACAAGCAGTATATAATGTGTTATATGGTAAAAAAGAAGCGAAAGATGAATTTTTGAAGTTAACAAATAGATTAGATTAG
>KGFFJA_00915 hypothetical protein
ATGAAAACAATTCAAGAAGCTGTTGAAATTACTATAAGAAAAACACCTTTTATAGAAGAGGCTTTAAATGAAAAATTGATAAATGTATCTTCTTTAGCTAGAGTAATATTACCAGAAGTATCTAAATTACTTAAAAAAGATGTAAAAGTAGGTGCTGTTATGATGGCTATAAATAGATTATCGCCAGCAAATGAATTAAGAGTACGTAAAAATATTAAAAAATTAGCACTTAATTTAGGAGATGTTATTGTTCGGTCAGATTTGTGTGACTTTACCTTTAAAAATACATCTTCTTTATTAAAAGAAATAGCTAAAATATTAAGTAAATCGGCTGATAGTAACGACTATTTTTTAACAGTTTCACAAGGTATCTTTGAAACAAATATTGTTACTAGTAAAAATTTACGAGCTTATGTTGAAGAAATTTTTAAACGAGAAACGTTAATTAATAACGTAAATGATTTAGCTTCTATTACCATTAAATTACCTAAAAATAATTTAGAACAATCAGGTATTTATTATTTTATTTTAAAGCAATTTGCTTGGGCAAATATAGCAGTGCAAGAAATAATTTCAACTACACATGAAATGACTATTGTGGTAAAAGAAGAAGATGTTAATGAAACATTTGCTATTTTAATGGATTTAAAATTAAATTAA
>KGFFJA_00920 MFS transporter
ATGTCAAAATATCAGCAAAAAAATGATCCGTATGCTTCTTTAAGAATTAAGGAATTTAATTTATTTCTTTTAGTACGTTTTGCTTTAGTTTTTGGCTGGTCGATGCAATTTATAATCATAGAATGGCAGGTTTATAGCATTACTAAAAACCCATTATCATTAGGGATTATTGGTTTAATGGAAGTAATCCCTGCAGTTTCTATGGCGTTATTTGCAGGGCATATTGTCGATCAAAAAGAAAAAAGAAACTTACTAGCACTTTGTATCGGTATTTTTTCATTGATAAGTTTGGGCTTGTTTTTTTTAACACTTCCTAGTTTTGTAGCGGGTTGGCAACAAAATACTGTTTTATATGCAATTTACGGCTTGGTATTTTTTGGAGGACTTTTACGTTCTTTTTTCGGTCCTACAATCTTTTCGTTAATCGGTTTAATTGTGCCTAAAAAATTATATCCAAACGCAGCCACTTGGAGCAGTTCTACATGGCAAATGGCATCAGTTTTAGGGCCTGCTTTTGCTGGGTTTACTATTTCATGGATAGGCGTTCATTGGTCGCTTTGCATTGTTTTCAGCTTGGTGTTATTTTCATTTCTGATGGTCTTTTTTATCGATAAAAAACCTATTTTAAACCCTAAAATAGGCGAACCAATCTTAAAAAGTTTACAAGAAGGAATTCATTTCGTCTTTAAAACAAAAGCCATTTTAGGAGCCATTACCTTAGATATGATTTCGGTATTATTTGGCGGTGCGGTGGCATTATTACCTATTTATGCACAAGATATTTTAAAAGTAGGACCAGAAGGTTTTGGCGCATTGCGAGCCGCACCAGCAATTGGCGCTTTTTTAACCATGTTGGTAACCGCTTATATTCCGATAAGTAAAAATGCAGGGCTAAAACTATTAGCCGCAATTTTTGGTTTTGGAATTTGTATTATTATCTTCGGATTGTCTTCTATTTTCTGGATATCAATTGTAGCATTATTTTTCAGTGGTATTACCGATGGAGTTTCCATGGTTATCCGTCAAACCATTTTACAGCTAAAAACACCCGATAATATGCGTGGTCGAGTTGCTTCGGTTAATTCTATGTTTGTAGGCTCTTCCAACGAATTAGGTGCTTTTGAAAGTGGTGTAACCGCAAAATTAATGGGTACGGTAACTGCTGTTGTTTTTGGTGGAACAATGACATTAATAACGGTTATTACTACAGGGGTTTTAAATCCTACATTGCGAAAATTAGATTTAAGTGAAGATTTAGATTCACACGAAAAAATGGAGTAA
>KGFFJA_00925 Por-Secre-tail domain-containing protein
ATGAAAAAACTATTATTCTTAACCTTATTAATAGGTTACTATGCTATTGGAAATACACAAAATATTAATTTTCCTGACTCCAATTTTAAAAATGCACTTTTGAGTCATAGCCCTTTAGTAGATACAGATAGCAATGGTGAAATAAGTGTTCAAGAGGCAGAAAATTCAAAATATTTAAGATTAACGAATAAAGGTATAAGCGATTTAAGTGGAATAGAAAATTTCTCAAATTTAGAAGGTTTAACAGTAAATAAAAATCAATTAATATCTATAGACCTTACAAAGAATACTAAGTTAAAATTAATTAATTTAAGTGATAATAAAATAAGTAATATTAATATAACTAATAATTTAGATTTAAAATCTTTTAGTATTCGGAATAATAAATTAACTGATATAAATATAGCTACAAATTTAAACTTAACATCATTAGATGTTTTTAATAATAATATACAAAGTATTGATATTTCTAAAAATGTATTATTAACAAATTTAAATGTAGCATCTAATTTTAGTTTAGGGCAATTAAACATTACTAAAAATGTATTATTAAAACATTTATATGCTTTTAATAATGGGTTAACTGAAATTGATATTTCTAATAATACTAATTTAGTAACTCTTAATGTTATGCAAAATAATTTATTAAATTTAGATGTTTCAAAAAATGTGTTATTGACATCAATATCTGTAAATAACAATAAATTGACAGATATAAATCTTTCTAATAACTCTAAATTGGGTTGGTTACGTATTCAATATAATAAATTAAATACCTTAAATGTAAGACCTTGTTCACTTATTTTTTTAAATTTTGAGGGTAATTCTAATTTAACAAGTGTTTCTATGACTGGGCAATCAATAGGATATACAACATCAATTTCAGGTGAAGAAAAATTAAATGTAAATTTAAAAAATTGTCCTAAATTAGAATTTATTTGTGCTGAACAGGAATATTTAAATGATATTTTTACTCTATTAGAAGAAGCTAATCAAACAAGTTGTATGCTTTCTAATGATTGTGATGTACCTCATAATCGTATTAAAGGTACTGTTACTTATGATGTAAATGGCGATGGTTGTGATAGTGCTGATGTTCCTTTTACAGCAGGTTTAAGAGTTTCTGCAATTTCATTGACAAATGGTCAATCTACTGTGGCATATCCAAATCAAGAAGGAAAATACGCACTGCATATATCAGATGGTACCTATTTTATAGCTCCTGCCCTACAGAATTTAAATTATTTTACATTTTCAACACCAGTTACTCCTACACCAATAAATATTCCTGTACAGTTAAATACATTAATAACAGATTATTGTGTAAAATCAGTTGGTAACTTTAATGATTTAGAAGTAAGTATTGTTCCTTTAACTAGAGCAAGACCAGGTTTTAATGCAACTTATAAACTTACCTATAAAAATATAGGAACAACGACACAATCTGGTACGGTTACTTTAAATTATCAAGAAAATGTGCTAAACTATGTTAGTTCAATACCTACTGTAAATAGCGATACAAATGGACAATTGACTTGGAGTTTTACAAATTTATTACCGTTAAAATCAGTAGAAATACCTGTAACATTTGTATTAAATACACCTTTAGATTCTCCAGCATTAAATAACGGAGATATTTTAAATTATAAGGCAACAGTTACAGGAAAAACAGATCAAACGCCCAATAATAATGTAATGACATTATCACAAACAGTTGTAAATTCTTATGACCCTAATGATAAAACATGTTTAGAAGGAAATATTTTAAATCCTGATAATGTAGGTCAGTATTTACATTATTTAATTCGTTTTGAAAATAAAGGAACAGCCGAAGCAGTAAATATACGTGTTAAAGATGTTATTGATACGACTAAATTAGATATTGAATCATTAATACCATTAAAATCTAGTCATTCTTATTCAACAATAATTACAAATGGTAATGAGGTAGAATTTATATTTAAAAATATAAACCTTCCTTTTGATGATGCTAATAATGATGGATATGTGTTATTTAAAATAAAGAGTAAAGAAACTTTAGTTGAAGGGGATAAAATTGTAAATGGTGCTGCAATTTATTTTGATTTTAATGCTCCAGTAATTACAGAAAATGAAATTGTAACAGTTAAGAAAGAAGTAATAGAACAACCTGAATTTTCTAATTATTTTACATTGTCTCCTAACCCAACTACTGGAATATTAAATTTAAAAGTATTAAATGATAATATTCAAATTAGTTATATTACAATATATGATATTGGAGGAAATTTAGTCGGTTATTATTTTGGAAACACAAGAGTAATGAATGTTAGTTATTTATATCCAAATAATTATTTTATGAAAATTATTACTAATAAAGGAGAATTGGTAACTAAGTTTATAAAACTTTAA
>KGFFJA_00930 hypothetical protein
ATGAAACAACAATTTATTTTATCGCTACTTGTAATTAGTAGTTTTATAGCAAAAGCACAAACAAGTAATATTATAACTCTTGTAGAACTAAACTCCTTTAAAATAAATAATATTACATTATCTGACCTAAAAAAAACAGCAGGTAAACAAGCTGCTGTAGAAACACTATTGGGTAGTGCTAATTCGTATAAATCAGATGAAAATCAGCAATATTATTATTTTGTTTTTAAAGGACTTAAAGTTGATTTTTCTAGAGATAAAAGCACTCCTTATATTGAATCTTTTGAAATAAATAACAATGAATCTTCCCTAACAATAAAACAACAAACCATTACCATTGGCGATAATATAAGTAAATTAGGTACTATTTTTTTTAGCCCTGGAAGAAATGGTGATAAAAGTATTATATATACATCTTGTGAAGATTGTGATAGCTTTATTAATATTGAATTTAATCAAAATACTAATCTTATTACTAAGATTAGCTATTTAGATATGTCGTAA
>KGFFJA_00935 Glycerol-3-phosphate dehydrogenase
ATGACTAAATTTTCTTTCTTCAATCGAAAAAATATTCAAGAACAATTACAAGAAACAACATTTGATATTTTAATTATTGGCGGCGGTATTACTGGTGCTGGAATTGCTTTAGATGCAGCATCTAGAGGAATGAAAGTTGCACTGGTTGAAAAAAATGATTTTGCTTCAGGAACTTCAAGTAAATCAACCAAATTAATACACGGTGGTTTACGCTATTTAAAACAATTTGATTTTTGGCTAGTCAAAGAAGTTGGTTCTGAACGTGCTATTGTACATAAAATAGCCCCACATTTAGTGGTTCCCGAAAAAATGATTTTACCCTTAATTGAAGGTGGTACTTATGGTGCTTGGCTTACCTCTATCGGCTTAAAAATTTACGATGTATTGGCTGCCGTAGAAGGAGATGACAAACGTAAAATGCTTGATAAAAAAGAAGCACTTGAAATAGAACCATTATTACCCAAAAATATTTTAAAAGGGGCTGGTTATTATGCCGAATATCGTACAGATGATGCCCGTTTAACCATCGAAATATTAAAAACAGCAAGTACATACGGAGCTGAAATACTTAATTATACAAAAGCAAATGCCTTTATTTACGAAAAAAATAGGGTAGTTGGTGCAACAGTTACTGATGTTTTTAATAATCAAAGCTATAATATCAAGGCAAAATATGTAGTAAATGCCGCAGGACCGTGGGTCGACGAATTACGTCAACTTAATCATTCAAAAACAGGTAAAAGACTACATTTAACCAAAGGCGTTCATTTGGTAGTAGCTCACGAAAAATTTCCAATAAAACAATCCGTTTATTTTGATGTTCCTGATGGACGCATGATGTTTGCCATTCCTCGTGGAAAAATCACCTATTTTGGTACTACAGACACTAATTTTCAACAGAATAAAGATGCACTATCAATAGATATTGCTGATGCAACCTATCTAATTGAAGCGGTAAATAATATGTTTACAGATATTCACTTAACAATTGCTGATATTCAATCATCATGGGCAGGTTTACGTCCGCTAATTCATGAACAAGGAAAATCAGCTTCTGAACTTTCAAGGAAAGATGAAATTTTTATTTCTGATACCAAATTAATATCTATCGCTGGTGGTAAATTAACAGGATACCGTAAAATGGCGGAACGTATTGTTAATTTAATCGCTAAAAAAATGATTCGACATTTTGATGTAAAATTTGATGCTATAAAAACAGAAAATATTGTATTAACAGGCGGAAATTTTAAAAACTATAAAGCCGTAGAAATTTATACAAAAGAAATTTATAATGATTTAAAAGAACATAATTTTACTAAAAAAGAAGCTACTTATTTAGTACATAATTATGGTAAACAAACAAATATTATTTTAGAAAGATTTAATAAAATTGATGAAAAAAATACCACACTACGCTTATTAAAAGCCGAAATTTGGTTTACTATCCAATATGAAATGACCTGTACACCTACTGATTTTTTTATGCGTAGAACAGGTCGTTTATTTTTTGATAAACCAAGTGTAAACACCTACAAAGAAGCTATTTTAAATGAATTTACAAAGTATTTTAATTGGGATATTTCATCCGAAGAAAAGCATCGAAAAGAATTAGAATCGAAAATAAATATAAGTATCAGTTTTAATTAA
>KGFFJA_00940 Flavo-1 RNA
TTTTAGCCTCGATTGAAGCAATTGTTTGAGCTCCTTTTTTAATTTTTCTTCAAAAAAGAGCGAGTGCGGAAAGCGGGAAACAGC
>KGFFJA_00945 Acyl transferase
ATGAAACAACAAGTTTTTAATATACATTCAGAATTCGATTTTAAGCAAGCTGCTTTGACGGTTTTTAAGCATCAATTTAAAAATAATAAGGTTTACCGATCTTTTTGTGATTTACTATATATTCACCCTTCTAGTATTTCTAAAATTGAAGAGATTCCTTTTTTGCCTATTGAATTTTTTAAAACAAAAAAAATACTTTCTTCTTCAGATAAAATTAAAGAAACTTTTAGCAGTTCTGGTACTACTGGTAGCATTACCAGCAAGCATTTAGTAACCGATTTATCGTGGTATGAAACAAGTTATTTAAAAGGTTTTGATTATTTTTATGGAGATATAAAAGACTATGTGGTTTTAGCTTTATTACCTAATTATTTAGAACGAAAAGGCTCATCATTAGTTTATATGGTTGCTGATTTAATTGAAAAATCGGCACATCCTGAAAGTGGTTTTTACCTAAATAATTTAGATGAATTGGCAAAAAAACTCATCGAATTAGATAAAAAAGGACAAAAAACACTGCTTATTGGCGTTTCTTTTGCCTTATTAGACTTAATAGAAAAACAACAATTTATCTTAAAAAATACCATTATTATGGAAACTGGCGGTATGAAAGGACGAAGAAAAGAACTTATTCGTACCGAATTACATCAAGTTTTAAGTAATGGATTTGGCGTACAACATATTCATTCAGAATATGGTATGACCGAATTATTAAGCCAAGGATATTCGAAAGGAAATGGTATTTTTAACTGTCCTCCTTGGATGCGTGTTTTAATTAGAGATACCGAAGATGCTTTGACTATCTTACCCAATCAAAAAAATGGTGGCGTTAATATTATTGATTTAGCAAACTACAATTCTTGCTCTTTTATTGCGACACAAGATTTAGGAAAAGTACACACAGATACTAGCTTTGAAATTATTGGACGGTTTGATAATTCTGATATTAGAGGTTGTAACTTAATGGTATTATAA
>KGFFJA_00950 hypothetical protein
ATGCCATATAAGCCATTAGATTTATCTAATTTTAAAATAGACGCGAAAGTTGCGTCTATTTTAAAATTAGGACAGCAAGAATATCAAAAAATACTAGGTGTTGAATTGATAAACGACAAAATAAATAACGAGATAAGCCCCGTAACAACACCTCCAAAAATAGTAGAAACTAAAAATATCGAAATCGAAGTAGAGGTAGAAGAAGGGAAAAAGATATCTGAAGTTATTTTTGATTTTCTTTTTGAACCTAAATTTGATAATATGTTAACAATGTTTTCTAAAAAAGCAGGCTAA
>KGFFJA_00955 hypothetical protein
ATGACAGACATTTTAAATGATTTAATTAAAAACGTAAGTGAAAATATCCCTGGATATATAGCATTAAGTGTAACCGAACTAGGATCGGGTGAGACTTTAGTTTCAGATTCAGTTAAAGCTGATTTTGATATTGATTTGGCTTCTGCGTATAATTTAGAGGTAGTAAATGCTAAACTGAAAGCAATCAGTATTTTAGGATTAAATGAAGAAGTTAAAGATATCACCATTACTTTAACCGATCAGATTCATATTATAAACATTGCACCTAATGGTGGATATTTTGTTTATTTAGCTATTGATTCAGCTAAAGCAAATATTGCCATTACAAAAACATTACTAAACAAATATAAAGCAGATTTAAACAATGCCATATAA
>KGFFJA_00960 Robl-LC7 domain-containing protein
ATGAATTTAAAAGAGTTGTACAACAGTACAAAATCTAAAGCAATTCTCCTATTTGACAAGGAAGGGAAAATTGTAGAAGTACACAGTAAAATTACTTATGAAAACCCTGAAGATTTTTCGGCGGTAACTAAAGTTGTTATCAATATAATTGATAATTTTTTTACTGATGTCTTAGAAACGACACCATTAACCGAAATAATTATAAAAACTACTGATCAAAATTTTTATATAAAAAAATGTGACGACGACCATATATTATGTGTCTTATCAGATGGTGTAATGAATAGAAGTTTAATTAGTCTTTCTTTAAAAAAAGACAATGACAAATAA
>KGFFJA_00965 Aldehyde dehydrogenase (NAD(+))
ATGGCAGATTTCGGAATCAAAGAAGCTTTAGCGCAATTAGGCGTAAAAGATATTAATGATGGAACTTCTACAGGTTCTGTAAATTTCTCTAATGGAGAAGTTATTGAAAGTTATTCACCTGTTGATGGTAAATTAATAGGAAAAGTAAAAGCGACGACCAAAGAAGATTACGAAAAAGTAATGGAAACGGCTACAAAAGCATTTAAGTCGTTTAGAAATATGCCAGCTCCACAAAGAGGAGAAATTGTACGTCAGTTTGGTAATAAATTAAGAGATTTAAAAGAGCCATTAGGTAAGTTAGTTTCTTACGAAATGGGAAAATCTTTACAAGAAGGATATGGTGAGGTTCAAGAAATGATTGATATCTGTGATTTTGCTGTTGGATTATCACGTCAGTTAAACGGACAAACAATTCCATCAGAACGTCCAGGACACGTAATGAGAGAGCAATGGCATCCAATTGGAGTTGTTGGAATTATATCAGCATTTAATTTTCCTGTGGCTGTTTGGGCTTGGAATACTGCTTTAGCGTGGATTTGTGGTGATGTTTGTGTTTGGAAAGGTTCTGAAAAAGCACCTTTATGTTCAATCGCTTGTCAGAATATTATTGCTGATGTTTTAAAAGAAAACAACTTACCAGAAGGAATTTCTTCTATCATCAATGGTGATTATAAAGTAGGTGAAATGATGACTACTGATGCTCGTATTCCTTTAGTTTCTGCGACTGGTTCTACAAGAATGGGACGTATTGTTGGTGCAACTGTTGCACAACGTTTTGGTAAATCATTATTAGAATTAGGTGGAAATAACGCAATTATTATTACTCCAACTGCCGATTTAAAAGTAGTAGTTCCTGGTGCTGTATTTGGTGCTGTTGGAACTTGTGGGCAACGTTGTACATCTACTCGTAGATTAATTATTCACGAATCAGTATATGATAAAGTAAGAGATGCTATTGTTGGTGCTTATGGGCAATTAACAATTGGAAATCCTTTAGATGAAACAAATCATATTGGACCATTAATTGATAAAGATTCGGTAAACACTTATTTAGCTGCTATTGAAAAAGCAAAAGCTGAAGGTGGAAACGTATTAGTTGAAGGAGGCGTTTTAGAAGGTGAAGGTTACGAAAGTGGATGTTACGTAAAACCAGCAATTATTGAAGCTGAAAATCATTTTGAAATAGTTCAACATGAAACTTTTGCTCCTATTTTATATTTAATGAAATATTCTGGTGATGTTGAAAATGCTATTGATATACAAAATGGTGTAGCTCAAGGATTATCATCAGCAATTATGACAAATGAATTAAAAGAAGCTGAAAAGTTTTTATCATATGCTGGTTCTGATTGTGGTATTGCTAATGTAAACATCGGAACTTCTGGTGCTGAAATTGGAGGTGCTTTTGGTGGTGAAAAAGAAACTGGTGGCGGACGTGAGTCTGGTTCTGATGCTTGGAAAGTATATATGAGACGTCAAACAAATACGATAAACTATTCTGATGAATTGCCTTTAGCGCAAGGAATTAAATTTGATTTATAG
>KGFFJA_00970 putative 5' DNA nuclease, flap endonuclease-1-like, helix-3-turn-helix (H3TH) domain
ATGATTTTATCAATAATATTTTGGCTTATTCTAGCAGTAATAATAATAATGAGTGTTTACAGTCTTTTTAAATACCAATTACCGATGTTTTTTGGGTATTTAAATAAAAAAGCAGACTCAAATAATCAGCATAAACCACAAAAAGAAAATTTAGTAAGGGCTCAAAATATATTTTCTAAAAGAGTGAAAGAAAACGATTTGAAAATTGTGGCAGGAATTAACCCAAAAATTGAAGGGTTATTTCATGCTTTTGGAATTAAAACTTGGGAAGATTTAGCAGGGACTTCTGTTGAAAAATGTCAAGAAATTTTAAAAAGTGTTGGAAATAAATATAAAATTCAAAAACCTAAAACTTGGCCAAAACAAGCAAAATTAGCAAATCAAGGTAAATGGAAAGAATTGCAAGAGTGTCAAGGTAATTTAATTAGTGAAAAATAA
>KGFFJA_00975 Cyclase
ATGAAAATAATTGATTTATCAAAACCGATTCAATATAACAAGGAAGACCCTTGGTTTATGAAAGTTAAAGTAAAACATAAATCACATAAAAAATCAAAACTATTAATTAGATTATTAGGCTTGCCTTTTAAATTATTTCCTAAAAATTTTACAGGTTGGGCAGATGATACAATTCAAAAAATGGGAGTACATGCAACTACTCATATTGATGCTCCTTGGCATTATTCACCAACTGTAAATGGCGAAAAGGCAAAAACAATTGATGAAGTTCCATTAGAATGGTGTTTTGGAGAAGGAATTGTTATCGATATGAAACATAAAGCTGATTTTGACCCTATTACTGTGGCAGATATTCAGCAGTTTTTAAAGGTAAATTCATTAGAAATTAAACCTAAAATGATTGTACTAATAAAAACAGGACGTGATATATTTAATGGAACAAAAGATTTTCATGAAAAAGGAACAGGTGTTAGTGCACAAGCTACAGAATGGCTTATCGATAAAGGAATAAAAGTAATGGGAATAGATGCTTGGGGCTGGGATTTACCATTACCTTATATGATTAAAAAAGCAAAAGAAACGAATAACTCAGAATTATTTTGGGAAGCTCATTTAGTAGGGCAAAACAAAGAATACTGCCATATGGAACAATTAGTAAATTTAGATGCTTTACCTTTTTCAGGATTTAAAATAGCTGTTTTTCCACTGAAAATTGTAGGTGCTTCAGGTGCTCCAGCAAGAGTTGTAGCAATGTTAGATTAA
>KGFFJA_00980 hypothetical protein
ATGAAACCTTTAAAACTACTTTTTTTATACATTACAACAAGTGTAATGATATCTTCTTGTGTGGTTCAAAACGAGGTAATTGACCATATTGATTATACTGAAAACACGCCTTTTTCACTAAATCAATATGTTTCTAGTTATGATTTATGGTATGTCGATTATAATAGTACAATAGGTACTAACGAAATTCCTTTTTTATCAAAAGCGTTTACCGTTTCGTTTTTAAATGGAAATATGTATGCCAATAATAATATTGTTGATATTGGTAAAACAGGCAATGGTTTGGGGGTTTTGGTTGGTAATTATCAGGCAAACGGCAGTGTTTTACAAACCAATCATACGCTTGATAATCAACATGATTTTGAGGTAATTCAATTGTCTGAAAATGAAATTAGAATTGATGATTTACATCAAAATATAAGCTATTTTTTAACTGGTTATCAAAGAGATAATTTTGATTACGATAAATTATTTTATGAAAATATAGAATATCTTTTACAAGAATATGTTGCTTGGGAAAAAATTGATGAAAATGGCGGATATGAAAACCCTTTTGATACCGAAAATTTCTTACAGTTTACACCTGAAAATGATGTAACATTTTATTCATCGCACGATTTTCTTGGTACAAATATTGATTTTATTAAATGGGATTATGTTGGAGCTTATGAAATAGCAACAATTAAAGGCTATGATAATTTGCTACTTTTAACACTTAATTATAATACAAATTCTATTGATTCGGTTGAAAAATTTGAATTAAAGATTATTAATAATCAAACAATTTCATTATATGATATAAGTTCGAAAACTACCTATACTTTTTTAGGCAAAGAATTTATACCACATTTAAGAAGTAACACTAAAAATACAGTAAAACATATAGTAAGAGATAACAATAGAAAACGCACTAAAATACAACGTAAAATTGTTGATAAACAGAATTAG
>KGFFJA_00985 Flavo-1 RNA
GCCTAGCCCCGATTGAAGCTTTGTTTGAGCTCCTTTTTTGATTTTTTTTCAAAAAAGAGCGAGTGCGGAAAGCGGGAAATTGC
>KGFFJA_00990 hypothetical protein
ATGAAATTATTTGGACTCTTAATGTTCGCTGTTATTTTTACTCAGTGTGCCAATATTAAGCAAAATACGACGCCTCCTTTTAAGATAAAAAAAGCACTATATACCGATGATTTTAATCATTTATCAACAAATAAATCGGCTTGTTTAAATATTATTTTTACGTCAGATAAACCCATTGATTTTCAAAAAGTATATTTTCAAAACACTATTATTAACGCTCTTATTGAACATGAAAATGGGAAAAAGATTATTGTTGCTCGGTATAAAAACCGTACTATTCCTGTAGTTAATAAACTTATTTTAAACGCCGATTCGGAAAAAGAATATGGTAATTCACTCCCTAAAATTACAGAAAAATTTCCGTTTAATTTAAAAGATAATCAAGCGGTTGTTACTTATAAAATAGGCGATAAAATACTGACCTATAAAATTGAAAATATGATAAAAACAACCAATATTCTTATTCGATAA
>KGFFJA_00995 FAD-dependent oxidoreductase
ATGTTGAATTACAGTTATTGGGAGTTAAAAGAATGGTTTACCAATGTTGATTTTACCATTGTAGGTAGCGGAATTGTAGGATTAAATTGCGCATTGGCATTAAAAGAAAAACATCCGAAGGCTAAAATAATTATTTTAGAAAAAGGAATGTTACCACAAGGAGCAAGTACTAAAAATGCTGGTTTTGCCTGTTTTGGAAGCATATCAGAATTAATAGACGACTTAAAAACACATACCGAACAAGAAGTGTATAACTTAGTCGAAAAACGCTGGCAAGGTTTGCAATTATTACGAAAAAATTTAGGGGATAAAAATATAAAATATCAACAAAATAAAGGCTACGAATTATTTCAAGATACCGAGTTTTATGAAACTTGTTTATCAGAAAAAGACAGCCTTAATATCTTGTTAAAACCCTTGTTTGAAGCGCCTGTTTTTTCAGTTGATGCCAATAAATTTAAGTTTCAAAATATTCATCAAAATTATATTACCAATCAGTTTGAAGGGCAAATTGATACGGGTAAAATGGCGGTAAAATTGCTTGAATTAGTACAAAAATCGGGCATAAAAATAGTCAATAGTATTTTGGTAGAAAGTTATTGTGAAAACAATGAAAATGTTTTGATTAAAACAAATCAGATAGAATTTTCAACCAAAAAATTATGTATTGCCACCAATGGGTTTGCTAATAAGTTGCTGAACGAAAATGTAAAACCCGCCAGAGCGCAAGTTTTAATAACAAAACCGATTAAAAATTTACATATAAAAGGAACATTTCATTTAGAAAAAGGCTATTATTACTTTAGAAATATTGACGATAGAATTTTATTAGGCGGCGGACGAAACCTTGATTTTAAAACCGAAGAAACCACAGTTTTTGGGCAAACAACGCTTGTTCAAAATAAATTAGAAGAAATTTTAAAAACCACTATTTTACCAAACATTAATTTTGAAATAGCCCATCGATGGAGCGGAATAATGGGTGTTGGAAATCAGAAAAAAGCCATTGTAAAACAGCTATCAAACAATGTATTTTGTGGTGTTCGTTTAGGAGGAATGGGCGTAGCAATTGGTAGTTTGGTAGGTAAAGAATTAGCCGATTTAGTGCAATAA
>KGFFJA_01000 3-oxoacyl-ACP synthase
ATGAATCAGAAAAATATAAAACAAGAATTATATAATAAATGTGTAATTTTTGTAGAAAAACGCTTAAAAACAGTCGAACAAATTATTTCATCGAATCAAAAGGCCTTGCAATCAGAAACTAAAAGTTCGGCAGGCGACAAGCACGAAACAGGGCGAGCAATGCTACAATTAGAAATGGAAAAAGCAGGGCAACAGCTTAGTGGAATTATCAAAATGAAAGAAACACTTTCTAAAATAAATAGTCAAAATATGGCTACTATTGGTTGTTTAGGAAGTGTTGTTAAAACAACCAAAAATTCGTTTTATTTGAGTATTAGTTCAGGGCAATTAACAATTGATAATCAGCCTTATTTCGCTGTTTCTGTGTCTTCGCCAATTGGTCGTATTTTATTAGGAAAAAAACAAGATGATAGTTTTACATTTAATAATATAGAACAAAAAATTACAGCAATTTTTTAA
>KGFFJA_01005 DUF2071 domain-containing protein
ATGACAATACCAGACATATTAAATAGCACAGCACACAGACCCTGGAAAATGCCTGCCGATACTTGGAAATTTTATCAAGAATGGAACAATGCGATATTTCTTCATTGGCAAGTAGAGCTTAGCGAATTAAGAAAATTTGTACCCGAAGAATTAGAAATTGACTTATTTCAAGGAAAAGCTTGGGTTTCTGTTGTGGCGTTTACCATGGAAAAAATCCGCCCAAAAAACCTACCTTCTTTCGCTCCTATTTCTAATTTTGATGAAATTAATATTAGAACCTACGTAAAATCTAATAATAAAACTGGCGTTTACTTTTTGAGTATTGAAGGCGGTAAAAAATTAGCTTGTAAAATTGCAAAAGGAATCTCTGAACTTCCATACCGATTTTCAAAAATCAACAGAAGTAAAAACCGATATCAATCAAGTAACGCAGTATTTAATGACCACTTAAATATTGAATTTAAAATCGCCGAAAAATTAACAGAAAAATCAACTTTAGATAACTGGCTAACCGAAAGATATGCGCTTTTTCAAGATACCGAAAAATCGATTAACGAATTTGAAATTCATCATTTAGAATGGCCTATAAACAATATTGAAATAAAAGAAATTACAGTCGATTACCCCAAATTTAGGAAGCTCTTAAAAAAAGAACCCAACAAAGTTCAATACTCAAAAGGAGTAAAAGTTGTTGCTTGGGGAAAGATTAAAAAAGAAAAAACTAGCTATACTAAAAAACATTTCTAA
>KGFFJA_01010 ABC transporter ATP-binding protein
ATGCTACAAGTAAACAATATTACCTTCGGATATTCTAAAGAAAAAACAACACTAAAAAACATCAATTTCTCCCTTCAAAAAGGAGAACATTTATGTATAATGGGCGCAAGTGGTTGCGGAAAATCAACTTTATTAAAAGCCCTTTACGGATTATTAGATTTAAAAAGCGGAACAATTTTTTATGACGATTTTCAAATTCTAGGACCTGAATATTATTTAGTTCCTGGCGTAGATTTTTTCAAATACGTAGCCCAAGATTTCGACTTAATATCTTTTACAAGCGTTAGTGAAAACATTAAAAAATTCCTATCACGTTTTGATCCCGAAGAAGCTCAAAGAAGAACCAACGAGCTCTTAAATATTATTGAAATGACCGATTTCGCCAATACAAAAGTAGAAAACCTAAGCGGCGGGCAAAAACAACGTGTTGCAATCGCAAAAGCCTTAGCAAAACAGCCAAAATTACTACTACTAGACGAGCCTTTTAGTCAGATTGATAATTTCAAAAAAAACTCACTGCGTAGAAACCTATTTAATTATCTGAAAAAAAATAAAATTACCTGTATTACAGCCACCCATCAAGGAACAGACGCTTTATCGTTTGCCGACCATGTTATTATTCTTAAAAATGGTGAAATAATTGCTAACGATACGCCTGAACACTTATATAAAAACCCAAAAATAAAATACGTTGCCTCTTTATTCGATACTGTTAATGAAATTGTTATCGATCAAAAACAAGTAGAAAAAACTGTTTTATTATATCCACATCAAATAGAAGTTGTAGCAAATTCGGCACGTAAAGCCGTGGTAAAAGAAGTGTATTTTAAAGGTTCTCATTGGCTGATAAAAGTAATTTACAACAGCCGATTTGTCTTTTTAAAGCATCCTTCAAAACTTGAAATTGATGAAATAGTTTCACTGAAGTTTGATGTATAG
>KGFFJA_01015 Prolyl endopeptidase
ATGAAAAAAATCCTTTTTTCAATTCTTTGTGCGAGTACTGTTTTAGTGTCTTGTAAGAAAGAAAATCAATCTGAAAAAAACATTCAAAAAAACACCACATTGAACTATCCTAAAACCGCTAAAAAACCAATTGTAGATGATTATTTTGGAACAAAAATAACCGATAATTATCGTTGGTTAGAAGATGATAAAAGTACCGAAACCGAAAATTGGGTAAAAGCCGAAAATGACGTTACTTTTAATTATTTAAGTAAAATTCCATATCGTGAGCAATTAAAAGATAGATTATCAGAATTATGGAATTACGAAAAATTAGGAACGCCTTTTAAAGAAGGTGATTATACCTACTTTTATAAAAATGACGGATTGCAAAATCAATCAGTTTTATACAGAAAAGGTGCTCAAGGAAATGAAGAAGTTTTCTTAAATCCAAATACTTTTTCTAAGGATGGAACAACCTCATTAGGTTCGGTCAGTTTTACTAAAGATGGAAGTATTGTTGCCTATTCAATTTCTGAAGGAGGAAGCGATTGGCGAAAAATTATTGTTTTAAATACCCAAACTAAAGAAGTAATTGGCGATACTTTAATAGATGTAAAGTTTTCAGGAATCGCTTGGAAAGGCAACGAAGGTTTTTACTATTCTAGCTACGATAAGCCTGAAGGAAGTGAATTATCTGCAAAAACAGACCAGCATAAATTATATTATCATGCTTTAAATACGCCACAAAAAACCGACAAAGTTATTTTTGGAGCAACATCCGAAGAAAAAAACAGGTATGTTGGCGGTTCTTTAACCCAAGACAACAAGTATTTACTTATTTCTGCGGCAACCTCAACATCAGGAAATAAATTATTTTTAAAAGATTTAACAACCCCTAATAGTAAGTTAGTTACCATTACAGATAATTATGATAACGATACTTATGTAATTGACAGCCGTGGCGATAAATTATATTTAGTAACAAACTTAAATGCACCAAATAAAAAAATAGTAACGGTGGATGCTAAAAATCCAACACCAGAAAACTGGACAGATTTTATTGCAGAAACTAAAAATGTATTATCACCATCAACAGGTGCAGGATATTTTTTCACAGAATATATGGTTGATGCTGTTTCTAAAGTTTTACAATACGATTTTGATGGAAAATTAATCCGTGAAGTAAAACTTCCAGGTGTTGGTTCTGCTGGTGGTTTTGGCGGAAAAACAAAAGCTAAAGAAATCTATTTTTCATTTACAAACTACAATACACCAAGTTCATCTTATAAATTTAATCCAGAAGATGGAACGTATGTTTTATCTTGGAAACCTGAAATTTCTTTCAATGCTGATGCTTACGAAAGTAAACAAGTATTTTATACATCAAAAGATGGAACAAAAGTTCCGATGATAATTACCTATAAAAAAGGTTTAGAATTAAACGGTAAAAATCCAACTATTTTATACGGTTATGGCGGATTTAATGTAAGTTTAACACCTTCATTTAGCATTGCAAATGCTGTTTGGATGGAACAAGGCGGTGTATATGCAGTTCCTAATTTACGTGGTGGTGGTGAATATGGTAAAAAATGGCACGATGCAGGAACACAATTAAAAAAACAAAATGTGTTTGACGATTTTATTGCTGCTGCCGAATATTTAATCAATCAAAAATATACTTCTTCGGATTATTTAGCAATCCGAGGAGGTTCGAACGGTGGTTTATTGGTTGGTGCAACTATGACACAGCGTCCCGATTTAATGAAAGTCGCTTTGCCTGCCGTTGGAGTTTTAGATATGTTACGTTATCACACGTTTACTGCGGGTGCAGGTTGGGCTTATGATTACGGAACATCTGCCGATAACAAAGAAATGTTCGATTATTTAAACGGATATTCTCCTGTTCACAACGTTCAAAAAGTGGCGTATCCTGCAACTATGGTAACCACTGGTGACCATGATGACCGTGTAGTTCCTGCCCACAGTTTTAAGTTTGCTGCCGAATTACAAGACAAGCAACAAGGCGAAAATCCTGTGTTAATTCGTATTGAAACAAATGCTGGTCATGGCGCTGGAACTCCTGTAGCTAAAACCATCGAACAATATGCCGATATTTTTGGATTTACATTATATAACATGGGTTTTAATAAACTTCCTAATCAAGATAAAAAATAA
>KGFFJA_01020 Thioredoxin
ATGACAGAAAATTTAACAAAAGAAACTTTTTTAAAAAAGGTATTTAATTTTGAAGAAAATAAAGAGTGGAATTTTGAAGGTGATAAACCAGCATTAATTGATTTTTATGCCGATTGGTGTGGTCCTTGTAAATCGTTGGCGCCAATTTTAGAAGAATTGAGTGAACAATATGAAGGAAAGATAGATATTTATAAAATTAATACTGAAACTGAACCAGAATTAGCGGCTGCTTTTGATGTTCGTAGCATTCCTTCAATGTTATTTTGCCCTATAGGTGAAGCGCCTCAAAGAGCCAATGGTGCATTGCCAAAAAAACAGCTTGAAGAAATTATAAAAGATGTTTTAAAAGTAGATAAATAA
>KGFFJA_01025 Ribonucleoside-diphosphate reductase
ATGACAGCAATCGAACCAATTTTACAAGAAAATAAAGATAGATTTGTGATTTTTCCAATTCAACATGATGATTTATGGGATTGGTATAAAAAACAACAAGCATCAATTTGGACTGCTGAAGAAATAGATTTATCAGTAGATGTTATTGATTGGGAAACCAAATTAACCGACGATGAGCGTTATTTTATTAAACATATTTTAGCTTTTTTTGCAGCTTCTGACGGAATTGTAAATGAAAATTTAGCAGAAAATTTTGTAAATGAAGTACAATATTCTGAAGCAAAATTTTTCTATGGTTTTCAAATAATGATGGAAAATGTACATTCAGAAACGTATTCATTATTAATAGATACGTATGTGAAAAATGAAATAGAAAAAGATCAATTATTTAAAGCAATTGAAATTTTTCCAGCAATTAAAAAGAAAGCTGATTGGGCATTAAAATGGATTGAATCAGATTCGTTTGCAGAACGTTTAATTGCTTTTGCAGCTGTTGAAGGAATTTTCTTCTCGGGGTCTTTCTGTTCTATTTTCTGGTTAAAAAAACGTGGTTTATTACCTGGATTAACATTTTCTAATGAATTAATTTCAAGAGATGAAGGAATGCACTGTGATTTTGCTGTGCATTTACATAATCATCATATTGTAAATAAAGTACCTAAAGCACGTATTCGTGAAATTATTATAGATGCTTTAAATATTGAAAGAGAGTTTATTACAGAGTCATTACCCGTGAGTTTAATTGGTATGAATGCTAAATTAATGACACAATATTTAGAGTATGTAACAGACAGATTATTATTAGAATTTGGATGTGACAAAGAATATAATGCTACAAATCCGTTTGATTTCATGGAAATGATTTCATTAGAAGGAAAAACAAATTTCTTTGAAAAAAGAGTTTCTGAATACCAAAAAGCAGGTGTTTCTGGTGGAGGTACAGGAGATATTAGTTTTGATGCTGAATTTTAA
>KGFFJA_01030 hypothetical protein
ATGTATGTATTAAAGAGAGATGGTAGAAAAGAGCCTGTAATGTTCGATAAAATTACAGAAAGGGTTCGAAAAATGTGCTATGGGTTAAATAATATTGTTGACCCAGTAAAAGTAGCAATGCGTGTTATTGAAGGTTTATATGATGGAGTACCAGCTACTGAATTAGATAATTTAGCGGCTGAAGTTGCTGCAACAATGACTACTGCTCATCCTGATTATGCAAAGTTAGCAGCAAGAATTGCTGTATCAAATTTACATAAAAACACCAAAAAATCGTTCTCTGAAACGATGACTGATTTATATAATTATGTAAATCCTCGTACAGATAAAAAATCTCCTTTATTAGCTGATGATGTATATGATATCATCCAAAAAAATGCTGATAAATTAGATTCTACAATTATTTATAGTCGTGATTTTAATTATGATTATTTTGGTTTTAAAACCTTAGAGCGTTCGTATTTATTAAAGTTAAACGGAAGTATTGCAGAGCGTCCGCAACATATGTTAATGCGTGTATCTATCGGTATTCACAAAGATGATATCGAAGAAGCAATAGCAACTTATGAGTTAATGAGTAAAAAATATTTTACCCATGCAACACCTACATTATTTAATGCAGGAACGCCAAAACCACAAATGTCGTCTTGTTTTTTATTACAAATGCAAGATGATAGTATCGAAGGAATTTATGATACTTTAAAGCAAACTGCAAAAATTTCGCAATCGGCAGGAGGTATCGGATTATCGTTACACAATATCCGTGCTACAGGAAGTTATATTGCTGGAACTAACGGAACATCAAACGGTATTGTACCAATGTTAAAAGTGTTTAATGACACGGCACGTTACGTAGACCAAGGAGGAGGAAAACGTAAAGGTTCTTTCGCTATGTATTTAGAGCCTTGGCATGCTGATATTTTTGATTTCTTAGATTTAAAGAAAAATCATGGTAAAGAAGAAATGAGAGCGCGTGATTTATTTTACGCTATGTGGATTTCTGATTTATTTATGGAGCGTGTTCAACAAGATGGTGATTGGACATTAATGTGTCCGCAAGAATGCCCTAATTTATTTGATACTTATGGTGATGAATTTAACCGTTTGTATACAGGGTATGAAGCTGCTGGAAAAGGTAGAAAAACCATAAAAGCACGTGAGTTATGGGAGAAAATTTTAGAGTCGCAAATTGAAACAGGTACACCGTACATGTTATACAAAGATGCTGCAAACCGCAAATCGAATCAAAAGAATTTAGGAACTATTCGTTCTTCAAACTTATGTACCGAAATTATGGAATATACTGCCGAAGATGAAGTAGCAGTATGTAATTTAGCATCTATAGCAATGCCAATGTTTATTGCTGAAGATAAAAACGGAACAAAGTTTTTTTGA
>KGFFJA_01035 hypothetical protein
TTGCTGAAGATAAAAACGGAACAAAGTTTTTTTGATCATAACGAATTATATAAAGTAACTAAAAAAGTAATTAGAAACTTAGATACTGTTATTGATAGAAATTATTATCCTGTTATTGAAGCAGAAAATTCTAATGTTCGTCATCGTCCAGTAGGATTAGGTATTCAAGGACTTGCTGATGCTTTTATTATGTTACGTTTGCCTTTTACTTCGGATGAAGCTAAAAAGTTAAACAAAGAAATATTTGAAACCTTGTATTTTGCTTCTGTAACTTCATCAATGGAAATTGCAAAAGCTAAAGAGCCATATTCTACTTTTAAAGGTTCGCCAATGTCTAAAGGAGAATTTCAACAAGATATGTGGGGCGTAACTGAAGCCGATTTAAGCGGTCGCTGGGATTGGGAATCTTTACGTAAAGAAGTTGTAGAACATGGTGTTCGTAACTCGTTATTAGTAGCGCCAATGCCAACTGCATCTACTTCTCAAATTTTAGGAAATAACGAAGCTTTTGAACCATATACGTCTAATATTTATACTCGTAGAGTTTTATCTGGTGAATTTATTGTTGTAAACAAACATTTATTAGAAGATTTAGTAGAATTGAATTTATGGGACAATGCAATGAAAGAAGATATTATGCGTGCAAACGGTTCTATCCAACATATTGCTACTATTCCACAAGATTTAAAAGACCTTTATAAAACGGTTTGGGAAATGAGTATGAAAGATATTATTGATATGGCTCGTGATAGAGGATATTTTATCGATCAATCTCAATCATTAAACTTATTTATGAAAGACCCTGATTATGCTAAATTAACTTCGATGCATTTCTATGCGCATAAAGTTGGTTTAAAAACAGGAATGTATTATTTGAGAACAAAATCGGCAGTAAATGCGAAGCAGTTTACCTTAAATATTGAAAAGAAAAAAGAGGTAATTCAAGAAGATGCACCAATGAGTGCAGCTGAATACAAAGCAATGGTTGATGCTTCTAAAAATGGAGCTCCTGATGATGATTGCTTAATGTGTGGTTCTTAA
>KGFFJA_01040 Succinate dehydrogenase
ATGGGATTATTAAAATCTTCTATTGGAAGAAAATTTGCCATGGCGCTTTCGGCGTTCTTCTTGATGTTTTTCTTATTGCAACACTTTGTAATAAACGTCACCTCACTTTTTCCAGATAATGGAGCAACATTTAACGCGTTATCCCACTTTATGGGAACTAACCCGTTAATTCAATATGTGATGCAACCAGTCTTAATTTTTGGTGTAGTTTTTCATTTTGTAATGGGATTCGTCTTAGAATTAAAAAACAAAAGTGCAACAAGTGTAAGTTATGCAAAAGATAACGGAGCAGCCAATTCTACTTGGATGAGTAGAAATATGATTTGGTCTGGTGCAGCTATTTTAGCATTTGTATTGTTACACTTTATCGATTTCTGGTTTCCAGAAATTAACACGAAATTTATCCAAGGTGATTGGAGTGGTGTACACGAAGGTATTGAAGGATTACGTTATTTTCATGAATTACAAGAAAAATTTGTAAACCCACTTAGAGTTGGTGCTTACGTAATTGCTTTTGTATTCTTAGCATTACACTTATTACACGGATTTTCTTCAGCATTCCAATCGGTTGGAGCAAATAACAAATACACTAAAGGATTGAAAACATTTTGTAAAATATATGCAATTGGTATTCCTGTTGGATTTATCATCGTTGCTTTATTTCATCATTTCAATCATTAA
>KGFFJA_01045 Succinate dehydrogenase, flavoprotein subunit
ATGGCTTTAGATTCAAAAATTCCAAAAGGTCCAATTAAAGATAAATGGACAGATTATAAAAATAAGATTGATTTAGTAAACCCTGCAAACAAACGTAATATTGATGTTATTGTTGTTGGTACAGGATTAGCTGGTGGATCTGCTGCTGCAACCTTAGCCGAATTAGGTTATAATGTAAAAGCATTTGCTTATCAAGATTCTCCACGTAGAGCGCATTCAATTGCAGCACAAGGAGGAATTAATGCAGCAAAAAATTATCAAGGTGATGGTGATTCTTTCTACCGATTATTTTACGATACCGTAAAAGGTGGAGATTACCGTTCACGTGAGGCAAACGTATACCGTTTGGCTGAAGTTTCTGCAAATATTATTGATCAATGTGTGGCACAAGGAGTTCCTTTTGCTCGTGATTATGGTGGATTATTAGACAACCGTTCGTTTGGTGGAGTTTTAGTTTCTAGAACTTTTTATGCAAAAGGACAAACAGGACAACAATTATTATTAGGAGCATATTCAGCTATGAACCGTCAAATTGCTCGTGGAAAGATTGAAATGTTCAATCGTCATGAAATGTTAGACGTTGTTAAAGTTGATGGAAAAGCCCGTGGAATTATTGCCCGTGATTTAATTACAGGTAAAATCGAGCGTCATTCAGCACACGCCGTAGTTATTGCTACTGGTGGATACGGAAATGTATATTTCTTATCAACAAATGCAATGGGCTCAAACGCAACTGCAGCTTGGAAAATTCATAAAAAAGGAGCATTTTTTGCAAACCCTTGTTATACGCAAATTCACCCTACTTGTATTCCTCGTTCAGGTGATTATCAATCGAAATTAACCTTGATGTCAGAATCATTACGTAATGACGGTCGTATTTGGGTTCCTAAAAACATGGAAGATGTAATGGCAATTAGAGAAGGTCGTAAAAAACCAACTCAATTATCAGAAGAAGAAAGAGATTATTATTTAGAAAGAAGATACCCTGCCTTTGGTAACTTAGTACCTCGTGATGTTGCCTCTCGTGCAGCAAAAGAACGTTGTGATGCTGGTTACGGAGTAAATGCAACTGGTGAAGCAGTGTATTTAGATTTTAAATCGGCAATTACTCGTTACGGAACAGAACAAGCAAAATTACAACATATAACAAATCCTTCGGAAGCAAAAGTTTACGAATTAGGAAAAGGAATCATAGAAGCAAAATATGGTAACCTATTCCAAATGTATGAGAAAATTGTTGATGAAAACCCGTACGAAACACCAATGATGATTTATCCTGCAACACACTATACAATGGGTGGTGTTTGGGTTGATTATAACTTAATGACCACTGTTGATGGATTGTACTGTATTGGAGAAGCAAATTTCTCTGACCATGGTGCCAACCGTTTAGGAGCTTCTGCATTAATGCAAGGTTTAGCCGATGGATATTTCGTATTACCGTATACTATTGGAGATTATTTATCGAACGATATTCGTACAGGAAAAATTTCTACCGATACTAAAGAATTTGAAGAAGCTGAAAAAGAAGTTACCGATCGTGTAAATTTCTTTATCAATAATAAAGGAACACATTCTGTTGATTATTACCACAAAAAATTAGGTGTAATTATGTGGGAAAAATGTGGAATGGCTCGTAATGAAAAAGATTTAAAATCAGCAATGGTTGAAATTAAAGCATTACGTGAAGATTTCTGGAAAAACGTAACAGTTCCTGGTGATGCAAACGAAATGAATCCTGAATTAGAGAAAGCTGGTCGTGTGGCTGATTTCCTTGAATTAGGGGAGTTATTCGCCAAAGATGCTTTAGATAGAAAAGAATCATGTGGAGGTCACTTTAGAGAAGAGTCAGCAGAAATTGATGGTCCTCAAAAAGGAGAAGCAAAACGTAATGATAAAGATTACGCTTATGTTGCTGCTTGGGAATACAAAGGTGAGCCAGCTGCTGCGGTTTTACACAAAGAAGAATTAGAGTTTAACGATATTGAACTAAAACAACGTTCATACAAATAA
>KGFFJA_01050 Fumarate reductase iron-sulfur subunit
ATGAATTTAACACTTAAAGTTTGGCGTCAAAAAAACGCAAGTGATAAGGGAAAGATGGTCGATTACCAAGTAACCGAGATTTCTGAGCATATGTCTTTCTTAGAAATGATGGACGTACTTAACGAACAAATTATTAATTTAGGTGATGAGCCTATTGCATTTGACCATGATTGTCGTGAAGGAATTTGCGGAATGTGTTCTATGTATATTAACGGTGAAGCTCATGGTCCTGATAGAGGTATTACGACCTGTCAGTTACACATGCGTATGTTTAAAGATGGTGATACTATTACAATCGAGCCATTTAGAGCAGCGGCTTTTCCTGTAATTAAAGATTTAGTTGTTGATAGAATGGCTTTTGAGCGTATTCAACAAGCAGGTGGATATATTTCTGTAAATACTTCAGGAAATACGCAAGATGCCAACGCAATTCCTATTCCTAAAAAAGATGCTGATGACGCAATGGACGCAGCAACTTGTATTGGTTGTGGTGCTTGTGTTGCAACTTGTAAAAACTCATCGGCAATGTTATTTGTTGGAGCTAAAGTAAGTCAATTTGCTTTATTACCACAAGGACAGGTTGAAGCTACCGATCGTGTTTTAAACATGGTGGCTCAAATGGATGCTGAAGGTTTTGGAAACTGTACAAATACAGGAGCTTGTGAAGTGGAATGCCCGAAAGGAATTTCATTAGAAAACATCGCTCGTATGAATACAGAATTTATGAAAGCAAGTTTAAAAGGATAG
>KGFFJA_01055 Peptidase-M28 domain-containing protein
ATGAAGATATCACATTTTTTAAGCATCGCTATTTTAGTGGTTGCGGTTACTTCTTGTAAATCAGAAATACAAGAAAATACGGCAACAGTTCCTGTTGTACTAACAACAAATCCAACTACAGAAGTGCCTACATACGGGTTTACATCCGAAGTAATTTTAAATGATATTAAGGTTTTATCTTCGGATGATTTTGAGGGTAGAAAAACAGGAACTCTAGGCGCTACAAAAGCTAAAAATTACATAAAAGAACGTTTTAAAAGTTTAAATGTAACCCCGCTTACTGAAAGTTTTGAACAAGCTTTTTCTTTTAATAACGGAACAAAAAACTATAAAGGAATTAATGTTTTAGGGCTTATTAAAGGAACAGTAAACACCGATAAATATATTGTATTATCTGCTCATTATGACCATTTAGGAACTGTTAATGGTAGTATATTTAATGGCGCTGATGATAACGCTTCAGGGGTTGCAGCATTACTAGGATTTGCAGAATATTTTAAAAAAAATCCACCGAAACACAACGTTATATTAGCCGCTTTTGATGGCGAAGAACTTGGCTTAAAAGGGGCATATCATTATGTAAAAAACCCTGTAATTTCTTTAGATAAAATAGTATTGAACTTAAATTTCGATATGATTTCGAGAAGCGATACTAAAGAATTATACGCCGTAGGAACACGTTATACTCCTATATTAAAACAAACAATAACATCATTAAATAAAGTTGGAGAAGTTGAATTACTTATAGGACATGAAGGTTTAGATAGCTTAGAAAACTGGACAAATTCAAGCGATCACGCAGCATTTTATAAAAAGGAAATTCCGTTTATATATTTTGGAGTTCCTGACCATAAAGATTATCATAAAGCTACAGATACCTATGATAAAATAAATAAAGATTTTACTTTAGAGGCTATTCAAACAGTCATTAGTGTTTTTGCAAAATTAGACGCTAAAGAATTGTAA
>KGFFJA_01060 DUF1573 domain-containing protein
ATGAAAACAATTTTAACATTATCGACTGTTTTTTTAATGGCATTATCTGTAAACGCACAAGAATTTAAATTTGTAGCAGAATCTATTGATTACGGAAAAATTACACAAGGTTCTGAAAAAAATCGTGTATTTGAGTTTACAAATATTGGAGATGTTCCTTTAATAATTCAACAAGTTGTTTCCACTTGTGGATGTGCCGTTCCAAAGAAACCTGAAAATCCAATAATGCCTGGTGAAAAAGGTAAAATAGCTGTTTCTTACGATACGAATAGAATAGGAGGTTTTTCTAAAATGTTTACCATTATTTCAAATGCTAAAACAACAAGTAAACGAATAAAAATTAAAGGGCATGTAACTGCTAAAAATACATTAGCCTCTAAATAA
>KGFFJA_01065 His-kinase domain-containing protein
ATGATTAAACTAAATAAAAAAGATAGTGCTCAAGCATTAATTCACGTACTTTTTTGGCTACTTTTTACTTTTGTGTCATTATTTGTATTTACACGTTATTATTGGACTGAAAACCCATTTTTATATTATTTTTTTATCCTTGTTATTATTGTTTACACAAATAATCAAGTACTGTTACCTTTTTTTGTTAAGAAAAAATGGTATGTATTATACAGCGTTATTTTTATGCTGATTTCATTTTTAGCAACACAACTATATTGTAATGTTTTTGCACGTTGCGGGTGTTCAGTTATGAAATGTTTAAGTGATTATTTATGGCAAACTTTAACACCTTTATTGTTTTTTTCATTTATATGGATGTTATTTCGATATATAAATCAATCCGAAGAAGTAGCAAGAATTCAACAAGAAAAAACAGCTATGGAATTGAAGTTTTTAAAATCACAAATCAATCCACATGTGCTATTCAATAACCTAAATACTATTTATGCTTATGCTATTGAAAAACCCGAAAAAGCACCCGATTTAATTTTAAAATTATCAGACAATTTAAAGCATGTTTTATATGAAAGTAATTCAGAAAAAGTAAGCTTAACTAAAGAAATTCAGTTTTTAGATAATTATATCGTTTTTCATAAAATCAGAACAGAAGGGCTCAAAGAAATAAAATATCAAACATCAACAGATAATAAAAATTATAAAATCGCACCACTATTGTTAATTACAATTATTGAAAATGCTTTTAAACATAGTACTATTAATAGTATTATATCAATAATTATTAAAGCAGATAAAAATAAATTAACCTGTATTTGCACGAATAATTATGATATCAAAAAGATAAAAAACACCAATACTATTGGCTTAGAAAACTTAAAAAAGCGATTGAATTTATTGTATAAAAACAACTATGAATTATCTATTGATACTACAGATATTTTTACAGTATCATTAACCTTAAATTTAATCTAA
>KGFFJA_01070 DNA-binding response regulator
ATGGATTGTATTATTATTGAAGATGAACTTCCTGCTCAATATATTATTAAAAGTTATATTCGTAAAATTCCTGATTTAGAAGTAATTGCTACTTTTCAAACTGCTATTAAGGCGAATGAATTTTTTAAAAATAATACTGTTGATACTGTTTTTTTAGATATTAATTTGCCCGATATTTCTGGATTAGATTTTATAAAAACAATTAAAAATCCGCCAAAAATAATTATTACAACTGCTTATCCTGATTATGCTGTTTCAAGTTTTGAACTAGATACTATTGTAGATTATTTAGTAAAACCTTTTTCTTTTGACAGATTTTTAAAAGCAGTTTCTAAAGTTGAAAAACAGTTAAATTCATCCGAAGAAAAAAAGAAAGAAACACTGTTTTTAAATGTAGATAAAACAATTCATAAAATTTATATTGATGATATTTTGTACTTAGAATCAGACAGAAATTATGTAACTTTTTTTACTACGGATAAAAAATTAACCATAATTGATTCTTTAAGAAATTGGAAAGACACTTTAAATGATACTCAATTTATACAGATTCATAAATCGTATATTATAAATATCAAAAAAATGGTAAAATTCACAGGAACCAATCTTTTTATCGACTCTAAAAATTTACCGATTGGAAGAACCTATAAAAAAACACTATTGGCACATTTAAAAACGAACCAATAG
>KGFFJA_01075 Endonuclease I
ATGATGAAAAGAGTATTATTATTAGGGTTTGCAACCTTATTCCTTATAAACTGTGGCGGAAACACAGACGATATTATAAAACCAGAACCAATACCAACTGAAACTGAAACTGAAAAAATAGTAGCAAAAGACGATGCTTTTAAAGCTACTGAAAATACCGTTATTGAATTACCAAGTTTTTTATCGAATGATGAATATTCATCTAGAGGTAGTATTACTGTTACTTTTGATGCAAAAACTACAAACAACGGAAGCATAGAAAGAGAACGTGAACTTTACACCTATACTCCTGCTAAAAACTTTTCAGGAATAGATACTTTTACCTACACTATTTGCAGTAAAGATACCCCTGATATTTGTGAAACAGCAACTGTAAGCATTAGCGTTTCTGACAAAGGAACTCCCCAGGCTGTCGATGATATTTATAATACAGGAATTAATTCAGCGCTTATAATTAGTAGTTACCTTGATAACGATATGCTAATTGATGGTGCTAAAATTGAATCAATAAATACAGAGGCTTCAAATGCAACAGTCGTTTTAAATGCCGATGGAACAATTAGCTATACTCCTTTAGCTGACTTTTTAGGGAAAGACACCTTTACCTACACTATTTGTGATAACGATCCTACAAATTCATGTGCTACCGCAACAATTACGGTAAATGTTATAAAGGCAATTGCTTTTAATATTCCTGCGGAATTAGCAACTTATTATAGCGGTGTTTCTTTTGTAAACGATACCCAAAGTAATTATGAAGCACTGAAAGATTTATTAAAAAGATCGCATTCAAACATCTTAAAATATACCGACAGACATAAATATTTATACAATGCGGATGAAGATTTGAATAATACAGACAATGTAGTATTAATGTACACTGGTGAAAGTAGAGATAGAAGAGAATATACTTCTGGTTCTAATCCTCATCAAAAACAAACCTACAATACAGAGCATATATATCCACAATCAAAACTTGCTTCTGCAAATCATGCGGTATCAAGAACCGATTTACACCATTTAAGATCGTGTGATGATAAAGTAAATACAAGAAGATCAAACCTTCCATTTATTGACGGAAGTGGTGTTGCTAAAAAAGATAATAATGCTTGGTATCCTGGAGATCAGTGGAAAGGAGATGTTGCCAGAATGGTTTTTTACCTAAACGCTAGATATGGCGAAACTTTTGATAAAGTTGGTTCGAAAGAATTATTCTTAAAATGGAACAAAGAAGATCCTGTTTCTGATTTCGAAAAACAACGAAATAACACTATTGCAAAAGTTCAAGGAAATAGAAATCCTTTTATTGACAATCCATATTTAGTTACCCTAACTTGGGGTGGAGCTAGCGCTAGCAATACTTGGAAGTAA
>KGFFJA_01080 Pyridine nucleotide-disulfide oxidoreductase
ATGATTTTTGACGTATTAATTATTGGAGGAGGTGTTTCGGGCATGCAATGTGCCTTGGTTTTAGGATCGGCACATAAAAAAGCTTATGCTAAAGATAAAAAAATAGGAATTTTATTACACCAAAAGACATCTCATTTACAAAATGCCCTATTTAACAATGTATTAGGATTACCTGAAGGGAAATTAGGTAAAGATATTTTACTTGAAGGAAAAACACAATTAAAAGCACAATATCCTGACATAATTCAAATTGAAAACGAAAAGGTATTGGCTGTTTTAGATGATGAAAAAGGATATAAAATAGTTACAAATAAACACGAATACCTCAGTAAAAAAGTGGTTATCGCTTTAAATTATTCAAAACCTTTTGAAATAGCAGGTTTAGAACAATATATAGAACGCCACAGTAGGGCAAATGTGATGAAAAATCGCATACAGCTTCGTAATTTTAATCATTTAATAAAACAAGGATTATATGTTTGTGGAACCTTAGCTGGTTGGCGCAGTCAGTTTGCAATTGCTGCTGGTAGTGGCGCTAGTGTAGCTACTGATATATTGACAGTTTGGAATAATCATACCCCCACAAAAATACACGATAAAATTATTTAA
>KGFFJA_01085 UPF0056 membrane protein
ATGGATTTTAACTTCAAAGAAATTTTAACAGCCTTTATGGTACTGTTTGCTGTAATTGATATTATTGGAAATATTCCTATTATTATTGACTTACGTAAAAAAGTAGGGCATATACAATCAGAAAAAGCATCCGTTATTGCTGGTTTTATAATGATTTTATTTTTATTTGTTGGTAAACAGTTATTAAGCTTAATTGGTGTTGATGTACATTCTTTTGCTGTTGCAGGCGCATTTATTTTATTTTTTATCGCCTTAGAAATGATTTTAGGAATTACTTTATATAAAGATGATGATGACGAAGAAACCTTAACAGCTACTGTTTTTCCACTTGCCTTTCCATTAATTGCAGGACCAGGAAGTTTAACAACTCTTTTATCTTTACGTGCTGAATTTCATATATCAAACATAATTATTGCTGTTTTATTAAACGTATTAGTTATCTATGTTGTATTGAAAACATCTCCAAAAATTGAAAAATTTATAGGAAATAACGGAATTAAAATTATTAGAAAGGTTTTTGGAGTAATTTTATTAGCAATTGCTGTTCGATTATTTGCCGAAAACATTAAAGTATTATTAGCATAA
>KGFFJA_01090 DUF3109 domain-containing protein
ATGTTCCAATTAGGAAAAACTTTAGTATCAGAAAGTATTATAGATACTGACTTTGTTTGTAATATTTCTGCCTGTAAAGGTGCTTGTTGTATTGATGGTGATGCTGGTGCGCCATTAGAAAAAGAGGAAACAAAAATTTTAGAGGATATTTATCCTCAAATCAAACCTTTTTTACGTAAAGAAGGTATTGAGGCTATTGAAAAGCAAGGCACTTGGATTACTGGTGATTTTGGCGAATTAGAAACGCCTTTAATCAACGGTGCAGATTGTGCGTATGTTATTTTTGATGATAAAAACACTGCTTTATGTGCTATTGAAGAAGCGTATAACCAAGGAATTGTCGATTGGAAAAAACCTGTTTCTTGTCATTTATATCCTGTTCGAATTAAGCAATACAGTGAATTCTCGGCAGTAAATTATGATAAATGGGATATTTGTGATGATGCTTGTTCTTTAGGAAAAGAATTACAAGTGCCTGTTTATAAGTTTGTAAAACAAGCCTTGGTTAGAAAATTTGGGCAAAACTGGTATGACGAATTAGAAGAAGTAGCCGAAAAAAGAAAGAAAGAATAA
>KGFFJA_01095 Peptidase M1
ATGAAAAAAATAATCTTAGGACTTTCATTATTGTCGATGATATCTTGTGCCTCTACAAGTTCAACAACAAACAATGAAGTAAAAAAATCTATTAAAAATACCATCGCTAAAACAGCAAATACGCCTGTAAGTCAAAAATATTGGCAACAACATGTTGTTTATAATATGGATATTGATATGGATGTAAAAACCTTTCAATATAAAGGAATTCAGCAATTAGTGTACACTAATAATTCGCCCGATAAATTAAATAAGGTGTTTTATCATTTGTATTTTAATGCCTTTCAGCCAAATTCTCAAATGGATGTGCGTTCACAAAATATTAAAGATCCTGATAAAAGAGTCGGAAATAGAATTAGTAAATTATCGCCTACAGAAATTGGATACATCAAAGTAAATTCATTAAAACAAAATGGTGCAGCTGTAAAACATCAAACTGTTGGAACTATTTTAGAGGTTACTTTAAATAAAGAGATTTTACCTGGTGAAAGCGTAACTTTTGATATGATTTTTGATGCACAAGTACCTGCTCAAATACGTCGTTCAGGAAGAAATAGCGAAGAAGGTGTGGCATTGTCAATGGCGCAATGGTACCCTAAAATGGCTGAATATGATTTCGAAGGATGGCACACACCTCCGTATTTAGGACGTGAATTTCACGGTGTTTGGGGTGATTTTAATGTAACACTTCATATCGATAAAAATTATACCGTTGGAGGAACTGGATATCTTCAAAATCCGCAGGAAGTTGGGCATGGGTATGAAAACAAAAAATCGACTTTAAAAATTCCATCAACTCAAAAATTAACTTGGAAATTTACCGCACCAAATGTACACGATTTTACTTGGGCTGCCGATCCGAATTATACGCACGATATTTATACCATGAAAAATGGTATCGATTTGCATTTTTTATATAAAAATGATTTACCTAGTAATTTCAGAAAAAACTGGAAAAAATTACAGCCTAAAACAGCTGAATTAATGACGTATTTCAGCAAGCATATTGGGCAATATCCTTATAAACAATATTCAGTTATTCAAGGTGGTGATGGTGGAATGGAGTACGCAATGAGTACTTTAATTACAGGAAAACGTAAATGGGGAAGCTTATTTGGCGTTACAGCGCATGAATTAGCACATACTTGGTTTCAGTTTTTATTAGCATCTAATGAAACGAAACATTCTTGGATGGATGAAGGTTTTACGACCTATATTTCAAATAAAGCAGAAAATGTTATCTCTGGTAAAAATGATGAAAACCCACATACTGGTTCTTACAGATATTACAATTATGTAGTAAAAAATAAGTTAGAAGAATCGCTATCGACACATGCCGATCGTTTTCATACAAACATGGCATACGGAATGGGAAGTTATTCGAAAGGAAATATCTTTTTAACACATTTAGAATATATCATCGGAAAAGAAAATACGGCAAAGACTTTAAAGAAATATTTTACTGATTTTTCTTTTAAACACCCTGCACCAAACGATATTAAAAGAACGGCTGAAAAAGTTTCAGGAATTCATTTAGATTGGTTTTTAAACGAATGGACACAAACCACACATACGATTGATTATGGTGTAAAATCTGTAAAAGGAAAAGAAATCACCTTAGAGAGAATTGGTAAAATGCCAATGCCTATTGATGTTTTGGTTGTTTATACTGATGGATCAAAAGAATCTTTTAACATTCCTTTACGTATGATGCGTGGCGAAAAGCCAACAACAGCAACCGTTATTGAAGATTGGACTTTTGCACATCCAACCTATAGTTTTACTGCGTCTAAAATAGTAAAATCAGTAGAAATTAATCCTTCAAAATTAATGGCGGATATTAATTTAGATAATGATACTTTTAGCGTAAAATAA
>KGFFJA_01100 hypothetical protein
ATGCAGTTAGCGTTTAATAAAGAAACTCAACAAATAAGCATTAAAGATGACGTTCCTACACATTCATGGCTAATTATTTTATTAATGCTAGTGAACATACTTAATATGAGTGTTCAATTATTTTATATTTCTTTTGATAAAAATGAAATACTCTTTATTTTTATGGCATTACTTGGCTTCGGATCGCTTGTTGCAGTGCTTTTTTATCTACTTAAAAAATCTTGGAAAAAAACGTATAAACTTACTGAGATTGAAGGATTAGAAATCAAAGAAAATTCAGGAATAGAACGTATTGCTTTAAAATTAAAAAATGGCAAAACAAGAAGTTTTTCAAAATTAAAAAATCAAAGTGAGTTAAAAAGCTTAAAAAAGACCCTAACAGCAATAGGTATTAAATCAATTTAA
>KGFFJA_01105 Peptidase S8
ATGAGAGTTTTAAGACCAATGTTTTATTCGGCAGTAGCAATTTCAATATTAACAGCCTGTTCATCGGTAAGTAAAGTTGCTGTGCCTACAGGAAGTAATAATATTGTTAATATTTCAGCAAAAAAAGCAGCATTAACTGACTATGAAAAAGACAATTGGCTACATTTAGATTTAGCAACAGACAGTATTCCAGGAATGAGTGTAAACAAAGCGTACGATTTCTTAAAAGGAAAGAAAAATGTTACTGTTGTTGTTGGAGTTGTTGATTCTGGTACCGATTTAAAACATGAAGATTTAGCTTCTGTAGCTTGGGTAAACACCAACGAAATTGCAGGAAATGGAATCGATGATGATAAAAATGGTTATATTGATGATATTAACGGATGGAACTTTTTAGGTGAATCTTATAAAGAACACTTAGAGTACGAACGTATTTTAATGAATCCATCTTTAGTCGATGCAACTACTTTAGCTGAGGTAAAAAAACAACATGCCGAAAAAATAGCTGGTGCAAAAAAATCAAAAGTTCGTTCTGCTGAATTTGTAAAAATGTCTGTTGAATCAGAAAAAGCATTGACCAAATACTTTGGAAAATCAACCTATACAAAAAAAGAAATTGCAGCAATCAATTCTTCAGATGAAAGCTTAAACCGTGCAAAAGGTTTTGCGGCACGTATGTTAAGTTATTTTAGCGATTTAAAAGAAACTAAAGAATACTTTGAAAAAGGAATAAAAAATGCCGATAAAACCATTGCTGAAGATAATTTAAAAACTGATTACCGTAAAGTTGTGGGTGATAATCCTTACGATATTAACGATAAGCCTGGTTATGGTAATGCCAATACTGGGCATTCTGAAAAGAAAGAATCACACGGAACACACGTTACCGGTATTATTGGAGCAGTACGTAATAACAATATTGGAACCAATGGGGTTGCCGATAATGTAAAAATGATGGCTGTTCGTTCGGTATCAGACGGAGATGAGTATGATAAAGATGTTGCTTTAGGAATTCGTTACGCTGTTGATAACGGAGCAAAAGTTATTAACACTAGTTTTGGAAAAGATTTTTCTCCAAATAAAGAATGGGTTTACGATGCCTTAAAATACGCAGCTAAAAAAGATGTATTAATTGTAAATGCCGCAGGAAATTCAGGAAAAAATATCGATGTTGAAAAAACATTCCCAAATGATGCACCTGATTTAATTAACGAAATTTCTGATAATGTATTAACATTAGGAGCAATGAGTTCTAATTATAACAAAGAATTACCTGCAAGTTTTTCTAACTACGGTAAAAAGAATGTAGATGTTTTTGCTCCTGGAGTACAAATAAATTCAACATATCCTGATAATACTTATAAGAAAATTAGTGGAACTTCAATGGCATCGCCTGCTGCTGCTGGTGTTGCTGCATTAGTTCGTTCTTATTATCCTGAATTATCGGCTAGCCAAGTAAAACATATTTTAATGAACTCTGGAACTAAAATTGATTTATTAGTTACCAAACCAGGTTCTAAAACTAGCCAAAATCCTCAAGGAGATTTAGTTCCTTTTGCTGATTTATCAGTTTCTGGACGTGTTGTAAACGCTTACAATGCTGTTAAAATGGCCGACAGAATGGTGAACGGAAGAAAGTAA
>KGFFJA_01110 MBL fold metallo-hydrolase
ATGCAAATTTTCTCAATAGAAACTGGTAATTTCAAATTAGATGGCGGCGCTATGTTTGGCGTAGTTCCTAAAACTATTTGGCAAAAAACAAACCCTGCAGACGCTAATAACTTAATTTCGTTAAGTATGCGCTGTATGCTTATTAAAGATGGCGACAGATTAACTTTAATTGATACTGGCGTTGGAAACAAACAATCCGATAAATTTTTCGGATACTATTACCTTTTTGGCGATTTTTCATTAGATACTTCCTTAGCAAAACACGGTTTTCACAGAGATGATATTACCGATGTTTTTTTAACACATTTACATTTTGACCATTGTGGCGGGGTTATTCAATGGAATAACGATAAAACAGGCTATATGCCCGCTTTTAAAAATGCCAAAGTATGGAGCAATAAAGAGCATTGGCAATGGGCAACCGTACCTAATGCACGTGAAAAAGCATCTTTTTTAAAAGAAAACATACAACCTATTCAACAAAATGGGCAGTTAAATTTTATTGACAAACAGCCTAAAAATTTTCAAAGCCAATTAGGTTTTGATGTTTTATTTATGGATGGGCATACCGAAAAACAAATGCTTCCTAAAATTCAATACCAAGGAAAAACAGTTGTTTTTATGGCCGATTTATTACCAACAGCAGGGCATATACCATTGCCTTATGTAATGGGATACGATACAAGACCTTTGCTTAGTATAGAAGAAAAAAGAATATTTTTAAACGAAGCTGCCGATAATAATTATTACTTATTTTTAGAGCACGATGCCTATAATGAGCTAATTACGGTTAAACATACCGAAAAAGGAGTTCGTTTAAACAAGAGTTATAAATTTACAGATATATTTAATTAA
>KGFFJA_01115 hypothetical protein
ATGAAAAGTAAAGAATTTGGTAATAGTTTAATTGCCGAAGGAATTACCAATACCGAAGAGGTTAATAAAAAATTAAAGAAATATATACAACGAATTATAGAGTTTGGTGTAAAGCCTAGTAACATACATTTTGTAGTAAGTTCAGGGGCTAATAAACAAGATATTACCAAAATAATAAAGCAAGAACTTAAAAGAATAGGTTACGTTGTAAATGTGGTAACACCTGAGCAAGAAGGTCAATATGCCTTAGATGCTGTTATTCCTAAAAGGTTTGAAAAAACAGCTTATTTAGTAGATATAGGCTCGGGAAACACAAAAATATCGTATTTAGAAGCCAATAAAATAATAGGTAAAGAAACCTATGGCGCTAAGTATTTTCAGCAAGGAGTCGCTGATACAATTGTATATAAAGCAGTGCAGAAAATTGCAGAAAAAATTCCTTCTAACATAGCTTCTCAATGTTTTATAATAGGAGGTGTTCCGTATCAATTAGCAAAATCTTTACGTAAAGGAAATGAACGCTACACGGTTTTAAATAAAGACACTAATTTTTATCAAAAAGTAATTAAAAGAAGAGGTGAAAAAATAAAATCTGGTTTAAATATTTTTAAAGCCATAAATGATGTTACTAAAGTTCATTCCGTAATTTTTGACTGGGATGCAAATTTCACCATTGGTTTTTTATTAGCAACTAACGATAAAAAATAA
>KGFFJA_01120 hypothetical protein
ATGGTTTTATTAACAATCTCACTAGCCTTTGTTTCTTGTAAATCAGAAGAAAAAAAAGAAGTAAAAGTAACTAGTCAAATTGCTGAAAAATCGGTAAAAAAAGGAAAACGGCTAGTTTTAATTACAAACCAACCAAACCAATTAACGGAACTTTAA
>KGFFJA_01125 tRNA-Cys
GGTGTCTTGGCCGAGTGGCTAGGCAATGGTTTGCAAAACCATGTACAGCGGTTCGAATCCGCTAGACACCT
>KGFFJA_01130 7,8-dihydroneopterin aldolase
TTGGGAATTATACGTGTAAACGACATTCGATTATTTACAAATCACGGATGTTTAGAAGAAGAAGCAAAAATTGGCTCAGAATATAGAGTTGATATTGAAGTAAAAGCAAATTTGCAAAAATCAGCAAAAACCGATAAACTAGTTGATACTGTTGATTATGTACATTTAAATCATATTGTAAAAGAAGAAATGGCAATTCGTTCGGAATTATTAGAACACGTTGCACAACGTATTTTAAATAGAGTTTTTAAAGAGATACAACTTGTTGATGAAGCTGAGGTTAGCGTAGCTAAAATTAATCCACCAATTGGAGGAAACGTAGCCGAAGTAGTTATTGTTTTAAAAGATGTGCGTACTAATTAA
>KGFFJA_01135 Putative alpha-L-glutamate ligase
ATGACAATTTTTATTCTTTCTGTGAGCGACCAAATATATTCTACTCAAAGAATATATAATGAGGCAAATCGTCGTGGACATAATGTGCGTATTATTAATCATTTAAAATGTAGTATAAAACTTGCAAATGGTAAATCGGAAATAATATATAATGGCGAAAATATTATTGATATTCCTGATGTAATTATTCCTAGAATTGGTGCTTCTGCTACACGTCATGGTGCTGCGGTGGTAAAAGAATTTGAATTAAATGGTACGTATACAACAGCAACTTCTTTAGGTATTTTACAAGCCCAAAATAAGGTGCGTACTTTACAAATTATGAATCAAAAAAATATTCCTTTTCCTGATACTATATTTGCTGTAAATCCTGATAATATTGATGAACAAGTTAATTTATTAGGTGGTGCACCTATCATTATAAAATTACAAGAAGGCACACATGGTTCAGGAGTTATTTTAGCAGAAAGTAATAAATCAGCAAAATCAATTATTGATACGATGTACAGTACCAACGCTAGTATTTTATTACAAGAATTTATAAAAGAAAGTAATAGCGAAGATATTCGGGCTTTTGTAATTGGTAATAAAGTAGTGGCATCAATGAAACGAAAAGGTTCAGAAAATGATTTTCGTTCAAATATCCATCAAGGTGGAAGCGGATTTAAAGTTAATTTATCCGAAGAAGAAAAAGAAATTGCTATAAAAGCAACACAATATTTAAACTTACCTATTGCTGGAGTTGATTTAATTCGCTCAAAAAGAGGCTCTTTATTAATTGAAGTAAATACAGCTCCTGGTTTACAAGGAATTGAAAACTACACAAAACATAATACTGCCAAAGCAATTATTAAATTTTTAGAAGATAATGTTTACACAAAACTTTAA
>KGFFJA_01140 Succinylglutamate desuccinylase
ATGTTTACACAAAACTTTAAAAACGGAGTTGTAGAAATTCGAGGTCATAAAATTGGACTCGGAAAATCTGAACTTATTAAAATTCCTGTAGATAGATTACCAACTGGTACGCTTATAGAAATTCCCGTATATGTTTTTAATGGAACACAAAAAGGACCTACCGTTTTATTGCAAGGTGGTTTACATGGTGATGAAGTAAATAGTATTGAATTAGTTCGTAGAATGCTAATTGATAAAAACTATAAAATTAATAGAGGTTGCGTTATTGTAGTTCCTTTATTAAACATTTTTGGATTTTTAAGTTTATCAAGAGATATGCATGGCAAAGATGTTAATAGAAGTTTTCCAGGAAGTAAAAAAGGCTCTTTAGCTGGTAGAATGGCGTATTATTTAATGCAAGAAATAACCAAAAATGTTGATTTTGCCATCGATTTTCATACTGGTGGAGCGCAAAGAAGTAATTTTCCGCAAATAAGATATACACCTAATGATGAAGATGCTTTTGAATTAGCTAAAATATTTAATGCACCTTTATTATTTGCATCAAAATTAATTCCTAAATCATTTAGAAATCAATGTTATAAAAATAATATTCCTGTAATTGTGTATGAAGGAGGCGAATCTTTACGTTTAGATGAAAATGCAATTCAGAAAGGAATAAACGGAACACTTCGAGTTTTAAAACATTTTGAAATGATTGATAAAAACATTGTAATTCCTAAAAACACTAGCGTTATCATCAATAAAAAACGAATGTGGATTCGTGCTAAAGTTGCAGGTTTGTTTAATCCGACAGTAAAAAACGGAGCATTTATTCTAAAAGGACAAATTTTAGGACATATTATGGATACCTACGGAGAAACAAATTTTGCTGTAAAAGCTCCTGCCGATGGATATATTATTGCTAAAAATAATTTCCCAATTGTAAATATGGGCGATGCGTTATTTCACTTCGGAAATGCCTAA
>KGFFJA_01145 hypothetical protein
ATGCGTTATTTCACTTCGGAAATGCCTAATAATTCATCAAAAACAACAAAAAACAGTCTTAAAATTATTAAAAATGCACCTATAAATAAATAG
>KGFFJA_01150 ATP-dependent RNA helicase RhlE
ATGACATTTAAATCTTTAGGATTATCCGATGCTTTATTAAAAGCCATCGAAGAAAAAGGATACGATACTCCATCACCAATTCAAGCAAAAGCAATACCACCTATTTTAGAAGGGAAAGATGTATTAGCTTCAGCACAAACAGGAACAGGAAAAACTGCAGGTTTTACACTACCTGTTTTACAACGTTTAGCAGACTCTAAACACCCTAAATACAGACCCGTAAGAGCATTAGTACTTACACCAACAAGAGAACTTGCTGCTCAGGTTCATGACAATGTAAGAGAATACAGTAAGTATTTAGATATCAGATCGACCGTAGTTTTTGGAGGTGTAAAAGCTGCCAGTCAAATAAGAACTTTAAGACAAGGAGTAGATATTTTAGTTGCCACTCCTGGTAGATTATTAGATTTACACGATCAAAAAGCAGTTTCATTTAATAGAATCGATGTTCTTATTTTAGATGAAGCTGATAGAATGTTAGACATGGGTTTTGTTAGAGATATTAACAAAATCATTAGTTTTATGCCTGCAAAACGTCAAAACTTGATGTTTTCTGCAACATTTTCAACAGAAATTAAACGATTAGCTTCAGGAATTTTAAGAAATCCTGTTTCAGTAGAAGCTGAACCTGAAAATTCAACTGCCGAAAAAGTAGCTCAAAAAGTATATGCGGTAGATAAAGGTAAAAAAACAGAAGTAGTTATCAACTTAATTAAAGATGGTAACTGGAGTCAGGTTTTAATCTTTACAAGAACTAAACATGGTGCTAATAAATTAACTGAAAAGTTAATAAAATCAGGAATTTCTGCTGCGGCAATTCATGGAAATAAAAGTCAAGGTGCTCGTACAAAAGCATTAGCAAATTTCAAAAATAATACCAACCGAGTATTAGTCGCTACTGATATTGCAGCACGTGGAATTGATATTCCTTTATTACCACACGTTATTAACTTCGAATTACCAAATGTACCTGAAGATTACGTACACAGAATTGGTAGAACTGGTAGAGCTGGTGCAAAAGGTGAAGCACTTTCATTAGTTTGTAGTGAAGAAACTGAGTATCAAAAAGAAATAGAAAAAATATTAAAGCAAAAGTTAAAAACTGAAGTTATTCCTGGGTACGAACCTAGAGATACTGCTGGTCCTAAAAGAGCCTCTACTCAAAAGAAAAGTTCTACAGCCAAGAAAAAAGGCGTAGGAGCAAGTCATAGAGGTGGTACTGGTGCAAAACCTAAAAGACAACGTCCTAGTAATAATTCACGAAGTAATTCTTCTAGAAATCGTTCTTCTAGTAATAACGAAGGTTCATCAAAAAGAAATACAAGAAGATAA
>KGFFJA_01155 hypothetical protein
ATGAAAAAGTTTATTTATTTAATTCTATTTTTTATAGGATTAATAATATCAAGTGTTACTTCATATGCACAAGATGTGAAAATTTACACTGTGAGAGATACTATATTTTGGGATGATTTTCCAAATGAAATATTTTGGGGTTTTTATAAAGTAGACATGAAAAATAAAACAATCCAAAGTCATTTTTTTTCGTTTACTGATGAAGATTCTTATCCAAATATAACTAATTTATTTGAAGATAAAATTGAAAGAAAATTCGTAGTGCGGAGTAAAACAAAAATAAAAATACCGAAAATAAAAGGTCACCGACATCGAGTAAAAAGGTCTTTTTTTGATTTTGCTACTCCAGGTAGTCATCGTATAGGAAAAGAACCATCAGAAATATTCTACATACGAAATAACACTTTTAAACGAAAAAAAATGAGAATATATTTAAACAATAGATTATATTATTTGGATACAATTCTTACTAAAAAGTTTAATTTAACAAATCATAAAAAACAGATATAA
>KGFFJA_01160 hypothetical protein
ATGCAGAAGATAATTTATTTTATAATTTTAATCACATTTTCAAATTTCAGTTATGCTCAAATTTTTTATAAAGTTTCAAAAGATATTGATTTTGATACTGTTACAGATACAATTTATATTGATTATGAAAAAGGAACAATTGTTTGCAAATTATCTAGTCTAAATTTTAAAAAAACTGAAAGTAAATTAATTGAACTAACTAAACAATCTGGTATAGAAAAATCTAAAAATGGATTTAAATTTAAATATAACGGAATGAGAGCAGGTTACTCAAGTCAATTTGAATACAATAAGCAAACTAAAAAAATACAACTTATAACAATGAGTCGTTACGAATATGGAAATGTTGTAAATGATGGAAGCGGAAAATCGAAGATTAATTTATTATCAGGAAAATATGTTGGAGATTGGAAGTATTATGATGATGAAAAAGAAAAACTTAAAATAATACCAAGAATAAAAACAAAAATATGTTTTAACAAAACATATTTAAATACATTTAGTGAAAATACATATTATGAATATACTAAAAAATGCTCTAAGTTATATCGTAAGTTTCGAGAAATTGAGATGAAAAAAAATAAAAACATCTAA
>KGFFJA_01165 X-Pro aminopeptidase
ATGGCAAAAATGAAGCCGAATAGTGTTGCTGTTTTTAATTCAAACGATGTATATCCTGTAAGTGCAGACAGCATGCTTCCTTTTGAACAACATCGTGATATTTTCTTTTTAAGTGGTGTTGACCAAGAAGAAAGTGTTTTACTTTTATTTCCTAATTGCCCAAAAGAACACTTACGTGAAGTATTATTCGTACGTGAAACAAACGAACATATTGCAGTTTGGGAAGGTGCAAAATTAACCAAAGAAAAAGCATTCGCAACTAGTGGAATCAAAAGTGTTTATTGGTTACAAGATTTAGAAAAAGTACTTGCCGAAATAATGGCACTTGCCGAAAATGTGTACATAAATACCAACGAACATTATCGTGCATCGGTAGAAACAGAAACTCGTGAAGCTCGTTTTACAAAATGGTTATTAGCAAAATATCCTGCACATTCTGTAGCTAAAAGTAACCCTATTTTACAGCATTTACGTTCTTTAAAAAATCCTATTGAATTAGCTTTAATTCAAAAAGCCTGCGATATTACCGAAAAAGGGTTCAGACGTGTCTTAGATTTTATCAAACCTGGGGTTTGGGAATATGAAATTGAAGCAGAATATATTCATGAATTTATCAGAAATCGTTCTAAAAGATTTGCCTATACGCCAATTGTAGCTTCAGGAAATAACGCCAATGTATTGCATTATATTGAAAATAATCAGCAATGTAAGGCGGGCGATTTAATTTTGATGGATGTAGGCGCACAATATGCCAATTATGCTTCCGATATGACTAGAACCGTGCCTGTTTCTGGTCGTTTTTCGGAACGTCAAAAAGCAGTGTATAATGCCGTAAACTATGTGAAAAATGAAGCTACTAAATTATTAGTCCCTGGAACTATTTGGGCTGATTATCATAAAGAGGTGGGTAAAATAATGACTTCAGAATTGTTAGATTTAAAATTAATCGACAAAGCGGATGTTCAAAATGAAGACCCAAACTGGCCTGCATATAAAAAATATTTTATGCACGGAACTTCGCATCACATGGGCTTAGATACCCACGATTACGGATTATTACATCAGCCAATGCAAGCAAATATGGTGTTTACCGTTGAGCCTGGAATTTATATTCCTGAAGAAGGTTTTGGTATTCGTTTAGAAGACGATGTGGTAATTCAAGAAAATGGTGCGCCGTTTAATTTAATGCGTAACATTCCTATTGATGCTGATGAAATTGAAAGTATTATGAATAAATAA
>KGFFJA_01170 hypothetical protein
ATGATAAAAAAATACGTAGTGCTTATTTTACTATTTACCAGCTGTTTCTCTTTTTCACAATCTAGCTGGAAAAAATTTAAAAAATTATCTTCTGCAAAAAAAATATGGATTATTTTTCATCCATTTAAAGCTAAAAAAGCACAGCGAATTTCTAAAGAAGCTTATAGAGTTGCCGATTCTATTAAAAAATCGCCAGTATTAGACGGTGATGGTGCAGGTGGGCAAGTTGATGCCTTTCGTCATGCCTTTTGGATGGCGAGTTTGCGTCAAGAGATAGGAAAAAATGCCGCTCGTTCCTTAGGAAAAGCACACGAAAGAGAAAATTATCAAACCTATAAAAAACGAAAACTAGAAGACGGTGTTATTCCTGATAAAATAGCAACAACAATGGATTTATTTAACAATAATATTGGATTATCGCTTACTAAAAAAGGTGTTATAACGCCTAAGAAAGCATTGATTTCTAAAGTGATTAAAGCTATTAAAGCAGGTAAATTAAAAATTATCAAAAAAGATGCCAACGGAAATTTTTTAACCTGTAATAATACACTTATCTCTAAAAAGTCATTAAAAGGAAAGTGGGAAAACAATAAGTGTTTGATAAAATCTAATCCTATAAAATTATAA
>KGFFJA_01175 Glutamine--tRNA ligase
TTGAATTTTTTAGAGCAAATAATAGAAGAGGATTTGGCAAACGGAATGCCAAAAGAAAGTTTACGTTTTCGTTTTCCTCCAGAACCTAATGGATATTTACATATCGGACACACAAAAGCTATCGGAATTAGTTTCGGTTTAGGGCAGAAATATAATGCTCCTGTAAACTTGCGTTTTGATGATACAAATCCTGCTAAAGAAGAGCAAGAATATGTAGATGCTATTAAAAAAGATGTTAGTTGGTTAGGATATCAATGGGAAAATGAATTATACTCATCTGATTATTTTCAGCAATTATACGATTGGGCTGTTTTACTAATAAAAGACGGAAAAGCGTATATTGATAGTCAATCTTCTGAAGAAATGCGTGTTCAAAAAGGAACGCCAACGCAAGTAGGAACTAACAGTCCTTTTAGAAATAGAACTGTTGATGAAAATTTAGATTTATTCAGCAAAATGAAAGCTGGTGAGTTTGAAGAAGGAACACATGTTTTACGTGCAAAAATTGATATGGAATCGCCAAATATGTTAATGCGTGACCCATTAATGTATCGTATTTTAAAGAAAGCACATCACCGTACTGGTAATGATTGGGTTATTTATCCAATGTACGATTGGACACATGGAGAAAGTGATTATTTAGAGCAAATATCACACTCATTATGTTCTTTAGAATTTAAACCTCACAGAGAATTATATAACTGGTTTCGTGACAATGTGTACGAATACAGTAAATCAGAATTTCCAAATGCACCAAAACAACGCGAGTTTTCTCGTTTAAACTTAAGCTACACTATTATGAGTAAGCGTAAGTTATTAACATTGGTAGAAAATGGCATTGTAAACGGATGGGATGACCCTAGAATGCCAACAATTTCTGGATTAAGAAGACGTGGATATACACCTGCTTCAATCCGTAATTTTATTGAAACTGTGGGAGTTTCTAAAAGAGAAAATGTAATTGATGTTTCTTTATTAGAGTTTAAAATTCGTGAAGATTTAAATAAAACTGCCAATAGAGTTATGGGAGTTTTAGATCCTGTAAAAGTAATTATTGATAATTATCCTGAAGATAGAGAAGAAATTCTTATTGCAGAAAATAATCCTGAGGATGAAAATTCTGGTACAAGAATAGTTCCTTTTTCAAGAGAAATTTACATCGAAAGAGAAGATTTTAGAGAAGAAGCTAATAAAAAATTCTTCCGATTAAAATTAGGAAAAGAAGTTCGTTTAAAAAATGCTTATTTTATAACTGCAACAAGTTGTGAAAAAGATGAAAATGGCAAAATTACAGTAATTCACTGTACCTATGACCCATTAACAAAATCGGGTAGTAATACTGAAGAAAGTAAGCGTAAAGTAAAAGGTACTTTACACTGGGTTTCTGTAAAACATGCTGTAAAAGCTGAGGTTAGAGTTTACGATAGATTATTTTCTGATGAAGCTCCAGATGCTCATAAAGACAAAGATTTTATGGAATTTGTAAATCCTAATTCATTAGAAAAAATTACTGCTTTTGTAGAACCAAGTTTACAAACTGCTAAAATTGGAGAGCAATTTCAATTTCAACGTTTAGGATATTTTAATGTTGATGATGATTCAACTTCAGAGAATTTAGTATTCAATAAAACAGTTGGATTAAGAGATAATTGGGCAAAAGCTAATAAATAA
>KGFFJA_01180 hypothetical protein
ATGAGAGCATTTGACTTTAGTTATGAGCGTGTAGATAATCAAAATATGGGGTATGGAGTTTCTTTGTTATTAAATTTTCAAGATGATGACCTTTATTATGAAAAATTTGCTGTAACACCTTTTTTTAGAATGTATTTTTTTAATAAACAGGATTACGGAGCAAGAGGTTTTTTTGCAGAAGTATATACAAAATTTGCTTCAGGAGAAAATCCAGAAGATTATTATGAGCCTGTTTATGATAACAATAATTACTCATCAACCTATAAAGAATATTATCATGATTTTTTTGATGTCTCTTTTGGAATGGGATTGGGTTGGAAATGGGTGAATAAAAATGGTTTTAGTGTAGAAGCGTCTTTAGGAGGCGGAAGGTATTTAGGATTTGATAAGCATTCACCCGAATTTTCTGGTAGAGGAGGAGTTTCATTCGGATACCGTTTTTAA
>KGFFJA_01185 PSP1 C-terminal domain-containing protein
TTGATACTGAATATTTCAGATTTAAAAAATACTTATAAACTATATAATTTTATGAGTTGTAACAGTTGTTCAACTAGCAAAGATGGCGTTCCTGGAGGTTGTAAAAGTAATGGGAATTGTGCCACTGGTACCTGTGGAAGCGGAAATAAATTGGCTGTTTTTGACTGGTTATCGAATATGACTTTGCCAACAGGTGAAGCCCCTTTTAATATTTATGAAGTTCGATTTAAAAACGGACGAAAACATTTTTTTAAAAATACCGAAAAATTAACCCTTTCAATGGGTGATGTTGTAGCTGTTGAAGGTTCATCAGGTCATGATATTGGTATTGTAGCTTTAGCAGGTGAACTTGTAAAAGTTCAAATGAAAAAACGTAAAATTACTGCAGATAGCGAAGATGTAAAAAAAATATACAGAAAAGCATCGCAAAAAGATATTGATATTTGGCAAACAGCTAGAGATAGAGAGCAAGAAACACAGCGAAAAGGACGAGAAATAATTAGTCGTTTAGAACTGAAAATGAAACTTTCTGATGTAGAATATCAAGGAGATGGTACAAAAGCTACTTTTTATTATACAGCCGATGAACGTGTAGATTTTCGTCAGTTAATTAGAGATTTAGCAGGTACTTTTTCTATACGTGTAGAAATGAAACAAGTTGGTATGCGTCAAGAAGCAGCTCGCTTAGGTGGAGTAGGTTCTTGTGGTAGAGAATTATGTTGTTCTACTTGGTTAACCGATTTTAGAAAAGTAAATACTGCAGCTGCACGGTATCAACAATTATCATTAAATCCGCTAAAATTAGCAGGACAATGTGGTAAATTAAAATGTTGTTTAAATTTTGAATTAGATACGTATTTAGATGCTTTAAAAAGTTTTCCGAAGCAAGATAAAGTGCTTAAAACTGAAAAAGGAGATGCTGTTTTTGTAAAAATGGATATCTTTAAAAAAATAGTTTGGTATACTTATAAAGAAGAAAGTTTTAAATGGTTTAGATTATCGTTAGAACAAGTAAATGAAATTATTGTATTAAATGAAAATAATGAGCTCGCTTTACCGTTAGATGAATATGAGTTAGAGGTTAATGTACAGCCAATTGTCGATTTTGAAAATGTAGTTGGTCAAGATAGTTTGACTCGTTTTGATATTCCTAAGAAACCTCGTAATAATGCGAGAACAAAACCAAGAAAACAAGCAGTCAAAAAGGATGGTTTATCTGTTAAAAGACAACCAAATAAAAGACCTCAAAGAGCTTCTGTAAATAAAAAAGAAGGGAGTTTACCTGTAAAAAATGAACATTTGGAAGGTCAACCAAAAAGACGTACTCAAAGAAAACCTGTAAATAAAAGAGAAGACGATTTATCTACAAAAAATAAGCAAGTAGAAAAACAGTCCAAAAGACGCCCTCAAAGAAGACCTATAAATAAAAGAGAAGGCGATTTATCTGTAAAAAATCAGCAAGGGGAAGGACAACCAAAAAGACGCCCTCAAAGAAGAGCTACAAATAAAAAAGAAGGAGATTTATCAGCAAAAAATCAGCAAACAGAAGGACAACCAAAAAGACGTCCTCAAAGAAGACCTATAAATAAAAGAGAAGGAGATTTATCAGCAAAAAATCAGCAAACAGAAGGACAACCAAAAAGACGTCCTCAAAGAAGACCTATAAACAAAAAAGAAGAAGATTTATCTGTAGAAAATAAGCAAACAGAAGGACAATCAAAAAGACGCCCTCAAAGAAGACCTATAAATAAAATCGTCATAAAAAAGGATGTTGTTAAAAAAAACACTAATATTAGTAAGTCAATAGAAAAAGAAACATCTAAGGAGAATAAGTTTAAAAAATCGACAACGCCGACTAAAAATAAAAAGAACGATATAAAAAATGAAAAATAG
>KGFFJA_01190 Gliding motility lipo GldH-like protein
ATGAAAAATAGCCTAGTTATCTTTTTTTTAGCTGTTTTTGTAATCATATCTTGTGATTCAAAAAGTGTTTATGATACCTATAGTACGCTACCAGAAGGTTCATGGAATAAAAATAATGCAATTGTATTTACTTTTGATATAAAAGATTCAATACAAAAAAAAAACCTATTTATAAATCTTCGAAATAATGAAGACTATGCTTATAGTAACCTGTTTTTAATAACACAATTACGCTTTCCTGATGGGGAGTTGGTCGTTGACACTTTAGAATATGATATGACAGATGTTAACGGAAAATTTTTAGGAAAAGGCTTTTCAGGAGTTAAAGAAAATAAATTATTTTATAAAGAAAATATAACATTTCCTACTACAGGAACACATATTTTTAAAGTTGCACAAGCTATGAGAAAAAATGGTAAAATAGAAGGTATTAAAGAGCTTAAAGGAATTACACAAGTAGGGTTTAGAATTGAAAAAATACAATAA
>KGFFJA_01195 Penicillin-insensitive transglycosylase
ATGACAGAGCATAACACAACTAGTTTTAGTAGATATATCAAATGGTTTTGGGGTATATTATTAGGTGGATTCCTCTTTGTAGGGCTATTATTTTTATTAGCTTCATGGGGAACTTTTGGAGCGTTACCTTCATTTGAAGAGTTAGAAAACCCTAAAAGTGATTTGGCAACAGAAGTTATTTCTTCGGATGGAAAAACATTAGGAAAATACTATGTAAAAGCTAACAGAACACCAATTGAGTATAAAGATTTGCCTGAGGTTTTAATAAAAGCCTTAGTAGCTACCGAAGATGAACGTTTTTACGAGCATTCAGGGATTGATTTTTATGGTACAGCAAGAGCTATTTCAAATTTTGGAAGAAAAGGAGGTGCGAGTACTATTACACAGCAATTAGCTAAAAACCTTTTTAATAAAGGAGGTTCGAGTAATATTTTTAAGCGCCTTTCTCAAAAATTAAAAGAATGGGTAGTTGCTATAAAATTAGAGCGCCAATATACTAAAGAAGAAATTGCTACTATGTATTTAAATACACAAGGTTTTCTATTTAACGCTACAGGTATTCGTTCTGCTGCACGTATTTATTTTGGTAAAGAACCGAAAGAATTAGATATACAAGAGTCTGCTATTTTAGTAGCGATGTTAAAAAACCCAAGGCAGTATAACCCATATAGAGAGCGTTCTAAAAAAAAATCGTTACAGCGTAGAAATGTGGTTTTTGCTCAAATGGCAAAAAATGAAGTTATCAGCCAAAAAGAAAAAGATTCGTTACAAAAATTACCTTTAAAAATCAATTTTACTCCAGAGAGTCATAGTGATGGATTGGCAACTTATTTTAGAGAAAATTTAAAACAACGTCTTAAAAAATGGGCAAAAGAAAATCCAAAAGATAACGGTGAGTTTTACAATATTTATAAAGATGGTTTAAAAATACACGTAACTATTGATTCTCGTATGCAAAGGTATGCTGAAGAAGCAAGTAATGAGCATATGGCTAATTTGCAATCTTTTTTCTTTAAAGAACAAAAGAAAAATAAAAATGCTCCTTTTTACGATTTAGAAAAATCTCAAGTTTTAAATATTTTAAAACGAGGAAAACGAAGTTCAACACGTTACAGACGTATGAAGGCGGCAGGGAAAAGTGAAAAAGAAATAGAAAAATCGTTTAATACTGATACCGATATGCGTGTGTTTTCATGGAAAGGAGATAGAGATACTGTTATGACTCCCTACGATTCTATTCGTTATTATAAGCATTTTTTACGTTCTGGTTTGGTTTCTATTGAGCCACAAACAGGGCATATTAAAGCGTGGGTAGGAGGTATCAGTCATAAATATTTTAAATATGATGCAGTAGAACAACAAAAACGTCAAGTAGGTTCTACTTTTAAACCTTTTGTATATGCAACAGCGATTAATCAATTAAAAATGTCACCATGCGATAAATTACCTAATATTTTATATACGATTCCAAAGGAAAAATATGGAATGCCAAAAGATTGGACACCTGAAAACGCAAGTAACAAATATGGCGGTGAATTAAGTCTAAAACAAGCTTTAGCAGGTTCTGTAAATGTTATCACAGCACAGTTAATAGATAAGGTATCGCCTATAAATGTGGCACGTTTGGCTACATCCGCAGGTATAAAATCAGAAATTGATCCAAATCCTTCTATTGCTTTAGGAGCAGTTGATTTATCATTAATAGAAATGGTAAGCGCATATTCAACATTTGCAAATAAAGGATTACGTGTTAGTCCAATGATGATTACCAGAATTGAAGATAAAAATGGAACTGTTTTACAAGATTTTGTACCTAAAACAAAAGAAGTTTTAAGTGAAGAATCAGCTTATGTGGTATTAGATTTATTAAAAGGTGTTACACAGTTTGGTTCAGGTGCAAGATTACGTTCTGGTTGGACTCGAAGAAAAGATGCTACAACAGGTTTTCCGTATAAATTTACTAATCCAATTGCAGGAAAAACAGGAACGACACAAAACCAATCAGATGGTTGGTTTATGGGGGTTGTACCAAATTTAGCAACAGGTGTTTGGACAGGTGGTGAAGATAGAGCAACCCATTTTAAAGGAATCGGTTTAGGACAAGGAGCAACGATGTCATTACCAACATGGGGTTTATATATGCAAAAATGTTATGCAGATAAGTCGTTAAATATAAGTAAAAAAGATTTTGAAAAACCTTCAGGCGAATTAACCATTACCGTTAATTGTAGTGAGGTAAAAAAGAATGAGGATAAACAAAATGAAGAAGGAGATACTGATTTTTAA
>KGFFJA_01200 Acetoacetyl-CoA transferase, alpha subunit
ATGATAAATAAAAAAGTAAATAGTGTACAAGAAGCCCTTGAAGGTGTAAAAGACTCGATGACCTTTATGTTAGGAGGTTTTGGTTTGTGTGGAATACCAGAAAATGCAATTGTAGAATTAGTAAAATTAAATGTTAGAGAGGTAACATGTATTTCTAATAACGCAGGTGTTGATAATTTTGGTTTGGGTTTATTACTTCAAAATAAACAAATTAAAAAAATGATTTCTTCGTATGTAGGAGAAAATGATGAATTTGAACGTCAAATGCTTTCTGGTGAATTAGAGGTAGAGCTAACACCCCAAGGAACTTTAGCAGAAAAATGTAGGGCTGCACAAGCTGGTTTTCCTGCTTTTTACACTCCTGCAGGTTACGGAACTGAAGTTGCAGAAGGAAAAGAAACTAGGGAGTTTGATGGTAAAATGTATGTATTAGAACCTGCTTTTAAAGCAGATTTTGCTTTTGTAAAAGCATGGAAAGGAGATACAGCAGGTAATTTAATTTTTAAAGGAACAGCTCGTAATTTTAATCCGAATATGTGTGGTGCAGCAACTATTACTGTTGCTGAAGTTGAAGAATTAGTTCCAGCAGGAACACTTGACCCTAATCAAATACATATTCCTGGTATTTTTGTACAGCGTATTTTTCAAGGAGAAAAATATGAAAAGAGAATTGAACAACGAACTGTAACTCCTAAACTGTAA
>KGFFJA_01205 Succinyl-CoA:3-ketoacid coenzyme A transferase subunit B
ATGGCTTTATCAAAACAACAAATAGCACAGCGAATAGCAAAAGAATTACAAGATAAATGGTATGTTAATTTAGGAATCGGAATTCCTACGTTAGTGGCTAATTATATTCCTAAAGGAATTGAAGTTGAGTTTCAATCTGAAAATGGTTTATTAGGTATGGGACCTTTTCCAATAGAAGGAACTGAAGATGCTGATTTAATAAACGCAGGAAAACAAACCGTAACGGTTTTAGATGGTGGGTCTATCTTTGATTCAGCTACAAGTTTTGCTATGATTCGTGGAAAACACGTGCAATTAACTGTTTTAGGAGCAATGGAAGTTGCTCAAAATGGAGATATTGCCAATTGGAAAATCCCCAATAAAATGGTTAAAGGAATGGGGGGAGCAATGGATTTAGTAGCATCGGCAGAAAATATTATTGTAGCTATGATGCACACTAATAAACGTGGCGAATCTAAAATATTAAAAAAATGTTCTTTGCCCTTAACTGGTGTTGGTTGTGTTACAAAAGTAGTTACAAATTTAGCCGTTTTAGAGGTTAAAAATAATGCATTTTACTTATTAGAAAGAGCTCCTGGTATTTCTATTGATGAAATAAAAGAAGCTACCGAAGCAACTTTAATAGTAGAAGGAGAAATTCCTGAAATGGATATTTAA
>KGFFJA_01210 hypothetical protein
ATGAAGTATTTTAAAAAGTTTTATCTAGTTATTTATCCGTTATTAATAGTGTTTTTTATTTTAATACTAGATAAAATATTCCTTGTTCAAGAATCTTGGTTAAGAATATGTATTGCAATTGCTTTAGCATATGTTTTATCACCAAGAAAAAAAATAATTAAAACAGCAACGGGAGACAGAAAACAATTAACATGGATTTTTTTAAAAACCCTATATTTTTAG
>KGFFJA_01215 Exodeoxyribonuclease III
ATGAAAATAATATCATACAATGTAAACGGTATTAGAGCCGCTTTAAAAAAAGGATTTATCGACTGGTTACAAGCTGCAAATCCTGATATAATTTGTATTCAAGAAACCAAAGCACATAAAGAACAATTAGATGTAACTGAATTTGAAAATGCTGGATATCCCTATCATTATTGGTTTTCAGCACAAAAAAAAGGGTATTCATCCGTAGCTGTTTTTTGTAAAGAAAAACCTAATCATATTGAATATGGAACAGGAATTGAAACTATGGATTTTGAAGGAAGAAACCTTCGTGTAGATTTTGATGAAGTCTCTGTAATGAGTTTATATCTTCCGTCAGGAACAAATTCTGAACGCTTGAGTTTTAAATTGAATTATATGGATGAATTTCAAGAATACATCAATAATTTAAAACAAGAAATTCCGAATTTAGTTATTTGTGGTGATTATAATATTTGTCATGAAGAAATAGATATTCATAATCCGAAGATGAAAGGGGTTTCAGGATTTTTACCTGAAGAAAGAGTTTGGTTTACTGAGTTTATAAAAACGGGATTTACAGATAGTTTTCGATTTTTAAATCCTGAAAAACAAGAATATTCTTGGTGGAGTTATCGAGCAAATTCGAGAGCAAACAATAAAGGTTGGCGTTTAGATTATGCAATGGTTGCTGAACCTTTAAAAGATAAAATATCAAGAGCTTACATTTTACCAGAAGCAAAACATTCTGACCATTGCCCGATTGTTGTTGAATTAAATTTATAA
>KGFFJA_01220 Lytic transglycosylase
ATGAAAAACTTACTAACACTACTTTTTTTTACGGTATCAATTTTTGCACAACAACCTGTTGATAGTGTTTTTGTTCCCATAGAAAATACAGCAATAGCAATTGATTCTAATTTTGTAGCAACAGATTCTATTGTAAAAGATACTATTAAAAGAAAAAAGATTTATGCCTGTTTTTCAGATACAGATTTAAAAAAAGTAGATAGTTTACTGATTGAAAAAAAATTCAACGCATCATCATTTGATAGTATTCAATATGTAATTGATGACAAAGATATTATTGGTAATACAACAGTAATGCTTTCTACCGATTTGCTAAAAAAACGTTTGAATGATTTGAATTTGAAGACACCATTTCGTTTAGCATATAATCCATCTTTAGAAAAAGTAATTAACAGTTATTTAAAATATCGAACAAAATATTATCCTGCTTTAATGGCAAAGGCACACTATTATTTCCCGATGTTTGAACAGTATTTAGACCAGTTTGATGTTCCATTAGAGATGAAATATTTAGCTATCGTAGAATCGGCTTTGCGTCCTGCGGCTCGCTCAAGAGTTGGCGCAACAGGACTTTGGCAATTTATGTATGGAACAGGAATTCAGTTTGATTTAAAAGTAAATTCGTATGTTGATGAGCGTCAAAACCCTGTAAAAGCAACTATTGCAGCTTGTAAATATTTGAGTCATTTATATAAAACATTTGGCGATTGGGATTTAGCCTTGGCAGCTTATAATTCAGGACCTGGAAATGTTTCAAAAGCAATAAAACGTTCTGGAGGATATAGAAACTATTGGAATATTCGCCCGTATTTGCCTCGTGAAACGGCAAGTTATGTTCCTGCTTTTTATGCAACGATGTATATTTTTGAATATGCTGAAGCACATAATATTTATCCTGAACCACCAACTATTTATCATTTTGAAACAGATACAATTCAGGTTAAAAGAACGGTTACTTTTGACCAGATTTCAGCAAAAACAAATATTGATACCGAATTATTATCATTTTTAAATCCGTCATATAAATTAGCGGTGATTCCGTATGCCGAAAATAAAAATTACGCAGTTCGATTACCTAAAAAACATGTAATTGATTTTTTAGAGAAAGAACAAGATATTTATGTATTGGCAAACATAGAAGATAGCAAACGAGAAAAGCCATTGCCGAAGTATTTTGAAGAAGATAAACAAACACGTTATAAAGTGCGTAACGGCGATTATTTAGGGAAAATAGCTAATAAATTTGGAGTAAAAGTAAGCCAAATTAAGCGTTGGAATGGTATGCGTTCTCATCGATTAAAAATAGGACAGCGTTTAAAAATTTACCCAAAGAAATTAACGGCTCATAAAAAAGTAATTCGTAAAAAAAATAAACTTCCAAAAGGGCCGCATAAAGTGTATGTGGTAGAAAGTGGTGATTCGCTATGGACTATTTCAAAAAAATATCCGTCAGTTTCTATTGATCAAATTAAAAAATGGAACAATATTTGGAGTGTTAAAAGTTTGAAACCAGGAATGAAACTCAAAATTTTTAAGAGTTAA
>KGFFJA_01225 DUF4837 domain-containing protein
ATGAAAAAAATAATAGGCTTACTTTTTTTAGTGATTTTTGCCACATCATGTAATACTACTACAGGAAAAGATGGCTATACTTTGCCAACATCTAACGGTAACACCAATAAAATAATGGTGGTTGTAAAAGCGTTAGATTGGGAAGGGAAAATTGGAAATAAAATACGTACTGTTTTTGGTGAACATCAAGTGGGCTTGCCACAGCCAGAAACCTTGTTGTCGGTTAGTCAAATAGACCCTAGTGGCTTTAGTAGTTTTATGCGTCATTCAAAAGCTGTTTTAATAATTAAACAAGGCGAAAAAGAAACTATTACTGTTGAAAAAAATAGGTATGCAAAACCTCAAATTATTGTGCATGCTACGGCTAAAAATAAAGAAGGAGTTTTAAATATGTTAGATAAAAGAGGTAAAGAAATTATCAAGTTATTTAAAGATGAAGATATTGAGTTTACACAAAAAATATTCAAAAAAGAACGTATTGATGAAACAGGCTTTAAAACCATAAAAAATATAGGATTTACTATCGATATTCCTAAACGATTTAAATTAGTAGAAGATTCGGGTGATTTTATTTGGTTTCGTCAGCACTTAAGAAGTGGTATTGCTCGTGGCGATGGAACAAACAATGTATTAATTTATACAATTCCTTTAGGTGATGAAAATAAAGTTGCTGATAATATAACCGCAGTACGTGATACGATTGGTAAAAAACATATTCCTGGAAGTAAAAAAGGTATGTATATGATTACCGAACAAGCTTACACTCCTTTTACTTTTGATGCTATAATCGATGGTAAAAAAGCTTACGAAACTCGTGGGAAATGGGAAGTTAAAAATGATTTTATGGCAGGGCCGTTTATTAATTATACCATTATTGATAAAAAAAATAATCGCTTGGTTGTTTTTGAAGGATTCACTTATGCTCCTTCTGTAAATAAACGTGATTTTCTGTTTGAATTAGAGGCAATTGCAAAATCAATGAAAATAAAATAG
>KGFFJA_01230 Flavo-1 RNA
GCCTAGCCCCGATTGTAGCAATTGTTTGAGCTCCTTTTTTGATTTTTTTTCAAAAAAGAGCGAGTGCGGAAAGCGGGAAATTGC
>KGFFJA_01235 hypothetical protein
ATGAATAAACTATCCAAAATTTTAGTTTTTAATCTTCTTTTAGCTACAGTATATTCTTGTAGTGTAAAAAAAGATGCTTTTTTAAATCGAAATTTTCATGCGCTTACCACAAAGTATAATGTGCTTTTTAATGGTGAACAAGCTTATTTAAAAGGGCTAGAAGAGGTTAGCGCCAAGCATAAAGATAATTTTTGGAAACCTTTACAAATAGAACCGATTACTTTTGAAGCTGATAAAATTATATTGCCTGTTTTACAACCTGGTTCAGGGTTTGATATGAGTGATGTTGATCAGGAAGAAGAAGTTTTAACAATGTTTGATAAAGCAGAAGAGAAAGCAGTAAAAGCCATTCAAAAGCATTCGATGAATATTAATGGTTATGAAAAAAATAGGCAGATTGATGATGCGTATTTATTATTAGGAAAATCACGGTATTATACACAGCGTTTTGTACCCGCAATTGAAGCGTTTAATTATATTATTGCGAATTACCCAAATGCGAGTTTAATTAATGAAACAAAAGTGTGGCGGGCTAAAACAAATATTCGCTTAGATAATGAAAAATTAGCCATAGAATCGCTAAAATTTTTATTAGAAGTAGAAGAAAATGAAGCCGAACTTCCTGATGCAATAAAAGAGCAAGCGCACACCGCAATGGCAATGGCGTATCAAAAAACAGATACCATTCAAAAGGTAATTGAACATTTAACGGCGGCTTCAAAAATATTTAAAAATAAAGAACAAGCGGGGCGTAATATGTTCGTTTTAGGGCAAATTTATAGTGAATTAAATTATAAAGATTCTGCACGTGCCGTGTTTAAAAAATTATCAGAAACTAGAAAGGCTCCGCATAAATATCGTATTCGTGCAAGTATTGAAATGGCTAAAAATACGCCAAACGATTCAGCATCGATTGTTGTTTTATCAAAATTGAAAAAATTAATCAGAAATTCTGATAATCGAAAGTTTTTGAATGCGCTTTATTATCAGGCGGGTGTTTTAGAATTAGGGCGCAATAAAACCGATAATGCTATTGATTATTTTAAAAAATCGATAAAAGCGAAACATAATAACGACTATCAAAAAACATATGCTTACGAGCGTTTAGGGGCTATCGCTTTTGATAAACAAAAATATGTGTTAGCGGGTGCATATTATGACAGCGTTTTAACGGTAACCTCTAAAGAGTTTATAAATGAAAAACGCATTAGAAGAATCCGAAGAAAAAAATAA
>KGFFJA_01240 hypothetical protein
ATGAAAAACGCATTAGAAGAATCCGAAGAAAAAAATAAAGGGTTAACAAGGCTACGAGAATATGAAAATCTTGTTACTACAAATGATAGTATTTTAAAATTAGTAGCAATGACAATTACCGAACGTACTTCTTTTTTTGAGAAGTATATCGAAAAAATTAAAAAAGAAGATCAAGATAAAAAGCAACTCTTATTAAATGCTCAGAATTTTGGAAGTTCTTTTGGAACAAGTAGCGGAATTAATACCACTAGCAATAAAGGGAAGTGGTATTTTTATAATATGCAGGTATTGGCTTTTGGAAAAGCAAATTTTCAGAAAGTTTGGGGAACACGTCCTTTAGAAGATAATTGGCGATTGTCGGATAAATCTAGTAAAAATAACGAAAGAGATGATGATGCTATTTTAACGAAACCAGAAGTTAATTTGCGTTACGAATTATCGACCTATTTAAACGAAATTCCTTCGGATAAAAAAATAATTACAAGCTTAATAGAGAGTCGTAATGATGCGTTGTATCAGTTAGGTTTAATTTATAAAGAGCAGTTTAAAAATAACAATCTAGCTATTAAAAATTTAGCCCGTGCGCAAAAAGAACAGCTTAAAAAACAAGATTCTAGCTTAGAATTACCAATAAGTTATCATTTATATCAACTATATAGGCTAGAAAATAATGTAGCTAAAGCAGGATATTATAAAAATATAATTTTAACAAAATATGCGCCAACAACATTTGCTGAAATTATAAGAAATCCAACAAAAAAAGTAGTAGCAAATAAAAAAGAAGATGCGCTTTTAAATAGGTATAAAGAAATATATTACTTGTATAAAGAAAATAAATTTGAACAAGTTATAAAACAAGTAGAAGCGGTATCTTTAACGGTTAAAGAATCAATATTAATACCTAAATTTTTGTTTTTAAAAGCATTGGCTATTGGTAAACAAGAAAATAAAGAGGCATATATTAAAGCGTTAGAGTTTATAGCAATTCGGTATGCTGATAGGCCCGAAGGTCTTAAAGCAATAGAAATATTAGAAAAATTTAAAAAATAA
>KGFFJA_01245 Cytoskeletal protein CcmA, bactofilin family
ATGTTTAGTAAAGAAAGTAAAAAAACAAGTGAAGTTAAAGTTTCAGAAAGAAATGTTATTGGTAAAAATACACAAATAAAAGGTGATATTATTTCGGAAGGAGACTTTAGAATTGATGGAACTTTAGAAGGAACAATTAAAACTAACGGAAGGGTTATTATTGGTGAAGCAGGTTTTATTAAAGGAAAAATAGAATGTGCGAACGCCGATATTGAAGGAAAGTTTTCAGGTGAATTAGTCGTTTCAAACACCTTAACGGTAAAAACAGCAGCAACTATTAATGGTGATGTTATTATCGGTAAGCTTTCAGTAGAGCCAGGTGCTTCATTTAATGCAACTTGTGCAATGAAAGGATCGGTAAAAGAATTAAACAGCAATGGAAAAAAAGAAAAAACCGCTTAG
>KGFFJA_01250 Putative F0F1-ATPase subunit Ca2+/Mg2+ transporter
ATGGAAAAAAAGAAAAAACCGCTTAGTAAGTACCTTCGCTTTACTGGTATTGCTTTTCAAATGGGTTTGACTATTTATTTAGGAAATAAACTTGGCGAATGGCTAGACTTAAGCTATGGGAATGAAAATGAATTATATACTAAGGTTTGTACTTTGGTAGCTGTTTTTGGAGCGATGTTTTCGGTAATATCTCAAGTTTCAAAATTATCTAAATAA
>KGFFJA_01255 DUF6168 domain-containing protein
ATGATTAAACGTATTTTATATTTTATCACCTTTATAATGTTATTATTTGCGGTGGGTTATATTTCTCATAATACTATTTTAAATATGCGTGGCGATGTCATATCATACTCCTTATTTTCAGTGTATTTATTTCATGTAGTAGCTACAAGTATTATATACGCTTTGTTTGAACTCCTTGCAAGTCAAATGCCTAATGAAGCTGGGTATGGTTATTTGGCGTCTATGCTTTTAAAGATCGGTTTTTTTGTGTTAATATTTCAAAAGGATGTATTTACAGGTGTACAGCTCAGTCAACCAGAAAAGGTTTCTTTAGTAATACCTTTATTTTTATTTTTGATAACTGAAGCACTATGTATTTTTAAGTTACTGAACAATAAGTAG
>KGFFJA_01260 ATP synthase subunit a
ATGATAGCAAAAAAATCTATCAAGTTTTTAACAATACTTGCATTAGTTTTTACATCATTTTCAGTGTTCGCTGAAGGTGGAAATACTACTTTACAAGAAGGTGAACATAAAAATGAACACACTGTATTACAGGGAGATGAGCACATTGTAGAACAAGACGGAGGCCGTGTAAACACAAAGGCTGAAATTGAAGCTTATAAAAATCATCACTTAGCAGATTCACATGATTTTAATTTATTTTCTTATACAAATGATAAAAATGAAAGAAAACACGTAGGTGTTCCTTTACCAGTTATTGTTTGGACAAGCAAAGGGTTAAGAACTTTTATGTCATCAGCTTTTCATCATAATGATGATGGTCATGTAGTTGTACCAGCGGATGGAGTACAGTTAGCTAAAATACATAGTAAAATATATGAGTTAAATGAAGGAGAAACAGCTGTTTCTTTTGATGAAGCTCACCATGCTACAAATGCTCATAAAGCATTAGATTTTTCTATAACAAAAAGTGTTGTAGGAATGTTTTTAGTAGGTTTATTAATGATATTTGGTTTCAGATCATTAGCTAAAGGATACAAAAAAGGAGCAATACCAACAGGTTTTGCAAGAGTTTTAGAGCCTTTAGTATTATATGTTAGAGATGAAATAGCAAGGCCAAATATTGGTGAAAAGCATTACCGTAAATTTATGGGCTTTTTATTAACTGTTTTCTTTTTTATCTGGATTTCGAACTTATTAGGTTTAACTCCTTTAGGATTTAACATTACAGGACAACTAGCTGTAACAGTCTGTTTAGCTCTTTTTACCTTTTTTATCGTACAGTTTTCAGCGAATAAAGATTATTGGAAACACATTTTCTGGATGCCAGGTGTACCTGTTTTAATGAAGTTTGTTTTAGCTCCTATCGAATTTTTAGGAATTTTAACAAAGCCATTTTCATTATTTGTACGTTTATTTGCTAATATTACAGCAGGGCATGCTGTAGTAATGGGAATTGCTGCTTTAATGATAACATTAAAAGCGAAGTTTGGAACAGCAGGTGCTACAACTGTATCTGTATTTTTAACGTTATTTTTAACGTTAATTGAAGTATTGGTAGCCTTCTTACAAGCTTATATCTTTACAATGTTATCTTCATTGTTTATCGGTATGGCAGTAGAAGAACACGATCACCATTAG
>KGFFJA_01265 ATP synthase subunit c
ATGACAGGTCTTACTTTAATAGGAGCAGGTTTAATCGTAATCGGAGCAGGATTAGGATTAGGGAAAATCGGTAGTAGCGCAATGGAAGCTATCGCACGTCAACCTGAAGCTGCTGGAAAAATCCAAACAGCAATGATTATTATTGGAGCATTATTAGAAGGTTTAGCATTCGGTGCTTTACTTTTAGGATAA
>KGFFJA_01270 ATP synthase subunit b
ATGGGAATTTTTAATGATTTTTCAATAGGATTATTTGTCATGCAGGCTTTTATCTTATTAATATTAATCTTTTTAATGGTAAAGTTTGCTTGGAAGCCAATCTTATCTGCATTAAATGACAGAGAAGAAGGTATCCAAAATGCATTAGATCAAGCTGAAAATGCTCGTAAAGAAATGCAAAATTTACAAGCTGATAACGATAGATTATTTAAAGAAGCACGTGCCGAAAGAGATGCAATGATGCAAGAAGCTCGTGAAATTAAAGAAAATATTGTAGCAGAAGCAAAATCAGAAGCAGAAACACAAACTTCTACTATGATTGAAAATGCTAAAGCAACAATAAAACAAGAGCAACAAGCTGCTATTTCTGAATTAAAGAAAACAGTAACTGATTTATCTTTAGATATTGCTCAGCAGTTAGTAAAAAAAGAGTTAACTTCACCAGCAGATCATTTAAAGCTTGTTGAAGGAATGTTAGAAGAGATTACTTTAAACTAA
>KGFFJA_01275 ATP synthase subunit delta
ATGAAAGGATCTAGACCAGCATTACGTTACGCAAAAGCAATATTAAATCTTGCTAAAGAAACTAATAAAGATTCTTTAGTTAACGATAACATGAAGTTAATCGCAAGTACTATTGCAGAAAGTAGCGATTTAAACAGAATGCTTAAAAGCCCTGTAGTTAAAGCCAATGATAAAAAAACGGTTTTAGTTGCACTTTTTGGAGATAAAGTAGATGCTATCATAACAAATTTATTCAACTTATTAGAAGAGAATAAACGTATGATAATGTTAGAAGCTATTGCAAAGCAATATGCTATTATTTACGATGCTTATAAAGGGATACAGGTTGCTAAAGTTACTACCGCAGTAGTTTTAACAAAAGAGTTAGAAGATAAAATACAAGCGAAAATTGTTTCTTTAACAGGAAATAGCGCAAGTATAGAAAATATAGTAAATCCGAATATTTTAGGAGGATTTATTTTACGTGTTGGAGATGTGCAGTATGATGCAAGTATTTCTAATCAATTCAAAGAGTTAAGAAGAGAATTTGACAATAGTCATAACATTCCACAAATTTAA
>KGFFJA_01280 ATP synthase subunit alpha
ATGGCAGGAATTAAACCAGCTGAAGTTTCAGCAATTTTAAAGGAACAATTAACAAACTTCGAGTCTAAAGCTTCATTAAATGAAGTTGGTACCGTATTACAAGTAGGTGATGGTATTGCTCGTGTTTATGGTTTGTCTAATGTACAATATGGTGAATTAGTAGAATTCGATAACGGATTAGAAGGTATCGTATTAAACTTAGAAGAAGATAATGCAGGTGTTGTATTATTAGGTGCTTCTACATCAGTAAGAGAAGGTTCTGTTGTTAAACGTACAGAAAGAATTGCTTCTTTAAGAGCTGGAGAAGGTATTGTAGGACGTGTTGTAAATACATTAGGTCAGCCAATTGATGGTAAAGGACCAATTGAAGGTACAACTTACGAAATGCCTTTAGAGCGTAGAGCTCCTGGGGTTATTTATCGTGAGCCTGTAACTGAACCAATGCAAACTGGTATCAAATCTATTGATGCTATGATTCCTGTAGGACGTGGTCAACGTGAGTTAATCATTGGAGACCGTCAAACTGGTAAATCTACAGTTGCTATTGATACTATTTTAAATCAAAAAGAATTTTACGATGCTGGTAACCCAGTATATTGTATATATGTTGCTATTGGTCAAAAAGCATCTACTGTAGCTGCTATTGCCAATGTTTTAGAAGAAAAAGGAGCTTTAGCTTATACTACAATTGTAGCAGCAAATGCATCTGATCCTGCAGCAATGCAAGTATATGCACCATTTGCAGGAGCTGCAATTGGAGAGTACTTTAGAGATACTGGTAGACCAGCTTTAATTGTTTATGATGATTTATCTAAACAAGCAGTTGCATACCGTGAGATTTCTTTATTATTAAGAAGACCTCCAGGACGTGAGGCATATCCAGGGGATGTATTTTACTTACACTCAAGATTATTAGAACGTGCTGCAAAGGTTATCAATGATGATAAAATTGCTAGTGAAATGAACGATTTACCAGATTCTTTAAGAGGAGTTGTAAAAGGTGGAGGTTCTTTAACTGCATTACCTATTATTGAAACTCAAGCAGGGGACGTTTCAGCATATATTCCAACAAACGTAATTTCGATTACTGATGGACAGATTTTCTTAGATGGAGATTTATTTAACTCTGGTGTTCGTCCAGCAATTAACGTAGGTATTTCTGTATCTCGTGTTGGTGGTAATGCTCAGATTAAATCTATGAAAAAAGTATCTGGTACTTTAAAATTAGATCAAGCACAATTCCGTGAATTAGAAGCTTTCGCTAAGTTTGGTTCTGATTTAGATTCAGCTACTTTAAATGTAATTTCTAAAGGACAACGTAATGTTGAAATTTTGAAACAAGCACAAAATGATCCTTATACTGTTGAAGATCAGGTTTCTATTATTTATGCAGGTTCTAAAAACTTGTTAAAAGATGTACCGGTTAACAAAGTAAAAGAATTTGAAAAAGATTATATTCAGTATTTAAATGCAAAGCATAGAGATACTTTAAATACTTTAAAAGCAGGTAAATTAACTGATGAAGTAACTGATACTTTAACAGCAGCTGCAAAAGAAATTTCAGCTAAATTTAAGGCTTAA
>KGFFJA_01285 ATP synthase gamma chain
ATGGCGAATCTAAAAGAAATACGTAACAGAATTACTTCTATTAAATCAACTATGCAGATTACCTCTGCCATGAAAATGGTATCGGCTGCAAAGTTAAAGAAAGCACAAGATGCAATTACGGCAATGCGCCCTTATTCATCTAAGCTTACTGAATTATTACAAAGCTTAAGTGCTACTTTAGATAGTGATGCTGGTGGAGTATATTCAACACAAAAAGAAGTGAAAAATGTATTACTAGTTGTAATTACTTCAAACAGAGGTTTGTGTGGTGGTTTTAACTCTTCTATTGTTAAAAGAACAATAAAAGCTATTGATGAAAAATACAGTGATGTTGCTGTTGATTTGTTAACGATAGGTAAAAAAGGAGATGATATTTTATCTAAACAGCACAATATTATTGAAAATAGAAATGATATTTTTGATGATTTAACGTATGATAACGTTGCTGAAGTTGCACAGAAAATAATGGATTTATATGTAGCTGGTTCTTACCAAAAAATAGAGCTTATTTATAATCAATTTAAAAATGCTGCAACCCAAATACCTCAATTAGAGCAATTTTTACCAATTGAACCAACAGAAAGTGATGAAACTGTAACATTAGATTATGTTTTTGAACCTTCTAAAGAAGAGATTGTTTTAGAATTGATTCCTAAATCTTTAAAAACACAATTATACAAAGCAATTCGTGATTCATTTGCATCAGAACACGGAGCTCGTATGACTGCAATGCACAAGGCAACTGATAATGCTACTGAATTACGTGATGAGTTATTATTAACATATAACAAAGCACGTCAGGCAGCTATTACTAATGAAATTTTAGAAATTGTTGGTGGTGCAGAAGCATTAAATAACTAA
>KGFFJA_01290 1-deoxy-D-xylulose-5-phosphate synthase
ATGCCAAAAAAGCTGTTAAAAAATATTAATTTTCCTTCGGATATAAGGAAATTATCTGCTGATAAACTGCCATTATTAGCCACAGAATTACGTGAATTTATTATTGATGTTGTCGCCACAAAAGAAGGTCATTTAGGCGCAAGTTTAGGCGTTATTGAACTTACTATTGCATTGCATTATTTATTCGATACACCAACCGACCAATTAGTTTGGGATGTGGGACATCAAGCCTACGGACATAAAATTTTAACAGGAAGAAAAGATGTTTTTCATACCAATCGACAATTAGGCGGTATTTCAGGTTTTCCTAAACGAAGCGAAAGTAATTACGATACTTTTGGCGTTGGACATTCATCAACTTCTATTTCTGCGGCTTTAGGAATGGCTATTGCTTCTAAAATACAAGGAAGTGAAAAACATCATATTGCTATTATTGGCGATGCTTCTATTGCTAGCGGAATGGCTTTTGAAGCTTTAAATCATGCAGGCGATACTGATGCTAATTTATTAGTGATTTTAAATGATAATGCCATTGGGATTGATCCTTCCGTTGGTGCTTTAAAAGATTATTTAACACGCATAAAATCTACTAGATCAGATATTGAGCAACACAATATTTTTGAGGGCTTAAATTTTGATTATTCAGGTCCTATTGATGGACATAATTTTGAAGAACTTTTATCAGAATTAAATCGTTTAAAAGAAGTTAAAGGACCTAAATTTTTACACGTAATAACCACAAAAGGAAAAGGATTACGACAAGCTGAACAAGACCAAGTAAAATATCATGCTCCAGGTAAATTTGATAAAATTTCAGGTGATGTATTGCCTAAAAAGAAAAGTAAGTTTACAAAGTTTCAAGATGTTTTTGGAAAAACTATTATTGAACTTGCACATCAAAATAAAAAAATTGTAGGTATTACACCTGCTATGCTTTCAGGTAGTTCTTTAAATGATATGTTAGCCGAATTTCCTGAACGTACTTTTGATGTTGGTATTGCCGAACAACATGCCGTTACTTTATCCGCAGGAATGGCAACTCAAGGAATTATTCCATTTTGTAATATTTATTCTACCTTTTTACAACGTTCTTTCGATCAAATAATTCATGATGTTGCTTTGCAAAATTTACCTGTTATTTTTTGTTTAGATAGAGCTGGTTTAGTTGGACAGGATGGTGCAACACATCACGGAGTTTTCGATTTAGCGTATTTACGCTTAATTCCAAATATGATAATTTTTGCACCTCGCAACGAAATCGAACTTCGAAATATCATGTTTACGGCACAATTAGGTTTAAAAAATCCTATTGCAATTCGTTATCCAAGAGGTACAGGTCAATTAGAAAAATGGCAACTTCCTTTCGAAGAAATTGAAATAGGAAAAGGTATTTGTTTAAAGCAAGGAAATAAAGTCGCAATACTATCTGTAGGAACAATAGCTAATAATGTTTTTGAAGCCACAAATCAACTAGAAAACAGCAATAGTGTAGCTCATTATGATATGCGTTTTGTAAAACCTTTGGATAAAAAATTATTAGATACTATTTTCAGTTCTTTTGATATTCTAATCAACATAGAAGACGGAACTCTAAATGGTGGATTTGGTTCTGCTATTTTAGAATATGCATCTGAAAAAAACTACAAAGGAAGTATTGATATTTTAGGTATTCCTGATAATTTTATCGACCACGGAACAGTGGAAGAATTACAAATTTCATTAAATATTGATGCAAAAAGTATTCAAGAAAAAATTGAAGAATTACTCTTATAA
>KGFFJA_01295 Ribosomal RNA small subunit methyltransferase I
ATGAGTAAATTGTATTTGGTACCAACCCCTATCGGGAATTTAGAAGATATTACGCTAAGAGCGCTTAGAATATTAAAAGAAGTCGATTTTATTTTGGCGGAAGACACGCGTACTAGTGGAAAATTGTTAAAACATTTTGAAATTGGAACACAAATGTACAGCCATCATATGCACAACGAGCATAAATCGGTTGATGGTGTTTTAAATCGCTTAAAAAATGGTGAAACTTGTGCCTTAATTTCTGATGCTGGAACTCCAGCTATTTCTGATCCTGGTTTTTTATTAACAAGAGCTTGTGTACAACAAAATATTGAGGTAGAATGTTTGCCTGGTGCAACTGCTTTTGTACCTGCTTTGGTAAATTCTGGTTTGCCAAATGATAAATTTGTTTTCGAAGGATTTTTACCTGTTAAAAAAGGAAGGCAAACCCGTTTAACGCTTTTATCCGAAGAAAATAGAACCATGATTTTTTACGAAAGCCCGCATAAATTATTAAAAACATTAGCCCATTTTGGCGAATATTTTGGTAATGACAGGCAAATATCAGTGTCTAGAGAATTGACAAAATTATTTGAAGAAACCAAGCGAGGAACAGTAGCAGAAGTGTTATCATATTATACTTTAAAACCCGCCAAAGGCGAAATTGTGATTGTTGTTGATGGTAAAAAATAA
>KGFFJA_01300 hypothetical protein
ATGCAATTAACTCAAGAACAAACTCGTAGAATTAACAATTTTCTAGAAGGAATTGGCGTTGAATATATTGATATTCGCTTTGAAATGGTTGATCATATTTCTTCTGAAATTGAAACTAACATTGAAAATACTGATGCTTTTTTTGAAAATAACCGTCTTCAAACTCCTTTTATTAAATATATGTTGAGTAGAAAAACAGCTCTTTTACTTGAATATAATTCGATAATAAAGCGCAAATTTTTGGCTGATTATTTGAGTATCGCTAAAAATTCTATATTTCAATTATCTAAACCTATTCATTGTTTAACTGTTGGTTTGTTTTTAGTAATTGCTTTGTATTTGATAAACTATAAACCCGAAATATCGGAGTATTTTTTGTTTACATGCCTTCTCATTGAAATGGCGTATTTCGCTTACAACACTATTTCTTTTATGAAAAAACATCAGTTAATTAAAATAGTAAATGCTTATAATTCAATCACTATTTTTTTAACTTTAAGCATTGTACACACAGCTAGTATTATAAATTTTAACCAAAGACCTGTTTTCAGTTTTTATTTTTCCTATATACACTTAATTGTAATTATAGTTATTTATATAATACATCAAAGTTTTATTTCTAAACAAAAAACGATACAAACCAAGTATAAATATCTCGTAGAATAA
>KGFFJA_01305 hypothetical protein
ATGGAATTAACTCAAGAACAAATACAGTGTGTAGAAAATTTTCTTAGCTACAAAAAACTAGATTATATCGATGTTCGGTTCGAAGTTTTAGATCATATTATTTCTGATATAGAAGTATTATTAGCACAAGGAATTTCTTTTGAAGATGCTTTTAAGCAAAGTACAGGAAAATGGCATAACGATTTAGAATTTACCAGTAGTTTTCTAATAGGTATTTTATACAATAGACCAAAAATTATAATTAACAAAGCAGTGAATTTAGGAAAACATTGGCTTATCTTTTCTTTTATAGCAGTTTTTTTACAAGCTTTTTTGATTGGTGAAAAATCAACTATTTTTTCTTTTTTATCGGATAATTCATTCTTTTTTTTAACAATTGGTGTTGGTTTAGCAATTATTAACGGATATTTTTATTTTAAGATGAGAAAATTAAAAACCACCTTTTTATTTCTCTTTGAAAAATTTATAATCCCAAGTTTACTGCTACTTTTTATCGCGTTTCTTTTACCTGAAATATCCTCTTTTTATGTTTTTTTAATATTCTGTAATAGCTTTTTAGGCTATAAGCTTTATAAAGAACATCAAAAAATTATGATAAAATGCAATTAA
>KGFFJA_01310 PadR family transcriptional regulator
ATGATTTGTGAGAGTTTGTATAAAATAATACCTAAGAAGCTTATACATAAGAAAATTATGTATATTTGTATCACTTTAAAACAGTTTGAAGTTTATTTATTGTTTACAAAAATGGGAAATCAGAAATTATATAAAGGCTCTTTACAAACCATCATTTTAAAGCTTTTGGCTCAAAATGAAAAAATGTATGGTTATGAAATTACGCAAAAAGTAAAGGAGCTTACCAAGGGCGAATTAAAAATTACCGAAGGCGCTTTATACCCTGCTCTTCATAAATTAGAAGCCGAAGGATTGTTAGATGTAGAAGTGTTAAAAGTTGGTAATCGCTTGCGTAAATATTATAAACTAACAGAAAGTGGCAGCAAAGAAACCGTTAACAAACTAGCTGAAATGCAAGATTTTTTAAAAACGATGCAACAATTGGTAAACCCTAAATTTAGTTTAGAATAA
>KGFFJA_01315 1,2-phenylacetyl-CoA epoxidase, subunit E
ATGTCTACATTTCATAAATTAAATATTGAAAAAATAATCAAAGAAACTGCCGATGCTGTTTCTATATTATTCACAGTTCCTGCCGAATTAAAAGAAGCATATACTTTTATCGCAGGGCAATATGTTACTATAAAAGCAAGCTTAAACGGGCAAGAAATAAGAAGAGCGTATTCTATTTGTGCTTCGCCAAAAAGTAATCAAATTAAAGTAGCGGTAAAAGCGGTTGAAAAAGGTCTTTTTTCAACCTATGCAACTACTGAGCTAAAAGAAAATACGGTTTTAGAAGTTTCCGAGCCTGAAGGAAAGTTTGTTTTAGAGCCAAAAGCTGCTAAAAATTACCTAGCCTTTGCCGCAGGAAGTGGAATTACCCCTGTTTTATCAATGATAAAAGCGGTGTTAGAAAAAGAAGTTTCATCAACTTTCACCTTGGTTTTTGGAAATAAAAAAGCCGAAAGCACTATTTTTTATGATGAATTAAATGCGTTATCCGAGGCATATCCGAAGCAGTTTAACCTGCATTATATTTTTAGTAAAGAAGCAGTAAGCAACAGTAAATTTGGACGAATAGATAAAAGCCATGTTAATTACTTTGTAAAAAATATTCATAAAGCTATTTCTTTTGATGCTACCTATATCTGTGGGCCCGAAGAAATGATTAATTTGGTGTCAGAAACCCTGCAAGAGGCTAATTTTGATAAAGAAAATATCCATTTTGAGTTGTTTACAGCAAGTGTATCGGCTACTGAAATACCAGTGGCTTCTTCTGATGGAAAATCGGAAATTACGGTGTTGTTAGACGATGAAGAAACGACTTTTTCAATGGATAAAACCGATACACTTTTAGCTGCTTCTTTGCGCAACAAATTAGATGCACCCTATTCTTGTCAAGGCGGTGTTTGTAGCAGTTGTATAGCAAAAGTTACTCAAGGAAAAGCAGTGATGTCTAAAAATTCTATTTTGTCGGATGATGAATTAGAAGAGGGGTTTGTTTTAACCTGTGTAGCACATCCTTGTACACCAAAATTAGTACTTGATTTTGATGATATTTAG
>KGFFJA_01320 Lysine transporter LysE
ATGGATTTTTACAATTTTAAAAACGCTTTATTTATAGGTTTTATCATGTCGTTTATGATAGGGCCTGTATTTTTTATGCTTATAAAAACAAGTATTTTAAAAGGAGCAAGAGCAGCAATTGCATTTAATATTGGTGTTATTTTAGGTGATATCGCTTTTATGCTAATTGCCTATTACGGAAGCAGAAGTTTACTAGAAAAAATTAAAGACGACCCTCGTTTATTTATGGTTGGCGGTCTTATTTTAATCGTGTATGGTTTTATTACTTATTTTGATAAAAACAATAAAAAAGATGCCCAAATAACGGAGGTCAAAATTATAGAAAGTACTAATTATTTAAAATTATTAGCAAAAGGTTTTGCTTTAAACTGTATAAATGTTGGTGTTTTAGCGACTTGGCTAGGAGTAATTTTAGTTGTTGGACCCACATTAAATATGGATCCGACCGCTATCTTTTGGTATTTTGCTACCATACTTTTTGGTTATGCTACCACCGATTTAGGTAAAATATTATTAGCAAAGCAATTAAAAAATAAATTAACGCCTTTAGTTATTTATCGAATAAAAAAAGGAATGGGTGTTTTATTGATTGTTTTTGGTGTATTGATTATGTTAAAAAGTTTCATACCTAAAGAAGAAATTGATGCTTTATTTAATATAAGTTACACCAGAACAAACTACTAA
>KGFFJA_01325 Magnesium transporter MgtE
ATGGCATTTGAAATAACCCAAGAACTGCTTAATAAGGTATTGCAATACATCGAAAGTAAAAAAAACGATGCGCTTAATGAGCTTTTTAAAGAAATGCACCATGCTGATATTGCCGAAATATTAGACGAATTACCCTTTGAAGAAGCCGTATATATTATCCGTTTATTAGACAGCGAAACAACATCAGAAGTACTGATGGATGTTGATGATGATGTTCGTGAGAAAATTCTAAAACAACTAACCGCAAAAGAAATTGCGGAAGAAATTGATGAACTTGATACCGATGATGCCGCCGATGTAATTTCTGAACTTTCCGATAAAAGGAAAAAAGCAGTAATGCAAGAAATTGAAGACCAAGAACATGCAAAAGAAATTATAGAATTATTACGCTATGATGAAAATTCTGCTGGTGGTTTAATGGCTAAAGAACTGGTAAAAGTTAATGAAAATTGGACCATTTCTCGCTGTGAAAAAGAAATGCGTATTCAAGCAGAAGAAATTACCCGTGTACACTCAATTTATGTAATTGACGATGCTGGTAAATTAAAAGGACGACTGTCATTAAAAGATTTATTAATGGCATCAACAAAAGCTACTATTGCCGAGGTATATATACCAAAGGTAGATTTTGTAAGCGTTACTGATCAAGCCGAAGATGTTGCCAATATTATGCGAAAATATGATTTAGAAGCCATCCCGGTGGTTGATGAATTAGGTGTTTTAGTTGGTAGAATTACCATTGATGACATTGTAGATGTAATTAAAGAAGAGGCCGATAAAGATTATCAATTAGCCGCAGGTATTACTCAAGATGTAGAGGCTGATGATACTATTTGGGAACTAACTCGTGCTCGTTTGCCTTGGCTTTTCCTCGGATTATTAGGAGGTGTTGGTGCAGCAAGTATTATGGGATTTTTTGAAGATGCAATGGTTGACAACGCCATTTTATTTATGTTTACACCCTTAATAGCCGCAATGGCAGGGAATGTTGGCGTACAATCATCAGCAATTATAGTACAAGGAATTGCTAATGATGATGTAAAAGGAAGTATTACCGACAGGCTATTAAAAGAAGTTTCTTTAGCCATGGTAAATGGGTTGGCTTTGGCTATTTTATTGTTCTGTTTTATCTTTATTAAAGAACAAGATGTAAAAATCGCTATAGCTATTTCTATATCGCTTTTTGTAGTGATTATTGTCGCTGGTTTAATAGGAACTTTTATACCATTATTTCTCGATAAACGTGGTATTGATCCTGCAATTGCTACAGGACCATTTATTACCACAAGTAATGATATTTTTGGAATTTTAATTTACTTCGGAATTGCTAAAATGATTATCGGTTTTTAA
>KGFFJA_01330 Ribosomal RNA small subunit methyltransferase A
ATGACAGTAAGAGCAAAAAAACACCTAGGACAACATTTTTTAACTGATGAAGATATCGCTAAAAAAATAGCCGATGCATTAATTGGAAAAGGCTACGATAATATATTAGAAATTGGTCCTGGAATGGGCGTGTTAACAAAATACTTATTAGAAAGAGAAACCAAAACAACGGTAATGGAAATCGATTACGATTCAGTTGCCTATTTAAAAGATACCTTTCCGTTAGAGCATATTAAATTAGATACTACTGCTAAAAAATTTGAAATTATTGAAGGTGATTTTTTAAAGAAAAATTTAAAAGAATTTTTTAATGAAAAACAAGTAGCTATTATTGGTAATTTTCCATACAATATTTCTACACAAATTGTATTTAAAGCCATTGAATACAGAGAATTTGTACCTGAATTTGCAGGAATGTTTCAAAAAGAAGTAGCCAAAAGAATCGCTGAAAAAGAGGGAAGTAAAATATACGGAATTATGTCTGTATTAACACAGGCTTTTTACGATGTAGAATACTTATTTACCGTACCTCCTACTGTTTTTAATCCGCCGCCAAAAGTAGATTCTGGTGTTATCAGATTAACTAGAAAAAAAGATTATAGCTTACCTGTTGATGAAAAATTATTTTTTAGAGTAGTAAAAACAGCCTTTAATCAACGACGAAAAATGCTGCGTTCTAGTTTAAAATCATTCAATATTTCTGATACTTTAAAACAAGATCCTATTTTTACCATGCGTCCTGAACAATTATCAGTAGCACGTTTTATCGAATTAACCGATAAAATAGCAAAAGACAATTTAGATAATTAA
>KGFFJA_01335 DUF4286 domain-containing protein
ATGTATATCTATAATGTTACCATAAATATTGACCAAAGTGTACACCAAGAATGGTTAGTTTGGATTGAAAATCATATTCCTGAAGTTTTAAATACAGGACACTTTTTAAGCGCAAAATTAACCCAAGTTTTAGTAGAAGAAGAAATGGGAGGAACAACCTATTCTGTTCAATATACTGCAAAAACACGTGAAAATTTAGACGCTTATTATAACAATCATGCAGATGAACTTCGCGCGGCTAGTTTTAAGAAATTTGGCGATAAAATGTTAGCTTTTCGTACCGAATTACAAGTAATTAATGAATTTTTTCCTACGGTAGCTAGTAATTAA
>KGFFJA_01340 Cell division protein CpoB, coordinates peptidoglycan biosynthesis and outer membrane constriction
ATGAAAAAAGCCGTTATCCTATTTAATATACTCATTTTTAGCTTGTTTTGTAATGTGCAATTACATGCCCAACAAAATGAATTTATAGTCGCTGAAAATTATTTCAGAAATAACGACTACCAAAAAGCAGTACATCTTTATAAAAAGTTACACAATAAAAGCCCCTACAATACCCTCTATTTAAAAAGGCTTGTAACCAGTTATCAAGAAACAAATCAGTTTTTAGTTGCTGATGCTCTTTTATCTGAAAGAATAAAAGAAAAACCAAATTTGGTGTTTTTAAACATCATAAAAGGCTATAATTTTGAACGACAACAAAAAGATATTCAAGCAAATAAAGAATATCAAATCGCCTTAAATTCTTTAGATAAAAAAAGAAATTACGGAGCCACAATTGCCCGACTTTTTAAAGAATATAATAAGTTAGATTTTGCCATTGAAGTCTACACAAAAATTATAACAAATAATCCGAAAGCAAATTATGGCTTTCAACTTGCCCAACTTTATGGCGAAAAAGGGAATTTTAAAAAAATGTTCGATTCCTACGTTAGTTTAGTCGATAAAGATGAAAAATACTTAAATAATGTAAAGCGTTATACCAGTAAATATATTGATGAAAACCCTGAAAATGAAAACAATATATTATTCAAAAAAGCCTTGTTGCGAAAAGCGGTCAGTAATCCAAAAAATTGTTGGAACGACTTACTTTCTTGGTTATTTATTACGCAAAAACAGTATTCTAAAGCGCTAATTCAACAAAAAGCATTGGTAGCTAGAAACCCTGATTATTTAAATAAAATACATCAATTAGGCGAAATTTCGTTAGAAAACAAAGACTATGAAACCGCTAAAAATTGCTTTGATTTTATCATTGAAAAAACAAATTATCCGACCGATAAATTTAAGGCAATCAATAATAATTTAAAAATAGCGATTCGTACAAAACAAGCCAATATTCCTGAAAAATTTCAAGCTATTTTTAGTCAATACAGCATCAGTAAAAATACTTTGGAAATTCAAATAACCTATGCTAATTATTTAACGTTTACAGAAAACACACCTGAAAAAGCCATTAAAATTTTACAAAAGGCTTTAACTTTTGCCAATTCTAAATTTGAAAAAGCCGCTATAAAACTCAAACTTGGCGAAGTTTTAGTGTACACCAACAATTTTAACAAGGCTTTAATTTACTTTTCGCAAGTACAAACTCAATTTAAAAATCATTTTTTAGGGCAAGAAGCACGTTTTAAAGTAGCACAAACTTCTTATTTTAAAAACGATTTTACCTGGGCTAAAGCACAATTAAAAGTTTTAAAAAGTTCAGCAACACAATTAATTGCCAACGATGCGGCAAATTTATTTTTAACAATTACCGATAATCAGCCTAAAGACAGCATTTCTACAGGCTTAAAACAATATGCAAAAGCCGACTTATTAGTATTTCAAAACAAAGATACACAGGCAATTAGTATTTTAACAAACCTTATTACAAACTACAAAGGGCAACCTATTCAAGACGAAGCCCTATTTAAACAGGCGGGACTTTTTATCAAACAGCAAAAATATGAAGCGGCTATTTTTAATTACAATAAAATAATTACTTTAGATAAAAACGGCATTTATGTTGACGATGTATATTATCAAATGGCTGAATTATATCGCACGAAATTAAATAACCCTGAAAAGGCAAAAGAATACTATCAAAAGATTATTTTTGACCACGCTTCTAGCATCTATTTAATAGACGCTCGAAAGCAATTTAGACAACTAAGAACAGATCAATTATAA
>KGFFJA_01345 Seryl-tRNA synthetase
ATGTTACAGGTTCAGTTTATTAGAGACAACAAACAAATTGTTTTAGAGGGTTTAGCAAAACGTAATTTTGCCAATGCCGAAACAATTATTAATCAAGTATTAACTTTTGATGAAACTCGTAGAGCTACACAGGTTTCTTTAGATAATGTATTAGCTGAATCAAACAAAATATCCAAAGAAATTGGTGGTTTTTTTAAAGCAGGCGAAATTCAAAAAGCCAATTTATTAAAAGAAAAAACAGGGCAGTTAAAAGAAGATTCAAAACAATTTACAGAAGATTTAAATAGCATTTCTGATAAATTACAAGAATTATTATATCAAATTCCGAATATTCCTCACGCCTCTGTAAAAGCAGGAAAAAGTGAAGAAGACAACGAGAAAATTTTTAGCGAAGGAATTATTCCTGATTTAGGCGAAAACGCTTTACCTCATTGGGAATTAGCTAAAAAATATGATATTATCGATTTTGAATTAGGAAACAAAATTACAGGTGCAGGTTTTCCTGTTTATAAAGGAAAAGGAGCTCGTTTACAACGTGCTTTAATCAACTATTTTTTAGATAAAAATACCCAAGCTGGCTACAAAGAAGTTCAAGTTCCTCATTTAGTGAACGAAGCTTCAGGAATTGCAACAGGGCAATTACCAGATAAAGAAGGGCAAATGTATCATTCAACGGTAGATGATTTATATTTAATTCCAACGGGGGAAGTACCAATTACCAATATCCACAGAAATGATTTACTAAAAGAAACCGATTTACCAATTAAATACACAGGTTATACGCCTTGTTTCCGTAGAGAAGCTGGTAGTTATGGCGCACATGTTCGTGGGTTGAATCGTTTACATCAGTTTGATAAAGTAGAAATTGTTCGCATTGAACACCCTGATAATTCGTACCATGTTTTAAGCGAAATGGTTGAACATATTAAAGATATTTTACGCGATTTAAAATTACCATATCGAATTTTACGTTTATGCGGTGGCGATACTGGTTTTACATCGGCTTTAACTTTCGATTTCGAATTATATTCAACAGCTCAAGAGCGTTGGTTAGAAATTAGTTCGGCTTCAAATTTTGAAACCTATCAAGCAAATCGTTTAAAATTACGTTTTAAAAACAAAGACGGAAAAAGTCAATTAGTGCATACTTTAAACGGAAGTTCTTTAGCTTTACCTAGAGTTTTAGCGGGTATTTTAGAGAATTATCAAACAGCTGACGGAATTAAAATTCCTGATGCCTTAGTTCCTTATTGTGGTTTTGATATGATTGATTAA
>KGFFJA_01350 HTH cro/C1-type domain-containing protein
ATGACAAATTTGTCATTTTACTTTAATATCTTTTTTAGAATTTTATGTGAAAAAATGATACTCTCCAAAGAAGAGATAATCCTAAAAAAAATGGTACTTTGTCTTAAAATTTTACGTAATAAAAATGGAATTAGTTCTAATGATTTTTATATTGATACAGGCATACATTTAGCTAGAATTGAACAAGGAAGAACTAATATAACAATACTCACTCTCGAAAAAATATGCGACTACTTCAATATTACTATGTTAGATTTTTTTATCATGCTAGAACAAATTTAG
>KGFFJA_01355 Riboflavin biosynthesis protein
TTGAAAATTATCCATTCCATTTTTGATTTTAAATCAACGCAAAAAACAATTGTAACTATTGGAACTTTTGATGGCGTACATATTGGACATCAAAAAATAATTAGAGAATTGGTTGCCGAAGCAAAAGTATCTGGTAAAAAATCGGTGCTTTTAACTTTTTTTCCGCATCCTAGAATGGTATTGCAAAAAGATGTTACTATTAAATTGATAAATACAATAGATGAACGTGCTGTATATCTTGAAAAATTAGGCTTAGACTATTTAATTATTCACCCTTTTAGCAAAGAATTTTCAAGACTTACCGCACTAGATTTTGTACGTACAATTTTGGTAAATCAATTTAATACTTCGAAATTAATTATTGGTTACGACCATCATTTTGGTAAAAATAGAGAAGGAAATATAGCACAATTAACCGAATATTCTCACTTATACGATTTTACCATTGAAGAAATTCCAGCACAAGACATTGACCAAGTATCTGTTAGCTCTACCAAAATTAGAAGAAACCTAGCAGACGGGCACTTAAAAACAGCTAATAAGTATTTAGGAACTCCGTTTTCTTTATCAGGAAAAATAGTTAAAGGAAAACAAATAGGTAGAAAAATCGGATTTCCTACAGCAAATATTGAAATTCCTGAATCTTATAAATTAATTCCTAAAACAGGTGTATATATTGTAAAATCAACTATTGAAAACAAGAGTGTTTTTGGAATGATGAACATTGGAAACAGACCAACAGTTAACGGAAAAAACCAAAGTATTGAAGTACATTTCTTTGATTTTAAAGCCGATTTATATCATCAAAACATTACCGTAGAATTATTGTATTTTTTAAGAGATGAGCAAAAATTCAACTCTTTAAACGATTTGGTTATCCAGCTTGAAAAAGATAAATACTCTAGTTTAGAGTATCTAAAAAAATAA
>KGFFJA_01360 Carbonic anhydrase
ATGCCACACAGAAATAAAGCAATAACAAAAGATATACAAGACAAATTAACACCAATGATTGTGTTACAAGATTTTATTGAAGGAAACTCTCGTTTTATAAGAGATGAAGTACATACAATAGATCATAAAGCATTAATAACGCAAACAACTGATGGACAACATCCAAAGGCAATTGTGCTTTCATGTATCGATTCTAGAGTTCCTGTTGAATTAATTTTTGACCAAACTATTGGTGATGTTTTTGTTGCTCGTGTAGCAGGAAACTTTGAAAATACTGATATTTTAGGAAGTATGGAGTACTCTTGTAAAGTTGCAGGAAGTAAATTAGTTTTTGTATTAGGACACGAAAGCTGTGGAGCTGTAAAAGCTGCCTGTGACCATGTAGAGCTTGGAAATATTACACCAATGTTAGATAATATTCAACCAGCTGTAAAAAAATCAGAACAAGAAGTTTCTGGAGACCATAATTCTTCTAATACTGAATTTGTTAATAAAGCAATTGAAAATAATGTATTATTAACTATTGAAAGAATTAGAGAAAAAAGTCCTATTTTAAATGAAATGGAAAAAAATGGGGAAATTAAAATTGTAGGAGGAGTTTACCATATTAGTAGCGGAAAAGTAAGTATGTTGTAA
>KGFFJA_01365 Sulfate-transp domain-containing protein
ATGTTCAAATATATTAAAAACGATTTACCAGCAAGTGTAGTCGTATTTTTCGTTGCATTACCTTTATGTTTAGGTATTGCCTTAGCTAGTGGAGCACCACTTTTTTCTGGATTAATTGCAGGAATTATAGGAGGGGTTGTAGTAGGAGCTTTAAGTGGCTCTAAAATTGGGGTTAGTGGTCCGGCAGCTGGTTTAGCTGCAATTGTTTTAACTGCTATTGGTACTTTAGGTGGCTATGAAAATTTTTTAGTTGCCGTAGTTTTAGGCGGTATTATTCAGGTAGTTTTTGGTTTTTTAAAAGCAGGAATTATTGGATATTATTTTCCTTCTTCAGTTATTAAGGGAATGTTAACAGGTATTGGTATTATTATTATTTTAAAACAAATCCCTCACTTTTTTGGCTACGATGCCGAACCTGAAGGTGCTGATAGTTTTATAGAAGCTTCTGGTGAAAATACCTTTTCTGCTATTTTAAATATTGTTGATAATATTAATCTAGGTGCTACAATCATTGGGTTTATTGGTTTAGCAATATTATTACTGTGGAGTAGTGTTTTATCTAAAAAAGGAAAAATATTTCAAATAATACAAGGTCCTTTAGTAGCAGTTGTAGCAGGTATTGTGTATTATTTTATTACTCAAAACACTAAATATGGTATAAATACAACGCATTTAGTAAGCGTACCAGTGCCTGATAGTTTAGATTCTTTCTTAGGACAGTTTAGCTTTCCTAATTTTAGTGCTATTACAAACCCACAAGTTTGGGTTACTGCTTTTACTATTGCGTTAGTGGCTAGTTTAGAAACATTGTTATGTGTGGAAGCTTCAGATAAAATAGATCCTGATAAAAATGTAACACCAACAAATAGAGAATTATTAGCGCAAGGAACAGGAAATATCATTTCAGGACTTATTGGTGGTTTGCCAATTACACAGGTTATTGTAAGAAGCTCAGCAAATATTCAATCTGGAGGAAAAACAAAGTTAGCCACAATAATTCATGGATTTTTATTATTAATTTCAGTACTTTTAATTCCTACTTTATTAAATAAAATTCCACTATCTGTTTTAGCTGCAATTTTATTAGTTGTAGGATACAACTTAGCGAAACCTAAAGTATTTAAAGAAATATTTCAACTAGGATGGAAACAATGGATACCTTTTACAGTAACTGTAATAGGTATTGTATTTGCCGATTTATTAGTAGGTATCGCTCTAGGATTAACAGTAGGAATTGTAGTTATTTTAATTAAAAGTTTTCAAAATTCTCATTTTTTACATATTGAAGATAAAAGTAATGGTAAACATAAAATTAAAATGACACTTGCAGAAGAAGTTACTTTTTTTAACAAAGGAGCTATTTTAAAAGAACTAGACAGCTTACCTAAAGAAACTTTTTTAGAATTAGATGTTCGAAAAACACGATATTTAGATAATGATATCATCGAAATTTTAGAAGATTTTGCCTTTAAAGCAAAAGAAAGAAATATAGATATTCAATTAATATCAGAAAGAGGTATTGTAAAGAATCCGCCGAGTTATATTGAGTTTTTTAATTTAAGAACCAAGAAAAATACTATTTAA
>KGFFJA_01370 hypothetical protein
TTGAAAGTAAAAATTGCAATTTTTTTCTCTATCTTATTTATGAGCATAATTGCTGTACCTACAATTATAACTTTAATTGATAGCAACCAAGATATTACCATTTTTTTAGACTTAAACGAAGAGGAAGAAGAAGAAAGTAGTATTGAGGGAGCTTCTAAAGAATTAAAGTTATATCAAACTACTGATTTAAATTTATTTTTCATAAAAATTAAAAAAATAGAGAATGTAATTTTTTATTCTAAAAATTATATTTCTCAATTTTTAAAAATAACTACCCCTCCTCCTAGATTTTTTGTATAA
>KGFFJA_01375 SH3b domain-containing protein
ATGAAACAAATTATTATACTTACATTGTTTTTTATATCAAGTATTTTATTGGCTCAAACTACTGATGAATTGTTTGCAAACGCAAATACATTATATAAAGAAGGAAAATACACAAAAGCTATTAAATTATATAAACAACTTGAAACAACTGAAAATGTTTCATCAGAATTGTATTATAATTTAGCAAATAGCTATTATAAATTAAACAAAATAGCGCCTTCTATTTATAATTATGAAAAAGCAATTCAATTAAATCCATTAAATGAAGATGCTCAGAATAATTTAATCATCGCAAAACGCTTAACTTTAGATAGAATTGAAGAATTACCACTTACTTTTCTTCAAAGGATAAATAAAAATTTATTGCAAAAATTCACTTATAATACTTGGGCTATATTTGTAATTCTACTTTCTTTTTTAGCTAGTGTTTTATTTATTTTGTACTATTTTTCATACACTCCGAACAAAAAAAGATTATTTTTTATAACTAGTACTATTTCCTTTTTATTATTAATTATCACTTTAAGTATTACTTATTTACAGTATAATCAATCAAAAAATAATATAGAGGCTATTATTTTTTCAGAAGTAGTTGATGTAAAAAATGCACCAACAAAAGATGCTGATGAAATTTTCACATTACATGAAGGTACAAAAGTAAAAATATTAGATACTGTTGATGCTTGGAATAAAATTAAATTAGCTGATGGTAAAATAGGATGGGTTATAACAAACTCAATTAAGGTGTTACATAATTATTAG
>KGFFJA_01380 BatD protein
ATGAAATTAAAACTATACATATCTTTATTAATCTGTTTTATAACATTTACTGTTAATGCACAAGAATCAGCATTAAAAGCAACAGTAAGTAAAAATAAATTAGGTGTTAATCAACGTTTACGTATCGAGTTTACCATTAGCCAACAAGGAGCTGATAACTTTACACCTCCTAACTTTAAAAATTTTAAAATTGTTGGAGGACCTAGTCAATCGGTTAGTCAATCTTGGATAAATGGTAAAGTATCCTTTAAAAAATCATATACATATATTATTCAACCAAAACGAAAGGGAGAATATAATATACCATCTGCAACAATAGAAATAGATGGGGAAATAGTAAAATCAAACACAATAAAAGTTATTGTATTAAGTGCCGTTGAAGTTCCTAAAAACCCTAACGACCCTAATTATATAGCACAACAAAATATACATTTAGTTGCCGAACTTTCGAAGTCTCAACCTTATGTTGGTGAAGCTATTTATGTTGAATATCGATTGTATTTTAGTGAAAACATAGGTATTTATGACCATGCTGTTACCAAAAACCCACAATATAATGGATTTTGGAATCAAGAAATTAAAAGAAACGAAACACCTGTAAAAATAGGTGAATATAATAATGAACGCTATAGATATGCTGTAATGCATAAAGCTTTATTAGTACCTACAAAAGAAGGAAAATTAACTATAGACCCTATGAAAATGGATATTGTAGTAGCTGTTCCTACAGGTCGTGCTGATTTTTTTGGAAACATAATTACAAAACAAGTTCGTAAAGAGTTTTATTCTGCTAAAAAAATAGTGAACGCAAAACCTTTACCTTTAGAAAATAAACCTGAAAATTTTACAGGTGCAGTTGGTGAATTTAATTTTAATGTTTCTTTAAATAAAAATACTTTAAAAGCCAATGAATCTTCTCTAATAAAAGTAAGTGTTAGCGGTAAAGGAAATTTGAAATTATTTGAACTTCCGAAGATAAAAACTCCTAAAGAGCTTGAAATTTATCAACCTGAAAGAAAAGAAAGTGTTAGTATTACCGCAAGTGGATTAAAAGGTTCTGTAAATGATACTTATACCGTAGTACCTGAATATAAAGGGAAATATAAAATTCCGAAAACAAATTTTTCTTATTTTAATCCGAAGGAAAAAAAATATAAAACTATTACTACCCATGATTTATACGTTGATGTTTTAGAAGGAAAAACCTTACCTACTTCAAAATTAAACACAGAAAATAAACAAGAAGTAAAAATTACTGGAGATGATTTTAAATATATTCAAACTTCAACAAGCTTTGAATCTTTCAAACATTTTGATTTTTTCAAGTCTATACTCTTTTATATTTTATTATTGTTGCCAATATTAGCCATTCCTGTTAGTATTTTTATCCAAAAGAAAAAAGAAGAACGAGATGGAGATATTGTTGGAAATAAATTACGAAAAGCAGATAAACTTGCTAAAAAATATTTATCAGAAGCGGCAAATGAATTAGGAAATAAAGATGCTTTTTATGAATCATTAGAAAGAGCTTTACATAATTATTTAAAAGCAAAACTAGGTATAGAAACAACTGACATCAATAGTGAAAAAATAACGTATTTACTAGAAGAAAAACAAGTTGAAAGTGCAACAATAACAAATTTTATTGAAGTATTACAAAATTGTGATTTAGCAAGATATACGCCAATTACAAACGTACAGATGAAAGAAGAATACGAAAATGCAAAACAAATAATCACTCAATTAGACAAGCAACTATAA
>KGFFJA_01385 Aerotolerance-related exported protein
ATGAAACATTCAAAAAATATACTATTTGTACTTTTTATACTGATAACCATACAGGCATCAGCACAAATAGACACGTTAAAATTACAGCGAGAAGCAAGAGTTTTATTACGCCAAGGAAACAAGCTTTACAACAAACAAAAGTTTGATGATGCTAGTATTTTATATCGTAAAGCTTTAGATAAAAATAGTACTTACGATAAAGCAAGTTATAATTTTGGTAATACTTTATATCAGCAAAAAAAATACAAAGAGGCTGTAGAACAATTTGAAGTTACTGCTAAGACATCAACAGATAAATTATCAAAAGCAGCAGCATATCATAATATAGGAAATGCTATGATGGAGCAAAAACAGTATCAACCTGCTATTGATGCTTATAAAAATGCCTTACGTAAAAATCCGAATGACGATGAAACACGTTATAACCTTGCTATTGCTAAAAAGAAATTAAAGAAAGAACAGCAAGATAAAAAGGATAACAAAGACAATAAAGATAAGAAAGACGACAAAGAAAATAAAGACAAGGATAAAAAAGATAAAGACAAAAAAGGCGACGACAAAGATAAAAAGGATAAGAAAGAAGACGATAAAAATAAAGAGAAAGAAAAGGACAAAGACAAGGAAAAAGAAGGCGACGATAAAGATAAAAAAGAGCAAGAGAAGAATCAGGATAAGAAAGATGATCCGAAAAAAGACGATAAAAAGCCACAGCCTAAACAGGCAAAAATGTCTCCTCAGCAAATGAAACAGTTGTTGGAAAGCTTAAATAATGAAGAGAAGAAGACTCAAAAGAAAATGAATGTGAAAAAATCGAAAGGAAAAAAAATAAAACAAGAAAAAGATTGGTAA
>KGFFJA_01390 BatB protein
ATGTTATACCGATTAGAAGAACCGATATATTTTTGGCTATTTGCAATTATTCCGATATTAATTGTTGTTTTCTTATTTGTTTTATGGTGGAAAAAACGCACTCAAAAAAAGTTTACTAACGCTAAAATGTTAGCTAAAATTGCACCAAATTCATCTACTTTTAAATCGGTTTTAAAATTGATTTTCTTCTTAATAGGAATCTCTTTTTTAATTGTTTCGTTAGTAAATCCTAAAATGGGAACAAAACTGAAAACCGTAAAAAGAGAAGGTGTTGATGTGGTTTTTGCTTTGGATGTTTCTAAAAGTATGTTAGCAGAAGATATTGCTCCAAACAGGTTAGAAAAAGCAAAACAAATCATTTCAAAAATTATTGATAAATTAGGTAGCGACAGAGTTGGTATTATTATTTATGCAGGAAATGCGTATCCGTTATTACCAATTACTACAGACCATGCATCAGCTAAAATGTTTTTACAAAATGCCAATCCTGATATGGTTTCAAGCCAAGGAACAGCAATAAATGAAGCCTTAAATTTAGCTAAAACCTATTATAATAATGATGAACAAACAAATCGTTTTTTAATTATTATTTCTGATGGTGAGGATCATCAAGAAGAAACAAAACAACTTGCCCAAAATATTTCAAATGAAGGCGTAAAAGTATACACCATTGGTGTTGGAACAGAAAAAGGAGCTCCAATTCCGATAAAAAGAAACGGCGCACTAGTTGGTTATAAAAAAGATAATCAAGGACAAACGGTTATCACCAAAAGAAAATCGGATGTTTTACAAGATATTGCTGAAGCTTCCGAAGGAAAATATATCGATGGAAATAAAACTTCAAATCCTGTAAATGCTATCGAAAAAATTATAACGAATGCTCAAAAAAGTGAATTTGAAACCAAACAATTTTCTGATTATAAAGATCAGTTTCAATGGTTTTTAGGTATCGGATTACTATTTTTAATTATCGATTTATTTTTCTTTGAAAGAAAAACAAAATGGGTTAAAAAAGCAGATTTGTTTAACGAAAAAGAGTCGTAA
>KGFFJA_01395 Aerotolerance regulator BatA
ATGAAGTGGAATAACTTTGAGTTTCATAATCCTGAATTTTTATGGTTGCTAATATTGATACCTTTATTAGCTTTCTGGAATTTCTATTCTAGAAAAAAAGACAGCGCACAATTAACCATTTCGAGTGTAAAAGGATTTAAAATAAATGGCGGAATTTTACCAAAACTAAAACCGTTTTTATATTTATTTCGATTAATCGCTTTGGCATGTTTAATGGTTGCTTTGGCAAGACCTAGAAATGTAGCCGTAAGTAAAAAAACAAAATCGAATAAAGGAATTGATATTGTTATGGCAATTGATGTATCTGCAAGTATGTTGGCGAAAGATTTAAAACCAAATCGATTAGAAGCCCTTAAAAAAGTCGCTGTCGATTTTGTGAATCAAAGACCAAATGATAGAATCGGAATTGTAGTTTATGCTGGTGAAAGTTTTACTCAAACACCTATTACTAGTGATAAAGGAATTGTAAAAAGAACAATTTCAGAAATTAAATGGGGTCAATTAGATGGCGGAACAGCAATTGGAATGGGCTTAGGTTCTGCCGTAAATCGATTAAAAGAAAGTAAGGCTAAAAGTAAAGTGATTATCCTTTTAACCGATGGTGTAAATAATGCTGGTTTTGTAGATCCAAACACCGCAACCGAATTAGCCAAAGGAAACGGAATTAAAGTATATACAATTGGTATTGGTACAAATGGAATGGCTCCTTTTCCTTGGGCAAAAGACCCTAGAACAGGAAAAATTTCTTTTAGAAATCAACAAGTAGAAATAGACGAAAAACTATTAAAAAATATCGCAAAAGAAACAGATGGTAAATACTTTAGAGCAACCGATAACTCTAAACTAAAAGCCATTTATAGCGAAATAAATAAGCTTGAAAAAACAAAAATAGAAGAATTCAAATATTATAATTACACCGAAAATTATCGATTATTCGTATTTATTGCAGGTATCTTTTTATTATTAGAATTTTTATTAAAAAACACACTATTTAAAAGTTTTATATAA
>KGFFJA_01400 hypothetical protein
ATGAGAAATACATTATTTTACATATTCTTACTGATATATTGCGTTGGTTTTTCACAATCAAACAAAGTACAGGTTGAAATTGATACTACTAATATTCGTATTGGTGAACAATTTCAATATAAAATTTCAGTAAATGAAACTGAAAACGTCATCATTCCGAGTTTAACGAATTTAAAAGGATTAGAAATTGTTGATTCTTTAAAAATTGAAAACATTAAAAATAAACTAGTTAAAAAATATATTTTAACTGGTTTTGATAGTGGAGCTTTTTACATTCCGCAACAACAAATTTTCATTAAAAATCAAGCTTATTTAACCGATAGTTTACTTATCAATGTAGCTACAATTGCTATTGATACTACAAAAGCTCAAAAATTTGGTATCAAAGGTATCAAAACTGAAGGATATCAATATAATGATTTTGAACAGTATTTTTGGTGGGTAGTGGCATTACTTCTTTTAATTGGAGCACTACTCTATTATTTTATTATCAGAAAGAAAAAAGAAATTAAAGAAGAAGTTATTGTTCCATTATTGCCTCCGTATGAAGAAGCTATCGAAAAATTACAAGCTTTAGATAAAAAATTATTGTGGCAAAATAATCAAACAAAAAAATATTATAGTGAACTAACAAATATTGTTAGAGGTTATATTGAAAGAGAGTTAAAATTACCTGCTTTAGAAATTACAACCGATGAATTAATGGATGTTTTAAATGATTTTAACAATATAAAATCGATTGAAACAGATAAAGAAACCATCTATAAATTAAAAAAATTATTACAAGAATCTGATTTGGTAAAGTTTGCTAAATCGAAACCGATGGATTATCAAATTGAACAAGATCGTAAAGATGCTAAAAGCATTATCGATAATTTAAAACCTAAAAAAGAAGCAATAGAAGATGAAGTGGAATAA
>KGFFJA_01405 VWFA domain-containing protein
ATGGACACTAAAGAATTACTAAAAAAAGTTCGTAAAATAGAAATTAAGACACGTAGGTTGTCTAATCATATTTTTGGAGGAGAATACCACTCAACCTTTAAAGGACGTGGTATGACTTTTTCTGAAGTACGCCAATATCAATATGGTGATGATATTAGAGCTATTGATTGGAATGTTACCGCACGTTATAACGAAGCTCATATTAAAGTTTTTGAAGAAGAACGTGAGCTAACTATGATGTTACTTGTTGATGTTTCTGGTTCTGAATCTTTTGGTACTTCTGAGCAATTTAAAAAAGATACCGTTACCGAAATTGCAGCAACACTTGCATTTTCTGCCACCAAAAATAACGATAACGTAGGTTTGATTTTATTTTCTGATAAAATGGAACTTTATATTCCTCCTAAAAAAGGAAAAAGTCATGTATTGCGAATTATTCGAGAATTAATCGAATTTAAACCAGAAAGCAAACAAACAAATATTAATGAGGCTTTAAAGTTTTTATCGAGCATCACCAAAAAGAAAGCCATTGTTTTTGTGCTTTCTGATTTTATGGATGATGATTATGAACATACTTTAAAACTTGTTGGTAAAAAACACGATGTAACTGGTATCAGAATTTATGATAAACATGATGAAGAAATTCCAAATTTAGGAATGGTACCAATGCAAGATGCTGAAACAGGAAATATACACTTGGTAAATACTAGTTCTAAATCTGTTAGAAATCAATACAAAGAAAATGCTTTACGATTAACCGATTATTTTGAAACAGCTTTCAAGAAAAGTGGCTCAGGTACTATTAATGCTAGAGCAGATGAGAGCTACGTAAAAAAATTATTAGGCTACTTTAAACAAAAATAA
>KGFFJA_01410 ATPase
ATGGATGTAGATGTAAGAGCTATTAATGAAAAGGTCGAAAGAGAAAGTGCCTTTGTTGATGTATTAACAAATGAAATGAATAAAGTCATTGTTGGGCAAAAACATATGATTGAACGATTACTTATAGGACTTCTTGGTAACGGACATATTTTATTAGAAGGAGTACCTGGTTTAGCAAAAACTTTAGCCATTAATACCTTATCGAAAGCTGTACAAGGTAGTTTTAGCCGTATTCAATTTACACCCGATTTATTACCTGCTGATATTGTAGGAACAATGATTTACAACGTAAAACAAAATGAGTTTACCATTAAAAAAGGACCTATTTTTGCCAACTTTGTATTAGCTGATGAAATTAACCGTGCGCCTGCTAAGGTACAATCTGCATTATTAGAAGCAATGCAAGAGCGTCAAATTACTATTGGTGATGAAACTTTTAAGTTACAAGAACCATTTTTAGTAATGGCAACACAAAACCCCGTAGAACAAGAAGGAACATATACACTTCCTGAAGCTCAGATTGACCGTTTTATGTTAAAAACAGTTATTGATTATCCAAAAATTGAAGACGAACAATTAATTATGCGTCAAAATTTAAACGGAAGTTTTGGAAAAGTAAATCCTGTAATTTCTGTAGAAGATATTTTAAGAGCTCGTAAGGTTACAAACGAAGTATATATGGACGAGAAAATTGAAAGATATATTCTTGATATTATTTTTGCAACTCGTTATCCTGAAAGATATAATTTAGAAAAATTAAAACCATTAATTAGTTTTGGAGCTTCACCTCGTGGAAGTATCAACTTAGCTAAAGCAGCTAAATGTTACGCTTTTATTAAACGAAGAGGTTATGTAATTCCTGAAGATGTTCGTGCAATTGTACACGATGTATTACGTCATAGAGTTGGAATTACTTATGAAGCAGAAGCAGAAAATATTACTTCGCTTGATATTATTGACGCTATAATTAATGAAGTACAAGTGCCTTAA
>KGFFJA_01415 TonB-dependent receptor
TTGTTATATTGTTACTTTTTGGTGTTTAAAATTATTGTTTTTATAGGTTTTTTTTATGAAATAGGTTATTATTGTGAAGAAATTAACTTTTTTAAGAATAATAAAATTATGTTAAACTACCATTTAAGGAAGCGTAAAATACAAATTATCAGTTGTTTTTTATTGATGATATTAACCACAATTACATCAATATTTGGGCAGACAATAAAAGGAAAAGTCGTAGATGAAAGCGGACTTGGGATTCCTTTTGTTAGTGTTTTAAAACAACACACAGTAAACGGGGTAAGTACTAATGAACAAGGAGATTTTTCATTAGATGTTGAAAAAATGCCTGTTACGTTGGTTTTTTCATCGGTAGGATTTACCACTTTAAGTAAAACAATCAATAAAAATAATTATATCACAATTATTTTAAAGGAAGGAAATGTTTTAAATGAAATTATTTTAACAGGAAACCGATCAAAACCACGAACAATTTTAGATTCAGCTGTACCAATCGATAATGTTAGCGTAGGCGAATTACAAGCAACAGGGCAAACAAATATTGATAAAATGTTAATGTATGCAATACCTTCATATAATGCAAGTAGTCAAACCGTTTCAGATGGAACAGCACATTTTGACCCAGCCGATTTAAGAGGTTTAGGACCTAGTAGAACCTTGGTTTTAGTAAACGGAAAACGTAAAAATCAAAGTGCCTTAGTGTATGTAAACGATACGCCTGGTAAAGGTGAAGTTGGTGTGGATATGAAAAGTATTCCAACCACAGCGATTGAACGAGTAGAGGTATTACGTGACGGTGCATCGGCACAATACGGGTCGGATGCTGTTGCAGGAGTTATCAATATTATTTTAAAGAAAAATATCAAATTTACACAAGTCGATATTACTTCAGGAATTACTAGCCAAGGCGATGGAGCAAATGTTTCGGCATCAGCGAATCATACGCTTACCTTTGGCGAAGGAGGTTTTTTAAATGCGTCGCTTGATTTGAGTTATCAAGATAAAACAAACAGAGCAGGTGAACCAGGAAAAGACGATTTATTTGACGTAGATAATCAATGGACAAAAGAAAATCCTGCTTTAGGAATGACTATCGGACAGGCAGAAATGAAAAAAGGGGCAATTTTTTTAAATGCTGAATATCCTTTAGATGAAAATACCAAATTATATGCTTTTGGAGGTTTTAACGCAAGAAAAGGAACAAGTTTTGCCTTGTATCGTCCGCCCTATTGGATTACCAATGATTTTGGTTTATTAACGCCAAAAGGAAAAACATACAGCGGTTTTCAGCCTACTTTTGAAACAGGAATTCAAGATGTTTTAGTTACCGCAGGAAGTAAATTTATGTTAGGCGAATTCAATGCCGATGCAAGTGCGAGTTACGGTAAAAATTCGGTAGATTACACCATCGGAAATACCATTAATGTTGATTTAGGAGCAAAAAGCCCTACTTCTTTTGATGCAGGAGCCTATGCTTTTAGCAATATTATTGGAAACTTTGATGTAAGTCGTTCTTTTGGAGCTGTAAGTATTGGTTTCGGATTTGAAGCACGTCAAGAACAATTCGAGGTTATTAAAGGAGAAGAAGCTTCTTATTATAAAAGTGGTGCACAATCTTTTCCAGGATTACAACCAAGTAATGCTTTAAGTAAAACAAGAACAAATATCGGCGGATACACCACATTAGATTGGGATATTACTGATAATTTTTTAATAGGAGGAGCTGCTCGTTATGAAGAATATTCAGATTTTGGCGGAAACACTTCTTGGAAAATTAATTCAAGATATAAATTAGGAAGCGCTGCTGTTTTAAGAGGATCTTACGGAACAGGATTTAGAGCGCCCTCATTACACCAAGTATATTTAAGCAATATACAAACCTTAATTTCTGATGAAAAAATTTCAAATCAAGGAACATTTAACAATGTAAATTCGGTAATTAAAGGATTAGGCGTTGCTTCTTTATTTGCAGAAACATCTAAAAGTATTTCGGCAGGTTTAACGGTAAAAGCATCGAACGATTTTACAATTTCGTTAGATTATTACAATGTTAAAGTAGCCGATAGAGTTGTTTTTTCAGGAGAAATTGGCGGGAAAGATGACAACGGAATGCCAAATGCATCCGTGCAAAAAGTATTAGATGAAAATAAGGTAACGAGTATCAAATTTTTTATCAATGCGGCATCTACGAAAACTTCAGGTTTTGATTACACGATGCGTTATAAAAATATTGATTTTGCTTCAGGAAAACTAGCCTTAAATTTAGCTTTAAACGTGAATAAAACCAAGTTAGAAGGCGAGGTAAAAACGCCTACTAAATTATCAAATTATAAAAACGCTATTTTTAATAGAAAGGAGCAGTCAAGAATTATTAGTGCCCGACCAAATACCAAAGTTTCTTTTGGTACAAATTATAAACGTGATAAATTTAATGCCAATATAAACAACACCTATTTTGGCGAAGTAATTTGGCAACATGCTTCGGATGCTCAAAAAGACCAAACCTTTGGCGGTAAAGTTTTAACCGATATATCTTTAGGATATGAACTTTCAGAGCTAATTTCATTTACAGCACAAGTGAATAATTTATTCAATGTGTATCCAGATACTATTGATACAAAAGGCGATGTAGTAACCGATTTAGGTGGTCGTTTTAAATATCCTTGGGAAGTAAATCAGTTTGGTTTTAGCGGAACAATTTTTAAAGCAGGCGTAACTTTTAAATTTTAA
>KGFFJA_01420 UDP-2,3-diacylglucosamine hydrolase
TTGATTTCTATAAACACTACTCTAAATAAAAAAATCTATTTTGCTTCCGATCAGCATTTGGGTGCGCCAACTCCTGAAAAAAGTTTTCCTAGAGAACAAAAATTTCTAGGTTGGTTAAACGAAGTAAAACAAGATGCCGAAGCTATTTTTTTATTAGGCGATTTATTTGATTTTTGGTTTGAATATAAAACAGTTGTTCCTAAAGGATTTGTACGTATTTTAGGGAAACTTGCCGAAATTAAAGACAGCGGAATTCCTATTTATTTCTTTGTAGGAAATCATGATTTATGGATGGTCGATTATTTTGAAAAAGAATTAAATATTCCTGTATATCATAAACCACAAGTTTTTAACATCAACCAAAAAATAGTTTTTATTGGGCATGGCGATGGTTTAGGACCCCACGATAAAGGCTATAAACGAATGAAAAAAGTGTTTACTTTTCCGATGTTTAAGTTTATGTTTAAATGGTTGCATCCTGATATTGGCGTTCGTATTGGGCAATATATGTCGGTTAAAAATAAAATGATTTCTGGCGATGATGATGCCAAATTTTTAGGCGAAGATAAAGAATGGCTAGTGCAATATTGCAAGCGTAAACTAGAGACAAAACATTACGATTATTTTGTTTTCGGACACCGTCATCTTCCTTTAGAAATTGATGTATCTAAAAAAGTATCCGAAGAAAAAAGCATTTATATAAATACCGGTGATTGGGTTAAATATTTTACTTATGCCGTTTTTGAAAACGATACACTATCGTTAAAAGAATATAGATAA
>KGFFJA_01425 tRNA-specific adenosine deaminase
ATGGAAATAAATCCTTTTGACGATACTTATTTTATGAAACAAGCTTTGCAAGAAGCTCAAATAGCTTTCGATAAAGGCGAAGTTCCTGTAGGTGCTATTGTTGTTTTTAAAGATAAAATAATTGCCCGAGCGCATAATTTAACTGAAATGCTAACTGATGTAACAGCGCATGCAGAAATGCAGGCTTTTACATCTGCATCTGATTTTTTAGGCGGAAAATATTTAAAAGATTGCACTTTATATGTAACGCTTGAACCTTGTCAGATGTGTGCGGGTGCAAGTTATTGGGCACAAATCGGGAAAATTGTGTACGGCGCTAGTGAGCCGAAATTAGGTTTTTCTGTGTTACAAACCAAGTTACATCCTAAAACTAAAGTTATATCGGGGGTTTTAGAGGAGGAATGTGGTTTTTTATTGAAGAAATTTTTTGCTGAAAAACGAAATTTGAATTAG
>KGFFJA_01430 Flavo-1 RNA
TCTTAGCCCCGATTGAAGCATTTGTTTGAGCTCTTTTTTTGATTTTTCTTCAAAAAAAAGCGAGTGCGGAAAGCGGGAAATAGC
>KGFFJA_01435 Methylated-DNA--protein-cysteine methyltransferase
ATGAAATTTCAGCAATTACCACACAAAATTCTAAAGATATTTTTAGTGTCTAATTTACAAACCACCTATTACAAAACTCCCATAGGAATTGCAAAAATTATGGGAAATACAAACGGAATTCAGGCTATTTTTTGGGTAGATAAAGTTACAGAAACCCCCACAAAAACGCCTGACTGTTTGCGCAATTGTGTGGTGCAATTATCCGAATATTTTGCAGGAATACGAACAACTTTCGATTTAAAATTAAATCCGCAAGGAACAGATTTTCAACAAAAAGTTTGGGCAGAATTATTAAATATTCCATTCGGAAAAAGCACAACTTATTTACAGCAATCAAAACAATTAGCAAACCCGAAAGCCATACGAGCCGTTGCATCGGCAAATGGTAAAAACCCCATTCCGATTATAATTCCTTGTCATCGAGTTATCGGTTCAGACGGTTCGTTAACAGGATATGCTGGCGGTTTATGGCGTAAAAAATGGCTTCTAGAACATGAAAGTGATTGTAAACAGCAAAGTTTATTTTAA
>KGFFJA_01440 Hydrolase TatD
ATGATTACCGATACACACACCCATTTATATTCCGAAGAATTTGACCAAGACAGAACCGAAATGATACAACGTGCAAAAGATGCAGGCGTTTCTCGTTTTTTTATCCCAGCCATCGACAGTTCATCCACAGAAAGAATGTTCGATTTAGAAAAAAACTTCCCGAACGATGTTTTTTTAATGATGGGTTTACATCCGACTTATGTCAAAGAAAACTATAAAGAAGAACTAGCACACGTTAAAAAATGGATTGACAAACGCCCTTTTTATGCCATCGGCGAAATTGGGATTGATTTATATTGGGATAAAACCTTTGTAACCCAACAACAAGAAGCCTTTAGAACACAAATTCAGTGGGCAAAAGAAAAAAAGTTACCCATTGTAATTCATTGCCGAGATGCTTTTGATGAAGTTTTTGAAGTATTAGAAGCCGAAAAAGGTGCTGATTTATTCGGGATTTTTCATTGTTTCACAGGAACTTTAGAGCAGGCAAAACTAGCAATTTCATATAATATGAAATTAGGAATTGGCGGAGTTGCCACTTTTAAAAAGGGTAAAATCGATAAGTTTTTAAATGAAATCGATATAAAAGATATTGTTTTAGAAACCGATTCGCCTTATTTAGCACCAACACCTTACCGAGGAAAACGCAACGAAAGCGCTTATTTAACCAACGTTATTGATAAATTAGTTGATATTTACGGGCTAACTTTTGATGAAATTTCAGCAATTACCACACAAAATTCTAAAGATATTTTTAGTGTCTAA
>KGFFJA_01445 Acid protease
ATGGCAAGTTTGAAGAAAATATTAAAGAAAAAGAAGTATTCTAAAATAAAACTCCGCAAAAAGGAAACACATCACTTAGAATTAACTGCAAAAATAAACGGCATAAAAGGAACATTTATTTTAGATACAGGTGCTTCAAACTCATGTGTTGGTTTAGATTTGGTGAATCGTTTTAAATTGGTATCGCAAGAAAGCGAAGTAAAAGCAGCAGGGGCAGGGGCTATTGATATGGAAACTCGAGTGTCAGAAAATAATGTATTGAAAATAGGGAATTGGAAAACCACAAAATCTAGCTTGGTTTTGTTTGATTTGGTACACGTAAATACGGCGTTAACTCAGCACGATGCTACAGAGGTTGATGGTATTATCGGGGCTGATATTTTAGAGAGTGGCAAGGCTTTGATTGATTATGATAAAGGTATTTTGTATTTAAAGAAAATCAATAAAAAGAAGCTTAAAAAACTAGCTGAAAAAGCGGCGAAAAAACAAGGTAAAATAGCCCGAAAAATAGCAAAGAAAATAGCTCGAAAAAATGAAGGTAATTTATCAAAAGTGCCTTTTTAA
>KGFFJA_01450 Aminotransferase
ATGTCAAACGCATTATCAAACAGAATTAACAGTTTACCAATATCTCAAACTTTGGCGATGGCTGCTAAAGCAAGAGAATTAAAAGCCGCAGGTAAAGATATTATCAGTTTAAGCTTAGGAGAGCCTGACTTTAATACGCCCGATTTTATTAAAGATGCCGCCATCGAAGCAATTAATCAAGATTATAATTCATACACACCTGTTGATGGTTATGTAGAGTTAAAAGAAGCTATTTGTACAAAATTTAAGCGTGATAATAATTTAAGTTATGCGCCAAACCAGATTGTCGTTTCAACAGGTGCAAAACAATCGATTGCAAATATTGCACAGGTGTTATTAAACCCAGGCGATGAGGTTTTATTACCTGCTCCTTATTGGGTAAGTTACTCGGCAATTGCTACTTTATGTGAAGCTAAATTTGTTGAAATTCCTTCTTCTATTGATACGGATTTTAAAATTACTCCAGCACAATTAGAAGCAGCAATTACGCCTAAAACAAAAATGATTTTCTTTAACTCGCCAAATAATCCAAGTGGAACTATTTATACCGAGGCAGAATACAGAGCGTTGGCGAAAGTATTAGAAAATCACCCAAATATTTATATTTTATCGGACGAAATTTACGAACATATTAACTACGGAACACAGCATTTTAGTTTTGCAGCTATCGAAAATATGTACGACCGTACCATTACCGTAAACGGATTAGCGAAAGCATTTGCGATGACAGGTTGGAGAATTGGTTTTATCGGTGCGCCACAATGGATTGCTAAAGCGTGTACAAAAATGCAAGGACAAATTACTTCAGGAACAAACTGTATTGCACAACGTGCTGCAATTACGGCTGTTTTAGCAGAACCTAGTAAAATTAAATATATGGTTGATGAATTTAAAACTCGTAGAGATTTAGTTTTAAGTTTATTTTCAGAAATTGAAGGATTTAAATTAAATATTCCTGAAGGAGCATTTTATGTTTTTCCTGATGTATCTTCTTTCTTCGGAAAAACAATTAAAGGACATGAAATTAAAAATGCTAGTGATTTTTCTATGTTATTATTAGAAGAAGCAAATGTAGCAACCGTAACTGGTGAAGCTTTTGGTGCACCTGCTTGTATTCGTATGTCGTATGCGGCTTCGGAATTACAATTACGTGAAGCAGTTAGAAGAATTAAAGAAGTATTAAGTTAA
>KGFFJA_01455 Fatty acid desaturase
ATGAAGACTATAAACTTCTCACGAACAAACAATGTAAAGTTCTTTCGAACGCTAAATAAAAAGGTAAACACCTACTTTAAAGAAAATAATATAAAGCGTACGGGGAACTGGAAATTGTATAGCAAAGCAATTATTATGTTTGCTACTTTTTTAATTCCTTTTGTATTAATATTAACAGTAACAATGCCTGAGTCAACAATGCTTTTACTTACCGTTATTACAGGAATTGGTATGGCAGGTGTTGGTATGAACGTAATGCACGATGCAAACCACGATTCTTTTTCAAGCAAAAATTGGCTGAATAAATTAATGGGAAGCAGTATTTATATTTTAGCAGGAAACGTATATAACTGGAAAGTACAACACAATGTATTGCACCATACTTTTACCAATATTAAAGGACATGATGAAGATATTGACGCTGGTAGAATTATCCGTTTTTCGAAGCATTCAAAATGGTTACCTGTGCATCAATTTCAAAAATTTTATTCAATATTTTTATACGGGTTATTAACTATTAACTGGGCTATTACTACCGATATAAAACAAATGAGTAGTTATTTAAAACGTAAGTTATCGTATGGTAAATTTCCTAATCCGAAGGTAGAATGGACAAAATTAGTAATTTCTAAAATTGTTTATTATTCATTATGGATTGCATTGCCATTATTGGTTTTAAACATTGTTTGGTGGAAAGTTTTACTAGGTTTTTTTGTAATGCACTATACTGCAGGGATGATTTTAAGCGTTGTTTTTCAATTGGCACACGTAGTTCCAAAAACAGAAATGCCATTACCCGATAAAGATGGAAATTTAGAACACACCTGGGCAGTTCATCAATTATATACCACCTCTAATTTTGCACCTACAAACTGGTTGGTTAACTTTTATACTGGTGGATTAAATCATCAGGTAGAACACCATATTTTTCCGCATATTTCGCATGTTCATTATAATAAAATAGCAAAAATAGTCAAGGAAACTGCCCAAGAATTTGACTTGCCATACAACGAATACAAAACAATGACAAGAGCTTTTATTGAGCACTTTAAACAATTAGGAAGTTTGGGTGAAAAACCTCATGCAGCTTAA
>KGFFJA_01460 Ribosomal RNA small subunit methyltransferase G
ATGGAACTTATAAAAAAATATTTTACCGACTTAACGGAAACACAATTAGCACAGTTTTCAAAATTACAAGAACTATATGAAGATTGGAATTTAAAAATTAACGTAGTTTCTCGTAAAGATATTGATGAATTATACTTGCGTCATGTTTTACATTCTTTAGGTATAGCTAAAGTTATGCAATTTAAACCAGGTTCTAAGGTTATGGATGTTGGTACAGGAGGTGGTTTTCCAGGGATTCCATTAGCTATTTTATTTCCAGAAACTCAGTTTCATTTAGTTGATTCTATTGGGAAAAAAATTAAAGTAGTGAACGAAGTTGTAGAAGGTTTAGGTTTACAAAACGTAAAAACTACCAACGGACGTGTAGAAGAAGTAAAAGATACTTACGATTTTATTGTAAGTAGAGCAGTGGCACAAATGGAAACTTTTGTTGGTTGGACAAAAGGAAAAATCGCTAAAAAACAAAATCACGATTTAAAAAACGGAATCTTATATTTAAAAGGTGGTGATTTATCGGAAGAATTAGAAAAATATACTTCGGCAACTATTTATAATTTACCAGATTTCTTTGAAGAAGATTTCTACGAAACTAAAAAAGTAGTGCATTTAGGAATGAAGTTTAAATAA
>KGFFJA_01465 DUF6428 domain-containing protein
ATGAAATTATCAGAAATTAAAAATCATTTAGCATCATTAAAAACAATTGCTTTTCAATTACCAAATGGAGAACTTGTACCAAATCATTTTCACGTAACAGAAGTTGGAAAAATCACCAAAAACTTTATTGATTGTGGCGGAACAGTAAGAAATGAAGAAGTTGTAAACTTTCAATTATGGAAAGCTGATGATTATGACCACAGATTACATCCTGAAAAATTAATCAATATTATTGAACTTTCTGAAAAGCTATTAAATATTGCTGATTTAGATATTGAAGTAGAATATCAAGGAAGTACTATTGGAAAATATGGATTGGATTTTGATGGAACTAACTTTTTATTAACAACCACATTAACCGATTGCTTAGCAAAAGATAAATGTGGAATTCCTGAAAAACCAAAAGTAAAAATAGCAGAAATTAAACAACAAACAAGTTGTGCACCTAATTCGGGATGTTGTTAA
>KGFFJA_01470 Transcriptional regulator
ATGGGACTTACAAAATCAGAAATATTTACATCCGAACAAAACAACCTTGCTAACATTGCAAAAGTACTTGGACATCCTGCTCGTATTGCTATTTTACAACATCTTTTTAAAATTAATTCCTGTGTTTGTGGTGATTTAGTAAATGAAATAGGATTGGCACAACCTACTATTTCTCAGCATTTAAAAGAATTAAAAAATGCCAAACTTATCAAAGGAAATATATCAGGAACAAGTGTTTGTTATTGTATCGACAAAGAAAATTGGACGCAAATTAAAAATTTATTAAACAGTTTTTTAAACTTAGATGAAAATCAAAATAATTGCTGTTAA
>KGFFJA_01475 Glycolate utilization protein
ATGAATATAACTTTATCCGAAGCAAAAAAAGTAATTGCTAGTGCAACTTTAAAAGCAGTAGCTTTAAATACAAAAATGAGTATTTCAGTTGTAGATGCTAGCGCTAGTTTAATAGCTTTTGAACGTATGGATGGTGCTTTTATTGGTCCTATTGATATTGCTATGAAAAAAGCTAAAACAGCCGCTTTATTCGGAAAAGATACTAGTATTCTTGGCGAATTATCGCAACCTGGAGAACCTTTATATAATATTGAACATTCTAATAATGGGCTGATTACTTTTGCTGGTGGCGTTCCTATCAAAAATAAAGACGGAATTATTATTGGCGCTATTGGTGTTAGTGGTAGCACGGTGGAAAATGATTTGGAGGTAGCTAAAGCTGGTGCAAATGCTATTTTAGAATAG
>KGFFJA_01480 Flavo-1 RNA
GCCTAGCCCCGATTGAAGCATTTGTTTGAGCTCTTTTTTTGATTTTTCTTCAAAAAAAAGCGAGTGCGGAAAGCGGGAAACTGC
>KGFFJA_01485 ATP-dependent RNA helicase RhlE
ATGAAGTTTACAGATTTACATCTTAATACCGATATTTTAAAAGCACTTAGTGAAGAAAAATATCACACAGCTACGTTAGTACAACAAAAAGTAATTCCGTTAGTACTAAATAAAAAAGATGTAATTGTTGGCTCGCAAACAGGGTCGGGTAAAACAGCTGCTTTTGCTTTACCAATTATCAATAATTTACTAGAAAAACAAGATTCTGAAAAAAATCAGAAGAAAATAAAAGCTTTAATTATTAGCCCTACAAGAGAGTTAGCTATACAAATTGAACAAAGCTTTAATACCTATGCAAAGCACACAAACATACTTACAGGAGTTGTTTATGGAGGAATATCAACCAAAGCACAAAAAGAAGTTTTAGCCAAAGGAATTGATGTTTTAGTTGCAACACCTGGGCGTTTAATAGATTTACACGAACAAGGTAGTGTAGATTTAAGACTCTTAAAAACGTTTGTTTTAGATGAAGCTGATTTAATGCTAGACATGGGATTTATCAATGATGTAAAAAGAATTGAAGAACTTTGTCCTCGTAAAAAGCAAACCTTATTATTTTCGGCTACAATGCCCGAAAAAGTGAGTGAACTGGCTAAAGAAATGCTTTATAATCCTGAAACAATAAATGTTACTCCGACTAACAATACTGTTAATAAAATAGGGCAATTATTATATTATACGCCTAAAAAACATAAAGTAGATTTATGTTTACATTTATTACGCAACACAATACAAGGGCGTATTATTATTTTTAGACGTACAAAATACGGAGTTGATAAATTAGAGCAAACTCTTATTAAAAACGGATACAAAGTAACTAGTGTTCACGGAGATAAAACTCAAATTTTACGTAATAAAGCTATTGAAGATTTTAAAAGCAACAAAGCAAATATTTTAATTGCTACCGATGTTGCCGCTCGTGGTATTGATATTCATAAAATTGATGCCGTAATTAATGTTGATATTCCTAATGTTCCTGAAACTTACGTTCACAGAATTGGTAGAACTGGTAGAGCAGGAAAATCAGGAATTGCATTTTCATTATGTGGTGCCGATGAAACTAGCTACATAAAAGGTATTCAAGAATTATTAAAAAGACCAATTAAAGTTATTGAAGACCATCCGTTTTTATTAGTAAAACCTAAACATAAAAAACAACCAAATACCATTAGTAAAAACAAAAAAGGACGAAAATCTGAAGCTTCTAAAAAGAAGAAAAAACGTTGGTATTAA
>KGFFJA_01490 Glutaminase
ATGAACTACAAAAAAATAATACAAGAAGTATTTTCAAAAGTTGAAAATATTGAAAACAAAGGTGCTTTAGCTTCTTATATTCCTGAATTAGCTAGTTTAAATCCTAATAAGTTTGGTGCTCATATTTCTACAACCAATAATATAAGATATGGAATAGGTAATTATCAAGAAAAATTTTCTATTCAAAGTATTGCTAAAGTTTTATCACTTTGTTTAGCTTACAAAATACTTGATGGAGATTTATGGAACAGACTTGGAGTTGAACCTTCAGGAAATCCTTTTAACTCGCTTCTTCAACTAGAAAATGACAACGGAATACCTCGGAATCCTTTTATTAATGCAGGAGCAATTGTTATTTCAGATGTTCTTATCAGTAATTTAAAAAATCCTAAAGAGGATTTATTAACCTTTATTAAAAGTCTTTCTGGTAATAATGATATTAATTATTCTGCTAAAATTGCAGCTTCCGAAAAATCTGTAGGTTATAGAAATGTAGCGCTTTGTAATTTTATAAAATCCTTCGGAAATATTAAAAATGAACCAAGTAAAGTACTCGATTTTTATTTCGATTTATGCTCGTTAGAATTAAGCTGTGAGCATCTATCTGAATTATTTTTATTCTTAGCTAATAACGGAAAAGCACCTCATAATAATGAGCAGATAATATCTAAAAGTCAATCAAAAAGAATCAATGCTTTAATGCAAACTTGCGGTTTTTATGATGAGTCTGGGCAGTTTGCTTTTAAAGTAGGTTTAGCAGGAAAAAGTGGTGTTGGTGGTGGTATTATTGCTATACTTCCAAACCAATACAGTATTGTTGTTTGGAGTCCTAAATTAAATAAAAAAGGAAATTCTTACAAAGGAATGAAATTTTTAGAGCGTTTTACTACTTTATCAGAACAATCTATTTTTTAA
>KGFFJA_01495 L-glutamate gamma-semialdehyde dehydrogenase
ATGGCAAGAGGATTTTTTAAAGTTCCAGAAGCAGTAAACGAACCTGTAAAAGGATACGCTCCTGGTTCTCCAGAAAGAGAAGAGTTATTAGCTACTTACAAAGCGATGTATAATAGCAATATTGATGTGCCAATGCATATTAATGGTGAAGAAGTTAGAACTGGAAACACTAAAAATATTACACCTCCACACGATCATAAACACGTGGTTGGTCAATATCATACAGCAGATAAATCTCACGTAGATACTGCTATTAGTACTGCTTTAGCTGCAAGACAAGAATGGTCTAGTACTTGTTGGACTGAGCGTGCTTCTATTTTCTTAAAGGCTGCTGAATTATTAGCTGGTCCTTATAGAGCAAGAATGAATGCTGCAACTATGATTGCTCAATCTAAAAACGTTCACCAAGCTGAAATTGATGCAGCTTGTGAAATGATTGACTTTTTCCGTTTTAATGTACAGTATATGACTGATATATTTAAAGATCAGCCATCTTCTGCACCTGGAATTTGGAACAGAGTTGAATACAGACCATTAGAAGGTTTTGTATATGCAATTTCTCCTTTTAACTTTACTTCTATTGCAGCTAACTTACCTGCAGCAGCTGCCTTAATGGGTAACGTTGTTGTTTGGAAGCCATCTGACCATCAAGCATATTCTGCGCAAGTAATTGTTGATTTATTTAAAGAAGCTGGTTTACCTGACGGTGTAATTAACGTTGTATATGGTGATCCTGTTATGATTTCTGATACTGTATTAGCGTCTCCTGATTTCTCTGGATTACACTTTACAGGTTCAACTCATGTTTTCAAAAACTTATGGAAACAAATTGGAAATAACATCCATACTTACAAAACATATCCAAGAATTGTTGGTGAAACTGGTGGAAAAGATTTTATCTGGGCTCACAATTCATCAAACCCTTTACAAGTTGCTACTGCAATAACTAGAGGTTCTTTTGAGTACCAAGGTCAAAAATGTTCTGCGGCTTCACGTGCTTACATTCCTGCTTCTATGTGGGAAGAAGTTAAAGGTCATTTAATTGCGCAAACTAGCGAAATTAAAATGGGTTCTCCTGAAGATACTAGCAACTTTGTTAACGCTGTTATTCATGAAGGTTCTTTTGATAAAATAGCTAGTTTTATTGATGCTGCTAAAGCTGATGCTGATGCTGAAGTTATTATTGGTGGAAACCACGATAAATCTGTAGGATACTTTATTGAGCCTACTGTAATCGTTGCTAAATCGCCTACTTATGCAACTATGACAACTGAATTATTCGGTCCTGTTATGACTATTTTTGTATACGAAGATGCTGAATGGGAAGCTTCATTAAAATTAGTTGATGAATCTACTGAATACGCATTAACTGGTGCTATCTTTTCTACGGATAGATACATTGTTGAAAAAGCTTCTAAAGCTTTAGAAAACGCTGCTGGAAACTTCTATATTAACGATAAGCCAACTGGAGCTGTTGTAGGACAACAACCATTTGGTGGTGGTAGAGCTTCTGGAACAAATGATAAAGCAGGTTCTGCTCAAAACTTATTACGTTGGACTTCTGTTCGTTTAATTAAGGAAACTCTTGTATCTCCTTCTAGCTACAAGTACCCTTTCTTAGGATAG
>KGFFJA_01500 Flavo-1 RNA
GCCTAGCCCCGATTGAAGCAATTGTTTGAGCTCCTTTTTTTGATTTTTCTTCAAAAAAAGAGCGAGTGCGAAAAGCGGGAAATTGC
>KGFFJA_01505 hypothetical protein
ATGTTGTTATTTACAAGTTGTTTTGAGTTTGTAGAAGAAATATCTTTTCATAAAGATGGCTCAGGGACAGCTACATTTACACTAAATTTAAGTACAAGTAAAACCAAAATAGCCTCTATATTATTATTAGACAGTATAAACGGATATAAAGTTCCATCGAAAGTAATAATTCAAAAAAAAGTAGCTGTTATTGTAAAAAAAATGAAAACTATTCAAGGAATTCACCAAGTAAAAAACAGCTTAAATTTTGATGATTTTATTGTAAGTATTTCTTGTGATTTTGATACTGCAAAAGCACTTAACAGTGTTTTAGCAACTTTTAGTAATAAAAAGGACGCATTAGCATTACAAAAAAAACCTCATTTTAAGTACGATAAAATACGTAAAACCTTCATCCGAAGTCATCATTTTAATATCGGAAAAGAGTTTCAGAAAACAAAAATGCAGGATAGAAAAGTTTTTGAAACTGCTAGTTACACCAGTGTGTATCGTTTTGAAACGCCTGTAAAATCGTACTCAAATAAACTTGCTAAAATATCAAAAAGTAAAAAAGCAGTGTTTTTACGTGTAAATGCTCAAGAAATTATCAATAATAAACAAACGATAAAAAATAATATTAAACTACTAAACTAA
>KGFFJA_01510 hypothetical protein
ATGAAAAAACTAATTGCTACCCTACTATTTATAAACATATTTGTTGCTTTACAGGCTCAAAAATTAGAAAACAAAATTCCCAATACTTCCGATATTGTAGTCGTTGCTGATGCTGATAATTTATTCAAATTAATAAACATTTCAGAAATAGACAACAGTTTTTTAGGTGAAGAAATGTTAAAAGTCATTAATAGAAGCAGAGAAAAAAAAGTAAGCTCAGTGGGTGGCGCAGGAATTGCTATAAAATCAAACGCGTATTACTTTTTTGAAAGAACTGATAGTATTTCATACCATACATTTTTAGTGAAAATCAACGATAAAGCTCGTTATCAAGCGATGTTGAAATCAAGAGATTTAAAGAAAATTAAAAAAGAACAAGGGTACAGTTATATTCAAAAAAATAGCGAATTAATGCTTTGGAATAATGAGTTTCTTGTTTTTGTAAAAGGCGATAAACACCGTGGGTATTTTAAGCAACATACCGAGCGTTTTGAAAAACTAAAAGAAGAAGGACAATCGATGTATGCTGTAAAAAAATCCCTGTCAAAACAATGGATTTTACAAAAAGGATTTTCAATAGCAACTAATGGTTTATTAACTTCAATTGCGGTAAACCCAAGCTTTCAAAAGGCGAAAAAAAGAAATGCTGCCGCAACACTTTGGGTGCGTAATTATGGTGAATTAATAGCCGATGTAATTGGCTCTTTAGGAAGAGGTTTAAAAACATCAATAGCTTCATTAATGCCTCAAAACGGTGAAAATATAAACGGAATAGAAACGGTAACAGCTAATCTGTTTTTTAATAAAAAAAATGCCAATTTATTATTAGAAATGACTGTTAGCGATGACATGAAAAAATCGTTCAAAAAGATTTATAATCAAAAAATGAACAGCACTCTAATTAATAGTTTTAATCATGATAATGCCTTGGCTTTTTGGAGTGTTTCTATAAATACCGAACAATTATTGCTAGAATATCCGGCAATGGTCGACAAAATGTATGGCGGAATGTTTCCAAAATTTAGTCAAGAAATTAGCCTTGTTGGCGATGTATTATCATTAATTATAGATGAAAAAGCAATGGCAAGCTTAGTTACTGGCGATGCTTTATTTGTATTAAATGGTTTTGAAAAAAAACAAGTATCTTATAAATCATATAAATATGATGACAATTATAAACGTAAAGAAATAACTAAAACAAAAGAAACATTAATGCCCGATTTTACTTTTATGATGGGCTCAAAAGAAGAAAAATTACTAACAAAATTATTCAAATTAGGGCAAAAGCACAAGCTAGTAAAAGGAGCAAAAAATGTTTTTGAATTGGATGTTAAAAAAGCAAAATTACCTATTAATTTATATGCGGTTATAAAAAATGAGGTGCTTTATATTACAAACTCAAAAGTAAGAGCGATAAAATTATCGGTAGGAAAAAGAAGTTTTAAAACAAGAAAACACCGCAAGTTAATTAAGAAAAATTCAAGTGTTTTATTTGCCGATGTAAATGCGTTACTTGCTCATTTACCAAAAAAATCATTTCGAAGTACTGAAAGAAAAATGATTGCTTTTTCGAATGATAATATTCAGGATGTTCGTTTTGTAGTTTCAAAAATGAAAGGAAACAAAATAGCGTCAAAAGTTGAATTAAATACTAACGGTAAACAAGAAAATACCTTAAAATTATTGTTTGATTTTATAAATAATATTGCAAAGTAA
>KGFFJA_01515 hypothetical protein
ATGTTTAAAAAAGTATTATTTGTTGTTTTTCTACTGATTAGTACGCTGTTTGCCTTTGGGTATTTTAAGTATTATCCCAGAGAAAATACGGCTGTTAAAATACCTGTTTCTGCGGATGTAATTATTCGTGTAAATTTACGTGAAATAGCATATAACATGTTAAAGGATGTTGTAAAACATCCTTTAACATATTTAAAATCGTCTAAAAAAAATAAGCAAACTAAAGGGGGGTCTTTGTTTGAACAGCTTAAAATTCCTTCGGATGTTTTTTTTTACAGTAATAAGGATATTTTAAAAAATACTTGGGTAAGTACTGTTATTGAAATCAAAAATAAAGCGGATTTATTATCATTTTTTAATCAAGATAAATTTGTTAAAAAGAGTATTGAAGATGCGGATTATTTTATCAATAAAAATACTGTTTATCTTATCAATAAAAATCAATTAAGAATTGTTTTTAATGTAGATGAAATTAATAAAGTTGAAACGAAACTAAAAACTATTTTAAATACAAAAGAGTATTTAAAAGATGAAAATAGTATTATTCAGAAATTAAAAAACAGCAAAAAACTTATTGCTTTATCAACTAAAAGTAATGATTTTTTAGCCCTTGGAATTGATGAAAATGAAATATCAATACTTGGAGAATTATCTGAAAAAAACACGCCTTTTTTATCCTCAGAAAAAAACATAAATAATGGCTTATTAGCAACTCTTTCAGGGAAAGTAAAGAAAACTTTTTTATTTGATTATCTAAAAAAATCATCAAAAGATAGGTTTGAAAAATTCACAAATTTATCAGTCGATAGTCTTCAAAGGCATTGGAATGGTGAATTTAATGCCAATTTAAATGCTTTTATCCAGAGAAAAGACACCATTATAACTTATAAATATGATGATGATTTTAATAAAATTGCAAAAACAACGATTAAAAAAACAATAATTCCTGATTTAAATGTAAGTTTTGGAGGCGGTGCTTTTTTAAATTATTTATCATCAAAAAAAGCAATAAAAAATATTAATGGAAAAGAAATATTACTTGTAAACCCGTTGTTTAAAACTTATGTTTATCAGCAAGAAAAGAGCTTGTTTTTATCTTCAAAATATAAATCTAATACTATTTTAAATAATGAAAAGAACAGGACTTTTAATCAGCACGCTAAATTTTTACTTTCTTTAGAGGTAGAAAAATATTTAAAAACCCAAGATACTTCTTTAGAAAATTTCACGAAGTATTTAGCTGAAATAAAAACAATAAAGGCGGTCATTAGTACTAATAATAAGTTGTGTATTAAAGTTTGTTTTAAAATAAGTGCGCCAAATTTTTTGTACCAAACAATTAAGTAA
>KGFFJA_01520 Protein ApaG
ATGTTACAACAAATAAGCAAGGGTATTAAAATAGCAATTGAAACCAATTTTAATGGTATTATTAACTACGGTGGATCTGAATATTTTTCTTTTAGTTATTATATTTCTATTGAAAATAACTCTACCAATACCGTAAAACTTTTAGAACGCTTTTGGATTATTATGGACGCTCTTAAAAACACAGAACATGTATCAGGTAAAGGTGTAGTTGGTGAAACTCCTATTTTAAAGCCTAACGATATTTTTAAATACCGATCAAACTGTTTTTTAGTATCAACAACAGGTGCTATGAAAGGAAACTACAAAATGATTAATACCCAAACTCTTGAAGAATTTATCGTTACTATTCCTACATTTCAATTAACAGCAAGCCCTTCTTTAAACTAA
>KGFFJA_01525 DUF5103 domain-containing protein
ATGATGAAAAAATTCTTAATCTTTGTATTTACTGCATTAAATATAGTAATATATGCTCAAAATATAAAAACAATTCAATTACGCCCAAAAAATAATACAAATCAATTTTCAGCAATTGTACGATTAGGAGAGGTTTTAAAACTATCTTTTGATGATTTAGATGCTGATAATAAAGAATATCAATACAAAATTGAACATATGACACATGATTGGAAACCAAGTAACTTAACTTCCAATCAATATATTAATGGTTTTGATGAAAATGAAATCATCAATATTACCAATTCTTTTAATACACTTCAACCTTACACACATTATAGTGTTGATATCCCTAATCAAAATACAATCATCACCAAAAGCGGAAATTATTTAATTTCTATTTTAGATGAAAATTATGACGTAGTATTTACAAGAAAATGTGTTTTTTATGAGAATATTACAACTGTTGGCGTTGCTGTTTTTAGAAGTAGAGAAGCAAAATCAAATAATAAAAAGCAAACTGTTCAATTTACCATAAATCATAAAAATTTAAATATTAACAATCCGAATCAAGAAATTAATGTTGCGTTATTTCAAAATCATAATTGGAATACGGTTCGTTATAATATTCAACCTAAATTTATAAAACCAGCACAATTAATTTACAACCATACTATTGAAACAAATTTTGGGGGTGGTAATGAATTTTTAAATTTTGATACTAAACATTTACGTAATACTAGTTTTAGTATTGCTAAAACTGAAAGAAAAGATATTTATCACAGTTATTTATATACTAATGAAGAACGAGTAAATAAAATATACACTTACAATCCTGATATTAACGGACAATTTATAGTAAGAACTTTAGAAGCAAACAACCCTAATTCAGAAGCAGATTATTCTATGATTCATTTTTCATTAGCAGCTTATGAAGCTTATCAAAATAAAGATATTTTTATTTATGGTGCTTTTAATAATTATCAATTATCCGAAGAAAACAAAATGAAATACGATGCTATTTCTGAAAGATACAAAGCTAATATTATATTTAAACAAGGCTTTTATAACTATAGTTTTGCGACATTAAATAACAATAATATAATTAACTTAAATGAAATTGATGGTTCATTTTATCAAACTGAAAACGAATATACTGTTATCGTATATTATAAGCCTTTCGGCGAAACTTACGACCGTATTATCGGACTTGGGAATGGTTACTTTAATCAAAATAAGTAA
>KGFFJA_01530 Na(+)-translocating NADH-quinone reductase subunit A
ATGTCAAAAGACATCCGTATTAAGAAAGGCTTGGACATCAAGCTCGTTGGCGAGGCAGCGCAAATAACTACCGAACTTCCGTTAGGTGGCGTGTTTGCAATTCAGCCAGATGATTTTCACGGCGTTATTCCAAAAATTTTAGCAAAAGAAGGTACCGAAGTAAAAGCAGGTCAAGCACTTTTTTATTCAAAAAGTGATGAGCGCATTTTATTTCCAAGTCCTGTTAGTGGTAAAATTTCAGAAATCGTTCGTGGAGCCAGAAGAAAAGTTTTAGCAATTAAAATCACTGCTGATGCACAGCAGCAATACAAAGATTTTGGAAAAAAAGATGTTGATGCAATGTCTGGCGAAGAGGTGAAAAACCACTTATTTGCTTCAGGTTGTTGGCCATTTGTAAAACAGCGTCCGTATGACGTAGTTGCAGACCCAAGCCAAGCACCAAAATCAATTTTTGTATCTGCTTACGCAAGTGCTCCTTTAGCAGCCGATTATGATTACGCCTTAAAAGGTAAAGAAGCTGAATTACAAGCCGCATTAACTGCATTAACAAAATTAACAACAGGTAAAGTACATGTTTCTGTTGCAAAAAGCTCAACATCATCACCATTAAAAGGGATGAAAGGAGTTGAATTGCATAATGTATCAGGACCACACCCTGTTGGTAATGTGAGTACACAAATTGCACAAATAGACCCTATTAGTAAAGGTGAAGTTGTATGGGTTGTTACTCCTCAAGATTTAGTAGTTATTGGTGAGTTATTATTAACTGGTAAATTTAACGCAAAGCGTACTATTGCTTTAGCAGGATCTAAATTTGCAAAGCCACAATATGTATCAGCAATAGCTGGAAGCAATATTGGAGCGCTTGTAAAAGGAAATTTAGAAGCTGATAATGCACGTGTAATTAGCGGAAATGTATTAAGTGGTCTTCAGGTTAATGAAGAAGGGTTTTTAGGATACTATGAAAATATAGTAACTGCAATTCCTGAAGGAAATGATTATGAATTTTTTGGATGGAATAAGCCTGTTTTTAACAAGGTTTCTACATCAAGAGCATTCACATTTTCTTGGTTAAATCCGAAGAAAAAATACGACTTAAATACCAATACAAACGGTGAGCATAGAGCTTTTGTTGTAACAGGGTCATATGAAGAGGTTTTTCCTTTAGATATTTATCCGATGCAATTATTAAAAGCTTGTAAATATCAAGATCTTGACGAAATGGAAGGATTAGGAGCTTACGAAATTGCACCAGAAGATTTCGCATTAACAGAATTTATTTGTGTGTCTAAACAACCTCACCAGAAAATAATTCGTGAAGGATTAGATTTAATGAGAGAAGAATTAGGATAA
>KGFFJA_01535 NADH:ubiquinone reductase (Na(+)-transporting) subunit B
ATGGGCTTAAAACAAAACTTACATAATTTAAAAGAAAAATATAAAGGAACTAAAATGGCTCCTGCGTTTAACGCAATCCATACTTTTTTATATTTGCCAAATGAGACAACTCACGGAGGAACTCATATTAAGGCCGCTGATGATTTAAAGCGTACAATGAACATAGTTATTATGGCATTAGTACCTTGTTTAATCTTTGGAATGTTCAATGCAGGTTATCAACATAACGCTGCAATTAACGGATTTACAGAAGGAATGTCTTTCTTTAGTGGAGACTTCTGGAATATGGATAATTTCTTAATCGGTTTAGTGAAAATTTTACCGTTAGTAATTGTATCATATGTAGTAGGATTAGTAGTAGAATTTATTTTTGCTGTAATTAAAGGGCATGAAGTAGAAGAAGGGTATTTAGTTACAGGAATGTTAGTTCCTTTAATCGTACCAATTGATTTACCTTTATGGATGTTATCTGTAGCCGTAGTATTTGGTGTGGTTATAGGTAAAGAAGTATTTGGTGGTACTGGAATGAATATTTTAAATCCTGCATTAACAATACGTGCATTTTTATTCTTCGCATATCCAACTTGGATGTCGGGAGATAAAGTATGGGTAGCTGATGCTAGAGAATTAGCTGGAACTGCAGATGCAATTTCAGGTGAAACTATTTTAGGTAGTTTAGCACAATCTCAACCATTAACACATTCTGTTTCTGATATGTTCTTCGGATTTATTCCTGGTTCAGTAGGAGAAACATCTACATTTTTAATTTTATTAGGAGCTTTATTTTTAATCTTTACAAAGATTGGAAGCTGGAGAATTATGTTATCTGCAGTAATTGGAGCTTTAGTAATGGGATTCATTTTTAATCAAGTAGTTGGTTTAGGATGGATTGGTGAAACAAGTAAGTTTTACGGATTAATGAGTTTAGATTTCTGGAAACATTTATTAATTGGAGGTTTTGCATTTGGAGCTGTATATATGGCTACTGACCCTGTGTCTGCATCACAAACAAATAAAGGTAAGTGTATATATGGTTTCTTAATTGGTTTTATATCAATAATGATACGTGTATTTAACCCTGCATATCCAGAAGGAGTAATGTTAGCTATTTTATTAATGAACGTTTTTGCTCCAACAATTGACCATTATGTGGTTCAAGGAAATATAAAGAGAAGATTAAAACGTACTAAAGTTAAAACTGCCTAA
>KGFFJA_01540 Na(+)-translocating NADH-quinone reductase subunit C
ATGAGTAAGAGAACAGACAGTAATGTGTATACACTACTTTTTGCCATTGGTATGGTATTAATAGTAGGTGCGTTGTTAGCTTTTACAGCTTCATCGCTTCGCCCAATGATTGATGCAAACAAACGTATCGAAAAGCAACAAAATATTTTGTATGCGATGGGTGTAAATGAAAATGATGATACAAGTGTAGCATTTGTATCAACTGATAAAGTAGTTGGAGAATTTTCAAAATATATTAAAAAGCAAATAGTAATTGAAGGAACTAATGTTTCTGAAAATGCTAAAGCATATTTAATTGATATTAAAAAACAACAAACAGCTGCAAAAGCAGGTAAAGTAAGAAAATTACCATTATTAATAGGTGAAAAAGATGGTAAAACATTTTATATAGCACCAATTAGAGGTAAAGGTCTTTGGGATGCAATTTGGGCATATGTTGCTATGGATAAAAACATGGTAATACAAGGTGCTTTTTTTGACCATAAAGGAGAAACACCAGGTTTAGGGGCTAACATTAAGCAACGTTACTTTATGGATGATTTTATTGGAGAAGATTTAATGAACAATGGTTCTTTTAAAGGAATTACTGTTTCTAAATCAAATAATGATCCGAAGAACGAAGATAAAACAGATAACGAGGTAGATGCAATTGCAGGAGCAACAATTACTGGAGACGGTGTTGCGGCAATGATTAAATCTGAATTAGGTTTATACGTGCCTTACTTTAAAACATTGAAATAA
>KGFFJA_01545 Na(+)-translocating NADH-quinone reductase subunit D
ATGGGACTTTTATCAAAAAAAGACGCAGTATTAATTACAGATCCGTTATTGGATAACAACCCAATTACTATTCAAGTATTAGGTATCTGTTCAGCATTAGCAATTACAGCAGAGCTTAAAGCTTCGTTAGTAATGGGTATAGCAGTACTTTTTGTACTAGGAGTAGGTAATGTGGTAATCTCTTTAATGAGAAACATTATTCCATCAAAAATTAGAATTATTGTACAGTTAATAGTAGTTGCTGCTTTAGTAATTATTGTAGATCAGGTATTAAAAGCTTTTGCTTACGAGTTAAGTAAAACACTTTCGGTATTTGTTGGTTTAATTATTACCAACTGTATTATTATGGGGCGTTTTGAAGCTTTTGCTTTAGGTAACGGGCCATGGAGGTCATTCTTAGATGGAATTGGAAATGCCTTAGGATATGCTGTGATTTTAATTATAGTAGGGTTTTTTAGAGAGTTATTAGGTTCTGGTACTTTGTTTGGAATTCCAGTGCTTGGAGATCCAATTGAAAAAACAGGATTATTTTCAACAGGATATGAAAACAATGGATTTATGTTAATGCCTCCAATGGCATTAATTATTGTTGGGCTTATTATTTGGGTACAACGTAGTAGAAACAAAGCATTAATTGAAGACTAA
>KGFFJA_01550 Na(+)-translocating NADH-quinone reductase subunit E
ATGGAACATTTAGAATTATTTTTCAAGTCAATATTTATTGATAACATGGTATTTGCAGTTTTCTTAGGAATGTGCTCTTACTTAGCTGTATCTAAAAAAGTAGCTACTGCCGTTGGTTTAGGAGCTGCTGTAATTTTTGTATTGGCTGTTACAGTACCTGTTAACTGGTTATTAGATCAATATTTATTACAACCAGGAGCATTATCATGGTTAGGAGCAGAATATGAAGGTTACGATTTAAGTTTCTTATCATTTATTATGTTTATTGCAACTATTGCAACAATGGTACAATTGGTAGAAATTATTGTAGAAAAATTTGCACCAGCATTATATAACTCTTTAGGTATTTTCTTACCATTAATTGCCGTAAACTGTGCAATTTTAGGAGGGTCGTTATTTATGCAATCTCGTGAAATTCCTACATTAGGATTATCATTAACTTATGGAGTTGGTTCAGGAATTGGATGGTTTTTAGCAATTTTAGCTATTGCAGCTATTCGTGAAAAAATCAGATATTCATCAGTGCCACCAGCATTAAGAGGATTAGGAATCACTTTTATTGTTACTGGTTTAATGGGAATAGGGTTTTTAAGTTTTGGAGGTATGTTAACAGGAGGTGAAGAAGAAGCTAAAGCTGAAGAAGCTCCTAAAGCAGAAATCAAAATAGAAAAGAAAGAAGAAGCAAAACAGCAAGCTGAAAAATTAGCTGATAACACTAAAAAAATTATAGAATAA
>KGFFJA_01555 Na(+)-translocating NADH-quinone reductase subunit F
ATGATGTTTTTAGAAGTAAGTACAGGAGGTACGGTAGCTGTAACAGTTATATCATTTTTAATAATTCTATTAATTTTAGTAGGGTTGTTATTATTTGTTAAGCAAAAATTAGCACCATCAGGACCCGTAAAAATCACTATTAATGGTGATAAAGTAATTGAAGTAGCATCAGGAGGTACATTATTATCTACCTTAGGTAACGAAAAGATTTTTTTACCATCAGCTTGTGGTGGAGGTGGTTCTTGTGTACAGTGTGAGTGTCACGTAAATTCTGGTGGAGGTGAAGCTTTACCAACAGAAACACCTCACTTTACACGTAAAGAATTAGCACACGGAGTTCGTTTATCTTGTCAAGTTAAAGTAAAACAAGACATGGATATTTCTATTCCTGAAGAAATTTTTGGAATTAAGAAATGGGAAGCAGTAGTTGTAAGAAATTACAACGTTGCAACTTTTATTAAGGAATTTGTAGTTGAAATTCCTGAAGATATGGGTTACAAAGCAGGTGGATATATTCAAATTGAAATTCCAGCTTGTGAGGTAAACTATGCTGATATGGATATTACTGCCCATCCAGAAGAACACGATACTCCTGATAAATTTGAAGGAGAATGGAATAAATTTGGTTTAAGACCATTAGTAATGAAAAATGAAGAAACCGTAGAACGTGCTTACTCAATGGCTTCTTACCCTGCTGAAGGAAGAGAAATCATGTTAAATGTACGTATTGCAACACCTCCTTTTGATAGAGTGAAAGGTGGATGGATGGATGTAAATCCAGGAGTTGCTTCTTCATATATTTTCAACTTAAAGAAAGGAGATAAATGTGTTATTTCTGGTCCTTATGGTGAATTCTTTATTAATGAATCTGAAGCTGAAATGTTATATGTAGGTGGTGGAGCAGGTATGGCGCCAATGCGTTCGCACTTATATCACTTATTCAGAACATTAAAAACTGGTAGAACTGTAACTTATTGGTATGGTGGTCGTTCAAAAGCTGAATTATTCTATGTAGAACACTTTAGAGCTTTAGAAAGAGATTTCCCTAACTTTAAATTCTTTATTGCATTATCTGACCCAACAGAAGCGGATAACTGGAAAGTTAAAGCTGATGTTAATGATGAAGCTGGAGACGGTTTTACAGGATTTATTCACCAAGTGGTAATTAACGAATATTTATCGAAACATGAAGCTCCAGAAGACTTAGAATTATATTTCTGTGGTCCACCATTAATGAACAACGCTGTTCAAAAAATGGGTGAAGATTTTGGTCTTGCTGATGAAAATATCCGATTTGATGATTTTGGAGGATAA
>KGFFJA_01560 DEAD/DEAH box helicase
ATGATTACTTTTCAAGATTTAGATTTATCAAATCCATTACGAAACGCTATTGAAGAATTAGGTTTTGTAAATCCAACACCAATTCAAGAAGAAGCCTTTCCAATTATTCGTTCTGGTAAAGACGTTGTTGGTATTGCTCAAACAGGTACAGGTAAAACTTTTGCCTATATGTTACCGATACTTCGTGACTTGAAGTTTTCAAAACAACAACATCCAAGAGTTCTTGTAGTTGTACCAACTCGTGAATTAGTAGTACAGGTAGTTAATGAGATTGAAAAACTATCAGAATTTATGACCTTACGTACTATTGGTGTGTTTGGTGGAGTTCCTTTAAATCGACATAAACAAGCTGTAGCATTAGGTGCAGATGTAATTGTAGCTACTCCAGGACGTTTATATGATTTAGCTTTAAGTAATAATTTAAAACTAAAATCAATCCAAAAATTAGTGATTGATGAAGTAGATGTAATGCTAGATTTAGGGTTTAGATTTCAACTATTAAATATTTTTGAATTATTGCCTGTGCGTCGTCAAAATATTATGTTTTCGGCTACAATGACACAAGATGTTGAAGCGTTAATTGATGATTTCTTTATCGTTCCAAAAAAGATTTTTATCGCAGTAAGTGGTACGCCACTTGATAATATTAAGCAAATTAGTTATGATGTTCCTAACTTTTATACTAAGGTAAACTTATTACACGAGTTAATATCTAATAAAACGGAATATAGTAAAGTGCTAATTTTTGCACCTAATAAAAGAAATGCCGATCGATTATACGATTGTGTAAAAGAAGAATTTCCTGCACAATCATGTGTAATTCATTCAAATAAAACACAAAACTATCGTTTACGTTCTATTGAACAATTCAATAAAGGTGAAAAACGTATTTTAATTGCTACCGATGTAATTGCTCGTGGTTTAGATTTAGCAGAAGTAACACACGTTATTAATTTTAATACGCCTTATTTTCCTGAAAATTATATGCACAGAATTGGTAGAACTGGTCGTGCAGAGCATGAAGGTACTGCTATTCTTTTTTCAACAGAAAAAGAACAAGAAGCTAAAACGAGAATTGAAGAGTTAATGAATTATGAAATTCCGATGTCAGAAATTCCTGAATATGTCGAAATTTCTAAACAATTAACGGAAGAAGAACGTCCGAAAGAAGAAGCTGAAAAAAATAAAAACAGAACTTCTTTAGAGTATGTTCCAGGGCCTGCTTTTCATGAAAAAAGTGAAAAGAATAGTAAAACAAATCAAGGTGGTTCTTATCGTAGAGAAATTGCCAAAAAATATAAAAAGCCTAAAACTAGAGGTGATAAGAATTATAACATGCGTAACAAGAAAAAATAA
>KGFFJA_01565 Na(+)-translocating NADH-quinone reductase subunit F
ATGGAAGTACTTACTAAACAAGAAATTCATAATTTAGGGATGAATATTGCTGGTAAAAAGCTTCAAAAAATGGGCTACGAGTTTGTTGCTATTAATAGCGAATTAAAAAAACATCCGCAGTTTGTTTTATATAAAAAAGGCGAACCTACTATTTTTGTGTTAGTAAAAACAACCAATAATATTCAATCTCCTGAAGATTACGATGTTTTATGGATGGAAACATTTAAAGAACATGCTAAAAAACAAAATGCAAAAATTTGGTTTGCAGGTATTGGCATTGCAAATTCAGAAAGTGTTGAATTACCCGTTTTTAAAGACCAACCATACTATATTGCTTTTGACGATTTTATCAAAATATAA
>KGFFJA_01570 Flavo-1 RNA
GCTTAGCCCCGATTGAAGCATTTGTTTGAGCTCTTTTTTTGATTTTTCTTCAAAAAAAAGCGAGTGCGGAAAGCGGGAAATTGC
>KGFFJA_01575 GTPase HflX
ATGGTAGAAACACGTGAAGCAATATCAGAAAAAGCGGTTTTAATTGGAGTTATAACCCAAAATCAAAATGAAAAGCAATCTGACGAATATTTAGATGAATTAGACTTTTTAACTTCAACAGCAGGAGGAGTTGCTGTAAAACGATTTGTTCAAAAAATAACAAAACCAAATCCTAAAACCTTTTTAGGAACAGGAAAATTAGAAGAAGTAAAAGCATATATTGCTTCTCATAATATTGGTACAGCTATTTTTGATGATGAATTATCACCCGCTCAATTACGTAATATTGAAAATATATTAGACTGTAAAATTTTAGATAGAACCAATTTAATTTTAGATATTTTTGCTAGTAGAGCTCAAACAAGTTCAGCAAAAGCACAGGTAGAATTGGCACAATGTCAATATTTATTACCTCGATTAACAAGGTTATGGACTCACCTTGATAAGCAAAAAGGAGGAATCGGAATGCGTGGACCTGGTGAAACAGAAATTGAAACTGACCGTCGTATTATTAGAGATAAAATTACCTTATTAAAGAAAAAACTTTCTACTATTGATAAGCAAATGGCGGTTCAAAGAAAGAATAGAGGTAAAATGGTACGTGTTGCATTAGTTGGATATACCAATGTTGGTAAATCAACTTTAATGAATGTAATTAGTAAAAGTGATGTTTTTGCTGAAAATAAACTATTCGCAACTTTAGATACTACTGTTCGAAAAGTAGTGATTAAAAATATTCCTTTTTTAATGACTGATACGGTTGGTTTTATTAGGAAATTACCAACACAATTGGTTGAGTCGTTCAAATCGACCTTAGATGAAGTTCGTGAAGCTGATTTATTATTACATGTAGTGGATATTTGTCATCCAAATTTTGAAGACCACATTGCATCTGTAAATAAAATTTTAGATGAAATAGGAGCTTCAAATAAACCTGTTGTAATGGTTTTTAATAAAATTGATGCTTACACTCATGATACAATTGATGAAGATGATTTAATCACCGAAAAATCTAAAAATCATTATACACTTGATGATTGGAAAAATACTTGGATGAATGATTTAGGAGAAGAAAGTCTTTTTATCTCAGCATTAAATAAAGATAATTTAGAAGAATTTAAAGAAAAAATTTACGAATCAGTTAAAAAAATACATATTGAACGATTTCCTTACAATAACTTCTTATATCAAGACGATTTACCTGTCGAATAA
>KGFFJA_01580 hypothetical protein
ATGGAAAAACATATTGTTGCGAATTTTGAGTATCCGAAGGAAGCTTTAAAAAAAGGAATTGAAGGTGATTTTGAAGTTAGTTTTGTTATCGATAAAAATGGAAAAGTAAAGAATATTAAAGTGCTTGGAGAAAATGATAATATTATTTTGAAAAAAGAAGCAATGCGAATTGTTTTATTACTTCCTAAGTTTACACCAGCAAAACAGAAAGGTGCTCTAGTTAGTGTTTTATATAAATTCCCAATGAATTTTACCTTAAATTAG
>KGFFJA_01585 TonB-C domain-containing protein
TTGGTTAATAGTTTAATACGTTTTTTTATGAGAGAATTATTATTGTTAATATGTTTTTTGTCTATGAATGTAACATCGCAAGAGCTTTGTGAATCTCCAGAGAATAAAGACATCGATTTAAATACGATTAGTGTAACTAAATGTACTATTAAAGAGGCTAATCATAAAAAAAATAAAAAAGCAAGACTTATTTCTGTTACAGTATCGGCTAATAGAAGGCATCTTAAAAAGCGAGCAGCTCTAAAAAAACAACAAGTTACAGGTCTTTCTAGTGTTGGTATTGCCGAAATTAAAGAAACATCTGAAAACACTAAAATAACGAACACTACTATAGCTTTAAAAAACAATATAGAAAGTGTTAAAAATAAATTATCTGTTGAAGAGTTAAAAAAAGCATCTAAATTTAACGAAGTAGATAAGATACCCTTGTTTAATTCTTGTAAAAAAGTTAAAAAATCTGCTCGTATGGATTGTTTTAATGAGAAAATGGTGGCACATATTTCAAAGCACTTTAGCTATCCGAGTACTGCTATTCAAGAGTCTATTCAAGGAGAAGTATGGGTTCGATTTATTATTGATAAAAACGGAGAAATTAAAAATATCAAAACGTTAGGGCCTAAAAATGCTGAGGTATTAAATAAAGAAGCTATTAGAGTGGTATCTAAGTTACCTCAATTTATTCCTGCTAAAAAAGATGGAGGTCGTATTTCTGTAAAATACGGTTTCCCTATTTCATTTTCTTTAGAAGAATAA
>KGFFJA_01590 TonB dependent receptor
ATGCTTAAAAAATTACTTCTATTTTTTTTTGTAACTTCTAGTTTTGCTTTATCGGCACAGCTTATTTTAAAAGGAAAAGTGTATGATGAATACTTAGAACCTTTTCCTAGTGCACTTATTAATTCTTTAGAAAATAGTGCTGTATCAACTGTAGATGGAAGTTTTACTTTAACGACCTCATTAAATTTTCCGTTTACAATACAGGTTACTGCTTTTGGATATAGAAAAGAGGTTGTTGAAATTACCTCAGCAGACCAAGAATTAAATATTGTTTTAAAAGAAAATTCTTCTTTAGATGAGGTTGTAATATCGGCATCAAGGTCTCCAGAACGAGTTATAGAATCACCGGTAACTATTGAGCGATTAGGAATTACTGATATTAAAAATAATACCTCAATTTCTTTCTACGATGGGCTTACTAATTTAAAAGGAATTGATTCTAGAGAGGCTAGTTATGGTTTTAAATCAATTAATTCTCGTGGTTTTTCCACTTTTGATAATACTCGTTTTGTGCAATTAGTCGATGGTGTTGAAACCTCAATTCCTGCTTTAAACTTTTCGGCGGGTAATATTGTCGGTTTATCAGAATTAGATGTAAAAGATGTTGAAATATTACCAGGAGCTTCTTCGGCTTTATATGGTGCAAATGCTTTTAATGGTATTTTGTTAATGAAAAGTAAAAACCCGTTTGACTATGATGGAATAAGTAGTTATTATAAAACAGGATTTATTAATCAAAAAGCATTAGGTACATCACAATTTCATGATGTTGGTCTTAGAATGGCGTATAAATTTAGTAATTATTTTGCTGCAAAAGTAAACTTTGTAACTTATAAAGCAGAAGAATGGCATGCAAACGATGTTAGAAATACAACAGGTGTTGGCGGTGTTATTAAGAAAGGAAATAGAGAAAATACGTTAGATTATGATGGTGTAAATTTTTATGGAGATGAGGTCTCTTATGAATTACCAGGTATTGGAAATGTTAGTCGAACAGGATATGCTGAAGAACAGTTGTATGATTATGATGGAAAGGCTGTGAAATTTGATGGATCATTTCATGTACGCCCATTTGGTAATCAAAAATTAGAAGTTATATTAAATGCTCGTTTTTCAGCAGGAAATAATATGTATCAAGGAGCAAATAGATTTGCTCAAAATGATTTTTCTGTAACACAATATAAACTAGAGTTTTTAGGTGAAAACTTCTTTGTTCGTAGTTATTATACTGGTAATACTACTGGTGAAACCTATGATTTACGATTTGCAGGCATAGCCTTAAATGAGTATTATAATCCGAGTGAAAATTGGTTTAAAGAATACGGAAAGGCTTTTTCAGGAGCTATAAAAAATGTAACAAGAGGTAATGATAAAGCAGCAAGGAATTATGCTGATAGGAATAGATTACAACCAGGAACAACAACTTTTGAAGAAGCACTACATAGTATTATTAAAAAGCCTATTAATCAAGGAGGTTCGGGGCTAAAAGATAAAACACAATTATATAATATTGAGGCGAATTATAACTTTAAAGATCTAATTAAATGGGCGAAAATTCAGGTAGGTACATCTTATCGAAAATTTAATATTAATTCAAAAGGAACACTATTTACAGATAAAAATAGTGCTTTAGCTTTTGATATGTTAGGGGCATATTCACAAATTCAAAAGAAATTTTTTGAAAATCGTTTAAAGTTTACTGGATCTGTTCGTTATGATAAATCTAAAAATTTTGAAGGTAATTTTTCTCCAAGAATTGCTTTGAATTATGCTATCGAAGAAAACAAAATACTAAGAATATCATACCAAACAGGTTTTAGAACACCGAGTACTTTAGAACAGTATATGAGTTTAAAAACGGGACCCAATTCTTTAATCTTAGGAACGTCAAACGAAAATATAGCACGTTTTTCAACGATAGCAAAAAATAGTGATAATACGACAAGTGTTATTACAGGAAAAGATGTTTTTGAAAAAGCATTTATACTTGAAAATAATGTTCCTATTTATATAAAACCAACACCTATAAAATCAGAAAAAGTAACTTCTTATGAAATAGGTTATAGAAGTATTTTAAATATTAGTAACACTAATATAATGGAGTTAGATATAAATGGTTATTATAATCAATATGATAACTTTGTAGCAAATAAAAATATTTTAGTTCCGAATTATGGTGCTGTTATAAATGGTATTCCAGATGCATTAGCTTTAAAGGCTTTTTCTAATAAAGATGTTACGGCAGTTCTATTAAATACAAATACAACAGCTAAAGTAAATTCATACGGTGTTGGATTAGGCTTAACAACAAAAATTTTTAAAACATTTAATTTTGGAGCAAACTATACTTTAAGTAAAATGATATTTAATCAAGAAGATGATCTTGATTTTAAGCCAGGTTTTAATACGCCTGAACATCAAGTAAAAATAATGTTCGGTCATTCTAATTTATTTAAAAATTTCGGATTTAACGTAAACGCAAGATTGCAAGATAAATTTTTATGGCAATCTAATTTTTTGACAGAAGAAGTAGAAAGTAGAACATTACTTGATGCTCAAATAAATTACAAAATACATTCTTTAAAATCAAGAATTAAAATAGGAGGAACCAACTTAACAAGAGAAGAATATGTTGTAGCTCCTGGTTCAGGTTTAATAGGGTCAATGTATTATGTGTCTTGGGTAATTAATCAATAA
>KGFFJA_01595 TonB-C domain-containing protein
ATGAGAAAGTTATTATTTATTATCCCGTTTTTTTTTATTAATATTTTTTCAGTTCTTTTTGCGCAAGAAATTTGTGAATCTCCAAATAGTAAAGAGGTTGACTTAAATAGCATTAGTATTACAAAATGTACTATTAAAGAATCTAAAAGTAAGAAAAATAAGAAATCTAGACTTATTTCGGTGTCAGTATCTGCAAATAAAAGGCATTTAAAGAAAAGAGAGCTTTTAAAGAAGAAAGAAATTACTGCTATTGGAGTTACAGGAGTTTCTAAGGTTTCTGAAACTGCTTTAAATGCTGAGATTACAAACACAATATCGTTGAAAAATAATATTGAGAATCTTAAAAATAAATTATCAAAAGAAGAAGTTAGAAAAGCATTGAAATTTACAGACGTAGATAAAATACCAGTTTTTGACGCTTGTAAAAAAGCAGCAAAAGGTGAGGAATCTGATTGTTTTAATAATGAAATGATGCACCATATTTCTAAATATTTTAGTTATCCAGGAGAAGCTGTTAGACAAAGTTTACAGGGAGATGTTTGGGTTCGTTTTATTATTGATAAAAGTGGTTATGTAAAAAATATAAAAACGTTAGGTCCTGATAATGCTGAAATATTAAACAATGAAGCTACCCGTGTAGTTTTAAAGTTACCAAGGTTTAAACCTGCAAAAAAAGGAGGAAAGCGTACTTCTGTAAAGTATGGTTTCCCTATTAACTTTTCTTTAGAAGAGTAA
>KGFFJA_01600 Plug domain-containing protein
ATGTTTAAAAAATATTCAATAATTATTATTTTTACTTTATTTAGTATGGTGTCATACGCTCAGGTAAAAATAAAAGGTTTGGTTTATGACGAGTATTTAGAGCCTTTTTATAATGCTAAAATTACTGTGGCAGGTGTAAATACACTGTCTGATGAAGATGGAGTATTTACTTTAAACGTATCTAGAAATTTTCCAATAAATTTAAGAGTATCTGCTTTTGGTTATCAAACAGAAGAGTTGATACTTACAGGGTTAGATAAATCAATTAATATTATTTTAAAAGAAGCATATCTTTTAGATCAAGTAGTTATATCAGCTTCAAGAGTTCCGGAACGAATTATTGAATCTCCTGTAACTATTGAGCGTTTTGGTTTAAGCGATATTAAAAATACCACTTCAAATTCTTTTTATGATGGTTTAACTAATTTAAAAGGAGTACAGTCACGAGAGGGTGGTTATGGATTTAAATCAGTCAATACAAGAGGTTTTTCGGATTTTAGTAATTCTAGATTTATCCAAATGATAGATGGTATGGATACTGCAGCACCAGCCTTAAACTTTAGCCCAGGTAATTTATCTGGAGTTTCTGAACTAGATATTAATAATGTAGAGATTTTACCAGGAGCTTCTTCTGCATTATATGGAGCTAATGCTTATAATGGGCTTATGTTATTAACAACTAAAAACCCTTTTGATTTTACAGGTATTAGTGTTTTACTTAAAAGTGGAAATACTTACCAAAAAACATCAGGAAATAATACTTTTTATGATGCTTCTATTCGTATGGCTTATAAATTTAGTGAATCTTTAGCCGCTAAAGTAAATTTTAATTACCTTACAGCTGAAGAGTGGCACACTAATGACACGAGAAATAAACAAATTGATACCAATAAAATTATAGAAGGTAATAGAGATAATACTTTAAATTTTGATGGTGTTAATGTGTATGGTGATGAATTTGATTACTGTACTAAGTTGTTAGATTTAGCTGAATATGATGAGGACTACTTTCTTGGTGCTGAATATGATGATTTTGATTTTTCTAAAGATTTTAATCTTAGTAGAACAGGGTATTCAGAGAGAGAGTTATTAGGTAATAATCAAATAATTAAAAACTTGAAATTTGATGCATCTATACATTACAGACCTTTTAAAGACGAATCGTTAGAATTAATTGTAGCAACAAAAATTTCAACAGGTAATAGCCTTTTTCAAGGGATTTCAAGATATGCACAGAGAGAATCTTATGTTAATCAATCTAAATTTGAAGTAAAAGGAAGTAACTTTTACGTAAGAGCTTATTATACATTAAACGATGCTGGTAACTCTTTTGATTTAAATAGAACAGGTAGCATAATGACATCATTATCTGGTGAATATTGGGGCTATGATTATTACGATAATCTACGTAGGTCTCTTGATGCTAATAATATAGGATTTCAAGATTTTCAGAAATATCCAGAGCTATTAAAACAAGCAAGAGCATACGCTGATTCATTTACATTAAAACCTGGCACAATAGCGTTTAATAAAGAATTAGATAGAGTAAAATCAACATTAATTACCAAAGGAGGTAGTCAAATATATGATAAAAGCGCCTATTCACATGCAGAAGGAAATTATAACTTTAGTTCTTTATTAAATAACTGGGGAGATGTTCAAGTAGGAGGGTCTTTTAGACAATACAATCCGAATTCTAAAGGAACAATATTTAATGATGCTAAAGAAGCTATTAAGGTAAATGAGTATGGTGTTTATAGTCAAATTCAAAAAAAGTTTTTAGAAAACAGATTAGGATTAACAGCATCTTTACGTTATGATAAATCTCAAAATTTTGACGGTAACTATTCTCCTCGTTTAGCTATAAATTATGCTTTAGGAGAGGATAAAAATCATTTTGTAAGAGCTTCTTACCAAACAGGTTTTAGAAATCCAACAATACAAGAACAGTACTTGATGAACCAACCTGGTAGGAAAATGAATCTAGGAACATCAAAAGATAATTTAGATAGAATCTCTATCGGTAGAAATTACGATAAATTATATGATAATAATTATGCTCCTCCATTAGACGGTATTATTTCAGGGAATGATATTATTAATAATTCATTACTAACTTCATCAGTATATAAACCTGATGATTATAAAGGTAAAGATTTTATAAAATCAGTATATACTGAAGTAAAGCCAGAAGAAGTTCAGACAATTGAATTAGGCTATAGAAGTATGTTTGGTATTACAAAAACAAATAATATTAATATAGATGTTAATGCTTTTTATAGTAAACATAAAGATTTTGTATTTAGACAAGATATAGTAACACCTAAGGTAGGATTAGTTTATCCTTTTGGAAATAGAAAGTTAACAGCAGAGGAATTAGCTGACCCAACTATAAAGGCAGGTAAAATTGTAGATGGAGTTTTAGTTGCTGATGAATTGGCTTATAATGCACTTTATGATTTAGATGATGATGGTCATTTATTAGCCCAAGAATTTAATCTAGTTACTAATAGTAAATCAAAAGTAACTTCTTATGGTTTTGGAATTGGTTTAAACACTAAATTATTAAAAACATTTAATTTTGGATTAAATTATAACTTTATAGATTATGAAATTAAAGATAAAGATTTAGGTTTTTTTGAGCCAAATTTTAACACACCAAAACACACAGTAAAAGTTCAGTTAGGTAACAACAATCTGTTTAATAATTTTGGGTTTAATGTAAATGCAAGATGGCAAGATGAATATAGATGGGTTTCTCAATTTGTAAAAGGAGATATATCAGAAAGAACTGTAATTGATGCACAGTTAAACTATCGTATTCCTTCTATGAAATCTAAAATAAAAATTGGAGGAACAAACTTATTTGGTAAAGAGTATTTTGTAGCACCAGGTTCTGGTCAAATAGGGCAATTATATTATGTTTCTTGGACAATAAATAACTAA
>KGFFJA_01605 TonB-C domain-containing protein
ATGTTGTTACTTTTATTAAACTCAGTAGCAATTGCCCAAAAAGTTTGTGAATCTGCAGATAAAACTGCTGAGATTGATTTAAATACTATTAGTGTTACAAAATGTACTATTAAAGAGCCTAAAAATAAGAGGAGTAAGAAATCTAGGCTTATTTCTGTAACAATATCTGCAAATAAAAGGCATTTAAAAAAACGAAAAACTTTAAAAAAACAAGAAGTCGCAAGTCTTGGGGGTATAAATACTGTTGAAGTTGGCGAAATAGTTAAGAACTCTGAAATTACAGGTGCAGTCGTACTAAAAAACAATATTGAAAATCTTAAAAATAAATTATCAAAAGAAGAAGTTCGAAAGGCTTTAAAATTTACAGCTGTAGATAAAATACCCGTTTTCAAAGCTTGTGAAAAAACAAAGAAATCAGAAACTTCAGATTGTTTTAATACCGAAATGATGCGTCATATTTCTAAACATTTTAGCTATCCACTAGAAGCGATTAAACGTGGTGTTAAAGGCGAAGTTTGGGTTCGGTTTATTATTGATAAAACAGGTTATGTTAAAAATATTAAAACACTAGGCCCTGACGGTGCTACAATATTAGATAACGAAGCGGTTCGTGTAGTTGCTATGCTACCTAAATTTAAACCCGCTAAAAAAGATGGAAATTATACGACTGTAAAGTATGGTTTTCCAATTAATTTTTCACTAGAAGAGTAG
>KGFFJA_01610 Plug domain-containing protein
ATGTTAAAAAAACAATTAATAGGGATGTTTTTTATTTTTTGTAGCGTAATTACATACGCACAAATAGAAATAAAAGGAGAGGTTTACGATGAGTATCTAGAGCCTTTTTATAATGCTAAAATCACTATAAAAACAGAAAGTACTACTACTTTTACAGATGGTAAGTTTACCTTGAAAACCTTGCGAAAATTACCGGTAACGCTAATAATTTCTGCTTTTGGTTATCAAACAGAAAAACGGATTATCAGAAGTTTAGGTTCGCCAATAAATATCATATTAAAAGAAAGCTTATTACTAGATCAAATTGTTATTTCAGCATCTAGGGTTTCTGAAAAAATTATTGAATCGCCAGTAACAATTGAAAGATTTGGTTTAACAGAGGTTAAAAATACATCCGCTAATTCTTTTTATAATGGCTTAGCAAATTTAAAAGGAGTAGAATCTAGAGAAGGAGGTTATGGGTTTCAATCTATAAATACAAGAGGTTTTTCGGATTTTAGCAATTCTCGATTCGTCCAAATGATTGACGGTATGGATACCGCAGCACAGGCATTAAGTTTTAGTACAGGGAATTTTTCAGGGGTTTCAGAATTAGACATCCTTAGTGTTGAAATTTTACCAGGAGCATCTTCTGCATTATATGGAGCTAATGCTTATAACGGTTTGATGTTAATGAACACCAAGAATCCATTTGATTATACAGGAATTAGTAGCTTATTTAAAACAGGATATACTAGCCAAAAAGAAGGTGGAAATAATCCTTTTTATGACGCCTCTATACGAATGGCGTATAAATTTAATGACTATTTTGCTGCAAAAGTAAATTTTTCTTATTATGAAGCTGAAGAGTGGCATGCCAATGATTTAAGAAATAAGGAAATTATTAGTCATGAAATAATTCCTGGTGATATCAGTTCGACAGTTAATTATGATGGTGTTAATACCTATGGAGATGAGACTTTTTTTGATTTGAGTCAATGGAATGGTTATTTACAATATGATATGCCTGGTAGTGCCGAAATACCTTATGGAACATATTTAAGAAGAACAGGTTATAGTGAAAGCGAGCTTTTAAAAGATGATTTTAAAACCAATAATACCCGATTTTCAGGAGCATTACACTTTAGACCTTTTAAAGATGAGCGTTTAGAAATTGAATTATCTTCTAGGTTTTCTTTAAGAGATAACCTTTTTCAAGGCACAAGTAGATTTGTACAGCGTAATTATTTTACAGAACAACATAAAATAGAAGTTAAAGGGAACGATTTTTATGTTAGAGGATACTATACTGGAAATGACTCTGGTAATTCATACGATTTAACAAAAACTGGAATTGAGCTTAATCGTTATGCTGATACTTTTTATTATTGGGAACTTGAGTATTATAACAAACATTATCTTGAAGGAAAAACAATAGCTAATACTAGAGCTTTAATAGATTTACATAGGTTAAAACCAAATACGAAATTATTTAATAAAGAGTTTAATAAAATTACATCAACATTAATTTCACAAGGTGGTAGTGCTTTATATGAAAAAAGTCATTATAAGCATTTAGATGGTAATTATAATTTTAAACGATTATTGAATAACTGGGCTGATATTCAAGTAGGAGGTTCTTACAGGAATTATAATCCAAACTCTAAAGGAACACTTTTTAATGATGCTTTTGAAAAGATAGAAATAGAAGAATATGGCTTTTATTCTCAAATTCAGAAAAAACTATTTAATGAGAGATTAAAAGTAACAACATCACTTCGTTATGATAAAGCAACTAATTTTGATGGAAATTATTCACCAAAAATAGCCTTGAATTATGTTTTAGGTACTGATAAAAATCATGTTTTAAGAGCTTCTTATCAAACAGGTTTTAGAAACCCAACAGTTCAAGAACAATATATGTTTTTAAATCCATCAATTAAAACAACAATAGGAACTGTTAAGGCTAACTTAGATAGAATATCTTCTGAAAACTACACGCCAGTTTTTGACCCTACTTTAAATGACTACCAGACAAGAGTCGTAACTGGACAAGAAATACTAAATAATTCTGTATTAACTAGCACTGCGTTTAAAGCTGACGGTGATTATTCGAAGGCAATTAAATCTGATTATGGAGAGGTTCTTCCAGAGGTAGTTAAAACACTTGAATTAGGGTATAGAAGTATGTTTCGTTTAAATAATAACACTAATTTCGATATCGATATTAACGGGTATTATAGTAAGCATGATAATTTTGTTTTTACACAAGATATAACAACCCCTAGCTTAGGAAAAGTATATCCTTTCGGAAATAAAAAATTAACTCAACCAGAAATAGAAGCTCTTAATTACACACCTATTATAAACGATCAAGGTATTGTGGTTTATGACGAAATGGCTTTTGTTTCTATAGCACAAGGATTTTGTGAAGATTTTAGTATTATAACCAATAGTAAATCGAATGTTGATTCTTATGGTTTTACTTTAGGGATGCATACTAAATTATTCAAAAATTTTGATTTTGGATTAAACTATAATTTTAATGATTATGAGTTTGAAGATAAAGATAACGGACAATTTGAACCTAATTTTAATACACCAAAACATGCTGTAAAATTGCAGTTTGGAAATAGTAAACTTTTCAGAAATGTAGGGTTTAATATTAATGCTAGATGGTCGGATAAATATAAGTGGGTTTCGAAATTCGTAAAAGGTAATGTAGACGCAAGAACTGTGCTTGATGCACAATTAAACTACTTTATTCCCTCTATGAAATCGAGAATTAAAGTTGGAGGAACAAACTTATTCGGTAAAGAATACTATGTTGCACCAGGATCTGGTCAAATAGGGCAGTTATATTATATTTCTTGGGCAATAAACAACTAA
>KGFFJA_01615 Amidophosphoribosyltransferase
ATGAGTGACGCTATTAAACATGAATGTGGTATTGCAATGGTTAGATTATTAAAACCATTACAATATTATAAAGATAAGTACGGAACCGCTTTATACGGGGTCAATAAAATGTATTTATTAATGGAAAAACAGCACAATCGTGGGCAAGATGGTGCAGGTTTTGCTAGTATTAAATTTGATGTAGCACCAGGAACCAGATATATTAGCAGAATTCGTTCTAATCAACCGCAACCAATTAAAGATATTTTCGGAAAAATTAACAACCGTATTAACGGTGTTTTTGAAGAAAATATTGAAAAAGCAAACGATACCCAATGGCAACAAAATAATGTTCCTTACTTAGGTAACTTGTTTTTAGGACATCTTCGTTATGGTACTTTTGGAGGGAATTCTATCGAAAATGTACACCCTTTTTTACGTCAACGTAACTGGAGACACCAAAGCTTACTTGTTGCTGGTAACTTTAACATGACCAACTCAAAACAACTCTTAAATGATTTAATTGATTTAGGACAACACCCAAAAGAAGCTACCGATACCGTTACCGTAATGGAAAAAATAGGTCATTTCTTAGAAGCTGAAGTTACTAACTTATACCTAAAAGCAAAAGAAGCTGGATTTAGTAAAAAAGATGCCTCTCCTTTTATTGAAAAAAATTTAGATATCCAACGAATTTTACAGCGTTCAGCAAAAAACTGGGATGGTGGTTACGCTATGGCTGGTTTACTAGGACATGGTGATGCCTTTGTTTTAAGAGATCCATCGGCAATTCGTCCTGCATTTTACTATCAAGATGATGAAGTTGTAGTGGTAGCCTCAGAGCGTCCTGCAATTCAAACGGTATTTAATGTTGATATTAACGAAATCAAAGAAATTGATAGAGGTCATGCCTTAATCATTAAAAAAAATGGTAAAACTTCTATGGCACCTGTTTTAGAACAACGTGTTAAAAAAGCCTGTTCTTTTGAGCGTATTTATTTTTCAAGAGGAAGCGATGCCGATATTTATACTGAACGTAAAAACTTAGGGAAATATGTATTCCCTGAGGTTTTAAAATCGATTGATAACGATATTGAAAATGCTGTTTTCTCATACATCCCTAACACTGCAGAAACTTCATTTTTTGGAATGATGGAAGCTGCCGAAGATGTGTTAAATCAGCAAAAAACAGCTGCTATTTTAGCAGGTGGTGGAAAATTATCGAAAGAAAAAGTAACCGATATTCTTTCTAAAAGACCTCGTTTTGAAAAAATAGCTATTAAAGATGCAAAATTAAGAACTTTTATTACTGACGATAGTAGTAGAAACGACTTAGTAGCCCATGTTTACGATGTTACTTATGGCGTTGTAAAACCTACCGATAACTTGGTAATTATTGACGATAGTATTGTTCGTGGTACGACTTTAAAGAAAAGTATCATTAAAATATTAGATAGATTAAACCCTAAGAAAATTGTAGTTGTTTCTTCGGCTCCTCAAATTCGTTACCCTGATTGTTACGGTATTGATATGGCAAAAATTAATGATTTTATCGCCTTTAAAGCTGCTTTAGAATTATTAAAAGAAACCGATCAGTATGGTATTATTGATAGCGTATATGCCAAATGTAAAAAGCAACAGGTTAGCCAAGATAAAGATGTTGTAAATTATGTAAAAGAAGTGTATGCTCCTTTTACTGATAAACAAATTTCTGCTAAAATTGCTCAAATGTTAAAAACTACGAATATTTCTTCTAAAATTGAAGTAATTTTCCAAGATGTTGAAAGTTTGCATAAAGCCTGCCCTGATAATTTAGGTGATTGGTATTTTACAGGTGATTATCCTACCGATGGTGGAAACAGAGTGGTAAACCAAGCGTTTATTAACTTCTATGAAGGAAATGACGAAAGAGCTTACTAA
>KGFFJA_01620 PfkB family carbohydrate kinase
ATGAGCAAATTATTAGCAGTTGGTACCGTAGCATTTGATGCTATTGAAACACCTTTTGGTAAAACAGATAAAATATTAGGAGGTTCAGGAACTTACGTAGGTTTGGCAGCTTCTAATTTTGGAGTTAAAACCGGAGTTGTTTCTGTTGTTGGAGGAGATTTCCCTCAATCATATTTAGATATGATGAACAGTAAAGAAATTAATACCGATGGTATTGAAGTTGTAAAAGAAGGTAAAACTTTTTTTTGGAGCGGTAAATATCATAACGATATGAATTCACGCGATACCTTAATTACAGAATTAAATGTATTAGAACATTTTACCCCTGTAGTGCCTGAAGCATTTAAAAATGCAGGTATTGTAATGTTAGGAAACTTACACCCCTTAACACAAGCATCTGTTTTAGATCAGATGACCGAAAAACCAAAATTAGTAGTATTAGATACGATGAACTTTTGGATGGATATCGCTTTAGATGATTTACACACCGTTTTAAAACGTGTAGATGTTGTTACTATTAATGACGAAGAGGCGCGTCAATTAAGTGGAGAATATTCGTTAGTAAATGCTGCGAAGAAAATTCATGAAATGGGTCCTAAATATGTAATCATTAAAAAAGGAGAACACGGAGCTTTATTATTTAGTGAAGGAAAAATGTTCTTTGCCCCAGCATTACCGCTAGCCGAAGTATTTGATCCAACAGGAGCAGGTGATACTTTTGCAGGAGGTTTTTGTGGATATTTAGCAAAAACTGAAGACATTTCGTTTGACAACATGAAAAACGGAATTATCTACGGTTCTAATTTAGCGTCCTTTTGTGTTGAAAAATTTGGAACACAACGAATGGAAAATCTTACAAAAGAAGAAGTGCTAACACGCTTACAAGCTTTTAAAGAATTAACACAATTTGATATAGATTTATCATAA
>KGFFJA_01625 Fe-S metabolism protein SufE
ATGACTATCAAAGAAATACAAGAAGAAATTATTGACGAGTTCTCTATGTTTGATGACTGGATGGAGCGTTACGAATATATCATTGACTTAGGAAAATCATTACCTATAATAAAGGACGCTTTTAAGTTAGATGAAAATTTAATTAAAGGATGTCAGTCAAAAGTTTGGTTATATTCAGAGTTAGCTGGCAACAGTATTCTGTTCACTGCCGATAGCGATGCTATTTTAACCAAAGGAATTGTAGCCCTATTATTAAGGGTGTTTTCTAATCAAACACCACAAGCAATTTTAGCTGCAAAAACTGATTTTATAGATGAAATTGGTTTAAAAGAACATTTAAGCCCAACCCGTGCAAATGGTTTAGTTTCTATGATTAAGCAGATAAAAATGTATGCAATAGCACAACAATCAAAATTGACAACCTAA
>KGFFJA_01630 FeS-assembly-P domain-containing protein
ATGACAGATAAACAACTAGACGAGTTAGGAGATAAAATAGTAGGTGTTTTAAAAACAATTTATGACCCTGAAATTCCAGTAGACATATATGAGTTAGGATTAATTTACGATGTATTCGTATCGGAAGAAAACGATGCTAAAATTTTAATGACCTTAACTTCGCCAAATTGCCCGGTAGCAGAAAGTTTACCTGTTGATATTGAAAACAAAGTAAAATCATTAGAAGAAATTAACAACTGCGAGGTTGAAATTACTTTTGATCCTACTTGGACAAACGAAATGATGAGTGAAGAAGCGAAGTTAGAACTTGGAATGCTATAA
>KGFFJA_01635 DUF2480 domain-containing protein
ATGGCAGCACAAATTATAAATAAAGTAGCCAATAGTCAATTAATAACTATTGATCTTGAAGATTTTTATCCAAAAGGAAATCGTATTGTTTTTGATATTAAAGATTGGTTATATGAAGAATTAATTCTTCGTGAAAAAGACTTCCGAGAACAAGTTAAAAATCATAATTGGTCGCAATACCAAGGTGATTATATTGCTTTAAGTTGTTCGGTGGATGCTATTATTCCTTCTTGGGCATATCTTTTATTAACAACAAAGTTAACCGAATTTGCTAAAAAAGTAGTAGTAGGAAATTTAGAGTTGCTAGAAACCGTACTTTTTAATGACATTATTACTAATTTAAACACCACAGAATATCAAGATAAAAGACTAATAATAAAAGGCTGTTCTAATAAACCAATACCACAAAGTGCTTATACACTGCTGGTAAGCAAAATCCAGCCAATTTGTAAAAGTATTATGTTTGGGGAAGCCTGTTCAACGGTGCCTTTATTTAAAAAAAAATAA
>KGFFJA_01640 DUF3078 domain-containing protein
ATGAAAAAAATTGTTTTAACATTCGCATTTGTATGCGCTATTGCTTCTTTAAAAGCACAAACAGTTGAAGAATTAAAAAAAGACCTTACAGATAAAAAAGGTGAGATAAGTAAATTACAAGGTGAAGCAAGTGCTTTACAATCTAAAATTGATGCGTTTCCAGGATGGAAATTTGGTGCATTTGGTACTATTGGAGCAAATTTTTCAGGTTTCAACAAATGGTACTCTAATGCTGTTCCTAATTCATCTGCAGGAAATGTAGGTATTACAGCAAATGGTTTTGCTAATTTAGATAGAGATAAATATTTCTGGAGAAATTCAGGAAATATCAATTTAGGGTGGGTTAAGTTAGATGATAAAGATAATGCTACTGATGACACTGATTTTCAAGGAACTACCGATGTTTTTACGCTAACATCTTTATTTGGTTATAAATTAACAAAAACATTAGCAGCATCAACATTAGTTGAATACAGAACATCTTTAATTAAAAACTTTAACGATCCAGGATATTTAGATTTTGGACTAGGGCTTACCTGGATTCCTATGCCAGAATTAGTGGTAGTTGCACATCCATTAAACTACAACTATGTATTTAGCAAATCAGGATCAAACTTTGATTCATCATTAGGAGCTAAAATAGTTGCAGAATACAACAAGAAAATTGGTAACTTTAAGTTCAGATCTAACTTATCAACTTTCCAAAGCTATAAATCAGCAGATTTATCAAACGCTACTTGGATAAACTCTATCGGATTTAATATTTGGAAAGGTATTGGAGTAGGAATTGAATCTGGTTTAAGAGCTAATAAACAAGAAGCATTTAATTCAGAATTAACAAATTACCCTTCTTTAGCAGCAACCCCAGGAAAAATACAATCTTACTGGTTAGCAGGTTTAAGCTACGGTTTCTAA
>KGFFJA_01645 Hemolysin
ATGACACTATTAATCATATACGCTACAGTTTCTATTTTCTTTTCTTTTGTCTGTTCTATTCTAGAGGCTGTTTTATTAAGTGTAACCGCTACTTTTATAAATGTTAAAAAGAAAGAAGGTACATCTTTTGCAACCGATTTAGAAGCCTTAAAAAAAGATGTTGATAAGCCTTTAATTGCTATTTTAACTTTAAATACTCTAGCACATACAGTAGGAGCAATTTTAGTAGGAACAGAGGCTAAGAAAATTTTTAATGATGATGGTTATGGTGTTTTTATTGTTTCGGCAGTGATGACTATTTTAATTTTAGTTGCCTCAGAAATTATTCCAAAAACCATTGGAGCAACTTATTGGAAACAGTTAGCTGGCTTTACTACAACAGCCTTAAAAATGATGATTTTTCCATTAAAATGGACAGGAGTTCTATGGATTTTACAATTAGCAACTAAATTAATTGGTGGGAAATCGGCACATGGGGAAAGTATTTTAAGTAGAGAAGATTTTTCAGTAATGACAGATATTGCCGAGCAAGAAGGTGTTTTTCATGAAGATGAAAGTAATGTTATTAGAAACATGCTAAATTTTAAAGACGTTCAAGCAAAAGATATTATGACACCTCGAACTGTGGTAGTATCAGCAGATGAAAATAAAACAATTCAATCTTTTTTTGATGATAATAAGCAGTTAAACTTTTCAAGAGTTCCTGTTTTTTCTAAAAATTCAGATAACATAACAGGTTATATTTTAAAAGATAAACTTTTATTAGCTTTAATTGATAAAAAAGGAAACCTACCTTTAAGTTCTATCAAAAGAGATATTTTAGTAGCAAAAAGAGAATTATCAGTTCCTGATTTATTTACCAAATTAGTAAAAGAACGTGAGCATTTAGCATTAGTTATTGATGAATATGGTGCGGTAAGTGGTTTGGTAACTCAAGAAGATGTCATTGAAACCCTTTTAGGTTTTGAAATAATGGATGAAAGTGATCGTGTTGCCGATTTGCAAAATTTAGCCAGAACAAATTGGGAAAAACGTTCAAAAAATATTGATATTATTGATCATTCTGATGAATCATAA
>KGFFJA_01650 SPOR domain-containing protein
ATGGAAAAAAGAGGTCTTATACTAATTTTAGCACTATCACTTTCAATAAGTGTTTTGAGTGTAAAAGCACAGCAAAATCAAAAGAACAACAAAGATATTGCTGCGCTAATTGCAAAAAAAAGAACATATAATAAAAACAATGGTACTGGTTATAGAATCCAATTATATAACGGATTAGAAAGTAAAGCGAAAAGTTTACGAAACAGATTTAATCTTGAATATCCAGGGATTTTTACTAAAATAACATACGATCAGCCTGATTGGAAAGCACAGGTTGGCGATTATAGAACAAAATTACAGGCAGATAGAGCTTTAAATAAAATAAGAGAAAAATTTAACGGATCGATTGTTATTCCGCTATAA
>KGFFJA_01655 Cytochrome C
ATGAAAAGTGTGAAACATCACAACAGATTAACCCAGACACTCGTAAAGAGTTTAGCTTTCTTTTTAGTTTTATTAGTGAGTTTTTCAGCATTTTCACAAGATGTTGATGAATCTCGTCAAAAAGAAGGGAAAAAATTATTTAAATCTTTATGTGCTTCATGTCACAAGTTAGACAAAAAACTTGTAGGTCCTAAGTTAGGAGGCGTAGAAAGTAGAAGAGAAAACGATTGGTTAAAGTCTTGGATTAAAGACAATGCCGCGTTTAGAGCTTCAGGTAATAAAGATGCAATTGAAATTTTTGAAGAATACAAGCAATCTAGTATGATGGCTTTTCCTCAGTTAACTGATAAAAATATCGATGATATTCTTTATTATACAACCGTAGGGGAACTTAAAAAAGCAGGCGCAACTGAAGTTACTGCAGCTGGTTCAACTGAAAAAGGAGATGCTCCTGGATGGTTGATTTATATTTTAGGAGCAGCGATTGTTGTTGCTTTTTTAATTATCGCTAGTTTATTAAAAACAATTAGTGAGTTAAAAGGTGCTCCTAAAACACCTGGTTTAGCAGGTCAAACAGCTGATTTATGGGAGGGGCTAAAGAAAAATACCTTTTTACAAGTGTTAATTGTTATATTTTGTGCTTTAATTGGTGCTTATTTTTTCTTCGGAACCTTATTTAAAGTAGGAGTAGATAAAGGGTATCAGCCAATTCAACCAATTGCTTTTTCACATAAAATTCATGCTGGTGATAACAAAATAGATTGTCAATATTGTCACTCTTCAGCAAAACATAGTAAAACTTCAGGTATTCCTTCAGTAAGTGTTTGTATGAATTGTCATAAAAATATTTCAGAAGTAGCCGATGATACCAAAGTAGTTATGGATGATCATTCTTTAACTAAATCTGATTTAGATAAAGAAATAGCTAAAATATATGATGCTGCCGGATGGGATGCTGAAAATTTAGAATATACTGGTAACACTAAACCTGTTAAATGGGTTAGAGTTCATAATTTACCAGATTTTGCATACTTTAATCACTCACAGCACGTAACTGTTGCAGGTGTAAAATGTCAAAAATGTCACGGGCCAGTTGAAGAAATGGAAGAGGTATATCAGTACTCTCCATTAACAATGGGTTGGTGTATCGATTGTCATAAAGAGACTAAAGTTGACTTGAAAGGAAATGAGTACTATGCGAAAATTCATAAGCAATTAGCAGCAAAGTATGGCGTTGATCAAGTATCAATTGCTCAGTTAGGTGGAAAAGAGTGTGGTAAGTGCCACTATTAA
>KGFFJA_01660 Quinol:cytochrome C oxidoreductase
ATGGCTTCAAACAAAAAATACTGGCAAAGTGTTGAAGAACTAAAAGGTAGTTCTGTTGTTGAAACGCTACGTAATAATGAGTTTGTACAAGATATTCCTACAGATGAATTTTTAGGTGATAAAGAAACGTTAGAAACTTCATCAACCTCACGTAGAGATTTCTTGAAATATGTTGGATTTACCACAGCAGCAGCTTCTTTAGCAGCTTGTGAGGGTCCAGTAAGAAAATCAATCCCTTATGTAGTACAACCAAATGATATCGTTGTAGGTGTTGCAGATTGGTATGCAACTACAATTGCAGATGGTTTTGATTTTGCAAACGTATTAGTAAAAACACGTGAAGGTCGTCCAATTCTTGTAATGCCTAATAAATTAGCATCAGGAGAAACAAACGCACGTACTCAAGCATCTGTTTTATCATTATACGATGATCAATTACGTTTAAAAGAACCTAAAAAAGGTGCAGAACAAATTTCTTGGGCAACTGCTGATAAAGAAATTGTAGCAACTTTAAATGAGTTAAAAACAGCAAACGAACCTGTAGTATTATTAACAGGTACGTTAGCAAGTCCTTCAACTGAAAAAGTAATTAAAGAATTTATTGCTGCGTATCCAAACGTAAAGCATGTTGTTTATGATGCTATTTCAGAAAGTGCAACTGCAGATGCTTTTGAAGCAATGTATGGTACACGTGCTTTACCTAATTACGATTTTAGTAAAGCTGAAGTAATTGCTTCAATTGGAGCTGACTTTATTGGAGACTGGCAAGGAGGTTATGAAAAATCATATGCTGACGGTCGTAGAGCTGAATCTGGTAAAATGTCTTACCATGTTCAGGTAGAAAGTAATATGTCTTTAGCAGGAGCAAATGCTGATAAAAGATTGGTTGTGAAACCATCTGAACAAGTATATGCTTTAGTTAATTTATATAATGAAGTAACAGGAGAGTCAATTCCTTCTAAAGCAACTAAAATTGATGCTGAAATTAAAAAACTAGCAGTTAGTTTAAAAAAGGCAGGGTCAAAAGGAGTTGTTGTTACTGGATTAAATGATAAAAATGCTCAGTTAATTGCTTTTGCTATTAACGAGAAATTAAATAGTGAGATATTCGATACTAAAGCTGTTAATTTAACACGTCAAGGTAACGATACTCAAGTGGCTCAATTAGTTGCTGATATTAAAGCAGGAGTTGTAAAAGGTTTAGTTACTTATAACACAAACCCTTTATATACTTTAGCAAATGCTGCTGATTTAGCAGAAGGAATTAAGAAATTAAAATTATCTGTTGCTTTATCAACTCAAAATGATGCAACAGCTAATGCTACACAATATACATTACCAGCACCTCATAACTTAGAGAGTTGGGGAGATGTTACAATAACTAAAGGTACGTATAGTTTAATGCAGCCAACAATTTCGCCATTATTTAATACACGTCAGTTACAAGATGTGTTATTAAAATGGTCAGGTAGTTCTGTAAACTATTATGATACTTTAAAAGAGTTTTGGAGTACTAATGTTTTAGCAGGAGCATCTTGGAATCAAGCATTACACGATGGTTTTTTCAAAGCAAATGTTATTACTTCTGAAGAAGAAGAAATTTTTGAATCTACAGTAGTTATAACAAATACAGTATCTGAGTTATTAAAAGCTACAAGTACTGCTTCTGGATTTGAATTAAACTTATTTTCATCAACTGCATTAGGTGATGGTAAACAAGCAAATAACCCTTGGTTACAAGAATTACCAGACCCTATTACACGTGCATCTTGGGATAATTACTTAACTGTTTCAATGGCTGATGCTAAAGAATTAGGTTTTGAAAATCCTGTGAAAGATAATGGTGCTATTAATGGTAACTATGCTACTGTAACAGTAAATGGAGTTTCTGTAGAGAAAGTTCCAGTTATGATTCAGCCAGGTCAAGCAAAAGGATCTGTAAGTTTAGCATTAGGATATGGTAGAACTCAAAGTTTAAAAGATGAGATGCAAGTTGGTTTAAACGCGTATCCTCTTTATAAAGATGGAAACAATGTTCAATACAATGTTTCTATTGAAAAAACATCAGGATGGCATAAGTTTGCTTGTACTCAAGTACAAAGTACTCTTGCAGGTCGTAATGATATTTTAAAAGAAGCTACTTTAAAACAAGTATCTGATAAAACTTTAGATCCAAAACATACTTGGAATAAACCATCAATGGTATCTTATGATCACCAAGAGGTTGAAGCTAAAAGTGTTGATTTATGGGCAGAACATAACCGTGAAATAGGACATCACTTTAACTTATCTATTGATTTAACATCTTGTACAGGATGTGGGGCGTGTGTTGTAGCATGTCATGCAGAAAACAATGTGCCAGTTGTTGGTAAAGATGAAGTTAGAGTAGGTAGAGATATGCACTGGTTACGTATTGACCGTTATTATTCTTCTACTGTTGCTGATAAGCAACATGAAGCTTCAATGACTATTGAAGAGTTTAGAGCTGAAAATCCTAGATTATCTAATAAAGAAGTTGAAAGAAAGTATACTGAAAAAGTTTTAGAATTAAGTAAAGGTGATTTATTTGACGCTTTAGAAAATTCTGCAGAAAATCCTGAGGTAGCTTTCCAACCAATGATGTGTCAGCACTGTAATCATGCTCCGTGTGAAACAGTATGTCCAGTAGCAGCAACATCACATGGTCGTCAAGGTCAAAACCAAATGGCTTATAACAGATGTGTTGGTACAAGATATTGTGCAAACAACTGTCCTTATAGAGTTCGTCGTTTTAACTGGTTTAATTACTCAGAAAATGAAGAATTTGACTTCAATATGAATAACGAATACGGAAAAATGGTGTTAAACCCAGATGTAGTAGTTCGTTCTCGTGGAGTAATGGAAAAATGTTCTATGTGTATCCAAATGACACAGGCAACTATCTTAAATGCTAAAAAAGAAGGTAGAGCGGTACGTAAAGATGAATTTGAAACAGCATGTTCATCAGCTTGTTCTACAGGAGCAATGGTGTTTGGAGATGTTAATAATCCTAAAGATGCAGTGGCTGCATTAAAAGAGGATGATAGGGCTTTTCACGTATTAGACTATATTGGAACAAAACCAAATGTAGTGTATCAAGTGAAAGTAAGAAATACAAACGAAGCTTAA
>KGFFJA_01665 Molybdopterin oxidoreductase
ATGTCGTCTCATTACGAATCATCTTATAGAGAACCTTTAGTGTTGGGTAACAAAAGTTACCATGATATCACTGAAGACATTGCAAAACCGATAGAAGGTAAAGCAAATCAAAATTGGTATATCGCATTTTTTATCTCCTTAGCAGCAATGTTATGGGGGTTTGGGTGTATTTTCTATACAGTCGGTACAGGTATCGGTGTATGGGGATTAAGTAAAAACATTGGTTGGGCATGGGATATTACCAACTTCGTATGGTGGGTAGGTATTGGTCACGCAGGAACTTTAATTTCTGCAGTACTATTATTATTCCGTCAAAAATGGAGAATGGCAATTAACCGTTCGGCAGAAGCAATGACAATTTTTGCCGTATTCCAAGCAGGTTTATTTCCTATTATTCACATGGGACGTCCATGGAATGGATATTGGGTATTACCAATGCCAAATCAATTCGGATCATTATGGGTTAACTTTAACTCACCATTATTATGGGATGTATTCGCAATTTCAACTTATTTATCTGTATCATTAGTTTTCTGGTGGACAGGTTTATTACCTGATTTTGCAATGATTCGTGATAGAGCAGTAAAGCCTTTTCAAAAGAAAATATACGGTTTATTATCTTTCGGATGGTCGGGTAGAACTAAAGACTGGCAACGTTTTGAAGAAGTATCATTAGTGTTGGCAGGTTTAGCTACACCATTAGTACTTTCAGTACATACAATTGTATCAATGGATTTTGCTACTTCTATTAACCCAGGATGGCACTCAACAATATTTCCTCCTTATTTCGTAGCTGGAGCAATCTTTTCAGGATTTGCAATGGTACAAACCTTATTAGGTATTATGCGTAAGGTTACAAATATGGAAGCTTATATTACACGTTTACATGTAGAATATATGAATATCGTAATTCTTTTAACAGGTGGTATTGTAGCTGTAGCTTATGCAACAGAGTTCTTTATCGCTTGGTATACAGGATCACCTTATGAAAATTATACTTATTTATCATTTGGAGCAGAAGCAGGAGCATATGGATGGGCATTTTGGTCTTTATTAATATGTAATATTATTTTACCTCAATTATTATGGATTAAGAAATTAAGAAGAAGCTTTATTTTCTCTTTTATTATTTCTATCATCATTAATATTGGTATGTGGTTTGAACGTTTCGATATTATTGCAATTGTATTAAGTAAAGGACATTTACCATCAACATGGTGGCGTTTTGAGCCAACATTTGTAGATGTAGGTATTTTTGTTGGAACTATTGGTTTCTTCTTTGTATTATTCTTATTATATGCAAGAACTTTCCCAGTAATTGCACAAGCAGAAGTTAAGACTATCTTGAAGTCTTCAGGACAGAATTTTAAAAAATTAAGAGAAGAAAACAATGAGCACTAG
>KGFFJA_01670 Alternative complex III, ActD subunit
ATGAGCACTAGTAAAGTAATTCACGCATTTTATAATGATGATGATATCTTAATGGATGCCGTTAAGAAAATCAAAGGAGAACATCATCACATTGAAGAGGTATTTTGTCCATTCCCAGTTCACGGATTAGACAAAGCATTAGGGTTAGCACCTACACGTTTAGCTATTACTGCATTCTTTTACGGAATAACAGGTTTAAGTTTTGCTATTTGGATGACTAATTATATGATGATTCAAGATTGGCCACAAGATATTGGTGGTAAACCAAACTTTAGTTGGTTTGCTAATATGCCAGCATTCGTGCCAATTATGTTTGAATTAACAGTGTTTTTTGCAGCTCACTTAATGGTTATTACTTTTTATATGAGAAGTAGAATATGGCCATTTAAAGAAGCAGAAAATCCTGATCCTAGAACAACAGATGACCATTTTTTAATGGAAATTCCTGTTAATGGAAATGAGGAAGAGTTAAAGGCTTTGTTAGAAACAACAGGAGCTGTAGAAATTAACATAGTAGAAAAGCACTAA
>KGFFJA_01675 Cytochrome C
ATGAAGAGTTTTGTGAAAATAATCGTAGCTTTAGTTGTTATAACAAGTGTTATTTCATGTGGAGATAAACGTAAACCACAACTACAATATATGCCTGATATGTATGTATCTATTCCTTATGATGCGAATGGTGCAAATGGTATAAATAATAAAATGGTAGATAGGTTACCTGTTGCAGGTACGGTAAGTAGAAAAGGTATTGTAGCTTATGATATTCCTAATACAAATGAAGGATATGAAAAAGCAAAAGCAACTTTAAAAAATCCTTTACCTACTACTGAAGAAAATTTAGCAAAAGGTAAGGAGTTATACGGAATTTACTGTGCTGCTTGTCATGGTAAAAAAGGTGATGGTAACGGGATTTTATCTCAAAGAGATAAATTTAACGGAATACCAAACTATAAAGAAAGAGACTTAACCCCGGGTAATATTTATCATGTTATTATGTATGGTAAAAATTTAATGGGATCTCATGCAGGACAATTACAGTACAAAGAGCGTTGGCAAATTGTACAGTATGTAGAGAAATTAAGAAGCGAATTAAAATAA
>KGFFJA_01680 Quinol:cytochrome C oxidoreductase
ATGTACCAGTTTACAGGAAAATTAAAAATACTTGCTATTGCTCTTATGATTTTAGGAGCGTTAGGTACTGCCATCAGTTTTATGTCGGCACCTAAAACGTTAACAGAGGCAAAAGCAATTTTAGCAAAACAACATGGAGCTCATCATAAAGAGCATACTACAGATACTGCACATACGGTAGCGGCATCTCATATTGAAGAAGCTAAAAAAGAAGCAGATACTGAAGTTGAAAAACATTCAGAAAAAATAACTGAAGCGCATATTACTGATACTACAGTAATACACGCTCAAGATGTTAAAAAAGTACATTCAGAACAGGTAAAAACTATTCATACTGAAACTACTACACGTACTGAAAAAGCAATAGAAAAACAGGTTGAAGCCATAGCACATAAAAGTAGTGTTGATGCTCATACTGAAGACCATGATGCACATGCTGAACATGCTTTTCATCAAATGCAAAACCGCCCTTGGGCAGCATTTTTTGTAGCATTAATGTTTTTTTTAGGAGTTACATTATTAGTATTGGCTTTTTATGCAATTCAAAGAGTAGCACAAGCAGGTTGGTCAGTAGTGTTATTTAGAGTAATGGAAGCTATTACGGCAAACTTACACTATGTAAGTGCTATTATGTTATTGTTTTTAATAGCAACATTTATGCACATGAATCATTTATTTCCTTGGATGAATGAAGGAGTTTTTGATCCGCAACACGCAAATTATGATGCTGTTGTAGATGGTAAAAAATGGTTTTTAAACACGCCAGGATGGTTAATGAGAAGTATCTTTTATTTAACGGTATGGAATGTATATCGTTTTATCATTAGAAAAGGATCTATAAAGCAAGAAAATGGAGATTTAAAATTACACATGAAAAACTATAATATTTCTGTTGTATTTTTATTCTTTTTCCTTATTACAGAATCAATGATGTCTTGGGATTGGATTATGGGAATTGACCCACACTGGTTCTCTACATTATTTGGATGGTATGTATTAGCTACTTTTTTAGTATCGGCATTAACAGTAATTGCATTTGTAACAATTTACTTAAGAGCTAAAGGTTTCTTACCATTTGTAAACGATAGTCATATTCATGATTTAGCGAAATATATGTTTGGTTTTTCAGTATTTTGGACCTACTTATGGTTTGCTCAGTTTATGTTAATTTGGTATGCTGATATCCCTGAAGAAACAACATATTACTTATTGCGTTTTAATGAATACAAAGTACCATTTTTGGCAATGGTGGTTATGAACTTTATCTTTCCTGTATTATTATTAATCAATAGTGATTTTAAAAGCGTACCTTGGTTTGTAACAATAGGAGGAGTTGTAATATTAGCAGGTCATTATTTAGATTTATTCGTGATGATTATGCCTGGAACAGTTGGTGCACAATACGGATTTGGGATTGGAGAAATAAGTGGAATTTTATTCTTCTTAGGATTGTTTATATTTGCTACTTTTAATGCCTTTGCAAAAGCAAATCCATTAGCAAAAGGGAATCCATTTTTACACGAAAGTGAAACACACCATTACTATAATATCGAACATAGAGGACAAGATAGTAATAGTCATTAA
>KGFFJA_01685 Cytochrome c oxidase subunit 2
ATGCTCGCTTTATTTTATATTTTCATAGCAATTGCAATAGGAGTTAGTTTCTGGCAAATTACCCGTATTATGAATCTTCGATCTGTAATAGCTACAGACAAAGACAACGAAATACAAGGTAAAATTGCCTTAGGATTTTTAGTTTTCCTTTACGCAATGATGGTTTATTGTTTAATAGCAATGAATGTAATTATGTTACCAGAATCGGCCTCTATTGAAGGAGAGCACGATGATAATTTATTTAACATTACCTTTTGGTTAATTGGTATTGTTCAATTTGGAATGCAATTTTTAATCTTCTTTTTTACTTACAAATATAGAGGTAAAAAAGGTAAAAAAGCATTGTTTTATGCAGATAGTCACACCTTAGAATTGATATGGACAGTTATCCCAGCGGTAACTATTGTTTTATTAATTGGATATGGTTTATGGGCTTGGAACAACATTATGTATGTTGGTGATGACGAAAACCCAATTGTAATTGAAGTATATTCAAGACAATTCGACTGGCAAGCACGTTATGCAGGTGCCGATAATGAATTAGGTTTAGGAAACGTAAACTTCATTAAAGGTATTAACTCTATGGGTGTTGATATGTCTGACCCAAAATCGCAAGATGATAAAAAAGTTACCGAAATGGTTTTACCAAAAGGTAAAAAAGTTGTCTTTAAATTCCGTTCTCAAGATGTGTTACACTCAGCATATATGCCTCACTTTAGAGCGCAAATGAACTGTGTACCAGGAATGATTACTCAATTTGCTTTTACACCAAAGTACACTACTGCAGAAATGCGTTTAAGTACAGAGGTTACTGCAAAAACTGACGGAATCAATAAAATAAGAAAAGCAAAAGGGGAAGACCCTTACGAGTTTGATTATTTATTGTTATGTAATAAAATTTGTGGAGCTTCTCATTACAATATGCAAATGAAAATTACTGTTGTTGAACCAGCAGAATATGAAAAATGGTTGTCAGCACAAAAAACATTAGCACAAGTTATTAAGTAA
>KGFFJA_01690 Alternative cytochrome c oxidase subunit 1
ATGTCAGAACATCATCACAAAGAAACATTTGTAACTAAATATATTTTTAGTCAAGATCATAAAATGATCTCGAAACAATTTCTTGTTACAGGTATATTCATGGGAATTATAGGAGGATTTATGTCTATGTTATTCCGTTTACAAATAGCATGGCCAGATACTTCTTTTTCAATCATTGAAGCATTTTTAGGAAGTCATCAAACTGATGGTATTATGGATCCTGATATGTACCTAGCGTTGGTAACAATTCATGGTACAATAATGGTATTTTTCGTATTAACTGCTGGTTTAAGTGGTACTTTTTCGAATTTATTAATTCCATTGCAAATTGGAGCTCGTGATATGGCTTCTGGTTTCTTAAATATGGTATCATACTGGTTATTTTTCTTATCATCAGTAATTATGATAATTTCATTGTTTGTAGAAGCAGGACCGGCATCGGCAGGATGGACAATTTATCCACCATTATCGGCATTGCCACAAGCAATTCCAGGATCGGGTACAGGAATGACTTTATGGTTAGTATCGATGGCAATTTTCGTTGCCTCTTCATTAATCGGATCGTTAAACTACATCGTTACCATTTTGAACTTACGTACAAAAGGAATGAAAATGACCAGATTACCATTAACAATGTGGGCATTTTTTGTAACAGCAATTATTGGAGTAGTTTCGTTTCCTGTATTATTATCAGCGGCATTATTATTAATTTTTGATAGAAGTTTTGGAACATCATTCTTCTTATCAGATATTTTTATCTCTGGAGAAGTATTACACTACCAAGGAGGATCGCCTGTATTATTTGAACACTTATTCTGGTTCTTAGGACACCCGGAAGTATATATTATTTTATTACCAGCATTAGGGTTAACATCTGAAGTAATTTCAACAAATGCACGTAAGCCAATTTTTGGGTACCGTGCAATGATTGGATCTATTATGGCAATTGCGTTTTTATCAACAATTGTTTGGGGTCACCACATGTTTGTATCAGGAATGAATCCTTTCTTAGGATCGGTATTTACCTTTACAACGGTATTAATTGCAATTCCATCGGCAGTAAAAGCATTTAACTATGTAACCACACTTTGGAAAGGAAACTTACAATTAAACCCTGCCATGTTATTTTCTATCGGATTAGTTTCTACCTTCGTAACAGGAGGTTTAACAGGATTAGTTTTAGGAGATTCTGCTTTAGATATTAACGTACACGATACCTATTTCGTAGTAGCTCACTTTCACTTAGTAATGGGAGTATCTGCCTTATTAGGGATGTTTGCAGGTGTGTATCACTGGTTCCCTAAAATGTATGGTAAAATGATGAATAAAACATTAGGTTACTGGCACTTTTGGTTAACTATAATTGCTGCTTACGGAGTATTTTTCCCGATGCACTTTGTTGGGTTAGCAGGTTTACCACGTCGTTATTACACCAATTCAAACTTTCCAATGTTTGATGATTTAGTTGAAATTAACGTATTTATGACTTTAATGGCATTTTTAGGAGGAGCAGCTCAGTTAATATTCTTAGCAAACTTCTTTATTTCAATGTACAGAGGTCAAAAAGCAACGATGAATCCTTGGAAATCAAATACTTTAGAATGGACTACACCAGTAGAGCACGTTCACGGAAACTGGCCAGGAGCTATTCCTGAGGTTCACCGTTGGGCTTATGACTACAGTAAAGTTGATGAAAATGATGAGTATGTTCACGGAGAAGATTTCGTATTACAAACCACACCATTATTAGAAGGTGAAGAACCTTCTTAA
>KGFFJA_01695 Holliday junction ATP-dependent DNA helicase RuvB
ATGAATGAAAATTTAAACCCTGAAAACACCAATTTCTCAAGCGATGAGCTGGATGTAGAAAAACAACTACGCCCACTCTCCTTTGATGATTTTACAGGTCAAGATCAAGCAATTGAAAACTTAAAAATATTTGTTGAAGCAGCCAATCAAAGAGAAGAAGCTTTAGACCATACTTTATTTCATGGACCTCCAGGGCTAGGAAAAACCACCTTGGCTCATATTTTAGCCAATGAATTAGGTGTTGGAATAAAAGTAACTTCAGGGCCTGTTTTAGATAAACCAGGCGATTTAGCAGGATTATTAACCAACCTTGATGAACGCGATGTGTTATTTATTGATGAAATCCATCGATTAAGCCCCATTGTTGAAGAGTATTTATACTCAGCAATGGAAGACTATAAAATTGATATTATGATTGAGTCAGGGCCTAACGCCCGTACCGTTCAAATTCATCTAGAGCCGTTTACCTTAATAGGTGCAACCACACGTTCAGGGTTATTAACCGCTCCGATGCGAGCTCGTTTTGGTATCAGCAGTCGTTTGCAATACTATTCAACGGAACTATTAAGCACTATTATTGAGCGAAGTGCCTATATTTTAGGCGTGCCAATATCAATGGAAGCGGCAATCGAAATAGCAGGTAGAAGTAGAGGAACACCTCGTATTGCAAACGCTTTATTACGAAGAGTTCGAGATTTTGCTCAAATAAAAGGAAATGGAAGCATTAGTATTGAAATAGCTGTTTATGCCCTAAAAGCATTACATGTTGATGCCAATGGTTTGGATGAAATGGATACTAAAATTTTAAATACAATTATTGATAAATTCAAAGGTGGTCCTGTAGGGCTTAGTACAATAGCAACGGCAGTTAGTGAAAATACCGAAACTATTGAAGAGGTTTATGAGCCTTTTTTAATACAACAAGGTTTTATAATGCGTACCTCAAGAGGTAGAGAAGTTACCGATTTGGCATATAAACATTTAGGAAGAACAAGAAATTTAGTGAAAAATTCAACGAAAGGCGAACTTTTTTAA
>KGFFJA_01700 Sulfate transporter
ATGAAACTAAAAAAAATAATACCTATATTTCAATGGTTGCCTAACTATAAAAAATCAGGATTAAAAACTGATATTATAGCAGGTATAACCGTAGCAACGGTGTTAATCCCACAAGGAATTGCCTATGCTCTAATTGCGGGACTACCACCTATTTATGGATTGTATGCCGCTTTAGTGCCACAATTAATATATGCTATTTTTGGATCATCACGTCAAGTAGCAATCGGTCCTGTGGCAATGGATTCATTAATTGTAGCAACAGGTGTTTCTACCTTGGCATTAATGGGGTCTGAAAGCTATATTTCTATCGCTATTTTATTAGCATTAATAGTAGGAAGCATACAGTTTTTAATGGGCGTATTTCGCTTAGGGTTTATAGTTAATTTTCTGTCAAGACCTGTAATTATTGGTTTTACATCAGCAGTAGCACTTATTATCGGTTTAAATCAATTTCGGAATTTATTAGGGGTTAATTTTTTACAAAGTGATCAAGTTCACCTTCTTTTAGAAGATATTATATATAAAATTGCTGATTTTAAAATAGCTACAACTATTATAGGAGTCATAGCCTGTTTGATTATTATGATTCTTAGAAAAATCAATAAAAAAATACCAAATGCGTTAATTGTAGTAACATTAGGAATTATAACACTTCGCTTTTTTGGTCATTACTTAACCGATGTAGCCATTGTAAAAGAGATTCCTTCAGGTTTGCCTACATTGATAATTCCGGTAATAGACCTCGCTTTAATTAGAGAGTTATTACCCATTGCGGCAACCCTAGTTATGGTTGGTTATCTAGAAATTATATCGATAGGAAAAACCCTTGAAGCAAAGCAAGATGAATACCGAATACAGCCAAATCAAGAATTAATTGCCTTAGGATTAAGTAATATCGCGGGCTCTTTGTTTCAGTCTTACCCAATAACATCAAGCTTTTCTCGCTCAGCGATAAACGAAGAAGCTGGCGGTAAAACAGGTGTTTCAGCAATTGTATCGGCATTGATTGTAGTGCTTACCTTGCTTTTTTTTACTCCGGTATTTTATCATTTGCCAAAAACAATATTAGCCGCCATTATTGTTGTAGCAGTATTTAATTTGATAAATGTATCGGAAGCTAAAAAACTTTGGAAATCTAATAATTTAGACTTTTGGCTATTGATAGCCACTTTTTTAGCCACCATATTTTTAGGCATAGAACCAGGGATATTAATAGGCGTAGTTTTATCATTAGTTGTATTAATTTATAGAACATCAAGACCTTATGTTGCCGAATTAGGAAAAGTACCAAATTCTGATTTTTATCGAAATAAAAGCAGGTTTGAAGAAGTAATTACAGATAAAGAGGTATTAGTATTTCGTTTTGATGCTCAATTATTTTACGCAAACTGTACTTATTTCCGAGATAAATTAGACGAAATATCCGAAGAAAAAGGCAGTGCATTAAAACTAATTGTATTAGATGCCGAAAGTATTAACAGAGTTGATAGTACAGGCGTAGAAATGCTAAAAGAACGTATTCGATACTATCATAAAAGAGATATTGCCTTTTATTTTGCAGGTGTAAAAGGACCTGTAAGAGATGCCCTTTTTAGAGGTGGCGTATTAGAGGTGGTAAGTTTAGATTATTTTTTTATGCGTGCCAATGGCGCAGTACATTTTTTTAAAACAGGAAATAACGAAAATCAAAAAAAATACGCTCAATATATACATCAAGCGTATAAATAA
>KGFFJA_01705 MBL fold metallo-hydrolase
ATGAAAATAGAGCAAATTTATACAGGTTGTTTAGCACAAGGTGCTTATTATATTGAAAGTGAAGGCGAAGTAGCTATTATCGATCCATTGCGAGAGGTAGAATCGTATATCAAAAAAGCAACACAAGATACTGCAAAAATCAACTATATTTTTGAAACTCATTTTCATGCCGATTTTGTAAGTGGACACGTAACTTTAGCCGAAAAAACAGGGGCAACAATTGTGTACGGACCAACGGCAAAAACTACTTATAAATCGCATATAGCAACAGATGGCGAGGTTTTTAAAATCGGAAAAATTACCATTACCGCATTGCATACACCAGGGCATACCATGGAAAGTACGTCATATTTATTAAAAGATGAAAACGGAAAAAACCACGCTCTTTTTAGTGGCGATACCTTATTTTTAGGTGATGTTGGTCGCCCAGATTTAGCACAAAAAGGAACTTTAACAATAGATGATTTAGCAGGTTTTCTGTATGATAGTTTGCGTACTAAAATTATGACATTAGAAGATCAGGTAATTGTATATCCAGCACACGGAGCAGGATCGGCCTGTGGAAAAAACCTAAGCAAAGAAACCATCGGAACAATTGGTGATCAGAAAAAAACCAATTATGCGTTGCGTGAAAACATGACAAAAGCCGAATTTATAAAAGAAGTAACCGATGGGTTATTACCTCCGCCAGCCTATTTTCCTTTAAATGTGAAAATGAATAAGGAAGGATATGAATCTATAGATGACGTTATCAAAAAAGGCGCAAAAGGTTTGTCGGTAGCCAATTTTGAAAAAATAGCCAATACAACTGATGCGATTATTTTAGATGTACGCCATCAATTTGACTTTATAAAAGGATTTATTCCACGATCAATATTTATAGGTTTAGGCGGAACATTTGCCCCTTGGGTAGGTGCTTTAATTAAAGATGTAAAACAACCAATTTTACTGGTAACGCCCGAAGGAGAAGAGGAAACGGCAATTACCCGTTTATCACGCGTAGGATTCGACAATGTTTTAGGATATTTAGAAGGAAGTTTTAACGCTTGGAAAGCTTCGGATAAAGAAATTGATACTTTACGTTCTGTTTCTGCGGATGTTTTAGAAGATGCAATAAGCAAGAAAGCCCTTGTTTTTGACGCTCGTAAACCTGGTGAATACGCCAAAGAACACATTGTTGATGTGCCAAGCACACCCTTAGATTTTTTAAACGATCATATTGAAGAATTTCCTAAAACCGAAGATTTTTACGTGCATTGTGCAGGCGGATATCGCTCGGTAATAGCGGCATCAATATTAAAAGCAAGAGGATATCATAATGTAATTGACGTATCGGGAGGTTTTGCAGCGATACGAAAAACAAGTATTGAGAGAACAGTTGCTGTTTGTCCATCAACTTTAAAATAA
>KGFFJA_01710 Rhodanese domain-containing protein
ATGAAAAAATATTTAGTATTCATCGCATTAATTTTTACGGTTTTCCCTTCGTGTAAATCTCAAGAAAATAAGATCAAAAATACTACAGTTGCTGATTTACAGAAAATAATACAAACATCAAAAAAAATTCAATTACTTGATGTTCGAACCCCTGAAGAATGCTCACAAGGTATTATTAAAGATGCAATAATGATCAATGTTTTTGCTGATGATTTTGATGAAATCGCCTTAAAAAAATTAGATAAAACAATGCCTGTTTATATTTATTGTCGCTCAGGAAGAAGAAGTGTAGCGGCATCAGAAAGGTTAAAAAAACAAGGTTTTGACGTTTATAATATCTTAGGAGGATATATTGATTATCAAAAATTTACATCAACAAAAAAGCAGTAA
>KGFFJA_01715 Heavy metal transporter
ATGACACAAGAAATTTACATAGAAAACTTAAAATGTGGCGGCTGTGCCAATACAATTATCAACGGATTAACAGCAATTAAAGGCGTTAATGAGGTAAAAGTTGATGTAGAAAAATCATTGGTTACTTTAAACGCAACCCAAGAAAGTTTGATTTTATCCAAAGAAAAATTAGCAAAATTAGGCTATCCAGAAGTTGGAAGTGAAAACACAGTATTGCACAAAGCAAAATCGTTTGTGAGTTGTGCTGTTGGTAAAATCAATAAGTAA
>KGFFJA_01720 TonB-dependent receptor
ATGTCTTTTATTCAACAACTTAAAAGCATCGCTTTTATAATCGTATTATGTAGCAGTTTTGCCGTAAATGCGCAAAGTTTTATTTTATCTGGTAAAATAATTAACAACAATCAAGAACCTTTAAATGGTGCTTCTATTGTTCTTAAAAATTCAAAAAAAGGAGTTTCTTCGGATAAAAAAGGGAACTTTAAACTGAATTTATCCAAAGGAACACATCTTTTAGAAGTTTCTTATATCGGATTTAAAACCGCACTAAAACAAATAGAACTTACCAATAACCAACAAATTACCATTCAATTATCCAAAGAAAAAAACGTATTAGATGCTGTTTTAGTAAATGCCGTTCGTGTGCAAGCAAACGCTCCTGTAACACACTCTAATATTTCAAAAAAACAACTTGAAAAACGTAATTTAGGGCAAGATATTCCTGTTTTATTAAACTACTTACCAAATGTCATTTCTTCTTCGGATGCTGGGGCTGGCGTGGGTTATACCTACATGAGCGTTCGTGGTTCGGATGCTACAAGAGTAAATGTAACCATTAACGGAATCCCTTATAATGACTCTGAAAGTCAAGGAAGTTATTGGGTTAATTTAGGCGATTTTGCATCGTCAACCCAAAGTTTACAATTGCAACGTGGTGTAGGAACTTCTACAAACGGTGCAGGTGCTTTCGGGGCAAGTTTGAACATTTTAACTGATGGAATTTCTGAAAAAGCGGGCGGAGAAATCTCGAATGCTTTTGGGTCGTACGGAACAAGAAAACATACCGTAAAATTTACCACAGGAAAAATAAACGAGCATTTTGAATTAGCAGGTCGTTTATCAAATATTTATTCTGATGGATATATTGACAGGGCTTCTACCGATTTAAAATCGTACTTTTTACAAGCAAGTTACACCAATAAAAATACCTTGATTAAAGCCATCGCCTTTGGCGGAAAAGAAGAGACTTATCAAGCTTGGGACGGAATTTCTGCAAAACAATTAAAGCAAGACAGAAGACAAAATCCATTAACATACGATAACGAAGTTGATAATTATAAGCAAGACCATTATCAATTGCATTGGAACGAAAAATTAAGTCAAAACTGGGCAACAAATCTTGGTTTAAATTACACCAAAGGAAAAGGATATTTTGAGCAATTTAAAGGAGGAACAGATAAAATTTCATTATATAATGGAATTATTGTAGCAACAGATACTTATAAGAATTATAACGATGAAATAATTCCTATTACTGATGTTATCGTTCGCCGTTGGTTAGACAATGATTTTTATGTCGCTAATTTTAATGCCACTTATAATAATGATCAACTAGAAATTATTTCTGGTGGTTCGTATAGTTACTATGAAAATGAGCATTTTGGAGAAGTAATTTGGGCGAAAGAATTTGCTGATAACGCAAACATCAGAGATCGTTATTACGATGGAACATCAACCAAAAAAGATGCGAATATTTTCACGAAAATATCGTTTAATATTACCGATGATTTAAGTGCTTTTGCTGATTTACAAGGACGATTTATCAGCTATAAAACAAACGGTTTAACCTCTAAAAGAAAACCTTTAAATGTTGATAAAAACTTTAATTTCTTTAATCCCAAAATAGGGTTTACCTATACTTTAAACAATCAAAATAGCTTTTACACTTCTTTTGCCAGAGCAAATAGAGAACCAAACCGAAGCGATTTTAAAGGCGGAGTAACTACCCACGAAAGTTTAAATGATTATGAATTAGGTTGGCGTTTAAAAACGAAAACCATCAAATTAAATACCAATATTTATTTTATGGATTATCAAAATCAGTTGGTTTTAACAGGTGAAATTGATGATACTGGCGATGCGTTGCGTAGTGCAAGTGGTAATAGTTACCGAGTTGGTGTAGAAATGGATGCCAATATACGTGTAAATGATAAATTTTCAATTGGTCAAAATGTTTCGGTAAGTCAAAATAAAAATGTCGATTTTTTCACAAATAGAAATGACAAATTACAAGAATTAGGAAATACCAATATTGCAAATTCTCCCAATATTGTTACAGGAAATTCATTAACTTATCAAGCGTCAGAAAATTTACAATTAGCATTTTTATCGAAATTTGTAGGCGAACAATATTTGAGTAATACCGATACCGAAGCATCAAAATTGAGCAGTTATTTTACTAGTGATTTTAATATCATGTATGAATTAAAAACAAAATCAATTTTTAAATCTATTGTATTTACAGGGGTTGTAAACAATGTTTTTGACAAACAATATGTCGATAGAGGGTATATTTATTTAGATACTTGGTCAAAAGCTGGAACAACAACAGAAATTCAAGGATATTATCCACAAGCTACGATTAACTTTTTAGCAGGAGTTACTTTTAAGTTTTAA
>KGFFJA_01725 DNA repair protein RecO
ATGGCATTAATTACTACAAAAGCAATTGTTTTGAGGGCGATTAAATATGGCGATACCAGTTTAATTGTAACTTGTTTTACTTTAGAAAGCGGCATTGTTTCTTACCTTATCCGAGGCGTTTTAAAATCAAGAAAAGGAACACTTAAAAAAGCTTATTTTCAGCCATTAACACAGTTACTTATTCAGGCAAAGCATCATCAAAATAGGAATAAAAATGTTTTAAGTTCTATGAAAGAGGCACAGGTTATTTATCCTTACACCCATATTCATACTTCGGTTGTTAAGCAGTCTATCGTACTTTTTTTATCAGAAATATTAACAAATATTATTAAAGAAGAAGAAAAAAATGACGTTTTATACCAGTATATAGAAACGAGTTTAATTTGGTTAGATACGCATAGTGATGTTGCGAATTTTCACTTATTATTTTTGTTGAATTTATCAAAATTTTTAGGATTTTATCCTGATGTTTCTCAAGCGAATAAACCTGCTTTTAGTTTATCCGAAGGACGATTTACAACAGCAACCTATGAGAAATTAGTACTCACAGGAAATGAATTACTGCTTTTTAAAAAGCTGTTAGGTATAAATTTTGATGCTATACACACTATTTCGTACCATAAAAACGAAAGGCAGACCATCCTTGGGGTTATAATTCGATATTTTGAATTACATTTGGAGGGTTTTAAAAAGCCAAAATCATTAGCTATTTTAGAAACCGTGTTTAGTTGA
>KGFFJA_01730 hypothetical protein
ATGAAGCAAATTATACTCTTATTTTTTTTACTTACAAGCATCGTTATTTTCTCACAAAAGCTTGCTATTGTTGATGCCCAAACAGGCGAAGCAATTGACGGGGTAGCGGTGTTTAATAAAAACAAAACAATCGCTGAAATTAGTGGTGTTGATGGTTTTGTAAATATTTCGGCATTTAAAGCATCCGAAGTGCTTATTTTTTCGCATGTTTCGTATGCGGGTTTTCAGGAAAAAAATCAATATTAG
>KGFFJA_01735 TonB-dependent receptor
GTGCAAAAATCACAATTTGGTGGCGGAAGCCCTGTGCTTAGAGGGATGGAAAGTAACCGTGTTTTATTGGTGGTCGATGGCGTTCGCATGAATAATGCTATTTATAGAAAGGGACATTTGCAAAATTCGATTACCGTAAACCCTAATTTATTAGAAAGAACAGAAGTGGTTTTTGGTCCTTCATCGGTTATTTATGGTTCTGATGCGCTTGGCGGTGTAATTCATTATTATACGAAAACGCCGAAATTATTTAAATTATCGAATAAAAATAAAAAAAGTAATATAAAAGGAAGTAGTTTTTTGCGATATAGTTCGGTAAATAATGAAGTTACAAATTCAGTAACCACTGAATTACAGTTTAAAAAATGGGCATCGCTGACCAATATTTCACACAGTAGTTTTGGCGATTTAAAAATGGGGAAAAATCGTACTCACGGTTTTGATACTTGGGGCAAAGTGTTTTTTTATTCAGATAATTTAAACGGAAATTATGCTGAAAATCCGACGAAAAATAAAGATAAAAATTTGCAGAAAAATACGGGGTTTAGCCAAACTGATTTTTTGCAGAAATTATTTATTCCGCTATCAAAAAACACTGATTTAAAATTTAATTTTCAATATTCAACATCATCAGATATTCCACGATTTGATAAATTAATGGAACAAAAAAATGGGAGTTTAAAATTTGCCCAATGGTATTATGGTCCTCAAAATAGGCTGTTAATTTCTTCGCAGTTAGCGATTAATCCGAATATAAAATGGTTGGAAAAAGGTACGATTACCTTAGCATATCAAAATATTAAAGAAAGCCGTATTCAACGAAAATTTGGAAGTTTAGCGCGGTCTTATAAAAATGAAAATGTAAAGGTATATAGTGCAAATGCCGATTTTACAGTTCCTTTAGCTAAAAAACGTGATTTAGGTTATGGTTTAGAACTTGCTTATAATGATGTAAATTCAAATGCTTATGGCAAGACTTTAAAAATATCTACGGATAAAAGTATCGGTTTTAATGATAGTTTTATGGTGCAATCTCGCTATCCTGACGGTGGAAGTAGTTATTTTAGTTCGGCAATGTATTTAGATTATCGCCAAGATATTTCATATAATTCCACCTTAAATACGGGGGTTCGATTTACCAATACTCAATTAGATGCTCGCTGGATAAATCAGGCATTTGTAAAATTGCCAAGCACTGATATTTGCTTAAATAACAACGCATTAACTCTTACGGCGGGCTATGTGTATAAGCCGTTTAAAACATGGCAATTAAATGCCGTGTTGTCATCAGGGTTTCGCTCGCCAAATATTGATGATGTAGGAAAAGTAAGAGAAAAAAATGGCGAAGTTACCGTGCCAAATATCAACTTAAAGCCAGAGCATGCCTACAATACAGAGCTTGGTGTTCAAAAATATTTTAATAATAAAAAGTTTCGAATTGGCGCAAATGTGTACTATACTTTATTGAATAATTACATTTATAGAGAAACCTTTATGTTGGGAGGTGTTTCAAAAATTTTATACGATGAAGAACAAGGAATTATTGTAGCAAATGTAAATAAAGGAACGGCGTATATTACCGGTGCAACGTTGAGTTATCAGGGGAAATTAGCTGAAAAATGGAAAACTTCAGGTTCTTTTACCTATACAAAAGGACGTGCTTACGATACGAAATTACCACTCTCGTCAATTCCGCCATTATTTGGTCGATTTGAGCTTAGTTATGCCGATAATAAATTAGAAAGTGGCGTAAATTTTATTTTCAACGCTAAAAAAAATATTGCAGATTCTAATTTAGAAGAAGGCATTGACAATCATAAACAAACGCCAATTATCAACCAAAATGCGACCGCTGATATTGATAAATATTATGGTACGCCAAGTTGGATGACTCTTGGTTTACATGCTAAATATACGCTGAATAAAAACATTTCAATACAAAGCCAATTCAGTAATTTATTGGATGCGCATTATAAAGAATTTGCCTCAGGAATTTCAGCACCGGGGCGAAATATTTCAATATCGTTATTAACTAATTTTTAA
>KGFFJA_01740 DUF3817 domain-containing protein
ATGATTAATATTTTTAAAATTGTAAGTTTATTGGAAGGAATATCTTATATATTATTGCTTTTTATAGCTGTTCCTATTAAATATTTACAAGGCGATGCAAGCTATGTAAAAATGCTAGGAATGCCTCATGGAGTACTATTTGTAGCCTACATAATTTTAGCAATTATGTTAAAATCTTCACAGAAATGGAACACAAAAACCTTCGGAATTATTTGCGGATTATCATTGCTTCCTTTCGGAACTTTCTTTGTTGGAAAATACTTAAAAGCGTAG
>KGFFJA_01745 Plug domain-containing protein
ATGAAAAAAACACTATTACTTATTGCATTTGTGCTACTGAGCACTGCAACAATGGTTGCTCAAACAACGATAAAAGGTACCGTTAATGACGCATCTCTTGGAGGAGTATTACCAGGAGCAAACATTAAGGTTTTAAGGAAGGCTGTAGGAACTTCTACTGATTTTGATGGGAAATTTACCATGAAAGTAGTTGATATTCCTCCTTTTACTATAAAAATTTCATCTATAGGATATCACTCTAAAACCATCGAAATAACAAAAAATAATCAAGTTGTGGTGGTTAGTTTAACCGAAAATGCAACTTCTTTAGACGAGGTTGTAATTTCGGCATCAAGAACTCCTGAGCGTGTAATGGAATCGCCAGTAACGATTGAACGTTTTGATTCAAGGGCTATTAAAAACACGGCTTCTGCCTCTTTTTATGATGGCTTAGAAAACCTAAAAGGAGTTGATATAAACGCTAGTGGATTAACATTTAAATCGGTAAATACACGTGGTTTTGCCTCTTTTGCCAATGAGCGTTTTGTACAATTAGTTGACGGAATGGACAACGCTTCTCCTGCATTAAATTTTGCTTTAGGAAACTTATTAGGAATGTCGGAATTAGATGTTAAAACCGTTGAAATATTACCAGGAGCAGCATCTGCTTTGTATGGCGCAAACGCATTTAATGGTATTATGTTAATGACCAGTAAAAGTCCTTTTGACGATCAAGGAATTAGTTTTGTATATAAAACAGGTTTTACAAGTCAGCAGGCTGCGAGTAATAATCCTTACCACGATACAAGTATTAGAATGGCACATGCTTTTGATAATAAATTTGCCGTAAAAGCAACATTATCATATTTAAAAGGAGAAGAATGGCATGCAACAGATACTAGAAATACCACAGGTGTTGGTGGAACATATTTACCAGGAGATAGAAATTCTAGGACAGATTATGATGGTTTAAATGTATATGGCGATGAGGTTGGAACAAATATAAGAACCGCTTCAGGCTTAGGAATTATTCCGAGCGTTCGAGTTACTAGAACGGGGTACGATGAGGTCGATTTAATGAGCAACGAAGCAAAAAGTGTTAAATTTGGCGCAGCATTACATTATCGTCCTTGGGGAAATGACCGTTTAGAAATTATATGGAATTCAAAATATGGTACAGGAAATACTATTTATCAGGGGCAGAACAGGTATAATATTTCTAACTTTTTTATGGAGCAACATAAATTAGAATTTAAAGGAAAAAACTTTTTTATAAGAGGATATTATACAGGTGAAGATGCTGGCGATTCATACGATACTCGTTTTACAGCTATTAATATTAACAGAGAATGGAAATCGGATAAAAACTGGTTTAGTGATTATATAGCAGCCTATGCGAATTCGGTACTTGGTAACCCTAATATAGACACTTCTTTAGCGCATGCTAATGCTAGAAAAGTAGCAGATACAGGGCGTTTAATTCCAGGGACTAGAGCTTTTAACACCGCTTTTAATAAAGTAACTAATGAGCCAGATTTAACAAAGGGTTCAAAATTTCAAGATAAAACAAGTTTATATCATGTAGATGCAAATTTAAACTTACGTGATTATATTGATTGGGCAGAGGTACAAGTTGGCGGTTCGTACCGACAATTTAATTTGAACTCATTCGGTACTATTTTCACAGATCAGAATAGCTTAATTGATTATGATGAATATGGTTTATATACCCAACTTCAAAAGAAAATGATGGAAGATCGTTTAAAATTAACCACCTCTGTTCGTTATGATAAAGCAAAAAATTTCGATGGAAATATTTCTCCTCGTTTGTCATTAGCCTATGCCGCAGGTGAAATGAAAAATCATAATTTAAGAGCCTCTTTTCAAACAGGTTTTAGAAATCCAACAACGCAAGATCAGTACATCGGTTTGGCAACAGGAGGCGGAACTTTAATTGGTACTTCTGAAGATAATTTAGATAGGTTTACTTCTTCGCCTTTACCTGTTAGTATTGCAGGGCAACAAATTCCAGGAATTAATTCTGAAACAACATATACAGGTAGAGATGCCTTTACCAATGCTTTTTCAGAAAGTTCTATTATAGACAAAACACCTACCAAGGCTAATTTTGATTTGGTAAAACCTGAAAAAGTAACTTCTTATGAAATAGGGTATCGTGGGGTAGTCGCAGTATCAGAAAGTAAAGTAGGTATTGATTTTAGCATGTATTATAACGATTATAAAGACTTTATCGCCTTAAAAAAAATAGCCGTTCCTTTTTATGGTGTAGCGGGCAGTAGTTTGCCAAGTGTGTTACCAAATGTAAGCGAAGGTGATTTAGCTTTATTAGCCTTAAAAAATGGTGATTTTGCAGGCGTTGGATTTAGAACAAATTCATCGGCAGCTATTACTTCTTATGGGGTAGGGCTTGGTTTAAGCACAAAAGTTTTTAAAGGATTTAATTTAGGGGTAAATTATACCTGGTCTAAATTTGATTTTGATCAAAGCTCAGACCCCGATTTTCAAGCAGGATTTAATACTCCTGAACATAAAATTAAAATACAGTTTGGTAAAACCAACTTGTTTAAAAACTTTGGTTTTAATGTAAGTACAAGATGGCAAAATGATTTTTACTGGGAATCATCTTTCTTTGAAGGATCTGTAGCTGCTAGAACAGTATTAGATGCGCAAGTAAATTATAAAATTCCTTTTTTAAAATCAGTATTTAAATTAGGAGGTGCTAATTTAACAGGAAAAGAATATTTTAGTGCACCAGGTATTGGAGCAATAGGATCTCAATTCTTTATTTCTTGGACAATAAATAACTAA
>KGFFJA_01750 G-D-S-L family lipolytic protein
ATGACATTAAAATATACATGGTTATCGGTAGTTTTTATTGGGTTGGTAGCCTGTGATGTAAATAATGATTTAGATCCAATTACAGAAAAAAATGAAAAAGAAACCATAATTTCTTTAGAATCAGGTAGTGCTGATTTTTCAAATTATGTAGCAGTAGGCGCATCTTTTACCGCAGGATATACAGATGGAGCAGTATTTAAAGCAGCTCAAAAAAACTCATTTCCAGCAACCTTAGCATCTAAATTTGCGATGGCAGGCGGTGGTAAATTTACCCAGCCATTAATGAGCGATAATTTTGGTGGCTTTACAATTGGTGGAAAAATAGAAGGAGCACCTAGGTTCTATTTTAATGGATCAGTACCTGTAATGTTAGGAGTAACACCAACTACAGAAATATCAAATATTAAAGTAGGGACTTACAATAATATGGGAGTTTCTGGTTTAAAAAGTTATCATTTAGGAGTAAAAGGTTATGGTGCATTAGCGGGGTTACCAAACGCAAATCCTTATTTTATAAGAATGGCATCATCGCCAATGGCAAGTGTTTTAGAAGATGTAATCGTACAGAATCCAACCTTCTTTTCGTTATCAGAAATTGGTGGAAATGACGTGTTAAGTTATGCTGTTTCAGGTGGTGTTGGTGTTGACCAAAAAGGAAATTTAAATCCAGCAACTTATGGTAGTAAAGACATAACAGACCCTACTGTTTTTGCAAGTGTTTTTTCAACAGCTGTAACAGCTCTAACAAGCAATGGAGCTAAAGGAGTTGTCGCTAATTTACCAGAGGTTACATCACTACCTTATTTTACAACAGTGCCTTATGCTCCTTTAAACCCAGCAGATCCTGCTTTTGGCGCACAAATACCTACTTTAAACAATGTATTTGGTGCAATTAACGATGTATTTGTTGCTATTGGCGTGCCAGAACGTGCTATTGTATTTGTAGCAGATGCCGCTAGTCCTGTAGTTATAAAAGATGAAGCTTTAGAAGATAAAACAGCACAAATAATCGGAACATTATTAGCAAGCCCTACTTTTACTACTTTTGTAGCTGGTTTTGGTTTGCCTACCGATGCGAGTACTTTGCAAAAAGTAGCAGGTTTATTAGGAACTTACTATGGGCAAGCAAGACAAGCAACAGCCGATGATTTATTAGTTTTACCAAGCAGTAACATTATTGGTAAAGTAAATGAAAATTCAGTGAAATTTTTATTGAGCCAAGGATTACCTGTAGAATTAGCAGGAATGTTTTCCGTAGAAGGAGTTTCGTTACCATTAACTGATAAGTGGGTATTAACTACTAAAGAAATTGAAAAAGTTAAAAGGGCAACAGCTGCTTATAATACTACAATTAAAGATATTGTAACTCAAAAAGGCTTGGCTTTTGTCGATTTTAACGCTATTTTAAAACAAGCTGCTACTAGCGGTTTAGAATTTGATAATTATTTTCTGAAAACGACTTTTATTACAGGTGGTTTAGTGAGTTTAGATGGTGTTCATTTAACAGCTAGAGGTTATGCTTTAATGGCAAATGAAATGCTAAAGGCAATTGATAAAACCTACGGATCTAACTTTGAGAGCGCAACCAATGGATTGGCTAAAGCGGCTGATTTCCCAACAGGTTATACAGCTACTTTAAAGTAA
>KGFFJA_01755 hypothetical protein
ATGAAAACTGCATTAAAAATATTATTCATCATCTTTTTACTTTGGATGTTTACAGGGGCTTATCTTTTAAATACCGAGCATCCGAAAGCACAAATTGTAATGGGGCTTGGCGTTTTATACATGGCTTTTATATTAATGCCTATATTTATTTATTATCGATATAAAGATGAGAAATATAAAAAATATATTATCAATGACAACAAAATAAAAGAGTGGATTGATAATAGTAATAAATAA
>KGFFJA_01760 Glycine--tRNA ligase
ATGGCAAAACAAGAAGATCACTTTAAAAAAGTAATATCACACGCAAAAGAATATGGTTATGTATTTCAGTCTTCTGAAATCTATGACGGTTTAAGTGCGGTTTACGACTATGCTCAAAACGGAGTTGAGTTAAAGAAAAACATTAGAGATTATTGGTGGAAAGCAATGGTGCAAATGCACGAAAACATTGTCGGTATTGATGCGGCAATTTTGATGCACCCAAATACTTGGAAAGCTTCAGGGCATGTCGATGCTTTTACCGATCCTTTAATCGATAATAAAGATTCTAAAAAACGATATAGAGCCGATGTTTTAGTAGAGGATTACTGTGCTAAAATTGAAACTAAAATTGAAAAAGAAGTTAAAAAAGCCGAAAAACGCTTTGGAGAATCTTTTAATAAAACAGAGTTTCTTGCAACAAACGGACGTGTTTTAGGTTATCAAGAAAAAATTAATACCATTTTATCTCGCTTAGGAAAATCTTTAGAAAATGAAGATTTAGCCGATGTTAAATTATTAATTGAAGAATTAGAAATTGCCGACCCTTTAACAGGTTCTAAAAACTGGACAGATGTTAAGCAATTTAACTTAATGTTTGGTACTAAATTAGGTGCTTCTGCTGAATCTGCAATGGATTTATACCTACGCCCTGAAACGGCACAAGGTATTTTTGTAAACTTTTTAAACGTACAGAAAACAGGAAGATTAAAAATTCCTTTTGGAATTGCTCAAACAGGTAAAGCATTTCGTAACGAAATTGTGGCACGTCAATTTATTTTTAGAATGCGTGAGTTTGAACAAATGGAATTACAATTTTTTGTAAAACCTGGAACGCAAAAAGAATGGTACAATAAATGGAAAGAAACCCGTTTAAATTGGCATTTATCATTAGGAATGGGCGCAGATAATTATCGTTTTCACGACCATGAAAAATTAGCTCATTATGCTGATTCTGCTGCTGATATTGAGTTTAAGTTTCCTTTCGGGTTTAAAGAATTAGAAGGAATTCACTCACGTACAGATTTCGATTTAAAAGCACACGAAGAGTTTTCAGGGAAGAAATTACAGTATTTTGACCATGAAGATAACAAAAGTTATACGCCTTGTGTAGTAGAAACTTCTATCGGATTAGACAGAATGTTTTTAGCTGTTTTTTCAAATTCTTTACAAGAAGAAGCTTTAGAAAACGGAACTTCAAGAACTGTTTTAAAATTACCTGCCGTTTTAGCACCAATAAAAGCAGCTATTTTACCATTAGTTAAAAAAGATGGTTTACCTGAGGTTGCTCGTAAAATTATGGAAGATTTAAAGTGGGACTTTAACGTAACTTATGATGAAAAAGATGCCGTTGGTCGTCGTTACCGTCGTCAGGATGCTAATGGTACACCATTTTGTATTACTGTTGATCATGATACTTTAAATGACAACGCTGTTACGATTCGTTATAGAGATACTATGGAGCAAAAACGTGTTCCAATTTCTGAATTAAAAGATATTATAAAACAAGAAGTTGATGTAAAAAATTGGTTACAAAAAATGTAA
>KGFFJA_01765 hypothetical protein
TTGACTCAAAAAAATGCAATTACAAAAACTATTTTAGCGCAAAAAGAGACTATAAATACTTCTTTAACCGATAAAAATAACGAATTAGAAGAAAAACAAAAAATACTTCAAACTAAAGTAACTGCCGGCAGCATTCTAAAAATAAATACCGTTAATGCCGTGGCTATGAAAGAGCGTAGCAACGGAAAACTAACCTCAACCTCAAGATCTAGCAGAACAGATGCCTTTAGAGTCAATTTTGATTTACTCGAAAACCCCGTAGCTGATACTGGTAAAAAAACAGTGTATATTCAAATTACAGATCAAAATAATAATGTTATTGCACCAAAAGGAGTTACCAACTTAAAAAACGGTGCAAATATTCAATATACCGATGCTATTGATGTAAATTATAATAATGACAAATTAAGTTTAGTATCGCTTATTTTAGTCAATAGAGATGATATTAATAAAGGAAAATATACCATTAGTACTTTTATAGATCAGCTTTATTTAGGTGCAACCATTCTTAATTTAAGATAA
>KGFFJA_01770 hypothetical protein
ATGACTACTGAAAGAAAAAAAAGCGCTATAATTGTTTTATTACTAATAACAATGCTATCCTTAACCCTCTATTCTTTACAGAAAAAAAGCCAACATGATACTCTTCAAAAAGCCTTTAAAGATGATAAAAACAATCTAGAAAAGGAGCTCGATGAAATGATTAGAGATTATACCGATGTTGTGGTTCGTAAAAAAAGTATTTCTAAAAGACTACAGCTTGAACTCGTTAAAATGAACAACCTTCGAGATTCGATAAAAATATTACAGATAGACAATTACAGTTTAATACGAATTTACAGAAAAAAATAA
>KGFFJA_01775 hypothetical protein
ATGATTGCAACAAAATTTAAAAATACGGGGTTTATTGCTTTTCTACTTGCATTATTAATTACAACAGGTCTATTGTCGTATAAAAATGCAAGTGAATATTCGGAATTAAAAATAGCTTTTGATTCCGAAAAAAAAGACCTAGAATTTGAATTAAATACTGTTTTAAAAAAATATGAAAAAGCACTTAACCAAAAGGATGATGTTTCTTTAAATTTAAGAAATAAACTTCATAAAATAATTAAACTTAAAGATACTATTCATAACTTAAAAGCTGAAAATTATCGTTTATTGCGGTTTTACAGAAAACGTATTTTAATTTTAAATAAACAAAATGAATTACTTTTTTCTTACATTGACTCTTTAAGTTCAAAAAATAATCAATTAACAACTAAAAATGATAGCGTTACCGAAGTTTTAATTCAAAAAAGACATCAAAATAATCGCTTAAAACATAAAAACAATTCTCTAGACAAAGAGAAAAAGCTTTTAAAAGAAAAAATTGCCATTGCTCAAGTTTTAAAAATAGCTGCAATAAAAGTAGTAGCAATGAAAAAAAGACGAAGCGGTAAATACACCCATACTAATAGGGCGAGTAAAACAACCGCTTTTAAAATAACATTTAATTTACTAGAAAATAAAATTATTAAACCTGGTTTAAAACCTATTTATATTCAAATTGTTTACAATAATCAGGTTGTTTCACCCGTTAAAGAAGTCTTATTAACAAACAAGCAAAAAATATTTTGTAATGACATATTAACCGTACAATACAATAAAAAAATATTGCCCGTAATTTCATTTATTCATGTAAATAAAAACTCCCTAACCAAAGGTTTTTACCATGTGAATATTTTTATTGATGGTGTTTTTATAAAAAAAACAACCCTCAGGCTTAAATAG
>KGFFJA_01780 putative phospholipid N-methyltransferase
TTGAGTAAAAAATTTAATTTCTTTAAAGAAGCTGTAAAAAATTACAAAACATCAGGTACTGTTACCCCTAGTTCTAAATATTTAGCAAATAAAATGCTTCGGGGAATTGATTTTTCAAAAGCAAATGTTATTATAGAATTAGGCCCTGGAAACGGCCCTATAACACATAGTATTTTAAAGAAATTGAAACCTAAGGCTATTTTAATTTGCTTTGAAATTAATGATGCCTTTTATGAAGAACTGATCAAAATAAAAAACCCGCAGTTAATTGTTTTAAAAGCTTCTGCTGAAAAAATGGCTACCGAAATTGAAAAATTAGGTTATAAAAAAGCCGATCATATTGTTTCTAGCTTACCATTAACGATTATTCCAAAAGAAATATCGCATCGTATTTTGGTTGAAAGTTATAACCTTTTAAGTAATAATGGATTGTTTATTCAATATCAGTATAGCTTAACATATTATAAAAAATTAAAAGAAGTTTTTGGAAGTAACATCAAGCTAAGTTTTGAATCGCTTAACTTCCCTCCTGCATTTATTTATAACTGTACAAAAAGCAGTATATTAGATTCTGATAAACCTAATCGTTTATCAGAAAACCGATGA
>KGFFJA_01785 Amidophosphoribosyltransferase
ATGCAAAATTTAAAAGATATATTCTATTTATTTTATCCTAATTTATGTATTAATTGTGCAACAGTATTATTACAAAGTGAAACTTATTTGTGTATTACCTGTACTAATAACTTACCTATTATAGAAAATAATGATTATATAAACAATAGTTTATTAGCTCCTTTTTATGGTAAAATTTTGGTGAAAAATGTCCGTTCGTTTTTGTATTATCAAAAAAAAGGTATTACACAAAAAGTAATTCAAGAATTAAAATATAGAAATCAACCAGAAATAGGTAAATTTATAGGTAATTGGTTTGGTGAAAATTTAAAAAAATCAGGTGTTTTTAAAGATATCGATTATATAATTCCTGTGCCATTACATCAAACTAAATTAAAAAAGAGAGGCTACAATCAGCTTACAGAATTTGGTAAAACACTAAGCGTTGTTTTAAATACAACCTATAAAACAGAATTTTTAATTAAAACTACTACAGCTAAAACACAAACAACAAAGTATCGTTTTGAACGATTTCAAAATCTTCAAAGACCTTTTGAATTAATTGATTTTAAGGTGTTTGAAGGTAAGAATGTTTTATTAATTGACGATGTGTTAACCACCGGAGCAACCCTGGTAGCTTGCTGTGAAGAGTTATTAAAAACAAAAAACATAACTATTAGTATTGCTACGATGGCTTACACTAAAAAAGAATAA
>KGFFJA_01790 Big-5 domain-containing protein
TTGTTATTTTTAGTCGTTTTAGCATCTGTAGTTATAATTAGTTGTGCAAGAAAAGGAAGACCCGAAGGCGGTTCTAAAGATGAAGATGCGCCAATTATGATGACGGCAAAACCGCCTTATAAAACGATTCATTTTGATAAAAAAAATATTAAAATTGAATTTGACGAATATGTAGTTTTAAAAGGATTGTCGAAACAATTAGTTGTTTCCCCTCCTTTAAAATACCCACCAATTATAACACCTCAAGGAACTGCGAGTAAGTATATTAATATTGAAATTTTAGACACTCTAAAAACCAATACAACCTATACTTTTAACTTTGGAAATGCAGTACAAGATAATAATGAAAATAATAAACTAGAAAGTTTTAAATACGTTTTTTCTACAGGAAATTATATTGATTCATTAAAATTAAAAGGCTCAGTAGCGCCAGCGTTTACACAAAAAAAGCTTAAAAATATCAGCGTTTTATTATATCGTTTAGATAGCACTTATACCGATTCAATTATTTACAAACAAAAACCAAATTACCTTAGCAGTACTTTAGATTCTACTAATTTTGAATTCACCAATTTACGCAAAGGAAAATACTTATTATTAGCCTTAAAAGAAGCGTCAAGCGATTATATTTTCAATAGTAAAACCGATGAAATAGGCTTTTATAAAGACACAATTTCATTGCCAAAAGACACCTTAATTTTAAATCCGATAACACTTTTTAAAGAAGTACAACAGTATCGATTTAAAAGAGGAAAAGAAGTTTCAAAAGGAAAAATTCAATTCGGATATCAAGGACAAAAAGAAGCCTTAAAAGTCGAATTATTATCAAAAGTTCCTGCTTCATTCAAATCATTTTCAGCCTACGAAAAAGACAAAGACACCCTTAATTATTGGTTTACCCCTGTAAAACAAGATTCGTTAAATTTCATTGTAAGCAATAAAAATAATTTAAAAAACAGTTTAAAAGATACAATAACAGTACGTTTACGTAAAAAACAAATCGATTCTTTGGCTATTTTATCAGAAGTAAAAAGTGTTCTGCCTTTAAAAGACACCTTATTTTTAAGCACTAATAATCCTATTACAATTTTTGATAAATCAAAGTTTTCATTAGTAGATAAAGATACCGTTGCAATTCCCTTTCAAGTAAAAAAACAACGCATAAACAAGCTCGCTATTTTATTCGAAAAAACACCTTCAACATTTTATAAATTGGCAGTTTTGCCTAAAGGAATTACGGATTTATATGAAACTAGCAATGATACGTTAAAATATCAATTTAAAACACTAACTATTGAAGACTACGGAAGCATTATTTTAGAGGTAAAAAAACAAACAAAGCATCCTGTAATTATGCAACTTTTAGATAAAGGCGAAGTGGTAAAAACTAAGTATGTTAATAGTTCAGAAAAAGTAATATTTGATTTACTAGCACCCAAAGAATACACCATTCGAGCAATTATCGACACCAATAAAAATACTATTTGGGATACAGGAAATTTTTTATCAAAACAACAACCCGAAAAAGTTATTTACTTTGAAAAGGCATTTAAATTAAGAGCCAATTGGGAAATGAATGAGGTGTTTATTGTTGAATAA
>KGFFJA_01795 hypothetical protein
ATGGAAGTAGATTATATAGATAATGTCAATGGTTTTGATGAACATGTAGTGCGTTTGTACAATTTCAATAAAGAGGAAGCGACTAAATTTAGAGACTTAATTAAAGAGACTATTATCGAAAAAAAACAACGATTAGATGTATCTGAAATTGATTTTATTGAGGCTCGAAATTGTAATTTAATTTTTGGTTTATTCAAATCTGATGAAGGGATTTTAACCAAAGACAAGCAAACATTTTTTTGTGTGCTAACTTTAGCAGGTTTTGAAAATATGCTACAATTAATAGCGCCTTATTGCCAAAAAGAAACTAGAAGTTATCAGTATTTATATGATATTGATAATCCAACAGAATTATTGTTTTGTCCAACGGCTACTAGGTATGAGGGAGAATAA
>KGFFJA_01800 DNA polymerase I
ATGGAAAATCAAAAACGACTTTTTTTACTAGATGCTTTTGCATTAATTTTTAGAGGATATTACGCATTTATTAAAAATCCACGAATTAACTCGAAAGGAATGGATGTTTCGGCAATTTTAGGATTTACCAATTCGATGTTAGATGTTATAAAACGTGAACGACCAGACCATTTAGCCGTCTGTTTTGACCGTGGTGGTTCTCTGGCTCGAAAAGAGGCTTTTCCTGAATATAAAGCCAACAGACAGGAAACTCCTGAGGCTATAAAAATTGCGATTCCATATATTGAAAAAATGCTAGAAGCGATGAATATTCCTGTAGTTGTAAAATCAGGATATGAAGCAGATGATATTATAGGAACACTAGCAAAAAAAGCCGAAAAAGCAGGATACAAAACTTTTATGGTAACCCCTGATAAGGATTTTGCTCAATTGGTTTCTGAAAATATTTTTATGTATCGCCCTCGTTTTGGTGGCGGATACGAAACTTGGGGAATTGCCGAAGTTCAAGAAAAATTTGGCGTAGAACGTCCTGAACAAGTGATTGATTATTTAGGAATGATGGGCGATGCGGTGGATAATATCCCTGGATTACCTGGTGTTGGTGATAAAACGGCGAAGAAATTTTTAGCACAATATGGTTCTATGGAAAATCTGCTAGCAAACACTGCCGATTTGAAAGGGAAAATGAAAGAAAAAGTAATTGCAAATGCTGAACTTGGGCTTTTATCAAAAGAACTTGCCACGATTATGTTAGATGTTCCTGTTGATTTTCATCAAGAAAATTTTGAAATGTGTCAGCCAAATATTCAAGCAACTGCCGATATTTTTAACGAATTAGAATTTAAACGTTTATCCGATACTTTTGTTCGAATTTTTACCGCCGCCGTTCCTGTAAAAACAGGCGAAAAAGCATCCGAAGAAAATACCGAAAATAAAGAAAAAACAACAGTCAAAGCAATTCCTACTACAGATTCTGATGGGCAGTTCGATTTATTTGCAACCCCAGGAACTGGAACTGTTAGTGAAGAAGCAGTTATTTCGGGGTTTAAAACTATTGAAAATACCCCGCACTTTTATCAACAGGTAAATTCTCCTTTATCAAGAAAAATATTACTAGAAAAATTAATGCAACAAAAATCGGTATGTTTTGATACCGAAACTACAGGTTTAAAAGCCTTGGAAGTTGAATTAATCGGAATTTCTTTTTCTTGGGAAATAGCAAAAGGATATTATGTTTCTTTTCCTGAAAATCAAGAAGAAACAACTGTTATTTTAGCCGAATTTAAGTCGTTTTTTGAAGCATCAACTATTCAAAAAATTGGGCATAATTTAAAATATGATATCAAAGTTTTATCAAATTATAAGGTTGCTGTTAAAGGAAAATTATTTGATACCATGATTGCACATTACCTCATCAATCCAGATATGAGGCATAATATGGATATTTTAGCCGAAACCTATTTAAATTATCAACCTGTTCCAATTACTGAATTAATCGGAAAAAAAGGGAAAAATCAACTGTCAATGCGAACTGTTGAAATTGCCAAACAAACCGAATATGCGGTGGAAGATGCTGATATTACCCTACAATTAAAAGAGCATTTTACAAAAGAATTAGAAAGCGGAAATGTAACCAAGCTATTTAATGAAATTGAAACGCCTTTAGTATCGGTTTTAACAGCCATGGAAATTGAAGGAATTAACCTAAATGTGCCATTTTTAAAAGAACTTTCTGTTGATTTAACTAGCGACATTGAGCGTTTAGAAAAAAATATTTACCAGCAAGCAGGCGAAGAATTTAATATTGCTTCACCAAAACAATTAGGAATTGTATTGTTTGAAAATATGGCGTTGGTTGAAAAGCCGAAAAAAACCAAAACAGGGCAATATTCTACCGCCGAAGAAGTACTTTCTCTTTTAGCAAAAGACCATCAAATTATTAGAGATATTCAAGAATATCGCCAGTATAAAAAACTCAAAAGCACCTATGTTGATGCTTTGCCGAATGAAATAAATTCAAAAACAGGACGCATTCATACATCTTATGCACAGGCAGTGGCATCCACAGGAAGATTGAGTTCGAATAATCCGAACTTACAAAATATTCCAATTCGTACCAAAAGAGGGCAGGAAGTTCGAAAAGCTTTTATCCCAAGAAATGAAAATTATGTGTTATTAGCTGCCGATTATTCTCAAATTGAATTGCGAATTATTGCTTCATTAAGCCAAGAAGAAACCATGATTGAAGCCTTTAAAAATGGCGAAGATATTCATGCTTCTACGGCATCAAAAGTATTTAATGTTCCTTTAGAAGAAGTAACTCGTGAGCAACGTAGCAACGCTAAAACCGTAAATTTTGGTATTGTGTATGGGGTTTCTGCTTTCGGATTGAGCAATCAAACCGATTTATCTCGAAAAGAAGCAAAAGCATTGATTGATACCTATTACGAGACCTATCCGAAGTTAAAAAATTACATGGCAAAACAAGTCGATTTTGCGCGTGATAATGGCTATGTAGAAACGGTTTTAAACCGTCGTAGATATTTAAAAGATATTAATTCGAGAAATGGAATGGTGCGTTCAGGGGCGGAAAGAAATGCTGTAAATGCGCCAATTCAAGGAAGTGCTGCCGATATTATAAAACTGGCAATGATTAACATTTATAAGCGATTTGAAAAAGAAAATTTTAAATCGAAAATGTTATTGCAAGTGCATGATGAATTGGTTTTTGACGCTCATAAAGATGAATTAGAAATCATCAAACCAATTATTAAGCAAGAAATGGAAAATGCCTTTAAAATGGAAGTTCCGTTGGATGTAGAAATCGGAATTGGTGAAAATTGGTTACAAGCACATTAA
>KGFFJA_01805 Phosphoesterase
ATGTCTCGATGGTTGCTTTCAATTTTAAGTATCGTATTTGTTGTTGTTATTTTTGAAGCCTATGCTTTTCAGGCGATAAAAACAATTACTAAAAATAAGTTTATTAAATATAGTTGGCTGTTTGTAGGTTTGTTGGCGTATATCAATTTTTTTTACGTGGTATTTTCTTCGGATAGAAGTTCAGGGCAAACAAAACAATTTCAATGGGCAGTAGGCATACTTTTAGTCGTTTTACTTCCGAAGTTATGTATGTTATTGGTATTGTTTGGCGAAGATTTTTTTCGATGGATTCAAAAGGGAATTTCTTATATTTCATCCGAAGAAACAAAACCTTTAGCGGGGCGAAGAACTTTTATCGCAAAAATAGCCTTAGCAATGGCATCAATCCCTTTGGCGGGATTATTATATGGAATTTTTAAAGGAAAATACAATTATAAAGTACTAAAATATCAATTGTCGTTTAAAGATTTACCCGAAGCTTTTGACGGTTTTACCATCACACAAATTACCGATATTCATTCAGGAAGTTTTACCAATAAAGAAAAAATAAGCTATGCGGTTGATTTGGTAAATCAGCAAAAATCGGATATGATTCTATTTACAGGCGATTTGGTTAATAATTTCGCTCACGAAATGGATAATTGGATTGACGTATTTAAAAAATTAGAAGCGCCTGTTGGTAAATATTCGGTGCTAGGAAATCATGATTATGGCGATTATTCTAAATGGAAAAACGATGCAGATAAAAAAGCGAATTTTAAGGCGATAAAAGAATTACATCCTAAAATAGGCTTTGAATTGTTATTAAACGAACACCGATATATTGAAAAAGACGGGCAAAAAATAGCCTTAGTCGGTGTTGAAAATTGGGGAAAAGGCTTTAATAAAGCAGGCGATTTAGGCAAAGCATCCGAAGGAATAAAACAAGAAGATTTTAAAATATTAATGAGTCACGACCCAAGTCATTGGGAAAATAAAGTAAAAAAAGACGTTTTTAATTATCAATTAACATTGAGCGGTCATACGCATGGTTTACAATTCGGTATTGAAATTCCAGGTTGGATTAAATGGAGTCCATCGCAATATGTGTATAAACAATGGGCTGGTTTGTACCAAGAATTTGGGCGTTATATTAATGTAAATAGAGGATTTGGTTACCATGCTTTTCCAGGAAGAGTAGGAATTTGGCCTGAAATTACGGTTATTGAGTTGAAAAAAGCCTGA
>KGFFJA_01810 Thioredoxin
ATGGCAAAATTTGGCGAAATTATAAGTAACAATAAACCTGTTTTAATTGATTTTTATACTGATTTAAATCCTTTAGATTCTACGGTAGAAATGCTTAGGCATGTTGCTGCTGCTTTAGGCGATAAGGCAAAAGTAATTAAAATTGATATTAAAGATAACGAAATACTGGCTAAAGCTTTAAGTATTAGAGGGAATCCTACTTTTATAATTTATAAAGAAGGTGTAATGAAGTGGCGAAAAACAGGCGTTCAAGACGCAAATACTTTAATCGGTTTGGTGAAGAAATATTTGTAA
>KGFFJA_01815 DUF2723 domain-containing protein
ATGAACAATTTTAATTATAAAAAATGGAACACTCTTTTAGGGTGGTTTTCATTTGCTGTAGCGCTAATAACCTACACATTAACTCTAGAGCCAACCGTTAGTTCGTGGGATTGTGGCGAATATATTTCTACCGCTGTTAAGCTAGAAGTTGGGCATCCACCAGGAGCGCCTTTGTTTCAAATGTTAGGTGCTTTTTTCGCCATGTTTAGCAACGATCCTAGTCAATGGGCTAAAATGGTAAATTTCATGTCGGGCCTAGCCAGTGCTTTTACTATTTTATTTATGTTTTGGACCATTACCAATTTGGCTAAAAAAATGGCTATCAAAAATGGCGAATTCAGCAAAAATGAAGCCATCGCTGTTTTAGGAAGCGGATTGGTTGGTGCATTAGCTTATACTTTTTCTGATAGTTTTTGGTTTAGTGCCGTAGAAGGTGAAGTATATGCCATGTCATCATTTTTAATGGCGTTATTATTTTGGTTAGGGCTACGATGGGAAGACGAAATAAATACTCCAAGAGGACACAAATGGCTCGTAATTATTAGTTTTGTGGTTGGTTTATCGTTTGGAGTTCATATTTTATCGCTCTTGGTTATTCCATCAATTGTGATGTTATATTTCTTCAAAACTTATAAAAATATCACTCTAAAAACAACCGCAGTTGCTACTTTAATTTCCATATTAGTTTTAGCTTTTGTTTTTAAATTTTTGTTTCCGTTTACCCTTAAATTCTTTAGTGTTTCAGAATTATTTTTTATCAATGAAATAGGTTTACCATACAACACAGGAACTATTATTGCTGGAATTATTTTAATCGGATTGTTTTTCTTCGGATTAAGTTTTACCCGCAAAAATAACCTAGTAATGGCAAATACTTTGATATTGTCAGTACTGTTTATTATGATTGGTTTTTCATCTTGGTTGATGTTGCCAATTCGTGCAAATGCCGATACTGTTATTAACGAAAATAATCCATCGAGTGCGCGTGAATTATTAGCCTATTATAACCGTGAACAATATGGCGATGCCAATGTTTTTTATGATAACTATTATTCAGTTACACATGATAGAGCTCAAGATGCTGAGCAACCTTTTAAAGACGACAAGCCGAAATACGAAAAGAAAAACGGAAAATATATTATTGTCAATAAATACAAAAATATAGTTCCTAATTATTCGAGTAAACATAAAGGGTTTATCCCAAGAATGGTAAACCCTGCTTCCGAGCAACATTACAAACGAATTGCAGGAATCCCGGCTCGAAGTAAAAGAAGACCTACGTTTTTAGAGAACATGAAATTCATGATTGATTATCAATTTGGATACATGTACGGGCGTTATTTTATGTGGAATTTTGTAGGAAGACAAAACGATACTCAAGGACATTTAGATATTGAAAATGGAAACTGGTTAAGCGGTATCGATTTTATTGATGAAATCCGTTTAGGCTCGCAACAAAACTTACCTGACGATATTAAAAATAATAAAGGACGTAATAAATACTTTTTCTTACCTTTAATTTTAGGATTAATCGGATTAATTTATCAATCTAAAAAAGATAAAAACAATTTATATACCCTTGCCCTATTCTTTGCTTTTACTGGTTTTGCTATTATATTTTACACCAACCCAAGACCTTTTGAACCTCGTGAACGTGATTATGCCGTAGTTGGTTCGTTTTATGTATTTGCAATTTGGATCGGTTTTGGTGTTTTTGCTTTGTATGATTATTTAAAAAATTATGCTAACAAAAGAACCGTTGCTATTGGAGTATCGGCAGTTTCATTATTGGCTGTTCCTGTATTAATGGGCGTTCAAAATTGGGATGACCACGATAGAGGCGACCGTTTTATAGCACAATTAAATGCACAAACCTATTTAGAGAGTTGCGATCCAAATGCGATAATTTTTACCATTGGCGATAATGATACCTTTCCACTTTGGTACATGCAACAGGTCGAGGGTGTTCGTCAGGATATTAAAATTGTAAATACGAGTCTTTTTCAAACTGCTTGGTATATCGACCAAATGAAAAAGAAAACATACGAAGCTGAACCTATTCCGTCGCAATTAACACACGAACAATATAAATACGGAACCTTAGATATGGCGTATCATATTGCGCATCCACGATTTAAAGACTCTATAATGTCTATAAATAATTTTATGCGATGGATTGAAAGTGATAATGACCAAACCTATTATATTGATGAAGAAAATGATGTTAGAGAAAAGTTTTATCCTACAAATCATATTCGAATTCCTGTAAATAAAGCCAATGTTTTAAAAACAGGATTGGTAGCACAAAAAGATGCCGATAAAATTTTAGACTATATCGATATTACTGTTAGCGAGCAAGGTTTAACCAAAAATCGAATTTTAATGCTCGATATTTTAAATAATTTCGAATGGAAACGTCCTATTTATTTCACAGGAGGTGCCAATGCCGATGAAGAATATATTTGGTTAAAAGATTATTTACAATTAGACGGAATGTCGTATAAATTTGTGCCTATTAAAACCTCAAACAAAGGAAAATCAATATTTTCTATGGGGCGTATCGACACTAAAAAAATGTACGATAACGTTAAAAAATGGAATTGGAAAACCATCAACAATGGTAAAATTTATTTAGATGAGCAATCTAAGCGCAACGCAATTTCTATCCGTAATAATTTAATGCGTTTATCCGAAGAATATTTAAAAGAAGGTGATTCGGTAAATGCAAAAGATGTGTTAGATTTATCCCTATATAAATTGCCAATTAAACAATTTGAACACTATAGTGTTTCTTTAGAATACCCTGAATTATATTACCGCATGGGCGATATTGAAAAAGCACATGAAACCGTAGAAACTTTAATTGATGTTTTTCAACAAAAATTAAAATATTACAGTACTTTTAAAGACCAAGATGTTGATTTAATTATTGATAATTTAGAAACAAGTTTATACATGTATCAAAATTTAATTCAACAAATTACAAAATATGATAATGATATGGAATACGGTAAAAAAGCCTTTGAAGCCTATTTGAATCATGCCAATTTATTTAAACATTTAATGGCTAATGAACCGCAACAACCTGTTCGAGAATTAGATACTATTAAACCTTAA
>KGFFJA_01820 tRNA-Gln
TGGCCTATGGTGTAATTGGTAACACACCGGTTTTTGGTACCGACATTCAAGGTTCGAGTCCTTGTAGGCCAA
>KGFFJA_01825 tRNA-Gln
TGGCCTATGGTGTAATTGGTAACACACCGGTTTTTGGTACCGACATTCAAGGTTCGAGTCCTTGTAGGCCAA
>KGFFJA_01830 Arsenate reductase
ATGAAGAAAGTATATTTTTTACAAACTTGTGACACTTGCAAACGCATTTTAAAAGAAGTGAACATTAAGGGATTTGAAAAGCAAGAAATAAAAACCAATAACCTTACTGTTAGCCAATTAGAAGAAATGCGAAAATTAACCGACAGTTATGAAAGTTTATTCAATAAACGTGCAAGATTGTACAAAGAAAAAGATTTGAAGAATAAAGATATTACAGAAGCTGAATATCGTGATTTTATTTTAGAAGAATACACTTTTTTAAAGCGCCCTGTTTTTATTTTGGAAGATAAAATATTTATCGGAAATAGTAAAAAAGTAATTGAAGCGGTAAAAAAAGAATTAAATTCATAA
>KGFFJA_01835 Damage-inducible protein DinB
ATGAACACGCAATTTGAAATTTTAAGAAAATCAAGAGGAATAGTTTTAAAAAAAACAGAAAACTTATCGATAGAGCAATTACATAAAATTCCTGAAGGATTTACAAATAATATAGCTTGGAACCTTGCTCATTTAGTAGTAACTCAACAGTTATTACAGTATAAATTATCAGGATTAAATTGTTTAGTTTCTGATGAATTAATTGAAAACTATAGAAAAGGAACTTTTCCTACAGAAACATTTTCTGAAGAAGATTTAGAAGAGGTAAAGGAGTTATTTATCGGATTACCTGATACCTTACAAGAAGATTTTGAAGCAGGTATTTTTACAGAATATACAGCTTATGAAACAAGTGCAGGTTTTACAATAGATTCTATAGAATCGGCAATAGCTTTTAATAACTTACATGAAGGTATTCATTTAGGTGTTATTTTAGCTTTAGTAAAGTTAGTTTAA
>KGFFJA_01840 Superoxide dismutase
ATGGCTTTTGAATTACCTGAATTAGGATATGCTTACGATGCATTAGAACCAAATATTGACGCAAGAACTATGGAAATTCACCATAGTAAACACCATAACGGATATACATCTAAATTAAATGCTGCAGTTACTGGTACTGATTTAGAAGGAAAATCTATTGAAAATATTCTTGCTAATTTAGATATGAGTAACGGAGCAGTCCGTAATAACGGAGGTGGTTTTTTTAATCACTCTTTATTCTGGACAGTAATGAACCCTGAAGATAGAGGTTACTTATCTGGAGAATTAAAAGATGCTATTGAAGCTAAATTTGGTTCAAAAGAAGCTTTTATTGAAGCTTTTTCTAAGGCTGCTGCAACTCAATTTGGTTCAGGATGGGCTTGGTTATGTGTTAAAAAAGGTGGAGAAATTGAAGTTTGTTCTACTCCAAACCAAGACAATCCATTAATGCCAGGAGTTGCTTGCGAAGGAACTCCTATTTTAGGATTAGATGTTTGGGAACATGCATACTACTTAAACTACCAAAACCGTCGTCCTGATTATATTGATGCTTTCTTTAAAGTAATCAACTGGAACGAAGTTGAAAGAAGATTTGCTGAAGCTAAATAA
>KGFFJA_01845 Fructose-1,6-bisphosphatase class 1
ATGAACAACAAGCACATGACTCTAGGAGAGTTTATTATTGGATATCAGAAAGATTTTAAATACTCTACGGGTGAGTTATCTCGTTTAATCAACTCAATTCGTTTAGCTGCAAAAGTAGTAAATCATGAAATTAGAAAAGCTGGTTTAGTAGATATTACAGGTGCTTCTGGCGATATCAACGTACAAGGAGAAACACAACAAAAACTAGATATCTTAGCAAACGATCTTTTTAAACAAACACTTATAAACCGTGAAATTGTTTGTGGTATTGCTAGTGAAGAAGAAGATGATTTTGTAATTGTTGAAGGAAAAAATAAAACAAACGAAAATAAATATGTCTTATTAATGGACCCTTTAGACGGTTCGTCAAATATTGATGTAAATATATCTGTAGGAACTATTTTTTCTATTTACAGACGAGTTTCTCCTGTAGGAACTCCTGTAACAAAAGAAGACTTCTTACAAAAAGGAAGCGAACAAGTAGCAGCTGGTTATGTTGCTTACGGAACTTCAACCATGTTAGTTTTTACTACAGGAAATGGCGTAAACGGATTTACACTAAACCCTGCAATTGGTACTTTTTACCTATCGCACCCAAACATGAAATTTCCTGACATTGGTAAAATATACTCTGTAAGTGAGGGCTATTTTACGTATTTTCAAGAAGGAATGAAGCGCTTTTTAGTACATTGTAAAGATTTAAACAAAGCAGATAACCGACCTTATACAGCACGTTATGTTGGCTCATTAGTAACCGATTTTCATAGAAATATGATTAAAGGAGGAATTTATATTTATCCATCAACCACTATTAGCCCTAACGGAAAATTACGTTTATTATACGAATGTAACCCAATGGCTTTTATTTGTGAACAAGCAGGTGGTAAAGCAACCGATGGTTTTACAAGAATTATGGATATTGCGCCATCAGAATTACACCAACGTGTACCTTTTTTCTGTGGAAGTAAGCAAATGGTAGAAAAAGCAGAAGAATTTATGGGAGAATTTTCTTCGGATGAAAAACCTATATATTAA
>KGFFJA_01850 GNAT family N-acetyltransferase
ATGACACTTTTTTACGAACGATATTCTACTTGGAAAGGAAAAACAATTCATTTAGAAGATTTAATGGTTACTCAAGCAAAAAGAGGCATTGGTGCAGGTAAAAAATTATACGGTTCTGTGATGAATTATGCACAAAAAAATGGTTTTAAAAGAGTTGCTTGGGAAGTATTAGATTGGAATACAAATGCCATCGATTTTTATAAAAAAACAGGAGCAACTGTTTATAATCAGTGGCGAGTTTGTCAAATGGGAGAACAGCATTTAATACAATTTTGTAATGAGAATATTTAA
>KGFFJA_01855 Aspartokinase
ATGAGAATATTTAAGTTTGGAGGCGCATCAGTAAAAGATGCTAACGCTGTAAAAAACGTAGCAAACGTGTTACAGCACGAAGGTACAGAAAATGTTTTGGTAGTTATTTCGGCAATGGGAAAAATGACCAATGCTTTTGAAGAAATTATCAATGCTTATTTTTATAAAAAAGATAATTTAAAAGAAGCGATTTGTTTTGTTGAAAATTTTCATCAAAAAATAGTAACCGATTTATTTGACAAAAAGCATCCTGTTTTTAATAAAGTAAACCATTTATTAGGTGAATTAAGTGGTTTTATGGTTCAAAATACTTCGGATGATTATGATTATGTCTACGACCAAATTGTTGGTTTTGGCGAGTTGTTATCGACGACTATTGTGAGTGCTTATTTATCTGAAATTGGCATAGAAAACAAGTGGATAGACGTTAGAAACTGCATTAAAACGGATGCCAATTATAGAGATGCAAAAATTGATTGGAAGCTAACTGAAGCGCAAATAAATACGTATATTGTTAAAAAAACCTTAAATATTACCCAAGGTTTTTTAGGAAGTACATCACTTAAAACAGTTAAAAACAAGCAAAATACGCCTATAACAACAACCCTAGGAAGAGAAGGTTCTGATTACACAGCAGGTATTTTTGCTTATTGTTTAAATGCCAAAAGTGTAACTATTTGGAAAGATGTTACAGGTGTTTTAAATGCCGATCCTCGGGTGTTTACACAAACGGAATTGCTACACGAAATTTCTTATACCGAAGCTATTGAAATGGCTTTTTATGGAGCGTCTGTAATTCATCCAAAAACGATTCAACCTTTAGAGAAAAAAAATATCCCACTTTTTGTGCGTTCTTTTGATGATTTATCAAACAAAGGAACTTGTGTAGGAAAAGGCACTAAAATTAATCCTGAAGTACCGTGTTTTATAGTAAAAAAACATCAAATTTTGATTTCAATTTCGGCTAAAGATTTTTCTTTTATGGTAGAAAGCAATATCAGTGCTGTTTTTGAGAAATTACATAAATATAAATTAAAGGTAAATTTAATTCAAAATTCAGCCATTAGTTTTTCGGTTTGTGTAGATGATAAATATGATTTATTCGACGCTTTTTATACCGATTTAAAATCAGATTTTAAAATAAAAACTTACAAAGAAGTTACACTTTATACTATTCGTCATTTTGATGAAAAAGCGCTTGAAAAAATACGTAAAAAAGGAAAGTCAATTATAAGTCAAATTAATACAGAAACAGCGCAGTTGGTTATACAATAA
>KGFFJA_01860 Glycerol acyltransferase
ATGGGAATAGTTACATCAAAAGAAATTGCTAAAGTTATCGGATTAGATAAATTAGGTGTTGTAGGAACTTTTACAGGATGGTTATTGATGAGGGTTTTACGCATTTCTGCAATTAATAAAATATATGATAATAATAAAGATAAAACAGACTTAGAATTTTTAAATGGTGTTTTAGCTGACTGCAAAGTTACTTATGAAATACCTGAAGAAGATTTAAAAAGAATTCCTAAAGAAGGACCTTTTATTACTATTTCTAATCATCCTTTAGGAGCTATGGATGGTGTTTTATTACTTAAAATATTAGTAGAAAAAAGACCAGATTACAAAATTATAGCCAACTTTTTATTACACAAAATTGAACCTTTACAGCCGTATATAATGCCAGTAAATCCTTTTGAAGATAGAAAGGATGCTAAATCGAGTATTGCAGGGATTAAAAATTCATTATTGCATTTACGTGAAGGAAAACCTTTAGGGATTTTTCCTGCCGGAGAAGTTTCTACGCATCGTGATGGTAAATTAATGGTTGATAAACCTTGGGAAGATGGAGCTGTACGCTTAATTAAAAAAGCAAAAGTACCGGTAATTCCTATTTATTTTCATGCTAAAAACAGCCCGTTATTTTATTTACTGTCTAGAATTAGTGGAACTCTTAGAACAGCAAAATTACCATCGGAAGCAGTTTCTCAAAATAATAAGGTGATAAAAGTACGAATAGGAAAAGCTATTTCTGTAAAAGATCAGGCAGAATTTAAAGATATTCCTTCTTTTTATCAATTTATAAGAAAGAAAACATATATGTTGGCGAATCCTTTTGAAAAAGAATCGTCAAAAATATTATCACCTAAAAATTTAAAAATCCCTAAAAAAGCTAAAAAAATTACGACACAAAGAGCACCCGATTTATTTACTAAAGAAGTAGATGCTTTAAGGGAAAAGGGAAGCCGATTACTAGAAAGTAAAAATTATGAGGTCTTTTTTGCAAATGCGAAAGAAATACCAAATATTTTACATGAAATTGGTCGTTTACGTGAAATTACCTTTAGAGATATTGGCGAGGGAACGAACAAGTCCATCGATTTAGATAAGTTTGATAAATATTATCATCACCTATTTTTATGGGATAGCGTTGCTAAAGAATTGGTAGGAGCTTACCGAATGGGCTTAGGGAAAGATATTTTTAAAAAGTACGGAATTAACGGTTTTTATATCCATACTTTATTTCGAATTGAGCCTGAATTGTATAGCATGATGGAAAGTTCGATGGAGTTAGGGCGTGCTTTTGTTGCAAAGAGTTATCAGCAAAAACCAATGCCATTATTTTTACTTTGGAAAGGAATTGTACACGTTACATTGCGTCATCCTGAATATAAATATTTATTGGGTGGTGTGAGTATTAGCAATAAATTTTCGGCGTTTTCGAAGTCGTTAATGATTGAGTTTATGAAGTCTCATTATTACGATCCGTATGTGGCGCAATATATTTATCCCAAGCAAGAATTTAAGGTAAAATTAAAAGATGCCGATAAAGATTTTGTGTTTGATGCCACCAAAGCAGATATGCAAAAATTCGATAAAATTATCGATGAAATTGAGCCAGGAGCATTGCGTATGCCCGTGCTTATTAAAAAATATGTGAAGCAAAACGGGCGTTTAGTAGCCTTTAATGTCGATCCGAAATTTAATAATGCTGTGGATGGTTTGCTGTATATAAAAGTAGCTGAAATACCTGACAGCACCTTAAAACCTGTTATAGAAGAGTATCAGGCACAATTAGAAAAGCAGGCTGCGGAAAATTTAAAGAAGTAG
>KGFFJA_01865 hypothetical protein
ATGAACAAATTAATTGTAGTTTTTATATTTTTAATAAATTATACCACAATAAATTCACAAGAAATTGATCGTTTAATCGATAAAATAACACCGAATTTATGCGAATGTATTCAGAAAATTGAAAATTATAAAAACCTAAAAATTGAATTTACTAATTGTCAGAATATAATTAAAAAGAAGTTTAACTTAACTAAAAAAGAAGCAGATATTTATAATATTGAGATTAAGAAAAAAAATTATTTAAAATCAAAAATACTCACTTCCCTTTCTAGTAAATGTTGTTATTTTAATAAACTATCATTCGATTTTTTAAATCAAAAAATTTTAAAAAGAACAATACTCAAATCAAAAATAGATTCAATTATTACAAACAAATATGTAGAAGGTAAAAAATTATCTGAGTATAATGATCTTTTCGGCTATATTAGTTTTAAGGTTAAAATTGAAAAAATTAAAAAAGAAAACTGTAATTTTCCAACAAAAATTTACGTTAAAAAAAATAATCTTAAATTTAGAATAACTTCTTTTTTTGATAAAAATATAACAATATCTGATGATGAATATTATATTTTTGGGCATATAGAAAGTTCACCTGACGGCTTCTTTATTCAAAAAAACAATGATAATGAGCCTTATGTTTTTATTCATAATGTAGTTAATTTAAGAACCCTAGAAATGAGAGGAATAGACGAACTGCTGTAA
>KGFFJA_01870 Zinc metalloprotease
ATGGAGACGTTAATAAAAGCAGTACAATTTATTTTGAGCTTATCGCTCTTAATTGTTTTACATGAATTAGGGCATTTTATCCCTGCAAAAATATTTAAAACTAAGGTTGAAAAATTTTACTTATTTTTTGATTATAAGTTTTCTATCTTCAAAAAGAAAATAGGCGATACTGTTTATGGAATCGGGTGGATTCCACTTGGAGGCTACGTAAAAATAGTGGGAATGATTGACGAAAGTATGGATACAGAACAGCTAAATAAACCCGCACAACCTTGGGAATTTCGCTCAAAACCAGCGTGGCAACGGTTAATTATTATGTTAGGCGGTGTTACGGTAAACTTTATTTTAGGGATTGTAATTTACATTTGTTTGATGTACACTTACGGCGAAAAATTTTTACCAAACGATAATTTAAAAGATGGTGTTTGGGTACAAAATCAGCTAGGAAAAGATTTAGGATTACAAACTGGTGATAAAATATTAACGATTGATGGGCAAGCAATTCGAAAATTTAGTGAACTTCCTTTAGAATTTATCAACGGAAATAATTATACGATTCAAAGAAATGGCGTTGTTATTGAAAAAGAAATTCCTACCGATTTTATTTCAAAATTAGTTGATAGAGATAAAAATTCTGGAAGTTTTATTTCGGTTCGTTTACCGCTTGTTATTGCAAATATTTCTAAAGATTCACCAAATATTAATAGCGATTTACAAGCAAAAGATATTGTTACTGCTATAAATGGTGTTTCAACAAAATATTTAGATCAGGCAAAAATTGAACTAGAAAAAAACAAAGGACAAGCGGTTAATATAACTATTCAAAGAGCTTCTGAAAGCTTAAATATTCCTGTAAAAATCACTGAAAAAGGAAAATTAGGAGTTGGATTAGGGCAATTATCTTCAAAAGATTTAGAAAAATTAGGCTATTATAAATTAGCTAAAAAAACATATTCAATTAGCGAAGCGATTCCTGCGGGAACAGTAAAAGCATGGTCAACGGTTACCAATTATATTAAGCAATTAAAAAAGGTTTTTAACCCAAGTACAGGTGCTTATAAAGGTTTGGGAGGTTTTATTTCAATCGGAAGTATTTTTCCTGCCGAATTTAGCTGGGAAGTTTTTTGGAACATCACCGCTTTTTTATCAATTATGTTAGGCGTTATGAATTTATTGCCAATTCCTGCCTTAGATGGTGGTCATGTAGTGTTCACTTTATGGGAAATGATTACCGGTAAAAAACCTGGTGATAAATTTTTAGAATACGCACAATTAGTAGGTTTTATCTTGTTGATAACCTTGCTTTTATTTGCCAACGGTAATGATATTTTTAGGACATTTTTTAAGTAA
>KGFFJA_01875 Photosynthetic protein synthase II
ATGGATTTAAAATTCTTTAAAAAATCAAAAAGTACCTTACTTTTTTTACTTGTTTTTTCTTTGATAGGCATTCCTGTTTTTTATCATTTGGTAAAAGTAGATGATAAATTACCTGTTTACAATCCTGCGGATATCAATCCTCGATTGGTAGATACATCAGTGCGTTCAAAATCAAAAAATCATAAGATTGGCGCTTTTAAACTCATCAATCAAAATGGCGAAATAATTACCAGTGCCAATTATAAAGATAAAATTTATATCGCCGATTTCTTTTTTACCCGATGCCAAACAATTTGTCTTTTGATGGCATATAATATGAGTGAATTACAAGAAAATTTTAAAGATGATGACGACATTATGTTTTTATCGCATTCGGTAACCCCTGTAATGGATAGCGTTCCGCAATTAAAAAAATATGCCGATGCAAAAGGTGTAATTGATGGAAAATGGAACGTAACCACTGGCGATAAAAAGCATATTTATAACTTAGCACGTAAGCATTATTTTGCTGTTTTAGATGAAGGCGATGGCGGAGAACAAGATTTTGTACATACCGAAAACTTTGTTTTAATCGATAAAAAAGGACAAATTCGAGGAATGTATGACGGTACAAAAGAAGAAAATATGCAAAAAATTATTGATGATGTTGCCTTGTTAAAAGAGGAGTATAAATAG
>KGFFJA_01880 SdpI/YfhL protein family
ATGAACCCTTATTATTACGTACTTTCAATAAACGGATTTTTATTCTTATTCAGTATTATCTTTTATTTTTTCCCACCTAAAAAGATAAATTTAATCTACGGATACCGAACCAATAAAACCATCAAAAATGATACAATTTGGCAATTTGCCAATAGCTTTTTTACCAAACAATTTTTAATATATTCGAGTATTTCATTAGTTGCTTCGTTAATTTTTGTTTGTTTAAATAAAACCATCAGCTGGCAACCTATGGCGATTATGTTATTGTCGTTAGCAGTATCGGTAATTAAAACAGAGCAAGAAATTAGCAAAAATTTTGATGATGAAGGAAATAAATTAAAGTAA
>KGFFJA_01885 Serine hydrolase
ATGAAAAATTTAAAGAAAATCGTGTTATTCATCACTTTTTTTAGTGTTTTAGCACTTGGCGTTCTTGTTTATTTAAATTATCCGAAGTTAAACATACTAGCAGGATATTCGGCTAAAAACACCGCTTCCTCCGTTTTTTTGGCGGGTAGAAGTTTAGAATTTACTGATAAAAATGACAATAATTTTTCGCCAATAAATTTAACTTCGGATGAAATAAATATCGAGGAAAAATCGGCAACAGGTTCCGTTTTTGGTTTATTAACCAGAAAAGCCGTTTATCGTGAAGGTTTAGGCGCTGTTTTAATTAATGATGATTATGATATCACTAAAAAAACACCCATTCCAAAACGTAGTAACCCCGATAATACTACGCCTTTTCCGTACGGAAATGCCAATCAGAAAGACAGCATTTTTAAGAATATCAATTATAAAAAATTAAACAACGTTATTGACACTCTTTTTGATGCAAAAAACAAAACACGGTCGATTTTAGTAATTTATAAAGATCAAATTATTGCCGAAAAATATGCCGATGGTTTTGATAAAAACTCCAAACAATTAGGTTGGTCGATGACTAAAAGCATTGTCAGTACGATTGTTGGAATTATGCAATGCGAAGGCAAAATAAATGTAAATGCTGCTAATTTATTTGAAGAATGGCAAAACGATGAACGCAAAAACATTGCGCTTCATAATTTATTACAGATGAATTCAGGCTTGGCTTGGAAAGAAGATTACAACAGCATTTGCGATGCTACAAAAATGCTTTTCCTAGAAAATGACATGACTAAAACACCATTAAAAAAGCCTTTAACATCAAAACCGAACGAAAATTGGTGTTATTCATCAGGTACAACCAATTTAATTTCGGGGCTTATCCGCAGTAAATTTAGTACACATCAAGCATATTTAAATTATTGGTATAGCGCCTTAATCGATAAAATCGGCATGAATTCAATGCTTATCGAAACTGATGCAAATGGTAGCTTTGTAGGTTCATCTTACGGCTGGGCAACCACTAGAGATTGGGCAAAACTCGGGCTTTTATACTTGCACAACGGTCAGTGGAACGGCAAACATCTTTTTGATAAAGATTGGGTAGAGTACGCCACCACGCCTACCCCAACTTCCGATAAGCAATACGGTGCGCAAATTTGGTTAAATGCAGGCGGAAAATACGCTGATGTTCCTAAAAATATGTATTCTTTTAATGGGTATAAAGGTCAGAATGTGTTTATTTTGCCCACTGAAAATTTGGTCATCGTTCGAACAGGATTGACCAAAAATGCCGATATGAATCTATTTTTAAAAGAAATAATAGCTTCAATTAAAAAATAA
>KGFFJA_01890 Cysteine desulfurase
ATGTTTGTAATTGAAATACAACTGCTACCTTTGTTACAAATATTATTTTTTATGTTTATTGTAGATAAAATTAGAGCTGATTTCCCGATTCTTAACCGAGAAGTTCACGGAAAAAAATTAGTATATTTTGATAACGGAGCAACTTCTCAAACGCCACAAATTGTTATTGATGCTATTGTTGATTATTATTCAAATTACAATGCAAATATTCATCGAGGCGTGCATACGTTAAGCCAAGAAGCTACCGATAAATATGAAGAAGCGCGTTTAAAAGTGCAACAACATTTTAACGCTAAACATTCGTATGAAATTATTTTAACCGCAGGAACAACGCATAGTATTAATGTGGTTGCTTCGGGTTTTTCGGCTATTTTAAAAGCAGGAGATGAAGTAATTGTATCGTCTTTAGAACATCATTCAAATATTGTTCCTTGGCAGATGCTTTGTGAAAAAACGGGGGCTATTTTAAAGGTAATTCCGATGAACCAAGATGGTTCTTTACGTATGGATATATATCATGAATTATTAAATGCAAACACGAAATTGGTGTTTTGTAATCATGTTTCAAATGCCTTAGGAATTATCAATCCGATTAAAGAAATTATTCATGCGGCACATAAATTCGGTGCCTATGTTTTAATTGATGGAGCGCAAGCAGTACCGCATATAAAACCAGATGTACAAGGGTTAGATGCTGATTTTTATGTAGCATCGGCACATAAAATGTGTGGGCCTACGGGGGTTGGTGTATTGTACGGAAAAGAGGAATTGTTAAAATTATTACCGCCCTATCAAGGAGGTGGCGAAATGATTGAAACGGTAACTTTTGAAAAAACAACCTACGCAGGATTGCCTCATAAATTTGAAGCAGGAACGCCAAATATTTGCGGTGGAATTGCTTTTGGAGCTGCAATAGATTACTTAAATTCAATAGGTTTTGATAATATCGCCAAACAAGAAAACGAATTATTAGCCTACGGAACACAAGAATTAGAAAAAATTGAAGGCTTAAAAATTTACGGAACAAGCGATAAGGTTGCTGTAATTTCTTTTAATTTAGAAGGAATTCATCCGTATGATGTAGGGTCGATTTTAGATAAATTAGGCGTTGCCGTTCGTACCGGGCATCATTGTGCGCAACCGATCATGAATTTTTACGGAATCCCTGGAACGGTAAGAGCATCGTTTGCTTTTTATAATACAAAACAAGAAATTGACGTTTTAGTAGCTTCTGTAAAAAGAGCCAAAATGATGTTGAGTTAA
>KGFFJA_01895 Flavo-1 RNA
TCCTAGCCCCGATTGAAGCAATTGTTTGAGCTCTTTTTTTGATTTTTCTTCAAAAAAAAGCGAGTGCGGAAAGCGGGAAATAGC
>KGFFJA_01900 Permease
ATGGAAAACTCATTTAACAACAAAATTCGCGTAGGGCAATTATCAGCAACAGACCGCGTTTCTTTTTACAAAAAAACATACGCACACGTTGGTTTAGGCGTATTATTATTTATCTTTTTTGAATATTTATTATTGCAAAACGCCAGCATTGTCGAATTTGCATTATCAATGACACAAGGCTACAAGTGGCTGTTATTGCTCGGTGGTTTTATGCTAATAACCAATTATGCCGAAAGCACCGCCTTAAAAACAACCGACAAAAACTTACAATATTTAGCCTATTCTGGCTATGTATTTGCCGAAGCATTTATCTTTATTCCGCTAATTTACATGGCAATTTCATACACCAATAATTTTGAAATTATCAAGCAAGCAGGAATTGTAACCGTAGGATTATTTGCAGGAATTTCATCAATTGTATTTATCACCAAAAAAGATTTTTCCTTTATAAAAGCAGGTTTAAGCATTGGTTTTTTCATTGCCATTGCCTTATTAATTGCAGGAACATTATTTGGTTTTAACCTTGGTTTATGGTTTTCTGTAGGAATGTGTGTACTAGCTGCGGGGTCTATTTTATACCAAACCTCAAACCTTGTTCACAAATTTTCTACTGATGATTATATCCCTGCCGCCATCGGATTATTTGCTTCTTTAATGCTATTATTTTGGTATGTTTTACAAATTTTTATGTCAAGGGATTAA
>KGFFJA_01905 putative membrane transporter YfcC, affects glyoxylate shunt
TTGAAAAATATTAAATTTCCTACACCGCATACTATTTTGTTATTAATAGCTGGTTTGGTGGCACTTTTAACTTGGTTTATTCCTGCGGGTAAATTTGATGCTTTACAGTATCAAAAAAGTAGTAATTCGTTTACATATTCACATTTAAAAGAGCAAAAAATACTTCCTGCAACCCAAGAATCATTAGCGGAATTAGGGATTAAAATTCCTTTAGAAAAATTTACAAATGGCGATATTTCTAAACCGATTAGTGTGCCAGGAACTTACACCGAATTACCTGCGAAACCTCAAGGAATTTTGGCTTTTTTAAAATCGCCAATAAGAGGAATCACACAATCGTCAGACATTATTTTGTTTGTGTTAATTTTAGGAGGTGTTATCGGAATTATGAATTTTACGGGTGCTTTTGATGCAGGAATTGCATGGCTGGCAAAAAAATTAAAAGGGAAAGAATATTGGTTAATTTTTGTGGTAACAAGTTTAATAGCCACAGGTGGAACTACCTTCGGATTGGCAGAAGAAACCATTGCTTTTTATCCTATTTTGATTCCTATATTTTTGGCGGCAAGATACGATGCTATTGTTGCTTTAGCCTGTGTTTATATAGGTTCGTCTATTGGAACTATGTGTTCAACAGTAAACCCGTTTAGTGTTATTATTGCTTCGGATGCGGCAGGAATTAACTGGACAACAGGTTTTACAGGAAGGTTATTAATGCTGGTTTGTGGAATTGTTATTTGTGTTATTTATATTTTACGTTATGCCAATAAAGTTCAAAAAGATCCGACAAAATCAATTATTTACGACCAAAAAGAAATGATTGAAAATATCTTTGGAAGTAGTACTTCTGATACCCATGTTTTAACAGGAAGATTGCGTATTATATTAACTGTTTTTACGCTTTGTTTTGTAGTAATGATTTACGGAGTTTCTCGTTTAGAATGGTGGTTTGAAGAAATGACTGTGGTCTTTTTAGTAGGGGCAATCCTTATTGGTTTTTTAGCCAAAATGAAGGAAGAAAATTTTGTAACAACCTTTATAAAAGGCGCAAATGATTTGTTGGGTGTTGCGTTTATTATTGGAATCGCACGAGGGGTTTCAATATTGATGGAACAAGGATTAATTAGCGATACTATTTTACAAAACGCTAGTGAATTTACTACAGGAATGCCAAAAGGAATTTTTGCAAACGTGTTATTGTTTATTTATTCGGGCTTATCATTTTTTATTCCAAGTTCGTCAGGAATGGCGGTTTTAACCATGCCGATAATGTCGCCACTAGCCGATACGGTTGGTATTGGGCGTGAAATTATTGTCAATACTTATTTATATGGAATGGGTTTATTTTCGTTTATCAATCCAACAGGATTAATTTTAGCCTCTTTGGCAATTGTAAAAGTTGGTTATGATAGATGGCTGAAATTTGCACTTCCTTTGGTTGTTATTTTAACAATTTTTACCATGATTTCTTTAACAATTCAGGTATATTTATAA
>KGFFJA_01910 Glycerophosphodiester phosphodiesterase, periplasmic
ATGAAATTATCTAAAATAGTAATTGCACATCGTGGTGCATCAGGATATTTGCCCGAGCATACCATGGAGGCTAAAGCAATGGCATATGCTATGAATCCTGATTATATTGAGCAAGATTTGGTGCTAAGTAAAGATAATGTTCCAATTGTTATTCACGATATTTATTTAGATGATGTAACCGATGTTGCGCTTGTTTTTCCTGATAAAAAAAGAGCAGATAATCGGTATTATGTAATCGATTTTACTTTTGATGAATTGCAAGAATTACAGGTAACCGAACGTTTTGATACCAAAACAGGAAAGCAGTTTTATTTGAAGCGATTTCCTAAAGGAAAAGGAAATTTTAAACTTCATTCTTTACAACAAGAAATTGAACTTATTCAAGGTTTAAATTATAGTACAAATAAAAATATTGGAATTTATCCAGAGATAAAAAATCCTGATTTTCATCATAAAAATGGAAAAGATATCGCTAAAATAACGTTAGATATTCTTTCTGATTATGGTTACAAAACCAAAAAAGATGCCTGTATTTTTCAATGTTTTGATGCCAAGGAATTAGAAAGAATTCGAAAAGAATTAAAATCCGATTTGTTTTTAGTTCAGTTAATAGAATTTGAAGAAGAAACAAAACAATTAAAACATTTTGCAACTTATGCCGATGGAATAGGACCGTGGTATAAGCAAATTTTAGCCGATAAAGTAGCCGATAAATTCACTTTTACAAACTTAGTTTTAAAGGCGCATCAGCTCGGCTTAAAAGTACATCCGTACACTTTTAGAGCCGATAGTTTAGACGAATTTTCTTCGTTTGAAGAAATGATGCAAGTATTATTTTTTGAAGCGAATATTGATGGCGGTTTTACTGATTTCCCTGATAAAATGGTTACTTTTTTGAATGAGAATTAA
>KGFFJA_01915 hypothetical protein
ATGAAAAAATATAGTTTATTAATTAGCTTATTCGTTTCTCTTACTACTTTTGCTCAAAATTATACAGGTAGTATTCATCCGATAAATGAAAACGGTTTGCATAAAATAATGCTACCGATAAAAGTTCGTTCGGCAGCAACTGAAAATTACAATTTTTTAAGAATTAAAGACTCTTTAAAAAATGATGTTCCGTATGTTTTAATTTATAATAATGATAAAAAATTCTCAACCTTTGAGCAACTTAAAATAGCATCAAAAAATGTTATTAACGATTCTGTAACCTCAATTGTAATAGAAAATAAATCCGCAGAAAAACTAGCTAAATTTACGCTTAAAATTGCCAATACAAAAATCAGAAAAAGCTATAATATCTACGGAAGTGATAATGGTTCTGACTGGTTTGGGCTGATTTCTAATCGTATTTTATCGCCTAAAAACTCACCTAAAAAAACAGCTTCAGGAAAAATATTTTTAGAACAAACTATTCATTTTCCTTTAAATACCTATCCATTTTTACGCATTAATTTTGATGATAAAAACTCCTTACCCATAAATATTTTGGAAGCTGGAATTTATAAAAGTAAAATTTTTACTCAAAATGCGATTCAAATAAATCAATACAAACAAGAAGCTGTTTCTATCGAAAAAAAGAAAAAAGTTACACAACTTAAATTTACGGCTAAAAATTCACATAAAATAAATAGTATTTCTTTTAAAATTGATTCCGATTTTTTTCTAAGAAACGCTAAAATTCTTGTAAAAAGAGAACGAAAAATTAAAAAACGTGTAGAAACCTACACAGAAACTATCGCTTCTTTTCAGTTAAATTCTAAAAACAAAAACTCATTTACCTTTAATAATTTAAATGAAAAAGAGTTTATTATCGAAATTGAAAATAAAGATAATCCTGCTTTAGCAATAGAAAATATTCAGTTATTTCAGAAGCCAATTTATTTAATTGCTAATTTAAAGAAAGCAACTAATTACAAAATAATAGTTGATGCTACGTTAAAAAAACCGTCGTACGATTTAGGAAATTTTATTTCATCGACTACAAAAAATATTACAGAAACAAATATTACATCGTTTTCTAAAAACAAAAGCAAAGCTGTATCGCCTAAAAATATACCTTTTTGGCAAACCACTATTTTTATGTGGATTTGTATTCTTTTAGCTTCTTTAGGAATTATTTATTTTGCATTTAAACTGATAAAAGATATTGATAGTCAAGAAAAAAAACAAGCTTAA
>KGFFJA_01920 Uncharacterized membrane protein
ATGGAAGGACTCTTATTTATAATCGTCTTACTCTGTTTATATTTTATCAATAAAAATATAAATACAAAATTTGAACAACTCAATAAAACAATTGCCGATTTACAAAAAAAAGTTTTTTCAAAAGATACCGTTACAGCTCATAAAAATGTAGCATCCGAAGAAGAAAAAATTGTAATTCCTGAAGTAATTAAAACAGTAGCACCAATAATTCCTACTCCTAAAAAAGAGGAAATTATAATAACACCTTCTGTTACTAATTCTTTAAAAACAACACCTGTTTTAGAGGATAAAAAAATAGCAAAACAAACGATACAGCAAACCAAAGATCAGGCTGTAAAATCAATTCCTGAAAAATCATTTTTTGAAAATTTTAAAGAAAAAAACCCTGATTTAGAAAAATTTATCGGTGAAAACTTAATTAATAAACTAGGAATCTTAATTTTAGTATTAGGAATTAGTTTTTTCGTAAAATATGCCATCGATAAAGATTGGATAAACGAACCTGCAAGAGTTGGAATTGGCGTTTTATGTGGTTCATTAATTATGGCAATTGCACATAAATTAAAGAAAAATTACACCTCTTTTAGTTCTGTTTTAGTGGCGGGAGCAATTAGTATTTTTTACTTTACTATTTATATTGCTTTTCATGAATACGAGTTATTTAGTCAAAGCGTAGCTTTTGCTATTATGACGGTAATAACCATTTTTAGCACCCTAGTTTCGGTTTCTTACAACAAGCAAGAACTGGCTGTTTTATCGTTAATTGGTGGTTTTGCAGCACCATTTATGGTAAGTACTGGCGAAGGAAATTACGTGGTATTATTTACTTACATCGCTATTTTAAATATCGGAATGCTAGTGATTTCTTACTTTAAAAAATGGCGTATTTCAACTGTTTTATCTTTTATATTTACAACAATATTATTCGGAAGTTGGTGTAATTTAAAAATAGGTAGCAATACCTTTTCACACACAGGAGCTTTAATTTTCGCTACCCTGTTTTATTTTATATTTAGCATTACTATTGTTTTAAATAACCTTCGAAATAAAGGGAAATTCTCTGACATAGAATATTTTATTTTAGTAGCAAATACCTTTGTATTTTTCGGATTAGGAATGTTAATTTTAAATGATTTAGCATCAAATTTAACAGGATTATTTACGTTATTATTGGCGCTTTATAACATTACTTACGCTACTATTTTATATAAAAAATTCGGATTAGATAAAAATGCTATTTACTTATTAATCGGACTTGCTTTAACTTTTGTTACCTTAACAATTCCAATTCAATTTGAAGGCAATATTATTACACTTTTCTGGGCTTTGGAAGCTGTTTTATTGTTTTGGCTATCTCAAAAATCAAAAATAGACACCTTTAAAATTGGTGCAATTGCCGTACAAATATTAACCCTTATCAGCCTATTTTTAGATTGGGACAGATATAGCTTTACAAAAGATTTAAACGTTATTTTAAATCCGTTATTTATTGCAGGTTTCGTGGTTAGTTGTTCGTTATTTTTAACGTATTGGTTATTAAAAAAAGCTCCAAAAACCGAAATAAAACAGCTTCTAGTTAGCAGCCATTCTTATGCTAATTTTATTTTGATAATTGCCATTTTGGCTAGTTATTTTACAGGAATTTTAGAAACTAATTACCAAGCAAATCAGTTTTTAGCAAATATTTATTCTGCCCTATCTTTTTCTGTAACCTATCATTTTATTTTTATTTCGGTACTTATTTATACAACAAGCACTTTAAAAAACAACCTTTTTACAAAAGCAATACTGTTAATAAGTTGCATTTCTATACTAAGTTACATTTTGTTTTTTTACAAATTACCAGCAAACGAATTAATTGAAAATTTCTTAGAAAACACCAATACTTCCTATGCTTTTTACTTTCATTATATCATTTTAAGTTGTTTAATTTATTTTGGATATCAATTATATAAGACATCCGATTTATTATTTAAGATAAAACCAAAACAACGTAAATGGTTGCCTTGGATATTTACTTTTGCCATTGTATATATTTTAAGTAATGAAATAATGATACATAGTTTACATCTTTCAAATACAATTGATACAGTAGTATTATCTGAAAAATTTACGGAATCAGAAAATGATTTTTACGATAAAAACATTTTTGTACGCAGCCAAATATCAGCGACAAAAACACAAATTATTAAAATAGGATATCCAATACTTTGGGGCGTTTTTTCTTTTATCTTTTTAATTATTGGGATAAAAAAACAATGGAAAAACTTACGAGTAATCGCACTATCGTTACTTGGTTTAACTATTTTAAAACTTTTTATCTACGATATTAAAAACGTTTCGGAAACAGGAAAAATTATTGCTTTTATATTATTAGGAGTTTTAATATTGATAATTTCTTTTGTATATCAAAAATTAAAAAAATTAGTTGTTGATGAAAAAATAGCTAAAAATGATATTGAAAATGACGCTAAAAAAAACCATCAAGATGAAAAAATATAG
>KGFFJA_01925 hypothetical protein
ATGACAGTATATGATCTTATAAACATCCTTAGTAATAATTCAAATACGATAATAAATTACTATATAGCTTTACTTTTACTGACATTATTAGGTCTTTTGTTTTCAAATATGATTCGCCCTAAATCGCCAATTTTATATGTGTATAGTATTTTAATATATGCTTTGGCGATACCTGGAATTTTAGCTATTATCTTGGTTGTTTATAATTTTTTCTTTTTGCGTAAAAATTTACTGCAACTTCAATTAATCACGTATTACTTACCAATAATAGCCATGATATTGTTGCTGTTAATTATTAAAAAAACAGTTCCTTTAAAAGCAATTCCTGGTTTTGATAAATTATCAGGGCTGTTTATCATTTTAATCATCACTTTTTTAATTACGTATTTTATTCAAAAAGCAATTATAGGTGTGTTTTTTATAGGAAGTTTTACACAGCTTATCGCCATATTTTTAGTGCTATTGGTAGTTTTAAAATTAGGATGGAATAAGTTGGTAAAGTAA
>KGFFJA_01930 hypothetical protein
ATGTTAAAAAATTTAAAATCGCTATTTTTTACTGAAGATGAAAGTGAAAAAGAGAACAAGCAAGAAGATAAAAAACAAGCGGTATCAGCTAAAAAATCCGCAGAAATAAATACAGTAAATAAATCAACCACTATAAATAGTAATGTTACAGGTAGTGTTGATGCTGCTATTGTAGAAAAATTATTAGCTGCAATTGAAAACAATAACTTAGATGGTTTTGATTATCTAGAATTTAAAAAAGCCTTAAAAGCTTTAGAAAAAATTCCAATGGACGAGGCTACAAAATACCGTTCAACTTATGCAGCAGCTTCTACAATGGGCGCAACTTTAGAGACTTTATTAGAAACAATAAAACATTATATAGGCGTTTTAGATACTGAAAATAAAACTTTTACAAAAGCTTTTGAAGGGCAATTAGTCGCTAAAGTAGGAAATAAACAAAAGGAAATTACCCAGTTTGAAGCGGTTGTTAACGAAAAATCAGCAAAAATAAAGCAGTTAACAAACGAAATTACAACGCATCAAAATCAAATAGAAGAATTAAAAAAATTGATAGCTGATAGTAGTCATAAGATTACTAAAACTCAAAATGATTTTAAAATTTCTTATTTGCATTTAAGAACACAAATAGAGCAAGATGCTCAAAAAATAAAAGAATACATAAAATAA
>KGFFJA_01935 hypothetical protein
ATGGAAAATTTTACACCCAAATCTTTTTGGGAAAAACCAGAAGGAAAAACAGGAATGTTTTTTACAGCGTTATTGGCAGGAGGGAGTATGTATTTTTTATACAAAGCACTGCCTTATCTTATTAATATTGTTGAAAACACCTTACATTTAGGATTACTTTTAGCAGGTTTAGGAGCGTTAATTTATATGATTTTAGACCCTAAAATGCGTAACCTTATTTTTTATATGTATAAATCGTTTATGCGATGGATTACAGGTTTATTTATTTTAATTGATCCGATAGGAATTTTAAAAAGTTATATTGATGATTTAAAAGATAACTTAAAGAAAATGAACAAACAAATTGCTGTTTTAAAAGGTCAAATGAGAAGGCTACAGCAAATAATGAATGAAAATAAAAAGAATATCAATAATAACTTAAAGCTTGCAAGTGCTGCCAAAGAGAAAGATAAAAAAGGAATTATGATTCTGAAATCTCGAAAAGCAGGAAGATTAAGAGAATCTAATTTAAAGCTAGATGAGTTGTACAGAAAAATGGAAATTTTATACAGAGTATTAACAAAAATGTATGAAAATTCTGAAATTTTAGTTGAAGATATTGAAGACCAAGTACTGGTAAAAGAACAAGAACGTAAAGCAATACGTGCGAGTCATTCTGCTATGAAATCGGCAATGAATATTATTTCAGGAAACAACGATAAAAAAGAAATGTTTGATAGAGCTTTAGAAGCAATTGCTGATGATGTGAGCATGAAAATTGGCGAAATGGAACGTTTCATGGAAATGTCTAACGGTTTTATGGATTCTATCGATTTACAAAACGGAATTTTTGAAGAAGAAGGTTTAGATTTATTAGATAAATGGGAAAAAGAAGGGGTTTCTTTAATCCTTGGAAATCAAAAAGATTTATTAGTAAACGATAGCCACAGTGTAGATTTAGATGCACCAACTTTAAAGAAAAACAAAAATCAGAACAATCAATATACTGATTTATTCAACTTTTAA
>KGFFJA_01940 OmpA-like domain-containing protein
ATGGCAGGAAAAAAATTAACTCCATTATCCAAAATATTAATCGTTGCAGTAATTATTGGCGGTGTTTATTTCTTATTAAATAAACTAAGAGATCCGAAGGTTAAAGATAAAATAAATGAAGTAACTGCGAGTTCAGAAACTAAAGAAGGGTATCAAGATGTATTAAATATCGGAGTTGTTACTTGGGGTGGTTATGCAGGTGGACAATATTTTAATGAAGGATTTAAAGCAAATACGAATTCTCGATTTTATAAAGATTACGGATTTAAAGTAAATTTTAAAGTAATTGATGATTTTGATGCTTCTCGTGATGCTTTTAAAAATGGTGATATCGATTTAATGTGGGCAACTATTGATGCCTTTCCTACCGAAGTTGCAGGATTATCGCAATATCAACCGCAAGTTGTTTTTCAAGCAGATTGGAGTCGTGGAGGAGATGCCATTGTTGCACGTCGTGGAATTAATAAAGTAAGCGATTTAAGAGGGAAGAAAATAGCGGTAGCACCAATGACACCATCGCACTCGTTTTTAATTTGGTTATTAGAAGCTGGAGATATTAGTGTAAAAGATGTTAAAATTATAGAAGTACCAAGTGCTATTGATGCTGCCGATGCTTTTAAAAGTGGAACTGTTGATGCAGCTGTTGTTTGGAGTCCTGATGATGCTGATTGTGTTCAAAAAGTAGCAGGAGCTAGGGTTTTAGAAAGTACTAAAAATGCAACGCATATTATTGCTGATGTTTTTGTCGCTAAAAAAGATTTTATCGAAAATAATAAAGAGCAATTAAGAGAATTATACGAAGGTTGGATGATTGGCGCTTCTGAACTTAATAATTCGGATGCTAATAAAAAGAAAGCCGCTAAAATTTTAGCCGAAGGTTTATCGCAACCAGAAGATTTTTGTTATGATGCCATTAATAATGTACGTTTAGCGACTCATGGAGATAATAAAAATTTCTTCGGATTAAATAATAATTACAACGGTGTAACAGGAGAGAATTTATACAATAAAATGAAAGTAAAGTATCAAAATTTAGGATACAATACTTCAGGTGCAAAAAGTTGGAGATTACTTTCTACAAAAGATTTAGTTACAAAAACAACTTCTTTAACAGGAGCAAATCATGTTTCTGAAAAAGAAAAACAATTTTCTAAAGCCAATGATAAATTAACTAAAAAAGCATCTTTATCATCAAAAAAAGTAAGTATCAGTTTTAGAACTGGTCAGTTTATTTTAAGCGATAATGCAAAGCAATTAATAGACGTACAATTTACGCCAATAGCAAAAGCTTTTGCAAATACACGCATCCGTATTGAAGGAAATACTGATAATGTTGGACGAAGAAGTTCTAATGTTTTACTTTCTAGACGAAGAGCTCAGTCGGTTGCTAATTATTTAATCGATCAACATAATATGCCTAAAAATAGGTTTATCATTTTAGGAAATGGTCCTGATAAACCAATTGCTGGTTGTGAGAGAAATCAGAATAAAGATTGTCAAGCAAAAAATAGAAGAACCGATTTTGAATTAGTTGTAGACTAA
>KGFFJA_01945 ABC transmembrane type-1 domain-containing protein
ATGAATTATAAAAAATTATTTGAGTTACGAGGAGAACTCGCATCAAAAGAAAGAATTACGCTAACCATTTTGGGAAGCGTAATTCTTATTTTGTTTTGGTTTTTATTAGCTGAAGTTTTATCTAAAACTATCATCACCCAAAACGACACGATCTCACCTACTTCTTTATCCAAAGAAAATAGAAAATACTATGAAAGCGATTCACTTTTAGTTGCTAATTACACACTTTTAGAAACAAAAAGTATTGATGATTTAAAAGGATTCGGTTTAGTTAAAAATAAAGTATATCCTATTTTACCTTCGCCAATAAAAGTAATCAAAGCTTTTCCTGAATTAAATAAGGATGATGACGTTATTGGAAATACTTTTTTATCGATTAAATTAAATGTTTTAGGATATTTATTAGCAATTATCATTGCAATTCCTGTTGGTTTTCTTTTAGGATTAGTACCACTTTTTAGAGGTTTATTTAGTCGAATAATAGATTCGTATCGTTTTATTCCGCTAACAGCTGTAACAGGGATTTTTATTATGTGGCTCGGTTTAGGAAGTCAAATGAAAGTCAGTTTTTTAGCTTTTGGTATTATAGTTTATTTAATTCCTGTTGTAGTTCAACGTATTGATGAAGTTCGAAAAGTATATTTAAACACTGTTTTTACTTTAGGAGCAACACCATGGCAAACCATAAAATCGGTATATATGCCGTATGTGTTTTCAAAATTAATTGATGATATTCGAGTATTAACCGCAATTTCGTGGACGTATATTACCATCGTAGAAATGCTAAATAAAGGCGGTGGAATTGGTGAATTAATTTGGACAGCAAAAAGACAAAGTAGAATAGATAAGGCGTTTGCAATATTAATAATCATTGTTATTATTGGTGTAATACAAGACCGATTATTTGTAATTATAGATAAACTTTTGTTTCCTTACAAACATATTAATACAAACAAACGTTAA
>KGFFJA_01950 Taurine import ATP-binding protein TauB
ATGAGTTTACTATTTACAGATAACGCACAGGCATCTAATATTATCGAATTGCGCAATATTGAGCAGTCGTATAATAACGGACAAACTAAAATTATTCAAAATTTAGATTTGCTAATTGAAGACAAACCAATGCAAGGGCAATTTGCCGTTATTTTAGGAATGTCGGGCTGTGGAAAATCTACTTTATTAAGATATATTGCAGGTTTACAACAACCAACATCAGGAAGTGTTTTGGTAAAAGGGCAACCTGTTAGCAAAGAAAATAGGGTGAGTATGGTTTTTCAACAATACTCTTCTTTACCTTGGATGACCGTTTTAGATAATGTTGGTTTAGCATTAAAATTTGAAGGAATTTCTAAAAAAGAACGTGATGAACGGGCAATGGAAATGATTCAATTAGTCGGTTTAGATGGGCATCAAAAAAAGTATGCACAATATCCAAATTTATCAGGAGGACAGTTACAAAGAATTGCGATTGCGAGAAGTTTAATGTCGAATCCAGAAATTTTATTGATGGATGAGCCTTTCGGAGCTTTAGATGTTAAAACAAGGTTGCAAATGCAAGATTTATTAATCAATATTTGGGAGAAATTTAGCCCAACTATTTTGTTTGTAACACATGACATTCAGGAAGCGGTGTATTTAGCCGATGATATTTATATCATGAAACACGCACCGTCAAATTTTGTAAAACATATTAATGTCGATTTGCCTTTTCAACGAAATAGAGAAACTAAAAGATTGCCTCATTTTGATGAATTAGTACATCAAGTAGAAGATGCAATGATGGCAATAGATTCAGAAAATTAA
>KGFFJA_01955 AAA ATPase central domain protein (Modular protein)
ATGAATAGTACAAAATCGTATAAAATAATCGACCTATTTTTTAAGAAGTTATCTTTAGAAAATACTCCTTATTTTTTTAAAGGTAAATTGGTAAATCCTTTAAAAATAATTGCTATTTCTACGGATTTTTCAAAACTGAAAATTAAAGATGAAGATTTATTATTGCTTTATTCGTCAAAGAAAGATAGCAATAATTTCGATTTTGTAATTACCTCAAAACATATTCACACAAAAAGCAATACGTATTTATTAGAAATTACGGCTTTAAAAAATGAGGAATTCCTTTCTTTTGATAAAGAACATTTATCATTAATAAGAAATTTGGTGAGTGATTTAGGTTTATCAGTAAATGAAGAAAAGAAAAATTTGGCTTCTTTTACTGATAAATTTAAACGCTTTGTAAATCAAAAAGAAAGTAGTGCTACTAATTTTGATATTGATGCTTCTTTTTTAGAAATTTTAAAAAATGAAGGTGATAAAATTCAAAATTTAGCAGACGATTTAAATAATAATAAACGGTTTTCAACAGTAATTAATGATATTGTAACTAAAACCGATGATGCCGTAAAATTTACCGCCGAACACATTATTTTACAAGATATTATTAAAGTATTTAATAAAGTTTGTAATTTAACAAGTGAAGAAAATAAAGTAGCAACGCTAAGAATTAAGTTTTTACTCGCTTTTTTGTTTGAAAAATTACAAGGAAAGGATATTATCAGTAGTTTGAGTATCGCCCGAATAAATGAATTTGTTGCTTCGAATAGTTTTGATAAAAATATTGAAATTATAAAAAAAGCCACTCTTTTTGATTTAGGAGATACCTATAAAAATGAGTTTTTATTACCACTAATTTTAAAGCGATTAAAGAATCCACATTTTTCAAATTCAGCTGCTTTTTTATATCGAATTGCTTCTTTAATCGTAAAAGCAGATGGAACAGTATCTGAAAAAGAACAAGAAATTCTTAAAAAGATAAACGATAAATTACAGCATCCGAAGGAAAAATTACAAGGCGTAAAAGAGGTTGAAATTGATGAAAATGAGACTTTAGAAGAAGTTTTAGAGGAATTGAATCAATTGGTAGGTTTGGACAATATTAAAGGTGCAATCTCTGAATTATCGAATTTTTTAAAGGTTCAAAAATTACGAGAATCCGAAGGGTTAAAAAGTGTAAATAATTCGTTGCATTCTGTATTTATGGGACCTCCAGGTACAGGAAAAACTACGGTAGCACGTTTAATTTCTAAAATATACAAACATTTAGGATACTTAGAAAAAGGGCATTTAATAGAAACTGACCGTAGTGGAATGGTTGCGGGTTATGTTGGGCAAACAGCTTTAAAAGTTGAAGAAATTGTAACTGCTTCGTTAAATGGTGTTTTATTTATTGATGAAGCATATGCGTTGGCGAAAGATGCTAAAAAAGATTTTGGAAATGAAGCAATTGAAGTATTGCTGAAAAAAATGGAAGACCACAGAAAAGAATTGGTAGTTATTGTTGCTGGATATCCTGATGAAATGAAAAGCTTTATCAATTCAAATCCAGGATTACAATCGCGTTTTAACAGGTATTTTACTTTTGATCATTATAAACCGACAGAATTGGTCGCTATTTTTGAGCTTTTTTGTAAAAAGAACGATTTTGTTTTAGCTGCTGATGCCAAAGAAAAACTCTTATTTATCTTTGAAAAACTCTACGAAAAAAAGGATAAAAACTTTGGAAATGCTCGTGTAGCAAGAAATCTTTTTGAAAAAATAATTGAATATCAAGCAAACAGAATTATTGCAATTGCTCCCATAACAAAAGAATTATTAATCACCATTGTTGAACAAGATATACCGCCAGTAAATAAAACAGTGGAAAAATATTTGATGTTTCAAGAAGCCGAAGAAGTATTATAA
>KGFFJA_01960 putative dioxygenase, 2-oxoglutarate and Fe-dependent (2OG-Fe) dioxygenase superfamily
ATGATTACCGAAAAAGAGATATCCGAACAATTAAAACGTACTATAAAAGCGCCAATTCGTATTGGTTCGTTAACTGATTTAGCCATTAATAAAGGCGATTTTATAGCATCTTTTAAACCTTTTTTTGATACTGATTTAATGGATGATGTGTATTTGGTTAAAAACAATCAAATGGCATTTTTAAAGTCGATTTTTATAGAGGATATAGTTTCTTTAGAAAAAATACATCAAGATTATTTTGAAGGAAATTTATCAAAAAATGTTTTAAATCCTTGGATTGATAAATTATCAGAAAATCAAAAGAAAGAATTTTTAATCCTTTCTAAAATTACAAGACAACGAAATATTTCTTCTTTTACAGTTGAGAAATCATCAGAAAAACAAAGAGATAATTTAGGTGTAAAACGTATTGAAGCAAAATCATTTAAACAAGATGTATCCGATTTTAGAGTTTGGAAACGTGTTTTTAAACAAGCATCAAAAGCATCCGTAGAAAATGAGCTTTTTAAAACTCTTTTAAAACAAGTATTTCTTTTGATAAGTGAAATTCATTCAACTACTCAAAAGATAAAAGTTACGAGTCATTTTATGCGCACAATTTCTGATGTTCAGATAAAAGGAGAAAACTCTCCAGAAGGTGTTCATGAAGATGGTGCAAAATATATTGTGTCTGCTTTGGTTATCAATAGAACGAATATTTTAGGTGGAGAAACTCAAATTTTTGAAGCTATTTCAGAAAAAAAGAACTTATTTTTAATACAGTTTTAG
>KGFFJA_01965 PRMT5 domain-containing protein
ATGAAAGATTCGCTACACCATCAAATTATAGATAATTACGATACGTTAAAATATGCCTTATTAAAAGCACAAACTTTTGATGAATCTCATTTTGGTTTTCCTGAAATTTATTATAAAATAATGGAAACAGATACACAAAGAGTCAACGCATTTAAAAAAGCTTTTGAGCTACATAACAATTTTAAAGATGCCGTTGTTTGTGAAATTGGCGTTGGTACTTTACCACTAACAAAATTGTATATACCACACGTTAAAAAGGCATATTTAATTGAAAACAATCCCGATTTAATTCCTTTTATCAACAAAGAAATTGAAAAATATGATTGGAAAGATAAAGTAGAAGTTATTTATGCCGATGCACTTACCGTCAATTTACCCGAAAAAGTAGATCATGTTATTGGTGAATTAATGAGTATTTATTGTGCTAATGAATTTCAGGTGCAAATTTTTCAACATATGCGTCAGTTTTTAAAATCGGATGGTAAATTATTCCCAAATAGAATTGTGAATTTCGCAAGATTATGCGAGGCTGAAATAGATGAAAATGTACAACATTATCCTGTAATGTTTACAAGACATCAACCGATGTTTTTATCACAACAATTTTTAGCAAATGAAATAGAATTGTTAAAAGAGAAAAAAGAAGGTGTAAATTTAAGTTTTTCAGTTCCTGCTTTATTTTCAGGTACAATTAATGCCTTATATTTAGAATCGTATGTAGAAGTTACAGAAGGTGCTAATTTTACAGGAACAGATAGTTTAATGCCTCCTACCGTTTTAAAAACCACCAATACTTTAGCCGTTAAAGCAGGTGATTTAATACACATCGATTTTAGTTTTAAATACGGTGATTCTCTTGATAAAATTAGCTGTATACTTTCTTAA
>KGFFJA_01970 hypothetical protein
TTGTCAAAAAGAAACCGTTTTAAACGCATCAAAAAAAGAATACTTGCCGAAAAAAGATATGAAAAAGCCGTTCAATTCGGGCAAGGTTCTACTCCATTTCAAAATGGTATTGCTGAAGCCGTAACAATAGATTCAACCTATGAGGCAGCTGTTTACGAATTATCTGTTGCACATTTAAAAAGAGGAATGCCTCATAAATGGAAACCTCAATATAACAAAGCTGTAAAATTAGATTCTATTAAAAGAATTCCATGGCGTGGTTATTTGTATTTGTGGTTTTACCGTGATTATAAAAAAGCAATTGCAGATTTTGATATGAGTGATGTTTTAACACCTAATTTTATTGATGCTCCTCAAGGACTTAGTGTAGATTGTTGGCGAGGCATTGCTTATTTAGGCTTAAACGATTATCAAAAAGCTATCTTTTATTTTGATAAATACATCACCAAAGAAATGGAAGATTTTAGTGAAAACTCTGTTGATGTTACTGCTTTTTTATACCAAGGAATTGCCTATCTTGAATTAGAAAATTATGCTAAAGCCGAAGCCTCTTTTAATAAGATGATAAAAAATTCTTACGGTTTTAGTGCCGATGCTAAATATTACAAAGCATTGATATTATCTAAACAAGGAAAAACAAAAGAAGCAAAAGTGATGCTTACTACTGCTCTTAAAGATTTTAACGACGGTTATTACAATAAAAGACCATATATAGAAGCATTAAGGCAATTATATTTAGGCGATTATCAAGAATTGGAAACCTCTTTAGAAACTGCTTTAAAAAATTAA
>KGFFJA_01975 hypothetical protein
ATGAAAAAAAAGAAAATTATAAAAATTACCCTCATTAGTATCGCAACACTGTTTGTGATGATTGCTGGAGTACTCCTCTACGGATATTGCTATTTTAAAGAAGCCTACAATACCGAAAATAAACCCTATAAAAACTACATTGGTTATATCGACCAAAATAAGGCTTTACTTAATAATAAATATCAATTATGTAGTGATGGTGATATTTATAACACTTATAGCGGAGCTGGTTTAAAAGCTTATAAAGGCTCTAAAAAACAATTTAGAGATGCTTTAAACGCTAATTTCAACACTAATAATTATACCGATTCAGGTTATTTAAATTTTCGATTTTTAGTAAATTGTGAAGGAAATGCAGGTTGGTTTGAAATTATTGAAATGGATTTAAACTTAAAAGAAAAACCTTTAAATAAAAAAATGGTTGAACAGCTTTTTAAGTTTACTTCAAATCCTACTCATTGGAATGTTATTCCTTACAATAACGAACCTCAAAATTATTATATGTACGTATCTTATAGAATAGAAAATGGAAAAGTTACTCAAATTATCCCTTAG
>KGFFJA_01980 DNA-binding protein
ATGAAGTATTTTACCGTAATTTTTTTAGTAATAACAAGTGTTTTAACAGGGTGTAAAAATTCAGGAAAAGTAACAACTAAAAATCAAGAACCTACAACAGAAAAAGTTGCTGTAGAAAAAAATAATGACCAAAATAGTGACAAAAAAGCAATGCATTCAAATGCTCATAAAGTGGTTGTAATTGAAAAAATACCTGCAGGAGGTTATGTTTACTTGAAAGTTTTAGAAAAAGAGAAAGAATATTGGATTGCCGTTCCAGGAAAACAAGTAAAAATAGGTGCTACTTATTATTACGATGGAGGAATGGAAATGAGAAATTTTGAAAGCAAAATTTTAAAACGAACTTTTGACCGTGTTATTTTTGCACAGGGGATTCGAGAAAAAATTAATGAAGTAGGGAGTAAGCCTAAAAAAGAAACTAATAAGAAGGTAAATGCCGTTAAAAAAAAGAATACGACACCAAAATCGAAAGTAGGTATTATTGAAAAAGCAAGCAACGGAATACGAGTTGCTGATCTTTTTGAAAACCCAAAAGCGTATCAAAATAAACAGGTTATTATTAAAGGGAAAGCTGTAAAGGTAAATAATGGGATTATGGGTGTTAATTTCATCCATTTACAAGACGGAACAACAGGAAACGGGCAATATGATATTACCGTTACCAGCAATGAAATCGTAAAAATTGGCGATATTATTACGCTAAAAGGAACTGTTATTTTGAATAAAGATTTCGGAGCAGGCTATGTTTTTGATGTCCTTATCGAAAAGGCAGTTGTTTTAAAATAG
>KGFFJA_01985 hypothetical protein
ATGACTAAAAGAAAGCTATCATTAGTAATGACTATATTGGCTATGTTTTTAACTATTTTAAATTTTGACTTTGCTACTTTCAATATTGAATCAAAAAGCACTTGGATTTTTATAAGCGCTTCAATACTTCTTATTGCATCGATCGTATTACTATTTATCAATAAAACTATAAAAATTGAAGAAAAAACCAAATAA
>KGFFJA_01990 DUF1266 domain-containing protein
ATGAATCAAAATACATACTACATAATAGGAGGAATTGCAATCATTTTTACCATATATATAATTTTTGTAATTACTTACGCTAATAAAAGAAAGAAAAAACAATTAGAAAAATTTAATAATCTTAAACCTTTAAACAAAAACGAAAAAAATGCCTTAGTCTTTGGAGCAATACTTTCTTACCACAGAGGTGAAGATATCTTAGAAATTAAACCTAAAGATTCAATTGACACCTATAAAAACGGATTAAGAGACTCTTGGGAAATATCAACTAAAGAAGAAGCTATTCAAACAATTAGTGCTTTAATTTCACTTGAAAGAAGTCAAGAATTTGATAAATATCTATTAAATCCTTCGGAAGATTTAACCAAGATAGAAAAGAAAATAGCAAAAGGCTTAAAATTAGAACTAGGAGAAATACAGCAAGTAAAATCAACTTTTTCTTGGGATATTTGTAGAGCAGTATCCTTAGCAAAATGGTGTTTTTGGTGTGATTATTTAACAGAAGAAGAATGTTGGAACTTTATTAATCAAGCAGTTAATACAGCACAAAATTCAGGTTCAAATTGGAAAGATTATACCATTTCATTTTTATTAGGAAGAACAATGCAAGGTTTTGATTTAGACGATGTAATTATAGAATCTGAACAACTTTTAAGTGGTAAAAATTTACTTGGAGAAAAAGAATTTTTAACTGTTTATTCAAGATTTCCGTACAAATAA
>KGFFJA_01995 hypothetical protein
ATGGAAAAAATTGAAAATGTATTAGAGAAACAAAACAAATTCTGGGTATTTATTGTTGGTATCGTTTTAATTATTGGAGGAATATATTTCTTTTTTGATATGAAAACCACAGAAGAAGCTGGGTTACCCGTAAGAATGAAAAAAATATTTCAAATAGTCTATGATTTTGGTGGGAAATACGCAATTCTTGCAATTTTTGAAGGCTTAGGGCTTTTTGCATTAATTTCAGGAATACAACAATTAAGAAATAAATTATAA
>KGFFJA_02000 hypothetical protein
ATGGTTACAAATATAGTAACAAAAATGGAATTCACAAATCGAAGTGGAAAAAGAAGGCAAGTTTCTAAGGGGGAGTGCTTGATAGATTTAAAAAAGGAGTTACCTAAAATTTTCAAATCTTTTAATAGAGGTGTTAAAAAGTTTAATAAGGTTTCATCTATGTTTAGTCCAGATTCAAAAGTTCGTTTTGATGCTTCTGTTTTAAATACTTCAATAGTTGAGAGTTTACAAGTTGAATTCTCTAATAATTGGAAATGGGGTAAGTACAAAAGGTTTATTTTAAGGTTGAATGATTATATTTTCCTTGTGAAAAAATTGAACAACAATAATATGCCAATGAATATTAAAACAAAACATGTAAATACAATTTCGAATCAATTGAGTTTACCTATGTTTGATAATGAAGTTTATCAAGATAATCCAATTTTATTTTTTGGATATAAAGTTGATAAAATGGGAGAAATAGTATCTCCAGAAGTGGTGTATATTGATGAAAATCAAGTTAAATGGATTATTACTGAAAATGATGTAATAGCAACAAAAACTTTATTTAAACCGAATACACAAAATAATAAAGTAAAAGTCTCTATAAAAAAGGAATTAGTTAGAAGAAAAGCTTCTAATGAGTAA
>KGFFJA_02005 Putative DNA-binding helix-turn-helix family protein
ATGAAATTCAACCACTCACAATTTGTATTTGCTAGAGAATATAGAGGGATAGGTCAAACTGATTTATCAAAAAAAATTAAAGGTTTATCTCAATCTAATTTATCCAAATTTGAAAAGGGATTTGATGTTTTATCAGAAAATATTATTTATGACTTAATTAATTTTCTGAATTTTCCTGTGAAATTTTTCACTAAAAATATTAATAATGACATTGAAATTGCTCATTATAGAAAAAAATCAGGTATAACTAAAGCTGTAAAAGTACAATTAGACTCTAATAATAAAATCATTGGTTATTTAGTAGACCAATTAAATGATTCTGTTGATTATCCTGATTTTTTGTTAAGACCATTAGATCCTGAAGAATATACTCCAGAGGAAGTCGCTAGGTTTACTAGGAGATTAATAGGATTAGATAAGCGAGAACCTGTTATAAATATTTTTAAACACCTTGAAAGTAATGGTGTAATTGTTATAGAATTTGATGACGTAACAGATAAATTTGATGGAGTATCATTCTTAACTGATAAAGGAAACCCTGTTATAGTTATTAATAGAAATTTTTCTAATGATCGAAAAAGATTTACTCTTGCTCATGAGTTAGGGCATATTTTAATGCATTGTACAGGTGACTTTCCTAATCCAGTGCATCGTGATGAAAAACAAAAAGAAAACGAAGCAAACCGTTTTGCTTCTGAATTTTTAATGCCTGCTTTTGGTATTCAAAATTCTTTACTTGGATTAAGTTTATATGACTTAGCTCCATTAAAAAAATATTGGCATACATCAAAACAGTCTATTATAAGAAGAGCAAAAGATTTACGAGGTATTCCTGAAAATAGAGCTACTTATTTTATGATTGAATTAAGTAGAATGGGTGAGCGTAAAGTCGAAAAAACACTTGTATATATTGATAAACCTGTTATATTTAAAAATGCTTATGAATTACATAAAAAAGAATTAAATTATTCTAATGAAGACTTGTCTAAAGCATTTTCTTTACCTTATGATATTCTTAAAAAATATTTCAATTTTTCAGATAAATCGAAATTGAGGGTTATTGTTTAG
>KGFFJA_02010 Aspartate--tRNA ligase
ATGTACAGAACACATACTTGTGGCGAATTAACAGCCTCACATATTAATACTGAAGTAACCCTTTCTGGTTGGGTACAAAAATCACGTGATAAAGGTTTTATGATTTGGGTCGATTTACGCGATCGTTACGGAATTACACAACTAATTTTTGACGAAGAACGTACTTCTAGTGATTTAATGGAACAAGCAAAAACATTAGGTCGTGAATTTGTAATTCAAGTTACAGGTACTGTTATTGAAAGAGAATCTAAAAATAAAAACATCGCTACTGGTGAAGTTGAAGTATTGGTTTCTAAATTAGAAATTTTAAACCAAGCAAAAACACCGCCTTTTACTATTGAAGATGAAACAGATGGTGGTGAAGATATCAGAATGAAATATCGTTATTTAGATATTCGTCGTAATCCTGTAAAAGATAGTTTGATTTTCCGTTCAAAAGTATCGATGGAAGTACGTAAATATTTAACAGACGAAGGGTTTATTGATGTTGAAACACCTTATTTAATCAAGTCAACTCCTGAAGGAGCACGTGATTTCTTAGTACCTTCAAGAATGAATGCAGGGCAATTTTATGCCTTACCACAATCACCTCAAACCTTCAAACAACTATTAATGGTTGGTGGAATGGATAAATACTTTCAAATTGTAAAGTGCTTTAGAGATGAAGATTTACGTGCCGACCGTCAGCCTGAATTTACACAAATTGACTGTGAAATGGCTTTTGTTGAACAAGAAGATATTTTAAATATTTTTGAAGGATTAACACGTCATTTATTAAAGGAAATTAACAATGTTGAAGTTGATAAATTTCCAAGAATGTTATATGATGACGCAATGCGTTTATACGGAAATGATAAACCTGATATCCGTTTTGGAATGGAATTTGGCGAATTAAACGAAGTAACACAACACAAAGATTTTGGCGTTTTTAATAGTGCTGAATTAGTGGTTGGTTTCGCTGTTCCTGGAGGAAATAAATTCACAAGAAAAGAAATAGACAATATTATTAAGTGGGTAAAACGTCCTCAAGTTGGCGCTTTAGGAATGATTTATGCTCGTGTAAACGAAGATGGAACATTCAAATCTTCCGTAGATAAATTTTATGACCAAGAAGATTTAGCGAAATGGGCAGAAATTACAGGTGCAAAAGCTGGTGATTTAGTGTGTGTTTTATCTGGAGATACCAATAAAGTAAGAGCCCAATTATCGGCTTTAAGAATGGAATTAGCAGAACGCTTAGGTTTAAGAGACCCTAAAGTATTTGCTCCGTTATGGGTTATTGATTTCCCATTATTAGAATTAGACGAAGAAACAGGGCATTATCACGCAATGCACCATCCGTTTACATCGCCAAAACCTGGGCAATTAGAATTGTTAGATACAAATCCTGGAGCAGTTAAAGCAAACGCTTACGATTTAGTGTTAAACGGAAATGAAATCGGTGGAGGTTCTATCAGAATTCATGACAAAGAAACACAAGCAATCATGTTTAAACATTTAGGATTTACCGAAGAAGAAGCAAAAGAGCAATTCGGTTTCTTAATGGATGCTTTTGAATATGGTGCACCACCACACGGAGGTTTAGCTTTTGGATTAGATAGATTAGTTGCTATTTTAGGCGGACAAGAAACAATTCGTGATTTTATTGCTTTCCCTAAAAATAATTCAGGGCGTGATGTAATGATTGATGCTCCTGCTGCTTTAAATGATACACAATTATCAGAATTAAGTATTAAATTAGACTTGAAAGAGTAA
>KGFFJA_02015 HopJ type III effector protein
ATGACATTACAAGAATTTAAAAATACGTTAAAGAATACACCTAAAAATATTCAGTTTTCAGATACGATTAGTGTTATTGAAGAAAACTATAATTTTACGCCATCAGCATTTAAAAATGGCGATTTACAAAATAGTAGCACCCAAAATTTAGGTTCGTGTAAAGTGTTTTCATTTGCGATTAAACAGCAATTAACGAAAGAAGAAACCTTGGCTTGTTTTGCACAATATTATTTTATTGATGTTTTAGAAAATCCAACAGCAACCGACCATCAGAATATTAGAAATTTTATGAATACAGGTTTCGAAGGACTTTCTTTTGAAAATGAAACTTTAAGCGAAAAAGTATAA
>KGFFJA_02020 Flavo-1 RNA
GCCTAGCCCTGATTGAAGCATTTGTTTGAGCTCTTTTTTTGATTTTTCTTCAAAAAAAAGCGAGTGCGGAAAGCAGGAAATTGC
>KGFFJA_02025 Phenylalanyl-tRNA synthetase alpha subunit
ATGAGAAAAGACATAAAAATACCAGGAGTTACTGATGTAGAAATTGCCATCACTTTAGAAAAAAATCCACAGGATAATTTAGAACAATGGAGCGTTTATATTATCAACAAAAAAGACGTAGATTTAGAAATGGTTGTTATTGTATCACAAGGATTTTCTGAAACTAAAAAAACCTCTTTATTCCGAAGAAAAATAGATCTTTTAAAAGCGAAATCATTTTCTAAATTTGAAATAATGCAACCAGAATTATTTGCTTTAGACAATCAATTTCAGGTTACTTTTTTCGAAAATAATATTTTACACGATAAAACATTTATCTTTCAAGAAGGAACAATTCAAAAAGGGTTTTTCAGGCATATTGACCTTTTAAATAAAGAAGGCGTAGTTTGTAAATAA
>KGFFJA_02030 Phenylalanine--tRNA ligase alpha subunit
ATGTTAGACAAAGTAAAAGAATTGATTGGTGATGTAAATGTTTTTCAAGCAACTTCAAAACAAGAAGTAGAAGCTTTCAGAATAAAATACTTAGGAAGTAAGGGTTTATTGAAAGATTTATTTGCTGAATTTAAAAATGTTGATCCAGCAATGCGTAAAGATTTTGGGCAGGCATTAAACACTTTAAAAAAATCTGCAGAACAAAAAGTTGCCGAATTAAATGATAATTTAGATAGCACTTTTGAGCATAAAAGTTTTTATGGCGATTTAACCCGTCCGTCAGAACCGATTAACTTAGGTTCTCGTCATCCAATTTCATTGGTGAAAAATCAGATTATTGAGGTTTTTAACAGAATTGGATTTACCGTTTCTGAAGGGCCAGAAATTGAAGATGATTGGCATAACTTTACTGCATTAAACTTGCCTGAATACCACCCAGCACGCGATATGCAGGATACTTTTTTTATCGACAAAAATCCTGATACCTTATTAAGAACACATACTTCATCGGTACAAGTTCGATATATGGAAAATAACACGCCTCCTATTAGAACTATTTCGCCAGGTCGTGTTTTTAGAAATGAAGATATTTCTGCCAGAGCACACTGTATTTTTCATCAAGTAGAAGGTTTGTATATTGATACTGATGTATCTTTTGCCGATTTAAAGCAAACTTTATTATACTTTACCAAAGAGATGTTTGGGAAGTCTAAAATCCGTTTAAGACCTTCTTATTTCCCATTTACAGAGCCAAGTGCCGAAGTAGATATTTACTGGGGATTAGAAACTGAAACCGATTACAGAATTACAAAAGGAACAGGTTGGTTAGAAATTATGGGCTGCGGAATGGTAGATCCTAATGTATTGAAAAACGCTAATATTGATCCTACTAAATATTCTGGATACGCTTTCGGAATGGGAATTGAACGTATCGCAATGTTATTATATCAAATTCCTGATATTAGAATGTTTTACGAAAACGACAAACGTTTCTTAGAGCAATTTAAATCAGTTATATAA
>KGFFJA_02035 Glutamate dehydrogenase
ATGGAATCTAAAATAAATGATTTTATGAATTACGTTAACGAACGTAATTCTAACGAGCCAGAATTTTTACAAGCTGTTCACGAAGTAGCAGAAACTGTAATTCCATTTATTGAAAACAATCCTAAGTATCAAGGGAAGAAATTGTTAGAAAGAATGGTTGAACCAGAAAGAACTTTAATGTTTAGAGTTGCTTGGGTTGATGACAAAGGAGAAACGCAAGTAAACAGAGGGTACAGAGTAGAGTTTAACTCGGCTATCGGACCTTACAAAGGTGGTTTACGTTTTCACCCGTCTGTAAACTTATCAATCTTAAAATTCTTAGGATTCGAACAAGTATTCAAAAACTCTTTAACTACTTTACCAATGGGTGGAGGAAAAGGAGGTTCTGATTTTAATCCAAAAGGAAAATCTGATAGAGAAGTTATGGCTTTTTGTCAGGCTTTTATGTCGGAATTATTCCGTCATATTGGAGCTAATACTGATGTTCCTGCTGGAGATATTGGTGTTGGAGGAAGAGAAATCGGATTTATGTTCGGTCAATATAAAAAATTACGTAACGAATTTGTTGGAGTTTTAACTGGTAAAGGTGCCTCTTGGGGTGGTTCTTTAATACGCCCAGAAGCAACAGGTTACGGTGATGTTTATTTTGCTCAAAACATGTTAAAAGTAAAAGGAGATTCTTTTGAAGGTAAAACTGTTGTGGTTTCAGGTTCTGGAAACGTTGCACAATATGCTACTGAAAAAGCGACTGAACTAGGCGCTAAAGTAGTTACTTTATCAGATTCTTCAGGATATATTTATGATGCTGACGGAATTGATGCTGAGAAATTAGCACACGTTATGGAAATTAAAAATGTTCGTAGAGCTAGAATTAGCGAATATGTAACAAAATATCCTAACGCAAAATTCTTTAAAGGCGAAAGACCTTGGAGCGTTAAATGTGATGTAGCTTTACCATGTGCAACTCAAAATGAGTTAAACGGTGAAGAGGCAAAAACATTAGTTGCAAACGGAGTTATTTGTGTTGCCGAAGGAGCAAACATGCCTTCTACACCTGAAGCTGTTGAGGTTTTCCAAAACGCAAAAATCTTATTTGCACCAGGAAAAGCATCTAATGCAGGTGGAGTAGCAACTTCAGGATTAGAAATGAGCCAAAACTCATTACGTTACAACTGGACAAGAGAAGAGGTAGATGCAAAATTAAAACAAATTATGAACGATATTCACGCATCTTGTGTTGAGTATGGTACTCAAGCTGATGGTTTTGTAGATTACGTAAAAGGAGCAAATGTTGCTGGTTTCGTAAAAGTTGCCGATGCAATGTTAGATCAAGGAGTTGTATAA
>KGFFJA_02040 Glutamine--fructose-6-phosphate aminotransferase [isomerizing]
ATGTGTGGAATAACAGGTTATATAGGGCACAGAGAGGCTTATCCTATTGTTATTAATGGATTAAAACGTCTAGAATATCGAGGTTATGATAGTTCAGGAATTATGATGTACGATGGTAAAACAATCCATTTAACAAAAACAAAAGGAAAAGTTGCTGACCTAGAAAACATTACAAATAAAGACGAAAAACGAAAGAAAGGAAACATAGGAATTGGACATACACGCTGGGCTACTCATGGAGTACCAAACGATGTAAATTCACATCCTCATATTTCTCAATCTGGAAACTTAGTGATTGTTCATAATGGAATTATTGAAAATTATGATACCATAAAAAAAGAATTAACATCAAGAGGATACACTTTTAAAAGTGATACCGATACAGAGGTATTAATTAACCTCATTGAAGAGGTTAAAAAAAATGAAAAATGTAAATTAGGAAAAGCTGTTCAATTAGCACTTACAAATGTTATTGGTGCTTATGCAATTGCTGTTTTTGATAAAAAGAAACCAAATGAACTAGTTGTTGCTCGTTTAGGAAGCCCTATTGCTATTGGTGTTGGAAAAAATAACGAAGAATTTTTTATAGCTTCGGATGCTTCTCCTTTTATTGAATATACTAAAGATGCTATTTATTTAGAAGATGGTGAATTAGCTATCATCAAAAAAAATAAAGGAATCAAAGTTCATCAAATTGAAAATGACAAAGAAATTGACGCTACCGTTCAAGAACTTCAGTTAAGCTTAGAGCAAATTGAAAAAGGTGGTTATGAACATTTCATGTTAAAAGAAATTTATGAACAACCAAAAGCTATTATTGATACTTACAGAGGACGAATGTTAGCCGATAAAGGCATTATTCGTATGGCCGGTATTGATGATAATTTATCAAAATTTACCAATGCAAACAGAATTATTATTGTTGCTTGTGGTACTTCTTGGCATGCTGGTTTAGTTGGTGAATATCTTTTTGAAGATATGGCTCGTATTCCTGTTGAAGTAGAATATGCTTCTGAATTTAGATATCGAAACCCAATTATTAATGAAAATGATGTTGTTATTGCTATTTCTCAATCAGGAGAAACTGCCGATACTTTAGCTGCTATTAAGTTAGCTAAATCAAAAGGGGCATTTGTATTTGGTATTTGTAATGTAGTAGGTTCATCTATTGCTAGAGAAACTCACGCAGGGGCTTACACACATGCTGGTCCTGAAATTGGAGTTGCATCAACCAAGGCATTTACTACGCAAATAACCGTTTTATCATTAATTGCTTTAAAGATTGCACAAGTAAAAGGGACACTATCTAAATCTGCTGTAAATACCTATTTACAAACCTTGCAACAAATTCCTACGCAAATAGAAACTTTATTAAAAGCAGATGCACAAATTAAAGAAATTGCAAAGGTTTATAAAGATGCTAAAAACTGCTTGTATTTAGGTAGAGGATTTAATTTCCCTGTGGCCTTAGAAGGTGCTTTAAAGCTTAAAGAAATTTCATATATTCATGCAGAAGGATATCCTGCTGCCGAAATGAAACACGGACCTATTGCTTTAATCGATGAAGATATGCCTCTTTTTGTAATTGCCACTAATAAAGGACACTACGAAAAAGTAGTAAGTAATATTCAAGAGATAAAATCGAGAAGTGGTAAAATTATCGCTATTGTAACACAAGGCGATACTACAGTAAAAGAAATTGCAGATCATGTAATTGAAATTCCTGATACTGAAGAAGCTTTTACGCCATTATTAACAACAATTCCTTTTCAATTATTATCGTATCATATTGCGGTATTACTAGATAAAAATGTAGATCAGCCTAGAAATTTAGCAAAATCTGTAACTGTTGAATAA
>KGFFJA_02045 DUF4270 domain-containing protein
ATGATAAAAAAAATTGGTGTTTTAGGTTTTAGCTTGCTATGTTTAGCAACCACAATATCGTGTGAAAAAGATTTTAGTGACCTAGGAGGTAACGTTATTAATAACTCAAAATTTGAAACTGGTGAACTATTGTTAGATGTTAAAATTGAAAAAATTGACATCGCAAATACCAATACAAATGATGCTTATAAAGCTGTTAGAACAGATAATATTAGTCTTGGTTCTTTAAATGAATATTGGCTAGGTGTTTCTAAAAATAATGAAAATTATAAAGGAATTGAAGCATCTGTTATTAGTCAATTAGCATACGTATCAGGGCTAAAAAACAAAGCCGTTTCTGGTACAGACACTATTTATAACTTAGATAAAGTTATTTTAAAAATACCTTACAAAACAACTGCTAAAACAACATCGAAACAAGGAACTAGTTTTGAACTTGATTCGTTTTTAGGGAACTTAACAGAACCGACTTCTTTAAAAGTATTTCAAAATGAAACATTTTTAAAGAGTGATAGTCCTACACAAGACAACCCTGGTAAAAGAAATACTTATTTATCAAATGCTGAATATTTAGGTGATAATTTATTAAACGAAGATCCTAATTTTACCTTTATTATCGATACAAAAAAAGATACTGTTTTTAACTATCAAAGAATAGATAGAATGGACACTTCTAAAACATATTTAGAGGAGGTTAAAGTTAAAAAATCAAGTAAATCAGCAGCAGTACCTTTTTTAGCAATTCCTTTAAATCTTGCTAAGATGAAAACCTTATTTTGGGATAAATTTGAAGGCACTAATTTTGCTTCTAAACAAGCTTTTGATATTTATTTTAAAGGATTAAAAATTATGGCTTCTGGTAATCAGGGTGCTTTAATTCCTTTAAATTTAACCAATGATGCTTCTTTAACATTTCAGTATTCGAAATCTATTTTAAAAGAAGGTAAAGTTGAAAGTAGCGAAAATGAAGAGTATTCTTTTGCTTTATCAGGTATTAAAAATAGTAAATATATAATGTCTGAGGCAAAAATACCTGTACCTTCTAATAATTTTGTAATTCAAGGAACTGCAGGTTCAATGGCTAAAATCACGCTATTAAATACAACAAAACTTGAGGAGTTAAGAGCTAATAATTTACTAATTAATGATGCTTCATTAACTTTTCATGTAAATCAAAATATTAATACCGATAAAAAAACAGTTCCTCAAAAGTTATTTGTTTATCAAAATATAGACAAAGGAATAGAAGGTGTTCAAGCAATACAATTAACAGACGCTTATAAAGAAGTAGCTTTTTTTGGTGGTAATCTAGAAATATCGGAAGATGATAAACCTGAAAAATATTCTTTCAGAATAACAGATTATATTACTAATTTATTAGAAGGTAATGGCAGTATTGACCCTTTAATTTTAAAGGTTTACAACAACCCTACAGATAATGCTTTTAAAAATAAAGTACCTGATGTAAATGTTAAAACCTATAACTGGAACCCAAGAGGTGTTACCTTATTAAATGGAAACAAAGCGGCTAATGGAGCAAAAAGAACCGTATTAAAAATATCATATTCAAAAGAAAAATAA
>KGFFJA_02050 Glycogen synthase
ATGAAGGATAAGAGAATATTATATGTTTCATCGGAGGTAATACCTTATTTACCTGAAACAGAATTATCGTCTACTGCATTCAATGTTGCTAAAAATGCACATTCTAAAGGAGTTCAAACCCGTATTTTCATGCCTCGTTTTGGCGTAATTAACGAACGAAGGCATCAATTACATGAAGTTATTCGTTTGTCTGGAATGAATTTAATAATTAATGACATGGATATGCCACTAATTATTAAAGTTGCTTCAATCCCTAAAGAAAGAATGCAGGTATATTTCATTGACAATGAAGAGTATTTTAAGCGTAAAGCTGTATATTCTGATGAAGATGACAAAATGTTTGATGATAATGACGAACGTATGATTTTCTTTGCAAAGGGAGTTGTAGAAACTGTTAAAAAATTAAACTGGGCACCTGATGTGATTCATATTCACGGATGGATGGCATCTTTACTTCCATTATATTTAAGAGAATTTTATAAAGAAGAACCATTGTTTACAGAAAGTAAAATTGTAACTTCAATTTATGAAAATAATTTTGAAGGTGAATTAAATACTGAATTGGCAAATAAAATTAGATTTGATAAAATTGAGGAATCTAAAATTGCAACAATTGCAACTCCTAATCAAATCAATATTTTAAAAAGTGCTATTGAAAATTCAGATGCTATTGTAAAAGGTAGTGAAGTTTTACCTGATGAAATAAATGCTTTTATTGCAGAAAAAAGCACAAAAGTTTTAGAATTTCAATCAGAAGAAACTTTAGCCGAAGCATATTTAGATTTCTACAAAGAAAATGTTTTAGAATTAAGCGAATAA
>KGFFJA_02055 Pantothenate synthetase
ATGAAAATTTATAAAACCAAATCAGCATTGAAAGAATATTTAGCAAGCCTTAAAAAGGCTGATAAATCAATCGGGTTTGTCCCTACTATGGGCGCTTTGCATCAAGGACATTTATCGCTGATAAAAAAATCAAAACAGCATAATGCTATTACGGTAGTGAGTATTTTTGTAAATCCTACGCAGTTTGATAATCAAGAAGATTTGGTAAATTATCCAAAAACCATTGACCAAGATATTGCCCTTTTAGAAACTGTAAACTGTGAGGTATTATTTTTGCCATCAGTAGCCGAAATTTATGATGAAAAAATAATAGCAGAAAATTTTAATTTTGATGGATTAGAGCATCAAATGGAAGGGAAATTTCGTGACGGACATTTTGATGGTGTAGGAACTATTGTAAAATCATTATTTGAAATAGTAACACCAAACACGGCTTATTTTGGTAAAAAAGACTTCCAACAATTGCAAATTATCAAAAAATTGGTTAAAAAACACCAAATTCCTGTAAAAGTAAAAGGCTGTGCTATTTTTAGGGAAGAAGATGGTTTGGCAATGAGTTCTCGTAATAGCCGTTTATCGGAAGAATACAGAGAAGTTGCACCTTTTATTTATAGAACACTAAAAAAAGCTAAGAAAAAATTTGGCATAAAAAGTGCAGATAAAGTAACAAAATGGGTGGTTAAAAAGTTTAAAAAACATCCGTTATTACGCTTAGAATATTTTACTATTGCATCCGAAGAAACCCTAAAAACTGTTAAAATAAAAGCCGAAAACGAAAAATACCGTGCCTTTATTGCTGTTTTTGCAGGCGATATCCGATTGATAGATAATATTCGATTAAAATAA
>KGFFJA_02060 Aspartate 1-decarboxylase
[truncated: 2,246,608 more chars]
