# Supplementary material for: Genomics of Tenacibaculum Species in British Columbia, Canada
Source: Pathogens. 2023 Jan 6;12(1):101. doi: 10.3390/pathogens12010101 (PMC9864904; doi:10.3390/pathogens12010101)
Supplement: Supplementary file 1 [file pathogens-12-00101-s001.zip › Supplementary Figures and Tables (Revised)/TableS1_BaktaAnnotatedGenes/Barcode3_FinalConsensus_Trycycler_MedakaPolished_2022-03-14.ffn]

>DGBDCK_00005 Site-specific DNA-methyltransferase (adenine-specific)
ATGAGTAACATAACAACAAACATAAAAAGCATTCGTGATATAATGCGTAAAGACACTGGAGTAGATGGAGATGCACAACGTATTTCACAAATGGTCTGGATGCTTTTTATGAAAATATTTTCCGATAAAGAACAAGAATGGGAAATAACACTTGATAATTATAAATCGCCAATTCCTGAAAACTTAAAATGGCAAAATTGGGCATCAGATGAAGAAGGATTAACAGGTGATGCTTTAATGAAATTTATAGAAGATGAGTTATTTCCTGCTTTAAAAGAGTTGGATATTACTATAAGTCCACAAGCAAAAATTATACGTTCTGTTTTTGATGATACCTATAATTTTATGAAAAATGGAACACTTTTCCGTCAAGTAATAAATGTAATTAATGAGATAGATTTTAATAGCGATGACCGTCATTTATTTAATGATATTTATGAAACTATCTTAAAAGATTTGCAATCGGCAGGTTCTTCTGGAGAGTATTATACACCAAGAGCTGTAACACAGTTTATGGTAGATATGACAAATCCTCAATTAGGAGAAAGTATTTTAGATCCTGCTTGTGGTACTGGAGGTTTTTTAACGTGTAGTATCGATTATATGCGTAATCAAGTAGAAACGACTAAGGATAGAGATATA
>DGBDCK_00010 Type I restriction enzyme EcoEI R protein
ATGAATAAGAAAAATTTAAGTGAAAGAGATATTTGTACAAAGTTTATCAATCCTGCTATTGAAAAAGTTGGCTGGAATATGAGAACACAAGTAAGAGAGGAAGTTTCTTTTACAGATGGACGCATCATTGTACAAGGTAAATTATATACTAGAGGTAAAAGTAAAAGAGCTGATTACATACTTTATTACAAGCCAAATATTCCGATTGCAATTATTGAAGCAAAAGATAATAAAAAAGCCGTTGGACATGGAATGCAACAAGCTTTAGAATATTCTGAAATTTTACAAATTCCATTTGTATTTACTTCGAATGGAGATTCTTTTGTTTTTCATGATAAAACAAATACAGACGGAACTTTAGAAAAAGAATTGACATTAGATAATTTCCCTTCTCCAGAAACTTTATGGAATAAATATTTAAAATATAAAAATATTGATACTCCAAAATCAAAGGAAATTGTAGAAAAAGACTACTACGCAGATGATAGTGGTATGACTCCAAGATATTATCAACAAAATGCGGTTAATAGAACACTAGAAGCTGTTGCTAAAGGACAAGATAAAATTATCTTAGTTATGGCTACAGGTACAGGTAAAACTTATACAGCTTTTAATATTATTTGGCGTTTATGGAAAACAGGTGTTAAGAAGCGTATTTTATTTTTAGCTGATAGAAATGCTCTTTTAACACAAACAAAAAATGGTGATTTTTCTCCTTTTGGAAATGATATAATGCACATCATAAAAAACAGAAAAATTGATAAATCCTATCAAATATATTTTGCTTTATATCAGGGATTAACAAGTACTGATGAGGCTAAAAATGCGTATAAAGAATTTAGTAAAGATTTTTTTGATTTAGTAGTTATTGATGAATGTCATAGAGGTTCAGCTTCGGAAGATTCTGCTTGGAGAGATGTTTTAACTTACTTTGATTCGGCTACACAAATAGGTTTAACAGCAACACCTAAAGAAACTAAAGAGGTTTCTAATACGGAATATTTTGGAGAGCCAGTTTATACTTATTCTTTAAAACAAGGTATTTCTGATGGGTTTTTAGCTCCTTACAAAGTAATCAGAATTACAACAAATGTAGATGAAGGTTGGAGACCTACTGCTGGTTTAGTTGATAAATACGGAAATGAAGTAGAAGATCGTATTTATAACTTAAAAGATTATGATAGAAAATTAGCTATAGATGAGCGTACACAAGTTGTAGCTAAGAGAATAACAGAATATTTAAAAGCTACAGATCGTTTTGCTAAAACTATTGTTTTTTGTGTAGATATAGATCATGCAAATAGAATGCGACAAGCATTAATTAATGAAAATGCAGATTTAGTAGCTAAACATTGGAATTATTGTGTAAAAATAACGGGTGATGATGAAGTAGGAAAACAAGAATTAGATAATTTTACAGATGTTGAAGAGCGTTTTCCTGTTATTGCTACTACTTCTAAAATGCTAACTACAGGAATTGATACCAAAATGGTAAAAGTTATTGTATTAGAATCTAATATACAATCTGTTGGAGAATTTAAACAAATTATTGGTCGAGGGACTAGAATTAGAGAAGCAGATGGAAAAGTCTATTTTACAATTATGGATTTTAGAAAAGCGACTAATATTTTTGCAAGACCAGATTTTGATGGTTCGCCTGTTCAAATTTATGAACCTGAAATAGATGATCCTATATTACCTCCAGATGAAATTGATATTATAGAACCTGATAATGGAGAGCCATTAGAACCTGATGTATTTAAACCAACTACTCCTGATATAACTATTGATGGAGGAGATGAAAAAAACAAAAAATACTATGTAAGTAATATTCCTGTTTCGGTAGTAAATGAACGTGTACAGTATTACGGAAAAGATGGAAAATTAATTACAGAATCGTTAAAAGATTATTCAAGAAAAAATATAACAAAAGAATATGCTTCTTTAGATGATTTTATTCAAAAATGGACTACTTCTGAAAAAAAAGAAGAACTTATAAAGGAATTAGCCGAACATGGAGTTTTATTAGATATATTGCGTGAAGATGTAGGATTAGATTTAGATGATTTCGATTTAATATGTCATATTGCTTTTGACCAACCTGCTTTAACAAGGAAAGAAAGAGCTAATAATGTACGTAAACGTAATTATTTTAATAAATATAGTGAAACAGCTCAAAAAATTTTAAATAGCTTATTAGATAAATATGAGCAAGAAGGTATTGTATCAATAGAACAAGGAGCAATACTTAAAGTAAAACCATTAAATCAAATGGGGTCGCCAGTAGAATTAGTAAGAGCTTTTGGTAAACGAAAAGACTTTGAAGAGGCGGTAAAACAATTAGAAAAAGAAATATACAATATAGCATAA
>DGBDCK_00015 hypothetical protein
ATGAATAATAAAAACTTGCCAACACTACCAGGAATAGGAGAAGATGAAGAATATAGAGGGTTACCTAATGTAGAAAAATCAACAGATTTAAAAAAAGAAAAAAATTTTAAACGTTCTGGACATATTACAGATCAATTCTTAAAGTATAATTATCCTAAGGATAAAAAACCTATATTATTTAATAGTTTAAAACCAGAACTTAAAAATAAAATAGAAATAATAGGTGTAAAACAATCAGAAATAGTAGAAGGAATTAAATTAACTCCAGCAGAAACCAAAGTAATAGATACTCTTTGTAAATTACTTCATAATAATAGTCAAACTTTAGAATATAATAATGAAGACTATTATACAGGAAATGTAACAGATATAAAGCGTGTAAAATATGGAAGTACTACTGCTATAGTTCCTCAATTAACTGTTACTCTATATGATTTTACTAAAGAGTATAAAGCAGGAGCTAGAGTCAGTGGTAAAGACTTAAAAAACGTATCTAAAATATTATTAAATATATCTAAAAAGAATTTTTTAATTAAATACAAAGAAGAGATTAATAAAAAAGATGGTGCTAAAACAGTTATAGAAATAGAGGATTATAAACCTATTTTAAGACTTCCTAATTTTAAAATAACCGAATACAATAAAGAAGGGATAGCTACAAGTAAAACAGAATCTATTTTAATAGAATTAAATCCTATCTTCACTAGGCAAATAGATACTAAATTTATAGTTTATCCAGAAGATATAAATAAAAGAACTTTAATCGCATACGGAAATAATAATTGTTCAGAGGCTACTTTTACGCTTAGAGAATATTTAGCTAAATATTTAGCTCTAAAAAATTATACTCCAGAAATTATGTTAGATAGACTTTACTATTTATTAGCTGGAAACTATATGAACAGCAGTAGAAAAACTAAAGCAAAACAACTTACAGAAAAAGCACTAGATACAATGATAAAGTTAGGTTTATTAGAAAGTTTTAAAATAGAAAGAGCTAAAACTACAGGAGAAGCTAAAATTATATTTAAAATAAACAAAAACTTTGAATAG
>DGBDCK_00020 hypothetical protein
ATGAATAATGTAAAAAAAGATGTTACTAAATCGGTTGTAAAATGGCTAAGCTGGGAAAAAGCTCTTTATGATTATATAAATAAGCAAGGTTTTAATATTAAAATTTATAAGGATAAAATACAGGAATTTAGGAATGAAATAGATACTCCTATAATCGCATGGGTTAAATACTATGGAGAACTTGAAAATGAAATCATACTAAATCCGAACACACAAGAGTTATTGAAAAAATATGATATTTGTCCTAAAATAGAAGAATTAGAAATAAATAAAAAAGAATATGATTTTTTTAAAAATATAATTTTAGAAGATGAATAA
>DGBDCK_00025 hypothetical protein
ATGACTAAAAAAAATATAGATAAAATAATAGCTACAGGAACTCCTTTAAAAAAAATAATACTAATACATGAAGATATAGCTAGAAGAAAATATGCTAAAAAAAAATTATTAACTAATCAAGAGTTTGAAGAAATATCTAATAGTTTTATAAAAAATAAAGATATAGACTTATGGAATAAATTTAAAAAAACAGAATATACAGTATCAAGTGCTTTAATGAATTTACAAGGCTGTTTATTTGAAGTTAAAATGCACTATTCAAACCTTAGAGGATATATTTTAAATTGGAATACTATAGAACATACAGAACTATTGGTAAATTCCGTATTACACGAAATTAAAGACCCTATAGAGCGTAAAAAAATAGCAGAAAATGGAGCTCAATACACAAGTATCTTATTTTCAAAAAAAAGATAG
>DGBDCK_00030 hypothetical protein
ATGGATAATTATATAGAAAGAAGAAATAAAAAACATAAAGAACAGCTCGAAAAAATTGAAATTGTATATCAAGAAAATAAAAATTGGGATACAGTAATAACCACTATTATTGATGCTGATTTTGATTTTGACTTAAATTCATGCCAAGCTCAAGAAATTTTTATAGGTTATATAGAAAGTATTTATAATATCAAAATAAAAGATGCTGACCAACTTCAAAAAATAACGAATATAACAACTAAAACACTAGAAGAATTAGAAGCTATTATTTTAACTTCAAAGTACACTAAATATTATGGTGCTGTAGAATTAGCTTTAGAAAATGGAGCTACTTATCCTGAGCTTTTAAAAATAATGCCTAAAAAATATGGACTACCAGACCAATGGAATAAACAATTAAGCTCTAATCAATATACTACTATTATCATGGCTTTATCATTGTCTTATCTTGTAGATGAACCATTCGGTATATCTATGTTACCAAGCATAAGAGATATATCAGAAAAAATTAAAGCACCCTATTCTGTTTTAATGGATGCTTATTTTTTCATTAAAAAAATCATGATTAATCAAATTAAATAA
>DGBDCK_00035 hypothetical protein
ATGAGCAAAAAAAATTTTACAGGAGGATTAAATTCTCTACTAGGAGATACCGAAAAACGAAAAGTAGGAAGACCGAAAACTTCTACTAAAGAAATTACTAAAAGTTCTCAAAAAGGAACTAAAGAAAAAGAAACTAGAGCTACTTTTATAGTAAATGAAGATTTACTAGAAAAATTAAAAGCAATAGCTTATTGGGATAGAAAACTAATAAAAGATGTCGTAAACAATGCACTAAAAGAAAGCATCGATAAGTACGAAAAAAAGAATGGAAATATTGAACTGATACCTAAAAAATAG
>DGBDCK_00040 Sporulation initiation inhibitor protein Soj
ATGGTAACAAAGCAACCATTAAAAACAACACTGAAATATTTGACACATTTTAGTAATACTAAAAAACAAAGTAATTTAAATAAACATAATAATATTGATAAACTAAATAATATGGGTAAAGTAATTAGTATCAGTAACCACAAAGGAGGCGTAGGAAAAACTACTTCTAGTATTAATATAGGAGCTGGATTAGTGAAGCTAAAAAAGAAAGTTTTATTAATCGATTTAGACCCACAGGCAAACCTAAGCCAAAGTTTAGGAGTGCTAGAACCTGAATTAAATATATACGGAGCTTTAAGAGGTGATTATGAATTGCAACCAATCGAAATAATTAAAGGATTATATTTAATTCCTTCTACTTTAGATTTATCTGGAGCAGAAGTAGAAATGAGCGGAGAACCAGGAAGAGAATATATTTTAAAAGAATTGATTGATCCTATTAAAGATAATTATGATTTTATTATAATCGATAGTCCTCCTTCTTTAGGGTTATTAACTATAAATAGTTTTACTGCTTCGGATGAAATATTAATCCCTTTACAAGCTCAATATTTAGCATTACAAGGATTAACTAAATTATTAGAAGTAGTCGATAAAATTAAAAAAAGATTAAATAAAGGACTTAAAATAGGAGGTGTATTTATAACTCAATATGATAAAAGAAAAGTATTAAATAGAGATGTTGCATCAACTATTGATCTGCATTTTAAAAACACTGTATTTAAAACGAAAATAAGAGATAATATAGCACTAGCAGAAGCACCCGCTCAAGGATTAGATATTTTTAGATATAATCCTAAAAGTTACGGAGCTGAGGATTACCTAACATTAAGTAAAGAAATATTAAAACTAAGTAAACATTAA
>DGBDCK_00045 SF4 helicase domain-containing protein
ATGAGTAATATAACTGACTGGATTCAATACGAACTTTACCCTAATTTATTTGAGGTAATAGATACCGCTTTTCCAGAACACAATTTTAAAAGATACCCTGGAGGCTGGAAAAGTAAAACTTATTTAAACGGTTCTGTTCATAAAAATAGAACCGATAAAACAGTCATCACTAAAAAAGCGATAGGTTGTATTTTAGAGCAAGGAGGAGATGTTTTAAGTATTGTAAATTATGTTATTAAAAGAGATAAAGTCGAGTTTATAGAAGCTGTTAAAGCACTAGCTGATCTTACAAACTTAAAACTACCTGAAAATACTGATTTTAATCAAAATAACTACAAAAATTATAGAGATACCGCCAATATATTAGAAGACTGCAACAGCTATTTTATATACTGTTTAGAAAATACTGCTCCAGATGAAATTAAAACGTATTTAACTTCAAGAGGGTATTCTAAAGATGATATAAAATCTATGGAAATCGGCTATATTACTTCACAGGATAAGCTTTATAAATATCTAATAGAAACTAAAAATCATCCTAAAATATTAGTAGATGAACTTATTAAATTAAACAAAAATATAGGCGATACTCATCAACTTACAATTCCTTATAGAAGTGGAAGTACTATAAAAGGCTTCAAATTTAGAACTACAGGAACAGCCACGCCAAAATATTTAAACTCTACAGGATTAGATAGATTAGGAGGTTTTTTTAATCTATTAGCCGTAAAAGGAAACAAAGATCTAACGATAGTAGAAGGAGAATTAGATAGCTTAAATGCTACAGCAAAAGGAATTGAAAATGTAGTTGCTATCGGAGGTAGTAATATTGCTTCAGAACAAGTAAAAGACGCTCTTAAAAGAGGAGCTAAAACTTTTACTTTATGTTTTGATAACGAAAAAAGTAAAGAAGAAGAAACTGCAAAGAGAATACATTCAGCAATTGATATTCTTTTAAAAGAAGGAATACATAAAATTTATATAGTCGATTTACCTGCTTTAGAAGGAGAAAAAACAGATCCAGATAGATTAATTAAAGAAGCTGGAATTGATAATTTTAAAAATGCCATAATAGAAGCTTTACCTTATTATGAGTATAAATTATATGAAATTTTCAGTAAATATAGAGCCATTGAAGATAAAAGAGTCTTAACTCCAAAAGATGTAGATAATCTTCTTGAAGATGTTATAAATACTTCTTTAATTATTAATGATCCTATAGATAGAGATAGATATAAAAAGCTTTTTACCTCCTTCGATCCTATCAAAGAAATAGGAATAACAGTAGAAAGTTTAACCATTACTATCGATAGATTAACAGCTACCAGAGATAAAGAAAATCAAGATAAAGAATTAAAAAAATTACTTTCTCAAGCTAAATTTTTACAAGATAAAGGAGATACTGATAAGGCACTCGAATTAATAGATAAAAAAGTAAAAGAAGTAAAACTTCAAGATAAAACGACAGAATTTAGTAATCTACTAAGCTCTATTACAGAAGATGAAATAAGAAATAATTTAGCCAATAAACCAGAAAGTTTAAATTCAGGTTATATAATAGGTAAAGAACAATTGCTTTTGCCTTCTGGAGCTATTAGTATTTTATGTGCACCTACTTCACATGGTAAAACTACTTTTTTAATAAATATGGCTATAAATGTAGCTAAGAATTATCAAAATAAAGAGGTTCATTTTTTCAGTTATGAAGAAGACAGAGATAGTATTTTAATTAATGCTTTAAATACTTATTTAGATGATGAAATAAGTATTAATAATAGAAAAACCTTAAAAAGTTATTTCACTACAGGTTCTACAGAATATATAAAATCAGAAGCTATCAATTATTTTAAAGAAAAAAAAGATGCTTTTTTTAAAAATCTAATAGCCACTAAAAGACTAAATATTCATTATAGTAATTATAATTCTGAAACACTTATAGAATCGATAAGATACTTACATAAAAACACCAATATAGGAGCTGTATTTATTGACTACATACAACTTTTAAACCTACCTACAGGAAAACATAAAACCTATTCAAGACAAGAAGAAATTAAAGCTATTTGTGTAGCGCTAAAAGATGCAGCTGTAGAAACAGGATTACCTATAATTTTAGGAGCGCAATTTAACAGAAATGTAACCAACTGTTTACATTTACACCCTACTAAAATAGGAGAAGCTGGAGATATAGAAAGGATAGCAAATTTAATAGTCGCCTTTTGGAATAATAATCATAAATCTACAGGAAGTGATGGAGAACTAAATGAAATCGCTAAAAAAAATCTAGACAAAGAAGATACTTTTTATACTGAAATACTAAAACAAAGAGGTGGAAAAGTAGGACTAACAGAACTACTAGAGTATAATGGTAACAAAGCAACCATTAAAAACAACACTGAAATATTTGACACATTTTAG
>DGBDCK_00050 hypothetical protein
ATGATAGCACTAAAAGTATTCAGATTTACCTACAATGAAAATATAGATATTATTGAAAAAATCTATAAAGACAAAGTAGCCGATTATATGTTAAGTCATTTGATTGATAAAAAAAACGACTATAAAGAAACCTATCAAAATAATCTAAAATCATGGGAAGAATTTATATTAGATTTAGATCAAAATAATGCTAAAATTTTAGATAACTACATCTTTAATAAGTAG
>DGBDCK_00055 Phage integrase family
ATGTATTTAGCAATAAAAGAACCGCAAGACATCCGTAAAATAACCTCTGAAAAAGTATGTAAATTAGTCGATAGTTTTATTGAAAATCAAGATATAAAACAAAGCTCTAAAAAATTATATAGACGAACTTTAAAACAGTATTTTAAATGGGTTACTGCTAAAAACTATTTACTTTCAGAAATAGCCAGACCGCAAATAATAGAATACAAAGAAAATTTATTAAGCGCAGGAATGAGTAATTTAACGGTAGGTTCTTACATAACATCTGTTAGACGTTTTTACGAATGGACAGAAGCTAATAAATATTATCCTAATGTTGCTAAAGGAATTAAAACACCTAAAAGAAAAGCGCAATTTAAAAAACAAGCATTACTTCCAGCACAAGCAACCGCTTTACTTAATTATTATAAAGATAAAAATATAAGAAATTACGCTATAATTAATTTACTTTTAAGAACTGGATTAAGAACCATAGAAGTAATTAGAGCTAATATTGAAGACATCATATTTAAAGGTTCTCAAAGAGTCCTACTTGTGCATGGAAAAGGCAGAGATGAAAAAGATAATTTTGTAATTCTTACTGATAAAACTTACAAGCCTGTAGAAAATTATTTAAATACTAGAGGCAACGTAAAAAAATCAGCACCTTTATTTACTTCTACTGCTAATAATTCTAAAGGAAATAGATTAACCACCAGAACAATAAGTTATATCGCTAAAGAAGGATTAAAAGAAATAGGTTTAGATTCTAAAAATTTTACAGCACACAGTCTTAGACATACTACAGCAATTAATATTTTAAAAGCTGGAGGATCTATAGAAATGGCGCAATTTACACTTAGACATACAAATCCTGCAACTACTCAAATATATACCGCTACTTTAAATGAAGAACGAAGGTTAGAGAATAGTGGCGAAGCTTTAATCGATAATTTATACTAA
>DGBDCK_00060 hypothetical protein
ATGGATAGTAACCCAAAAGGAATTGAAGGAGAGAATTTTGTAAATGATATTGCAAATAATATTTTTTTAGAATACTGGTGTTATCCTAGCCCTAAGGATGAAAAGGGAGACAAAAAAGAAATTTGTGATTTACTTATTGTATTTCAAGATATATTAATTATAATTTCTGTTAAAAATTATGATTTTAAAGGTAATTATGATAGGTACTTTAAGAATACTATTGATAAAGCTCTTAAACAGATTCAAGGAGCAGAAAGAAGATTATTTAACACAAAAGAAATTTACTTTAAACATCCTAAAAAAGAAATAGAATTATTCCAAAAAAATAAATACTCTAAAATATTTAGAATAATAGTCAACTTAGGGGAAGGACTAAAATTTTATCACCCTTCAGTTTATACAAAATCTAATCATCATGTTACAATTATGAATAGAGGTACTTGGTTTTCCATAGTAAATGAAATGAATACAATTGTAGATTTGACAAACTATTTAACTGAAAGAGAGAGCCTTCTTAAACAAAAAGATGTAATAATGCTTACTTGTACAGATAATGAATTAGATGAGAAAACTTATTTAAAAGTTAATGAACATCTTGATAAAGTAATTAGACAAAATAAAAAACAAGTTTATATCTCTGGTAATGAATTAGATCTTTTAGCTTCTTATATCAAAAATTCAAATAGCTATTCTAACGAACTAAAGAGCGATGAGTTTCAAGGAATCTTTTTTGATTTAAATAATACATGGGAAAGTTTTGTATCAACTCCAGAATATTTATTAAAGAAAGAGAATGATAAAGATAGTTTTTTTATTGATAATTTTGTAATTGAAGAAATTGGTTACAGAAAAGAATTAAAAGTATTAGCTGAAAAATTAATGTCATTATCTAGGTTTAAGCGAAGAATTATTTCTAAACATTTCTTTGATTTTTACAAAAAGTATAAAAATATTTCAAATAATCATTTAGCTAGAGTTTTTGCAAATGTTTCCGAATTTGGGTTTGTTTTTGTGAAATATCCAGAAAAATTAAAAGGAGAACAATTAGACAATGCACTATTATTAGCTGTTGACAGCTTTGCTGTTCATACTAATTATTTAACAAAAGAATATATACTTATTGCTTACTATGATGACTTCAAAGGGCTTAAGTATAATTATTTTGAATTTCTGAATAGATTTACTCAAGAAGAAGAGGAACAAATAATGATTGATGCTAAATCTTTAGGATGGTTTTCAGATTCCTTTAAATATAGAGATGTTAATGAAAAAGAATACTAA
>DGBDCK_00065 hypothetical protein
ATGAACAACAAAAACACACCAATAATCGGAAAAACTATATTTGATTGGATGTCAGAAAATAAAGTGATTATACTATTAATTATAGTATTTATAATTCTTATGTTTTTTTATATTATATTTCGAGAAAAACACAATATAAAGCTAAGTGATAAAGGGTTAGAAATTACCCCAATAGAATCCGTCTCTAATAAAATAGATGCTGTAACAAAAGAGAATAAACCAATAACACCAAAGATTAAAGATTCGAAGACTTTAAAAACAGAAGTCAAAACTCAAGAAACTTCAATTATTGTAGAGAACCAACCTTCTAATATTAATTTTGGAAATAATAGTGTCGTAGGTAATAATATCAATAGTACAATAACAATTAATCCAAAAGAAAAGCTAACAAAAGATGAGAATAGAAAATTAATAGAAGAATTGAATTTAGCACTTATGTCTGCTAAAAGGAATAAAAAATCTTGTGTAATGTTATTGCCTGTATCAAATCATCCGAAAGCTTTAGAATTAATCGATGATATAAAGCCTTTTTTAATAAATCAAGGATATAATGTAGTTCCTAGAAATATAGGAATGTATATCATAAATCCAATCCCTGAAAAGAAAATAACTTTTAATGCAAATCAAGGAGAGTGTTTACATATAATAATTTCATGTTTTAATTAA
>DGBDCK_00070 DUF1016 domain-containing protein
ATGAGTAAATTAACAGCATATAATATTTTTTTTGAAGCAATAATTAATACTATCAATTCTGCAAAATATGAAGCCTACAAATCACTTAATAAACATCATATTGGTCAAAATTTTGAACTTGGTAAATTAATTGTAAAAAATCAAGAAAAAAATAATTGGGGGAAATCAATTGTAGATACATTATCAAAAGATATTAATAAAAAAATTGATGGGACAAAAGGATATTCTTCTCAAAATCTTTGGAGAATGCGTCAGTTTTATTTGGAATATAAAAATAAAGAAGAACTTTTAGAAATCGCTTTTACAATTCCATGGGGACAAAATTTATTAATAATGCACAAAATTAAAGATGATATAGAAAAAAAATATTATCTGAATGCTACTGATAAATTAGGCTGGAGTAGAGCTGTTTTATTAAACCAAATTAAAGCGGATGCTTATAAACATCATCTTGTAAATCCAAAACTTAGTAATTTTGATAAAGCATTACCTATTCACTTATCAGAGCAAGCAAATGAAGCAATGAAAAGTGAATATAATCTTGACTTTTTAGGAATTTCTAAACCAATATTAGAACGAGAATTAGAAAATAAATTGGTAGAAAATGTCCGAGATTTACTACTAGAACTTGGTTATGGATTTTCATTTATCGGAAATCAATATAGATTAAAGTTAAATCAAAAAGAATATTTTATTGACCTACTTTTTTATCACCGATTTTTAAAATGTTTAGTAGCTATCGAATTAAAAACAGTAGAATTTCAACCTGAATTTGCAGGGAAAATGAATTTTTATCTTGAATTGTTAGACGAACAAGAAAAACAAGAAGATGATAATCCTTCAATAGGAATTATTTTATGTCCTACAAAAGATAATATTGAAGTAGAATATAGTTTAAGATCAAGCTCTAAACCAATTGGAGTTTCCGAATATAAATTAACTCACGAATTACCAAGTAAATTAAAAGGAAAAGTTCCAACGAAAAAAGAGTTAAAACAAATGCTAACAATCGCTATAGGTAATATTAATAAATAA
>DGBDCK_00075 hypothetical protein
ATGAATGCCTTTGAGGAAATTTCAATTTTATTAAACCACTCAAGTAGGGCTGAAATTAGAAAAAAATTTCACAAATTGGACATTTATAAATTAAGAGGTATTGCTGGAGCACATACAGTTGACTATTTATATGATAAAGAAACTTTAGCTAAAAATCCTAAAATTTTTAAAAAAACAAGTTTCAGGATTGTACAAAGCTACCTAGAAAAAACAGGAAATAAAATAGTAGTCATTGATGAAAACGACCTTTGGAGTGAATATAACTTAATTAGTTTATTAATCGAATACGAAAAAATTGCAACTGAATTATTAATTGAAATAATACGATTTGCAATTAATAAATTAATACTAAAAAAAGAACAAAAAATAGAAATTGAACAAGAATTAAGTAAATTAATTCCAAATCTAATTGATTATACAACTTTAGACAAAAACAAAAATTATAGGAAACGAGAAAGTAAAAAATTAGATAAGGCGCTTAATAAATATTATAAGAAATAG
>DGBDCK_00080 HNH endonuclease
GTGAAAAACATAAAATGTTACCAAGGAGACGCTCTATCTTTTCATAAAAAAATAGTAGATGATAGTTTAAATAAAGGAAAAATTAAAGATAATTTAATTAAAAAAAAACTACTTATAAGTTCAAAATTTGTTTATTATAAAGAGAAATTTGATAATAATAATTTGTTTACTATTTCAGCACATGGTTTTATCGGCAAGGATAAAAAACATCTTTTAAGTCTTTATTCTTCTAAAAGAAAATCTATTATTGAACTTAAAAAAGAGTTAACTACAAATGAACTTAATCAAAGAATAAATGACTGTCCTAATTGTACAATAGATAAAGTATCTTCATTAGATCATTATATTCCAAAGGATGAATTTCCTGAATATTCAGTTAATCCATTAAATTTAATTCCATGTTGTTCTACTTGTAATTCAAAAAAAAAGGAAAATTGGAAGGGGGATGAAAATTTATTGTTTTTAAATTTATATTCTGAGACAATACCAATTGTGCAATATTTATTTGTTGAAATAATATCTAAAACAGAGTTTACTTTTGAATTAAAAAACACACAAAATATAGATGTAAATTTGTTTGAAATTATAGAAAGTCATTATAGTAAATTGGATTTACTAGAACGTTTTAGAGAAAATTCAGATGAAGTGATTTCTGAATTAGATATACTAATATCAAGCTTTAAAGATTCAATTAATGATACTATAGAACTTAAAAAATTTATTAATAACCATTATTCAAAAATCGAAGTTAGAGATGGTATTAATAAATGGAAAGTTGTACTTGTAAAGGCTATGCTAAACAGTAATGTTTATTTTAATTGA
>DGBDCK_00085 AAA family ATPase
ATGATAAAATATAGCAAAGAGTTAAAGTTAAAAGTTTTTAGAAAAATAAATGCCATACCTGATTCTTTTACAGTAAAAGATGATGGATGGTATAATGGTATTATAAATTTTTTAAATAATATTTGGGATTTAAAAAATATTCCAATAGTTTCTGGAGATTCCCGCTGGGAAAATGCTTATGATGATGCTGTACAGCATTTAGTAAATAACTCAGATTGGACTTATGAAGAAACTTTTATAGGGTGTTTCAAATTATTAGAAAATGATGAAGATTTTACTAAATTTTTAGAGACATTAGTTCATCCTGATTTTAGAAATGATTTAACGAAAATAGAGTCTTACGTTAGTCTTGTGAACGCTGAATTATCTAGTATAAATTATAATTTAGCTGTTTCAGGTTATAAGGAAGATTTACCTATTTATACTTTAAGAGAAAGTAAGCAAGATGATAAAATTGATATATTAGATAATTCAATACCATTTTTAGTAGATACTCATACAGATATATATCCTTATTTTTATTTAGAAAGCATTCCTTGGGATGACTATGGAAATAAGACTTCCTTTATATTAACTTACTATATAGAGGATTTTATTTCTGAAGAAATTGGGCTTGTTAAAATAACAGATGGTAAAAATTTTAAAACTAGCGATGTAATTGATAAAAAATTCATATCGCTAAAGAGTACATTTTGTTCTCTTGGTCAAGATGAAGGTTATTATCGTAATCTTCAAAGAATTTTTAGTAATAAATTATCAAGTGTTTTATATGCTCTAAAGGATGTAGCTTATTTTATTAAAATAAATGATAATTTTTCTTCTAATGATATATATAAATATTCTTTAATAAGAGAAGATGACGTAGAGAAACTTTCAAGAAATATTAAGTTTATTTTAGAAGGAAGAAGTCTTGAAAATAAATATCATTTTTCATATAAATTCACGCCTAATTACTCATATATTCCTGTAGAAATTGATTTAAATTTCAATAATACATTAGACTCCTCAGATAGGATTTTTGCTATAATTGGAAAAAATGGAGCTGGAAAAACGCAATTAATAACAAGTTTACCTGTTGATATATCTGAATCAAAAGAAGGTTCTTTTAAACCAGATAAGCCAATATTTAGTAAAATAATTGCTATTTCTTATAGTATATTTGATAGTTTTAAAAAACCTGATGATAAAAATAATTTTAATTATGTTTTTTGTGGGCTACTTAATGATGATAAAACACTACCTTCAAAAGTAGAGAAGAATCAAAAAATTATCGAATCTTACAATAAGATAAAGCATCATAATAGAATTGATAAATGGAAAAATATTTTAGAAAATTTTATTGATAAAGATATTTTAAATGATGTGTTTATTACAAATGGATTACGAAGTAATAATGATGAAAATGATTTTGTTATAAATGAATCTAAGCTAATAAATATTTTAGATAAATTGAGTTCTGGACAAAGTATAATGTTAGACATAATGACAAAAATAATAGCTAATATTAGATACGATTCATTAATTCTATTTGATGAACCTGAAACACATTTACATCCAAATGCAATTTCTCAATTAATTAATTCGATATATGAATTAGTTGAATCTTTTGATTCTTATTGTTTAATAACTACGCATTCTCCAATTATAATTCAAAATATTTTTGGAAAGAATGTTTATGTTATGGAAAAAGATAATAATATACCGTTTTTAAGAAAAATAGGTATAGAAAGTTTTGGAGAAAACTTAACAATATTAACGGAAGATGTTTTTGAAAATAGAGATATAAATAAACATTATAAAATAATACTTGATAAAATGATTAATGAGTATTTTAATTACGAAATTATAATTCAAAAAATCGAAAATGAGAATCTACCATTAAGTTTAAATGCTAAGTTGTATCTGAAAAGTAAATTATAG
>DGBDCK_00090 hypothetical protein
TTGAAGATAAAAAAGATAAAAAAAGAGAAAATATTACCTAAAATTACTAAAGAAGAAATTCCTTATGATTTACCTGAGGGTTGGGTTTGGTGTAGGATGGGAGAAATAGCAGAAAAACTTGGAGCAGGTAGCACTCCGTCTGGAGGTAAATCGGCTTATGTTGATGAAGGAATAATGTTTTTTAGGTCGCAAAATATTTATAATACTTATTTAAAACTTAATCAAGTAGCTTATATAACAGATGTTATTCATGAGAAAATGAAAGGTACAAAAGTTAAACCGAAAGATATATTACTTAATATAACTGGAGGTTCAATTGGAAGATGTTCCTTAATATCAAAGGATTTTGATACAGCAAATGTAAGTCAGCACGTTGCAATAGTAAGAATGATTGAGTTAGATACGAGAAAATATATTCATTATTTCATAGCTTCAAAAGCTTTCCAAAATAGAATAATGGAAGTTCAAGTAGGAGTATCTCGTGAAGGTTTGTCTATGACAAAATTAAAAATGTTTCTAATTCCACTCCCACCACTAGAAGAACAAAAATTCATAGTAGAAAAAGTAAATGCTTTAATGTCTTTATGTGATAAATTAGAGCAAGAAGTACAACAAAGTCAAGCACATAGTACACAATTAATGAAAAGTTGTTTAAAAGAGGTTTTTGTGGGGTAA
>DGBDCK_00095 hypothetical protein
ATGCAATTACTAAAACATTTTAAAGAACTTACGGTTAATCCTAAAAATGCCAAAGAATTAAAAGGATTGATTTTACAATTAGCAATTCAAGGAAAATTAACGGCTAATTGGAGAAAAGAAAATACGAATATTGAACCTGCTTCTGAATTATTGAAGAAAATTCAAAAAGAGAAGGAACGTTTAATTAAGGAAAAGAAAATAAGAAAAGAAAAACCGTTACCAAAAATCACAAAAGAAGAACTTATTAATAATCCTCCAATGAATTGGAAGATGGTAAGATTAGGTGAAATTGGTGATTGGGGAGCAGGTTCTACACCTTTACGTTCTAATTCATTGTTTTATGATGGAAAAATAAATTGGTTTAAATCGGGTGAATTAAATAATGGAATAATTAATTTTGAATCAAAAGAAAAAATAACAGAATTAGCAATAGAGAAATCATCTGTAAGATTAAATAAACCAGGTGATGTATTAATTGCTATGTATGGAGCAACAATTGGTAAAACTGCGATATTAAATATTGCAGGAACAACAAACCAAGCTGTTTGTGCTTGTACTCCTTTTTCTTGTATCATAAATTTTTATCTTCATTTACTTCTTAAAGCTTTAAAAGATACTTTTATTAATCAAGGAGAAGGTGGAGCGCAACCAAATATATCAAGAGTAAAAATAAGAAATCAAGCTTTTGCACTCCCACCACTAGAAGAGCAAAAAGAAATTGTAAAAGTAGTAGAAACGCTTTTTAAAGAAGTCGATAAATTAGAGCAATTAACGGTTTCACGCATTAGTTTAAAAGAAGATTTTGTAAGGTCTGCATTAAAAAAATTAACAAATAATAACACCAAAAAAGAGTGGGATTATTTACAAGAACATTTTAAAAGTTTTTTTAATGAAACTACTAATATTAAAAAGTTAAGAGAAACGGTTTTACAATTAGCCGTTCAAGGAAAATTAACGGCTGATTGGCGTGCTAATAATCCGAGTACAGAAGATGCAAGTGTTTTATTAAAACGTATTCAAAAAGAAAAAGCGCAACTTATTGAAGATAAAAAAGATAAAAAAAGAGAAAATATTACCTAA
>DGBDCK_00100 hypothetical protein
CTGCAAAAATCAATACGTGGTATCGAAAAAAAACCATTGCCACATTTACTTTGTACTACTAATTTAATGCTACATGGTTTTGATTTACCAGCAGTACGTAGAGATAATTTATTAAGTAAACCGTATGCAGATTGGGGGGCAAAAGATAAATTAGATATTATACTTTCCAATCCTCCTTTTGGTGGAGTAGAAGAAGATGGAACAGAAACAAATTTCCCTCAAAAATTTAGAACCAAAGAAACAGCCGATTTATTTTTAGCTTTAATTATCAAATTATTAAAAGATAAAGGGCGTTGTGCTATTGTATTACCTGACGGAACACTGTTTGGTGAAGGTATGAAAACACGCTTAAAAGAAGAATTATTAGACAAATGTAACTTACATACTATTGTTCGTTTGCCAAATGGCGTATTTAATCCATATACAGGTATTAAAACGAATTTATTATTTTTTGAAAAAGGCACACAAACAAAAGAAGTTTGGTATTTTGAACATCCTTATCCTAAGGGGGTAAAAAGTTATAATAAAACCAAACCAATCAATATAAAAGAGTTTGATTTAGAAAAATCTTGGTGGAATAATCGTGAAGATAAAAAATTCTCTAAAAATGCGTGGAAAGTTTCTATTGATGAAATAAAAAAACGTAATTATAATTTAGATATTAAAAATCCATATCAAGAAATAGATACTTTAGAAAGCCCTGAAATATTATTAGAAAAATTTAGAACTACTGAAAATAAAATTTCTACCATACAAGATGAAATTATAAACGTATTAATCGAAGCTTTAAAATAA
>DGBDCK_00105 Chromosomal replication initiator protein DnaA
ATGACTAAAACTGCTGATTCAGTTTGGAAGGAATGCTTATCTTTTATTAAAGATAACATTAAACACCAAGCATATAAAACTTGGTTTGAGCCAATTAAACCTGTTAAATTAGCTGAAGAAGCTCTTACAGTTCAAGTGCCTAGTAAATTTTTTTACGAATGGCTAGAAGAGCATTATATTAAGTTGTTAAGAGTTGCTTTGGTTAAAGAATTAGGTGCCGATGCTAGGTTAATTTATGATGTACGATTAGAAAACACCTATAGCAGTAACAGCCCTCAAATAGTTAAAATACCGAGTTCAAATCGGAAAGCGGTAAAATCGCCTAAAACTACTGTGCCAACAGAGTCAAAAAGAGAGTTGAAAAATCCTTTTGTGATTCCTGGTTTACAGAAAGTTAAAATAGAATCGCAATTAAACCCGAACTATAATTTTATCAATTATATAGAAGGCGATGCTAATAGGTTGGCACGTTCTGCGGGTATGGCTGTGGCTAATAAACCTGGAGGAACGTCGTTTAATCCGTTATTGGTTTACGGTCCTGTTGGGTTAGGAAAAACACATTTAGTACAAGCAATTGGGGTTGAGGTAAAAGATAAATATCCTGATAAAACCGTTTTATATATTTCTTCGGAAAAATTCACCCAGCAATTTATTGATTCGGTAAAATCGAACACTAGAAACGATTTTATTCATTTTTATGAAATGGTCGATGTATTAATTATTGATGATATTCAATTTTTATCTGGTAAAACAGGTACGCAAGAAGTGTTTTTTCATATTTTTAATCATTTACATCAAAATGGAAAACAGGTAATTTTAACTTCGGATAAAGCCCCTGTAGATATGCAAGATATTGAATTGCGTTTATTGTCTCGTTTTAAATGGGGATTATCAGCCGAATTACAAGCACCTTCTTTTGAAACTCGTGTTTCGATACTTCATAATAAATTGTATCAAGATGGTGTTGAAATGCCTGAAGATGTAATTGAATATATCGCCAAAAATGTAAAGGCGAATGTTCGTGAATTAGAAGGGGTTATTATTTCGATGATTGCCCAAGCATCATTTAATAAAAGAGATTTTACTGTTAGCTTAGCAAGGGAAATTGTTGATAAATTTGTAAAAACAACCCAGCGAGAAATTTCAATTGATTATATTCAAAGAGTTGTAGCTAAATATTTTGAAATGGATGTAGCTATGTTACAGTCTAAAACTCGTAAAAGACATATTGTTCAGGCGCGTCAATTAGCCATGTTTTTTGCAAAGCGTTTAACAAAGTTATCATTAGCGAGTATTGGAAGTCAAATAGGTAAAAGAGATCATGCTACGGTATTACATGCCTGTAAAACTGTTGATAATTTAACAGAAACAGATAAGAAATTTAAAAAATATGTAGAGGAATTAACCGCTAAATTAACTTTTTAA
>DGBDCK_00110 SAM-dependent methyltransferase
ATGAAAGGTAAATTATATTTAATACCAACAACGTTAGGAGATACAGAGCCTTTAGAGGTAATGCCGATTTCTGTTAAAAAAGTAATAGAGCATCTTGATTTTTTTATTGTAGAAAATGAAAAATCAGCAAGAGGGTTTATTAAAAAGATTACGCCTAATAAATCACAACCTTCTTTAGAGTTATTATTGTTAGACAAGTATTCGAATGATATTGAAACACAAAATTATTTAGATGTTTGTGAAAAAGGTATTTCTATTGGATTATTATCAGATGCGGGTGTTCCTGCGGTTGCCGATCCAGGTGCAATGATTGTAAAATTAGCGCACGAAAAAGGCATTCAGGTAGTACCTTTGGTAGGTCCTTCCTCTATTTTAATGGCAATGATGGGTTCAGGAATGAATGGGCAGAGCTTTGCTTTTAATGGGTATTTACCTATTGATAAATCAGACAGAAAACGTGCAATTAAAGAGTTAGAAAAGCTTTCTAGTGTTAAAAATCAATCACAAATTTTTATAGAAACGCCGTATCGAAATGAAAAAATGTTAGATGATTTAAGAAATGTTTTATCGGCAGATACACGTGTTTGTGTTGCCTGCGATATTACACTTCCTTCGGAATATATAAAAACTTTTACCGTTAAAGAATGGAAGCATATAAAAACAGATTTGCATAAACGCCCAACTATTTTTATTATTCATAAATAG
>DGBDCK_00115 Microbial collagenase
ATGATTTCTTCTAAAAAAAATCTTCAAAAAAAATTTTTAGCCCTACTAGTATTGTGCTATTCTTACGGGTTTAGCCAACAGGCAGCACCTGCACTTCCTACATCTAAAGTAAAAGAAACAGTCGCCTGTACTAAAGGATATAATCATAAAGGTCATAGCAAACATACTGGTAGCTCAAATAAAATGTCTAGAGCAAATTCTCCTGATACATTTGCTGGTTGGGCATCTTATAGCGGCGCAAACTTAGTTGCTAAACTAAAAGAAACCACCGATTACGACACCAATTTAAGACCGCTTTTTGACTACGGACAATACGGTGGATCTTTATTTTCTAGTACCAATATAAAAGCAGTTGCCGATGCTGTATATAATATGTCAGCCTCTTATGATGGTAGCGAATCAAGTGGGATGCTTGGTTTAGTTACCTACTTACACTGTGCAAGTTATCATGAATTTTTTCAAACAGAAGTAACACTAAATACAAACGCTAAAAGTGCCTATAAACTTGCCGTTAAATACCTTTCTACAAACGCTCGTTTATGGGATACCACAGAATACGGTTTAGGTGTTTTAGATGAATTTTTAATAATGTGTGATTATGATGGTTTAAGAGATAAAGATTTTGTACTAAATGTTATCAAAACAGCCATCCGTAATTTAACTGAAAAAGACAACTGGCGAGCTGTTGTTAGCGACCAACAAATGCTAACAAAATATATTACTGCATACAACAGAATATTCTTTTTAATGTTTAGAGGGATGCAACCTGTAGATGTTGCCTACGAAGCATCACTTAATAATGATCCTGAATTTTTACAATTATTGTCAAATTTAGCTACGGATAAAGAATTAAGAACTGAAAATGAAGATTTAGCTTTAATGGTAAATAACGCCATTGGAGAAATGACCAGAACTGCTGATAGTTCAGATGTTTTAAAAGATCAAACAGAGCCTTTTATTGCTGAAATTGCACAAAGTTATGATCGATTAACCCCTAACTGGTACAAATCTATTAAATCTATCAATGAATCAGGAAATTGTGCGAAATACAACTTATGTGTAAATATGGATGACATAACTGCCGAAGTTGAAGCAATGCTTTTTCCTAATACCTTTACCTTTGACGATGGACGCTTAAAAGTAAGAACTCCGTTAGATTATAAAACAGTTCAAGAATTATACTACGCTTCGAAACAAGTACAAACACAATTTTTTAGAGCCTTAGCCACAGATGAACCTGTTGCTGGTGACCCAAACTTAAACTTAAATATGGTTGTTTATGGTACTATGAAAAACTACCATGACTGGCAAACAATCTTAAACGGTTTAGCGACCAATAACGGTGGAATGTACATTGAAAGAGGTGCTACTTTTTACACCTACCAAAGAACTTTTGCAGAAAGTACTTTTAGCTTAGAGGAACTATTCAGACATGAATATGTACATTATTTACAAGGGCGCTATATTGCAAACGGTTTTTGGGGTTCAACTGATTTTTATAAAGATGGACGTTTAATTTGGTTTGAAGAAGGGATGGCTGAACATTTTGCAGGTAGTACCGATAATGACGGTGTTCGAATTAGAGAAAGCCAAGGTAGCAATGTAAAAAATGAAGGCGCTAGTGAATATATGACGGTAAATGAAGTTTTAAACGCTAGTTATGCTGGTGGTTTTAAATTTTACAGATACGGAAATATGTTATGGTCATATTGGTTTAAAAATGATATCAATACTGCTAGAAAACTTATCAACCTTGTTAGAGCTAATGATGTTGCTGGTTTTGATACTGAAATTAATCGATTAGAATCAGATTACACCTTACAAGCAAACTACTTAAACTACTTAAATAACGTAGTTATTGATGATAATAATTGGTGGGAAGTAGTTACGCCTTGGGAAGTTGATGACTTTTTTGTCGTAGGAAATATTGCTGATATTGAAACAGAATTTGAAGCAATTACAAGTAAAGATGTTAGTGTAACCTTAGATGCTTCTACTTCAATTAGAAGATTTAAAGTAACAGGAAGTTTAAATTCAGGGCAGTTTGAAACAGAATTAAACGATTTAATGACCCAATTAAAATCAAGCCCAACGGTGAATAATTTTGATTATATCGGCGGTTATTATAAAGAAGTATCAGGTTCAAATGCCACCTTTGTTATTACAGGTTCTTTAAGAGATGCTACTGTAAGCGATGCTCCTATTGCTGATTTTTCAAGCGATTTACCATCTACAATTGTTGGCGGAACTATTCAATTTACCAACGAATCTACAGGATATATCAATTCATATACCTGGTCTTTCCCAGGAGGAACGCCTAGTACAAGTACTGAAAAAAATCCTACGGTAGTGTATGACACTGCTGGAACTCATCCGGTAACTTTAACCGTTACAAGTGCAAAAAGCGGTAATAATACCAGAACTAAAAATAATTTTATAAAAGTTCATGCTAAAAGTAGTACCACTTATTGTGATACAAGTCAAGGAGGTACAGGTACTGGTATTATAAGAGTTATTTTTAGTACATTAGACAATACAAGTACTCCTCAAAACCCTGCTAATTATTCTGATTATACAAGTTACGCTGCCGAGGTTAAAAGAAATAAAACATACCCTATTACTATTGAAGCAGCAAACACTGCTTGGCCAGATAACGTTGTTAAAGTATGGATTGACTGGAATCAAAATGGTGATTTTACAGATGCAGGAGAAGCCGTATTTTCTTATGAAAAAATTTCTGAAACAGGAAATATAACCATTCCTTCGGATGCTGCTTTAGGTATCACAAGAATGCGAGTTCGTTACGGATATGGTGATGGTAAAATATTAGAACCTTGTGGATATGATGATTATTTTGGTGAAGTTGAAGACTATTCAATTAATGTAGGAATCGCTGCAGCAACTATTACTTGGGCAGGAACTACAAGCACCGATTTTGCAGAAGCTACAAATTGGGATTTAAACACCGTTCCAACAAGTTATGACGATGTAATTATTCCTGCGGGATTAACAAACTACCCTGTAATTTCAACAGCGACCGAAGTAAAAACGCTTACAATTGCTTCAGGAGCAACTTTAATTGCCAATGCCGAATTAACAGGAACAGTTACTTATACGAGAAATTTACCTACAGATAATTGGTATTTAGTAGCATCACCTTTAAAATATGAAACTATTGAACAGTTAAAGAAAAACAATACTTTTGCTTCAGGAACAGGAACCAATATTGGGCTTGCTCCTTATAAAAATAACGGAACAGCTTGGAATTATTTAACAAGTACTTCTAAAGGAAATATTACTTCTGGGCAGGGATATTCTGTTAAGTTAAAAAATGCTGCTAATTTAGTTTTTACAGGAAGTATCAATTCAAGAGCTGTTAATTATGGTATTACAAAAGATGCAAATGATTTTAATTTAATAGGAAACCCTTATACTTCGTATGTAAAACTTGGTGATTTCTTTAAAGACAACGCTACAGGAACTGTTTTATCAGAAGCGACGATTTGGCTTTGGAATCAAAACACCAATAGTTATGATTTAAAATTAGGTGCTGCTGATGCAAATTATCAAATAGCACCAGGACAAGGATTTTTTGTAAGTGCTAATGCCAATACTCAAGTAACTTTTAGCAAGGAAAATCAAAGTCATCAATCAGCAACTTTTCAACGACAGGCAAAAACTGAAATCAATTTAAGTGTTCGTGAAAATCAAAATAACACGGTAAAATCTACTAAATTATACTACCTTAATGGTGTTACCACAGGTTTTGACAACGGTTATGACGGTTCTGTTTTTGGAGGAACTACTACTAATTACGCCCTTTACTCACAATTAGTAAGTAATACTAACGGTAAAAATTATGCGGTTCAATCATTGCCTATAAACGATTTAGAAAACACAATTGTTCCTATCGGATTAAAGGCAAAAGCAGGAAAAAAGATCGTTTTTTCAGCAGAATCAATGAATTTACCTGAAAATGTAAGTATTTATTTAGAAGATAAACAAAACAATACATTTACCAATTTAAGTAAAGAAAATTATACAGTAACCTTAACAACTGATGCGAGCCAAGTTGGGCAGTTTTACCTTCATACAAGCTCTAAAGAATTAGATGCTAGTATTCAAACACCTGCTAGTTTTAGCGAGTTAACTGTTTACAAATCATCTAAAACAACACTAACAGTTAGTGGTTTACAAGCTAAAAAAGCGAGTGTAATTATCTATTCGATACAAGGAAAACAAGTGTTTTCAACAGATATTATTTCAAAAAATACAGCAACTGTTACTTTACCAAAAGTAGCGGCAGGGGTTTATTTAGTAAAAATAATTTCAGAATTAGGAACTATCAATAAAAAAATAGTTTTATAA
>DGBDCK_00120 HTH cro/C1-type domain-containing protein
ATGAAAAACTCAATAGAAACTAAAATGAGTTTAATTTTAAATAAATTAAAAAAAGAACGCTTAAAAACAGGCTTATCTCAATGGGACTTTGGAGAAAAAATTGGGCTGAGTCAAAATGCGTATTACAAGCTAGAAACAGGAAAAACTAAGCTAGATTTATATCGCTTTTTAAATATTTGTAAAGTGCTAGATATTGAACCTTCATCTTTTTTCTAG
>DGBDCK_00125 hypothetical protein
ATGAAAAAAGTATTGTTAACAGCACTATTTTTAGGTGCTTTTGTATCAGCGAATGCTGTAGAATTAGATGGAAGAGATGATAAAAACATTAAATTATCTAAAACATTAAATTTTATTGAAAAAGAGACTAAAACTACTTCATTTATTAGTTATGATCGGATTAGTGGAGACTGTAGTATTCTTATTAAGAATAATAAAACAGGGCAAACGGTATTTAAAAAGGTGCTAAAGACAGAAACGGCCGAAGATTGTCGAAAACTACTGTCTGATTTATTAAAGAAATTAGATAAATAA
>DGBDCK_00130 Protein of unknown function (Porph_ging)
ATGAAATTTATAATACTATTATTTATACCTCTACTGGGGTTTTCACAACAAAATAAGATAACTATTGAGTATGATTTTTACGATAATTATAGGTATCAAGAAACAATAGCAATATTAAACTGTGATAATGAAACAGCTATATTTAAAACTTTTTTAGAAAGATTAAATACGGATGAGAAATCAGGATCAAATTCATCAGGTGAAATTACTATTGGTGGCGATAGAATTGATCTTTATAGAGTAACCAATAAAAAAAACAATACACTTATTAGTTATGATATTAGAAAAGATGATATCTATGAAATAACTGAAGAAGTTCCAAAAATGGATTGGAAAATAGCGGATACAGAAACAAAAAAAATTGCAAATTATAACTGTAGTAAAGCTACAGTTAGTTTTAGAGGAAGAAATTATACTGCTTGGTACACGATACAATTACCTTTTTCTTTTGGTCCATGGAAATTTAATGGACTGCCAGGTTTAATCTTAGAAATATATGATGTAACAAACACTTTTAAATGGAGGGCAAGTAAAATTAAATATCCTACAAATACAATTTTAAAAGTACCCTACAAAAAAGTTAAAAGAGTAACTTTAAAAAAACTTATTGCAATTGAAGATCAAAACATGAAAGTGTTAAGAGCTAGAATAATGAGTTTACTACCAAAACAAGGAATTGTTACAACTCCTGAAAATGATAGAAATGATATTGAATTGGTGTACGAATGGGAAAAGTAA
>DGBDCK_00135 Outer membrane receptor protein, Fe transport
ATGGGAAAAGTAAACTTATTTCTTGTAGTTTATTTACTATTATTTATTAATAATTTATTTTCTCAAGTTAAAATTCATGGATATATAAAGAATAATCAACAAGAAAACAGTAATAATATTGCTGTTGTTTTAAAGGATAAAAAGACCAAAAGTATTGTATCTTATTGTTATTCAGATGAAAAAGGGTATTATTCTTTCGATAAAATTAAACAAGGAGATTATTTATTAATATTTTCTTCGTTGGTTTATAAAAAATTAATAGTTGATGTACTTGTTGATAAAACACAAGAAAGGATCGCTAAAAATGTTATTCTTCAAGACAATAAAATAACATTAGATGAGGTAATTGTAAAAAGTAAACGTTCCATTATTATTAAAAAGGATACGATTCTTTTTAATGCGTCTTCTTTTACAGATGGTAGTGAATATTCGGTAGAAGATTTATTAAAGAAAATACCTGGTGTTACTGTAAATAGCGAAGGAACTATAAAAGTAGGTGGTGCAGAAATAGAAAAATTAATGATAGATGGCGATGATTTTTTTGAAAAAGGCTATAAAGTATTGTCTAAAAATATGCCATCTTATGCTATAAAAGAGGTTGAGGTATTAAAAAAATATTCTAATAATCGTTTATTAAAAGGAATTGAAAACAGTGATAAAGTAGCTTTAAATTTAAAACTAGCTGAAAATTCAAAAAGAATTTGGTTTGGTAATTTTAATGCAGGTGTAGGTAATGATAATTTTTATCATGTTAAGGGAAATTTAATGAATTTTGGGAAGAAGAATAAGTATTATTTTCTTAGTAATTTTAATAATTTAGGGCATGATGCTCTAGGGGATGTACAGGGGTTGATAAACCCGTATAAATTAGATGAAGCTGGTAGTATTGGAGATGATCAAAAAGCAGTAAGTTTATTAGAGCTATCAAGTATAAATTTAAGTTTCAATAAAAATAGAACTAATTTTAATAAGGCAAAGTTAGTATCATTAAATGGTATTTTCAACCCTACAGATAAACTAAAGATAAAAGCTTTAGCATTTTTTAATAGCGATTTGCTTCGCTTTAGCAGAAACAGTTTAGAGGTTGTTAATTTAAATACTATAAATTTTGAGAACCACGAAAATTATAGATTAGCAAAAAATAAGACTATTGTTTTTGGAAAATTAGATGTAAATTATAACATCTCTAAAAAACAGCTATTAAAAAGCACTTTAAAGTATTATCAAGGAGACTTCAATAGTAGTGCTAATTTAGTGTTTAACGGCAGTACAACAATTGAAGGGCTCACGTCAAAAAACACCTTATTTGACCAGAAAACAACTTATACTCATAAATTGGATGATAAAAAGGTATTATTATTAACAGGACGATTAATACATGAAAAAACACCTCAAAATTATAAAGTAGATCGATTTTTGTTTCGTGAGTTATTTGTAAACACGAACCAAGTTAACAATGTAAAGCAATATAGTACAAACGATATGCAGTTTGCAGGAGTAAATTTACATGTATTAAATAGAAGAAATAATGGAAGCTTATTCGAATTACAATTGGGGAGTAAATTTAGAGAAGATAAGCTTACTTCTGATTTGTCTTTACTAGAAAACACGAATGTAATAAGTATGCCTTTTTTATATCAAAATAAAACGATTTATAGGGTAAATGACTTGTATATTAAGAGTCGTTATTTTTATGCGTTTAAAAAAATTAAATTATCAGGAGAATTAAACGTTCATCAAGTTTTTAATTCGTTACAAAATGCACATACTATAAAAAAAAAACAGCCTTTTTTTGTAAATCCTAAGATAGAGTTTAATTGGGCTATAAATAACAGCAATAAGATTTCATCCTACTACTCTTATAATAAAACGAATGCCAGTATAATTGATGTTTATAGTAATTATTTACTAACGGGTTTCCGATCATTTTCAAAAGGAGTCAATGAGTTAAATCAGTTAGATAGCTCTAATTTAAGGCTTAATTATACGCTAGGGAATTGGAGTGATCGTTTTTTTGCTAATATTTCAATGTTTTATAATGTAAATCATAATTTTTTTTCTTCAAATATTAATTTAAATCAAAATTATTTTCAAACGAATAAAGTTTTAATTAAAGATAGAAAGTTAATAGGAATTACAGCAAATGCCGACTATTATTTTACGTTTATTAACTCAATTTTAAAACTAAAAACAGGCTATGTTAAAAGTGACTATAAAAACACTATAAATAATGCTCGTTTAAGAGAGATAATAACAAAAAATTATAATTACGGTTTCGAGTTGCGCTCGAGTTTTAGAGGTTTATTTAATTATCACTTAGGAACAACATGGAAAAATATTCAGATAAAAACTATAAAGAATAATTCGTTTCTAGACACTATAAGCTTTGTCGATATGTTCTTTATATTTAACGATATATTTAATTCTAAAATAAAATTATCTCATTATTCCTATGGAAACTTAAAAGTAAATAATAACTATACTTTTCTAGATTTTCAAAGCACTTATACCGTGTTTAAAGATAAATTAACACTAAATTTAGTAGCGAAAAATTTATTCAATAAAAAACAATTTATAAATTCAAATATAAGCGATATTGGAAGCTCAACAACAGCTTATAATTTATTACCAAGAACTATATTAATAAGCTTGGAATATCGATTTTAA
>DGBDCK_00140 Endolytic murein transglycosylase
ATGAAAAAGAAAATAATATACGGAATTATCGCCTCGATATTTTTAATCGGTGGATTTATTGGTTTTAATCTTTATCAGAAAATTTACGCAAAAGCAATTACTAAAAATGGGGCTATTTATATAAAAAATACCGATACTTTTGAAGATGTAAAAAAACAGCTTGCTACTTATATTGCCAAACCTCAACATTTTATTTGGGTTGCCAACATCAAAAAGTTTACAAAACCTAAAGGTGGAAAATATCAGCTGAAAAAAGGCATGAATTTAAACAATCTTGTAAATTTACTTAGAAGCGGAAATCAAACACCGATAAAACTGTCTTTTAACAACCAAGATTCCTTAGAAAAATTAGCAGGAAGAATTGCCCAACAAATTGAAGCAGACTCGGTTTCTTTAGTAAACGCAATGACAGATGCTACTTTTTTATCAGAAAATAATTTTAATCAAAAAAATGCCTTAGCAATGTATATTCCTAACAGCTATGAATTTTATTGGAATACATCGGCTGAAAAATTTCGCAATAAAATATTGCGTGAATACAAGCATTTTTGGAACTCATCAAGATTAGAAAAAGCGAAAAAATTAAATTTATCAAAAAAAGAAGTGAGTACCTTGGCTTCAATAGTTCAAAAGGAAACTGCGCAAAAAAGTGAACGCCCAATTGTGGCTGGTTTGTATTTAAACAGGTTAAGAGATGGTTGGCCATTACAAGCCGATCCTACAGTAATTTATTGCATCAAACAGCTAAAAGGAGACGATTTTGTGGTAAAACGTGTTTTAACTAAAGATTTAGAAATTGAATCGGCTTATAATACGTATAAAAATACGGGCTTACCGCCTACTTTAATTGCGATGCCTGATGTTTCGGCGATTGATGCGGTTTTAAATTACAAAAAACATAACTACTATTATATGTGTGCGAGTGTTACAAAAATTGGTTTTCATGATTTTGCAAATTCATTAGCGCAGCACAACAGAAATGCGGTTAAATATCAACGTTGGATTAGTAAACGAGGAATAAATAGGTAG
>DGBDCK_00145 Acetyltransferase
ATGACAACTTTAAAAGGCGATGTTCTAAATTTAAGAGCCATCGAACCTGAAGATTTAGCCTTTCTTTTTGCTATAGAAAACAACGAGTCTTTTTGGGAAGTTAGCCACACACAAGCGCCATTTTCACGATTTATTTTAAAACAATATCTCGAAAATGCACATTTAGATATTTATCAAGCAAAACAATTGCGGTTGGTTATTGAAATAAGTGCTAAAGATGAAGACAAAAAAGAAGCGATCGGAATGATTGATCTTTTTGATTTTAATCCGCAGCATAAAAGAGCGGGTGTCGGTATTTTAATTCATCCGAAGTATCAAAAAAAAGGACTTGCCTTTGAAGCACTAAAACTATTAATAAACTATTGTTTTACGCATTTGCAATTGCATCAATTATATGCAAATATTACTGCGGATAACAAAAATAGTATTCGGCTGTTTACAAAACATAATTTTAAACAAATCGGCATCAAAAAAGAGTGGATTTTTACTAACGGAACTTATAAAGACGAAATTTTATTTCAATTAATTCAGAAATAA
>DGBDCK_00150 Diaminopimelate epimerase
ATGAATTTACAATTTTACAAATACCAAGGAACAGGAAACGATTTTGTTATTATCGATAATCGAAACGAGAATTTCCCTAAAAACGATGCAAAATTAATTAGCAAACTATGTCATCGACATTTTGGTGTTGGTGCCGATGGTGTTATTCTTCTAGAAAATGATGCTATCACCGATTTTAAAATGTTTTATTTTAATGCCGATGCAAGCCAAACCATGTGTGGAAATGGCGGACGCTGTGCAGTGGCTTTTGCCAAAGAATTAGGTGTTATTGATACAGAAACAACTTTTACCGCTTTTGATGGCGAACATTATGCCCAAATAAATAACGGTATCGTTTCTTTACAGATGATAAATGTAAATGAAATTATTATTAAACAACATGCTGTTTTTGCCAATACTGGTACGCAACATCATGTTGAATTAGTCGATAATTTAGACAATTACCCTGTTTTTGAAAATGGTAAAAAAATCAGATATAACGACTACGGAACTCAAGGAACTAACGTAAATTTTGTACAGCAAATAAACAAGAATACTTTTAGAGTTAGAACCTACGAAAAAGGTGTAGAAGATGAAACTTTAGCTTGTGGAACAGGTGTTACGGCTGTTGCCATTGCTATGCACGCTACCAAAAAAACTACTGATAATATAATTAGCTTGCCTGTTCAAGGTGGTTTATTAGAGGTTCGTTTTAATGAAAAAGACGGAAATTATACCGATATTTTCTTAAAAGGAAAAGCCGAATTGGTTTTTAAAGGAGCAATTAAATTTTAA
>DGBDCK_00155 Serine protease
ATGATAAAAACACTTAAAACCTTAGGGATAGCAGTAATAGGCGGTGTAATAACACTTGCAGGCTATAAAATAGTACTTGAACAGAAGCTAATAAATACTGCCGAAAATAAAATTGAAAATAAAATTGAAAATAAAATTGAAAATCAAGCAGATACTTTACAAACAATGCCTGTAAATTATATGCCAACAGTGGTTAATTCAATAGCCGCTCCAACCGATTTTACTCAAGCAGCATCAAAAACCGTGCATGCTGTGGTGCATGTTAAAAATACGGCGGTAAGAACACAACGCAATCCGTATGCGCAACTTTTTGGAAGAAATGAAACACAAAAATATCAGCAAGTAGGAACGGGTAGCGGGGTTATTATTTCGCCAGATGGCTATATTATTACCAATAATCATGTAATAGCAGGAGCGAGTGAAATAGAAATTACCCTAAATAATCGAAAAAAATTAAAAGCAGTTTTAATTGGTGCCGATAAAAGCAATGACATCGCCTTATTAAAAGTTGAAACTGATGAAGCGTTGCCTAATTTAGCTTTCGGAAATTCTGACAATGCCAAAGTGGGCGAGTGGGTTTTAGCTGTTGGTAATCCATATAATTTAACATCGACTGTAACGGCAGGAATTGTAAGCGCCAAAGGGCGTGATTTAGACGGAAATAAAAATATTGAAGCTTTTATTCAAACCGATGCGGCTGTAAATCCTGGAAATAGTGGAGGAGCTTTGGTAAACACTCGTGGTGAATTAATTGGAATTAATACGGCAATTTCATCAAAAACAGGTTCTTTTATTGGGTATTCGTTTGCGGTGCCTTCTAATATTGCTAAAAAGGTGGTAGATGATTTATTAGAATTCGGAATTGTACAACAGGCAATATTAGGCATCAGTATTGATGCAACTGTTAAAGATATTGAAGGCGTAAAAATAGGTGCAATTACAAATAATAGTGAGGCTAAAAAAGCAGGTTTGCAACAGGGCGATATCATTACCAAAGTAAATGCTGTTAAAATAGCGAAGTTTTCTGATTTAAAAGGACAATTAACGGCAAAACGACCAGGGGAATATGTGAGTGTAACCGTGCTTAGAAATGACAAGGTTTTAACTAAAAATGTAAAATTAGGTAAAAAAGAGACTTTTACATCGCTTTCTTTTGGGGTGCATCTAAAGGATTTAACATCCGAAGAAAAAAAGAAATACAAGCTAAAAAGTGGGGCGAAAATAACAAGGACAAATAATAAAGGATTTCAATATTATAAAGTAGGCGAAGGGTATATTTTAACAAAAATAAACGGAAAAGAGGTGCAGGGAGCTTCGCAGGCGGTTTCAATATTAGATACCTATACAGGCGAAGCGCAAATGTATTTAGAGTTATTAAGCCCTAGCGGAAAAATTGAACGCTATCGTTTTTAA
>DGBDCK_00160 Glyceraldehyde-3-phosphate dehydrogenase
ATGTCAACAATAACAAATTACGAAAAAGAAGTAGTAGATCAAGCGCAAGTAAGACGTGCTACCGTTGAATTTATTAATATCGTGAACGATTTATGGTACGATAAATCAATCGAATTAGTTTTATTTAGAAATCCTTTAGTAGATAAAAGAGCGAGTGAGGTTTTAAACTTAATCGACTATGCTAAAGAGTTTGTAGCAAAGCCAATTTCAATTAACGATGCTTTAGAAATAGCAAAAGCAATACAAAATATTGAATTACCTGCATCAAAATTAGATATCGGTAAATTAGCGTACGAATATCATTTACAAGATGATGCGACTACTGATAAATTATCTTTTGTAAAAAATAAATTAAAAGATGCAACAAAAGCATCAGAAATTGCACCAAAGGATGTTGTTTTATACGGTTTTGGACGTATCGGTCGTTTATTAGCACGTGAGTTAATGAGCAAAATGGGTAAAGGTTCTCAGTTAAGATTAAGAGCTGTTGTTACTCGTGGCGAAATTAACGAAGCAGTTTTACAAAAAAGAGCGTCGTTATTAAGTATCGATTCTGTTCACGGAGATTTCCTAGGAACTGTTGAGGTAGATGCCGATAACAATGCCTTAATTATCAATGGAACTACCGTATATATGATTTCTGCGGGGAAACCAGAAGATATCGATTATACTGCTTACGGAATTAACGATGCCTTAATTATTGATAACACAGGAGCGTTTAAAGATAAAGAAGCATTAAGCCGTCATTTAACTCCAAAAGGAGCTAGTAAGGTATTATTAACTGCACCAGGAAAAGGAATTCCTAATATTGTTCACGGTGTAAATCATGAAGAAAATAATCCTGATGTTGTTGATATTTTCTCAGCAGCTTCATGTACAACCAACGCAATTACACCTGTTTTAAAAGTTTTAGAAGATAACTTCGGAATTAAAAAAGGACACTTAGAAACGATTCATGCGTATACGAATGATCAGAACTTAGTAGATAACATGCACAGTAAATACCGTAGAGGTAGAGCAGCAGCTTTAAACATGGTAATTACTGAAACAGGCGCAGGAAAAGCAGTTGCAAAAGCATTACCAGCTTTAGAAGGTAAATTAACTTCGAACGCAATTCGTGTACCAGTTCCTAATGGTTCGTTAGCTATTTTAAACTTACAATTAAATACAACTACAACTGTTGATGCTGTAAATGCTATTATGAAGCAATATGCTTTAGAGGGTAATTTAGTAGAGCAAATTCAATATTCAATGAATAACGAATTAGTTTCTTCGGATATTGTTGGAACTACAGCGCCATCAATTTTTGATAGTAAAGCAACCATCGCTGATGGCGATACAATTGTTATCTATGTATGGTACGATAACGAATACGGATATTCGCACCAAGTAATGCGTTTAGCAAAACATATTGCTAAAGTTCGTAGATTTACTTATTATTAA
>DGBDCK_00165 DNA ligase
ATGAATATTCAACAAACAATACAAGCGCTTCGCGATGAACTAAACCAGCATAATTATAATTATTATGTGTTAGATAATGCCACTATTTCAGATTATGATTTTGATATCAAACTAAAAGAATTAGCTAATTTAGAATCCGAGCATCCGCAGTATTTTGATGCCAATTCACCAACCCAAAGAGTAGGCGGAGAAATTACCAAAAACTTTGATACTGTTACCCATAAAAACAGAATGTATTCTTTAGATAATTCTTATTCAAAAGATGATTTATTAGACTGGGAAAAGCGACTTCAAAAAATGCTAGGAACGGATGAAATAGAGTATACCTGTGAGTTAAAATATGATGGGGCATCTATCAATTTAACTTTTGAAAATGGTAAATTTATAAAAGCAGTAACCCGTGGCGATGGTTTTCAAGGAGATGAGGTAACGGCTAATATTCGTACTATAAAATCAATTCCGTTGCAGGTAAATAAAAGTTTTTTAAGCGATTTTGAAATGCGTGGTGAAATTATTTTACCGCTTGAAGGATTTCATAAAATGAACCAAGAACGCCTTGAAAATGATGAAGAACTGTATAAAAACCCACGAAATACCGCAAGTGGAAGTTTAAAATTACAAGACAGCGCTGCCGTTGCAAAGCGTCCGTTAGATTGTTTGTTATATCAAGTTGTTACGGATCAGCGCAAGTATAAAACACATTTTGAAATTTTAGAAAACGCTAGAAATATTGGTTTTAAAGTGCCTAAAACTATTACGTTAGCAAATTCTATTGATGCGGTTTTTGAATTTATCAATCATTGGGATATCGAGCGTCATAATTTACCTTATGAAACCGATGGCGTTGTTGTAAAAGTGAATAATTTACAGCAACAAGAAGAGTTAGGATACACCTCAAAAGCCCCACGTTGGGCAATTGCCTATAAGTTTAAAGCCGAGCAAGTATCCACAGTTTTACATGAAATTAGTTATCAAGTTGGGCGAACAGGAGCTATTACACCTGTGGCAAATTTAGAACCTGTGCAATTAGCAGGAACGGTTGTAAAACGTGCTTCGTTACATAATGCCGACCAAATTGAACGCTTAGATATTCGGATAAATGACACGGTTTTTGTAGAAAAAGGCGGGGAAATTATCCCTAAAATTATAGCCGTTGATTTATCTAAAAGACCTGCTGATTCTGAGCCTACAAAATACGCAACCAATTGCCCTGAATGCGATACTGAATTGGTAAGAAGCGAAGGCGATGCCAAACATTATTGCCCAAATGAATTTGGTTGTGCGCCACAAATAACAGGAAGAATCCAGCATTTTATCAGCAGAAAAGCCATGGATATTGATGGTTTAGGCGGTGAAACGGTTGATTTGTTGCGTAAAGAAGGCTTAATTAAAAATTATGCCGATTTATACGATTTGAAAACTCAGCAGATTATTCCGCTAGAAAGAATGGCAGAAAAATCAGCACAAAATATGATTGCAGGAATTGAAAAATCAAAAGAAATTCCGTTTGAAAAAGTATTATTTGCTTTAGGAATTCGATTTGTTGGTGAAACGGTCGCTAAAAAATTAGCAAAGCATTTTAAATCGATCGATAATTTAATGACTGCCAGTTTAGAAACCTTAATTTCCGTAGATGAAATTGGCGATAGAATTGCAGAAAGTATTACCGAGTTTTCAAATGATTTAGGGAATATTCAATTGATAAATAGATTAAAATTACACGGAGTTCAATTAGAAGTTTCTGCGGAAAGTTTAGAGAATCAAACCGATAAACTTGTCGAAAAAGTATTTGTTGTTTCTGGTGTTTTTCATCAGATGACAAGAAACGAGCTTAAAAAAGCTATTGAAGATAATGGCGGAAAAGTAAGTAGTTCAATATCTAAAAAAACAAGTTTTATTGTGGCAGGCGATAACATGGGACCGAGTAAATTAACAAAAGCCGAAAGTTTAGGGATCTCGATAATTTCAGAACAGGAATTTATTGATATGATTGGGTAG
>DGBDCK_00170 hypothetical protein
ATGAAAGAAAATATTAAAATAGCAGTAAAGATAAGTGGTAAAACAGCTCTTAAATGGATTTTTATTTTTTCATTAGGAAATATAGTAACCTTAATAACATTTCTTATCGCTTTATATGGAAATATTGGGTTATCAGGTGGTGGTCATGGAAGTATTATAGGTTTATTTACAGGACTAATAACAACAAATATATTTGCTTTTCTACTTATTTTTGGATCTCCAGTTTTTATTGCTATCTATTTTATAATTGCAAATAAAATTTCAATTCAAAATGCAATATATCTATTATGGAAAGGAAAAGCAGGAAATTATATTTCTTCAAAAGTAGAAAATGTAACTAAAAAATTAACAGAAAAAGAAGGGTGGAAAAAAGAACTTACCGATAAGGCAATTTTAAAAGCAAAAATATTGCAGTTAACAAAAAATGACAATGATACGTCTAAATTACAACGTAAGATTATTAACTTTGGATTTAATAAAATAAAACTTGATGAAATTGATTTTCAAGATGAAAATTTAAATTTATCTGATTTTTTGACAAACAAGTTTAATGATTTTATAGCAGAAACCACAAAACCTTCATTAAAATTGCTTTGGATATTAATTATTACTCAAATAAGCCTTCTAATTTGCTCTATGATTATTAAATAA
>DGBDCK_00175 Uncharacterized membrane protein YhhN
ATGAAAATAGCATCAATTATTTTTTTAATAATTGCAATTTTAGATGTTTATGCAGTAATAACGCAACATAAAAGTTTAGAAATTATTTGTAAACCTTTACTGATGACAAGCTTGGTTATTGTGTATTTAGTGAGTTTAAAAAAAGGAGAAAAAGCTAATTTCTGGTTGGTTTCAGCATTGTTTTTTTCCTTTTGGGGCGATGTTTTTCTGTTAGATAAAACAAACTATTTTGTATTCGGATTAGGCTCTTTTTTAGTTGCACACATTATGTATATAAAAATGACCGCAAACTTTTTAAAGAAAACAGCTGTTATTCAAATTGTAAAATCGGCAGTTATATTTGTGGCTTTATTTGTAACTATTTTTTTGTTGATAAAAGATAATTTAGGCGAAATGTTAGTGCCTGTATTAGTGTATGGAACGGCAATTTCAGGGTTTGGAACTTGTGCTTTGTTAAATTATCAGCAAGAAAAATCAACAGAAAACACGGTATTGTTATTGGGCGCAATTTTATTTATCGCTTCGGATAGTGGTATCGCTTTAAATAACTTTTATAGCCCAACACATTTTTTTGATATCGCTATAATTATACTATATGTATTGGCGCAGTTTTTAATTGTAAAAGCGATACTGCTTCGGAAATAG
>DGBDCK_00180 hypothetical protein
ATGAATGAGCATAAAACTAATATTGGGCTTTTAACCAAGATGATTTTTTTAGTTATAATTATTTGGGGTGCCTCAACAATTTTAATATTTTTTGGGCTTGACAATTGGTCTAACAGAGGTAGTTTTGGTGATTTATTTGGTGCAGTAAATGCGTTGTTTTCTGGATTAGCTTTTGCAGGATTAATTTATACAATCGTATTACAAAAACAAGATTTAGAATTACAACGGAATGAAATTAGCTTAAATAGAGTAGAATTAAAAAAAACAGCTAAAGCACAAAAAAATTCAGAAAAAGCATTGATTAATCAAGTAGAACAAATGAAAACTGCATCGAAATTAAATGCACTCAAAACACTAATTGATTATTATAATATTCAGATCGCAAACCCCAATAACACGACTGAAATAATACTAAAAGCAAAAGAGAAAAGAAAAGCTACAATTAAAGAAATAGACACCTTAATTGACAGAATAGAAGATGATGATTTGGAATAA
>DGBDCK_00185 Small-conductance mechanosensitive channel MscK
ATGAAAATATATTATATAAAAATCCTTGAATCTGTTGTTACCATTATATTGTATCTTATTCTAAGAAAAAATGCAATAAAAATTATCAATAAAACTCTTTCAGATAAATTTATTCATAGCTCTCGAGGAATGATAATTAAGAAAATTATTAACATAATTTTATCTTTAACATTTCTTATTTTTATTTCACTAATTTGGGGAGTAAAACAAGCTGATCTAGCGGGTTTTATAGGTTCAGTACTTACATTTGTTGGAGTTGCATTTTTCGCACAATGGTCTTTGCTTTCTAATATTACTTCTAGTATTATCTTATTTTTTAATCATCCTGTAAAGTTAAATGATTCTATCGTTATTTTAGAAGCTAAAGACTATGTGATTGAAGGGAGAGTTATTAATATCGGTTTATTTTTTATAACACTTCAAACAAAAGAATCGGGAGAAATAACGTTACCTAATAATATTTTTATTTTAAAAAGTATTAAAAACATTACCAAAGAAACCAAAAAAGAAGCCAATATCACTAATGAAAATCATATAAAATAA
>DGBDCK_00190 Phosphate butyryltransferase
ATGGAATTTACCCAATTATCTGATTTAAAAAAAATTGTAGACCAACAAGCTGTTAAGAAAAGAATAGTATTGTGTTCTGCGGCAGATGAACACGCTTTAGAGGCAATAAAAAATGCTTACGAAAAAGGAATTATTACGCCAGTATTAGTAGCAAAAAAAGAAGACCTTTTAGCCTGTGCTAAAAATTTAAATTTTGATTTAACGGATATTGAGTGTCATTTTGAACGTGATTTGCCTGCTATCATTAAAAAATCAGTATCGATGGTTACTGCTCAAAAAGCAGATATTTTAATGAAGGGAAAATTATCAACAGCTGAACTTTTATCGGGTGTTCTTAATAAAGAATGGGGTTTAAAAACAAGAAAATTCTTATCACATTACGCCATTTTTGAAATTCCAGAATACCACAAACTTTTAGGAATTACCGATGTTGCTTTTAATATTGCTCCAGGGCTAAAAGAAAAAGTTGCCATCGTAAAAAATGCCGTAGATTTTTCTAAGCGTATTGGTGTTGTTAATCCAAAAATTGCCGCTGTTGCCGCTGTTGAAATGGTAAACGAAAAAATGTCTGCCACTACCGACGCTGCTTTATTGTCTATTATGCAACGCCGTGGGCAAATTAAAGACTGTTTAATTGACGGGCCTCTTTCTTTTGATAATGCCATTAGTTTTGAAAGTAAAAAATCAAAAGGATTAGAAGGACCTGTAGCTGGAGATGCCGATATTATTTTAGTTCCTAATATCGAAGCAGGAAATATGTTATATAAATCCTTTGTGTTTTTCGCAAACGCAAAATTATGCGGTATCGTATTAGGAGCGCCTTTTCCAATAGTATTAACCTCTAGAGCCGATTCTAAAGATACGAAATACAATAGTATTTTATTAGCTTCTGCTGCTTCTAACGAATAA
>DGBDCK_00195 putative butyrate kinase
ATGAAAAACTATATCTTAGTAATAAACCCAGGATCTACCTCTACAAAAATTGGACTTTTTAACGGGAACACCCCTGTTTTTGAAGAGAATTTTCATCATAACCCCGAAGATTTACAAGAATTTTCAAGCATTTTAGAACAGGCACCGTATAGAAAAACCTTGATTCTAAATTTTTTAAAAAAGCAAAACATAGCGCCTAGTTCTTTAAAATTAGTGATGGCTAGAGGTGGGCTTTTAAAACCTGTAGTTTCAGGAGTATATCAGGTAAATAAAGCGATGCTTAACGATTTGGTGAATGCACCAAAGCAACACGCAAGTAATTTAGCCGCAATTATAGCGAATGATATTGCTAGTGAAAACAATATTAACGCCTATATAGCAGATCCTGTGGTAGTCGATGAATTGTGTGAATTAGCACGATTTACAGGACACCCAGAATTGAAAAGAATTTCTATTTTTCATGCTTTAAATCAAAAAGCAGTAGCTAGAAAATTTGCCCAAGAAAACGATAAAAAATACGAAAACCTAAACCTGATTGTAGTACATATGGGTGGCGGTATAACTGTTGGCGCGCATCAAAAAGGAAAAGTTATTGATGTAAATCAAGGTTTTGATGGCGAAGGTCCTTTTTCTCCTGAGCGTACAGGAACATTGCCAACAGGTGATTTAATTAAGCTTGCAATGAGCGGTAAATATACGCTAGAGCAAATGCAAGAATTAATTGTAGGTAAGGGTGGTGTAAACGCCTATTTAGGAACGAACGACATGAGAATTGTTGAAGACAAAGCACTTACAGATGATAATTATAAAATTATTTTAGATGCAATGTGTTTTCAAATCGCAAAATACATTGGCGCGATGGCAACAGTGTTAAAAGGAAATGTAGACGCTATTTTATTAACCGGTGGAATTGCTTATAGTAAATACGTTACCGCACAATTAAAAGACTACACAAACTACATTGCAACCACGCAAATATACCCAGGTGAAGACGAATTAGAAGCACTTGCTTTTAATGGGAATTTGGTTTTAGAAAACGCTATAAACTTACAAGTTTATAAATAG
>DGBDCK_00200 Flavo-1 RNA
TTTTTGCACTAAGGATTGCAATGGCATCCTTTTTTTGAGGCACGAAAAAAAAGATATAATGGAAAGCCTGGCCCCGT
>DGBDCK_00205 DKNYY domain-containing protein
ATGATCACAAAAAAAACATTAATAAAAAACATTGTTATTACTACTGTTTTGATATTTACTATTCTATGCCTTGCCTTCATATATCTTTTGAATAATGCAGATGATGACTATGAAATAAATAAGAATGGAAAAGAATTATTCGGCGAATTTACACTCTATGAAAACACGATATATGTTGTCGTTCCTGGTAATGGATATTATCCTGTTTCCTTAGCAGATATAAAAAGTATTCACTCTATAAGCAATGAATACTATGACAGACATATTGCCATTGATAATAAAAACGTGTATTGTGGTAATAAAGTTATGCTACAAATGGATCCTAAAAAAGTAGAATCCATTGGAAACAATTATTACACAGATGGAACAACAACTTGCTATTGTGATAAAGCTACGCAAATAAATAAGGACTTTACTTTGAGTAAAGAATTTCGAAAGATAATTGACTATTATTTATTTAATGGAGATAAACCTAAAAAGCCACAAACTTATTTATATCCAATGAGAGTAATGCCTAATAGCGATAAATCATATTATTCATTGCTGAAAAATAGGTCTATAGCTTGTAATGGAGAACAGGTATTTTACAAAGGACAATTAATGCCTAAAGTTAATATGGATAGTTTATCTACAATGCCATTGTATAGAGATGATAATAAGATACACAGTTTTATGTATTTCAGAGATGGTAAACATGTATACTATAAAAATAATTTGTTACCAATAATTGACAATAAACAGTTGTATAGTATTGAGGTAAACTCACGAAAAAATGAGAATTATTTATATAACCCAATAAATGGAATCGTTTATATCAACAATTTTTCTTTTGACAAAAAAAAAGCTCCATATAAGTTAATGAGTAAATTTGGTTCTCATGTTAATCACACACTTTGGCTGAGTAAAAAAGGTGTTTATTTTTATAATACAGAAGAAAAAGAAATACAACGAGCTGGAGATAATCCTTTTTCAAATAATGATTTTAAAGAAATTGCTCCATTAGTATTTTCAAATGGGAAAGAAACGTTATACATTGATGCTTATGAAAAATGGCACAACAGTAAATCAGATAAAAGTCTTGATAAGAGATATACAACTATTAATCGTTTAGAAGGTTTAGAAGCTAAAAAAAAATGGGATAAATTAGGAGATTATTATACTTATGGTTCTGTATGGAAACACGGAAAACATTGGTATTATTTTGATAAATTAGGAGAACGGCAACAAGTTTTTAATCCCATTTATAAAATTAAAGATGAAAAAACGGCTAAAAAATTATTAACAAAAGATATTATTGGTAGTACTAAAATAGTAAAGCAACTTATAAGAGAAAAAAAACTTACTAAACCTAAGTATAAAGAAATACTAAAGGCAAAAACTAAATATGACATTTGA
>DGBDCK_00210 hypothetical protein
ATGAATAACATCACGGTAATAACATTTCTATTAATTTCAAATTTAATTTTTAGCCAAAATACTCAGTCTGCGTGCCAGCCTATGTTCAATTCTAACTTGTTTAGTTTTGAAGGTGAAGAGTTGGAAGATACAGACCCCTATTTAGTGTTTCGAAATGATAAAAACTATCAAATAAACTTTGATTCATTAGAATTTATAGATGGTAATAGAAGTGTTAGTATAAAAGGTTTAAGTCAAACTACTAGTACTCATGCAAAAATATCTATATATATACCTATTAAAATCAAAAAAAAATCAAAAATTGAGCTATCTGTTTGGGTAAAAACAGATTCTATACATGGTGAAAACGCTGGAACTATATTACAATTACTGGGATATGGAAATAATAGAAGCGCTTTACCTACCGTATTTAAATTTAGTGATGGTGTACTTAAAGGAAGTAGAGATTGGACTAAAATATCGCTTTCAACTATTTTAAAAGAAGATGAACCTTTGATTGCTTTAAATATATTGATGCAAGGAAAAGGAAAAGCTTGGTTTGATAATTTAGAATTAAAAATAAATGGAGAAAAGATAAATGACATTCTTTTTTTTAAAGATACCGAAGAAGAAATTCAAATGAAAGAGGCTTTAAAAAAATATGTACATCCTTTAAATATTAAAAATTTAAAACCGATTTCAGATTTCATCTCTACTCAAAAAAACAACATTAGAATAATAGGTTTAGGAGAAGCTACCCATGGTACAAAAGAAGTTTATGAGTATAAAGCAGAAATAATTAAGTCATTAATAAAAAATAATGGAGTAAGGAAAATTGCTTTAGAGGCTCGTTATGCAAACGTTAAGAATTTAAACACTTATGTGTTATCAGGAAAGGGAAATTTAAAAAAGGTAATATCAGAAATAGGATTTTGGTTATATAATACTGTTGAATTTAAAGACTTATTAATATGGTTAAAAGAATATAATAAAAAAACAAATGATAAAGTTTCAATAATTGGAATAGACTCACAACCACGTGGAATTTCATTAAAAAGACTAACTAAAAAATTAAAAGAGAAAGCTTTTTATTCAAAGTTATTGGGGAAATTAAATAACGATTCTACAAAAGTTGCTAAGAAAATCACTATTTCTAATGCTTTATTTCAAAAATTATTGAAATCTAATCAAAGCATAGATATTTTAATGAATGCAAGAGAATTATCTCAATCCTATTTTTTAGAGCAATATGTAGGTAGCTTAAAATATAACAGGTTTCGTGATAGTTTGATGGCTCTAAATATTAAACATCTAGAGAAGAAATTACCTTCAAATGAGAAAATTATTTATTGGGCTCATGATAAACACATTCAAAAAAAATCAGGTTGGGCTGGTGGTTTTTTAAATAAAAAATTTAAAGATAGTTATGTTAACGTTGGATTTCTTTTAGGAAAAGGAAAATATAATGCAATTAATCTTGAAAGTAGAAAACTTAATTCTGATAATTATTTAACATCAGTTAATTGTAACTCATTAGAGAATTTTATGCGCACATATAATGACCGTGATCTTATACTTAATTATAATTCCGCGTCAAAGAACCCATATTTAAAAAATAATTTATTTAATAAGTATGTAGTAAAGAGATCTATTGGAGCAGGTGCTACTAACTATCAATTTAGTAATTTAAGTAACAATAAAGAAAATTCATTTGACCTTTTAATTTATATTGAGAATTCAAATCCATCACAATTTCTAAAAAAAGATTAA
>DGBDCK_00215 hypothetical protein
ATGATCGCCATTTTACATACTTGGGGACAGAATTTAAGTTTGCACCCTCACTTGCATTGCATCGTTCCTAAAGGTGGAGTAAGTAAAGCTGGTTATTGGAAAAATGGAACTGGTAAAAACGATTTTTTGTTTAGCGTTAAGGCTTTGAGTAAAAAATTTAGAGGTGTTTTTATAGCCAAACTCAGAAAACAATTACCAGAAATTAAGCAGGATGTGTACGATAGATTATTTGATAAAAAATGGGTCGTTTATGCAAAATCACCTTTTGGAAATCCAGAAAATATAATATTTAGGTCGATATACTCATAA
>DGBDCK_00220 hypothetical protein
ATGTACAATTCTAAGAAAGCCCTCTATACATCACAAGCTCTTATTCCTTTTATTTTAGGTTTGTTTTTGTCTTTAAAAATAATTATTGGCATTGACTATTCGAGTATTGAGGAAGTTGTTTTTCTTTTTTTTTTGGTTATGTTATGTTCTACTATTACATACATTGGGCTTAGACAATTACATTACATTGAGATAGTTGGTCAAAAAATAATTATTCGGAATTTAATATTATACTGGAGAAAAAGAACTTATCTAATAAAGGAAATTAGTTATATTAGTTACAAGGATAAAAGAACAGCTAGATATTACTGGGAAGGAATCGAAGTAAAACTTAGAAATAATAAAAACACAGAAGTTTTTTGGATTGGTGCTCCAATTCTTAACACTTTTGAATTTTGGAAAAAAATGAAAATTTCACTAGAAAAATCAAGTATATATGCTATAAATTTTAGAGAATATTAA
>DGBDCK_00225 hypothetical protein
ATGATTTTTGACATAAAAACAAAATTGAAGAGCGAAGAAATAGATATTTCGGAAAAAAAACTTCAAGGCATAATTGTTGAAAATTTTGAACAATTTTTCCCAAATCTTAAATTAATAAAATCGGAATATAGTCTAAAAGGAAATGTTCGACTTTTTGGAATGAGCGGTCGAATTGACATACTCGCTTACAATCCAATTGAACACAATCTTGTAATCTTTGAGTTAAAAAAGGAGCATTCTAAAAACATAATAATTCAAGCAATTGATTATTCTGACTTTGTAGAAGAAAATTTAGAACTAATTGTTTCTCGAATAAATGAATTGACTTTTAAAGAGAAGAAAATAATATTACAGCTAAATAATCCTCCAAGAATAATTCTAATTGCAAATTCATTCTATCATCCAACAATAAGAAGAGCAAAAAAATTATCAAATGAAATTTCTTTATTTGAATATAAATATTATTCAAACGAGTTATTTCAAATTAAAGAAATACGAGATAATACGAAAATTAGAGAAAGACTTGAAAAGATAACTTCTTCGAGTGAATCGCTAAATCACGTTCCGAAAATTATTGAAATTGTAAAAACAATTACTGGTTTGGGATTAGTAAATGAAAGATATTTCAAAATTGAAGGTGTGAGATTGATAATAAATCAAACACATTTATATAAAGCATATGAAAAATACTATACTGAAAAAGAAATGGATTCTTTATCAAAAAATGACTTTTTCAAAGCAATAAAGGAATCAAAAAAATACATAGAATATATAAAAGGAGTTAGATATAAGAATAACAACACAACAGGAATAGTCATTAATTTATCATAA
>DGBDCK_00230 hypothetical protein
TTGGAAAGGGTTGGAATTGTAGATTTGATAGGAACACATCAATTTAAACCTGAAAAATATTCAATCTACTTAGATAGTTATGACGAAAAGCTTGATGAGAGAACTGTACTTGACTATCCTAAATCTTGGGAAGGAATGGATATGGAACTTGATATTATATCTCTTTCTTTTACAACAACTCCTGATGGAGAGACTATAAAATATATTAAGAGAAAAAGAAGTATCTCTATAGCAAAGTTAGATTACCTCCTTTATAAAAACCCAGAATTAAAAAAGATTAAACTTACTCCTTCTCAGAAAGAAGAAATTAAAAATTCGAACCTAATTAAGGTTACAAGAAATATCAATTGGTCTCATAAAGATTTTGACTGTGATAATAGCGAAATAGAGATCTTAAAATTAAATAGAATATGGGGTGCTGATTTTTTGCAAGGAGCAATGTATAACTTACCAGAATGTATACAATACTTTGATAAATTAAAAGAAATTAGATTTTCTAATCACGAAATAAATCAAATACCAGAATATTTATCTTCTATGAAAACTTTAGAAGTGATCTATTTACCTAAGAATAAAATATTTTATTTACCTAAAAATCTAGGTGAATTCACTTCTTTAAAAGAAATAGATGTGTCTAATAATTTCATTTTAAACCTTCCTGAGACTACATTTTTTCCTCTAAAAATTGAAAAAATTAATTTATCTAATAATTATTTGACTAAAATACCTAAACAAATATATAAATTAAAACACTTAATACATCTTAATTTAAAAGGAAATAAAATATCAAAAAAGGATATTTTTAAATTAAAAAAGAAATTAAAAAACTGTGAGATATTATACTAA
>DGBDCK_00235 DUF6624 domain-containing protein
ATGAGAAACATTTTTATTTTAGTACTACTAATAATAATGTTTTCTTCTTGTAAAAACGGAGAAAATAAAGAAGAAAATATTGTAGAAAAAATACCGACTACAGAAGAGAGGGCAAAATATACTGAACTGAAAAGCGAAGCCTGGAACCTCTATGAAAATCAGGAATATTTAAAATCTGCAAAAAAATATTCAGAAGCCTTTACCACTCTTGGAAATAAAGGAAATACAAATGACAGATATAATGCTGCTTGTTCTTGGGCTTTAGCAAATCAAATAGATTCATCATTTGTTCAATTATTTAGAATTTCAGAAAAAGGGAATTATCTTAATTATGGTCATATTACAACTGATACTGATTTGACTGCTCTACATTCTGATGAAAGATGGAATAAAGTACTTAATTTAGTAAAAGCAAATAAAGAAAAAGCAGAAGCGAATTTAGACAAACCTTTAGTTACAATTCTTGACACTATTTATCAAGAAGACCAAGGTTTAAGAAGACAAATTAGCGAAGTTGAGAAAAAGTTCGGGCGAGATTCCGAAGAAATGAAAACTCATTGGAAAACTATAAACGAAAAAGACTCAATAAATCTAATCAAAATTCAAAAAATCCTTGACGAAAAAGGTTGGCTTGGACAAGATGTAATTGGAGGTCAAGGAAATTCAACTTTATTTTTAGTAATTCAACATTCACCTCTTGAAATTCAACAAAAATACTTACCAATGATGAGAGAAGCAGTTAAAAACAATAACGCTCGTCCGAGTAGTTTAGCATTATTAGAAGATAGAGTCGCTTTAAGAACTGGTAACAGACAAATTTATGGTAGTCAAATTGGTAGAAATCAAGAAACAGGAAAGTTTTATGTTTCACCAATTAAAGACCCAGAAAGTGTTGACAAAAGGCGTACTGAAGTTGGATTAGGTACAATTCAAGAGTACATTAATAATTGGAATATTATTTGGAATGTTGAAAAACACAAAGAAATGACCACAAAATTAGAGGCTGAAAAAAAATAA
>DGBDCK_00240 Transposase
GTGCCTAGAACAAAAAACTATCATATTACAACGAATTCTAAACATCATTTTTATAAGTATAAAAACCTTGTATCAAACAAAATTCCTACCAGAGCGGAACAACTCTGGGTAACAGATATTACCTATATAAAAACAGAAAAAGGTCATAATTATTTAGCTTTAGTAACAGATGCATATTCTAAGAAAATAATGGGGTATAAATTAGACACACACATGAGGACATCGCTTTGTATAGATGCACTCAAAATGGCTATCAAAAATCGAAAATATCCGAATGAAAAACTAATTCATCATTCGGATAGAGGACTACAATATTGCAATCCGACTTATACCCTATTTGCTGAAAAAAATGGTTTAATTATGAGTATGACTGAAAAATATGATCCATATGAAAATGCTATCGCTGAAAGAATTAATAGAACTTTAAAATATGAATATGGTTTGAAACTAACAATTAAAAACACTATTTTAGCAAAGAAAATTACAAAAAGTGCTATTAATATTTATAACAACCTTCGTCCACATTTAAGTCTCGATTTAAACACTCCAAAGAAGGTTCATATAAATCAAAATATCGAATATAAATCGTATCGAAGAAATAAAAAAAATCTGGAATTATTAACCTTATAA
>DGBDCK_00245 Transposase, ORF A, IS3 family
ATGGACACAAAGACAAAACTACCCTGCCGAAAAAAGAACTACAATAAAGTAGGTTTTGAACTCAAATTATTCATCATTGACCAAATTCATAATGGACGTATTTCTGTTAATTACGCCGCTAAAAAATACGATATTTCTAGAGCTACAATTCAGTACTGGATCAAAAAATATAGTACTTTTGAACAAAAAAAATTAGGCATGAGTAAACAAGATGAAATCAAAAAACTCAAAGAGAAAATTGAAGAACTAGAGTTTGTAAAAGATTTTCAACAAGATATTATCGCTGATATGGAAATCATTACTGGTGTCGATATGTCAAAAAAGTCATTGCCCAAAACATTAGCAGAAGAGATTCAAAAAAAGAAGCAAAACCGTTTAAAAGAAAATGGTTAA
>DGBDCK_00250 hypothetical protein
ATGAAATTAATAAAAAATATTACGAAAATTTTTGCTTTAACAATTATTCTAACTTCATTCTTGAATTGTGAAGACGATGATTGTACTAAAACAGTAAATATTCCTGTATCAAATCCTAGTTACAATCCAAATAATCCAAATGGAAATGAACCTCCTTTTATTGACAGTTTTCAGGAAGTTTCTTGTGATTTTGAAGAACCAGTAACAGAACCCGTTAATGGTCCGACTTAA
>DGBDCK_00255 hypothetical protein
ATGAGTTACATTCCAAAAAATAGCATTATTATATTTGACACAAATTCTTATAGAGATTTTGTAAAAAATAAAACTACTCAAGAGGTAATAGAATCTACATTAAGATTAAAAAAATTAGAGTCAGAACAAGATATTGAATCAAACGCATCAATTATAGCAATATTTGAAATGTTAGCTAATTTAGGTAAAGAGAAATCCAACGATAACTTCATAGAATGCTTAAAAGGACTTACTTCTGCATCTTATCATTGCTTTAATGGAAATAAATATAATGTAATTCCTTATTCTGTTCCATTGTTTTGTCATTTTCTTCACCAAGAAGTACCTGAAAATATTGAAAATAATATTCAAGGGATGTTAGGTGTTTTAGATAGCATAAAAATTGACACTGAAAAAGCAATTGAAAAACATCAAGAAGATTTTAAAAATTACAAGGAATATATATCTGAAATCGAAAAAAATTATTCAGAATTACTAAAATCATTTTTAGAACAAATTGAAGTTTATGTGGAAAAACAATTCCCTAAAATACAAAAAAAACATAAACTAACTAAAAAATTAGAATTTCTGAATAGTGAAATTTTTCTAAATGATATTTCATATGGCGTTATAGAATTAATGAACCATAAATTAGGAAAAAGAGTTGAAAAAGAAGAATTAGATAAAATGGTTATTGAGTTTAATTCGACATTCCCTTTTTCAAATAAATTCTATAAGTATGTATTAAATGAATTAATTAGCAAGAACATTGACCTTGATTCAAAAACATCACTTAAAAAAAGATTAAATTGGATATGGGATTACAACATAGGAATAGTTATTGCAAATTCAACTATTAGAGGTAAAAAAACCTTTGTGGTAACTGGAGACAAAGATTTGTTAGAAGTAATTGGAAATATAGAGGATTCAAGAGTTATGACTTTAGAAAAATATCACTCTATAATTGGATATAAAGAATAA
>DGBDCK_00260 Transposase
GTGCCTAGAACAAAAAACTATCATATTACAACGAATTCTAAACATCATTTTTATAAGTATAAAAACCTTGTATCAAACAAAATTCCTACCAGAGCGGAACAACTCTGGGTAACAGATATTACCTATATAAAAACAGAAAAAGGTCATAATTATTTAGCTTTAGTAACAGATGCATATTCTAAGAAAATAATGGGGTATAAATTAGACACACACATGAGGACATCGCTTTGTATAGATGCACTCAAAATGGCTATCAAAAATCGAAAATATCCGAATGAAAAACTAATTCATCATTCGGATAGAGGACTACAATATTGCAATCCGACTTATACCCTATTTGCTGAAAAAAATGGTTTAATTATGAGTATGACTGAAAAATATGATCCATATGAAAATGCTATCGCTGAAAGAATTAATAGAACTTTAAAATATGAATATGGTTTGAAACTAACAATTAAAAACACTATTTTAGCAAAGAAAATTACAAAAAGTGCTATTAATATTTATAACAACCTTCGTCCACATTTAAGTCTCGATTTAAACACTCCAAAGAAGGTTCATATAAATCAAAATATCGAATATAAATCGTATCGAAGAAATAAAAAAAATCTGGAATTATTAACCTTATAA
>DGBDCK_00265 Transposase, ORF A, IS3 family
ATGGACACAAAGACAAAACTACCCTGCCGAAAAAAGAACTACAATAAAGTAGGTTTTGAACTCAAATTATTCATCATTGACCAAATTCATAATGGACGTATTTCTGTTAATTACGCCGCTAAAAAATACGATATTTCTAGAGCTACAATTCAGTACTGGATCAAAAAATATAGTACTTTTGAACAAAAAAAATTAGGCATGAGTAAACAAGATGAAATCAAAAAACTCAAAGAGAAAATTGAAGAACTAGAGTTTGTAAAAGATTTTCAACAAGATATTATCGCTGATATGGAAATCATTACTGGTGTCGATATGTCAAAAAAGTCATTGCCCAAAACATTAGCAGAAGAGATTCAAAAAAAGAAGCAAAACCGTTTAAAAGAAAATGGTTAA
>DGBDCK_00270 DUF1266 domain-containing protein
ATGTTTGAGAAAATAAGAAATTTATTTAAAAGTCAAAATGATGTACAATACTTTTTAATAAATGAAAAATCAACTAAACTCACAGAACAAAGGCAGTTTTTGATATCATTAAGTCAGATAATTGGAGAACATCACAATTATTATACAAATTCGTTAACGGCAGGAACAAACCTTGAGTCATATGCTGAAATAATGGAAAATTGGTATAAAATTACGGATACTGAAACCGCCGAATTATTTATCCAAACAAGATTAGAAGATGGGTTTAGAGATTATTACAATAACATTATAGAACAATTTACTAAAACCAAAGGGAATGCATCATTGTTGGCAGGAGATGGGGAGGAAATAGAAGAAATTCAGAGTTATTTCGACAACATAAAAGAGGTGCTAAAATTAAGTGAAGGACATTTTTGGTTTGCAAATAACCTTGGTGTTACTGATGCATTTGACCATGGTAGAATAACTTTTGTAATAAGAAGCTCTTATACTTTAGGTTACATATCGGAAACAAAAGCTTGGGAATATTTAGATATTATAGGAAGACTTGCTTCTGAAAAATTTACTACTTGGACTGAATATACAAAAAGTTACATATTGGGAAGAGCAATATGGGGAGGAGACGATGGTAACTTCGAAGACTTCTCAAAAGTATCACGATATTTAATTGACTCACCCGATAGCCCATGGACAAATAAATTTCTAAAAGCCAATTGA
>DGBDCK_00275 Group II intron reverse transcriptase/maturase
ATGATTGATAAAATACTAGAAGTTACAAACCTTTTTAAAGCATCACGTCAGGTGGAGCGAAATAAAGGAGCGTGCGGAATTGATGGTATGAAAACAACGGAATTATCAGCTTTTATAGCTGAAAATCGTTCTGAAATACTCGAAATTATCAGCAAAAACGGCTACGTACCAAACTCAATTTTAGGAGTAATGATTCCAAAAGGAAAGGATAAAACCCGACTTTTAGGAATCCCAACAGTAGTAGATAGATGGCTACAACAAGCGGTAAATCAACAATTAATGGTTCAATTTGAATACGATTTTGAACCTTTTAGTTTTGGATTTAGACCGAAAAAGAACATCCAAAAGGCAGTATTACAAGCTCAACAGTATATCAATAATGGTTACCAAGATATTGTAGATATTGACCTGAAAGGGTTTTTTGATGAAGTAGATCATTGTATTTTATTACAACTTATTTATCGCAAGGTGAAATGTCGAACAACCATGCGTTTAATCCGAAAATGGCTAAGAGCTCCTATTTTAATCAATGGGAGACTTCAAAAGCGCAGAAAAGGAATCCCGCAAGGAAGCCCAATAAGTCCATTATTATCTAACATAATGTTAGACGTTTTGGATAAAGAAATGAAAAAAAGGGGTCTGTTATATGTCCGCTATGCGGATGATTTCAGCATGTATGCAAAGACCAAACGTGAGGCAAAACAAATAGGAAATATAGTATTTATCTTTTTAAGAGATACATTAAAATTACCTATAAACCGCGCCAAAAGTGGCATCCGCAGACCCGTAAATTTTGAGTTATTAGGACATGGTTTTGTGCCAATCTACAAAAAGGGCGTAAAAGGACAATATCAGCTTGTAGTAGCAAAGAAAAGTTGGGCAAAGTTTAAGCGTAATCTAAAGAGTATTACCAAGAAAACAAAGCCAATATCAGTATCAGAACGCTTAGAACGGCTTAATCAAGTCTGTCGAGGTTGGATGAACAATTACCGCTTAACGAGCATCTATGCAAAAGTAAAAAAGCTAGATGAATGGTTAAGAAATCGGTTACGATATTGCATTTGGCACGATTGGAAAAAGCTTGAAAGGAAGCGTAAAAACCTAATCAGATTAGGGATAGATAACGGACAAGCATATGCTTGGAGTAGAACTCGAATGGGAGGATGGGCGGTAGCGCAAAGCCCTATTTTAAAAACTACAATAACGAAATCTAGGCTTAAAAGAAGAGGTTATAAACCTTTGGTAGATTACATTAATAATTCACAAATTTCAATTTGGTGA
>DGBDCK_00280 hypothetical protein
GTGAAAAAAAAGAAAATTAAAGGATTTGAAATTATTGCAATTTTATCAGCAATTGGAATTATTGGTTGGCTAATAACTGATTTTTATGGAGGAATGATTATAAATCTATTTTCTTTTGGAATACTAATAATCCCTTTCATTATTCTCTATTTGATTTCTATTATAGAAACAATAATTTCTGTTGGTAGGAAAGGATTAAAATCAAACAAAATTAAATTATTTGCACACGGAATAGTTATTATTTCAATAATATCACTGAATGTTTATCATTCAGAACTCTTAAAATCAAAAGCAGTATTATCAGCAGTATTAAAAGATGACCTTTTCCATTATCGTCTTGTATTTAGAGAAAATGGAACTGTTGAAAATCATATAAATGGATTTATGGGATTTTCAGAAACAATTTATGGTAAATACAAATTTGAAAAGGATTTGATAGTATTTAGCAAAAAACCATACGACAATAATTTTATTCCTGACACACTATTATTAGATAAGAAACAAAATGCGATTTTTATAACCAAAAACAAAAAAGGAATGTTTGAAACTGAAAAAGTATGGCTGAATTATTTCGAAATTGAATAA
>DGBDCK_00285 Putative mRNA interferase YoeB
ATGAAGTATACATTCGTTGACGAGTCTTGGGAAGATTATTTGTATTGGCAAAAAACAGACAAAAAAAAGTTAAAAAAAATAAATGAACTTCTAAAAGACATTGCTCGAAATCCTTTTGATGGGATTGGAAAACCAGAAGCACTAAAACATAAATACGCAGGATTTTGGTCAAGACGAATTGATAGTGAGCATAGATTGATTTACCAATATCGAGAAGGAGAAATCTTAATTGCCAAATGTAGATTCCATTATAACTAA
>DGBDCK_00290 Antitoxin
ATGCAAATAACAACTGTTTCTGACTTCAGAAAAGATATTAAAAGTTACTTAGACAGAGTTATCAAAGACTTTGAAACATTAATAATAAATCGCGGAAAAGATGCTGGAATTGTAGTTATGTCATTGCAGGAATACAATTCTTTAATGGCTACAAATCATGAATTATCTTCACGAAAAAATGAATTAAGATTAGACTCTGCAATTGACAAACTAAAAAACGGAATGACCTTAAACAAAGACCTAATCGAAAATTAA
>DGBDCK_00295 Group II intron reverse transcriptase/maturase
ATGATTGATAAAATACTAGAAGTTACAAACCTTTTTAAAGCATCACGTCAGGTGGAGCGAAATAAAGGAGCGTGCGGAATTGATGGTATGAAAACAACGGAATTATCAGCTTTTATAGCTGAAAATCGTTCTGAAATACTCGAAATTATCAGCAAAAACGGCTACGTACCAAACTCAATTTTAGGAGTAATGATTCCAAAAGGAAAGGATAAAACCCGACTTTTAGGAGTCCCAACAGTAGTAGACAGATGGCTACAACAAGCGGTAAATCAACAATTAATGGTTCAATTTGAATACGATTTTGAACCTTTTAGTTTTGGATTTAGACCGAAAAAGAACATCCAAAAGGCAGTATTACAAGCTCAGCAGTATATCAATAATGGTTACCAAGATATTGTAGATATTGACCTGAAAGGGTTTTTTGATGAAGTAGATCATTGTATTTTATTACAACTTATTTATCGCAAGGTGAAATGTCGAACAACCATGCGTTTAATCCGAAAATGGCTAAGAGCTCCTATTTTAATCAATGGGAGACTTCAAAAGCGCAGAAAAGGAATCCCGCAAGGAAGCCCAATAAGTCCATTATTATCTAACATAATGTTAGACGTTTTGGATAAAGAAATGAAAAAAAGGGGTCTGTTATATGTCCGCTATGCGGATGATTTTAGCATGTATGCAAAGACCAAACGCGAGGCAAAACAAATAGGAAATATAGTATTTATCTTTTTAAGAGATGAATTAAAATTACCTATAAATCGCGCCAAAAGTGGCATCCGCAGACCCGTAAATTTTGAGTTATTAGGACATGGTTTTGTGCCAATCTACAAAAAGGGCGTAAAAGGACAATATCAGCTTGTAGTAGCAAAGAAAAGTTGGGCAAAGTTTAAGCGTAATCTAAAGGGTATTACCAAGAAAACAAAGCCAATATCAGTATCAGAACGCTTAGAACGGCTTAATCAAGTCTGTCGAGGTTGGATGAACAATTACCGCTTAACGAGCATCTATGCAAAAGTAAAAAAGCTAGATGAATGGTTAAGAAATCGGTTACGATATTGCATTTGGCACGATTGGAAAAAGCTTGAAAGGAAGCGTAAAAACCTAATCAGATTAGGGATAGATAACGGACAAGCATATGCTTGGAGTAGAACTCGAATGGGAGGATGGGCGGTAGCGCAAAGCCCTATTTTAAAAACTACAATAACGAAATCTAGGCTTAAAAGAAGAGGTTATAAACCTTTGGTAGATTACATTAATAATTCACAAATTTCAATTTGGTGA
>DGBDCK_00300 hypothetical protein
ATGAAATATATAACACTCTTTTTATTAATTATCACATCTCTATTGTGTATAAATACACAAGCTCAAAAAATATTTTATAAAAATGGGAATCTAGAATTTAATGTAACTTATAATGATAAAGGTCAAAAAATTGGACTTTTTGAGTATTACTACGAAAGCGGACAGTTAAAAGTAAAAAAAAATTATAATGATAAGGGTAATGAAGAACATGGTGTTTATATAGAATATCATGAAAATGGAGAAATTGAAATTAAAGGAAACTATGAAAATGGAAAACAAATAGGAGAATGGAAATATTATTATGAAAATGGGAATCTAGAATTTAATGTAACTTATAATGATAAAGGTCAAAAAATTGGACTTTTTGAGTATTACTACGAAAGCAGACAGTTAAAAGTAAAAAAAAATTATAATGATAAAGGTCAAAAAATTGGAATTTTTGAGCATTACTACGAAAGCGGACAGTTAAAAGTAAAAAAAAATTATAATGATAAAGGTCAAAAAATTGGAATTTTTGAGCATTACTACGAAAGCGGACAGTTAAAAGTAAAAAAAAATTATAATGATAAGGGTAATGAAGAACATGGTGTTTATATAGAATATCATGAAAATGGAGAAATTGAAATTAAAGGAAACTATGAAAATGGAAAACAAATAGGAGAATGGAAATATTATTATGAAAATGGAAACATAAAATCTAAATGCACATATAAAAATGATCATGAAGTCGGTTTTGAATATTATTACTTTGAAAACGGAAATATAGACTCTATAGATGAATATGATGTAAATGGTAATAATACCGGAGTCTCTAAAAAATACAATGAAAATGGTATTTTAATGAAAATGGAAAAATATTTAGAAAATAACAGAACCTTTGTTCAAACATATTATGAAAACGGAAAAAAAGAAGGATCGGGAGAACGAGAAGGAATTTCTAAAGTTGGATTATGGAAAGAATATCATGAAAATGGAAATATTAAAGAAATAGGAACCTATGATGATAAGGGGTATAGAACTGGCTCTTGGAAGTCTTATCATGAAAATGGAATGCCTTACCAAATAGGACAATATTCTAATAACATGAAAATAGGCTATTGGGAACATTATCATGATAATGGGGAAATATGGCATTGTGGCGATTTTAATAATTTAGGAAAAAAAACAGGAGAATGGTTTGTTCATTTTGAAACAGGTAACATACAATCAGAATATCAATTTAATGAAAAGAAAACAAAGTATATTAATTACTATGAAAGCGGAATAATTAAAATTAAAGGTAACTATATTAATACCAATAGCATGATATGGTTTGAAGGATTTCGAATGTATGGAGATCAAGAGGGGCTTTGGGAATATTATTATGAAAACGGACAATTAGCAGAAACTGGGAATTATAATATTGTGAGAAAAGAAATTGACAATGGACATGGATTCATTACAGTTGACAATACCGCATATAAAAACGAAATATGGAAGTTTTATTATAATAACGGACAACTAAATGCTGTAATAGAATATAAAAATGGAAAAATATGGAACGTACTAAACTTATATGATATTAAAGGAAATTCTTTAGATATTGGAACAATTAAAAACGGTAACGGTACTATAAAATCCTATGATGAAAACGGAAAATTAATAGAGAAAACTAATTTTATAAAAGGAGAATCTAAATAA
>DGBDCK_00305 hypothetical protein
ATGAAAATACTACTTACAACATTATTTAGTTTAACAATTAGTCTTAGTTTTTCACAAACAAAAGACCAACTTATTGATTCAATAATTAAGGTTAATAGAGTGAAATCTTATTGTGTTGGTACTGATTGTAATATAAGTATCCAATCGAAAAGGTTTGAAACTCTAAAGAAAAGATTGTCAGATAAAGAACTAATCAAATTATCTAAACATCAAAACCCGACAATTCGAACTTATACTATCATAGAATTAATTGATTCTGGAAAAGGAAATATTCCTGAAATATTTTCAAATGAATTATTAAAAAATGAAATGGTTGATTTTGAAACTTCTGTTTACCGAACAATAAAACCTCTTTCATCAATTGTTTACTACAATTATTTACAAAAAATTAGTTTAGATGAGTTGCTAAAAACTCAAGGAATTTATTCCAAAAAATACGATGCAGCAATTCAAAAAAAACTTTCTAATGACCAAACTTTAAAGAAATTAGACAGCATAATAATATACTCAGGTAAAGAAAACTATTATCAGCTTTATTTGGCAGCCTTCGCTCATAGAAAACATAAAGACGAATATTTACCAAGAATTGAAAACTTAGCTTTTAATAATAATAATGCTTGTGCTTTTAATTATTTAAAAGAAAATTATGCAACCACGTACGCAAAAAAAATTGAAAATTATATAAAAAATGATTATCCAAAAGCTAAATTTTTAAGTTCAAATGAAATTTTTCACCTTTCATTTTTCACTAAAATATTATTAGAAAGTGATGATGAAAGATTTAAGCTTATTGCTATTGATAAACTAAAAAATGATGACATCTGGAAAAAAGAGGAAAAAATATTTAATCGGCTACTAAAAAAGAATGGAATTACATTATGA
>DGBDCK_00310 hypothetical protein
ATGAATATAAATTCCTTAAACGATTACATTGAACAATTTGAAATTGAAATTATCGATTCAGGTTTTAAACGTGATATTAAAGATTACATAACTAGTTTTGGTCAAATTCAAAATAATATTATTGCTTTACGTGATATTGCTAACAAAGTTCACATAAAACTTGATTGGATTTACAAAACAGATTTAGCTGATAATCTTGAAAAATTATTAGCGGAAAAAGTAAACTCGTTTACTAAAACAAATTATAGTGAAAATTTTGAGAATTTAATTAATGATACTGAAATACCACAAGCTAAATTCTACCAAAAATTAAATCAGCTTTTAACTCAACTTCACAACGAAATCAATCTAAATAAAGTTGAAATTGATAAGATTAAAAAATTTATTGAACCATATCTTGAAACACAGGAAGAAACTTTAACCTCTGAAGAAAAAGCAATTACATCTATAATTTTTAAAGACCATAAGACAATAACTGATTTAAAAGAGTTTACGAAAAATTTACAAAATTGGAATAAAATATTACCAGTGTATCATCAAGTTCTTTCAAGTTCATCACCCGAAGATATTGAAATAATAACAATACAAAATGGTTCAATTGATTTACTTGTAAACTTAGATATTGACTTAGCAATAAACTTAACTGAAGTCTTTGAGTATGGGTATAAATCTTTTCTTGCTTTTTTAAGCTATAAAAAAATGGCGAAACCGATTATAGATGGATATTTAGGAAATAAAAAGCTAATTTCAGGAGAAAAAGTAAGAGAAAAAGAATTAATAAATAACATAGGAGAAGCTGTAAAACAAATAATATTAGAGCAACATAACAAAGCAATAGAAGAAGATAAAAAGATTGAAAAAAACTCTACTAAAATGATTGAACAAGTTACAAAACTTGTAACATCTCATATTTTAAAAGGAAATGAATTCAAGATTTTAGCAATCCCTGAAATTATTGAAAATGAAGAAGATGAAAATGAAACTCATCCAAATGAAAAATTAAGAAATATTTCTATGCAAGTGAAAAAAGCTGTAAAATCTTTACCACAAAATGAAATGAAAAAGTTATTAGAACAATATAAAGAACCTAATCAAGAGTCTGAAAAATAA
>DGBDCK_00315 DUF2947 domain-containing protein
ATGAAATTCGAACAATTAGATAAACATATAATTTCAATGACCGAATTCAATCTTAAATGGAGATTTACGGAAGAGAAATACGATTATTTACCTGAACAACATTTGAATGAATTAAAACCTTTAGATAAAACTGGAGCTGAATTTCTTGCGGAATTTTTAAGTGATTACAAAGTCCATAACGAGATACCTTTTAAGAGTGGAATGTTTCGGAATTTAGATAAAGCTAAAATTTTTGAAAATAACGAGAAAGAAATAACAAAATGGCTTTACCAAAGAGCAATTCCTTTTGACAAAGAAGTTTTCCTTTCTTGGAACGGAAATAATGGAATGATAACAAAATGGAAATTTGTAGTTAAATATTGGAATTCACTTTTTTATGGAGGAGCTGATGATTTAACAATTTTTGACCAAAGCCTTCAATGGGTTTTGTTATTTCACCACGAAGAAGAAATTTATTTTGGAACAAATAAAAATTATGAACCAAATGCGGAATTTGAGGAAAAATGGTTTGTAAATTAA
>DGBDCK_00320 hypothetical protein
ATGACAAAAAAGTTATTTACATTAATAATAATTCTGATATCAAATGTAATCTTTTGTCAGAACCCATTGACAGATTCTGATTTTTATAAAGCCTATTCTAAATCAGAAATAATTGATTATTCAAAAGAAGCTTATGACTTAGATTTTAAAATTTGTGAATATTTAATTAGTAATGATGATTTTCAAAATAAAATGGCTGTTATAGATGCTTTTAATTCAGAAGCAGAATTTGAAGCAGGCAAACTTTTTTTAGGTTTTTTAAAATCTAAATACAACTTTCTAAATATATCTGATATAGAAAAAAATGAACATAAACTAATATTGGCTTATTTATTAATGACTTCAAATTTAGATGTTTCTAAATCTTTATTAAAAGAAGTTGAGCCTTTCTATAAAAATAAGAAAAGTTTTAATGTTTTAAGTTTTCTCATAAATTCTATAGAATATACAGAAACAAATAAATGTAAAATATGGACTGATTTTCAAAAGTTAGATAATAGAAAATTTGCAATAAATGATTTTAGTAAAAAATCAATGTATATAATTGCTAAACATATTGATCTATACAAAGATTTCTGTACTAAAGAAAAAATAGTTGTAACAAAAACTAAAAGATATTTCATTCAGGAAAGAACATCAAATAACACCTTTGACCTAAACTACGAAAACGGTGTTTATTCAATAAATTTAGAGATAAATAATGCTTTTAGCCTTGACTTTATTTTTGATAGCGGAGCATCAATAGTATTAATACCAGAAGATGTTTTTAGAGTACTATTGAGAATGAAAACCATCAAAAAAGAACATATGCTTGGTGTTCAGAAATTCACTATAGCTGATGGTTCAACAATGGAAAAACCAATATTTTTAATTAAAAGTCTTAAAATAGGGAATATAGAAGTTAATAATATTAAAGCTTCTATAGGAGAATTAAATAGTGATTTACTTTTAGGACAATCATTTCAAAAAAAATTTAAAATTCTAAAAATTGACAATAGAAATAATAAATTAATAATTGAACAATAA
>DGBDCK_00325 hypothetical protein
ATGAAAAAAAGAATCCACATTATACTCATCATCACTAGTGTTGCTATGCTAGCTACGGCTTATTACCTGTATCGCAGCAATGATATTACAGAACGTAAATCTAGATTAATGCGACACATAAAAGAGCAATTAAAGCATAAACAATTACCCATCAACCAATTTGATATAGACTTACAGAAAGAGGAGTTTTTACTTACAAAGATAGATTACAACATACCACTTACCCAAAAAATAATAGTTGCCAATTGCATAAATAATGCCAACACAAATTACAATAAAGAAGAAGCTATTGACTGTTTTAAAACACTCAGTTATTTTATTGTAGATAAAATAAGCGAAGAAACTTTAATAAAAAGCATAACAAGTTCATACATCAACAATGGTTTACGCTATATGGTATTAGGCGGTTTTTTAAGGATAAAAGATTTTCAAAACAACACAGAAGATAATAGTAATTACCTAAAGTTAGTTACTTATAGTGGGTTTATGTATAACTTACGAGACCCAAAAAAGCTCACTGCTTTTTACAAAAAAAACCAACCTTTAATGCAAAATTATGTAACCAATGCTATTTATAAAGAACATTTACAAAACCCAATAAATAACTTATTAAAAGGTTATCAAATATTAAATAACGCACCAGATAGAACTGTATTTTTAAAAGAAGTAGAAGCACGAGGCGAAAAAAACTACAATCATTCCGCTTCAGAAAATTGGAAAATTACCTTTTGGGAACGCAGAAGACAAGAAGGCAATGATAAAGTAATTTATAAAATTTTAGTTGACGTAAAAAAACATTATGAAGAGCAATAA
>DGBDCK_00330 hypothetical protein
ATGAATAAAACACGAATTCTATACTTAATCAGCTTTTTAATTTTTGCAATAAGTATTTATATACTGTTTAATAACTATATAACGTATTTGGAATTAAGAGATATAAAATCCGATAATGAAACTAATGCGGTTATTGACCTATTAGATGAAAATTTTCATAATTATTATAGTTTGCCAGAAAACGATAACAACTGGGTACAAATTGGGGAATTACCAGAAAATCACGATGTAGATGTAAGCGAAGAAATATTAGAATACCTCAATACAAATCGAAATTTATGGCAATACGAGTATATAAAAAACCCTATTAAAACTACAGACCAAACTAGTTATACTTTAGGGCATTTTGAGCTAGCAGAAAATAAAACAAATACTATTTTATACAGCCTTAATCATTTTTACAACAATTGGAAATACTTTAAAGAAACCCAAAATCACAATCTATTACTTGAAACTTTAACCCAGGAATTAGACAATACTATAAAGCCTGATTCAGAAAAATTTTGGTTTATAAGTTTAAACACCTTGTTTGACCATACTTTAGATAATGAAAAACTAAACAATAACGATACAATTTATTACAACTTAAATGAGGCATTATACTATTATAATAGCTCTGTAAAATATCCTGATTATAAATTGGATGTCAATATCGATTCTGATATGGATGCTATAGAGGCTGCTAAAACTCTTAAAAAGTTAAGCAAGCTTGATTACTACCAAAAATACGTAAAGCGTACAGATAGAGATGTAGAAACGTTTCAAAATATTTGGGAAAATGGCAAGCAATATTTCTTCAGCTTTATGTCTCAAAAACGCTACAATGGCTTATGTAAACCTTTTATAGATCAGCTTTTCACTACTTATAATACAGTTACTCAAACCAATACTTACAAAAAACATTTTGAAAAATATGATTTAGACGATTCAGAATTTTATGCTTTACCAAATACAGAGGAGTTTAAGGACGGCTATCAATGGGCGTACAGTTTTTGGGACAGACGCTTTACTGAAGGGACAATGGAATATGTGCACCAAGTATTGTTAGAAATAAAAAATCATTACGAATAA
>DGBDCK_00335 hypothetical protein
ATGAAATACCTAAAACGTTTTGCTCTACTTTTTTTGCTCTTAGCATTAGGCATTAGTGTTTGGATAGGAAGCAAAGAATATCACGATGATGAAACTAGGCTGCAAATTAACGCAAGAAACCGAGGTTGGGAAGAAAACAAAGCTGTGCTTGAAAAAAAAATAGACCAACTTAAAGCTGAAAAAAGATCGTATGACAATAAAATAACAAGTTGCATCACGCAAAAAACAGAGTCAATTTCTGATGAAACAAAAGCTTTTTTATATACCATAAAAAACTACCATTCAGAGGTTGAAATACCCAAAACCGTAACTAATTATTATAATACCAATTCAAAAACCCCTACTTTTTCCGTTTTTAATTATGAAAGAAAAAATGACGAACTTTGGTTTGGATTTTATATAGGTTATCGTATTACAATGGTAACAGATTATGATAATTTAGTGATCCATTTTTCATATTCAGCAGGCACTGCGCATACCGCTTTTGGTACTATACATTATAATACTTTGACTAAAGAGGTAAGTACAACAGAATATTCCTATGGTACAGGCGCTGGCGGCACAACACTCTACTTAAATGGCGTAAAAGTTAAAGAAACATTTAAAGATTTTACAAATGAATAA
>DGBDCK_00340 hypothetical protein
ATGAAAAACACCCCTATACTTATACTATTCGCCTTTTTGTTAGCAGGTTGTGTATCAACAAAAATAACGAAAGAAGAAAAAGAAATTTTCGAAATTTTAAATAAAATAACCTACCAACACAACAATATTACCGATGAAGATATTGACTACCATACGATAGCGGGTTTTTTAAATGAAAATGAAATTTTAAAACTAAAAATTTGGAAGAGTACAGAGCCAACCTTGAAAAATTTTTATAATACAGAATGTATAGGTTGTTCAAATAACATCAACAAATTAACACCTATTTATAGAGTAGAAAAAGGTAACTTTGTTCACTTCGGTCTCAAAAAAAGTATAGGAATCGAAAATTTAGTATTCAATAAAAAAGGTAATTTCATTACACATTTTTTTACTTATCAAAGCTACTCTCAAGCACAAATTGAAAAAGAATTAAAAAAAAGAGGCAATGATACTTATGTAATAAGTGGAATTTTCCCAACAATAATAAACACCAACGAAATCCACCTAAAACATTTAGAATACAGCAACCAAACTGATAATAGCGAGTGGTACAACACCGCTTTTCCTATGGAGTTAGAATATTACATCAATGTAAAAGAAAAACAACACGTTTTGCGTTTCAAATTTAATGGCGGTTTTTATAGTTACCAAAAAGATGATAAAAATGACGACCACAGAATGATTCATTTCTTTGAACCTGAGTTTGTTGCAAATACAGTTGACTTTAACCAGCTATCAAGCTTTTCTTCTAAAACCAAAGGTTATTATGGAGAAGCAACTTTCTTTTTAATAAAAATAGAAAAAAAAATGAACCTAAGTGTAGTAATAAATTCAAAAATAGTAGAGAAAAAATTTCAGTTTTCAATATTAGAAAACAACTCCTTTAATACCATAGAACAATACGTAAATAAGCACAGCGAACTTTACACCACCTATAATAAAAACCTAGAAAAAGGCGAATATCTCATTCGGGTAATTAATGGCAAATCTACTTATTGGAATATGCCATTGTATGATTTAAACCTAAAAAAAATAATATTATAA
>DGBDCK_00345 hypothetical protein
ATGATAGGAAAACCAAAATTTGGGAATTGTTTAGAGTTTAGAAATGAAATAATCGATTTAGAAAAAATTGAAAATAAGTTTGGAATAAAAACTCCTCCAATCTATCGCTCATTTATTAATAATTTTAAGCAAATAACAGGAGAAATAGTAATCGACTCTACAAATAATGAATTGAAAACTCTTTCTTACTATGTTTATAAAAAATCAGATGGAACAGACACCTTATTTGAAGATTTTATGCCAATTGAACAATCATTGGAGAATTATGATAACTCAGATTCTTGGATTGAAAATAAAGTTATCCCTATTGGAAATCACTCACACGGAGGTGGGATTTTAATAGGAATTGACTCTTCAAATATGGATAAAATATACTATGAATATGATTCGGGAGTTGAATTGATTGAACCAGATATATTCTCTTTCATAAAAAATATGACTTTCGTAGAAAACGAAGAAGGAATCAAAAATAGTATTTATAAAAACTGGAAAGATGAATACTGGCGAGAACCAAAATAA
>DGBDCK_00350 Group II intron reverse transcriptase/maturase
ATGATTGATAAAATACTAGAAGTTACAAACCTTTTTAAAGCATCACGTCAGGTGGAGCGAAATAAAGGAGCGTGCGGAATTGATGGTATGAAAACAACGGAATTATCAGCTTTTATAGCTGAAAATCGTTCTGAAATACTCGAAATTATCAGCAAAAACGGCTACGTACCAAACTCAATTTTAGGAGTAATGATTCCAAAAGGAAAGGATAAAACCCGACTTTTAGGAATCCCAACAGTAGTAGATAGATGGCTACAACAAGCGGTAAATCAACAATTAATGGTTCAATTTGAATACGATTTTGAACCTTTTAGTTTTGGATTTAGACCGAAAAAGAACATCCAAAAGGCAGTATTACAAGCTCAACAGTATATCAATAATGGTTACCAAGATATTGTAGATATTGACCTGAAAGGGTTTTTTGATGAAGTAGATCATTGTATTTTATTACAACTTATTTATCGCAAGGTGAAATGTCGAACAACCATGCGTTTAATCCGAAAATGGCTAAGAGCTCCTATTTTAATCAATGGGAGACTTCAAAAGCGCAGAAAAGGAATCCCGCAAGGAAGCCCAATAAGTCCATTATTATCTAACATAATGTTAGACGTTTTGGATAAAGAAATGAAAAAAAGGGGTCTGTTATATGTCCGCTATGCGGATGATTTCAGCATGTATGCAAAGACCAAACGTGAGGCAAAACAAATAGGAAATATAGTATTTATCTTTTTAAGAGATACATTAAAATTACCTATAAACCGCGCCAAAAGTGGCATCCGCAGACCCGTAAATTTTGAGTTATTAGGACATGGTTTTGTGCCAATCTACAAAAAGGGCGTAAAAGGACAATATCAGCTTGTAGTAGCAAAGAAAAGTTGGGCAAAGTTTAAGCGTAATCTAAAGAGTATTACCAAGAAAACAAAGCCAATATCAGTATCAGAACGCTTAGAACGGCTTAATCAAGTCTGTCGAGGTTGGATGAACAATTACCGCTTAACGAGCATCTATGCAAAAGTAAAAAAGCTAGATGAATGGTTAAGAAATCGGTTACGATATTGCATTTGGCACGATTGGAAAAAGCTTGAAAGGAAGCGTAAAAACCTAATCAGATTAGGGATAGATAACGGACAAGCATATGCTTGGAGTAGAACTCGAATGGGAGGATGGGCGGTAGCGCAAAGCCCTATTTTAAAAACTACAATAACGAAATCTAGGCTTAAAAGAAGAGGTTATAAACCTTTGGTAGATTACATTAATAATTCACAAATTTCAATTTGGTGA
>DGBDCK_00355 Putative mRNA interferase YoeB
ATGAAGTATACATTCGTTGACGAGTCTTGGGAAGATTATTTGTATTGGCAAAAAACAGACAAAAAAAAGTTAAAAAAAATAAATGAACTTCTAAAAGACATTGCTCGAAATCCTTTTGATGGGATTGGAAAACCAGAAGCACTAAAACATAAATACGCAGGATTTTGGTCAAGACGAATTGATAGTGAGCATAGATTGATTTACCAATATCGAGAAGGAGAAATCTTAATTGCCAAATGTAGATTCCATTATAACTAA
>DGBDCK_00360 Antitoxin
ATGCAAATAACAACTGTTTCTGACTTCAGAAAAGATATTAAAAGTTACTTAGACAGAGTTATCAAAGACTTTGAAACATTAATAATAAATCGCGGAAAAGATTCTGGAATTGTAGTTATGTCATTGCAGGAATACAATTCTTTAATGGCTACAAATCATGAATTATCTTCACGAAAAAATGAATTAAGATTAGACTCTGCAATTGACAAACTAAAAAACGGAATGACCTTAAACAAAGACCTAATCGAAAATTAA
>DGBDCK_00365 Group II intron reverse transcriptase/maturase
ATGATTGATAAAATACTAGAAGTTACAAACCTTTTTAAAGCATCACGTCAGGTGGAGCGAAATAAAGGAGCGTGCGGAATTGATGGTATGAAAACAACGGAATTATCAGCTTTTATAGCTGAAAATCGTTCTGAAATACTCGAAATTATCAGCAAAAACGGCTACGTACCAAACTCAATTTTAGGAGTAATGATTCCAAAAGGAAAGGATAAAACCCGACTTTTAGGAATCCCAACAGTAGTAGATAGATGGCTACAACAAGCGGTAAATCAACAATTAATGGTTCAATTTGAATACGATTTTGAACCTTTTAGTTTTGGATTTAGACCGAAAAAGAACATCCAAAAGGCAGTATTACAAGCTCAACAGTATATCAATAATGGTTACCAAGATATTGTAGATATTGACCTGAAAGGGTTTTTTGATGAAGTAGATCATTGTATTTTATTACAACTTATTTATCGCAAGGTGAAATGTCGAACAACCATGCGTTTAATCCGAAAATGGCTAAGAGCTCCTATTTTAATCAATGGGAGACTTCAAAAGCGCAGAAAAGGAATCCCGCAAGGAAGCCCAATAAGTCCATTATTATCTAACATAATGTTAGACGTTTTGGATAAAGAAATGAAAAAAAGGGGTCTGTTATATGTCCGCTATGCGGATGATTTCAGCATGTATGCAAAGACCAAACGTGAGGCAAAACAAATAGGAAATATAGTATTTATCTTTTTAAGAGATACATTAAAATTACCTATAAACCGCGCCAAAAGTGGCATCCGCAGACCCGTAAATTTTGAGTTATTAGGACATGGTTTTGTGCCAATCTACAAAAAGGGCGTAAAAGGACAATATCAGCTTGTAGTAGCAAAGAAAAGTTGGGCAAAGTTTAAGCGTAATCTAAAGAGTATTACCAAGAAAACAAAGCCAATATCAGTATCAGAACGCTTAGAACGGCTTAATCAAGTCTGTCGAGGTTGGATGAACAATTACCGCTTAACGAGCATCTATGCAAAAGTAAAAAAGCTAGATGAATGGTTAAGAAATCGGTTACGATATTGCATTTGGCACGATTGGAAAAAGCTTGAAAGGAAGCGTAAAAACCTAATCAGATTAGGGATAGATAACGGACAAGCATATGCTTGGAGTAGAACTCGAATGGGAGGATGGGCGGTAGCGCAAAGCCCTATTTTAAAAACTACAATAACGAAATCTAGGCTTAAAAGAAGAGGTTATAAACCTTTGGTAGATTACATTAATAATTCACAAATTTCAATTTGGTGA
>DGBDCK_00370 hypothetical protein
ATGCAAAGTAGGAGAATTAATGAAAAGAAAGATGAGGAAATTAACCTACTTGTTGAGGCAAAAAATAATAAGGAAATATCAAAAATAAAATCACCAATAACTCAGAACCAAGAAGAAGTTCCAATTAAAGGAAACTCCAACAAAATCACAAAATTAAGCGTTGAAGAATTAAAAGAGAGATATATTAAATCTGAAAAATGGGCTATCAAAGATTTGGAACTAGAATATAATGTTCATTTTAAAACAAATCAAGTTATTTCTTCAAATGGAATAAAACTTGAACTTGATGCGTATGCTATTACACAGAATCAGGCTATTATTTCTGAAGTTAAATATTGGCAATCAGATAAAGCTACTAAACCACTTTTATTAAATCTTCAAAAATTTATTTTAAAATTTGACCAATTCCAAAGAGCTTTTAAAAGTAGAAACCTTGAATTAATAATAGTTATTGTATTTGATAAATTAACTGAAAAAAATACTCAAGCTATAAAGAAATTTGTAAATGAATTAAATGATAAAGTAAAGATTCAATTTAAAGAATATGAAAATTTACTAAACGATTATAAAGAATAA
>DGBDCK_00375 Transposase
GTGCCTAGAACAAAAAACTATCATATTACAACGAATTCTAAACATCATTTTTATAAGTATAAAAACCTTGTATCAAACAAAATTCCTACCAGAGCGGAACAACTCTGGGTAACAGATATTACCTATATAAAAACAGAAAAAGGTCATAATTATTTAGCTTTAGTAACAGATGCATATTCTAAGAAAATAATGGGGTATAAATTAGACACACACATGAGGACATCGCTTTGTATAGATGCACTCAAAATGGCTATCAAAAATCGAAAATATCCGAATGAAAAACTAATTCATCATTCGGATAGAGGACTACAATATTGCAATCCGACTTATACCCTATTTGCTGAAAAAAATGGTTTAATTATGAGTATGACTGAAAAATATGATCCATATGAAAATGCTATCGCTGAAAGAATTAATAGAACTTTAAAATATGAATATGGTTTGAAACTAACAATTAAAAACACTATTTTAGCAAAGAAAATTACAAAAAGTGCTATTAATATTTATAACAACCTTCGTCCACATTTAAGTCTCGATTTAAACACTCCAAAGAAGGTTCATATAAATCAAAATATCGAATATAAATCGTATCGAAGAAATAAAAAAAATCTGGAATTATTAACCTTATAA
>DGBDCK_00380 Transposase, ORF A, IS3 family
ATGGACACAAAGACAAAACTACCCTGCCGAAAAAAGAACTACAATAAAGTAGGTTTTGAACTCAAATTATTCATCATTGACCAAATTCATAATGGACGTATTTCTGTTAATTACGCCGCTAAAAAATACGATATTTCTAGAGCTACAATTCAGTACTGGATCAAAAAATATAGTACTTTTGAACAAAAAAAATTAGGCATGAGTAAACAAGATGAAATCAAAAAACTCAAAGAGAAAATTGAAGAACTAGAGTTTGTAAAAGATTTTCAACAAGATATTATCGCTGATATGGAAATCATTACTGGTGTCGATATGTCAAAAAAGTCATTGCCCAAAACATTAGCAGAAGAGATTCAAAAAAAGAAGCAAAACCGTTTAAAAGAAAATGGTTAA
>DGBDCK_00385 Peptidase
ATGAAATACATTACAATATTTGCTTTTTTATTAATATTTACGAATTGTGAAGCCCAAGAAACGAAACTTCTACTTAGTCAAAAATTAATATCTGATTTATCAGAAACACCAATTTTTCCAAGATTAACAGAAGAAGTAAATGGACAAACTGAATGGAAAGAAGATTTCAAATATTTAGATAGCATTGAAATTTATGGAATCAGTTATTTAAGCGATGGTTTGAAAATAAATGGGTTTATGGTTAAGCCAAAGAAAAAAGGAAAATATCCTTGTGTAATATATAATCGTGGTGGAAATAGGAATTTTGGCTCACTTAAAATTGTTCACGGAGCAATTACACTTGGTCAAATTGCAAAAGAAGGTTATGTTGTAATTGCAAGTCAATATCGTGGAAATGGGGGAAGCGAAGGACAAGAAGAATTTGGAGGAAAAGATGTTAATGATGTAACAATTCTAACGGAAGTCTTGCAAGAAATAGAAGATGCTGACACGAGTAAAATTGGAATGTATGGTTGGAGTCGTGGTGGAATGATGACTTATATAGCATTAACTAAATCTGACAAGATAAAAGCAGTTGTAGTTGGAGGAGCAGTTTCTGATAGTTTTAGTTGTATTAAAGACCGACCTGAAATGGAAACTAGTGTTTTATCAGAACTTATTCCAAACTATGCTGACAATAAAAATGCTGAATTAGAAAAAAGGTCTGCAATAAAATGGGCTGACAAATTTCCAAAAGATGTTCCAATTTTAATGTTACACGGAAATTCTGATTGGCGAGTAAAACCAGAACAAAGCTTAAATCTAGCGTTGGAATTTGAAAAGAATAGAGTTACGTACAGACTCATAATGTTTGAAGGTGGCGACCACGGAATTTCTGAACATAAAGAAGAAGTCAATGAACATGTTCTAAAGTGGTTTGATAAGTATTTAAAGAACGATGGAACTTTACCAAATATGGAATATCACGGAAGATAA
>DGBDCK_00390 Transcriptional regulator
ATGGGAAAATCAATAAACGCAAAAGAATTAATAGCTAAACGATACGGAAAAGAAGGCTCTAAAGAACGTGAAGAATTTAGAGAAAATGCTTTTTCTTATTATTTTGGTGAAATAATAAAAAATAGAAGAAAAGAATTGCATATGACTCAAGATAATTTGGCTGAAAAAGTGGGAAAAAAAAGACCATATATCTCTCGAATTGAAAATGGAGAAGATATTCGATTATCTAACTTTGCACTTCTTGCCAATGCTTTAGGATTATCAATTAAATTAACAGCTGAATAA
>DGBDCK_00395 Addiction module toxin RelE family
ATGAGAGAAATCGATATTACAGAAGAATGTTTGGACTTTATCGACAACCAAAATAAAAAGGTTGAACTAAAATTCTTCCAGCTAATTGAAGTTATTGGAGAAATAAAAATTGTTAATTCTAATTTTCTAAAAAAATTACAATCAACAAAATTTTATGAATTACGTATAAAAGCAGGAAATGAATATCGAGTTGTAATCTTTGCTATCGACCATCTAAATTTTAATGAATCAACAAAAGCTGTCTGCTTATGTGGTTTTCAGAAAAAAGGAACTAAAGATTATAAAAAAGCTATCAAACAAGCAGAAAAAATATTAGAAAATTATCTAAAAGAAAAGTAA
>DGBDCK_00400 Mrr-cat domain-containing protein
GTGAATTGGAAAAAATATGAAATTGAAATTCTAACTTATTTTCAGGAAACTTATCCTGAAACTACAATTACGTTTGACAAAAAAATCATTGGAAAATTCTCGAAAGTAGAAAGGCAAATTGACATCTTTATTGAAGGTGAAATTGCTGGATACGAAATAAAAATTGTAGTTGACTGTAAGTACTTCTCGAAAAATATTGACGTAAAACAAATAGAATCGTTCTGCTCAATGGTTGAAGATGTGGATGCTCACCAAGGTGTATTAATCACAAAAAAGGGTTATTCAAAGGCTGCAATTAACAGAGCATATTACGGAAATCAAAAAGTAGAATTAGACATCATTAATTTTGACAAAATCAAGGAATCCCAAAGTTTTACAGCGATTCCTTATGTCGGGAATTTTTCTGTCATTATTCCTGCACCATTTGGTTGGGTTCTAGATTTAAAAGATTCAATTAATAATTTTGCTACATTATTTCAAAGAGGATTAACTTTAAAAGAAGCACAGAAAAAAAATGAATGGATGTATGTGCAATTTTGGAAAAAAGAAAAATCTATTCTCACAATTGATAACTTAATAGAGTTCCAAAACGAATATATTCAAGAAAACTCAAAAGCAGAATTTGAATATAAATCTGGACCAAAAAGAAAAGACAATAATCATACTAAAATCAGAATTGCAGATGTTGAATTATATCCTTCATTAGAAGTGACAGGATATATCGAATTTGATAATGTCATTTTTTATATAGTTCTATTTACACCTATCGAATTATTAAACAAAAATTTAAGAAAATTACAACATTTGCTTTCTACAGCACTTCCTTTGAAAATTAAATTTGACAACACGAAAGTAATAGAACAGTCGTTAAAAGAGATTCCTTATATCAACGATAATGAAGAAAAATCTAGTAAGTTTTATCAAATTGCTGTTTGGTTCAAAGAAATGAAGGACAAGGAAAATGAAATACTTTATTTAAAAAAATCATTAGAAAAATTCCCCAACTATTCTTCTCTAAAAAGTATCATAAACGAATCATTACATATAGGAGATTATAAAGAAAGTAATAAATATTCTATAATATTTAGTGATATTGAATCAAAAAATCCTCGGACATTTCAAGATTTAATAGAAATATATCTAAACCATTCAGAGCCTCAATTAATTGAAACATTTTTAAAAGATTTAAGAAAAAAATATACTGAATTAGAAACATTAGGAAATATTAATTTCCATTTAGGCATTTTAAATTCATTATTAGGAAAAGACAACAAAGCAAATTCATATTTTAAGTTAGCCAAAAAAGATTTTAAAAAAGTCTTACCGAAAAAACCATCACGTATTCAAAGCCTTAAATGA
>DGBDCK_00405 hypothetical protein
ATGAACTTTAATCAATATTTAGGAAAATATGTTTGTGGAAATCTATCTGAAATGGATTACCCTGAACTTGCTGTTACTGGACTTTTAGAAGGTTTTGACTCAAAATATCTTGGGATTTTAGCAGCAATGAATAGAACTGACGAAATATCTGAATTGAGAAAGTATTTAAAGTGGACAATAGAAGAATTGAATATTGAAATCCCTACAAAACGTGAAGCTGCACTACTTTATACAAGTGGAATAATAAATGAAATTTTAGAAGAAAAAAAAGAAATCATAAAAGGAGTTTCGGAAATTAAAAATGACGCATTATTTAGTTATGATTTTTTCTCTGAATCAGATAAATACTGTTATGATAGTATCGGATTTGAAAATATTCACGGGCTTTTTGTCGAATATTATGATTCGTTAGATGAATTAAACGTTGATAAAAAACATATAGAAGACACTAAAAATGAGATATTAGCGGAATTAAAAAAATGGAAATCGAGATTAAAAAACGTTGTACAACACCGTATATAA
>DGBDCK_00410 hypothetical protein
ATGAAGTTATTTCCAACAATCGAAGAAGTATTTAAAGAACCAAAGGAATATTATAAATATATCTTTTTCCCATTATTGACTATTGATTTAAGAGAGCACAATCTTGGTGAAGGATTAGTTCATTTCGTTTCCGTTTGGGGAAATGGAGACCCTGATGATGAATTAGACCCTGGAAACTTTGAGTATAATTATATAAAATTTATTCGTGAAGGAGATAAGTATAAATTTAATGGAAAATTAGAAGGAATTGAAACTTTTAAGTCTGTGGAGAAATGGTACAAAGAAGCAGATAAAGAGTATCAAGAAAATAAAATTGACTATTTAAAACAACGGGAGCGAAATCAAGTTGCTGAAAGTAATTTAAATCAAAGTCTAGAAAAAAGAGAAAAAGTTGACTTTGACTATTACCACTACTCTAAAGGACTTTTTAACTATTGGATAACACGTGATAAGTATTTAGAAACTGAAAAATTTATTCAAGGAGGTTTCTATTCTGACGCCAATAGTGGACACGAACGAGAAATATTTGAACAAATTGGTGGAGAAATTGACTATGATGAATTTGAATATTTTATTGAGCTATTAGAAAACAATGATGAAAGTAAAGAAACAAAACAGTTTATTGGTTCCTTGACTGGCTATAATTATTTAAGTTTTGGAGAAGATAGAATCCATTTGTTTTTAGACAAAAAGAAAAATGAAATTTTAATCTATGCAGATTGGAGCTAA
>DGBDCK_00415 Group II intron reverse transcriptase/maturase
ATGATTGATAAAATACTAGAAGTTACAAACCTTTTTAAAGCATCACGTCAGGTGGAGCGAAATAAAGGAGCGTGCGGAATTGATGGTATGAAAACAACGGAATTATCAGCTTTTATAGCTGAAAATCGTTCTGAAATACTCGAAATTATCAGCAAAAACGGCTACGTACCAAACTCAATTTTAGGAGTAATGATTCCAAAAGGAAAGGATAAAACCCGACTTTTAGGAATCCCAACAGTAGTAGATAGATGGCTACAACAAGCGGTAAATCAACAATTAATGGTTCAATTTGAATACGATTTTGAACCTTTTAGTTTTGGATTTAGACCGAAAAAGAACATCCAAAAGGCAGTATTACAAGCTCAACAGTATATCAATAATGGTTACCAAGATATTGTAGATATTGACCTGAAAGGGTTTTTTGATGAAGTAGATCATTGTATTTTATTACAACTTATTTATCGCAAGGTGAAATGTCGAACAACCATGCGTTTAATCCGAAAATGGCTAAGAGCTCCTATTTTAATCAATGGGAGACTTCAAAAGCGCAGAAAAGGAATCCCGCAAGGAAGCCCAATAAGTCCATTATTATCTAACATAATGTTAGACGTTTTGGATAAAGAAATGAAAAAAAGGGGTCTGTTATATGTCCGCTATGCGGATGATTTCAGCATGTATGCAAAGACCAAACGTGAGGCAAAACAAATAGGAAATATAGTATTTATCTTTTTAAGAGATACATTAAAATTACCTATAAACCGCGCCAAAAGTGGCATCCGCAGACCCGTAAATTTTGAGTTATTAGGACATGGTTTTGTGCCAATCTACAAAAAGGGCGTAAAAGGACAATATCAGCTTGTAGTAGCAAAGAAAAGTTGGGCAAAGTTTAAGCGTAATCTAAAGAGTATTACCAAGAAAACAAAGCCAATATCAGTATCAGAACGCTTAGAACGGCTTAATCAAGTCTGTCGAGGTTGGATGAACAATTACCGCTTAACGAGCATCTATGCAAAAGTAAAAAAGCTAGATGAATGGTTAAGAAATCGGTTACGATATTGCATTTGGCACGATTGGAAAAAGCTTGAAAGGAAGCGTAAAAACCTAATCAGATTAGGGATAGATAACGGACAAGCATATGCTTGGAGTAGAACTCGAATGGGAGGATGGGCGGTAGCGCAAAGCCCTATTTTAAAAACTACAATAACGAAATCTAGGCTTAAAAGAAGAGGTTATAAACCTTTGGTAGATTACATTAATAATTCACAAATTTCAATTTGGTGA
>DGBDCK_00420 hypothetical protein
ATGAAATCAGAAATCGAAAAGTTTAAAACGTTTAAAAATATTTGTTCTGAAAATAATATAGTAACACATTTAAAAAGCTTCTATAAGTTTTGCAACAGAGCTTCATATTTCAATTGGCAGGAAGATAAGTTATTTTATGAGTATGCACCACTTGAATTACGTAGCCGCTCTAATTATTCAATAAAACACTTGTTTGAAAAATTTGAGAAATGGAATACAGGAGAAAAATATTTTCTTTGTTGGGAGGCTGGAGGTTACTACTCTTCAGAGATAGTTGTATCTGAGACAATGAATAAAGCAAAGTATAAATACTCAAGAACAAACGGAGTACCTTATTTAGACGTAAGGTGTCAATTGGATTACTCTAATTGCCTATAA
>DGBDCK_00425 Group II intron reverse transcriptase/maturase
ATGATTGATAAAATACTAGAAGTTACAAACCTTTTTAAAGCATCACGTCAGGTGGAGCGAAATAAAGGAGCGTGCGGAATTGATGGTATGAAAACAACGGAATTATCAGCTTTTATAGCTGAAAATCGTTCTGAAATACTCGAAATTATCAGCAAAAACGGCTACGTACCAAACTCAATTTTAGGAGTAATGATTCCAAAAGGAAAGGATAAAACCCGACTTTTAGGAATCCCAACAGTAGTAGATAGATGGCTACAACAAGCGGTAAATCAACAATTAATGGTTCAATTTGAATACGATTTTGAACCTTTTAGTTTTGGATTTAGACCGAAAAAGAACATCCAAAAGGCAGTATTACAAGCTCAACAGTATATCAATAATGGTTACCAAGATATTGTAGATATTGACCTGAAAGGGTTTTTTGATGAAGTAGATCATTGTATTTTATTACAACTTATTTATCGCAAGGTGAAATGTCGAACAACCATGCGTTTAATCCGAAAATGGCTAAGAGCTCCTATTTTAATCAATGGGAGACTTCAAAAGCGCAGAAAAGGAATCCCGCAAGGAAGCCCAATAAGTCCATTATTATCTAACATAATGTTAGACGTTTTGGATAAAGAAATGAAAAAAAGGGGTCTGTTATATGTCCGCTATGCGGATGATTTCAGCATGTATGCAAAGACCAAACGTGAGGCAAAACAAATAGGAAATATAGTATTTATCTTTTTAAGAGATACATTAAAATTACCTATAAACCGCGCCAAAAGTGGCATCCGCAGACCCGTAAATTTTGAGTTATTAGGACATGGTTTTGTGCCAATCTACAAAAAGGGCGTAAAAGGACAATATCAGCTTGTAGTAGCAAAGAAAAGTTGGGCAAAGTTTAAGCGTAATCTAAAGAGTATTACCAAGAAAACAAAGCCAATATCAGTATCAGAACGCTTAGAACGGCTTAATCAAGTCTGTCGAGGTTGGATGAACAATTACCGCTTAACGAGCATCTATGCAAAAGTAAAAAAGCTAGATGAATGGTTAAGAAATCGGTTACGATATTGCATTTGGCACGATTGGAAAAAGCTTGAAAGGAAGCGTAAAAACCTAATCTGTATTGTCCTGAAATAG
>DGBDCK_00430 Transposase
GTGCCTAGAACAAAAAACTATCATATTACAACGAATTCTAAACATCATTTTTATAAGTATAAAAACCTTGTATCAAACAAAATTCCTACCAGAGCGGAACAACTCTGGGTAACAGATATTACCTATATAAAAACAGAAAAAGGTCATAATTATTTAGCTTTAGTAACAGATGCATATTCTAAGAAAATAATGGGGTATAAATTAGACACACACATGAGGACATCGCTTTGTATAGATGCACTCAAAATGGCTATCAAAAATCGAAAATATCCGAATGAAAAACTAATTCATCATTCGGATAGAGGACTACAATATTGCAATCCGACTTATACCCTATTTGCTGAAAAAAATGGTTTAATTATGAGTATGACTGAAAAATATGATCCATATGAAAATGCTATCGCTGAAAGAATTAATAGAACTTTAAAATATGAATATGGTTTGAAACTAACAATTAAAAACACTATTTTAGCAAAGAAAATTACAAAAAGTGCTATTAATATTTATAACAACCTTCGTCCACATTTAAGTCTCGATTTAAACACTCCAAAGAAGGTTCATATAAATCAAAATATCGAATATAAATCGTATCGAAGAAATAAAAAAAATCTGGAATTATTAACCTTATAA
>DGBDCK_00435 Transposase, ORF A, IS3 family
ATGGACACAAAGACAAAACTACCCTGCCGAAAAAAGAACTACAATAAAGTAGGTTTTGAACTCAAATTATTCATCATTGACCAAATTCATAATGGACGTATTTCTGTTAATTACGCCGCTAAAAAATACGATATTTCTAGAGCTACAATTCAGTACTGGATCAAAAAATATAGTACTTTTGAACAAAAAAAATTAGGCATGAGTAAACAAGATGAAATCAAAAAACTCAAAGAGAAAATTGAAGAACTAGAGTTTGTAAAAGATTTTCAACAAGATATTATCGCTGATATGGAAATCATTACTGGTGTCGATATGTCAAAAAAGTCATTGCCCAAAACATTAGCAGAAGAGATTCAAAAAAAGAAGCAAAACCGTTTAAAAGAAAATGGTTAA
>DGBDCK_00440 hypothetical protein
ATGTTAGAGATATTTAAGGCTTCAACGGAAAATGTACGAGAACTTAAAAAAAATCGGAAAAAAATCAATCAACTTATTAATCGGTCTATAAAAAATAAGTCAAAAGATATGATTCCTGTTTTAACTAAAACTTATGCTTTAACATATTCAGCATTTGCTGAAACTTGCTTCTTAAAAACAATACATACCCCATACGGATTTTCAGAAGATTTAATCAAACAGATTTCTTCAAAACGAAATTTAGAAAAGAAATGGAATAAATGTATCGAATTAGCTTTTGAACAAATTAAAAATATGACCAATCTCGGAGAGATTCAAAACAAAAAGAAAAGATTGAAAAATCTAATAAACGAATATGTTATTAAACCAAGCCAATTAAGAAATAAGATTGCTCACGGACAATGGAAAAGTGCGTTAAATACTGAAAACACGAAAATCAACTTAATAACAACTAAAAGAATTAAGGAATTAGATTTTGTACAAGTTGATAACCTATTTCTAATTTATGAAAAGATATCTCAAGTAGTTGAGGATTTAATTGAATCTCCACATAAAACCCATTTTAGAGATTTTTACATACACTTAACAGAATTAGAAGAATTGGTTGAGAAAACTAAAAATTGGACAATTGAAACAAAAACAAAAGTTCTAATAGAAAAATTTGAGAAACAAAAAGCCTACACATAA
>DGBDCK_00445 (pseudo) tRNA-Xxx
ACTTGTAGTTTAACAAGGTAAAACACCCAGAAATGGGGAATCCCGGTTCGATTCCGGGCGGGT
>DGBDCK_00450 5'-3' DNA helicase
ATGGCTAAAACAGAAACTCTAAAACTCGATAAGGATAATATTCAATTTAATAATGCAACTGAATTTATTCAACAAACTAATGAATTATTATATTTAACGGGAAAAGCAGGAACAGGAAAAACAACATTCCTAAAACATATAAAAAAAATAACAGAAAAAAACACTGTCATTTTAGCACCAACAGGAGTTGCTGCAATTAATGCTGGTGGAGTTACAATTCATTCATTTTTTCAAATTCCTTTTAGTCCTTTTTTACCAAATGATTTACGCTTAAGAACAAATTCTTTCAATACTGAAAGTAAAGAAACCATTTACACTACTTTTAAATATCAAGAAGATAAGAAAAAAATAATTGAAAACTTGGAGTTATTAATCATTGATGAAATTTCAATGGTTAGATGTGATATTTTAGATATTATCGACAAAATTTTACGTGTTTTCAGAAAAATAAATCATTTACCTTTTGGTGGTGTTCAAGTAATTTTAATTGGAGATACTTTTCAATTACCACCAATTGCAAATGGTGATGAATGGAGTATTTTATCGCAGTTTTATAAAACACCTTTTTTCTTTAGTTCAAAAGTTATAGAACAAAATAAACCTACATATATTGAACTTAAAAAAATCTATCGCCAAAACGAACAAGAATTTATAGATTTACTAAACAGAGTTAGAGTGAATAAAGTCAATTCAAATGATTTTAGTATTCTTAACTCTAAATACAACCCTACTTTTTCATCAAATGGAAGTGATTATATAATTTTAGCCACTCATAACAGAATTGTTAATCAAACAAACCTCACTAAACTAAACCAATTAAAAACAAAAATTCACACATTTGAAGCAAATGTAAATAAAATATTTCCAGATAAAATTATGCCAACTGATAGATTTTTAAAACTTAAAGTAGGTGCACAAATAATGTTTATTAAAAATGATATTGGAGACAATAAAAGATATTATAATGGGAAAATTGGTAGAATAAAGGAATTAGAAATTAATAAAATTGTAGTAGTTTATCGCAATAAACAAGATGAAGAAAAAACAATTATTGTAGAAAAAGCAGAATGGGAAAATATCAGATATACATATAACAAAGAAAAAAAGAAAATTGAAGAAGAAATCATTGGGACTTTTGAACAATATCCAATTAGGTTGGCTTGGGCAATAACAGTTCATAAAAGTCAAGGTTTAACATTCGAAAAAGTTATAGCTGATTTAGGTAGTTCTTTTGCGTCAGGTCAAGTTTATGTTGCTCTTAGTAGATGTACTTCTTTTAGTGGATTAGTTTTAAAAAGTCAGTTACATCAAAATGCAATTAAAACTGATTTAAGAGTTCTTGAATTTGCGAAAAATGAAACACCAAACACATTAATTGCTGAACAACTAAGTACAGGAAAAGCAGACTTTAATTATAAAAAATCAAGAGAATATTTTAATAAAGGAAAATTTTCGAAAGCCTTTACTTTCTTCAAAAAAGCATTGAAATACAGAAATGATATAGAAACAGACACTTTCAATAAATTTGTAGAAATTCAAGGAAAAAGACTAATTACCTACAAATCAAAATTTGAAAAACAACAAAATTGTTATAAAATTATTGAAGAAAAACTTAAAAATAAAGAAAATGAATTTAATGATTTAGCTGAAGGTATAGGCGAAACTATCAATTTAAATACACAACAATATCTTAATCAAATTCTAGATTTAGAATACAAAATTTCTGATTTACATATAAATTTAGGTGAAAAAAACCAAAAAATAACTGAACATAATTCTACAATCGAACTTTTAATAAAAAAAACAGAAGAATTTGAAAGCAAATATATTCGACTTGAAGAAAAATTAAAAACAACTGAACAAGAACTAAAAGTATCTAAAACAAAAATTAATGGACTTGAGGTAAGATTAAAAAACAGTCAGATAATAGTTGAAAAATATGGAAGAAAAAATGAATCCTATAAAAGGGAGGTTGAAAGAATAAAGGAACTAAAATGGTACGACAAATTATTGGGAAAGCAATAA
>DGBDCK_00455 Group II intron reverse transcriptase/maturase
ATGATTGATAAAATACTAGAAGTTACAAACCTTTTTAAAGCATCACGTCAGGTGGAGCGAAATAAAGGAGCGTGCGGAATTGATGGTATGAAAACAACGGAATTATCAGCTTTTATAGCTGAAAATCGTTCTGAAATACTCGAAATTATCAGCAAAAACGGCTACGTACCAAACTCAATTTTAGGAGTAATGATTCCAAAAGGAAAGGATAAAACCCGACTTTTAGGAATCCCAACAGTAGTAGATAGATGGCTACAACAAGCGGTAAATCAACAATTAATGGTTCAATTTGAATACGATTTTGAACCTTTTAGTTTTGGATTTAGACCGAAAAAGAACATCCAAAAGGCAGTATTACAAGCTCAACAGTATATCAATAATGGTTACCAAGATATTGTAGATATTGACCTGAAAGGGTTTTTTGATGAAGTAGATCATTGTATTTTATTACAACTTATTTATCGCAAGGTGAAATGTCGAACAACCATGCGTTTAATCCGAAAATGGCTAAGAGCTCCTATTTTAATCAATGGGAGACTTCAAAAGCGCAGAAAAGGAATCCCGCAAGGAAGCCCAATAAGTCCATTATTATCTAACATAATGTTAGACGTTTTGGATAAAGAAATGAAAAAAAGGGGTCTGTTATATGTCCGCTATGCGGATGATTTCAGCATGTATGCAAAGACCAAACGTGAGGCAAAACAAATAGGAAATATAGTATTTATCTTTTTAAGAGATACATTAAAATTACCTATAAACCGCGCCAAAAGTGGCATCCGCAGACCCGTAAATTTTGAGTTATTAGGACATGGTTTTGTGCCAATCTACAAAAAGGGCGTAAAAGAACAATATCAGCTTGTAGTAGCAAAGAAAAGTTGGGCAAAGTTTAAGCGTAATCTAAAGAGTATTACCAAGAAAACAAAGCCAATATCAGTATCAGAACGCTTAGAACGGCTTAATCAAGTCTGTCGAGGTTGGATGAACAATTACCGCTTAACGAGCATCTATGCAAAAGTAAAAAAGCTAGATGAATGGTTAAGAAATCGGTTACGATATTGCATTTGGCACGATTGGAAAAAGCTTGAAAGGAAGCGTAAAAACCTAATCAGATTAGGGATAGATAACGGACAAGCATATGCTTGGAGTAGAACTCGAATGGGAGGATGGGCGGTAGCGCAAAGCCCTATTTTAAAAACTACAATAACGAAATCTAGGCTTAAAAGAAGAGGTTATAAACCTTTGGTAGATTACATTAATAATTCACAAATTTCAATTTGGTGA
>DGBDCK_00460 hypothetical protein
ATGCAGTTCAATCGAAAAAAAGCTTTGAGTGGTAGAGATAGAAATTCAGGATATTTTGTAGCTAAAGATTTTAAAATAGTAAATGGAGCACAAACTGTTGGTAGTATTGGTTCGTCATTTGAACTAGGAATTGAAAATGTAGATAATACGAGTGCTTTCATCAAAATTATTTCTCTAGAGAATTGTCCTGATGGATTTGGAACAAAAATCACAAAAGCATCTAACACTCAAAATAAAATAGATAAAAAGGATTTTGTTTCTCTTGACCCACAGCAAGGAAGAATTAAAACAGAACTAGCTTTAGAAGGTATTACTTATCATTTTAAAAGAACAGACTTAAATGTAATTTTAGATAATGAAAACTATACTATTGAAGAAGCTACCATTTCTCTAGCTTGTTTTAACTCAGATGTTAGCTTAGCTGTACAAGCTAAACGTGAAATAGGTAAATTATGGGATGATATTACTAAGAAACCTTATATCGATTTATTTAATTCTGAAACTAGGTCTTTTGAATTAATTAGAACAATTAAAGTCTTTCGACTAGTTAATGAAATTTTGTTGGAGCTACAAAAAACTTCATCTGGTAGAGAAAAAAGTCATTATATACACTCAAATAGATTCATTTTACATATCATTTTAAATTCAATATCAAGAGATAATATTTTAAATCCAAACTTTGATTTTGACACAATTTTAAGTGAAAATTTCAGACAATCCATTAAAGATAATATTGAAAATTCAAAAAACTTGGTCGAACTTAAATATCCTAACTCTTTAATACATCAAGTATATAGAAACTTTAATAAATGTAGAGAGCTAAAAGTAGAATTAAACAAAAACTAG
>DGBDCK_00465 hypothetical protein
ATGAGTAAATTACACGTAAATCATATAAAAGTAAGATTAAAAGAAATTTACTCTGATTTAATCGATTTGGATGATGTTAAACATAAAAAGGAAGAAGATGTTGAAAATCATTTTTTAACAAGAGCTTATACAGCATATACACTTCAAGTTCTTAGTGGATTAGCTCCAGAAATATGCTCTGCAAATATTGTTGATGGATATAAAGATAATGGAATTGATTTGATACATTATGATAGTCAGAGTAAAAATCTATGGATTATCCAATCTAAGTTTATAAAAAATGGAAATGGAGAACCTGATTCTGGAGAAATTCTAAAATTCACAAAAGGAATCAGAGATTTAATTGACCTTAAATTTGAAAGATTTAATGACAAAATTAAAAATAAAGAAAATGATATTTTAAGTGCTTTAGACGACCACTTAGTAAAATTCCGAATTGTATTAACATACACAGGTAAAGACAACATCTGTGATAATTCGAATAATATCATTTCAGATTTACTAAATGAATTAAATGACCCTTCTGAATTAGCTACTTATCAGACCTTTTCTTTAAATTCCGCCCATAAATCATTAGTTGGTGGTTTAGAAGGTGACCCTATTGATGCTGAAATAGCTCTAAGTAATTGGGGATTTATGGAACATCCTTATAAAGCATTTTATGGAATAATTAATGCTAGTAACCTTGCTTCTCTTTGGGCTGAAAATAGAACTAGATTATTTTCAGAAAACATTAGAGATTTTGTCGGTTTTTCAGACGTAAATGAAGATATAATTAATACAATTAAAAACGACCCTGAACATTTTTATTATTTTAATAACGGTATAACTGCATTATGCAGTTCAATCGAAAAAAAGCTTTGA
>DGBDCK_00470 hypothetical protein
ATGAGTGAAAAAAAATCAAAATATTCTTCTATAAGTAAAATAGGTCCAATGTTTAAAATTGAAGGAGGGATTATTTTTTTACATCCATTTAAATCTAAACCATTAAAAGGATTTAACTCAGAAAATTCATTTAAGAACTCTGAATTATTTTTAAATTCAATTTCTGAAAGAGCGAATAAATGGTTTGAAAAATTCCCTGAATGTTGCGACAATCATAAACAATTATCAGAAATGGAAGGTTTTGATAAGAAAAAATTTGATTTCATTCCTAACCAAATTTTAAACAATGTTAAATATTTTGGATACGCATTAGAAACTTTTATTGATAAAGAAGAAGGAATAAATGAAATTAAGGATTATCTAGACTATTTAAAACAAAGTTTTGGAAACCCAAATATTGGTGGACATCTTTTTGAAAATAACGTTAAACACTTCATTGAAAACGGTTCACTAACTGACAAGAGTTTTACTGATGACCAACGAATAGAATTATTACAACATTTTGAACCTGTAAAACCACCTATTGATTTAGAAGAAAGAGATATTGAATCTTTATATACAATTTTCCAAAACTGGATTGATGCTATTCCTAATATTGGTCAATTTAAAGAATTGAAAAGCAGGTTTAAAGGAAAAGTACCTATGAATATATTTGCTGTTGAACCAAAAACAAACAAATATTTGGGCACAACTTTATTCAAAACTAGAAGTAAAACTGAACTATTAAAGTTTCTAATAAATCTTACAAATGATATTTTAACAATATCAAGAAATGAGGTTAAGAAAGAGAATTATAATAAAAACGAAATCATCATTATTGCAGAAGAAAGGTTAAGAATTAAACAAAATATTCTATTAAATAAAAGCACTAATGAATTAGAATCGAATTATCTTGATTTAATTGAAAATTGGCTATCTATGGTGATAGAATTTTATCAAGTTATAAATCAAGTGATTCAAGAATCAAATAATGAATCTATATCTAGTAACATAAATAATGCTATAATAAAAATAGATGAAATTAAAATTGAATTATCTTCATTTTGTAATTCTGAAAATGTTTTAAATTGGCTTTCCAATCCATATCCAAAAAATTCAATGGATAGATTAATAAATGATTTTGAAAACCTAAATCCAAATGATGAGATTATGGTTTTAGATGCTATGTCAAAATTGATAAAATCAAAAGAAAATCCAGATATAAATCTAGAAAAAATAGAAGAAAAAATTAATGACCCTGATATCTCAATTAAACATAAAATAAAAATCTCAATACCCATATTTTTATTTACAAAGTATGAGAATGAATTAGAATTAAGTGCTAAACAAAAAATGCCGAAATCATTTAAAGAATTAAAAGAACTGTTTTCCAAATAA
>DGBDCK_00475 hypothetical protein
ATGAAAGAAATATGTGCTTTATATAAAACAGCAGAACCTCTAAAAGAGAGTCATATATACCCTAAATTTTCAATAAAACATAATTCTAAAACAGGATCTAAATATTTAAGAAAATTTGAAAAACCAAATAAGAGATTACAAGATGGAATTAAATTTAAATTACTAGGAGCTAAAGCAGAGCAAGAGTTCGGAGATAGAGAAAAATGGTTTGCTGAAAACATTTTCAGAAAATATCTTAAGGAAAAAAGTCATTTACAATATAATGAGAATTTATATTATTTTATTGTTTCGTTTTTATGGAGAATTATCCATTTAGAACTACATTCTAATAGTGATTTTAACAATAGATGGTTTTATGATTTAATTAAATCTACTGAATCTGATTGGAGAAATTTTTTAGTTAATCCAAAAATTAAAAACAAATACAATAAAGTATATTTATTATTAACGGATAGAGTAATAAACCCTCCAGAACATTTAAAACAAGTTGATTTTTACCTAACAAGAACTTTTGATGCAACTATTATTAGTAATAAAGACAAGAGTTTCGTAGCTGTATATGGAAAATTCAACAGATTTATAATGTTTAGTATCTTAAAAAATGAAGGACATGAAGAAGAACTTTCTGATTTAAAAATAATAAATGGAAACGGTGAAATAAAGATTCCTCAACATTGTTTTTGTTTTCCTTTTAATACATTTATAACAAATAGAATAGAAGGAATGAATAAATTCGATTCACCGAATGAAAAGCAGATGGAAAAAATTGAAAAAGAAATTTTAGATAATTTAGACAACTTTATAGAGTCTGATTCATATGAATCGATTAACAATGAACACAAAAAAGGCAGTTGCTAA
>DGBDCK_00480 hypothetical protein
GTGTTGGCAAATCGTTTATTTGTAATTAAATTTTTGATTTTATTATATATTATAGTTTATATTTGTACTGTTATGGATTATAAGATATTAATCTTTGCTTTATCTGTTTTTGCTATTGAGTTTATTTTGTTTTATGCTCCTATGTACTTTATTACATATGAAGGTTTAAAATTAGATGAGGAAATAGGAGACAGTAAGTTAACACTCATATTATTTGTATTATCAATGGTTCTTTCTGTTTTTTATTTTCCATCTTTTTCAAATTTAATTATTAATATTCTGTTCTAA
>DGBDCK_00485 hypothetical protein
ATGATAAAATTCTTGAAAAGTCAAGAAGATTTAGATGTGTTAGAACCAACAAATGAAATGGATTCTTTAACCAAAGAACAATTCATATCTAGTAATAAGTTAGAACAGAATATTAATAATTAA
>DGBDCK_00490 hypothetical protein
ATGAATATTGAAAGTAATTTAAGAAATTCTCTAACAGGGATTAGAGTAGTTAATGACAACAGATCTTATTGGTTTGTAAGGACTTTTGGAGGAGAAATATTTGAAGACTTTATAATTAATAATCATATTGGATTAGGTTTTAATAATGTTCCACAACAATATATAGTAGATTGTGAAAAATCAGAAAATAAAGAAGCTCAAAATAAGCTTTATGATTACCTTAAAAATAATACGAACTATGAAGGAGGGTCTATTACTAAATGGAAAAATCAGCTAATTAGATTTCAACACGAAATGAAAAGTGGAGATATTGTTGTAATTCCAAATAGAGACTCTAATATTTTATCTATTGGAGAAATAACAAGTTCTGTAAAACCATTTGAATCTAATGAAAAATTTTATTTTAAGGATGAATTCTATGATTATCCAAATAGGATTAGAGAAGTAAAATGGATAAAACATAGACCAAAACATTTCTTTCAAAATGATCTTAGAAATTTATTTAGTTCGCGTCAAGGAATAACAAATGCAAATGACTATGCTAATAAAATTGAAAGTGGGATTTCTAATATGTTCATTAGAAATGATAAAATGAGACTTGTTATCAGTATTAATCAAAATGAAGATATAAATGCATTTGCTTTAAGAGATTTCCTAGATAGTCTAACTTTTTTTACAAAGAATTCTGTCAAGAACTCGGTATTGAAAACAATGAAGAGTTATATATAA
>DGBDCK_00495 hypothetical protein
ATGAATGGAGTTAATATTAAAATAATTGATGTATTTTTTAATAAAGAAAACTTTGTCTTTTCTTTAGATTTGAATGTATGGTTATTACTTTTAATAATTGGTTTAACTTTTCTAATCAGATATTTAATTAAAAATCACAAACAAGAATCGTCAATTCAAGAAGATGTTGAACTTGTAAAAATAAAGTATAAAATTGGTGGTGCTGATTTTGAATATCAAATTACTCGAAATTACCAAAATATTGAAATTGCTCATAAAATTTATATTGAATTAATTACAAGAAAAGCGGCTATTGAAATTGAAGATGGCAAAGACGTAATTGTTGAAATTTATAATTCTTGGTACTCACTTTTTAAAATAACAAGGGATGAGTTAAAATCTTTTAACGGCAAGTTATTAAAAGATAATAATACTTCTCAAGAATTAATTCTTTTATTGACAGACGTCCTTAACAAAGGATTACGACCACATTTAACAGAATATCAAGCACGATTTAGAAAATGGTATTCTGAACAATTAATTGAAAATACTGGGAAAAGTCCACAAAAAATACAAACAAGTTTTGAAGAATACGAAGAGTTGATGTCTTCTATGAAAGATGTAAACAAAACTTTAATTGAATATTCAAAACAACTGAAAAAGATTATTGAAGGAAAAAAAACGGTGTAG
>DGBDCK_00500 DUF1863 domain-containing protein
ATGAATACCCAAAGACATAAGGTTTTTGTAAGTTATCATCACGCAAATGACCAATACTATAAAAACTCCTTCGAGGAGCTATTTAGTCGTAATTATGATATTATGGTTTCAAAATCTGTTCAAATAGGTGAAATAGACCCTTACTTAAAAACAGAAACAATTCGACAAAAAATCCGAGATGAATATTTAAGAGATACTTCTGTTACTGTTGTATTAATAGGAACAGAAACTTGGAAAAGAAAACACGTTGATTGGGAGATTGCAGCAAGTATTAGAAGTACTCTATATAATTCTCGTTCAGGATTAATAGGAATCTTTTTACCTTCACACCCTGATTTTGGAAAAGATAAATATAAAAAAAATATAATCCCTCCACGCCTATATGATAATGCAAATTGTGGTTTCACAAAACTATATGATTGGAATACAAACCCACAGATTGTTCAAGGTTGGATACACGAAGCATTTATAAATAGAAATAAAATAAATCCAGATAATTCTTATCCGAGTTTCTCAAAGAATAGAACAAGTAATGAATGGAGTTAA
>DGBDCK_00505 Protein containing TIR domain
ATGCCAACAAAAGTATTTATTAGTCATCAAAAAAAAGACAGAAACGAGGCTGAAAAAATCGCAAAATATTTGGAGAAAGTTGGAATTGATGTTTATTTCGATGAATATGATAAAGAATTACAGATTGCAACAGAAAATGACGACCCGAAAGCCGTTGTTAATGCTATTAAAAAAGGAATTAATAATTCAACACATATGCTTTGTGTGATTTCAAAAAACACCTTAACTTCAAAATGGGTTCCATTTGAAGTTGGATATGGCTTTGATAAAACAGATTTATCTACAGTTATATTGAAAGGAATTAATAACACCGAATTACCCGATTACATAAAAACCGCCCCTATTATTAGAGATATTTATGATATAACAATTTTTGCAAAAAAATACGGAAACAACTATATACTTGAAACTAAAATGTTTTCTGATTATAAAAATGAAAGTCATCCTTTAAATAACATAATGGATAGATTAATAACAATCTAA
>DGBDCK_00510 Transposase
GTGCCTAGAACAAAAAACTATCATATTACAACGAATTCTAAACATCATTTTTATAAGTATAAAAACCTTGTATCAAACAAAATTCCTACCAGAGCGGAACAACTCTGGGTAACAGATATTACCTATATAAAAACAGAAAAAGGTCATAATTATTTAGCTTTAGTAACAGATGCATATTCTAAGAAAATAATGGGGTATAAATTAGACACACACATGAGGACATCGCTTTGTATAGATGCACTCAAAATGGCTATCAAAAATCGAAAATATCCGAATGAAAAACTAATTCATCATTCGGATAGAGGACTACAATATTGCAATCCGACTTATACCCTATTTGCTGAAAAAAATGGTTTAATTATGAGTATGACTGAAAAATATGATCCATATGAAAATGCTATCGCTGAAAGAATTAATAGAACTTTAAAATATGAATATGGTTTGAAACTAACAATTAAAAACACTATTTTAGCAAAGAAAATTACAAAAAGTGCTATTAATATTTATAACAACCTTCGTCCACATTTAAGTCTCGATTTAAACACTCCAAAGAAGGTTCATATAAATCAAAATATCGAATATAAATCGTATCGAAGAAATAAAAAAAATCTGGAATTATTAACCTTATAA
>DGBDCK_00515 Transposase, ORF A, IS3 family
ATGGACACAAAGACAAAACTACCCTGCCGAAAAAAGAACTACAATAAAGTAGGTTTTGAACTCAAATTATTCATCATTGACCAAATTCATAATGGACGTATTTCTGTTAATTACGCCGCTAAAAAATACGATATTTCTAGAGCTACAATTCAGTACTGGATCAAAAAATATAGTACTTTTGAACAAAAAAAATTAGGCATGAGTAAACAAGATGAAATCAAAAAACTCAAAGAGAAAATTGAAGAACTAGAGTTTGTAAAAGATTTTCAACAAGATATTATCGCTGATATGGAAATCATTACTGGTGTCGATATGTCAAAAAAGTCATTGCCCAAAACATTAGCAGAAGAGATTCAAAAAAAGAAGCAAAACCGTTTAAAAGAAAATGGTTAA
>DGBDCK_00520 Addiction module antidote protein
ATGGGAACTTCAAGATTTGAAATAGCTGATTATTTGGAAAGCAAGGAAATGATTGCCGAATACCTTAACACAGTTTTGGAAGAAGGCAATAATGCAGATGTAATTAATGCAATCGGGAATATTGCTAAAGCTATCGGAATGACAAAAATTGCAGAAGAAACTGGTTTAAGCAGACCGAGTTTGTACAAAGCGTTATCAGATGGAGCGAAACCTCAATTTGCAACAATTATGAAAGTATTAAAAGCTATCGGAGGACAAATACAAGTAAATCCAGCATCTGCCTGA
>DGBDCK_00525 Putative component of the toxin-antitoxin plasmid stabilization module
TTGTATCCAAGTAGATACAATATTATGTTCTTTATTGAGAAAACAACCGAATTTGACAAATGGCTGAAAAAGTTGAAAGACTTCAAAGCAAAAGCTAAAATTTTGTTCAGAATTCAAAAATTGGAATCTGACGAACATTTTGGAGATTGTAAAACTGTTGGTGATGGAATTCGGGAAATGCGAATAAATTTTGCAAAAGGTTACAGAATTTACTTCAAGGAAAAAGATGGAAAAATAATTATTCTGTTAATTGGTGGAGATAAATCAACACAACAAAAGGATATTACGAAAGCGAAAGAAATTTGGAAAAAATTAAATAAATAA
>DGBDCK_00530 SMI1-KNR4 domain-containing protein
ATGTTAGAGATAAAATCAAAATCTGAAATTATTATTCCTTTTGAAAATATTGGAGATAATAATTGGTCTGAAAAAACTCAGTACATAATAACTGAACTCGCTGACAATTGGAATAGTAAACTCAAAGAACCAATTTCAGATAAACAAATTCGAGAATTAGAAGAAAAACTCAAAACAGAATTACCTACAGAATTAAAACTGTTTTATAAAAAATTTGGAATTGCTGGAATTGGAGAGCAATTGCAAAATTTCAATGAAATTGGTTGGATAAAAGACATTTGGAAAGATGAACCCGAATATGGACCTGATTTTACAGTAAATGATAAAACAGTTTTACCTTTTCTTGTTTCTTTTAGTGATTATTTAGGCAATGGGAATGTGTTTTGTTTTCATAGTGAAACGAAAGAAATCTATTATTTTGACCACGACACTAAACCATATCTAACCAAATTATTTGATAATGTAAGTGATTATATAAAAGGTTGTTTAATTTCTTGTCAATCAGATTTATTTAACCAAGAAATAGGACAAGAAAAAGTTGAAGAATGGTGTGAAGAAATATTAGATAAAATGTTTGGAGAAGATATTGTTGAAAAATGGAAATATTAA
>DGBDCK_00535 hypothetical protein
TTGAACACTAATAGAATTGAAAGAATTGAATTATTTAAACAGTTTAGAGATGAAATATTCTTAGACACTTTCAATGGTTTTCACGAGAAAGACGATAGAGCTGAAAAATTTCACAAAGCATATTCTTTACACAAATTTAGAGGAGATAGGTCTAATAGATTAAACGAACGTTCTGTTGATGTTTTTTTTGGAAACAGAGCTTATGAAACTATGACTCGTGGAAGCGAATGGAAAGCACTCGCTGAATATGGCACTACTTTGCTATATAAAAGAAATGACGATGGTTTTGTTACAGTTTTTCTTTATCCTGCAAATCCTGAAAATCAATCACAAAAGGAAGATTTCATTCTTTTACATAAAAGATTGAATCCTAATGAACTTTTGAGAAAATCCGTATTATCAAATCATTGGAAAACTTTCATTTCGTATATGGAATGTACAAGTTTAGACGGAAGTCCTACCTCAATAGATAAATTGAGAATTGGTTATTTAAAACTTGTTAAACAATTAGTAATCAAAAATAAAATACAGCAAAGTAGAATTAAATCATACTTTTTTGAGATATCAAAATTTGTTTTGACAGTAGGTTTGAGTGGATTTATTATTTTCTTGGTTACACTTTCTCAAAAAGATAACAACGGAATTGAAAATCAAAAAATTATTGAGTTACAGAAAAATATTGAACAAGATATTCATAAAACAAATTCGATTTTAGACAGTATAAATATGAATTTAAAAATTCTGAAATCTGAATAA
>DGBDCK_00540 Transposase
GTGCCTAGAACAAAAAACTATCATATTACAACGAATTCTAAACATCATTTTTATAAGTATAAAAACCTTGTATCAAACAAAATTCCTACCAGAGCGGAACAACTCTGGGTAACAGATATTACCTATATAAAAACAGAAAAAGGTCATAATTATTTAGCTTTAGTAACAGATGCATATTCTAAGAAAATAATGGGGTATAAATTAGACACACACATGAGGACATCGCTTTGTATAGATGCACTCAAAATGGCTATCAAAAATCGAAAATATCCGAATGAAAAACTAATTCATCATTCGGATAGAGGACTACAATATTGCAATCCGACTTATACCCTATTTGCTGAAAAAAATGGTTTAATTATGAGTATGACTGAAAAATATGATCCATATGAAAATGCTATCGCTGAAAGAATTAATAGAACTTTAAAATATGAATATGGTTTGAAACTAACAATTAAAAACACTATTTTAGCAAAGAAAATTACAAAAAGTGCTATTAATATTTATAACAACCTTCGTCCACATTTAAGTCTCGATTTAAACACTCCAAAGAAGGTTCATATAAATCAAAATATCGAATATAAATCGTATCGAAGAAATAAAAAAAATCTGGAATTATTAACCTTATAA
>DGBDCK_00545 Transposase, ORF A, IS3 family
ATGGACACAAAGACAAAACTACCCTGCCGAAAAAAGAACTACAATAAAGTAGGTTTTGAACTCAAATTATTCATCATTGACCAAATTCATAATGGACGTATTTCTGTTAATTACGCCGCTAAAAAATACGATATTTCTAGAGCTACAATTCAGTACTGGATCAAAAAATATAGTACTTTTGAACAAAAAAAATTAGGCATGAGTAAACAAGATGAAATCAAAAAACTCAAAGAGAAAATTGAAGAACTAGAGTTTGTAAAAGATTTTCAACAAGATATTATCGCTGATATGGAAATCATTACTGGTGTCGATATGTCAAAAAAGTCATTGCCCAAAACATTAGCAGAAGAGATTCAAAAAAAGAAGCAAAACCGTTTAAAAGAAAATGGTTAA
>DGBDCK_00550 hypothetical protein
ATGAAATACTTAAAAATTGAGAATAATAAAGGTCATTATCTATCACAATTAAATGAATGGACTGAAATTGACAAAATATCTAAAGAAGATTTAATGTATCTTTTAAATAATGCTATTACCGATGATTTTGAAATGGACGAATATTTAGAAGAAAGTATTGGTCACAAAGCTCATCAGATAGTTTATAAAAGTATACAAGAAAAATTTTCTGAATTACTTGGAAATAAAAATGTTTTCAAAGATGAGTGTGATTCTCTTTTTAAAACAGCAATAGAAAAATATGAAGTTACGGAAGAAGAATAA
>DGBDCK_00555 Histidinol-phosphatase
ATGAAAAAAATCGATTTACATATTCATACAATTTCTACTGTTAGCGATTATCATTTTGATTTTGACCTTTCAAAATTGAAAGAATATATTGAGAAACTTGAAATTGATTGTATCGCAATTACAAACCATAATACTTTTGATTTTAATCAATATAACACAATAAAAGACAATTTAGATATTATCGTATTTCCTGGAATAGAAATAGATTTAGAAAGAGGTCATTTACTTGTCATTTCTGACAACGATGATTTATCTGAAATTAATGATTTTTCAAAAAAATGCAAACGTGTAAATAATTTAATAGAGACAAAAGATGATTATATAACTTTAGATGAATTCAAAGACATTTTTCCTAATTTAGATAAATACTTAGTAATTCCTCATTATCATAAAAAACCTATAATTAAACCAAAGGTTATTGAACAAATTGAAACCTTAATAACTGCTGGAGAAGTTTCAAGTTATAAAAAATTCAAAACTTGTATAAAAGATAGTGAGAGTTTAGTACCTGTAATTTTCAGCGACTCACGTTATTTTTCAGAAATGAAAAACTTTTCAACTCAACAAACTTGGGTTGACCTTGAAGAAATAACTCTTTCAGGAATTAAATCCTGCTTGACTGACAAACAAAAAGTTTTTTTAACAAAGGAAGAAGGAAATGAGTTTTTCAGAGCGACAGCAGAAGGCTTAATGCTCTCAACTGGTTTAAATGTTATTTTAGGACAACGTTCTACAGGAAAAACTGTAACATTAAATAAAATTCATAATACACACGAAAATATTAAATACATCAAACAATTCTCTCTTCTTCAAGATGACGCTCAAAAATTTGAAGAATTATTATCAAGAAGACACAGTTCTGTTTCAGAAGATTATTTAAAAGAATTTAAGAAAGTTGTTGACTCTGTTAAAGATATTGACTTAAAACAAAACGAAGTTGAAATTGAAAATTATCTAAATTCACTTTTAAAATTTGCTTCAGATAATGAAAAAGCAGATGCTTATTCAAACACTAAGTTATTTAGTGAAAATCATTTTGGAGAAAAAGACTTATTAGGTCTAAAAAAATTAATTAATGCTACTGTAGCATTAAAAGAAAATACTGAATATAAAACAATAATTAATCGTCACTTAAATGCTAAATCTCTTGAATCATTAGAACTTGATTTAATGAAAGAGTATATTGAGATTGAAGAATCAAATCTAAAAAAGGATTGGGTTAACACTTTAATTACTAAAGTTAAAGATGAACTAAGATTTAGAACTTCCTCATCTATCCCAACTGATGTTGACTTCTACAGAACACTAATCGATAATGAAAAAATTAAAAAATTCATCACAATAGTTAATAATATCAAAAGTGAAAAAGAAATTGATAAAAAGGAAATTAGAGGTTTTAAAATTGTCGCTTCAACAAAAAGGTTTTCAAATGCTTCGCATTTGAAAAAGGTTTGTAGCAGACAAATTTCTTTAGTTCCTGCTTTTAATAAATATCATGAACCTTATTCTTATTTATTAGCTCTAAAAAAAGCAGAAATAGAAGATACAGAAATTTTTAAATACTTTGTAGATATCGAATACAAAACACTGAACAAACTTGGCTTTCCTGTTTCTGGTGGAGAAAGGTCTGAATTTAATCTTTTACACGAAATAAATGATGCATTAAAGCACAATATGCTTTTGATAGATGAACCAGAATCGTCTTTCGATAACATTTTCCTTAAAAATGAAGTTAATGAATTATTAAGAGATATTTCAAAATCAATTCCAGTAATAATTGTAACACACAATAGTACAGTTGGAGCTTCAATTAAACCTAATTTTATTGCTTGTACAAAAAGAGAAATAGTAAATGGAGAAATTGAATATAAAACTTTTTCAGGCTTTCCTGCTGACAAACAATTAAAATCTGTAGATGGAGAAACAATTGATAATTTTGAAATTATGTTGAATTGCTTAGAAGCAGGTCAAGACGAATACAATAGAAGAAGAAACCAAGCTTATGAAATACTTAAAAATTGA
>DGBDCK_00560 Zn-dependent peptidase ImmA (M78 family)
ATGAACACAGTAAAAATTGGAGACAAATTTGAGGCTAAATCCTATGACTTGATTCAAAAAGCAATCGAGAATGACGAATTAGGAATTTCTAAAAGCTCTACTGTTGTTTATAAGCAAAAAGGTTATTATTCAAAAGACCGAGAAAAGGAAATAATTTTTGATTTGGCAATAGAAATATGGCCAAAAAATGCGAAAAGGTACACTTTATTATATCTGATTGAATGTAAAAGTTCGCCTTCAGGTCATAATGTTCCTGTAGATGACGTAGAAGAATTTCATACTAAACTTAACCAAGTTTCTGGAGGTGCTGTAAAAGGAGTTATGATAACTGACAACAAATTTCAGTCAGGAGGTTTAACTTTTGCAAAAAACAAGAGAATGATGTTAATCGAAGTAGATAAAGAGGACAACCATTCTATTCTACTTCACAGAACTGAAAAAAACGAAAAGAAAGAAGAAAAGAATAATCCAGATAAAATTTTCTTTAATTTCATAAAAAAGACTTTAGGTTTAAGGGAAGTTAAAGGTTTAAAAAAATTAACAGCAGAAAAAATTGAGAATTTAGCACTTCCAATTTTGCAAAAATATAACGATTTACGTTTTTGTATAAATATTGACAGTTTTATTAAGCATTTAGAATCTGAATATGATTTAAAATTTGATTTCACACAACATTTGGAAACAGTAAGTGGGAAAAAAATATCAGGCTTTTTCGACCTTAAAGAAAAAAAGATATTTATAGATAAATCAGTATTAGAAACTGAAAAATTTCCTTTTGTATTAGGTCACGAATTAGGGCATTTTTTCCTTCACAGAAAATTAAAAGTTAATCAAGAACAATACAATGATTTTCAAGATTCTGAATATAATTTCTTTACAGACAGACACGATTTAGTAAATGATAGAAATTGGATTGAGTGGCAAGCTAATAAATTTGCTATTGCATTATTTTTACCAAAAATATTATTTATTGCTCATTTAACAGCTTTTCGTTCGAGTATTGGAATTAGTCGTCCATATCATATTTATTTAGACGAACAGAAAATTAATCAAAAAGACTATTATAAAACTATAGATTATTTGTCTGAATATTTTGGAATTAGCAAGACTTCAATAAAATATAGAATTGAGGAATTGAATTTAATTACTCATATAAAACCGAAAGAAGATTTAAGAAATGTAATTAGAAGAGCATTTTATGAATAA
>DGBDCK_00565 hypothetical protein
ATGACCTTAGACGAACTACTTGACTTAACCGAAAGAATTAAGGTCGAAATTTCTGAATTAGAATGGCACGAAGATGATGTAAGACACAGTTTTTTTGGCCTTTATTATTCTGGCCTTTATGACTTTTATATCGGAAAAACTACTTTTAGATTAGCCGAATATCTTGGGCAAGGTAAAGTTGCTTTTACAGGAGATGTTTATGATTTTAATCCTCACGCAAAACGTCTCTATGAAATTCAAGGACATCCAATGTTGGCGGCTGGATTTCATAATGACTTAAACAGAAATCTAATATTTGGAACTTGGACAGCATTTGAGTTTTCTATATCTCTAATATTTGATTATTTAGTTACTGACCACGAATATGAATCTATTGTCAAAAAATTAAATGCAAAACTTGTCAAAGCAATTTCCTCTTTAGAAGAAAGTAGTAAGATTTTGATTTTAGATATTTTAAAGAAATCGTCCTTTGTACCTCTATTTAGAAAATTTAATTTCATAGTCAAGCGAATAACAGATTGCTATCCCGAAAATTTAAAGGAAGACCGAGAGTTTATAGTATTCGTTGGGAAACTACGGAACTGTATGATTCACTCAAACGGATATTATCGAGGGAATAATTATAAATATGAATTTGGAGAAACAGTATTTGAATTTGAAGACAAACAGGTTTTTAGCCAAATCGGAACTAATCAATTCATATACCTTGAAATAGCCATTAAGCTAAAAAATATTTTTAAACAAATTAGTAATTGCACTTCAGATATAGAGAATATTCCATATCCAGATGACGGACAAAACGTTGCACAACAAAGTATATAA
>DGBDCK_00570 hypothetical protein
ATGGAATGTACAAGTTTAGACGGAAGTCCTACCTCAATAGATAAATTGAGAATTGGTTATTTAAAACTTGTTAAACAATTAGTAATCAAAAATAAAATACAGCAAAGTAGAATTAAATCATACTTTTTTGAGATATCAAAATTTGTTTTGACAGTAGGTTTGAGTGGATTTATTATTTTCTTGGTTACACTTTCTCAAAAAGATAACAACGGAATTGAAAATCAAAAAATTATTGAATTACAGAAAAATATTGAACAAGATATTCATAAAACAAATTCGATTTTAGACAGTATAAATATGAATTTAAAAATTCTGAAATCTGAATAA
>DGBDCK_00575 hypothetical protein
TTGAACACTAATAGAATTGAAAGAATTGAATTATTTAAACAGTTTAGAGATGAAATATTCTTAGACACTTTCAATGGTTTTCACGAGAAAGACGATAGAGCTGAAAAATTTCACAAAGCATATTCTTTACACAAATTTAGAGGAGATAGGTCTAATAGATTAAACGAACGTTCTGTTGATGTTTTTTTTGGAAACAGAGCTTATGAAACTATGACTCGTGGAAGCGAATGGAAAGCACTCGCTGAATATGGCACTACTTTGCTATATAAAAGAAATGACGATGGTTTTGTTACAGTTTTTCTTTATCCTGCAAATCCTGAAAATCAATCACAAAAGGAAGATTTCATTCTTTTACATAAAAGATTGAATCCTAATGAACTTTTGAGAAAATCCGTATTATCAAATCATTGGAAAAACTTTCATTTCGTATATGGAATGTACAAGTTTAGACGGAAGTCCTACCTCAATAGATAA
>DGBDCK_00580 outer membrane beta-barrel protein
ATGATATTTATATTTACAATATCATTTGGACAAAAAACGAATCAAATAAAATTATATTATGGTTTTGTTAAAGGAGATTACATTCCTTCACAAGATTTAGACGGTGCTGGTTTATCAAATTCTTTTAAGACTAATGAAATTGGGATTAGGTATAATAAGAAAATTAGTAAAATTTTCAGAATAGAAACAGGTATCAATTACTTCTCATCCGAAATTATTATTGAAAGTGCTCCTATGCCTGAAATATCTACTTTTAAAGACAATTTACAACTAGCAACAATACCTTTATCTTTAATTACTGAATTTTGGAAATACTTTTATGTAAATAGCGGTGTCTTAATAGATTTTCAAACAAAAGACTCAAAATATTTAGACTCTCAATCAGGAATTGGATTTGTTTTAGGATTAGGTGCTAAATATGAATATAAAGACTTTATTTTTTATTTGAATCCAGAAATTAGAAGGCATCGTTTAATAGGCTTCAAAAGTGAGAAATACCCTGAATTTCTTATAAACTCTACAATTCAATTAGGTCTGGGATATAATTTCTAA
>DGBDCK_00585 hypothetical protein
ATGAAAAAACATTTAAGCATATTATCTATTTTATTTTTTACCTGTCTTATACAAGCACAAATAACAAAAACATTTTACAGTACGGGAACACTAGAAGCAGAAGGAAATTTAACTAGTGGTAAAAAAAATGGAGAATGGAAATATTATTATTATACAGGTGAATTAAAAGAAAAAGGAAAGTATCTCAATAACAATAAAAATGGAGAGTGGAAGTATTATTATAAAAATGGTAAATTAAATCAACTAAGGAACTACAAAAATAATTATGCTCATGGGGAATGGAAATCTTATTTTAATAATGGTCAATTATCTATTATAGGTAGTTATCAAATGACTCAAAAAAATGGAGAATGGAGAACTTATTACCAAAATGGAAACATAGAAAGTATAGACAATTATATAAAAGATGAAAAATCTGGAATATGTACAGATTACTATGAAAATGGTCAATTACATATTATAAGTAATTGGAGCAATGGAATTTCTATTGGAGAAAGGAAACAGTACTATGAAGATGGAAAATTGTTTGGAAAATACAATAAAGGAAAATATATAGAATATTATAAGAATGGGAATATTCATATATTAGGGATTTATGAAAATGGGAAAAAAGAAGGAGAATGGAAAGAGTATTATGAAAATGGAAAGATAAAATATATTGATAATTACTATAAAAATCTTCAAAATGGGATTTCGAAACGTTTTTATAAAAATGGAAAAATAGAACATATTGTTAATTTTTCAGATTCATATGAAAATGGAGAATGTAAAACATTTTATGAAAATGGAAATTTAAATAGTAAAGGTGACTTTCTAAAAGCAAAAAAAGTTGGTAAGTGGGTATTCTACAGAAAAAACGGGGAAATAAAATCTGAAATAAAATACTGA
>DGBDCK_00590 hypothetical protein
ATGATTTTTGCAGAAATTAGTTATAAAGGGAAATATGAAGACTTTCATTCGCCTATTCTAAATTATATAAAAGAAAAATTTAAACGAGTAGATTCGGGAATTCAAGGAGATTCTTGGATTCACATTTATGAAGGAAAATATAAGGTTACAATTGACACTTTTACATCAACCTCTCATCAAATAAAAGCTGACACAAAAGAAAACCCATTAGTCCAAAGAATAATTAAGACTGTAGGAGAAGAGTTTAATTTGTTTATATATTCTCAACCTGAATTAGAACCACATGAATAA
>DGBDCK_00595 Transposase
GTGCCTAGAACAAAAAACTATCATATTACAACGAATTCTAAACATCATTTTTATAAGTATAAAAACCTTGTATCAAACAAAATTCCTACCAGAGCGGAACAACTCTGGGTAACAGATATTACCTATATAAAAACAGAAAAAGGTCATAATTATTTAGCTTTAGTAACAGATGCATATTCTAAGAAAATAATGGGGTATAAATTAGACACACACATGAGGACATCGCTTTGTATAGATGCACTCAAAATGGCTATCAAAAATCGAAAATATCCGAATGAAAAACTAATTCATCATTCGGATAGAGGACTACAATATTGCAATCCGACTTATACCCTATTTGCTGAAAAAAATGGTTTAATTATGAGTATGACTGAAAAATATGATCCATATGAAAATGCTATCGCTGAAAGAATTAATAGAACTTTAAAATATGAATATGGTTTGAAACTAACAATTAAAAACACTATTTTAGCAAAGAAAATTACAAAAAGTGCTATTAATATTTATAACAACCTTCGTCCACATTTAAGTCTCGATTTAAACACTCCAAAGAAGGTTCATATAAATCAAAATATCGAATATAAATCGTATCGAAGAAATAAAAAAAATCTGGAATTATTAACCTTATAA
>DGBDCK_00600 Transposase, ORF A, IS3 family
ATGGACACAAAGACAAAACTACCCTGCCGAAAAAAGAACTACAATAAAGTAGGTTTTGAACTCAAATTATTCATCATTGACCAAATTCATAATGGACGTATTTCTGTTAATTACGCCGCTAAAAAATACGATATTTCTAGAGCTACAATTCAGTACTGGATCAAAAAATATAGTACTTTTGAACAAAAAAAATTAGGCATGAGTAAACAAGATGAAATCAAAAAACTCAAAGAGAAAATTGAAGAACTAGAGTTTGTAAAAGATTTTCAACAAGATATTATCGCTGATATGGAAATCATTACTGGTGTCGATATGTCAAAAAAGTCATTGCCCAAAACATTAGCAGAAGAGATTCAAAAAAAGAAGCAAAACCGTTTAAAAGAAAATGGTTAA
>DGBDCK_00605 TraB/GumN family protein
ATGAAAAAAATCCTGCTTCAAATATTAATACTAATACTTTTAACATCTTGTTCTAATCAAGAACAAATTAAATTTGATAAAGGAATACTTTGGGAAATTGAATCAAAAAGCGGAATAAAATCTTACATATACGGAACAATACATTTATATCCGAAAACTGAAATACAAATCTCTGAGAAAGTTTTTTCGAAAATCGAAAATTGCAAAACTCTCGCGTTGGAAATTGATTCAACTAATGAAAAAGAACAAAAAAAACTTTCAAATTTCCAAATGCCAGAATATTTATTGGAAAGTTATAAAATTATTATTTCTGAATATGGAAATGAGCTAGTTAGTATGGAAGACCAATTTATCAAAAAAGCACGTAGTGCAAATGTAAATATTTTTGGACTAGAATCCGTAGACGAAATTATAAGTATACTAAAAAGAATAAAAAATCTTAAAATATCAGATGATATTTTTATAATGGATGAAATGTTAGTCGATTACAGAAAAAGTTTGGTAATGTACAACGAGGAATCGATTGAGGATATTAAAGAAAGTATGAAAATACAAATGGGCGATGAAATTACGAAAATGTTGATTGATGAAAGAAATGAAAATTGGATTAAAAATATAAACTTAATAGTTGAAAAAGAAAGTACGTTCATTGCTATTGGGATTGGACATTTAGGTGGAGAAAAAGGAATACTAAATCTGCTTATTGAAAATGGATTCAAATTAGAGAGAATAGAATTGTAA
>DGBDCK_00610 hypothetical protein
ATGGAATTAAAAATAGATTGCCCTATTTGTAGATTTTATCAAATTCAAACAGGTAAACAAAGATTCGTTGATGGTAGTTTAATAGCTATTAATAATAAACAAACCCATATTTTTGACTGTAGTATTGGTGGAAAAGGAAAATACCATTCATCAATACAATGTATATCTAATCAAAAATTCGAACTATTGTTTGAATCAGGCTTCAGAGCTTATAAAGACGGGTACTATAGAGAAGCAATTAGCTCGTTTAGTACCTCAATAGAAAGGTTCTATGAATATTCTATTAAAGTATTATTACAGGGTAATGATAACAAACAAGCAAATGATATATGGAAAGAAATATCTAGACAATCAGAAAGACAATTAGGCGCTTTTATTACACTTTTCTTTGATAAAACAAAAAACAAGCCGAATCTTCTTGGACAGAAAATGGTTGAATTAAGAAATAAAGTTGTCCACAAAGGCTACTACCCTACTAAAGATGAAGCTTTAGATTTCTGTAAAAAAACAGTGGAAATTATAAATAGCAATATGCACGAAATAAAAAAGTCATATAATACTGAACTAATGGATTTTAATAAATCATATCTAGACAATTTGCGCAATGAAGCCATTCTAGAACTTAAAAATCATAGCTTCTACATTAAAGGTTTTGTAGTTGAAAAAGAATTTGAATTCACAAAAATTTTACGTCCGTTCATAAAAAAAATCCCTTCATTTTTAAGTAATGTATACAACAAAGACATTAATGTAAAAGACATAGAAAGTTATACCGTTGATAAATTCGCTTTTAAAGAGTAA
>DGBDCK_00615 hypothetical protein
ATGAAATTCGCTATTCTAAATAATAAAAGAATTGAAGCTAAACCAAATTTAGTTGCTGAATGCATTTGTTGTGGAAAAAAAGTAAGGTCATATTGTGGTAAAATAATAATACATCATTGGAAACATATTAAGTTAAGCGAATGTGATAAATGGCACGAAAGCGAAACCCAATGGCATAGAGAATGGAAAAATAAATTTAAAAAAGAGAATCAAGAGTTTATTATGTTTAATTCTGAAAATGGAGAAAAACATATAGCTGATATTCATTTAAAAAATATTAATTTAACTATAGAATTTCAACACTCACCAATTGAAATTAATGAAATTAAATCACGTGAGTTATTCTATGAAAAACTTATATGGATTATAGATTTAACGCATCACGAAAAAAATATAAGTTTCAATTCAAATATATTTAAAGCATTTGATAAATTTACTGACAAAATAATTAGTAAAGATTTTCAACTACATAAAAAAATTGAAGGCAAGGAACTTCAATTAGAAATAATCAAATCAGAAAAGGAGTTTGATAAAATACATGAATATTACTCTGAAATAAAAAATAAATATTTTCCTGCTTACTTTAAATATAATAATAAATCTTCATCAGCAAAAATAGTATTAAAAGATTTAATTGCTGAAAAAAATGAGAATCCAAATATAAAAGGCTATTCTTATTCAGATGAAAACATGACAAAATTAAAAGAAATTAGTGAATTAGATAAAACAGATGTTCATCTACTTATGATTTGGAAAAACAAACATAAAAGATGGTATGAAGCTGAACAACCTATATTCTTTGATTTAGGAGATGATTATTTATATAGAAATATCGAAAACATAAAATCATCAAATGGAATAATCGTTAAAAAATATAGTAAAGAAAAATTTGTAAGACATTATAAAGAACAAAACGAATAA
>DGBDCK_00620 Transposase
GTGCCTAGAACAAAAAACTATCATATTACAACGAATTCTAAACATCATTTTTATAAGTATAAAAACCTTGTATCAAACAAAATTCCTACCAGAGCGGAACAACTCTGGGTAACAGATATTACCTATATAAAAACAGAAAAAGGTCATAATTATTTAGCTTTAGTAACAGATGCATATTCTAAGAAAATAATGGGGTATAAATTAGACACACACATGAGGACATCGCTTTGTATAGATGCACTCAAAATGGCTATCAAAAATCGAAAATATCCGAATGAAAAACTAATTCATCATTCGGATAGAGGACTACAATATTGCAATCCGACTTATACCCTATTTGCTGAAAAAAATGGTTTAATTATGAGTATGACTGAAAAATATGATCCATATGAAAATGCTATCGCTGAAAGAATTAATAGAACTTTAAAATATGAATATGGTTTGAAACTAACAATTAAAAACACTATTTTAGCAAAGAAAATTACAAAAAGTGCTATTAATATTTATAACAACCTTCGTCCACATTTAAGTCTCGATTTAAACACTCCAAAGAAGGTTCATATAAATCAAAATATCGAATATAAATCGTATCGAAGAAATAAAAAAAATCTGGAATTATTAACCTTATAA
>DGBDCK_00625 Transposase, ORF A, IS3 family
ATGGACACAAAGACAAAACTACCCTGCCGAAAAAAGAACTACAATAAAGTAGGTTTTGAACTCAAATTATTCATCATTGACCAAATTCATAATGGACGTATTTCTGTTAATTACGCCGCTAAAAAATACGATATTTCTAGAGCTACAATTCAGTACTGGATCAAAAAATATAGTACTTTTGAACAAAAAAAATTAGGCATGAGTAAACAAGATGAAATCAAAAAACTCAAAGAGAAAATTGAAGAACTAGAGTTTGTAAAAGATTTTCAACAAGATATTATCGCTGATATGGAAATCATTACTGGTGTCGATATGTCAAAAAAGTCATTGCCCAAAACATTAGCAGAAGAGATTCAAAAAAAGAAGCAAAACCGTTTAAAAGAAAATGGTTAA
>DGBDCK_00630 hypothetical protein
ATGAATTTTACATATAAACTATTTTTAATTTTAATATTTTCTGTTTTTTTTACTAACTGTAAAAGAGAAGAAAATTTAGATAAAGAAGAAATCGTGAAAACTGATTCTGAATTACAAATTATTAAACAAAAGAAAGATTCAATTATAGATAAATATTTAAAAAATGGTGCTTGGAAATACTCTTTGTCTTCTCGAAAATGGCAAACTGAAATTGATAAGGGGTTAGAAAAAGATTCTACAATTGCTTATTTATGGCAACAAAAAGCAATGCCTTTGTTTAAACAAGGAAAATATGAAATAGGAATGGAATATATTGACAAAGCTGTACAATATGACAGAGAACGATGGCAAGATTATAGAGCTTTTATAAAATGTATATTTGCCAAAACCTACCGAGAAGCAATTAAAGATTTTGAAGACTGTAAAAAAAGATTTGGATATAGTTATGTTATGGATCATAGTTATGACTTCCACATTGCACTTTCTTATTTGCAACTCAATGAATTTAAAAAATCTGAACAAATATTTAAAGCTGACTATGAAAAACAAATTTCCGAACATGGAGAAAGCTGGTTACATCCTGTCGATTTATTTTATTTTGGAATTAGTAAATTTGAACAAGCAAAATATAAAGAAGCAATTGAATTATTTGATTTAGCACTTGGAATGTATAACCAATTTTCAGATGTACAATATTATAAAGCTATTTGTTTAGGAAAAATTGGAAAAATAGATGAAGCCAATGAATTAATAAAAATTGCTAAAATTAATGGAAAAAAAGGATTTTCATTGAATGAAGACAATGCTATTTATGAAAAATACCCTTATCAAATAAGATGGAAATAA
>DGBDCK_00635 hypothetical protein
ATGAAAAGAGAAATTACAGAAACTACATTGAGAGGTTTAATTGGTGTAATACCATATGCGGGGACACTTCTAAACGAAGTAGTTTTTGAACATCGTTCAAGAATAAAACAAAATAGAATAGAAAAATTCATCTTATCATTTAGTGATTACTTAAAAAATTTCTCTAAACTAGATGTCGATATTGAACATATAAAATCCGAAGAATTTAGTGATATTTTTGAAAATTTGATTTTAAAAGTTTCTAAAAACAGAAGTGAAAAAAAATTAGACTTATTTAAAAAAATACTTAAATCTGAAATTAGTAATCCTTTTACAAAATCAGATTTTGTAGAAATATACCTTGATTTGATTGATGACTTACACGAGAAACAAATTGAAATTATAAAAGAACATTATTTAAAAATTACCATATCAAAACTTAAGAGAAAAGAGATTCAAACAGCAGAAACTGAATTATCAAAACATAAACAAAATATTAAAAAAGAGATAGAAAAAGCAAAGAATGGAAAACCCAATCAACTAGCTGTTTTTCAAAGAAAGGAAGGAGAACTAGTCTTAAATGTGATAAAAAAACAAGAAGATTTAGTATATCACAATAAATACAGAAATAGCAAATATTATGATTTAAATAATGGAAACTTTTCTTTTTTTATTCAAGATTTAGTTTCAAAATCTTTATTATTTGACGAGATGATTGGGGCAATTGGACACGAAAACAATAAAATTATGGATTTAACTGATTTTGGAAAAGATTTTATTGACTTCATAACAAAGTAA
>DGBDCK_00640 hypothetical protein
ATGAATACTAAGGAAAAACTTAATAACTTATGGTCTAAAGATTTTATAAACCAACTACCTAATTTCATAAAAGAACGTGGTTTTGTATTTTCAGAAAATAATTCTCAAAAAGACATTCTTATAACAGGAATTAATCCTTCATTTAGGAAAGATGCAGAATTAGGGAATTTTGGTTTTGACTTTCAATTGACTTTAAAAGAAGAAAAATATGATAATTATTGGAATCCTTTAAAAAAAATAGTTTTTGACCCAGAAAACTCAATAGATTTAAGAGATAAATCTGCTTATTTAGATATATTTTATTTCAGAGAAAAAGAACAAAATAAATTAAAAAAAGAGATTTTAAAAAACAATAATGGAATTCGTTTTTTAGTAGAACAATTGAAAATCACTCAACAAACTATTGAAAATGATATTAAACCAAAATTAATAATAGTAAAAAACAAAGAGTCTGCTGCATATTGGGGAAAATTATTAGAAAAAGGAATTATTTGGATGGGTTACCAACTTAATTTTGTGCAAAGTTATATGTGTGGAGATTTATACAAAATTTCAGGATTTTTAGAATCTAACGAAAGGATTTCATCTGAAATTACAGAAACAAATTTAAAAGGTTCTTTAATTTTATTTACAGAACATATAAGTCAATACACAAAAAAAGAAAAAAGACCAACAGCTGTTTTAATAAATGAATTATTAAAGAAATTATGA
>DGBDCK_00645 hypothetical protein
ATGAATTTGGAAAATGCAGGTCAAGCAGATAGTATTTTGTCTTTTTTACAAGAATGGTTTCCTGAACAGAATGAAAAAGTTATTAAATCGCTGAATGAAATTGGAGCGTCTAAATCATCTGAAATAATAAAAAAAGCGATTGAATTACTTCCTGAAAATGGTACTTGGTTTTTTGAAAGTTCAAACGAAGAATCTGAAAGAATAATGAGTGAATTAGATTCTGAATTTTCTAATTATCCAGATGGTCCAATGAGAAATTTATATCGAAAATATGCCGAAAAAAACAGGAATGAATTATAA
>DGBDCK_00650 hypothetical protein
ATGAAAAAAGATTCTTATTCTGGACTTTCTTGGATGACAGAGGAAATAAAAAACGAATTAATTATACGAGGTAAAATTGTTGAAAATGAAGATATTGAAAGTCTTTTTTCTTTAAAAGACAATTCTGACTTTTCAATTGCATTATTTGAAATCCTTCAAAAAAGGAACGAAAAAAGAACCTAA
>DGBDCK_00655 hypothetical protein
ATGAACGAACTAACATTTGAAATTAATTCTAACGAAGAAATTTGGGAACTTTTTGACAAAGAACTGAATAAGATTTTCATTCACAAGTTCGTGCCAAATGAAGTCATTAAATGGTGGAAAACGGATTTAAAAACTCAAAACGGAACTGAATTGAAAAATTTATCTGTTCGGCAAATGGAAATGGATGTTCAAACTGACCTGAACGGGTTGAAAAAAATACTCGAACTGAACACAAGACAATTAAGAATATATCAATTCGATAGACCGATTTCAGACACACTCGAGATTGACAGATTACCTGAAAATAATCGAAAACAGATTTTAAAGCAAAACGGATTAAAGCACTTCTTTTTTGTAAACTTTGAATTCATTACGATTGGAAGTTTTGAATCTGAATTTATAAACGGAATTGAATCAAATCCAAAATTTGAAAAGCGAATCACAGAAAGAAGACAAAGATTAACTGAATAA
>DGBDCK_00660 hypothetical protein
ATGTCAAAACCTGAAACAAAATTATTTATCGGAATTGGAGCTCTGATTTTATTAATTGATATTTTATTAATGAAATACTGGGTTAGTACAGTTAGACCTTACCCATTTATGTCAATAGGACTTGAATCTTATAGACCTCGAATATTTATTGTGAATATTCTGATTGGAATTATTATATTTTTCATTAAAAAAAAACTTTCAATTTTATTTTTTGTAAATATGTTTGTCTGTTATTTAATCTTTTCGTTTTTCTGGAATACCTGGATTAAAAATAATCCTTATTCACAAACGAACTATCACTTCAAAATTGAAAACAGGAATTTACGATTAGACATTTCTGAAAACCCAAATACTTACGGAATTTATGAATTAAACCCAACTGATTCTCTGAAAATCATAGAAATGGGAATGAATGAAAAAAAAGGAGATAGTATTATATTAAAATGGTGGAAACAAGGAGAAAATTTTGAAATGTATTTTTACAAAAATAAATTAATTGGATTTCCTGAAAACCCGAAAGAAATTGAATTAAATAAAGAGGAATAA
>DGBDCK_00665 hypothetical protein
ATGGAAGATAAAGGACAAATTGGTGAAGATTTTGTAAACGAATTAGCTTATAATTCATTTTTAAAATTTTGGTGTTACCCTGGCCCAAAATATGAAAATGGAAATAAAAAGGAGATTTGTGATTTATTAATATTATTTAATTCAGTAACAATTATTATATCCGTTAAAAACTATGAATTCAAAGGAAATCATTTTAGATATTTTAATAATACTATAAAAAAAGCTGTTAATCAATTACACGGAGCTCAAAGAGTTTTATTCAGTAACAATCAAGTAAAAATAAAACATCCAGATAAGGAAATTGAAATATTTCCAAAAAATGAGATTAAAAAAATATTCCGATTGGTAATCAACTTAGGAGATGGAGTTAAATTTTATCCATTTAATCAAACTACAAAAAATGATGATTATGTTACCTTATTTGATAAAGACTCATTTAAGAGTATCATAAATGAGTTAGACACAATTCCTGATTTCATTGATTATTTAGAAAAAAGGGAAAACATTTTTAAGAATAAACTTACTCTTATTTTACCAGCAGAAGAACACGATTTCCCCATAGAAACACAAAAAGAATTCTTTCAATTCACAGAGAATATCAATACTGATTTTATTATGATTTCTGGTTCTGAAAAAGATTTATTGGCTCATTTTTTTAAAAACAAAAGAAATTTTCCAAATGAATTGAACGGTGATTCAAATGGTTATTACTTAATTCTTGATGGTGATTGGGATAAATTTAAAGCTACTAAAAAAGTTGAAAATAAAGGAAAGGCTGATAAAGTAAGTTATTTCATTGAAGGATTTGTCAAAAATGAACTACTTATAAATATTAACCCAATGCGAGAAAAATTAGCAAAAACTCTTCTTTCTTTTGACAGATTAACAAGGAGGAGTATTTCTAAAAATTATTTTGAATTTCATAATAGATACAAAGATAAGAAAGGCCTGTATTTTGGAAGAAGGTTTGCCGACATAAATGGAATTGGTGTATTATTCACTTTTTACACAAAAGAAATGACCTTAGAAATGGTAAATACTTTTAATAATCTTGCTATCGAAAGTAGTCACTTATATTCAAATTATAAAAGTAAATCAATGGTGTTAATTTCAACTAATAGTGAACATCGATTTCTATTTTCATATATAGAGAAACTTGATAAATTTCCTGAAAAATTAGAAAATGAAATTAGAAGAGATGTTAAAACATTAGGTTGGTTTACAAAACAAGAGGAACTGAACGAAACCGAATTTGAATTTCCTGATTAA
>DGBDCK_00670 hypothetical protein
ATGAAATTTAAAGAAAATATAGAGAAATTTAAAGGAAACTTTGTAGCTGATGGAATTGTAAATATATCAGAATATAATTCGACTAATCCCAAAATATTATGGATTTTAAAAGAAGCTAATAGTATTGATGATTATGATTGGGATTTTAGAGATGCTTTAAAAGACCTTAAAAATGAAAGTGGTCAAGGAATAAAATCTGGGTGGGCTAATACTTTTACACCAATTATATATACAACATATGGAATTTTGAATGATTTAAATTGGGAAGATATGGGAAGTGTATATAATGACCAATCAATTATTGAAATCCTTAATAAAGTTGCTTATATAAATTTAAAAAAAGTCCCTGGAGACAGCAATGCTGACTGGAATAAAATTAAGAGTTATTATAACGAAAATAAAAATGCCATTCATGAACAAATACAGCTCATAAACCCAGACATAATTATTTTTGGTAATACAATGAATTTTTTGGACAATGACTTTTTTGAAATATTTGGAGAAATTAGAATAGATAAAAGTAACAAATCATTACACATCTACGAAAACAAAGAGAAACTTTTACTGTCAGCATACCACCCTAACAATAGAACTATAAAACAACAAGAGTATTGTAATTTGATTATTGAATCTGTAAGAGCTTGGAAAAACAAATAA
>DGBDCK_00675 nucleotide-binding protein
ATGAGAAAGAAAAGAATATTTATTGGTTCATCATCAGAGGAACTAACCTTAGCTAAATCTGCTAAGAAAATTCTAGAACCTGAATTTGAAGTAGTAATTTGGAATGATAGTGTTTGGGATACAGCTGTCTTTAAGATAAACAATAACTTTCTTCACGATTTATTAAAAGCTACTTTGCAATATGATTTTGGAATTCTACTTGGAACAACTGATGATAAAGTAGTCGTAAGAGAACAAGAAATGCTACAATCTAGAGATAATGTACTTTTTGAGCTAGGTCTTTTTATGGGGCGTTTAGGATTGTCAAAATGTGCTTTCGTAGTTGAAAAAGAATTGAAAATACTCTCAGATATTAAAGGTATTTCACTTGCAAGATTTTCAAAAAGTGAATCTGGAAGTTTTATAGATGCTATTTCAACAGTAGCTGATTTATTTAGAAATCAAAGGGATTCATCTGTGAACTTCTTTCCATCTTCAACTTTAGCATCTGTTTACTTTGAAAATTTAATATCACCAACTTGCAGATATTTAATTGAACAAGGTGGATTCGAAGAAGAAGGAGAAAAATATGAAGATTGCATTATAAAAATTATCATTCCAAAAAAGTTAAATTCGGACTTAAATCTTCAATTTGAGAAAATTAAAAAAGGACGTTCAACAAAAAGTGTTTCATTTCATTATGCTGGTCGTCCTAGATTTATAAACCTTGAAACTGAAATAAAGAATAATAAACTAATGTTCATTGATTTTCCAACAATATTAACTGGAATAAATTATGCAATTCAAAACCTTTTACCGAATGATTTTAATTCTATGAGTGAAGATTACGAATCAATTTTAGGTAGAGAATTAGAAAGATTTATAATAACATTAAAAGATTTAGCATTAAGAAGTGGATTTGACGAAATGTTAATATTTGAGAAAACTGAATAA
>DGBDCK_00680 c-di-GMP synthase
ATGAGAGATTATAGAAGATTAATACAAAATATACAAACAAGAATTAATCCTGAAAATATTATTCTTGAGAAAGCATTTTCAGATGAATTATCTTCAATTTCATATAGTAATATATTGAAATATGTTCGTTACGCAATGAAAGGTGTTGAACCTGAATATACTCAAAAAAGTAAATTAGCAGGAGAAAGAGTTAAAAATCATCTCAAAGAAAATTTATCAGATGTAGTTTATAAATATCAAGGTTCTGTAATGACCAATACACACATCAAAGGTGCTAGTGATATTGACTTACTAGTTATATGTGACAAATTCTATACATTTGACCGTAAATCAATAAATACTGTATTAACAACCGAAAATTTAAAATCTCAATTAAATTATGCACAAATTCAAAAATTACAAGGAGAAATAAACAATTCAGGTTATTCAGGAAGTGCCTTGAACGATTTAAAAAAGAATCGAACAGATTCAGAAGAAACATTAAATCCTATTTATGATATATGCGACATATCACATCCTAAAGCAATTAAAATAACTAATAAAAGTCTAAATAGAGATGTAGATATAGTAGTTGCAAATTGGTATGACAGCGTTACAGCAATTCTGAAAGATAAGGATTCTGATTTTCGTGGAATTCAAGTATATAATAAAGAATCCAATTCAAAAGGAGATGCTGACTATCCTTTTTTAAGCATAAAAAGAGTAAATAATCGAAGTACAGAAACTAATGGTAGATTAAAAAAAATGATTAGGTTTCTAAAAAATATAAAAGTTGATTCTGACTTAGAAATAAAACTTTCTAGTTTTGATTTTAATGCCATTTGTTATAATATAGAAACCTATAAATATTCAAATAAAAATTTCTATGAGTTAGTACCTGTTATTTATTTACAATTAAAAAATTTATCTGAAAACATTGAACATTCTAATAATTTAAAATCGGTTGACGACAATGAATATATATTCCGTTATGACAACTCTAAATTAGATAGTTTAAAAAATCTAATGGCAGAAATAGACTCTATCCTATTAGACCTTAAAAAAGCAATTGCAATATGA
>DGBDCK_00685 Putative mRNA interferase YoeB
ATGAAGTATACATTCGTTGACGAGTCTTGGGAAGATTATTTGTATTGGCAAAAAACAGACAAAAAAAAGTTAAAAAAAATAAATGAACTTCTAAAAGACATTGCTCGAAATCCTTTTGATGGGATTGGAAAACCAGAAGCACTAAAACATAAATACGCAGGATTTTGGTCAAGACGAATTGATAGTGAGCATAGATTGATTTACCAATATCGAGAAGGAGAAATCTTAATTGCCAAATGTAGATTCCATTATAACTAA
>DGBDCK_00690 Antitoxin
ATGCAAATAACAACTGTTTCTGACTTCAGAAAAGATATTAAAAGTTACTTAGACAGAGTTATCAAAGACTTTGAAACATTAATAATAAATCGCGGAAAAGATTCTGGAATTGTAGTTATGTCATTGCAGGAATACAATTCTTTAATGGCTACAAATCATGAATTATCTTCACGAAAAAATGAATTAAGATTAGACTCTGCAATTGACAAACTAAAAAACGGAATGACCTTAAACAAAGACCTAATCGAAAATTAA
>DGBDCK_00695 hypothetical protein
ATGTATGAAGTTTTTTTAAAAAGTTGGTATCAAGAAATGCCAAATGAAACACAGGAAGAAATAATGGGAGAATTTGACCACATAGAAGATGCGTTTGACTTTTTAAAAAAGAATGCAAAGCGCTATATTGAATTTTACCCACTTGAAGAAATGGGTGTACGAATTAAAAAAATTAATTGTTTATATTATGTGTTGTTGTGGCGAAGCGAACGTTTTAATGCACTACAACGCCATGTGTATGTGGCGTATTTTTCCGCCAGGAAAATATGCGCTCATACACTTTGTTAA
>DGBDCK_00700 hypothetical protein
ATGAAAAACAGTATTTTAAAATTATTAGTTATAGTCTTATTAGTTCAATTTTTTAACTCTTGTGATAGTGAAGAAATACTTGACTCTAATGTACAGTCAAGTATTGATGTGAAATTTTATGACAATGATGGAAACGATTTAAGAGGAGAGAATATTAAAATAAGTAACTACCTTAGTAAATTGAAAATTAAAGTAACTTCTGAAAATGATAATGAAAACTTTGAAGTTATGTACTATAATCAAACTGAAAAAAGATTGAATGAAATTATGGTTCCTTTGAAAATGAATTCGGAATATTTAAAAAATGAACTTCCAAAATCAAGTTCAGATTATGATGTTTTCGAATATTCACTTCTACAAGGTAAAGAAATTATTTTTAAAGAAAAATTTAAATTAAGATACAGAGAAGGGAATCCATTTGAAGTTATTACCGAAATGAGTAATTTAGATTCTAAAGGAGAATGGAAGGAATATAAACCTAAAAGAAGTGAAATAATCATAAATGGAAAAACTACTGGGATGTTCTTTTTAGTTGGAACGAGATATATAGAGAAGAACTAA
>DGBDCK_00705 Transposase
GTGCCTAGAACAAAAAACTATCATATTACAACGAATTCTAAACATCATTTTTATAAGTATAAAAACCTTGTATCAAACAAAATTCCTACCAGAGCGGAACAACTCTGGGTAACAGATATTACCTATATAAAAACAGAAAAAGGTCATAATTATTTAGCTTTAGTAACAGATGCATATTCTAAGAAAATAATGGGGTATAAATTAGACACACACATGAGGACATCGCTTTGTATAGATGCACTCAAAATGGCTATCAAAAATCGAAAATATCCGAATGAAAAACTAATTCATCATTCGGATAGAGGACTACAATATTGCAATCCGACTTATACCCTATTTGCTGAAAAAAATGGTTTAATTATGAGTATGACTGAAAAATATGATCCATATGAAAATGCTATCGCTGAAAGAATTAATAGAACTTTAAAATATGAATATGGTTTGAAACTAACAATTAAAAACACTATTTTAGCAAAGAAAATTACAAAAAGTGCTATTAATATTTATAACAACCTTCGTCCACATTTAAGTCTCGATTTAAACACTCCAAAGAAGGTTCATATAAATCAAAATATCGAATATAAATCGTATCGAAGAAATAAAAAAAATCTGGAATTATTAACCTTATAA
>DGBDCK_00710 Transposase, ORF A, IS3 family
ATGGACACAAAGACAAAACTACCCTGCCGAAAAAAGAACTACAATAAAGTAGGTTTTGAACTCAAATTATTCATCATTGACCAAATTCATAATGGACGTATTTCTGTTAATTACGCCGCTAAAAAATACGATATTTCTAGAGCTACAATTCAGTACTGGATCAAAAAATATAGTACTTTTGAACAAAAAAAATTAGGCATGAGTAAACAAGATGAAATCAAAAAACTCAAAGAGAAAATTGAAGAACTAGAGTTTGTAAAAGATTTTCAACAAGATATTATCGCTGATATGGAAATCATTACTGGTGTCGATATGTCAAAAAAGTCATTGCCCAAAACATTAGCAGAAGAGATTCAAAAAAAGAAGCAAAACCGTTTAAAAGAAAATGGTTAA
>DGBDCK_00715 hypothetical protein
ATGACTAGTCGGTACTCATATAAAGACCCTATTTTTAAAGAAAATGCTACTCATCAAAATTTAAGAATAGAAAGTAATAATTCGATTTTAAATGTGTTTAGACTCATTTCTGGAACTATTAACTGTGTTGATGAATATAAAAATAAAGAATATCGTTTTAGAAAGAATTTCTCTAATCTTCCTTACATAAAAAATGACCGAATTAATCAATCCATTTTATTAGACAACTTTCCTGAAGAAGTCAAATTAAAAGATTTAAACGACTATTTTTTAAGGTCACGGTTCAATGCCAGTTTCTATACAGATATTGAAGCTGAACTTGTTAAATGTTTAATTGCAGAACAAAAAGGAGACCATTTACAATCGTTTTTTTATCTATATAGAATACTTGAAGGAATTTCATATTCTCTTCCTTTAATATATGTTTCTAAAAATAAAGTTTATGATAAAACTTACAAGCAACTACAGTCTTTTTTTAGTAAGCAACAAGATGGCGAATTAGCCTTTTTTAAACGATTCTTAAAAGACACTTTCGAAGAAGATAACTTTTTTGACACCTCAATTGATATTGACATAAACGAAATTGAAATTGAAGAAATAAGAGAAGAATATTACAACATCTATTTAAAGCATATAAAACCAAATGCTGTAATTGATAAAACAGAAAATGAAGAGATTCAAATATCATTTATAGGTTTTTATGAATTTCTAATAGAATTGCGTAACAGGTTTTTTCATTTAAAAAAAGGCGCCTGGCAAGACAATTTAAGCTCGACAGAATTGATTTTTCCAGATTATTTTTTCAAACCAATAGTACATCACGGAATAAATTGGATTTCCTTAATATTGTTTGAAGTTATAAAAGTTGATTTTGAAAAAGGAAATAATTAA
>DGBDCK_00720 hypothetical protein
ATGAAAATATACGATATAGATTATGACTCTGTAATTGATGCAGTTGTGGCAACAGGTTCTATAACCTACGGAGAGGCAATTGAAAAACTGGTTCCTTTAATCAGTAAAACCGAGTTTCAAAGAAAGTTACAGGATAAAAAATTCTATGAAAAACTAGAGAGGGATATTGAAAACGGTTGTATTATGCCTTCAATAACTATAGCATATGTAAATGATAGTATTAATAAAAAATCTGGAACAAAAGAGATTCTAAATTTTTTTAATGATAATTACAATAGTTCATTCGTTTTAGACGGGATTCAAAGATTAAATACATTATCAAGAGTTGACCCCGATAAAATTGATTTAGATAAAAAACTTTATTTGAATATAGTCTTTAGTGATTCTGTGGAAAAGCTTTTGTATAGAATGATAACGTTGAATAATGGACAAAAGCCAATGACACCAAGACATCAAGTTGAAGTTATGATGGCGAATGTTTATAATTTTGACGACCTTGGAATTGAAATTCAAACGGAAAAAGAAAGAGCTCAAAAAATTAAAATGAGTTCCTTCAATAAATCTGATTTAGTACAGGCTTATTTAGCTTATATGGCAAATAGCCCTATGGTAGATAATAAAAAAATCATTCAAGATAAAATGGATGAATTAATTGTCAGTAAAATAATTTCAGCAGAACCAACACCAACTGACTCTACTTTTGAAATCGTTATTAAAGCACTTGCCAAATTTCAAAAAAGTCCCACATCATTAAAATGGTTAAAACAAGCAAATAATTTAGTTGGATTTGCCGTTGGAATGAAAAAATCTCACAAAATAATTCAAGAGCTTAGTGTCAAAGAATTTGAGAAATCTATTGAAAATTTTGACTTAGCATTTTCAGACTTTAATCCATCAAAAATTAAAATGGGAAAACTAAGACGAGAACTTTCATTTGATTATTTTGAAAACTTCTCAAAATTAGGTCACCTAGACAGGAAAGAATTATTAGAATATTTTTATGATTTAACAAATGACTAG
>DGBDCK_00725 hypothetical protein
ATGAGAACAATAATTACATCAATTTTCTTACTTTTGACTCTTTTGCTAAAAGCTCAAGAAAATAAAAATTGTCTTGAAAATAAAACCTTGATATCCAAAGTTGGGTCGCTTTGTGAGGAAACAAACATTGCTTCCTCTTGTGCTGGGGCAGAAATTTACTTAGTCCTTATGTTTAAAAAAGAAAAAGTTTCTATTTCTGAAAAATATATTTCTACTTGCGATAAAGTAACAATAAATAATTTCGGAAATTATAAATGGATGTTACTAAATAACAAAGAAGTGAAAATAAACTATAACCCTAGTGTAGAAGACATTATAGTACGTGACTTGGGATTTTCTATATTTATGAAAGATTTAAAATTCAAGTTAAATAAGTGTAAATTAATAGGAGAAGAAAATAGGAATAATAGAGTAACTAAGTATACTTTTATTGATGGTACTGAACAAAAATAA
>DGBDCK_00730 hypothetical protein
ATGAAATATATTAATAGATTGCTTTTCGTTCTTATTTTTATAACTATTTCTTGTTCTAAAAAATGTCCTGATAAAATAGAATTGGACAATTTTTATTTATCAGAAACGTCTAAAAAAATGTTTCCTTATCAAAATGGAGAAAAAAAATTAATTTTTAAAGACTCAATAAACAATACAATTAAATTTGAACTTATTACTACTAGTGAGATATATCTTTCTGAAACCAATTGGAATGAAGAATGTATACTAAACGATTCGGTTAAAAAAGAAATTAATATCAAAGCCAAAAGAGAATGGCAAACTATTTCATTCAAACCTGACTCTTTGATTAATTTGTCATTTAATATTTTTATTAAGCAAGAAGTAGAAATTGATGCCTCTGACCTTGGAGATATTAAAGAAATTGATTATATAAATATTTATAGAGCCAACGTGGGGCAAATGGGAATTATTACACATTTGAAGAATTCGGTTCTTGATGAAGAGCCAACAGAGAAAGTAAACGTTATTATGATTAATGGAATAAAATTCACAAATTTATTAAAATCTAGATGGATGAATAGTGGTGATATTTATTATGACATTAAAAAAGGGATTGTTGCAATTAATGAAAATATAGGTGATTCTAAAAATCCGAAATTTTGGATATTAGATAGCATTATATATGAAAACAAAAATATAAAAACACCTAATAAAAATATCGTTAAAACAGCAGAAAACAACTATAATAAATTAAAAAAAAGTCACGAACTATTTGGAAAATGGAAAATCTATGACTCCGATCAAAATAGTTTTCCTTTTGAAATTTATCAAAAAGGAGATGAATTTATAAGTGTTGTTCCTTGGGGAAACTACACTCTCAAACCTCTTGTTAGAAAAGGTAACAAGTTCGATAGAAAAGGAATTGTAAAAGGCGAATATTATATTATTGATTCAAACAAAGAAATGACATTATTTGATGAAACTGGAAAAAACTTATCAATTGAAGGTTATATCGCAAAAATAAAATATATTCATAATAATGACAAAAACGTAGAAAGTAAATAA
>DGBDCK_00735 hypothetical protein
ATGGAAAAATCCTTATCCGAAACCTCTATAATTGGAAGATTTTCAATTGGTTTATACTGTATAGAAAACTCTATAAAAAGAAAAGGATTATTTAATAATCACACTGTAAACGTAATTATTGCAAAACTTTCAGAATTTATATACACAAATAATGTAAAATGGGTAACTGAAATTCAGGCATATTTACCTAAGTATTTTAAAACAACGATTAACGATAATATAACTGAAGAGTTTTATAATGAGCTTATTAATTTTTATAAAAATATAAATTATAAAGATATTTTCGAAATTATAGAGTTATGTTCTGAAATAGCTCTTAATCATATGTACGGAGGAATTATAGATAACAGTCCCGAAACAATAAAATTAACTCAACAAATATTAGAAAAAACAGGAATGATTAATGAATTTGACTTTAAAAAAATATCCAAAAATCACCCTATGACAGACAATAATAAATGGGGAGTAAATTTTAATTACAACCATTTTAAACCAAAGTAA
>DGBDCK_00740 hypothetical protein
ATGTGTAACATAAATGGAGAAATACTATTCTGTACTTGTATAGATTCAGATGATAACTTAGATAATTTATTTTGGACTTTAGTCAAAATTAAAGAAAAAAAAGCTGACAACTGGATGGATATGACACAAGGAAGAGTTATGATTCCTTCTATAGAAATTAGCAATTTGAATCAGACAGTCATTTTAAAAAAACTTAACTCAAAAAAATGTTTTGATTTCAACTATAATCCTGAGGAAAATGACTTTTTAATAATAACAAAAAAAACACTCAACATTTCAAGCTATTCACATTTAAATCCATATATCTCTTTTGAATTTTCTAAAAAAAAATGGATAATAAATCATTTTTCCGATTTAGAAATTGAACTTAAAGAAATTAAAAAAGGAAAAATAAACGTGACCTAA
>DGBDCK_00745 Transposase
GTGCCTAGAACAAAAAACTATCATATTACAACGAATTCTAAACATCATTTTTATAAGTATAAAAACCTTGTATCAAACAAAATTCCTACCAGAGCGGAACAACTCTGGGTAACAGATATTACCTATATAAAAACAGAAAAAGGTCATAATTATTTAGCTTTAGTAACAGATGCATATTCTAAGAAAATAATGGGGTATAAATTAGACACACACATGAGGACATCGCTTTGTATAGATGCACTCAAAATGGCTATCAAAAATCGAAAATATCCGAATGAAAAACTAATTCATCATTCGGATAGAGGACTACAATATTGCAATCCGACTTATACCCTATTTGCTGAAAAAAATGGTTTAATTATGAGTATGACTGAAAAATATGATCCATATGAAAATGCTATCGCTGAAAGAATTAATAGAACTTTAAAATATGAATATGGTTTGAAACTAACAATTAAAAACACTATTTTAGCAAAGAAAATTACAAAAAGTGCTATTAATATTTATAACAACCTTCGTCCACATTTAAGTCTCGATTTAAACACTCCAAAGAAGGTTCATATAAATCAAAATATCGAATATAAATCGTATCGAAGAAATAAAAAAAATCTGGAATTATTAACCTTATAA
>DGBDCK_00750 Transposase, ORF A, IS3 family
ATGGACACAAAGACAAAACTACCCTGCCGAAAAAAGAACTACAATAAAGTAGGTTTTGAACTCAAATTATTCATCATTGACCAAATTCATAATGGACGTATTTCTGTTAATTACGCCGCTAAAAAATACGATATTTCTAGAGCTACAATTCAGTACTGGATCAAAAAATATAGTACTTTTGAACAAAAAAAATTAGGCATGAGTAAACAAGATGAAATCAAAAAACTCAAAGAGAAAATTGAAGAACTAGAGTTTGTAAAAGATTTTCAACAAGATATTATCGCTGATATGGAAATCATTACTGGTGTCGATATGTCAAAAAAGTCATTGCCCAAAACATTAGCAGAAGAGATTCAAAAAAAGAAGCAAAACCGTTTAAAAGAAAATGGTTAA
>DGBDCK_00755 HNHc domain-containing protein
ATGAGAAAAAAAGATGAAGCAACACTTATGATTTTTGGAGTTATTACTGCTATCATCATATATATAATTACATTTATTGGAAAGATACTTACTGCAATAGTTAATGCGATAGTTTATAACAAAAAACCAATACTAATATTTATTGCAGTTGTTGTAGGAATATATTTAACCTATCAAATTTTAGTCTTATTATACTTTAATAGTAAAAGATTTAAAAAAATAAAAGAAAATATCAATGAACACATAACGAATTGTAACAATTTGAATCATTACATTCAAGAATTAAAATGTTCTTATCTAAATATAGAATCTTATGATTTTGGAGAAAGTAGAATGGTTGATACAAGTAATTATAATTTTAAGAGACAAGAATGGAATAAAAGCATAAAAAGTAATCACATACATCATTGTTCTGCCTCTGTTTGTAAGAATGCCAATAATCAACCTATTAAATATTTCTGCAAATACTTTGATGTTGAAAAAAATGAAGAATCACTATCCAATTTTGAAAGAGTATTAAATGACTTTACATCAGTTGAACAAGGAAAATTATTATTGCAAAAAGAAAGAGAAAAAATATTAAAAAGTGTTTCCAAATCAATTCCTTCTTTAATTTCCTTATTCAGTAAAGATAGGCTTATCAGAAAACTAGGGTTTGAATTAGTAGATTTTAGCGATTCATATATTCCTGTTTTTACTTTTCAATATGTATCATCAGGTGGAAATAGTTCTTCTAAATGTGATATAAATTTAAACATCGAAAATTTAAATAAGTTAATAAAATATTTAAACGACGTTATAAAATGGAGAAAAAGTATCGCTGGACAAAGAGCACTAATGACTTCAAAATTAAGGGAAAAAATTAAACAAAGAGACGATTACACTTGTTGTAATTGTAATTTAAGTATTGAAGATGAGCAAAATTTATTATTAGAAATTGACCACATTATTCCAGTTTCAAAAGGAGGTCTAACAACGGAAAATAATCTTCAAACTTTATGTTGGAGATGCAATCGAACAAAAGGTGCGAAAATAGAAAACGGTGTAGAACAATGTATATAA
>DGBDCK_00760 hypothetical protein
ATGAGCGCATATTTTCCTGGCGGAAAAATACGCCACATACACATGGCGTTGTACATAATGCGAACAATCATCTTACATATCATCTATTTCAGTTGTTTTGCCGTCTTTGGACAAAGCACAAAAGATGATTATGACATATTCTCGAAAACTATTGATTATGGAATTACAAGTTTTGATTCTAATATTGAATTCGCCAATATTGGAGATAGTCGAATGAAGCCATTTAAAACAGTAGTTGTAATGGAAAATTTGGACTTTGAATTTAAGGAAGACCATTTGATGTTAAAGAATATGAAAGGCGTCAAGAATAAAGATTTTATTGACTCACTGCCAGATTTAGATTCAACATTTACGAATCATCCCAAAATAAATACAGATTCGCTAAATATAAAATCATTAGAAGTCCATTCTTTGTCAAATAAGTTGTTTAACGAACTTCTGGATAATTCAACAAGTTCTTATGATAGACGATGGAGAAAAATAAATCGGAAATTTAAACATAGTCTTGCATTCGGATTGTCGAAAATAAAATATGTTGGAAATTATGCCTCGCTTTATTATTGGGTAGATTGTGGAAAGTTCGGCTATTGCAAAAATGAATACGTAATTGTATTTGTAAAGATTGATGAAGAATGGACAATGCTGGAAAATATTACTCTTTGGATAAGTCCATAA
>DGBDCK_00765 hypothetical protein
ATGAATAGAGTTACTAATATTTTTTTTCAATTAAAACTTATAATAGTTTTTAGTATTTTGTTTTCTTCTTGTGAAACTGAATATCAGGAAGAATATGGAATAGCTTTTGCTATTGAAAATAGTACTAATAGTACATATGAAAATTCGAAAGTTATTATTGGAGGTATCAACAGTAATAATGAATTTATTGAAGTTGACTATTATATGTTACCAAAAATCGAAGAAGGAAGCCAAGGTTTTTTAAACGAGTACATTGGTTCAAATAGATGGAAACCTGATTTTAACAAAATCAAATTAATAGGTGATGGTAAAGCATACTTTAAATTTCAATTTGAAGGAAAAGAAGCAAAATTTATTGAATTTGTAAATAATCCAAATTTGGAAATATTCATAGATTTAAATAAATATGATGTTTTATATGATAATGGACTCTTAGATATAAATATTGATAATGACTCTCGTTTTGATAGAAATGACGATATGGTATATGGATATAATTATGCAACAGCTTTAAGTCTTGACGAATTAGAATCGAATATAAAAGGACTTAAATTTGAAATTTTAAATGATTCACAAAATGATTTCATAAACCCACAAGTAATTATAGGCGGTATTGATTTAACAGGACAATTTATCGAAGTCGATAATTATTCTTTGTCTACGATAGAAAAATATTCTTTTAAAAATTTGTTGTACTCAGGTTCAGGTCAAAACCGCTGGAAACCTGATTTTGAAAGAATTAAAACGATAGGTACTGGAAAAGCATATTTTAAATTTAAATATGATAATAATCCTGCAAGTTTTATTAATTACGAACACCACGATTGGCCTGACATCTATAATCATATTATGTATATAGATCTAAAAGATTTTGAAGTTATAGGGTGTTACGGTCTTTTGAAAATAATTATAGATAATACCAATAAAATTCATGTTCGTAATTGTGCTATGTATGAAAGCGTTCGAGATACAAACTAA
>DGBDCK_00770 TIR domain-containing protein
ATGAAAGTATTTTTAAGTTGGTCAGGAAGTAAAAGCCATAAAGTTGCAATGACATTAAGAGATTGGTTACCTTCAGTAATTCAATCTATTGAACCATATGTTAGTTCAGAAGATATTGACAAAGGAGCAAGATGGAGTACTGATATTGCGAAAGAACTCGAAGATTCAGGGTTTGGAATATTGTGTGTAACAAAAGAAAATTTACACGCACCTTGGCTAACTTTTGAAGCAGGAGCACTTTCTAAAAAGCTTGAAAAATCATATGTAAGTCCATTTTTATTTGATATTAAAAGGTCTGAAATTAATGGTCCAATATTACAATTCCAATCAACAGTTCACAATCAAGAAGATGTTTTGAAACTTGTAAAAACAATAAATAAAGCTTGTGGTGATACAAAATTAAGTGATGAAAGAATAGATAAAGCTTTTAAAGCTTGGTATCCAACTTTACAAAGCGAACTCAAAAAAGTTACAGAGGAATTTAAAGATTCTGATACAGTAATTGAAGAGCCAGAAAAAGAGAAACAAGAGATTTTAGAAGAACTACTAGAACTGACTCGAATAAACCAAAAAATACTTCGCTCTCCAAATGTTTTATTACCTCCTGAATATTTGAAAGATATTCTGACAGAAAGAAAAGAAAGCAAACGTGAATTAATGGTCTATGAAGAACAAAGGCATTATCAAAAAGAACTTGAACATCTTCTTTTTCGACTTCGTGATTTAACTGAAAAATATAAGATGGAAAAGCAACCAATAGACCAAGAGTATGAAGAAAACATTCAAAGAATAAGTGAGCTATTTGAACGAACTCAACATTTAGGAATGAGAGCAAGGAAATATAGAATAAGATAA
>DGBDCK_00775 hypothetical protein
ATGAACATCCTAAATTCAATATTTTCTATTTCAATAAGTTTTATTTTACTAATCATAAATCCGAATAGTGGAATAAAAACGAATGAAACACAAAATAGTCTTTTGACTGAAAATAAAGATTGCGGAATTGAAATCGTAACTTTAAAAACAGAACGAATTGAAAAAAAACGTAAATTTTTATTCTGGACTTTAAGACATAAAAAAGTAATTGTGACAGACCGAGTTATAGACTCTAATGGAAATGGAATTTTTGAAAAAAAATCAATTTTCATCTGTTCAATGGACGCTTGCGATGACATAAAATTCAATAGAATAAAAATTGTTGGAAAGGAAATTTGGATATTTAGTCACGGAAAAAATGTAGAAAAGGTAAACCCCATAAAACGTTATGATTTTTGCGGAAATTTTATTGGCTCTAAAAAATGGGAAGATGGAGATTATTACGAAATATAA
>DGBDCK_00780 hypothetical protein
ATGGAAAAATATACAGAAACATCATTACGTCACTTGGATTTCTCAGATAATTTCTTCGACCTTGTTCAAGCTGTATTAGGAGAAAACATCAAGCAAGGTAACAAAACCACAAGCATACAACCTGCGACAAATAACAAAAATAAACGAGAAAAAGAATATAGGCATCAAACTAAATGGAGTGATAATAGAATATTAATACCAGTATTATTTAGTTTTTTCCACGGGATAGAATTATTTCTTAAAGGAATCAAATACTTAAATAATGACCCAGAAAAAAAACCAGATCACAAGTTATCTAATCTTACAACGAATTTCAAGAAAGACCACCCTGAAAAAACTGTTATAATTGAAATTTTAGAGTATTACATATATCCTGAAAACAATTGCAAAATTTTATCAGACTTTTATAAAACCAATAAAATAGCTGATTCAAGCAAATTTTATGAAGTTTTCAAATATCCAAGTAACAATAAGTTTGACAAGGACTTTAATTATAAAGACTTGAAAAGAAATGGAGAAAAAGGAATAAAACTCTTTGAAAAAATTATCAATGATATTGAAACGCTAAGAAACGAAAAGAAAAAATTTAAATAA
>DGBDCK_00785 hypothetical protein
ATGAAATTAAAAACTTTAACAATAGTATTTACTATCTTAATTACAACTATCATCAATGCTCAGGTAGTTCCTAAAAATGGAAAAAAAATAATACCCGTAAAAGAAAAACATTTAGGCGAATATTTACAGAAAATAAAGAAAAGCTTATCCAAGGAAACAGAAAATAATTTTAAAAAAATAGCAACAAAAAAATTAATTAAATATGGTTTTACTGACATAACAATTACTGAGGTTGGTGAAGTAGCTGTACCTGAAGGTTGGGCAACAAAAATGGGAAGTTTAGTTAGTAATAAATCATTAGGTCAAAGCCAATTAGAAACAGCTAAAACTTATAATGAAATTGTTAATGCTGTAAATAAAATGTATGAACCAGAAGACGAAGATGGTGTTGATTGGAAATTTCAAATAAATTTTATAGATAATATTTCTGGGAATCTTTTTAAGTTAAGAGTTAGTAACTTTAGAAGCCCTAAATATATTATCAAAGAAAGTGACTTAGTTAAATCTATGAAAGAAGAAAAATAA
>DGBDCK_00790 hypothetical protein
ATGAAATTTATTACAAATCAAATCCTTACTACTTATACACGAGTCGTTAGCCACAAGCACAAAAAAAATAATACCGTGACAGAAAATGACATTTTAAAAAGTATAGCAGAAAACTTATCTGAACGCAAATCAACTGCTGCTCTGAACAATTATGAAGTACTCGGAAACAACATAAAATATGTTAATGATTCTTTCGAATGGGGAATAAATTCATTACAAATAATTCAGCAACAAATTGAAACCGCTTTAAAAAATAACGAATTAGTTACAACGGACTTTAAAGAAGAAAGCAATCCCTTATTCTATTTTAGAAATATTATCCCAAGAATAATTCAAAATGATATAAGCATAATTGACAAATTTATTTCACTTACGAAACCAGATGATCGAAGAGGAATTACAATCGAAACAGTTGGTAAACTAAAAAAATCGTTTACTGATTTTAATAATTTAGTTACATCTGCCAGACAATTTATTGACAGTTTGGTTGCCGACTCGTATCAACTAATTCAATTAAACCCAAAAGAGACGAATTTCCACGTACTAACTTCTCTTAATAGTTTCGGAAAGTATGCTACAAAATCAATAAAGCAAGGACTTTTTAATGCGGAAATTCAAAAATCCTTAACAGAATTTGAAAACCTATCTTACAATGAGAAAGTGAAAGGTAATGAATCAAGCATTACTAAATGTTCTCAAAAATCATTTGGAAATAAAGTTAATTTTTTGTTCCGTAATTTAAATCTAACAGCAGAAACGGATTTTCAAAACGAGATTAAGAATTTATTCAGTTTTTCATCAGAGTTTACTCATATTGGTTATGTATCAACATTCTTTACGAGTTCAAACGCAAAAGAAGTCATATTTACCGACAATATAAGTCCATATCTATCAAGCACAGAAAATTTTAGTGAACTCAAATACGAAATACTTGAAACAGCAACAAAATTTTATGTGACAGTTTATTTACCTTCCTTGATTTCCTTTATAAAAAAAGCATTTAAGAAAAGTACATTTGAACTACTTGAAGTATCAGTAAATCAAATAATATCAAAACTAAATACTGACCTAAAAACAAGAAATAATCAATACTATTTCTTTATTAAACAAGGTCTTATTGGTTCAAATACTGTAATTGACTTACCTTGTATTTGCGGAACTACAAATAATTGGAATCCGCCACACGATTTAACAAATATTTATTGCAAAAATTGTGGTAGCAAATTTAATTTATTAGAAATTGAAGGAGACTCAGGTTACATAATTACAAGTAATGGACCTGTTAAAGTGATTGGTTCTACTGTTCCTGACTTTGATGAATTGCCTCCTGAAAAACAATTTGAACTGTTAAAAAAATGTGAGGAAGTAATAAAAAAGAATACAGCCAGTGGCTAA
>DGBDCK_00795 hypothetical protein
ATGGCGGACTTTTTAGCTCGTTTGCGCAATCGGAAATGGAAAATGAGAAAAACTGTTTGGAATATTGCCGATTTTAGATTTTTTAGCGTAAGTTTATATGAAAATTTAGACAAGTTAAACGCCGAATAA
>DGBDCK_00800 hypothetical protein
ATGAAAAATAATCAGATTGAAATAATAAAATTGATTAATAAAAACTCAATTTTACAGAGATTTGGAGGTAATAGCTTTCTTCCTGAATTTATTGAATGGCCAATTAATTCCAATAATGAGAAATTGACTTTGGTTTTTTCGATACCAACTTCCTTTTTGAACAATTATTGTAATACTGCTTTAGAAAAAAATAAATTCCTATCTGTTTTTTCGACATACAATGAAGATTATTTTCTTGACGAAGTTATAGACAATGGAGATATTTTTGATGAGACTGAGAAAATTTTTGGAGATTTTACACAAGTCTTATTACACGATAAAGGAAATACAAGGAATGAATCTAACTATATAATACCGTCATATTTAATTGAAATTATTACAAATAATGAATATAGTTTTGAAAATTCAAAATTAGGAGGTGAACCCATATATTTACAAAATGAGGTTGAAGAAGCTAAGGTTATGAAATTTTGTTTTCAATTTTATGCTGGAAATTTACCGAAATTTAAGAATATATTGTTTTTAGAAGACGCTATATCTTATCTTTTTGTTTCTAATAAAGGAGAAAAATTTAATGGTCTTTTTTTTGGGCAATGTACTTAA
>DGBDCK_00805 hypothetical protein
ATGGTCTATACCCTTGAAACAATAATAAAGCATCCTGATGCTTTAATCAATATAGAAGATAATAAAGGTCGAATTGTAAATTTTTTTGTTAACAATAAAGGTGATGGTAAATTCTTAAATTATAAAAAAGTTTCAGTTCAAGTATTATCGGGCTATGACAAAAATAATATTTTAGAAACTGATTTTTTTGGTACTGCATTAGGAATACCCTTATTCTCTGAAATAGCTAAAAATATTTTACAGAAAAAACTTATTGAAGAAATGATATTTTATCAATCTGAATTATTAATTAATGGAAAAATAATTAATTGTTATTTAGGTAAAATAATAAAATCCTCAGATATAATAAATAAGGAAAAATCAGTATTCCGAATTAGTTCTACTGGTAGTAAGTTTTTAGTAAAACCAATTAGTAATGAATTAATCAATAAATCTTTTTTTATAACCAAAGACATAGAATATCCAACTTATTTTTATGTTAGTGATAAATTTAAAGAATTAGCTGAAAATAATAATTTGAATATTGATTTTAATGAAAAATAA
>DGBDCK_00810 hypothetical protein
ATGGGAAAAATTAAAATCGAAAGCTCTACAGGAGCAAAAATATATGTCAACGGAAAAGAATATGGTACAATAAAAAAGGAAAATAAAGAATATGAAATAGAAAATGGACAGCACGAAATTTATGCAAAAACGGCTTGGTGTGGCAGTCAAAAAATAAAACTAAATATTACGGATGATAAAATCATATTGCTAACTCTGAATAGTTTTAAAAACGAAGCAGCTGTTAAAGCAGTTTTTATGTTATTATCGGGACTTCTTGTATTTACTAAAAACTTAATCTTTGGAATAATTGCAGGGATAGTTTTTTTATACCCATTATATTATATAACAATTGGAAAAGACAAATATCTAGAATTAGTTGAGAAAAAATAA
>DGBDCK_00815 hypothetical protein
ATGAGGAAATTCAACAAAAATGAACAACTTTTTTTTAATAATCTTAACAGATATTCTAATGAAGACCCACACACTTTTGTACATTTTTTAAAAATTAAATATTTCAACGACTTTCATACTCCTTCTCTTATTATTAATAACACGACTAAAACAGTTTTTTTTTATACTAAAAAGGGAACTACACTTGAACAAAGAAATAAATTACTTAGTAAATTTTATGAAATTCTTTTCTTATGCGTTCATTTAAAAGAAAATAGATATATAAATATAATTCCAAATAATATAACACCTACTGTTGAATATGTTAATAATGAATTCTCTTCAACATCTTATTCAAATTTAAAACCTAAACAAAAACTGAATGACCAAGGTGATTATTATGACAACTCAACTAAGAATATATACAACAACAATAACTCATTAATTTTTGAACATCTAAAGTTACATGAGGAAACATATAATTTAATACATGAAAATTTAAATGGTGTATTGTTTGTCTCCGAAGACTTAAAAGAATATGTTAAAAATAATTTTAAAACTAAAGAAGAACGAAACTTCATATTTGCACAAGCAATGGTTGTAATTGGAATAATTTCAGCAATCATTATTGGAATTTGTGGACTAATAAAACCAAACAATGAGTTGATTCAAATTAATAATGAATTAAAGAAAATTCATTACGATATTCATCTTCTAGAAAAAAAACTAGTTACAACACCGTGTATAATTAACGGCTAG
>DGBDCK_00820 hypothetical protein
ATGAAGAAAACTACAGAAATAATAAAAATCTTACCAACAATCATTTCGAATGGTCCGAATGATGAAACTAGAGCAATGTTAAAAAATTTAGACCTTAATGAAAATGAAATCAATGAGATTTTAGATATTGTTTGTCAGGGAATTGGAAGAGTTGGATTGTATGAAACTGGAATGAAACCTGAACAGTTTTCAAGTTATTTAGATGAAAATCCAATATTTCAAAAAACAATAGATTTAGCCTCAAATTCTGAAATTGAGTATGATGTGGATACAGATAATCTACACCCGAAACTCAAAAAAGCATTTAAAGGTGATTCCAATGAAAAAATAGACTTTGAAAAATTACTTTCTGAATTTAATAACCCTAAAAACAAAAATAGAGATAGTGCTCTCTATGACCTTATAACTAATGATTATCCAAATATATCACCATTAGTTGAACAATCTTTATTTGATAACGATAAAATGGTTCAGATAACAGCACTTCAAGGAATTAATGAGAATATTTTAAACCAAAATCTTGAAAAAAAACTAATTGAGTTATTTAAATTAACCGATAATCATACATTAGTATCAAATATCACTTATGTTTTCAGTAGCTTTTTTGGTGTAAAGGCTATTCCTTTCATTATGGAAAAAATGAAATCCGAAAATTTGATGATTGTTTATGATTGCATTATTTGTCTCGGTAATATTGGAGACAATCGTGTTATTGACGATTTAATTCCTTTTAAAGAAATCAGAGAAACACCTGAAATTTATGATGAAAACGGTTTTATTGAACAAACAACACAATACTCGATTAGAAAAATCACAAAGAAAACGATTAAGAAATTAAAAAAAGTGCCTAACAATGTATATAAAAAATAG
>DGBDCK_00825 putative protein
ATGAAAATCCTTCTCATTAACAGTCCCAACGAGGTAGATAAATCTCTTGAAAATGCTAATTATTCATTGTTCCCGCATATGGGAATAGTACAATTAGCAACACGTCTTGCAAATGATTTTGGCAACAGAATTAACATTGAAGTAATAGATGGAGGAATAAAACCATTATCTGAGATAAAGCAAAAAATATTATCTTTCAAACCATCATTAGTTGGAATATCAGTTCTTACTCCAACATATGGTGAGGGATTAAAGATAGCTTCGTTTGCAAAAAAAAATAATGCGACTATTGTTTTAGGCAATGATCATGCTATTTTTTTCCCAAAAGAAATTTTAAACAATCGCGCTTATATAGATTACATAATAACGAATGATGTTGCTGAGCAACCTTTTTCTGACTTGGTTTCATGTATCATAAATAAGACTTCATTTCATAAAGTAGATTCGTTAGCATATAGGCTTAACGGAAAAATATTAATAAACCCAACTAAGCAGTATTTTCTAAAGAACATGAATACAATTCCTGATCTTAATTTTATAAAAAATGATCTTGAAACATATTCTAACAAATATTACTCGCAACACGGTCATATACATGGTAAAGAAGTTAATGTCATGACGGTAAATAACGCAAGAGGATGCGAAAATCAATTACGATGTTCCTATTGTAGTATAGCTGATTTAAGAGTTAATACAGGTGATCCAATAAAATTTTGGGATACAATTATTAATTATCACGAACAATATAATATAAATCTGTTTTTTGAAGTGTACGATAGCTTTACCGCAAGTCCTAGGTATATTAATTCCCTACTTCAGACCATGCCTAATTATATTAAGCGTAGGATAGATAATGGTGATATAGAATTTATGATTTATGCTAGAACACTTGGCCTTTTAGCTAGAGATAATGTAAATAAATTTAAAGAACTAGGGGTCAGAAGAGTAAATATTGGACTAGATTCTGGTGATTCAGATATTTTAGAAGCTCAAAGGAAAAACAAAACAACTGATAGAACCAACATAGATGCCTTAAAACTACTTAATAAGGCTGATATGTCAGTTCATGGATCATTTATGTTAGGAGCAGCAGGTGAAACAACATCTACAGTAGAGAAAACCATTCTTCATATAAAAGAAATCATGGAATTAGTAGAGTTTTCTTCAATTGAAATTTCAAGGTTATATCCATTACCCAATAGCCCAATATGGGATATGCTTGTAGATTATTTAAATCCAAATTTTTACAAGAATAGCGAAGAGATTGATAGTGTTCTTGGAAAATTAGGTTTATTTATTCCTATCGAAAAACATATGGATTTATCGCAAAAGTATAAAGGGACAGATTTATTTAATAAGGAAGAATTAATGAGTGATTGGTATAACAACTTCACACATATCGATGAAGAGTTTGCTATTTCTGAAATTAAAAGGATAGATGATTTAATTCAATTTCAAAATATTCAAACAGGAAATAATGTCGGATAA
>DGBDCK_00830 LysE family translocator
ATGGAACAAATACAAAATATATTACTATTTATTGGATTATCATGGGTTTTAGTGATTACACCTGGACCTGATACGATTTATGTATTAACACAAGGAATTTCAGGAGGTAAAAAAGCGGGATTGATTTCTGCAATTGGAGTAACTCTTGGTATTTTTGTTCATACTATATTTGCAGCTCTTGGGCTTTCTATAATACTTAAAACCTCTGCTATTGCATTTATGATCGTTAAAATGGTTGGAGCAGGATATCTTATATATTTAGGTATTAAAATCCTAAAGAGTAAGGACGAAATGAAAATTACAACAAAACAAAAAAAAACATCAAGAAAAATATTTATTCAAGGGTTAATTTCTAACACGCTTAATCCTAAAGTGGCTCTTTTTTTTATAGCCTTTCTTCCCCAATTTATAAAAACGAATGGTACAGAAATATCTCCTATTCCTTTTTTAATTCTCGGAACAATTTTTGCATTATTCGTTATGATTTTTTTAGGCATAATTGGATATTTTTCAGGTAAAGTTGGACAATATTTGAAAACAAAAAACTCAATCTCTAAATGGATAAACAAAATAAGTGGCAGTATCATGATTCTGTTAGGAGTTAGTCTTTTTTTTATGAAAAAGCAGTAG
>DGBDCK_00835 hypothetical protein
ATGAACTCAAAATTACCAATATTATTAATATTAATCCTCATCTGTTTTACAAGTTGTAGTCAAAAAAAAAGTAAAAATAATATTCTTAAACTTAAAGATATATATGAGATTACTAAAAATAACTTTGAAGAATCTTTAAGTACCTATCTATTAAAAGGTAATATTAAAAGTATAGAAGGCAACTTATATACTATATCAAAAGATTCTATAATTGATTTTAGTAATTATAAAATGTCTGATTTCAGCTATCCAAACTTATCAGCATATAGTAAGAGCTTTAAAGCAAATTTTAATAAAAATGGAAAATTGATAAACAGAATTGAATATTTACTTATGGGAGACATTACAAAAGATACTCTCTATTATGATAAAAACGATAATATTACATTGCATAAAAGCAAAACAGAAAGTGAAAATGATTTCTCTGATTCGAATATTATATATGAATACAATGAAAAAGGACATATCATTAAAAAATCAGTAGATGATATATTTTCAACGAAATATTCTTATTATCCTGAAAAAAAACAAGTAAAAAGTGTCAATCTTCATTATGACATTAATGAATCGTTAATCCGTACATACAATGAATTTGGACTTCTATTAGAGATTGAAAAATATAATTCAACTGGAGTAAAAATTGACCGACGTATTTTTTCTTATAATGATTATGGTGAAGTAGAAACTCTAACTCTATTTGATATTAAAAAAAACACTTCCGAAAATATAGAATATGAAAGTGATTATGAAAATGATTCAAATATATATTGTAAATATGATAAAATCGGAAACTGTATAGAAAGAATTACTTTTAATCCTGGAGGAAAAAAACTCTTAGAAAATTCAAATATGAATATTATGAATAAGTATGATTTTGGAAAATAA
>DGBDCK_00840 hypothetical protein
ATGGGAATAAATACGTGTGCCAACAGCGTATATAATTTATTGCTAGTACTCGCCTACTTACGAAAATCCTTAGGGGATTTTCTATTCCGTTTTTATTTACTAAATTTAGTGCTTCAAAAACGCAACAAACCATATACAAAACGTTGTGCTTAA
>DGBDCK_00845 hypothetical protein
ATGGAATTTAATAAAAACCAAATTCAAAATTTCAGACATAAAGATTTAGAACCAATTGTAGGCAAACTTATAAAAATCACACTTGAAAATCCAATGGAAATTAAAGGAACTGATGATGAACAAATTATATTAATTGGTAATGTAAACCATATTGGATTAAGTGCAAATTCACCACATTTACCTGTTGACATTAACGTCTCAATTACAGGAACTAACATTACGAAAAACGTAAATATTTTCAAAATAAAAAAAATGGAATGGGAATAA
>DGBDCK_00850 Tfp pilus assembly protein PilF
ATGAAAAAATTATTATTTTTTATATTTATATCAATATCTATTAGTTCAAACGCCCAAGTTAATAGATACACAAATTACACTCACCCAACATACACAAAGATGTCATTTAAAGAACTTGCAGCCCCCGCTATGGCGTTAAAGCAAAAATATGATGCAAATCAAAAATATCTTTACAATTTAAAGGAATGGATTTTAGAGTTAAGACCTCAAATTTCCGAAGAGCAATTTTTAACTCGTCTTAATAAAGAATATAAAGACTTAACAGATATTGAAGATAGGGATTTAGCTAGAGCAACGAAATATCTCAAACAAACTGAGAATGCAGTTAAAGAAATCATATCTGACTATAATATTTGGTTAAATAAACAAAATACTCAAAATCAATCATACACGAATTCTACTACAAGTAATAACTCTTCTCAAAATTATACCCAAATTGGATTTGAATTTCAAAAGAATGGAAAGTTTGTTGAGGCAATTTATAATTATACCAAACAATTAGAAACGGATAAAAATAATACCGATATTCTATTTTTAAGAGCAATGTGTAAAACTGAACTTAATGACAGATATGGAGCGATTAATGATTATGACAAAATAATTGAATTAGAAAAAACTGCAAAACCAACAGTTTATAAAATGTCGACAGTTTATAATAATAAAGCCTTTTGCTTAGTAAATCTTAAAAATTATGAAGATGCTCTACCTCTTGTAAATAAAGCTTTAGAATTGGATAAAACAGAGGCTTATATATGGGACACAAGAGGAGAATTATACTATCATATTGGAGAATATGAAAAAAGCGTAAATGATATGAACAAAGCGCTTAAAATTCAAAAAAATGCAAGTTCATACTACTATAGAGGATTATCCTATATAAAACTTGATAAAAAATCAAAGGCTTGTTCTGATTTTTCAAAAGCTGGCGAATTAGGAAATAGTGATGCTTATGAAAAAATAACTAAAAATTGTAATTAA
>DGBDCK_00855 hypothetical protein
ATGAAAAATATGAAATTAATTATCACAACCTTGATTTTATTCTTTACTGTACAAATCGGAATTAGTCAAGAACTGACACAAAAATATAACAGTTTATTACAACGTACTGAATTTCTAGATTCTTATGGTAATATGGTTGCTTACGCAAAAGAAAATACTCTTTTAAATCAAACGGAGTATTATGACAATTATGGAAATTTAATTAAAACAGAGAAAAAGAACACTATACTAAATAGAACGGAAACTTATGATGGTTACGGTAATCAGCAAGGGTATGAAAAAAATAACACATTACTAAATCAAAACGAAACTTACGATAGAAATGGAAATCAAAAACTCGTAAAAAAATGGAATGAATTATTGAATCGCTATGAAGTTTACGATAGTTATGGAAATATGAAAGGCTACTATAAATACAATAGTCTTTTAGACCAATATGAATATATCCAATCATCTTATTAA
>DGBDCK_00860 Recombinase
ATGCTTATATTTTTTTTATTCAGTGTTTTTTTTGAATTTTATCGCGTGAAAAAAACCTCAGAACATATTACCTTAAAGCATTTATATATTAATAATTGCAAGATGATTGGGCTACAATTTAGCCCCAATAAGGTTATTCATGCATTAATAAAAGAACTTCCTGAACCTAAATGGAGTGCGGAGTTTAATATGGTTTATTTAAAATATTCTAAGAAAAATATTAATGCTGTTTTTCAAAAATTTAAAGGTGTTATCTGGATAGATGGCAACGCTTTTTTCAAAGAAAAACCAATAAAAAACAACAGCTTACCTAATATAAACTGGTTTAGAAATAGGGCTAAAAAAGAAACACTTAGGTATGCTCCTGAGAGTTATTTATTAAAATTAGAGCTTAAAAGATACTCTTTAAACACTTGTAAAATATATATTTCATTGTTTGAGAAATTTATAAATCATTTTTATCAGCAGCCAATAAATGATTTATCTGAAAAAGATATACAGCAATATCTTCAAGCACTAACACATCAGAATAAATCGAATAGCTATGTAAATCAGTCTATTAATGCTATTAAATTTTACTATGAAACAGTATTAGGTATGCCTAATCGATTTTACAGTATAGATAGACCTAGAAAAGAACATAGGCTTCCTAAAATAATATCGAAAGAAGAAATTTTAGCTATTATAGATCACACAAATAACATTAAACATCGGTGTATTGTTAGCCTTTTATATTCCGCAGGGTTGCGTAGAAGTGAAATTCTTGATTTAAAAATAACAGATATAGACAGCAAAAGAATGTTAATACATGTTAACAATGCTAAGGGAAATAAAGACAGGTATTCGTTACTTTCTACAACAGTTCTTAAAGAATTAAGGGTGTATTATAAGGAGTGGCAACCTAAAACGTATTTATTTGAAGGCAGGAAAGGACAAAAATATTCACCTGAAAGTGTCGCTGTAATTGTTAAAAGAGCGACTAAGAAGGCTGGAATTATAAAGAGAGTAACTCCACATATGTTACGACATTCCTTTGCTACTCACCTTTTAGAAAGTGGTACGAATTTGCGCTATATCCAAAATTTATTAGGGCATAGATCTAGTAAAACAACAGAAATTTACACTCATGTTGCCTCTCATAATTTTAAATCAATTAAAAATCCCCTAGATTTGTAA
>DGBDCK_00865 hypothetical protein
ATGGAAAAGAAATGTCTTCACTGTGAAAATAAATTAGAAGGAAGGGTTGATAAAAAATACTGTTCTTCTTATTGTCGATCTTCCTATCATTATGAAAATAATAAAGAGCAAGAAGATAGTTTGTTTTCTGTAATAGATAAAAAACTCAAAAATAACAGAAAAATATTAAAAGAATTTAACAAGGCAGGATACGCTAGTGTCAGAAAAGAAAAATTGCTAGCAAAAGATTTCGATCCAAATTATTTTACAAATTATTGGAAAAATAGCAAAGGGCAGGTTTATTTATTTTGTTACGAATATGGTTTTTTAGCTCAAAGAGAAAAGTACATACTCGTACATTGGCAAAGTTATATGAAACCTAAGTAA
>DGBDCK_00870 Phytase-like domain-containing protein
ATGAAAAGATTTATTTATATCGCAGTATTTTTAGTTTTATCAGGCTGTAAAGCGGAAAAAACAAGCTTAAAAAAACAACGCTTAAAACAACCTAAATTAAAATTTTTAAATGAATTTGTAGTCAAAGATTCTTTAAATTTTAACAATACTATTATTGGCGGAATTTCAGGGATTGATTTTAGTAATAATCAATATTATATGGTAGTTGATGATGCTAAAAATCCACGGGTTTTAATTGGTGATATTATCATCAAAAAAGACAGTATCAAAAATGTGATTTTTCAAAAAGTAATTTCATTACAACCTGATAGTGATTTTTATCAAAATAATGTGTTAGACCTAGAATCGGTTTTTTTTAAGGATAATAAACTAAATTTAGTCAGTGAAGGAAGCATCCGTAAGGGTAAAAATCCAACGATTTTTACAATTGATACCGCTGGTAATTTTAAAGAAGAAATAAAAATCCCTGATTATTTTAAAGCAAATTCCCAAGCAAAACCAAAACACAATGCCGCTTTTGAAAGTTCATCAAAAAGTTTCGATAAAAAAGGTTTTTGGGTAGCAATGGAAGCCCCGCTACAAGCCGATGGCGATGAGCCAACATTCCATAAAACACCATCGCCAATACGTATTACGTATTTTGATACTCAAACCAAAACAGCGACCAAACAATTTTCTTATCAGCTAGAAAAAATTGACAAACCTGCAAAAGGAAGCGTTAATTTAAACGGTGTTACTGCTATTTTAGAATACAAAAAAAATCAGTTCTTTGTGGTAGAACGAATTTATCAAAGCGGCTACGGGGCTTATGGAAATACCATCCGAGTTTTTAAAGCAATAGTCAATGAAAATGTTAATAAAAGCTTTAACGAAAACACTACAAATACCTTAGAAATTCCATCACTTAAAAAAGAAAAATATATCCCTTTAAAAAAAGAATTACTATTTGATTTTAAATCAATTCAGCCTAAATTAACCAATTCGATTATCGATAATATTGAAGGAATTACTTTAGGACCTAAATTATCGAACGGAAATAACTCCCTGATTTTCGTTTCTGATGATAATTTTCAAGTATATGGAAAGCAATTAACGCAATTTTTATTGTTTGAAATTGAAACAGAAAAAGTACATTAG
>DGBDCK_00875 hypothetical protein
ATGATAGCCAAACTTAAAGAAAAATCAATTCAGAAATTTTATAACAAAACTATTGTAGAGAAAAATGCTAAAAATCAGCCGCAACATAAAGTTAAAAAAATTGCTATTTTATTAGATAATGAATCTTTAGAAAACATTGTAATTACTAGTTTAACCAACCAGCTTTCTCTTAAAAAAGAAGCTATTACGGTGTTGATTTATAAACCTTTTGAAAAAAAACAAGAAGTATTACCAACATTTTTTACCGATAAAGAAGTTGGTTTTAAAGCAGGTTTAAAATCAGACAAATTAAAAAGTTTCGTTAAAAATGAGTACGATTTGCTTATTAACTATATAAAAACGCCAAATTTATACCTTAATATAATAACTTTGCTATCGAAAGCAACTTTAAAAGTTGGTTTTGCTGATGTTGATGATCGATTGTATGACCTTGTTATTGCCGATAATAGCTTTAATGAAGCGGTTTTAAATCAAGAATTAAAAAAATACTTAACAATATTAAAAAAAATATAA
>DGBDCK_00880 4-hydroxy-tetrahydrodipicolinate synthase
ATGCAAAAATTTGTTGGTACAGGAGTGGCTTTGGTAACGCCTTTTAGCGAAGATTTAAGTGTCGATTTTCAGGCGCTTAAAAAATTAGTAAATTACAATATTGATAACGGTACAAATTATTTAGTTATCAACGGAACAACTGCCGAAAGTGCTACGATAACAACACAAGAAAAAGTTGAAATTATAAAAGTAATTGCTGCCGAAAATAACGGACGATTACCTTTAGTTTTAGGACTTGGGGGGAATAATACACAGGTGGTTATTGATGAGTTAAAATCTGCCGATTTATCAAATATTGATGGAATATTATCGGTAGCACCGTATTATTCAAAACCAACACAGGAAGGTTTTTACCAACACTTTAAAGCCATTGCTTTAGCGACTAAAAAACCAATTATTTTATACAATGTTCCTGGTAGAACGGCTAAAAATATGGAGCCTGCTACGATTTTACGATTGGCAAACGATTTTAAAAATATTGTAGGAGTCAAAGAAGCTGGAAATAATCAGCAGCAATATTTAGCGTTGTTAAAAGATAAACCAAAAGACTTTTTAATTATCTCTGGTGATGATGATTTAGCTTTAGGTGTTGTTTTAGCAGGTGGAGCAGGAGTAATATCAGTAATAGGACAAGGGTTTCCAAAGAAATTTTCAAAAATGATTCAGCTAGGATTGGCAGGGAAAAATAAAAAAGCCTATAAAATTCATTACCAATTAATGGATGTTGTAGATTATATTTTTGAAGAAAATAATCCCGCAGGAATTAAGGCAGTATTGCTAAAAAAAGGCATCTGCTTAGATGAGGTTCGCTTACCGTTAGTAAAAGCATCCGAAGAATTACAAACAAAAATTTCAGACTTTACAGATCGTTTATAA
>DGBDCK_00885 Ferritin
ATGTTATCAAAAGTAATAGAAACAGCGTTAAACAAACAAATAAAAATTGAAGCAGAATCTTCACAAGTATATTTATCGATGGCTTGCTGGGCAGAAACACAGGGTTTTGAAGGGGTAGCGCAATTTATGTACGCACATTCTGACGAAGAACGTATGCATATGTTAAAATTAGTAAAGTTTGTAAACGAAAGAGGAGGACACGCAAAAGTATCAGAATTAGTAGCGCCACCAAGTGAATTTGGTTCATTTAAAGAGATGTTTCAAACCTTATTTGACCATGAAGTAATGGTGTCAGCATCAATTAATGATTTGGTTCATATTACTTTACAAGAAAGAGATTACGCAACACACAACTTTTTACAATGGTATGTATCTGAACAAATAGAAGAAGAAGCATTGGCAAGAAATATTTTAGATAAAATTAATTTAATTGGCGATGATAAAGGAGGTTTATATTTATTTGATAACGATGTAAAGTTAATTGTAGCTCAAGGTGCAGCTGCTAACCCAGCGTAA
>DGBDCK_00890 YfiO domain-containing protein
ATGCAAAAAATTAAAAATTTAGCGTATTTACTTGTAATGCTATTGGTTTTGTCTTCATGCGGAGAGTATAACAAAGTGTTAAACAAAGGAAGTATTCAGGAACAATACAAAATGGCTGTAAAAATGTACGAAGTGCAAAAATACAGTAAAGCATTGCGTTTATTTGAAAAAGTAACCCCTTCGTATAGAGGTAAACCTCAAATGGAACGTATTCAGTATATGGTTTCTCAATCTAATTTTAATGAAAAAAATTATAGTTTAGCAGGCTATTACTTTAACAGGTTTGCTAAAAACTATCCTAAAAGTTCAAAGAAAGAAGACGCTGCTTTTTTATCGGCATTAAGTTATTACAAGGCTGCACCTAGTTTTAGTTTAGACCCTACAGATACAAACAAAGCGTTGGCTTCTTTTCAGTCGTTTATTGATGCTTATCCTAATTCTAATAAATTAGACGAAGCAAATAAATATTATACAGAATTACGTAGTAGGTTAGAGAAAAAAGCATTTGAAATAGCAAAAACATATTACAATACAGCAGGCTATGATTCTAGAAATTATCGCGCTGCAATTACTGCTTTTGATAATTTATTATCAGATTATTTAGGAACAAAATATAAAGAAGAAGCGTTATATTTTAGACTAAAAGCAGCACACGATTTTGCCATGAAAAGTACGCAGCGTAGAAAAGCTGTTAGAATTAAAGCCGCTATAAACGCGTACGATAAATTAAATAGAAGTTTTTCCTGA
>DGBDCK_00895 RNA polymerase Rpb6
ATGGATTATAAAGAAACGAAAGCACCCTTAAGTACTATTACTTATAATAAAGAAGCTATCGAAGCTCCAACAGAGAATATCTATGAAGCTATTTCAATTATAGCAAAAAGAGCGAATCAAATTAATGCTGATTTAAAGAAAGAATTAGTTGATAAATTAGATGAATTTGCTACTTATAACGATAGTTTAGAAGAAGTATTTGAAAATAAAGAACAAATTGAAGTTTCTAAATTTTACGAACGTTTACCAAAACCTCACGCTATTGCAGTAGATGAATGGTTAAACGGAAAAGTATATTTTAGAACTCCAGACGCTGAATAA
>DGBDCK_00900 Coenzyme A biosynthesis bifunctional protein CoaBC
ATGTCTGTATTAAATGGTAAAAAAGTATTAGTAGGTATTACCGCAGGTATTGCTGCATACAAAACAGCCAATTTAGTTCGATTATTTATAAAATCAGGCGCAGAAGTTATCGTAGTGATGACTCCTGCGTCTAAAGATTTTATAACCCCGCTTACACTTTCTACACTTTCTAAAAACCCTGTTTATTCAACTTTTTATGATAAAGAAGATGAAAATGAGGTGTGGAATAATCACGTTGATTTAGGGCTATGGGCAGATATTATGATCATTGCTCCAGCCACTGCAAATACCTTGTCGAAAATGACAAACGGTACTTGCGATAACTTGTTGTTAGCAACTTATTTATCGGCAAAATGTCCGATATATTTTGCGCCAGCCATGGATTTGGATATGTATATTCATCCATCGACTAAAAATAGTTTAGACAAATTACAAAGTTTTGGTAATATTTTAATTCCTGCTACCTCTGGTGAGCTAGCAAGCGGATTAGTTGGCGAAGGTCGTATGGCTGAACCCGCAGATATTGTTTCTTTTATAGAAAAAAATATCGCTTCTAAATTACCGCTAAAAGGGAAAAAACTGCTGATTACCGCAGGACCAACTTACGAAGCAATTGATCCTGTTCGTTTTATAGGAAATCATTCTTCAGGTAAAATGGGCTTTGAAATAGCTAAAACAGCCGCTAATTTAGGCGCTGAGGTTTATTTAATTTCAGGACCATCACACCAAGCAGTAAGTCATTCTTTTATCCATAGAATTGATGTAAAATCAGCCCAAGAAATGTACGATGCTTGTCATCAATATTTTGCGGAGGTTGATGTGGCTATTTTATCTGCCGCAGTCGCTGATTATAAACCAAAAAATACTGCTACTCAAAAAATAAAGAAAAAAGATTCCGCTTTAGTAATTGAGTTAGCACCTACCAAAGATATTTTAAAATCGTTAGGAGAAATTAAAACAAGCCAGTTATTAGTTGGTTTTGCTTTAGAAACCAATAACGAAGTTGAAAATGCAAAAGCTAAAATTATCAAAAAGAATTTAGATTTTATAGTGTTGAATTCTTTACAAGATAAAGGCGCAGGTTTTGCTACCGATACCAATAAAATAACCATTATTGATGCTGATTTTAACGAAAAACCCTTTGATTTGAAATCAAAAAAAGCAGTATCAGCAGATATTATGAGCGAAGTTCTTAAAAGAATTTAA
>DGBDCK_00905 DUF4835 domain-containing protein
TTGCAATCGCAAGAGTTAAATGCTTTGGTAACTATAAATACCGATAAAATTCAAAGTAGTAATAAGCAAGTTTATCAAACACTTCAAAAATCAATAACGGCGTTTATTAACGAAACCCAATGGACGACTAAAACTTTTAAGCAACAAGAGCGTATTAATTGTGCGTTTACCATTATTATTAGCGAACAAAATGCGGCTAATTTTACTGCAAGCCTTCAAATTCAAGCTACACGACCTGTGTATAATTCAAGTTATGCAACGCCTATTTTAAATATTAACGACACCAATTTTAATTTTAAATATAGTGAGTTTGCGCCTTTAATTTTTAACCCAAATACTTACGATTCTAATTTGGTATCGACCATTGCATTTTACGTTTATACTATTTTAGGAATTGATGCCGATACTTTTGCTTTAAAAGGAGGTACGGATTATTTTAAAACCGCAGAAAATGTGATGTTACAAGCGCAGTCTAGTGGAGAAAGTGCTTGGCAAAATAAAATAGGAAAACAAAATAGGTTTGCGTTGATTGATGGTTTTTTATCTTCAAAATTTAGCCCTTTACGTACTATTTTTTATGAGTATCACCAAAAAGGTTTCGATAATTTTTCAGCAGATAAAGAACTAGCAAAACAAACGATTCAAAAAAATGTAATCGCCTTAGAAAAACTGCATAATATTACCATAGGAAATTATATGATTCGTGTTTTTTTAGATGCCAAAGCAGATGAAATTTCTAATGTTTTTTCGGATGGAAAACCAGCAAAAAATACACAGAAAATGCTTAGTGTTTTGAATAAAATAGCGCCTACTTATAAAGATAAATGGAAAACTATTAAATAA
>DGBDCK_00910 Bacteriophage abortive infection AbiH
ATGATTGAAAAAAAACTGTTATACATTATTGGCAATGGATTCGATAGACATCATGATTTCCCAACTTCTTATTATGATTTTGAAAACTTCATGGAAGATTGGTCAAGAGAGATGTATTACGAAATACATGAATACTGGAACTTTAATGTAAGAGATGGTAAATGGTGCGACTTTGAAAATGATTTATCCTCATACAATAGCAGTAAAATGTATAACGATTGTGCGAAGGGGAAAAAGAAACCTGAAGATATAGCTGATAAATGTTCAGTCATAACAGAGCAAATCTACAATGGGATAACCAAATGCTTCTTGGAATGGGTTAAAAGCATACAGCTTAACCCCATAACTAAACAGGTACAGCTGAACCAATATGCTCAATACATCAACTTCAACTACACTAGAACACTTCAGGATATATACGAAATCCCTGGAAATTCAATTTGGCATATACATGGCTCAAGCTTTGATAAAGAGGTGATTTTTGGTCATAAAATCAAACAAGAAATTGAATACAATTACAGTGACGATACAGGCATGCCATCAACAGAAGAAGAATGGGATGAAGACGCTAGACGTTTTGCTAAGTTGCCACTTAGCAAATTCAGGAAGCAAACCGAACAAGTGATAAGTAAAAATAGAACACAATTCATACGCTACCAAGATTTAGAAACTATTTATGTTCTTGGTCACTCTCTTGCTGATGTAGATTTGCCATACTTCGAAATGATACAAGAGAAAAACAAACAGACGAAATGGTATGTTTCATATTATAATGATTCAGAGCAAGATTATTTGTGTTCTCAATTAAAAAAAGTTGGAGTACAAAAATCTCAAATTAAGATGATTAAAATGGTTGATTTAGGTGTATCAACAGAAATAACGACACCACAACAATAA
>DGBDCK_00915 Flavo-1 RNA
CCCTAGCCCCGATTGTAGCAATTGTTTGAGCTCCTTTTTTGATTTTTTCAAAAAAGAGCGAGTGCGGAAAGCGGGAAATAGC
>DGBDCK_00920 DNA repair protein RecN
TTGCTTAGACATTTATCCATACATAATTACGCGTTAATCAATCAGTTATCGATTGATTTTACAAAAGGTTTATCAATCATAACTGGGGAAACAGGCGCAGGAAAATCCATATTACTAGGCGCTTTAGGTTTGGTAATGGGAAACCGTGCCGATTTATCTTCCTTAAAAAACACCGATAAAAAATGTATTATTGAAGCCAAATTTGCTGTTGAAGGCTATTCTTTACAGCATCTATTTGATGAATTTGATCTTGATTATGAACCCGAAACTATTATCCGTAGAGAAATTTTACCTTCTGGAAAATCAAGGGCTTTTGTAAACGATACGCCTGTAAATTTATCAATTTTAACAGCGTTAAAAATAAAATTACTCGACATTCACTCGCAACATCAAACGGCTGAATTGTCGGATACTAGCTTTCAATTTTCGATTATTGATGCCTTGGCAAAAAATAAAACCAAGGTTACATCCTACAAAACAGGGATGAAAAAATATACTTCTTTAGTTAAAGAATTAAAAATTTTAAAAGAAGAAACTCTAAAATCAAAAGAACAATATGCTTACAATTCACACTTATTCAATGAATTTGAACAAGCGGAATTAGTTATAGGCGAGCAAGAAGTTTTAGAAGAAAAATTACATACTTTAAATAATGTAGAGGAAATAAAACTGCATTTATCGGAGGCCTTAGCTGTTTCATCGAATGAAGAAATTGGCGTGCAAAATTTACTGTATTCCTTAGAAAATAGCTTGCAAAAAATAAGTGCATACGCTAAAAATTACCAAGAAATTACGAATAGAGTTACGAGTTTAAAATTAGAATTTGATGATGTTGTTGCCGAATTAGAAAATGCGAACGAAGAGGTTGCTTTTAACCCAAATGAAGTTGAAGAATTAAACGACCGTTTGCAATTAATTTACAATCTTCAAAAGAAACATTCTGTGAATTCTATTGTTGAATTGTTAGTTATTTTTGAATCATTATCAGAAAAAGTAGCGCAGGTAGATGATGCAGACGCTTTGATTGCTGCTAAAAATTTAGAAATAACAGCAGTAACAAATAAATTAGATGAATTTGCTGTTTTAATTACAGCATCTAGAAATAAAGCGATTCCTAAATTACAGAAAGAATTGGAATATTTATTAATGGAATTAGGAATGCCAAATGCGCGTTTTTCAATGGAATTAATTCCGTCGGATAGCTATTTTTATAATGGAAAAGATGTATTGTCGTTTCTGTTTTCAGCAAATAAAGGTGGGAATTTTGGCGAGCTTAAAAAAGTGGCTTCTGGAGGAGAATTATCACGAATTATGCTTTCTGTAAAGAAAATTTTATCAGAAAACATACAGCTTCCTACTATTATTTTTGATGAAATTGATACAGGAGTTTCAGGGGAAGTTTCTAATAAAATAGCCAAAATAATGCAAGATATGGGAGCAGGAATGCAGGTAATTACCATTACGCATTTACCTCAAATTGCGGCAAAAGGAGTACAGCATTACAAAGTATATAAAGGCGAAGAAAACGGCGTAACAACCTCTAATTTAAAATTACTTTCCGAACAAGAGCGCATTATTGAAATTGCGGAAATGTTAAGCGGAAAAGACGTGTCTGAAAGTGCGTTAATTCATGCAAAAGAATTGTTGAATTAA
>DGBDCK_00925 Enoyl-[acyl-carrier-protein] reductase [NADH]
ATGTACAATTTATTAAAAGGAAAAAAAGGAATTATTTTTGGGGCTTTAGATGAAAATTCTATCGCCTGGAAAGTTGCCGAACGCGCCTGTGAAGAAGGTGCAACATTTGTATTAACCAATGCTCAGTCGGCAATTCGTTTAGGAAATATTGATGAATTGGCTAAAAAAACAGGGGCGGTAATTATTCCTGCCGATGCAACGTCAATGGACGATTTAACGGCTTTAGTTGAAAAATCAATGGAAATTTTAGGCGGTAAAATTGATTTCGTTTTACATTCAATCGGGATGTCGGTAAATGTGCGTAAAAAGCGTCATTATACCGATCCTAATTATGATTTTACAGCAAAAGGAGCGGATGTTTCTGCGGTTTCTTTTCATAAGGTTTTAAATGTTTTGTATCATAAAAAAGCCATGAATGAGTGGGGGAGTATCGTAGCGCTTAGTTATATGGCAGCACAACGAGTTTTTCCTGATTATAACGATATGGCTGATAATAAAGCCTATTTAGAATCGATTGCTCGTAGTTTTGGCTACTTTTTTGGGAAAGATCATAAAGTGCGTGTAAATACGATTTCGCAATCGCCAACGCCAACTAGAGCAGGAAAAGGGGTAAAAGGTTTCGATGGATTTATTTCCTATTCTGATAAAATGTCGCCACTAGGAAATGCGACCGCTTTAGAATGTGCCGATTACACCATTTCGTTGTTTTCAGATTTAACAAAAAAAGTAACCTTACAAAATTTATTTCACGACGGCGGATTTTCAAATATGGGTGTTAGCACGGCAGTAATGGATAAATTTACAGAAGCATAA
>DGBDCK_00930 Heme oxygenase
ATGAACAATAATTTACAGCTAGCCCAAATAGAAGCAAATTTAGCTCCTTTAAGAAAACAGTTAAAAGAACACGGGTTATACGATTCTTTAAAAAATATTACAGATGTTAAAACTTTTATGGAATCGCATGTTTTTGCTGTTTGGGATTTTATGTCGTTATTAAAAGCCTTACAACAAAAATTAACCTGTACCACTTTGCCTTGGCTTCCTGTGGCAAACCATAATACAGCACGGTTTATCAATGAAATAGTTTTAGGCGAAGAAACCGATGTAAACGAATTAGGCGTTTCTAAAAGTCATTTTGAAATGTATATTGATGCCATGAATCAGGCAGGGGCAAATACCGCTCAAATTTCTGATTTTATTGATGCTATTCTAGGAGGAACAACAATAGAAGAAGCCTTAAATAAGGTAGTTATTTTACCAGAAGTAAAAGATTTTGTATTGTTTTCTTTTGAAGTAATTGCTACCGAAAAACCACATATTATTGCCGCTAGTTTTACCTTTGGTAGAGAGGATGTAATACCTGATATGTTTTTAGAAATTGTTAAAAATACTGAAGAAAATACCGAAGAAGAAGAAGAAAGTACAACATATAGTAAATTAACCTATTATTTAAAAAGACATATTGAATTAGATGGCGATGAGCACGGTCCTTTATCATTACAAATGATCGAAGAATTATGTGGTAACGATGCCCAAAAATGGGAAGAAGTATTGCTATATGCTAAAAAATCATTAGAAAAACGCATCAATCTTTGGAGTGGGATTACAAAACAAATTAATCCAGATTTTTTAGCTTAA
>DGBDCK_00935 Glycosyl transferase family 2
ATGTTAAAATTTTCAATAATAGTTCCTGTTTATAATCGTCCGAAAGAAATTGAGGAATTATTAGAAAGCCTTACAAAGCAAGATTTTCAAGAGAATTTAAAAGATGATTTAAAAGATGCTTTCGAAGTTATTATTATTGAAGATGGCTCTGAAAAATCATCCGAAGAAATTGTAAAGAGCTACAAGAATCGCTTGAATATCCGTTATTTTTATAAAGAAAATAGCGGAGCAGGAGCAAGCCGAAATTTTGGGATGCAACGTGCTAGTGGTACTTATTTTATCATTTTAGATAGCGATGTAATTTTGCCAACACAATATTTATCCGAAGTAAAAAAAGGCTTAAAACAACAATATACCGATGCTTTTGGAGGTGCCGATGCTGCTCATAGTAGTTTTACTGATTTACAAAAAGCCATTAATTATTCGATGACATCGGTTTTAACAACAGGTGGAATTAGAGGAAAGAAAAAAGGATTGGGAAAGTTTCAACCACGGAGTTTTAATTTAGGAATATCAAAAAAAGCCTTTATAAAAACAGCTGGATTTTCGAGAATGAAGGCTGGTGAAGATATTGATTTAACCTTTCGTTTGTGGGAAAATGGTTTTGAAACTCAACTGATTGAAAAAGCATTTGTGTATCATAAACGCCGAAGTACAATTAAGAAATTTTTTAAACAAACATTTGCCTTTGGAACTGCCCGCCCTATTTTGAATGCAAAATATCCTGAATCAGCAAAATTAACCTATTGGTTTCCCAGTGTATTTATAATCGGTTTTTTGGTGAGTTTATTGCTGTTATCCTTCGGATATTGGCAGCTTTTTATATTATATGTGTGTTATTTTACCGCTATTTTTATAGATGCTTACAGGCAAAATAAGAGTGTTAATATTGCTGCTAAAAGTAAATTAACAACCTTAGTGCAATTTACAGGTTATGGATTGGGATTTTTAAAATCAATCTTTAAAATATAA
>DGBDCK_00940 hypothetical protein
ATGAAAAAAATAGTATTATTTACCTTTTTAGTATTCACAACAATACTAACATCAAATGCTCAAAACAACAGTTCGTATGTTAAATTTACCGAAGCACAAATTACCTCAGCAAAAAAAATTGCAGTAGAAAAAATTGCCGTAGAAGTTTCATTCAATAAAGGCGTTGAATACGAAGGTAAAAACTTCTGGTTTGTTACTACAAAAGACGATAAAAGTTATTATTTTAATAGCGATAAAAACTTTAAAGATGTCATTTATATTGAAGAATATTACAACTCTTTAATGGAATATATTATTGAAGAAAGCGATTTTTAG
>DGBDCK_00945 Arsenate reductase
ATGATACAAATATACCACAATCCACGTTGCTCAAAATCTCGACAAGGGCTTGAGATTTTAGAAAATTCAGAGAAAGAATTCGAAGTTGTAAAATATTTAGAAAATATCCCTTCTGAAAAACAATTAACCCAAATTATTAGCCTTTTAAACATCGCTCCTATTGATTTGGTTCGTAAGAATGAAAAAATATGGAAAGAAGAATTTAAAGAGCAATTTAAAAACAACGAATTATCTGACAATCAGCTTATAAAAGCAATGCTTAATCACCCTAAACTTATTGAACGCCCAATTGTTGTAAACGCAGATAAAGCTGTTATTGGTCGTCCGGTAGAAAATATTTTAACCATTATTTAA
>DGBDCK_00950 Peptide chain release factor 2
ATGGTTACACAAGAACAACTTAAAAACATTACAGAACGAATAGGCAAGTTAAAAGGGTATTTAGATATTGAGAAGAAACTGATTGAAATAAGTAATGAAGAGGAAAAAACAGTAGATCCTGACTTTTGGAATCATCCGAAGCAAGCCGAAATACTGCTAAAAACATTGCGTGTTAAAAAGAAGTGGGTACTTGATTATCATACCGTTATTACGCTTAACGAAGACCTTGCCGTATTGTACGATTTTTATAAAGAAGGTGCTGTTGACCAAGAAGAAGTGATAGCGCAGTTTGACAAAACAATTGCTTTTTTAGAAGATATTGAGTTTAAAAACATGCTTTCTGATGAAGGTGATAATTTAAGCGCCACCATTCAAATTACTGCAGGTGCAGGTGGTACTGAAAGTTGCGATTGGGTAGAAATGCTTATGCGTATGTACACTATGTGGGCCGAAAAGCAAGGTTTTAACCTGAAAACACTCAATTATCAGGCAGGTGATACCGCAGGAATAAAAACGGTTACTATGGAATTTGAGGGCGATTATGCCTTCGGATGGTTAAAAGGCGAAAATGGCGTGCATCGTTTGGTACGAATTTCACCTTTTGATAGCAACGCAAAACGTCACACCACTTTTGGCTCGGTATATGTGTACCCTGTGGCAGATAACAGCATTGAAATTGATATAAACCCTGCCGATATTGAAATTGTTACCGCACGATCAAGCGGTGCTGGTGGGCAAAATGTAAATAAAGTGGAAACAAAAGTGCAATTAACACATAAGCCAAGTGGTATTCAAATTCAGTGTTCAAATTCTCGTTCGCAGCACGATAATAGGGCGACAGCTTTAAAAATGTTAAAGTCGCAATTGTATGAAATTGAACTGCAAAAAAGACGTGCTACTAGAGAAAACATTGAAGCTGGAAAATTAAAAACCGAATGGGGAAGTCAAATTCGAAATTATGTAATGCACCCTTATAAATTAATAAAAGATGTACGTACAGGGCATGAAACAGGTAATGTTTCGGCGGTTATGGACGGAAATATCAATCCATTTTTAAAATCGTATTTAATGCTAAACGGACAAAAAGAAAATTAA
>DGBDCK_00955 Flavo-1 RNA
CCCTAGCCCCGATTGAAGCAATTGTTTGAGCTCCTTTTTTGATTTTTTTCAAAAAAGAGCGAGTGCGGAAAGCGGGAAATAGC
>DGBDCK_00960 hypothetical protein
ATGAATAAAATAATACTCATTTTTTCGCTTTGTTTATTTTCAATAAATAGCTTTTCGCAAGAAGATAATTTTTTTAACAATGTTCGTTTTGGTGGTACTTTTGGTTTTAGTCTAGGCGCTAACAGTACAACTTTATCTATCTCACCTAGTGCTGTTTATGATTTTACTGACGAATTTTCATTCGGAGCTAATGCTGGGTATTTATATAATAAAAGCAAAGATGCTAGTGCTAATATTTATTCTGCGGGGGTTGTTTCTATGTTCAGACCAATACCTAGCATCGAATTTTCTGCTGAATTGTTACAATCTTATATTAATAAAACTACAAATAGCGTTAAAGATAATTACAGCTACCCTTCTTTAAATTTAGGAGCTGCTTATATAAGTGGAAAAGTAACTTTTGGCGTTCAATATGATGTATTATACAAAAAAGACAAAAGCATTTACGCAAATGCAATTTCTCCTTTTATAAGAGTCTTTTTCTAA
>DGBDCK_00965 hypothetical protein
ATGGATTTAGATAAATATAAAACAGCATGGAATAATCAGCCTGAACAAACAAATCAAGTCTCTAAGGCGGCTATTTATAAAATGGCACATGCAAAATCATCGTCTATTGTAAAATGGATTTTTATTATTGGAATATTAGAATTTTTATTTTGGATATTGTTAAACTTATTTACTGCTAAAAGTAAGTATCTCAAAATTTACGACTCTTTTAATTTAACCTCATTTATTGAAATTTCTTACTACATTCATTATGTTGTAATTATTGGTTTTTTATATGTTTTTTATAAAAACTACACCGCTATTTCTGTAACCGATGGCACAAAAGAACTGCTTCAAAAAATATTTAAAGTTCGAAAAACAGTTAAATTCTATGTTTACTACAACCTATTAACTTTTATTCTTTTAGCTATTATTGTTAATGTTTTTATTTTTAGCGACTTAAATCACTTAAAAGAAATACTAGAAACAAACAATGCAATTATAGAGGAATCAAGCCTGTTTACAAGCATGCTGATTACTCAAATACTATTTCTATCATTATTTTTAGGATTATTCTGGTTATTTTATCAATTACTTTATGGTATTTTATTAAAAAAATTACTTAAAAATTATAAAGAATTGACTAAGTTTGATGAAAAAAAATATTATGAATAA
>DGBDCK_00970 RNA polymerase subunit sigma-70
GTGAAAAAGGAACTAGAAAATAACTTTTTATCTGATTTTGAAGCAAATCAAAATATTGTGCATAAAATTTGTAGGCTTTATACTACAAATCAGGATGCGCATAATGATTTGTTTCAAGAAATAACCATTCAACTTTGGAAAAACTACAGCAAGTTTAGAGGTGATGCTAAATTTAGTACTTGGATGTATAGAGTTGCTTTAAATACCGCAATTTCTTTATACAGAAAATCAACAAGAACTGTAAAAACACACGATATTACCGACTACAATTTCAAAATAAAAGCAGAGGACTATGACGATACGCAAGAATTACAATTAAAAGAACTATACAAAGCTATTCGCACATTAAATGATATTGATAAAGCGCTTATATTTTTGTACCTAGAAGACAAACCCTACAAAGAAATCGCTGTAACCTTAGGGATTAGTCAAGTAAACGCTCGGGTTAAAATGACTAGAGCAAAAGATAAATTAAAAAAAGTATTAAACCCATAA
>DGBDCK_00975 Histidine kinase
ATGAAAAAAGGCATACTTCTTTGTTTAAAAATCACCTTAATTTCTGGGTTGTTTTTTGTTTTGATAAACAAGCAATTTACATTAAAAGGCATCGGTTTAACGTTTTTTATTTCAGCAATTTATTCTTTTGGATTAGGCTTAGGAAACATTTTTTTAAATCATTACTTGAATACGAAATGGTCTTGGATTACACAAACAAATAAACGTGTTTGGGCGGGTATTATAGCAACTATTTTATATATAATTCCTGTAATATTGGCAATTCACTACTTTTTGTTTATTATTTTATATGATAAAAATCCGCAGTACTTTTTTTCTGTAAAAATGATTTGGATACATTTATTTTGGATAATCTTTTCTTTTGGAATATCCGCATTTTTACACGCTAGAGGTTTTATGAAAAACTGGAAAGCATCGGTAAAAAAAGAAACAAAACAGCATGAAATTGTTGCAAAAACACAAACCGCAAAATTTGAAAGTTTAAAAAGCCAATTAGATCCTCATTTTTTGTTCAATAGTTTAAATGTGTTGGTTTCTTTAATCGGTGAAAACCCGAAGAAAGCCGAGAAATTTACTACAAAATTATCAAAAATATATCGCTATGTTTTAGAACAGCGAAATAAAGAGTTAATTCCGTTAGAAGAAGAATTGAAATTCGCAAAAAATTATATGGAACTCTTACAAATGCGCTTTGAAGATGCCGTAGAATTTAATATTCCTAGTTCGGTAAGTAATTCCGAATTAAAAATAGTACCATTATCATTACAATTATTATTAGAAAACGCGGTAAAACACAACGTAGTTTCATCAACAAAACCCTTAGAAATACATATTTTTGAACACGCTGATTTTCTAGAGGTTCAAAACACGCTACATCTTAAAGAAGCTATTGGAAAAAGTACAAAAATTGGTTTGAAAAATATTATAGATAGATATGCTTTAATTACCGAAAAACCTGTAGAAATTAAAAGTAATAATAAAACATTTACCGTGAGTTTACCGCTGCTAATAAAATAG
>DGBDCK_00980 LytR family transcriptional regulator
ATGAATGTTATTATTATAGAAGATGAAAAACCAGCGGCTAGACGTTTAAAAAGAATGCTTTCTGAGTTAAATATTGAAGCTAAAACGATGCTACATTCTGTGGAAGAATCTATCAATTGGTTTCAAAATAATGAACACCCTGATTTAATATTTTTAGATATTCAATTATCTGATGGATTATCATTTGAAATATTTGAAGAAACTGAAGTAAAATCAGCCATTATTTTTACAACCGCTTATGATGAATACGCATTAAAAGCATTCAAATTAAATTCGATAGATTATTTATTAAAACCCCTTGATCAAGATGAGTTAAAGGTTGCTTTTGATAAATTTAAAGAGCATCAACCTAAAAAATCGGATATAAAAATTAATATTGATGCTATTCGAGAGCTGTTAGTAAATCCTGTTGATAGAAAGTTTAAAAAGCGATTTACCATTAAAGTTGGGCAACATATAAAAATGATACCTATTGATGAAATTGTTTGTTTGTATTCCGAAAATAAAGCAACGTATATTCATACAAATACGAACCGAAATTATTTAATAGATAATTCGTTAGAATATTGGCAAGAACAGTTAAATCCTGAATGTTTTTTTAGAGTAAATAGAACTTTTATCATTCATGTAAATGCCATAAAAGATATTATAACTTATACAAATTCTCGCTTACAATTAATATTACATTTTTATGAGCAAACAGAAATAATAGTAAGCAGAGAACGAGTAAAATCTTTTAAAAATTGGATTGATTAA
>DGBDCK_00985 hypothetical protein
ATGCCTTTGTCAAATCTTAATAGTATTTACTATTTATCTAAAAAACAATTATTCAATAGTAAAGAAATTAAGAAAAAAGCAAATCCTATTTACTTGCAGAGTTGTCTATTTTTTGGTGCTACTTTAATTGACCGTACAAAAAATTTAGATTCTGGAATTGATTTTACCATTTTAGATAAAATACCTCAAACATCAAATACCTCAAAAACATTTTCAGAAATATGTAGTGAAAGAGCTCGTGAAATAATTAATGCGACTGATGGAGGAATTAAAGTATTATGGTCTGGTGGAATTGATTCTACTGTAGCATTAATATCGTTGATAAATGAATTAAAATCTATTGATAAAATTAACCGATTGTCTATTTTACTTTCAAAAGAATCGATTATAGAGTATCCTACTTTTTTTAACGATATTATTGATAATAAACTTAATTTTGAAATGATTAAAACAACTATTTTTAATCATATTCAACCAACAGAAACTATTATAACAGGCGAACATGGCGACCAACTTTTTGGTAGCGATAAACTTAAATACCCTATTCTAACAGGTGATGCTTTTACTCCTTATCAGGATATTTTAGAGTTTATTATCTCCAGAAAATTAGGTACAGATAAATTTACAAATCAAATTATCGATTTTATAGCACCTGTAATAAAAGAATCACCTTTTAAAATAATTTCTTTATACGATTATATGTGGTGGTTAAATTTCTCTTTAAAATGGCAAACAGTATCTATGAGATTAATTCATGGTTTAGAGCGTAATCATGAAGATTTAGAAACAAGTGTTTTTCATTTTTTTAAAAGTAATAGTTTTCAAGTTTGGTCTCTTGAAAATCATTCTTCAAAAATTAAAAAAGAATGGAATACTTATAAGTATATTGCTAAAGAATTTATTTATGATTTCCATAAAGACCTTTTTTATCTAGAGAAAAAAGAAAAAGAACAATCATTAAAAGAAGTACTAGTTAATAAAACTAATTTTTCAGCATTAACTTTTTCTAAAAAAATATTTAATCAAATAAAAAACAACTGA
>DGBDCK_00990 hypothetical protein
ATGAGCAACGAAAATATTGATAAAATTATTAATGCATTTCTTAAAGATTTTAATGAAATGTGTAAAACTAAAAAAAGAGATTTCCTGATTAGAGAAAAAATAGTTAATTATGAATCGGGTACTTACTCTAAAAAACAGGTAAAATATAATGTAACTTATAAAGTAAGCCGTAAAAAAAATATATGGGTTATAGAAGCTATAAATGGATTTTGGTTTTTTAAAAAGAAATTTTTACTGCTTCAAATTACTACAAAAGGTGAAAAATTAAATTTCTCAGGACTTTATACACATTCTTTTAAAGATTTTGAAAAATCATTATTAGAAGATAAGCTAAAAATATATTTGAATACTTGTAAAAAAATACGTCATGATGCCTTTGTCAAATCTTAA
>DGBDCK_00995 Cupin-2 domain-containing protein
ATGACAAACGAAACATTTGGAGCTTATTACTATGAAACTAAATCACCTACAGTATTTAAAAGTGATTCTAATCAACTTTACTTTTTTCAATCTTTTATAGGAAATCATACTATTGATGTAGAACTTGGAGACTGCATATATTATTTTGATGATGATTTAAAATTTGCTAAAGTTAAAAAAGGTCCTTGCAAAATTAAATCTATTCATTTAGCAACTATAATACGTGGTTATATGCCTCCTGAAGCATCTATATCAATGGAAGGAGTTACTACTTTACCATACGTAAATGGCTGTTCTACAAAACAATTATTTCCTCCGATAAGACTAGGAGATCCTACATTACAATACTTAAAAATGCCCGCTTTTAGTAAAGAGCAAGAGCATCATATTCATTCAACTGTTAGAGTTGTTTTAATTATTGAAGGGTATGGAAAAAGTATTGTCGGTATTGAAAATAAAAATATAATTACGGAGTTAAAACCTGGTTCTGTTTGTGTTCTTGAACCAATGTGCCCACATCATTTTGAAACAGACACAGAAAAACCTTTAATTGCAATTCCTTTACATATTTTTTCTTCTGTTGGAGCAATAGAAAAAAACCACCCTATGTTTAATGGTACTATTATGATTTAA
>DGBDCK_01000 DUF4298 domain-containing protein
ATGAATAATAATGATGCTATAAAAAAAGAATTCAAAGAAATGGACTCCTTACTTTTTGAGGTAGAAAAAGAATTTATCCAAATTAAAAAACACCATAAAAAGCTTAAAAAATTGATACAAAAAACAAAAATATTAGAAGAGTTTTACTTTTCTGAAAAATGGCTAAAAAATAGAGATTTACTTACAGAATCATCTAAAAATAATACTGAACCAAACTCTTTTTATTCAGCTAGTGAAGACGCAATTTGGAATTTGTCACAAAGTTTACATACCGAAAAAATAAAAATTCTGAAAACAATTACCAAAACGCTTTAA
>DGBDCK_01005 D-alanyl-D-alanine carboxypeptidase
ATGAAAAAAACCCTTATACTTTTTATACTTATTCACAGCTATGCTTGTAAAAATGATAAACAAAAAAACAGCAATATTACAAGTGGTATTGCTATTACAACAAGCATAAAAGAAGAAATAGCAACAAAAACAATACAAAAAGCAACAGAAAAAACGACCATAAAAGAAAAAGAATACAACTACAGCACTGATTTTATAGTAGGTAAATTTAATTACAAAAAAGATAGTTCTTTTACTAAAGTTCGTAAAATTCACGCTTCGAAAACACTTTATATTAATAAGGAAGTATATGCGGCATTTATAAAAATGTATGCGCATGCTAAAAAAGAGAACATTGATTTAAAAATAATTTCTGGTACGCGAAGTTTTTATGAACAAAAAGGAATTTGGGAACGAAAATGGAAGAAATATAATGCTTTAAAAGAAATTGACAGAGCGCTTAAAATTTTAGAATATAGCGCAATGCCTTCAACATCTCGTCATCATTGGGGTACTGATATTGATTTAAATAACCTGAATAATTCTTATTTTGATACAGGAAAAGGAAAAAAAGAACACGATTGGCTGCTTAAAAACGCGCCACTTTACGGTTTTTACCAAGTATATACCTCAAAAGATATGGGGCGAAAAGGGTATCATATGGAAAAATGGCACTGGTCTTATCTTCCGCTTAGTAAAAAATATTTAAGTTTTTATATTAAAAATATTCAAGCAAAAGATATTTCGGGCTTTAAAGGTGCATATTTAGCATCGGAATTAAATATAATAGAACTTTATGTAAACGGCATTAATAAAACACTAAAAATCAAACAATAA
>DGBDCK_01010 copper resistance protein NlpE N-terminal domain-containing protein
ATGAAAAAAATACACATTTTAGCTTTATCAATTGCAATTGCTTTATTTGGATGCAAAAATAACGAGCATAAAAATAACCCTGAAAATAACCCTGAAAATACCGTTAAAAAAGAAGATGTAAAAGAAGTTGTAAAAACGGTTGATAGTCATACTTCTGAAATTTCTTTAGATTGGAATGGTACCTATCATAGTTTTTTTCCTTGTGCTAGTTGCCCTGGAATTTTGACTACGGTAAAACTAAACAACGATAAAACATTTGAAAAATCAGATTTATATTTAGGAACTGAAAATGGTTATTTTGATAGTAAAGGAACTTTTTCGTTTACTAAAGATGGCGGAAAAATCATTTTAAAATCAGAAAAAGCTTCTGAAAACCAAACGACACTATATGCGGTTGGAGAAAATAAATTGACTTTATTAGATAGCGAAGGTAAAAAAACAGCTTCTGAATTTGCGGAAATGTATGTGTATAAAAAAGCATCAAATACCCCTATTGATTTTTCAAATAAAGTAATAAAAGGGTTTCTTACTTTTGGGCATGAAGTTTCATCTTTTAGACCTTGTGATGCTGAAAATTCTTATTGGATTACGGATCCAAGTAATAAATTAAGAGCGCTTTATTATAAGGAAATAGGAAACCAAAAAACTCCTTATACACCTGTAATGGCTGAACTTACTGTAAAAAATATCGGAAAAGCTACAGAAGGTTTTGCTGAACAATATGAAAGTGTTTTAGAAACAGTAGCAATTAAATCGGTAGCTGCTATTACTCCTGAAAACTATTGTAAATAG
>DGBDCK_01015 Arginase/agmatinase family enzyme
ATGCTTAAAATATTCAATAAAAATGATACTGCTAATTTTGTAAATCCCCGAGAAGGAGAAACAAAAATTGGGCAATGTGTACAAACTATTTCTTCTTTAGATGAGCTTCAAAATTGTACCGCTAATTTTGTAATTATTGGCGTTCCTGAAGATATTGGCGTGAAAATGAATTACGGAAACGGTGGCGCTCATACTGCTTTTATTCCTGCTTTAAAATCGTTTTTAAATATTCAAGAAAATCAATTTATCAGCGGAAAAGATATTCTTGTTTTAGGTTATTTAGATTTTTTAGACGACGTTTCAACCTTTAATACTTCTGATAGAGAAAAAGGTAATTTACTAGTTAAAGCTATTGATAAAGAAGTATCTGAACTTGTTAAAAAAATCGTTAAAGCCAATAAAATTCCGATTATAATTGGTGGCGGACATAATAATTCTTACGGGAATTTAAAAGGATTATCCGAAGCTAAAAAACAGCCGATTAATGTGATCAATTTAGATGCACATACCGACTTGCGAAAATTAGAAGAACGCCATAGCGGTAACGGGTTTTCTTATGCAATTGAACATAAATATTTAGAGAATTACTTTATGTTTGGCTTGCATGAAAGCTACACCCCACAATATATTTTTGACTACATTCATAGCAATGTTAATATTGGCTATAATACCTATGAAGAGTTGGAAGTTTATAAGTCGATTCCTTTTGAAAATGAGCTATTACGTGCTGAAAATTTTATTCAAAATAAACCTTTTGGTATTGAAATAGATTTAGATTGTATTCAAAATTTTCCTAGCAGCGCTATGACTCCTAGTGGTTTTTCACCTCAGCAAACACGTAAGTTTGTGTATTATTTTGCTAAAAACACCAATGCTAGTTATATCCATATTTGCGAAGGAGCGCCTACGGTTATGCAAGACCCCTCAGCGGTCAATCAGGTTGGGAAATTTATTAGCTATTTAATTACTGATTTTATAAAAGCGCAAAAACAGGATTAA
>DGBDCK_01020 Peptidase M23
TTGGGGGTTCTTACAGTTTCAATTATTGGGTTTTTAATTCCTCAAAATTTGAATATGCCTGTAAAAGGTGCAACGAAATATGACTACAATTCCAAATCATTTTGGTTTTATCCTTGGGGAAAATCAGTTACTCACAAAGGGGTAGATATCTTTGCTAAAAAAGGAACTAAAATTAATTCATCTACTTCTGGATTAGTGTTATATACTGGTGAAATAAATGTTGGAGGAAAAGTAATTGTTATCCTTGGTCCTAAATGGAGAATTCATTATTATGCACATCTAAATGAATTAAGAACACCCTGTTTTTCTTTTGTAAATAAAAATTCAACAATCGGAACAGTTGGAACAAGTGGAAATGCAGCTGGAAAATCTCCACACTTGCACTACTCTATATTAACAATAATTCCATACGTTTGGAGAATTGATTCAGAAAAACAAGGTTGGAAAAAAATATTTTATTTAAATCCAATTGAATATTTTAAACAGAAAAATACAGCTAATAAGGTATAA
>DGBDCK_01025 hypothetical protein
TTGGAAAAAATCATATACATATTAACAATTTTATTTTTATTTAGCTGTAGAACTTACACTAAAGAGAGGTTAACTATTAATTCTGAATCTTATGAATTAATAGTTCCAAGAAATCATAAAGAATTATTAATTCTATTTCCAGGTTTTGGAGGAAATAATCAAACAGTTAAAAGCGAATCGAATTTAATTAAAAGTGTTCTAAATGAAAACATTTCCGTCTTAATTATTAACATAAATAGAAATTTATTCCTGAATAAATTAGAAAAAGAAAAAACTACAAAACTTCTTTGGAAAATAATAAGCGAAAATAACATCAACGGAAACGACATTTATATTGGTGGATTTTCTGCGGGTGGAAATCTTGCCTTACAATTGGGGAAACACCTGACTTTTTATAAAAATGGGGAATTTAGTCCAAAAGGAATTTTTGTTGTAGATTCTCCTGTAGATTTAATACAATTATATAAAAACTGTGAACAGAAAGTTGAGCAAAATAATTCTATTCTTATAAATGAATCTACTTTCATTTTAAATTATTTAAATCAAAAAATAGGAAAACCCAACGAAAATTTAGAGGAATATAAACTATTTTCACCATATTTAGATACTTTAAAATATATTGAAAATGTAAAATTTAAAGAAACCGAATTGGTATTTTATACAGAACCAGCCTTCGAATTTAATAGAACTGTTTATAACAGAGGTTTTGAGCAAACAAATAGTTTTCAATTAAAAAATTTACATAAAGAATTAACAAAAAATGGATTTAAAACATCATATATAGCATCTAAAAATAGAGGTTACCGAAAAAACGGAAAAAGAAATCCACATTCTTGGTCAATAATAAATGAAAGAGAAATTTTAGAATGGATAAAGAAAAAAAACATGCCCAATACTACATACAATTAG
>DGBDCK_01030 Imidazolonepropionase
ATGACCACATTATTCATAAATATTAAAGAATTAATTCAAGTTAGAGATGCTGCTGTTAAAAAAGTTTCAGGAGCAGCGATGGCTATTTTACCAACAATTAAAAATGCCTTTTTATTAATTAAAGATAATAAAATAATTGATTTTGGCGAAATGAAAAACTTAAAATCAGCCGATTTAAAAGGGATTAATTTTGATGAAAAAATTGATTGTACAGGTAAAATGATACTGCCAACTTGGTGCGATTCACACACACATATTGTCTATGCAGGAAATCGAGAACAAGAATTTGTAGATAGAATTAACGGCTTAACTTATGAAGAAATTGCGAATAACGGCGGTGGAATTTTAAATTCTGCAAAGAAACTACAACAAACTTCTGAAGAGGATTTATACGCTCAATCGGCAGTTCGTTTAGAGGAGGTTATGAAGCTTGGTACGGGTGCTGTTGAAATTAAATCGGGCTATGGTTTAACCGTTGATGCCGAATTAAAAATGCTGCGTGTGATTAAAAAATTACGTGAAAATTACAATCTTCCTATAAAAGCTACTTTTTTGGGTGCACACGCTTTTCCAAAGGAATATAAAGACAATAAAGACGGTTATATCGACTTAATTATCAATGAAATGTTACCTAAAATATCCGAAGAAAATTTAGCTGATTTTATTGATGCTTTCTGTGAAACTGGCTATTTTTCAGTAGAAGATACCGACCGAATTTTAGAAGCGGGTAAAAAACACGGTTTAAGAGCTAAAGTACACGTAAATCAATTTACAACTATTGGCGGTGTTCAAGTAAGTGTAAAACACGATGCCTTGTCGGTAGATCATTTAGAAATTATGAATTCTGATGATATTAATGCTTTGAAAAACACCAATACCATGCCTGTTGCTTTGCCATCTTGCTCGTATTTTTTAAGTATTCCTTATACGCCTGCTCGTAAAATTATTGAAGCAGGATTGCCTTTAGCCTTAGCAACCGATTTTAATCCTGGTTCTACGCCTTCGGGAAACATGAATTTTGTGGTTGCAACTGCTTGTATTAAAATGAAAATGACTCCTGAAGAAGCGATTAATGCAGCAACTATTAACGGTGCTTACGCTATGGATTTATCCGAAGAAGTTGGAAGTATTACCATTGGTAAAAAGGCTAATTTTATCATTACAAAAGAAATTTTAAGTTATGGTGCAATTCCTTATAATTTTGGTTCTGTATTAATTGATGCGGTTTTTATTAATGGGGAAATGATTTAG
>DGBDCK_01035 3-dehydroquinate synthase
ATGACTTCTATTCAAGCAGTAACCTACCCTATTGATTTTAACGAAAAAGGATACACATCCTTAGCCAATTTAATTCGTAATAAGCAGTATTCTACTATTTTTATAGTAGTAGATGATAACACGATTACGCATTGTTATCCTCGTTTTATCGAATTATTAGAAACCGATAAAAAAATTGAAGTCATTCAAATTGATGCTGGTGAAATTCATAAAAACCTAGAAACCTGTGCAGGTGTTTGGAGCGCTATGACCGAATTAGGTGCCGACAGAAAAAGTGTTTTAATTACTTTGGGTGGTGGCGTTATTACCGATTTAGGCGGTTTTGTAGCCTCAACATTTAAACGAGGAATTGATTTTGTAAACATTCCAACCACTTTATTAAGTATGGTAGATGCTTCGGTTGGCGGAAAAACGGGTGTTGATTTAGGCGTTTTAAAAAATCAGATTGGTTTGTTTGCCAATCCTCAAATGGTGGTTTTAGATCCTGAATATTTACAAACCCTTTCGCCTAGAGAAATTAGGTCAGGAACTGCCGAAATTATTAAATACGGAATGACCCATGATGTTCATTTATACAATGAAATTAAAAGCAATCCAACATTAAATATTATTGATTTAATTCATCGTTCTATTGAAATTAAAAACGAAGTTGTTCTAGAAGATCCAAAAGAACACGGCGTTCGTAAAGCCTTAAATTGGGGGCATACAATTGGACACGGAATAGAATCTTATTTTTTAGAAAATGCGCATAAAGATACGTTAACACATGGCGAAGCAATTGCTATCGGTATGGTTTGCGAAGCCTATCTTTCTGCTAAAGTTTTAAATTTTCCTTCGGATAAAGTAGCGGATGTTAAAAAAACAATTCTTGCTATTTACGGTAAAACAGCTATTTTAGAAGCCGATTTTGCGCCTGTTTTAGAATTGATGAAACACGACAAGAAAAATATTGGCGGAGAAATTAACTTCGTCCTTTTAAACGATTTTGGAGATTTTAAAATTAATTGCACCGTTACAAATCAATTAATTATCGAAAGTTTACAGTATTATAATTCATAA
>DGBDCK_01040 Proline dehydrogenase
ATGACACTTTTTAACAACACCGAAACTGCTTTTAAATTAAAGTCTGACTCAGAGTTAGAACGCGCATATTTTTTATTTAAAATGATACAAAATCAGCCAATGGTTCGTATTGGTACCGCAGTCACTAATTTTGCCTTAAAGGCGCACTTACCTGTTGAGGGTTTAATTCGTTCAACTGTTTTTGACCACTTTTGTGGTGGCGTAACAGAAGATGATTGCTTGCCTAACATAGAAAAAATGCACCAAAAAGGAAATGTGCACAGTATTTTAGACTACTCTGTTGAAGGGAAAGAAGATGAAGCGCAGTTTGACAACGCTTTAAAAATGACCTTAAAAACGATTGATTTTGCTGAAGAAAAAAAATCAATTCCGTACGCTGTTTTTAAACCAACAGGGTTTGGACGTTTTGCTTTATATCAAAAGTTAACAGAAAACCAAGCGCATACTACTCCAGAAAAAGCAGAATGGGAAACCGTTGTTGCTCGTTTTCATACAGTTTGTAAAGCTGCAGTAAAAAAAGACGTTCCTTTATTAATTGACGCAGAAGAAAGTTGGATGCAAGATGCCGCCGATGATTTAATTGAAGAATTAATGGAAACGTATAATAAAGACAAAGCAATTGTTTTTAATACGCTACAAATGTATCGCCATGATCGTATGGATTATTTACGTGGTTTACATCAAAGAGCCCACCAAAAAGGATACCATATTGGTTTGAAAATAGTACGTGGTGCTTACATGGAAAAAGAACGTGAAAGAGCGGAAGAAAAAGGCTATAAATCGCCAATATGTAAAGACAAACAAGCTACTGATGACAACTATAACGAAGCAGTTCGTTTTATGATGGAGCATAAAAACATGGCTATTTTTGCAGGAACTCATAATGAAGAGAGTTCTTATTTATTAATGAATTTAGCAAAAGAATACAGTATAAAAGCAACGGATAATCGCATGTGGTTTGGGCAGTTGTACGGTATGAGCGATCATATTAGTTTTAACCTATCTAAAGAAGGTTATAATGTAGCAAAGTACGTTCCTTTTGGCCCGGTACGTGACGTGATGCCTTATTTAATCCGTAGAGCCGAAGAAAATACTTCGGTAGCAGGGCAAACATCAAGAGAGCTTAATTTGATAAAAATAGAGCGAAAACGACGTAAGTTGTAA
>DGBDCK_01045 50S ribosomal subunit assembly factor BipA
ATGCAACCAATTAGAAATATTGCTATTATAGCCCACGTTGACCACGGTAAGACCACTTTGGTAGATAAAATTATAGATCAAGCAAAAATATTAGACGATCGTAAAGAACGTACTGATTTATTGTTAGATAATAACGATTTAGAACGTGAAAGAGGGATTACAATTCTTTCTAAAAACGTATCAGTAAACTACAAGAACACTAAAATCAATGTAATTGATACCCCTGGTCACGCCGATTTCGGAGGTGAAGTAGAGCGTGTATTAAAAATGGCTGATGGTGTTTTATTATTAGTTGATGCATTTGAAGGACCAATGCCACAAACTCGTTTTGTATTAGGTAAAGCCTTAGAATTAGGATTAACTCCTATTGTTGTAGTTAACAAAGTAGATAAAGAAAACTGTACTCCTGACATCGTTCACGAAAAAGTTTTTGACTTAATGTTTGCTTTAGAGGCTACTGAAGAGCAATTAGACTTTGCTACTGTTTACGGTTCTGCAAAGAACAACTGGATGAGTACTGACTGGAAAAATGAAACTGACAACATCGTACCTTTATTAGATGCTGTATTAGAATCTATTCCTGCAACTAAGTACAATGAAGGAACTCCTCAAATGCAAATTACTTCTTTAGATTTTTCTTCTTTTACAGGAAGAATTGCTATTGGACGTATTTTCCGTGGAGATTTAGAAGCTGGTAAAGATTACATGTTATGTAAAGCTGACGGTACTAATAAAAAAGTAAGAATTAAAGAATTACACGTATTCGAAGGAATGGGTAAAGTTCAAGTTGATAAAGTTCCTTGTGGAGATATTTGTGCAATTACAGGTATTGATGGATTCGAAATTGGTGATACGATTGCTGATTTAGAAAACCCAGAAGCATTACCAAGAACAGAAATTGACCAACCTACTATGAGTATGTTGTTTACAATTAACAACTCTCCTTTCTTCGGAAAAGAAGGTAAATTTGTAACTTCTCGTCATATTCGTGACAGACTGTTTAAAGAATTAGAAAAGAATTTAGCTTTAAAAGTTGAAACTACTGATTCTGAAGATAAATTTAACGTTTTTGGACGTGGAGTATTACATTTATCTGTATTGATTGAAACAATGCGTCGTGAAGGATATGAATTACAAGTGGGAAGACCACAAGTAATTATCAAAATGGTGGATGGTAAGAAACATGAGCCAATGGAAACATTGTCTATTGATGTACCAGAAGATGTTGCTTCAAAAGCGATTAACTTAGTGTCTCTTAGAAAAGGAGATATGTTAGTTATGGAGCCAAAAGGAGATTTACAACATTTAGAATTTTCTATCCCTTCTCGTGGATTAATTGGTTTAAGAAACAAGATTTTAACAGCAACTGGAGGAGCAGCAATTATCAACCACAGATTTAGTGAATATGGTCCTTATAAAGGAGACTTTACTGAAGAAGTAAAAGGAGCTATCGTTTCTGCTGCAACTGGTAAAGCTACTGCTTATGCGTTAAACCGTTTACAAGATAGAGGTAAGTTTTTTATTGATGTAAATCAAGAAATTTATGTTGGACAGGTAATTGGTGAAAACAGTAAATCTGATGAGATGGCTGTAAACTTAATTAAAGGAAAGCAATTAACAAACATGCGTAAATCTGGTACAGATGATGCTATGAAAATTGCTCCGAAAATTGATTTTTCTTTAGAGGAAAACATGGAATACATTAAAGCTGATGAGTACTTAGAAGTTACTCCATTAAGTTTACGTATGCGTAAAATTAACTTTAAAGCATAA
>DGBDCK_01050 ATP phosphoribosyltransferase
ATGAGTAAATTAAAAATTGCAATTCAGAAATCAGGAAGATTAAACGAAGATTCATTAAGTCTTTTAAAAAGTTGTGGTATTTCTATCGATAATGGAAAAGACCAATTAAAAGCTTCTGCAAGTAACTTTCCTTTAGAAGTTTTTTATCTTCGAAATGGCGATATTCCGCAGTATTTAAAAGATGGCGTTATTGATATTGCTATTATCGGTGAAAATTTATTAATTGAAAAAGGAGGCGATATAGAATATATAGAAAAATTAGGATTTTCTAAGTGTAAAGTGTCGTTGGCAATCCCAAAATCTGAGGAATATACAGGATTGTCTTATTTTCAAGATAAGAGAATAGCGACATCATACCCGAATACAGTTCAACATTTTTTAGCTACAAAAAATATTACTTCTCAATTACATATTATTAACGGTTCTGTTGAAATTGCTCCAAATATCGGCTTGGCTGACGGTATTTGTGATATTGTATCAAGCGGATCTACATTATTTAAAAATAACCTAAAAGAGGTTGAGGTTATCTTAAAATCGGAAGCTGTTTTGGCGGTTTCTCCAAAATTAGAAACATCACAAAAAGAAATTTTAGATAAATTACAATTCAGAATTCAATCGGTTTTAAAAGCAAGACGTTCTAAATATATTTTATTAAACGCTCCTAACGATAAACTAGAAAAAATCGTCAATATTTTACCAGGGATGAGAAGTCCTACAGTTTTACCATTATCAGAAAAAGGATGGAGTTCTGTACATTCAGTTTTAGATAAAAATGAATTTTGGGAGGTTATAGACGAGCTTAAAAAGAATGGAGCTGAAGGTATTTTAGTATGCCCGATTGAAAAAATGGTTGTTTAA
>DGBDCK_01055 Histidinol dehydrogenase
ATGAAAATTATAAAATATCCAGCAAAAAAAGATTGGAAACAGCTTTGTAAAAGAGCCATTTTAAATCAAAATAATTTACAAGAAACGGTTCAAAATGTTTTAAATGATGTCAAAATCAATCAAAATAAAGCCTTAACAAAATATGCCGATTTATTTGATAACGTTTCTTTGACATCTTTTGAAATAAATCAACAAGAAATCGAAGAAGCTGATAAATTAGTTAGTACAGCGTTAAAAGAAGCAATTCAATTAGCAAAAAGTAACATTGAAATTTTTCATAATTCTCAAAAAGAAACAGCCAAAAAAGTAGTTACTACTGCAGGTGTTACTTGTTGGCGTAAAAGTGTTGCTATTGAAAAAGTCGGTTTGTATATTCCAGGAGGATCTGCACCTTTATTTTCAACAATTTTAATGCTAGCAACTCCTGCAAAAATAGCAGGTTGTAAAGAAATCGTATTGTGTACGCCTCCAAATAAAGAAGGAAAAGTGCATCCTGCAATTTTATATACGGCGGCATTAGTTGGTGTTACCAAAATTTTTAAAGTCGGTGGCGCACAAGCAATCGGAGCAATGGCGTACGGAACACAAACAATTCCGAGTGTGTATAAAATATTAGGACCGGGAAATCAGTATGTAACCAAGGCGAAAGAATTAGTTCAGCAAGAAGGAATTGCCATTGATATGCCCGCAGGACCAAGCGAAGTTTTGGTTATTGCTGATGAAACATCAAATTCGGCATTTGTAGCTGCTGATTTACTATCGCAAGCAGAACACGGAGCCGATAGTCAAGCGGTTTTAGTAACAACTTCATCAGAAATTGCTCAAAATATACTAGCGGAAGTAAACAAGCAAGTAAAAGAATTATCTAGAAGAGAAATTGCCGAAAAAGCGTTAGAAAACAGTTTTGTAGTTGTTTTAAATTCTTCGGATGAAATGATTGATTTTAGTAATGTATATGCACCTGAACATTTAATTATTGCTTCTGAAAATGCATCAACATATATTGATAAAATTAGTAATGCAGGTTCAGTATTTTTAGGGAATTATAGCTGTGAAAGTGCAGGTGATTACGCAAGTGGTACAAATCACACGTTGCCAACAAACGGGTATGCAAAAAATTATAGCGGTGTTTCTTTAGATAGTTTTATCAAAAAAATTACTTTTCAACAAGTAACAAAACAAGGAATAGCTACTATCGGAAAAGCAATAGAATTAATGGCAGCAGCCGAAGGTTTACAAGCACACAAAAATGCTGTTACTTTACGATTAAAAGATATTGAGAGAAATTAA
>DGBDCK_01060 Histidinol-phosphate aminotransferase
ATGTTTAATTTAGATAAAATAGTTCGCCCAAATATTCAAAAATTAAAAGCATACTGTTCAGCAAGAGATGAATTTAAAGGAACTGCTGAGGTATATTTAGATGCAAATGAAAATCCTTTTGGAATTTTAAACAGATATCCAGACCCAAAGCAAACAAAAATTAAAAAACGATTATCAGAAATTAAAAAAGTTGCTGAAAATCAAATTTTTATAGGAAATGGTAGTGATGAAGTAATTGATTTAGCATTCAGAATTTTCTGTGAACCATCAAAAGATAAAGCGTTAACTTTTTCGCCTACGTATGGAATGTACGATGTTTCGGCAAATATTAATGATGTTGAGTTAATTAAACAACCATTATTACATGATTTTCAAATAAATTTAAATCAGTTACAACCATATTTAGATATGGAGGATGTGAAAATTATATTTATTTGTTCGCCAAATAATCCAACGGGAAATTGTTTTGATGATGAAACGATTGAATATATATTAGAAAATTTTAATGGAATTGTACTAATTGATGAAGCTTATATTGATTTTAGTTCAAGAGCTTCTTATAGTATTAAATTAGAGAAATATCCAAATTTAATTGTCAGTCAAACTTTTAGTAAAGCTTGGGGATTGGCAGGAGTAAGAGTAGGTGTGGCTTATGCAAATCAGCAGGTTATCGACTTGTATAATAAAGTAAAACCGCCTTATAATGTTAGTACTTTAAATCAAGAAGCTGTAGTAGCATCTTTAGATAATTTAGACGATTTTGAAATCAATAAGAATAATATTATCAACGAAAAAGAAACGCTGATAAATGAATTGAAAAAGATTGATTTTGTGAAAATAATATATCCTTCCGAAGCAAATTTTATTTTAATCGAAGTAACAAATGCAAATTTAATTTATAATAAATTAGTTTCTGAAAAAATAATTATCAGAAATAGAACAACTTTAATTGATAATTGTTTGCGAATTACGGTAGGAAAATCCGAAGAAAATAAACGATTAATCACTGTATTAGCGTCATTAAAATAG
>DGBDCK_01065 Histidine biosynthesis bifunctional protein HisB
ATGAAAAAAGTATTATTTATAGATAGAGACGGAACTTTAATTAAAGAACCAGCAGACCAGCAAACAGATTCTTTTGAGAAATTAGCCTTTTATCCGAAGGTATTTCAAGGATTAAGCAAAATAGCCAAAGAATTAGATTTTGAATTAGTTTTAGTTACAAATCAAGACGGATTAGGAACAGAAGTGTATCCAGAAAATACTTTTTGGCCTGTACATAAATTTGTTATGAGAACATTAGCTGAAGAAGGAATTGTTTTTTCTGAAGAAATTATTGACAGAACTTTTGCTAAAGATAATCAGCCTACAAGAAAACCAAACACAGGTTTGTTAACAAAGTTTTTTTCCGAAGAATATGACTTAGAAAATTCTTTTGTTATTGGCGACCGTTTAACAGATATTGAATTAGCAAAAAACTTAGGAGCAAAAGGGATTTATATAAATGATGAAACTTTTTTAGGTACTGATGAAATTACCGTTAAAAGAAGTGCATTAGATGATTTTATCGCCTTAGAAAGTAGCGATTGGAATGCTATTTATGCCTTTTTAAAGTTAGAAGAAAGAACATCTGAAATTGTTAGAAATACCAATGAAACTAAGATTGATATTAAATTAAACTTAGATGGAACTGGTAAAAGTAACATTAGTACAGGAATTGATTTTTTCGATCATATGTTAGATCAAATTGCACGTCATGGGCAAATGGATTTAGATATTCAAGTTAAAGGAGATTTAGAAGTTGATGAACATCACACAATTGAAGACACCGCTATTGCTTTAGGTGAAGTTTTTAACAAAGCTTTAGGTAATAAATTAGGAATAGAACGTTATGGTTTTTGTTTGCCAATGGATGATTGTTTAGCGCAAGTAGCTATCGATTTTGGAGGTAGAAATTGGCTAGTTTGGGAAGCAGATTTTAAAAGAGAAATGGTCGGTAAAATGCCAACAGAAATGTTTTTTCACTTTTTTAAATCGTTTACCGATGGAGCTAGATGTAATTTAAATATTAAAGCAGAAGGTGATAATGAACATCATAAAATTGAAGCTATCTTTAAAACATTTGCAAAAGCAATAAAAGTTTCTGTAAAAAGAGATCGTAGTAAAATGATTTTACCATCAACCAAAGGAACGCTATAA
>DGBDCK_01070 Imidazole glycerol phosphate synthase subunit HisH
ATGATTGCAATTATAAAATACAATGCAGGTAATATACGTTCGGTTCAAAATGCTATTACTCGTTTAGGGTACGATAGTATTATAACAGATAATCCTGCTGAAATACAACAAGCAGATAAAGTAATTTTCCCTGGTGTTGGCGAAGCTAGTTCGGCAATGGCATATTTAAGAGAACGTAAATTAGACGAACTTTTAGTATCGCTAACCCAACCCGTATTAGGTATCTGTTTAGGATTACAACTTATGGGAATATCTTCAGAAGAAGGAGATACAAAATGTTTAGGTATTTTTAATACGGTTACAAAAAAGTTTCCGCCTTTAGAAAAAGTACCACACATGGGATGGAATAGTTTCTCAGAAATAAAATCATCAAAAATAGTAGAAAATTTAAATAGTAATGATGATGTGTATTATGTACACGGTTTTTATGCAGAAGTTTGTGAAAACACCATAGCAACCTGTAATTATATACAACCATTTAGTTCAATTATGCAAAAGGATAATTTTTATGCGATGCAATTTCACCCAGAAAAATCAGCAAGTATTGGTGAAAATTTATTGAAAAACTTTTTAGAATTATAA
>DGBDCK_01075 1-(5-phosphoribosyl)-5-[(5-phosphoribosylamino)methylideneamino] imidazole-4-carboxamide isomerase
ATGAGAATTATACCTGCCATAGATATTATCGAAGGAAAATGCGTTCGCTTAACAAAAGGAGATTACGCAACTAAAAAAATATATAACGAAAATCCGCTTGAAGTAGCTAAAGAATTTGAAGACAACGGCATCGAATATTTACATTTAGTAGATTTAGATGGTGCTAAATCGCAACATATTGTAAACTATAAAATATTAGAACAAATAGCAGCTAAAACTAATTTAAAAATTGATTTTGGTGGTGGATTAAAATCTGATGAAGATTTACGAATTGCTTTTGAAAACGGAGCTAGTCAAATTACAGGCGGTAGTATTGCGGTTAAAAATCCAGAAATATTTACAGGATGGTTAGCCAAATATGGGGCTGATAAAATTATTTTAGGTGCCGATTGTATCAACAGAAAAATAGCAACTCATGGTTGGTTAGAAACATCAGAAGTTGATGTTATTGATTTTATCAATCAATATGAAAAAATAGGTGTAAAAAATACTATTTGTACTGATGTCGCAAAAGATGGAATGTTACAAGGTGCTTCTGTAGATTTATATAAAGAAATTTTAAGTAAAAGCGATGTAAATTTAATTGCTAGTGGAGGTGTTGCTAGTATTGACGATTTAATAGAGTTGAAAGAAATTGGTTGTGAAGGCGCTATTTTAGGAAAAGCTATTTACGAGGGTTATATCAGCTTAAAAGAATTACAAAAGCTATGTTAA
>DGBDCK_01080 Imidazole glycerol phosphate synthase subunit HisF
ATGTTAAAAAAAAGAATAATACCTTGTTTAGATATTAAAAACGGAAGAACTGTAAAAGGTGTTAATTTTGTTGATATTAAAGATGCTGGTGATCCGATAGAATTAGCAAAACAATATGTAAAAGATGGCGCTGACGAATTAGTATTTTTAGATATTACAGCTACTCTAGAAAATAGAAAAACACTAGTTGATTTAGTTGAAAAAATAGCACAAGAAATAAACATTCCTTTTACTGTTGGAGGTGGGATTAGTACTGTTGATGATGCATTAGCTTTAATAAAAGCAGGTGCAGATAAAGTGAGTATTAATTCATCGGCAGTAAAAAATCCGCAGTTAATTACCGATTTAAAAAACAGGTTTGGAAGTCAGTTTGTAGTGGTTGCTATTGATACTAAACATGTAAATGATACATGGAAAGTTTTTACTAAAGGAGGTACTCATGAAACTGAATTGGAAACAGTTGCTTGGGCTAAAGAAGCAGAAAAATTAGGAGCAGGTGAAATTTTACTAACTTCGATGAATAGTGATGGAACTAAGGCAGGTTTTTCAATTGATATAACGAACTCTGTAAGTAGTGCAATTAATATTCCAGTTATAGCATCAGGCGGAGCAGGTAAAGAAGTCCACTTTAAAGACGTTTTTACCAAAACACAAGCGAGTGCAGGTTTAGCAGCAAGTATTTTTCATTTTGCTGAAATACCAGTACCACAACTTAAACAATACTTAAAAGAACAAAACATACCAGTACGATGA
>DGBDCK_01085 Histidine biosynthesis bifunctional protein HisIE
ATGAATATAGATTTTACAAAATCAGACGGATTAGTTCCTGTAATAATTCAGAATGATACCACATTACAAGTTTTAATGTTAGGGTATATGAATGAAGAAGCATTTTTGAAAACCAAAGAAACTCAAAAAGTTACTTTTTTTAGCAGAAGTAAAAACAGATTATGGACAAAAGGAGAGGAGTCAGGAAATTTTTTATTCGTAAAAGATATTCAAATCGATTGCGATAACGATACTATTTTAATAAAAGCAATCCCCGCAGGACCAACCTGTCATAAAGGAACTACATCATGTTTTGCTGATGAAACTCCAAAAGGTTTTTTATACGAATTAGAGCGTATTGTTTCTGATAGAATTGATACTGATCATCCAACTTCATATACAAATAAATTGTATAAAAGAGGAATTAATAAAGTTGCTCAAAAAGTTGGAGAAGAAGCTGTAGAGCTTGTTATTGAAGCAAAAGATAATGATGCCGATTTATTTAAAAATGAAGCTGCCGATTTATTTTATCATATTGTAATTCTTTTAAAAGCAAAAGGTTTTACGTTAAGTGAAATTGAAGCAGTTTTAAGAGAAAGGAATTAA
>DGBDCK_01090 SAM-dependent methyltransferase
ATGAATGAATTTCAACAATTAAAAGATACCTTAAACGAAAGTGTTTTAGAAGCTACTTTTGTAAAACTAACGTTAAGTAAACCTATCAAAAAAAGTGATGGATTGCCAAATGTATATGTCCGTTTAGTAAAGATAAAAGGCGCAGAAATGTTCCAATTTACCTATCATTATAATACCAATGATAAGGTTCAAAATTATACAATTACTGAAGCTATTACCGAAATAGAAATTCTATTGATGGACAACTTTAGAGCGGCAACTTTGTTTACCTTAACCAAAGATTTATTGATATTTATCTCTAAAAGAAAATTAGTTTCTTACCGAGAAAATATGGCGAGTTTCAAAAATAAATTACCTGAAACTCACGATAAACCAAAAGAACGCTTAGCCGAGGCAGGGAGTTATTTGCATCATTTAGGAATTACCGACAAAGACGGAAAGGTTATTCATAAAATGGCTGATAAATACCGTCAAATCAATAAATATTTAGAGATTATTGAAGGCTTATTAAAATCTACACGATTACCAAAACATATTAATATTGTTGATATGGGATCGGGTAAAGGCTATTTAACCTTTGCTTTGTACGATTATTTGGTAAATCAAAAAAAGTACAGCGCAACCGTTACAGGTATTGAATTGCGTAAAGAATTAGTCGATTATTGTAATGATGTTGCCGAAAAATCAGCCTTTACAAAATTGTCGTTTGTAGCGCAGCCAATTCAAGAATACGACAACAATAAAATTGATATTTTAATCGCTTTACACGCCTGCGATACCGCTACTGACGATGCTATTTATAAAGGATTATCGGCAAAAGCAGAACTGATTATTTGTGCGCCTTGTTGTCATAAACAAATCCGTCAGCAAGTAAAAGGAAAAGAGCAAGAAAGCCCGTTATTAAAATACGGAATTTTTAAAGAACGTCAGTTTGAAATGGTTACCGATACCATTCGTGCGTTAATTTTAGAAAAAAGTAATTATAACACCAAAGTATTCGAATTTATAAGCAACGAACATACCCGTAAAAATGTAATGTTAGTGGCAAGTAAATCGATAAAAAAGAACGATATTTCTAAAATTGATGCTAAAATAGCAGGTTTAAAAGATGCCTATGCTATTGAAAGTCATTATTTAGAAACACTTGTTTAA
>DGBDCK_01095 Multidrug transporter
ATGAAAAATTCAAAATTCTTAATTATAGCCGCCTTTTTTTCAATATATATAATTTGGGGTTCTACCTATTTATTTAACAAAATTGCCGTTACCGAAATACCACCATTATTTTTAGCGTCGATACGTTTTTCAATTGCGGGCGTTTTAATTATGATGTTGGCTAAAATCATGAAATTACCCTTAAAAATTAGTAGAAATCAGCTTGTAAATTCAGGAATTGCAGGGTTTTTATTTTTGGTGTATGGAAATGGTGTTTTTGTATGGGCATTAAAATATGTCGATAGCGGTTTTGCAGCTTTATTAGCCTCGACACAGCCGTTATTTGTGCTATTTTTACTGCGTTTAATCGACGGGAAAAGATTACAAAAAAAATCAATAATAGGTGTTTTACTAGGCTTAATAGGAATGTATTTATTGGTCAGTCAGCAAGAAATAACTACTTCGGAAGGCAGTGTTTTAGGGATTTTTATGATTTTAACCTGTGTTTTGAGTTGGAGTTACGGAAGCGTATTTGTGTCAAAAGCCGATTTACCAAAAAAACATTTAGTAAGCACGGGCTATCAGATGTTATTAGCGGGTTTTATGTTGGCAATAGCAAGTTTGGTTTTTAAAGAAACTTGGATTTCGCCATTAAATTGGTCGTCAAAAACCCAAGGAGCCATGTTTTTTCTAATCATTTTTGGTGGAATTGTGGCTTTTACGGCATTCAATTATTTGTTAAAATCAGTTTCTCCCGAAAAAGTAGCAACATCGGCGTATGTAAACCCGATAATCGCCTTATTTTTAGGTTGGAATCTATTAAACGAACAATTAACAACCCAATCAATCGTAGCGTCTGCGGTTTTATTATTGGGCGTTTACTTTATAAATTCAAGAAAAAAAGTAGTAAAAGTATTGCCTAAAAAAGGAAGTTTTTAA
>DGBDCK_01100 Flavo-1 RNA
CCCTAGCCCCGATTGAAGCTTTGTTTGAGCTCTTTTTTTGATTTTTCTTCAAAAAAAAGCGAGTGCGGAAAGCGGGAAATTGC
>DGBDCK_01105 hypothetical protein
ATGCATCAACAATTAAAAGACTTACAATTACAATATGAAGGCTTTTTAAAAACACCTTTTCTTTGGAACGGAAAAGGTGTTTTTGGTTTACAGCAATTTGAAATAAATGCTACAAAAACAGCTTCTTTTTTAGTAGAAATTACAAAAATTCCACGCTTAGGGAAATTAGTGGAACGTTTTGTTTCTTTTGAATTTCAACAGGATAAACGCCTTCAAATTATTGCCGAAAACATTCAAATTCAACAAGAAAAAATTACCCTTGGCGAATTAGATTGCTTGCTTTTAAAAGATGAAAAACCAATTCATGTAGAAATAATTTATAAGTTTTATTTATATAATAATTCAGTAGGAGAAACAGAATTAGAACATTGGATTGGTCCTAATAAAAAAGATTCTTTAGTTCAGAAATTAACCAAACTTAAAGAAAAACAACTGCCACTACTCTATTCTAAACAATGTGAAAACTACTTAAAAATACTAAATTTAGAGGCTAAAAACCTGGAACAACAACTTTATTTTAAAGCGCAGTTATTTGTTCCTTTGAAGGATTTTAAGCAAAATTTTCAGCAAAACAATAACAAGCAATTTCCTTTAATAAATACTGATTGTATTGTCGGTTTTTATGTTACTTTGCTGGAATTAAATCAGTTTAAAGACTGTAAATTTTATATTCCAACAAAACACAATTGGTTAACACAACCTCACACAAATATTGATTGGTTAACTTTTAATAATTTTACCACAAACCTTCAGCTACTTTTAAGCCAAGAAAGAGCGCCACTTTGTTGGTTAAAAAAATCAAATGGTGAATTGTTGAAGTTTTTTGTTATTTGGTGGTAA
>DGBDCK_01110 tRNA dimethylallyltransferase
ATGAAAAACACCCTAATTACCATTGTTGGTGCTACGGCAATCGGAAAAACAGCATTAAGTATAAAACTTGCACAGCATTTTAATTGCAGTATTATTTCTTGTGATTCTCGTCAGTTTTTTAAAGAAATGAGCATCGGAACTGCGGTTCCTTCTTCGGAAGAATTGGAAGCTGCACCACATCATTTTATTCAAAATAGAAGTATTTTTGAAGAATATTCTGTCGGACAATTTGAAAAAGATGCACTCGCTAAATTAGACGAATTGTTTACTGAAAATCCTGTGCAAATTATGGTTGGCGGTAGCGGATTATATATTGATGCCGTTTTAAAAGGCTTAGATTATTTTCCTGAAGTAGATGCTAGTATCAGAGAAAAACTAACCAAAGAGCTTGAAGAAAATGGCATCGAAAAACTTCAAGAACAACTCAAAGAACTCGATATTGAAACCTATAATACTATTACGATTGATAATCCGCATCGGGTAATGCGTGCTTTAGAGGTTTGTATTGGTTCGGGGAAAACATACAGTTCTTTTAAAAATAAACCCAAAGCGCCTCGTAATTTTGAAGTTATCAAAATCGGTTTAACTGCCGACAGACAAATTATGTACGACCGAATTAATAAACGTGTCGATATTATGTTAGAAAATGGTTTGCTTGAAGAGGCTAAAAAAATGCAACCTCATAAAGATTTAACCGCATTAAAAACCGTTGGATATCGCGAATTATTTGAATATTTTGAAGGGAATTTTACCAAAGAATTTGCCATTGAAGAAATTAAGAAAAATACCCGCCGTTTTGCAAAACGACAAGGAACTTGGTTTCGTAGAGATACCCAAATTAATTGGTTCGATTTTCAAGATGATATTCAAAAAATTATTACTTCTTTAGAAGATAAAATATAA
>DGBDCK_01115 Ion transporter
TTGAAAAAAAACATTAAAAACTGGAAAGAAACTCTTCATGAAGTAATTTATGAAGCCGATACCTCAGGTGGTAAATTATTTGATATCGTTTTATTAATTGCCATACTTGCGAGTATTTTACTGGTAATGTTAGAAAGTGTGGAAAGTATTAATGCAAAACACGGAACGCTTTTAAATATTTCTGAATGGATTATTACAGGGTTATTTTCAATCGAATATATTGCTCGAATTGTATCGATAAAAAAACCATCGAAATATATTTTTAGTTTCTATGGAATTATTGATTTACTGTCAACTTTACCAAAATATTTGGCAATTTTCTTTACAGGAACACACAGTTTAGTAGCATTAAGAGCCTTGCGATTGCTACGGGTTTTTAGAATTTTAAAACTCGCTCGCTTTGTTGGAGAGTCTAATAATTTTATGAAAGCCTTAAAAGCAAGCAGAACAAAAATTACCGTTTTCTTGTTTTTTGTATTGATTTTATGCGTTATTTTAGGAACTATTATGTACTTAATTGAAGGCGGAGAAAACGGTTTTACAAGCATTCCTCGAAGCGTTTATTGGGCGGTTGTAACCTTAACCACGGTTGGTTATGGCGACATTGCTCCACACACACCTTTTGGGCAGTTTGTAGCGAGTATTATTATGATTTTAGGGTACGGAATTATTGCCGTTCCCACAGGAATTGTAAGTTCTGAAATGGTCAAAGTAAACGAGCTTGATTTAAACACACAATCATGCCCAAACTGTTCGTATGAAGGGCATGATGATGATGCACTTTTTTGCAATCACTGCGGAAATAAATTACACGATTAA
>DGBDCK_01120 DNA polymerase III subunit epsilon
TTGTACGCAATTTTAGATATTGAAACCACAGGAGGAAAATTTAACGAAGAAGGTATTACAGAAATTGCCATTCATAAATTTGACGGTCATCAAGTTGTTGACCAGTTTATTAGTTTGGTTAATCCTGAACGAGAAATACAAGAGTTTGTTGTTAAATTAACAGGGATTAACAGCAATATGCTTCGCAATGCTCCTAAATTTTATGAGGTAGCAAAACGCATTCTTGAAATTACAGAAGACTGTATTATTATAGCACACAACGCAAGTTTTGATTATCGAATTTTACGCACAGAATTTGACCGCTTAGGCTATGATTACCAAAGAAATACCCTTTGTACGGTTGCCCTTAGTAAAAAGCTAATTCCGGAAGCGCCTTCACATAGTTTAGGTAAATTATGTCGGTTTATCGGTATTCCAATGAGCGACAGACATAGAGCCAATGGTGATGCCTTGGCAACCATACAATTGTTCAAATTGTTACTAGAAAAAGATACGGATAAAAGTATTATTCAGAAATCTATAAAATATGCCGATAACAGGCACGTAAAACAACGTTATTTAAAAATTTTAGATAAATTACCCGAAAAAGAAGGGCTTTTTTATGTGCATAGTGAACAAGGTGTTATTATTTTTATCGGTAGGGGTAAAAATATAAAACATGAAGTAAATAAACTTCTTTTAAAAGACAGTCCTAAAGGGCTAAAAATAATAAAAAGAATACACGAAATTACCTATCAAGAAACAGGTAATTTACTTTTTACCCGCTTAAAATATCATTTAGAACTGCTTAAATTAAAACCTAAGTATAATGTTATCCGTAAGCCAAAAATTTCTACTAAAAACTTTAATCACGATAATTTATTAGTGATTGATAAAGGAAGAACTCCTGAAGAAAATGCCGTTATTTTAATTGAAAATAATATGGTTGTAGGCTATGCATATACCAGTTTGGCTTTTCAAGAAAATCAATTAGCTATTTTAAAACCCATGCTAACACCTATTGAAAATACGGAATTAGCGAAAACGATTATTAAAAATTATTTACTTAAAAATAAGGTATCAAAAATAGTACGATTAGCCGTTGAAAATCAATAA
>DGBDCK_01125 Pyridoxal phosphate homeostasis protein
ATGACAGGAATTAAAGAAAATCTTATCGAAATAAAAAAAACAATTCCAGCAAATGTAACTTTAGTTGCTGTTTCGAAAACCAAGCCTATTGCCGATATTCAAGAAGCTTACGATGCTGGGCAACGAATATTTGGTGAGAATAAAATTCAAGAAATGGCGGCAAAATTTGATGCGTTGCCAAAAGACATCGAATGGCATATGATTGGGCATTTACAAAGTAACAAAGTTAAATATATGGCGCATTTTGTAAATTTAATTCATGGTGTTGACAGCTTTAAAACCCTCAAAGAAATTAACAAACAAGCAAAAAAACACGACCGTGTAATTAATTGTTTATTACAAGCTCGTATTGCCAAGGAAGAAACAAAATTTGGCTTGTCATTTTTAGATATTGATGCAATTATTTCATCCGAAGAACTTTTAGCCCTTCAAAATATAAAGATTGTAGGCTTTATGGGAATGGCTACTTTTACCCAAAACCAAGAACAATTAACGGATGAATTTACAGCTTTAGCACACTTTTTCAACCAAAGTAAAAAACAACATACTGATTTAAAAACATTATCAATGGGAATGAGTGGTGATTATCAGCTAGCTATAAAAAATGGCAGTACTATGGTGCGAATTGGTAGCGCTATTTTTGGCGTTCGAAATTATATTGTTTAG
>DGBDCK_01130 DUF1015 domain-containing protein
ATGGCAATTGTAAAACCGTTTAAAGCTGTTAGAGCTACTAGAGACAAGGTGGGGTTGGTTTCGTCAAAATCGTATGAAATTTATAGCCCAGAAATGTTAAATGCTAAATTAGCGTTTAATCCTTATACATTTTTACATGTTTTAAACCCTGGTTATAAATATCATAAACAAGATATTACAGGCGAACAACGCTTTAAATTGGTACACAATCGGTATTTAGAATTTAAAGATGATGGTATTTTTACCAAAGATAAGGTTGCGGGGTTTTATATTTATCAAAAAACAACCGCAACGGCATCTTTTTGCGGTATTATTGCAGCAACTTCTGTGGATGATTATCATAATAATGTCATTAAAAAACACGAGGGAACGCTTCAGGAAAGAGAGTTATTGTTTGAAAATTATTTAAAAAACACGGGGTTTAATACCGAACCGGTATTGCTTACTTATCCTGACAACAGTGTTATTACCGCTATTATTAAAAAATATAAAGCAACTAGAGCCGAATATGAATTTTCAACCACCGATAAAGAGCATCATTTATTATGGCTGGTTAATAATAAAGAGGATATTACACAAATAACCACTGCTTTTCAAGCAATCGATACCTTGTATATTGCCGATGGGCATCATCGGTCTACCTCTGCTTGTTTATTGGCTAAAAACTTAGCCAAAGAAAACCCGAATCATACAGGAAATGAAAAATATAACTTTTTTATGAGTTATTTGTTGCCTGAAAGTCAATTGAGTATTTATGAATTTAATCGATTTATTACTGATTTAAACGGCTTAACTCCTGAAGAATTTTTAATTGAATTAGATACTTTTTTTAGAATAGAAAACAGGGGGCAAGAATTATACAAACCCAAAGAAAAGCATCAATTTAGCATGTATTTAAATGGCGAATTTTATGCCTTAAATTTACGCTTATCAAGATATAAATTTACAGATGTTTTAAGTAAATTAGATGCGCAAGTTTTATATACCGCTGTTTTAAAACCTATTTTAGGCATCGATGATATTCGAAATGCGTCTAAAATTTTATATTCTCAAGATAAATCGGACGGTTTAGAATTAAAAACAAAAGTTGATAGCGGTAAATTTAAAGTTTCCTTCGGAATGTTACCAACCGCTATTAATGAGCTTAAAGAAATTGTAGATGCCGATATGTTAATGCCACCAAAAACAACGTATATAGAGCCTAAGTTAAGAAGTGCTTTAACTATTTATGAATTTTAG
>DGBDCK_01135 3-phosphoglycerate dehydrogenase
ATGAAAATATTAGTAAACGACGGAATCTTAGACGGTGGAACAGCTACCCTAGAAAATGCAGGATTTGAAGTAATAACAACCAAAGTTGCGCAAGAACAGTTAGACAATTTTATCAATGAAGAGCAAATTAATGTTGTTGTTATTAAAAATAGCACAGAAATTCATGCCGAACTGATCGATAATTGCCCTACCTTAAAACTGATTGCAAACGCAAGCACAACGAACGATAATATTGATGTTGTTTACGCCCAAGAATGTGGTGTGCAAATTATTAATGTTTCAGATGCAAGTGCCAATGCTGTTGCCGAATTGGTTTTTGCACACTTATTAACAATGGCGCGGTTTTTACACCAAGCTAATAGAGAAATGCCTTTAGAAGGTGATACGAGTTTTAATGCTTTAAAGAAACAATTTTCAGCAGGAACTGAAGTTCGTGGAAAAACTTTAGGGATTATAGGAATGAGTACCGAAGGACAACAGGTAGCAAAAATTGCCTTAGGTTTAGGGATGAAAGTTATTGCCTACGATGTTGAATTTGGTGATTCAATTACAATTCCTATTGAATTTTACAACGGACAGGCTATTGACATTGAAATCGATTTTACCTCAGCTGATGACTTATTAAAAGAAGCTGATTTTATTACGGTACATTTAGCATCCGAAGAAAATCATGTTATTGGTGTTAAAGAGTTTGAAAAAATGAAAAAAGGTGTTGGTTTTATCAACGTTTCCCAAAGTGGTTTGGTAGATGAAATTGCCCTTGTAAATGCCATTGAAAGTGGAAAAGTACAGTATGCTGGTTTAGATACTTTTGAAAATCAACCTACGCCAGAGATTCAATTATTAATGAATCCTGAGCTGTCTTTAAGCCCTAATATTGCTTCTTTTACCGTAGAATCACAGCATAAAATAGGAACGGAATTGGCAAATAAAATTATTAATTCATTACACGTATAA
>DGBDCK_01140 Phosphoserine aminotransferase
ATGAAAAAACATAACTTTAGCGCAGGTCCTTGTATTTTACCTGAAGAAGTTTTACAAAAAGCATCCGAAGCAATTATTAATTTTAATGATGATGATTTATCGTTAGTTGAAATTTCTCACAGAAGTACCTCTTTTGTAAATGTGATTGAAAATGCGCGTAGTTTAGCCTTAGAATTACTAGGTTTAGAAAACAAAGGCTATACGGCATTGTTTTTACAAGGTGGTGCAAGCAATCAGTTTTTAATGACCGCGTATAATTTATTAAACAAAAAAGCGGCGTACTTAAATACCGGAACTTGGAGTTCAAAAGCCATTAAAGAAGCAAAATTATTTGGCGAAATTGTTACCGTTGCTTCATCCGAAGATAAAAACTTTAATTACATTCCTAAAAATTATAGCATTCCTACCGATGCCGATTATTTTCATTGCACGAGCAATAATACTATTTACGGAACGCAAATGAAAAGTTTCCCAGAAACGGAAGTTCCTTTAATATGTGATATGAGTTCCGATATTTTTTCGCGTGAATTAGATTTTTCAAAATTTGATTTAATTTATGCAGGCGCACAAAAAAACATGGGTCCGGCGGGAACAACGCTTGTTATCGTAAAAAACGATATTTTAGGAAAAGTGGAACGTATTATTCCTTCAATGTTAAATTATCAAACGTTTATCGATAAAGATAGCATGTTTAATACACCGCCTGTTTTTGCGGTTTACACCTCAATGCTAACCCTAGAATGGTTAAAAAAATTAGGTGGAATTCCGTTTATTGAAAAAGTAAACGAACAAAAATCGGCACTTTTATATGCTGAAATCGATAGAAACCAATTATTTACAGGAAGTGCTACAATAGAAGATCGTAGCCATATGAATGCGACCTTTACTATTACATCGAGTATCGCATCCGAAGCTTTAAAAAATAAATTTGATACACTTTGGAAACAAGCAAATATTAATGGTTTAGATGGTCATAGAAGTATTGGCGGATACCGTGCAAGTATGTACAATGCCTTGCCTTTATACAGTGTTCAGGCTTTGGTCGATGTGATGCAAGAACTCGAAAGAACAAGTTAA
>DGBDCK_01145 Acyl-CoA reductase
ATGGATACAATCCAAAACAGAATCGATGCTTTTATTAAATTAGGAGTCTTTTTAGAGCAGTTTTCTCACAATAATATTCAAAAGAAAGAAAATATTGCTCATAACGACTTATTTTTTGATGGTTTTAAACATCAATTAAAAATAGCCGAAGAAAATAATAAATGGTTTACCCGTCAAAATTTATTATTTGCCATAAAAAGTTGGGCGGAAGCTTTATCCGAAGAAAATATTCAACAATGGATTGCAAACGAAAATTTAGGTAAAAATACACCTAAAAATGTAGCGATTATTATGGCGGGAAATATTCCGTTGGTTGGCTTTCATGATTTTTTATCAGTATTAATTTCGGGGCATTCGGTTTTGGTAAAACAATCGTCAAACGATAAACATTTAATGCCTTTTTTAGCAAAATATTTAGAATATGTTGCACCTCAACTAAAAGGGAAAATTACTTTTACCCAAGAAAAACTAACTGATTTTGATGCCGTTATTGCTACGGGAAGCAATAATACAGCCCGTTATTTTGAATATTATTTTAAAAATAAGCCAAGTATTATTCGAAAAAGTAGAAATTCTGTAGCCGTTTTAACAGGAAACGAAACTGCTGAAGATTTTGAAAATTTAAGCAATGATATTTTTCATTATTTTGGATTGGGTTGTCGTTCGGTTTCAAAATTATTTGTCCCTAAAAACTATGATTTCGAATCATTTTTTAAAGGAATGTACAACAAACAAGATATTATTAACAACGCCAAATACGCCAATAATTACGATTATAACAAAACGGTGTATTTAATGAGCGAGTTTGATATTTTAGAAAATGGTTTTTTAATGATTAAAGAAGACCCAAGCTACACCTCGCCTATTGCTACTATTTTTTATGAATATTACGATAGTATTGCCGAGCTGAAAACAAAACTTGAAATCGAAAAAGAAAAAATGCAGTGTATTGTTGCCCGTAATTTTATGGAAAATGAAATTGCTTTTGGGCAAACTCAGCATCCTACATTATCCGATTATGCCGATGGCGTAAATACCTTAGCTTTTTTATCAAAAATTTAA
>DGBDCK_01150 Ferredoxin
ATGGCTATTATTATAACAGATGAGTGTATAAATTGTGGAGCCTGTGAACCAGAGTGTCCGAATACGGCAATTTATGAAGGAGCTGATGATTGGAAATATGCAGATGGTACTGATTTAAAAGGAAATTTAGTATTACCTAGTGGACAAAAAGCCAATGCAGATACCGATCAAGAGCCTATTTCTGATGAAATATATTTTATCGTAGCAGATAAATGTACTGAATGTAAAGGTTTTCATGAAGAGCCACAATGTGCGGCAGTTTGCCCAGTAGATTGTTGTGTTCCTGATGACGATAACGTAGAAACAGAAGAAGAGTTGTTAGCGAAACAGCGTTTTATGCATAACGAATAA
>DGBDCK_01155 Flavo-1 RNA
TCCTAGCCCCGATTGAAGCAATTGTTTGAGCTCTTTTTTGTTTTTTTTTCTTCAAAAAAAATAAAAAAAGCGAGTGCGGAAAGCGGGAAATAGC
>DGBDCK_01160 Ferric enterobactin receptor
ATGAAAAAAATTACACTTTTATTTTTCGCTATGTTGTGTAGTAGTCTTATTTGGGCTCAATCAAAAATTTCAGGAACTATTGTAGATAGCGCCAACCAACCGTTGCCTGGTGCAAATATTATTGAAAAAGGAACTGCTAACGGCGCTAATTCTGATTTTAACGGGGCTTTTAACTTGACCGTTCAAAATAATGCGGTTTTAGTCATTAGTTTTTCGGGGTTTGAAACCCAAGAAATTGCCTTAAAAGGTAAAAAGAATATTAAAATTATTTTAAAAGAAGGTTTAGAGTTAGACGAAGTTGTTATTACAGGTTCGCGAACGCCATCACGAAGTAATACCACAAGTGCTTTACCTATTGATGTGGTGTCTGCTAAAGATTTACAATCTACTGGGCAAACATCTTTTGATAAAGCTTTACAATATAAAATTCCATCTTTTAATACGGTTCAAACACCTGTTAATGATGCAACTTCTTTATTAGATCCGTATGAAATTAGAAATATGGGACCTAGTAGAACTTTAATTTTAATTAACGGTAAACGTAAAAATTTAAGTTCTTTATTATATACCCAAACTTCGCCAGGACGTGGTGAAACAGGTTCTGATATTTCGGGAATCCCTACCGATGCCATTAAAACAGTACAAGTTCTTAGAGATGGCGCTTCGGCTCAGTATGGTTCTGATGCTATTGCAGGGGTTATTAATATTATTTTAAAAGATGATGCCAAAAATGGTTCAGCAACATTAAGATCAGGAATTACAGGGCAAGGTGATGGTGAAATGTTGGGTGTAAGCATAAATAATGGAACTACAATTGGTGATGATAAAGGTTTTGTAAACTATACGGCTGATATTTCTAAAACAGCATTATCGAACAGACCTGGTACTGTTGATGCAGCGGGTGAATTTGCCGATTTTTACGATGCCGATGCTCAAAATCCAATTACACTTACCGATGTTCAAAACTATTTAAAAAGACATCCTGATGCTGACAATATTAATGGATCACCACAGTTAGCGGCTTCTAAATTTTCAATTAACGCAGGATATACACTTAGTGAAACTACCGATATTTATGCCAATGCAGCATACGTGTTTAAAAAAGTAAATTCGTTTGCAAACCACAGAACACCTTATTGGAGAACGTTAGATAAAAAAACAGGCTATCCTTATTTGGCTGATTTTTACCCTGGAAGTCATCCGACAAATGCGGGTGGATATGACGGTTATACCCCAACTTTTGAAGGAGATTTGAATGATTATAATGCTACAATTGGTTTTAAAACCAAGAAAAATGATTGGAATATTGATGTAAGTTTTACCACGGGAGGAAATTCACAAACTTATAGAGTTAGTGAATCTCATAACAGAAATATTGTCCACTCTGCTTCTACTTGGATTGACGCAAATAAAAATAGAATTGTTGATACTGGCGAAATAACCGAAGGTTCTGAATTATACAGAGCAAATAGTAAAAAATCTTTTGATCCGGGAGGAACTGCTTTTTCTCATAAAGTAGGAAACATTGATGTTTCAAGAATACTTTCTGAAAAAGTTAGTGTTGCTTTTGGTACGGAATTTAGGTCAGAAGAATTTGAAGTAATCGCTGGTGAGCTAGGTTCTTACGACGGTGGTGGTGCCGATTCATTTGCAGGAAACAGCCTTGAAAATGCTGGTAAATTTAGCCGTTACAATTTAGGAGGATACGCAAGTTTAGATTACGATGTTAATAAAGATTTTTTACTTAGCGGAACTGCAAGAGTTGAAAACTATTCTGATTTTGGTAGTACTTTTGTATGGAAATTAAGTTCTCGTTATAAATTTGCTGACGATAAATATACCCTAAGAGGTTCTGTTTCTACAGGATTTAGAGCACCTACATTACATCAAATTTATACACAAAAAGCACAATATAGTTTTGTACCAGGGCAAGGAATACAAGTTGGTGGTTTGGTAAATAATGTATCATCGCAAAAAGGATTATTAGGATTGCCTGATTTAACCGCCGAAGAATCTACTAATTACACCGTAGGTATTGGAGCAAAACCTTTTAGAAATTTCTCTTTCACACTAGATTATTATAATATTAAAGTTGACGATAGAGTAATTTTAAGTACTGAAGTAAAACCACCGAACACCCCTGTTTTTAGCGGATTATCAGACGTTAGTTTCTTTTTAAACGCTATTGACACTAAAACTTCTGGTTTAGATGTAGTTATTGGTTACAAAAATATTGAAATAGCTGATGGTAAATTAGGTTTAAATTTATCAGGTAACTATACTATTGAAAACAAGCGAGTTGGTGCGGTTAAAAACCCTGCTTTTGTTAGCGCATCAAATCAATCGGTAGTAAATGATACACAAGAAGCCTTGTTTTTTACCTCAAGACCGCAAACAAAATGGATTTTAGGAACTACTTACGATATTGGTAAATTTGGAATATCATTAAACAACACTTATTTTGGTAAAACAAAATTTGCACAACAAGGACTGCAAGATTTAGAAGGATTATTTACCAATCCTGCCGATATTCCTGCTGGAGCAGTAAAAGATGGAAGTTCAGATTTAAGAACCGAGTTTATTCCAAAAGTAGTAACCGATTTAGGAATTAATTTTAGCGCAACCGACAGAATTACCATTGCTTTAAACGTAAATAATATTTTAAATGTATTACCTGAATGGAAATTTACAGAAGCAACCCCAACAGGGCAAGCAATTTTAAACGGTGCAGCTGTTAGCAATTCGCCATCAAACTTAATTACCTTTAACCAACGTTATTCTCAAATGACTTATGATGGGTATCATTTTAGTCAATTAGGAACGATGTTTAATTTATCTGTAAATTATCAGTTTTAA
>DGBDCK_01165 AB hydrolase-1 domain-containing protein
ATGAATTTAATAAATACAAACCTACTACCTCCAAGCTTAACAATTCCTAAACCTATTATTTTTTTAGCGAAATTTACGCAATTTTTTTCAACACATTTAACGGCTAAATTTGCGGCACTTCTTTTTAGTAGCCCTGTAAAATTTCCAATTCCAAAACGAGAAAAAGTAATGTTGGCTAGCGCCCAAAAGAAAACAATTTTTGTAGAAAGTATTGGTAAAAATATTGAAGTTTTATCCTACGGATATTCTCAGAAAAAAGTATTATTGGTACACGGTTGGGCTGGTAGAAGTACCCAGTTATTTATGATGGCTGATAAATTACTAGAAAAAGGTTATATGGTTATCTCTTTTGATGGTCCGGCACATGGAAATTCCTCAGGAAAAACCACAGCAATGCCCGAATTTATAGCTACCATTACTCTTCTTGACAAGCAATTTGGTCCTTTTGAAGCCGCTATAGGGCATTCTTTTGGCGGTATGTGCTTGTATAATAGTGTTGCTGATGGTTTTAAAATTAATAAATTAGTTACTGTTGGCGCTCCTGATCGTATTTCGGAGGTATTGCTTAATTTTTCAAAAAACTTAAACGTAAAACCCCGTATTGCTATTAAAATGAAACAGTTTTTTGATAAAAAATGGCAAGTAGATATTGAACAGCATTCCGCTAGCGTAGTGGCTAAAAAAATCACCATTCCAACATTGGTTGTGCATGATACTGCCGATGGTGATGTATCGGTTAATTGTGCTGTAAACATTCGTAAAAGTCTACAAAAAGGAACGCTTTTAATGACCCAAGGATTAGGGCATACCAAAATACTACGCAATAAAAAAGTAACTACTGAAATTGTTAAATTTATTACCAATTAA
>DGBDCK_01170 Peptidase M48
ATGAAAAAAATTATAGCTTTAGGAATTGTTGCCGTATTTTTAGTACAATGTAGTACGGTGCCAATTACAGGAAGAAAACGACTTAATTTTGTAAGTGATGCGCAAGTATTACCTGCAAGTTTTGCACAATATAAAGGTTTTTTACAGGAAAATAAATTATCTACAAACGCTACAAAATCAAATCAAATAAAAAGAGTCGGTAAAAAGATTTCAGCAGCAGTAGATCGTTTTATGAGAGCCAACGGAATGACATCCGAAGCAAATTCATATCGATGGGAATTTAATTTAGTAGAAGATAAAACATTAAATGCTTGGTGTATGCCAGGGGGTAAAGTAGTTTTTTATACGGGTATTTTACCAGTTTGTGCTAACGAAGATGGTGTTGCCGCTGTTATGGGACATGAGGTAGCACATGCTTTTGCTAAACACGGACAAGAGCGTATGTCAACAGGAAAAATACAACAATTAGGTGGTGCAGCAGTAGCTTTAGGAACAGCAAATAGTAAAAATGCACAACTTTTTAATATGGCGTATGGTTTAGGAAGTCAAACTCTTGTAATGTTACCATTTAGTAGAAGTCATGAAACAGAAGCCGATAAATTAGGATTGGTCTTTATGCTAATGGCAGGCTATAATGGTAGTGAAGCAGCTGAGGTTTGGGTACGAATGAGTCAAATATCAAAAGGTAAAGCACCTGCTGAATTTATGAGTACACACCCTTCAAACCAAACACGTATTCGAACACTTAGGGCTTTTTTACCAGAAGCAAAACAATTGGCAGCAAAATATAATGTTCCAGTAAGAAAATAG
>DGBDCK_01175 MFS transporter permease
ATGTATAAAAGAGGAGATAAGAAGTTAATTAATGCCTGGGCATTTTACGATTGGGCAAATTCGGTATATTCATTAGTAATAAGCACAGCGGTTTTTCCGTTATATTACAGTGCGGTAACCAAAGGAAAAACCGTTCGTTTTTTAGGAATGGATTGGGAACATCCCGATAGTTTATATAGCTATGCCTTGTCATTTTCTTTTTTAGTAGTAGCATTTATTTCGCCTATTTTATCAGGAATTGCCGATTATACCGGAAGCAAGAAAAAATTCATGAAATTTTTCTGTTGGATGGGTGGTTTATCGGTAATCGCTTTGTATTTTTTTAAAGGAGTAGATACTGTTTGGATTGGTATTTTATTCACCATTTTAGCAAGTATTGGTTTTTGGGCTAGCTGGGTTTTTTACAACGCTTATTTACCCGAAGTAGCTTTGCCTGAACAACAAGATAAGGCTAGCGCTAAGGGTTTTATGTATGGCTATGTAGGTTCTGTAATATTATTGATTATCAATTTAATACTGATTCAAAAGCCTGATTTATTTGGTATTACAACAGGTATGGCATCGCGTATTTCGTTTGTAATGGTGGGGCTTTGGTGGATTGGTTTTGCACAAATTACCTTTAAAAAACTACCCGATGATATTTACAATAAACAGCCCGATAACGATTATATTTGGAAAGGCTATAGAGAATTGAAAATTGTATATAAAGAACTGTTAAACTACCCAACATTAAAGCGTTTTTTAATCTCTTTTTTCTTTTTAAGTATCGGTGTACAAACCATTATTTTAATGGCGGCTATTTTTGGTTCATCAGAATTAAACTTACCTACTTTTAATATGATTTTAACGATATTATTAGTGCAGATAATCGCTATTTTTGGGGCTTATATTTTTTCAAGAATCTCAGGTAAATTTGGTAATATTACTGCCTTAAAAATAACTATCATTATTTGGATGCTTGTCTGTTTATTTGCCTTTTCGTTAGATAAAACACAGGAAAACGTTGGTATATATTTTTATGGACTAGGAGGTTTATTAGGCTTGGTTCAAGGTGCAATACAAACACTAACACGCTCTACATATTCAAAGTTATTACCAGACACACAAGACCACGCTACTTATTTTAGTTTTTATGACGTTACCGAAAAAATAGCGATTGTTTTAGGAACATCAGTTTACGGAACATTATATGCTATTACAGATTCTATGCAATGGTCTGTATTGTGTTTAGCGGTTTTCTTTTTAGCTTCATTATTGGTGTTAAGTACCATGAAAAAAACAAAATATGTTGCTTAA
>DGBDCK_01180 PseudoU-synth-2 domain-containing protein
ATGCCTAAATTTATTGCTTTCACTTCGGATATTAGTCAAATTGCTATTCCTGAAAAATTTGATTATCCGCATAATTACACGCCACATTCTTTAGCTAAAATTGCTTCGGAAGAACTACAGGAGTATCTAAAAACTCAAACAGATTTTACGCATAACTTCGGATTAAAAAACTTGAGAAATATAGAAGCTACTAAAAACAAGCAAAATACTACTGCTTTAGGAAAAATGTTTGGGGTTTTAGTGGTTAAAAATAAACAAGGTAAACTCGGTTATTTAACAGCTTTTTCAGGGAAGATAGCGCAAAGCACACAGCACAAGCATTTTGTTCCGCCAGTGTATGATGTTTTAAAAGAAGATGGTGTTTTCTTGAAAACTGAAAAAATAAACAATCAGATTAATCAGGAAATTATCAATTTAGAAAATAGTAGCGCCTATTTAAAAATAAAAAAAGACTATTTTATTTTACTAAAATCAACTGAAAAATTACTTCAAGAAGCGCAAAAAATACTTAAAAAAAGAAGACTTTTAAGAAAAACAGAAGGAAAACAAAATAATCAACTAAATATTAATGAAGAGTTTTATCTTCGAGAATATGATGTTTATTTACAGGATAAAATTCGTCCTTTTAAAAAAAAATACAGCAATTTTCAAGAACAGATTGAACAATTAAAACAACAACGAAAAAAACGTTCATCATCATCACAGCAAGAAATATTTAAGCAATATCAATTTTTAAATGCGAATAATAAAACGCAAAATTTAAGTGCTATTTTTGAAAACTCACCACAAAATATTCCCGCAGGAGCAGGCGATTGTTGCGCACCAAAATTATTACAATATGCGTTTTTGAACCACTTTACGCCTATTTGTATGGCGGAATTTTGGTGGGGAAATCCGTTAGCGACATCCGTTAGAAAACATAAAAATTATTACGATGCTTGTTCCGGAAAATGCAAACCGATTTTAAAACACATGCTACAGGGATTATCAGTTTATCGAAATCCGTTAATTGCGCAACTTCAAAAGCAAGAAAAAACAGTAAAAACACTAGAAATTATTTTTGAAGATTCCCATTTATTAGTTGTTAATAAGCCTTCAGGATTGCTGTCTGTCGCTGGAAAAATAACGGAAGATTCGGTAAATAGCCGTATTCAAAAAAAACATCCAAATGCCCTTGTTGTGCATCGGTTAGACATGGCTACTTCTGGAATTTTATTGGTTGCAAAGAACCTTGAAATTTATAAAAATTTACAAGATCAGTTTATCAACAAAACAATTAAAAAGCGTTACCTAGCGGTTTTAGATGGTGTTTTATCTGAAGAAAATGGCGAAATAAACTTACCATTAAGAGTCAATTTAGAAGACAGACCTAAGCAGTTGGTTTGTGAACTTCACGGAAAAAAAGCACTTACAAAATGGGAAATTATCAAAATAAAAAATGCTAAAACCTACGTTTATTTTTATCCAATTACTGGGCGAACGCATCAATTACGAGTACATTCGGCACATTATTTAGGTTTAAATTTACCGATTATTGGCGATGTTTTATATGGTGTTACCGCTAATAGATTGCATTTACATGCTGAAAAAATTAGCTTTATACATCCTGTTTCAAAAAAAATAGTAACTTTTAAAAGCCCTACACCTTTTTAA
>DGBDCK_01185 AMP-dependent synthetase
ATGTCGATTGAAATCACCCGTCTTTTTGACTTTCCATATCATCTGCAAGAAACCTATAATTTAGAGAAAGCTTTTACCACCAAATATAATGGTAAATGGGAGTCTATCTCTACTCAAGAATATATTGATAAAGCCAATACTGTTAGTAGAGGTTTACTTCGTTTAGGCATACAACCTAATGATAAAATTGCCGTAATTTCAACAACAAATCGTACGGAATGGAACATTTGTGATATCGGAATTTTACAGACTGGGGCGCAAAATGTACCTATTTATCCGACTATTTCAAAGGAGGATTATGAGTATGTTTTAAATCATTCTGAGGCTATTTATTGTATTGTTTCTGATCAATCTATTTTAGATAAACTAAATCAAATTAAAGGAAATACAAAGCTGAAAGGTGTTTTTACCTTTGATGATATTGCCAATGAAAAAAGTTGGAAAGATATTTTAAAACTCGGGGAAGATAAAAGCAATCAAGCGGAAGTTGAAGCTAGAAAAAATGCCGTTAAATCGGACGATTTAGCCACCTTAATTTATACTTCTGGAACTACCGGAAGACCTAAAGGCGTTATGCTTTCGCACGGAAATATTGTTTCTGATGTATTGGCTAGTGAAAAAAGAGTGCCGTTATTATATGGCGAAGAGCGTGGATTGAGTTTTTTACCCGTTTGCCATGTTTTTGAACGCATGATCTTATATTTATATCAATACTGTGGTGTTTCGATCTACTTTGCCGAATCTATTGAAAAACTAAGCGATAATGCAAAAGAAATTAAACCGCATGTAATGACAGCGGTTCCTCGTTTGTATGAAAAAATTTACGATAAAATTTATGCCAAAGGAGCAGACTTAACAGGAATAAAAAAACGATTGTTTTTCTGGGCAATTGAATTAGGGCTTCAATATGAGCCGTATGGCGCTAACGGATGGTGGTACGAAAAAAAATTAAGCATTGCTCGTAAATTAATTTTTTCGAAATGGCAAGAAGCTTTAGGAGGGGAGCTTAAATTAATGGTTTCTGGTTCGGCTGCTTTACAATCGCGATTAACAAGGGTTTTTACTGCCGCAGGAATGCCTGTTATGGAAGGTTATGGGCTTACAGAAACATCGCCTGTTCTTAGTGTTAATGATGTTAGAAATGGTGGTTTTAAAGTAGGGACTGTTGGTAAAATGTTAGACGGTATTGAACTAAAATTTGCAAGCACTGGTGAAATTTTAGTAAAAGGTCCTAATGTAATGTTAGGCTACTATAAAGACCCTGAAAAAACAGCGGAAGTTATAAAAGATGGCTATTTTTATACTGGTGATAAAGGAGAATTAGATGCCGATGGATTTTTGAAAATTACAGGGCGTACCAAAGAAATGTTTAAAACTTCGGGTGGTAAATATATTGTACCGCCATTATTAGAGGGCCAATTAAAACAATCGCGTTTTATAGAGCAAGTAATGGTAATTGGTGAGGGCGAAAAAATGGCAGCTGCTTTTATTCAACCTAATTTTGATTTTGTTAAAGAATGGGCTTCAAGACATGGGCTAAAATTAGAAACAAATCAAGAGTTGGTTAAAAACCAAAAAGTAATTGATCGTATTGAAGAAGAGGTTATTATTTGTAATGCCAATTTCGGGAAATGGGAAACCATTAAAAAGTTTGAATTAACTCCTGAAGAATGGTCGATTGAAGGTGGACACCTTACTCCTACCATGAAAATGAAACGTAAAATTATTAAAGAAATGTATAAAGATTTATACGATAAAATTTATAGAAGTTAA
>DGBDCK_01190 Flavo-1 RNA
GCCTAGCCCCGATTGAAGCAATTGTTTGAGCTCCTTTTTTGATTTTTTTCAAAAAAGAGCGAGTGCGGAAAGCGGGAAATTGC
>DGBDCK_01195 Threonine synthase
ATGAACTATTATAGTCTTAATAAAAAATCGGAAAATGTAAGTTTTAAAGAAGCCGTAGTTAATGGTTTAGCTCCTGATAGAGGTTTGTATTTTCCTGAAAATATTACACCACTTTCAAAAGATTTCATTACGAATATCGAAAATTATTCAAATCATGAAATTGCTTTTGAAGTAATTAAACAGTTTGTTGGCGATGAAATTCCTTCGGATGTTTTACAGCAAATTATTAAAGAAACACTTTGCTTTGATTTCCCTGTTGTTTCTGTGGAAGAAAATGTAGCAACTTTAGAACTTTTTCATGGTCCAACGATGGCTTTTAAAGATGTTGGTGCTCGTTTTATGGCACGTTGTTTAGGCTATTTTAACAGAAATAATAACGACCAATTAACCGTTTTAGTTGCCACTTCTGGCGATACTGGTGGTGCGGTTGCCGATGGTTTTTTAGGCGTAAAAGGTGTGGATGTTGTTATTTTATATCCTAGCGGAAAAGTGAGCGATGTGCAAGAAAAACAATTGACCACTTTAGGAAAAAACATCACCGCTTTAGAGGTTGATGGCGTTTTTGATGATTGTCAAGATATGGTAAAAACGGCTTTTTTAGATACTGAAATTAAACGAACTTTAACCTCTGCCAATTCGATAAATGTAGCGCGTTGGTTGCCACAAATGTTTTACTTTTTCTTAGCTTATAAGCAAATTAAACAAACATTTCAACAAGAAAAAAATCAAAAAAATGCTTTAGAAAACCTTGTTTTTTCTGTTCCTAGCGGTAATTTCGGAAATATTTGTGCAGGAATGATGGCGCAAAAATTAGGCTTACCTATTAAACATTTTGTTGCATCAACCAATATAAATGATACGGTTCCTAATTATTTAAAAGATGGAATTTACACGCCAAAACCATCAAAAGCCACAATTTCGAATGCGATGGATGTTGGAAATCCTAGTAATTTTATCCGTATTCAAGAAATTTTTGAAAACAATATAGAGGCTTTAAAAAATTCTTTTTCTTCGTATTCTTTTTCTGATGAAAAAACCCGTGAGGCGATGAAATTAATCTATAAAAATAGCGGTTATATTGCCGACCCACACGGTGCTGTTGGATATTTAGGAGCAAAAGAGTATCAAAAGAATAATCCAGAAGCTTTTTGTATCTTTTTAGAAACTGCACATCCTGTTAAATTTTTAGAGGTTGTTGAAAGTACTTTAAATGTGAAAATTGCCATTCCTGAACAAATTAAATCGGTTATGGATAAAGAAAAAACAGCGATTAAAATGAGTACTTATAATGACTTAAAAAACTTTTTAAATTCGTAA
>DGBDCK_01200 Homoserine kinase
ATGAATTATATAAAAATATTTGCGCCTGCTACCGTGGCGAATGTTTCTTGCGGATTTGATGCAATGGGTTTTGCTGTCGAAAAAATGGGCGATGAAATGACGTTTACAAAAACCGCTGAAAAAGGCGTAAAAATAACAGAAATTACGGGTGCAAATACCCTAACTTTTGATGCCACAAAAAACGCTGCGGGTGTAGTTGCTTTGGCAATGCTTGAAAAACATCCTGTTGATTTTGGTATTGAAATTACCATGCACAAAGGTTTTTCACCAGGAAGCGGATTAGGAAGTAGTGCTGCGAGTTCGGCAGGTGCGGCTTTTGGTGTTAATGAACTTTTAAATAAGCCATTTTCACAACTGGAAATTACAAAATTTTCAATGCTTGGCGAAGAAGCCGCTTGTGGAACTCCGATCGTTGATAATGTTTCTGCTGCAATTTATGGTGGTTTTGTATTGGTTCGAAATTATGAACCGCTCGATATTATAAAATTGCCAGTACCAAAAAAACTGCGATTAGTGGCAATTCATCCACAAATTGAAATAAAAACCAAAGATGCTCGGGAAGTTTTACCCGAAAATATTCCTTTAAAAACAGCGGTTACCCAATGGGCAAATGTCGGCGGATTGGTCAGCGGTTTACACACCAATAATTATCAATTAATTAGTGATTCTTTAACCGATGTAATTGCCGAACCTGCCAGAAAACATTTAATTCCTCATTTCGATTTAGTGAAAAGCGAAGCCATAAAAGCGGGTGCTTTGGGTGCAGGAATTTCAGGTTCAGGCCCAACTATTTTTGCCTTGTGCAAAGGTAAAAAAACAGCTAAAAAAGTAGAAAAAGCCATACAAAATGCCTACGCAGATAAAAATATTGATTTCACCTTATTTTCATCAAAAATAAATACCCAAGGAATAAAAATTTTAGAAACTAAATAA
>DGBDCK_01205 Aspartokinase
ATGAAAATTTTAAAATTCGGTGGCTCATCAGTCGCTAGTAGTCAAAACATTCAAAAAGTAATTCAAATTGTTTCAGCAGCTTCGGCAAAAGAAAAAGTAGCTGTTGTAGTTTCAGCATTTGGGAAAACAACCAACAAATTAATCGCTGCAGCAAACAAAGCGGCAAATAATGACCGCTCGTATATGGTACTTTTTAACGAAGTTACCGAGCATCATGCACAGGTAATTTCCGATTTAATTTTTAAAGAAAAACAAGCCGAAGTTCAAGAAAAGGTAACCGTATTATTTGGGCAATTAAACACCTTATTAGAAGGTTGTTTTTTACTAAAAGAAGCAACCCCAAAGGCCATGGCTCGAATTAGTGGTTTTGGCGAATTAGTATCTTCTTATATAATTTCTGAAGTTGCAAAAAACACTTTAAACGCAACCTATAAAGACAGTAGAGAGCTTATTATTACCTCAAATATTTTTGATAAAGCACAGGTTAAGTTTACCCTTACCAATAAAAATTGTCAAGAATATTTTCAAAATGATACGCATCAAGTTACCCTTTTACCAGGTTTTATTGCCAAATCTGAAAATGGCTTAACCACCACTCTAGGAAGAGGCGGTTCCGATTATACTGCTGCTATTTATGCGGCGGCGTTGCAAGCAAACGAACTTCAAATTTGGACAGACGTAAGCGGAATGTACACTGCAAATCCGAGTATTGTAAAACAGGCGTTTCCGATTCCTGAAATTTCGTATCAAGAAGCCATGGAATTATCCCATTTTGGCGCAAAAGTTATTTATCCTCCAACCATACAACCAGCCTTAGAAAAGGAAATTCCTATTGTAATTAAAAATACTTTTGAACCAGGTAATCCAGGAACTTTAATTGCCAAAAATGTAAAAAGCACCAACCTTGTAAAAGGAATTAGCCATATTGAAGATATTACCCTATTAACCTTAGAAGGTACAGGAATGATTGGTGTATCGGGTATTTCAAAACGTTTGTTTGAAACACTTTCGAACCAAGATATTAGCGTGGTTTTAATAACTCAAGCCTCATCAGAACATTCAATTTGCGTTGGAATTTATGATGAAGATGCTCAAAAAGCAACCAAAGCAATTAATGATGCTTTTGAAATTGAAATTGAACGTAAAAAAATAAAACCTGTTATTGTTGAACAAGGCTTGGCTATTTTGGCGTTAGTGGGCGATAACATGAAAAATCATCAAGGATTAAGCGGACAAATGTTCAGTGCTTTAGGAAGAAATAACGTAAATATTAGAGCCATTGCCCAAGGAGCATCTCAAAAAAATATTTCGGCAGTTATCGACAGTAAAGACGCTAAAAAAGGCTTAAACACGTTGCACGAGCAGTTTTTTGAAGAAAAATTAAAACAACTGAATTTATTTGTAACAGGTGTTGGAAATGTTGGTGAACGCTTTTTAGCACAAATACATCAGCAAAAAAAGTATTTGAAAGAACATTTAAAAATGAATATTCGCGTAGTTGGTATCGCAAATTCTAAAAAAATGACTTTTGATGCTAACGGAATTGATTTAAAAAGCTGGAAAACACTTTTAGAATCAGGAGAATCGGCAACTTTAGATAGTTTTTTCAATAAAACAAAAAGCTATAATTTGCGTAATTCAGTTTTTGTTGATAACACGGCAAATCAGAAAGTTTCTGAAGTGTACGAGCAATATTTACGCAATAATATTGCCGTAGTTACCTGTAATAAAATTGCCTGTGCCTCTAGCCTAGAAAATTATAAAACATTAAAATCAGTTTCTAGACAATACAATGCACCTTTCTTATTTGAAACCAATGTTGGTGCAGGTTTACCTGTTATTGATACGCTTAAAAATTTAATTGCTTCTGGCGATAGAGTTCAAAAAATACAAGCTGTTTTATCGGGAAGTTTAAACTTTGTCTTTAATAATTTTAATGAAAACACTACGTTTCACAATGTCGTTACCGAGGCTCAAAAAGAAGGATATACTGAACCAGACCCGAAAATTGATTTAAGTGGTGTCGATGTTGCTCGAAAAATATTAATTCTAGCCCGTGAAAGCGGTTATGAATTAGAATTATCAGATATTGAAAATGATTCATTTTTACCTGAGAAGAGTTTAAAAACGACTAATAATGAAGATTTTTACGCTAGTTTAACCGAATTTGAAGCACATTTTCAAAATATATTTAAAGAAGCAAACGATAAAAATTGTCGTTTAAAATACGTTGCCGAATTTGTTGATGGAAAAGCAAAAGTTGGTTTGCAACATATTCCTGCCGATCATCCTTTTTATAATTTGGAAGGAAGCGATAATATTGTGTTGTTTTTTACGGATAGATATCCTGTAAATCCGTTGTTGATAAAAGGCGCTGGTGCTGGTGCTGATGTTACGGCTTCGGGGATTTTTGCGGATGTAATTCGCATCGGAAATAGTTAA
>DGBDCK_01210 Sec-C motif domain protein
ATGAAATGTCCTTGTAATCCTAGCAAAAATTATACTGATTGCTGTGAAATAGCACATAAAAACATTCAAGATGTTTTAACTGCCGAGCAATTAATGCGTTCTCGTTACAGTGCTTTTGTCTTAGCAAATATTGATTATTTACATAAAAGCCATCATTCGAGCACTCGCCCATCAGAAACTGAAAATAAAGAAATTTTACTTTGGACAAAATCTGTTGAGTGGCTACAATTAGAAATCAGCAATACAAATAAAGGCATAGCTTCCGACATTACAGGAAATGTAACGTTTGAAGCATTTTTTAAAGAAAATGATAAAATTAACAGCATAAAAGAGAACTCTTCTTTCTCTAAAGAAGATAATCATTGGGTATATTTAAAATGA
>DGBDCK_01215 hypothetical protein
ATGACAGTACAAAATATACAAGACTTAGTTGGTAATTACACTATAATTGGCACTAACCAAGACGCCGAAGAACATTCTTATAAAGGAATGCTTTCTTTACAACTTGATATGAATAATCGAATAGTTGCTAAATGGTTCATCAATAATGAACAAGAACAACTTGGTTCAGGTTTTTTTAATGATAATATATTAGTTATCAATTTTAACTATCAAGGAGAAGATAACAATACCTATAAAGGCGTTGTGGTTTACAGATGTATTTCTAAAGATATTTTAGATGGATTTTGGTCTGAAAAACATGGAAATCCTTTGTTTTTAGGAAAAGAACGTTGTTTTAGAATTGATACAAAAAATACGCTTCTAAATTAA
>DGBDCK_01220 Polysulfide reductase
ATGAAAAGACTTAAAGTTCTTACAAGTTTAATTAAAGACAGTCTAGATATTATTACTCATGGTTCAAAAAAGTATCATTTATGGATGGCTTTTTTAACCTTAATAATGTTGATTGGAATGTATTGTTATTCGATTCAATTAGAACATGGATTGAGTGTTACAGGTATGACAGATCGAGTTAGTTGGGGATTATATATTTCTAACTTCACTTTTTTAGTTGGAGTTGCTGCGGCTGCCGTAATGCTGGTTATGCCAACCTATGTTTTAAAAGATGTCGATTTTAAACAAGCCGTACTTATAGGCGAAGGTTTAGCCGTTGCCGCATTAATAATGTGTTTGGCTTTTGTGGTTGCCGATATGGGAGGCCCTGCTGTTTTATGGCATATGATGCCGATTATTGGCGTTTTTAACTTCCCGAATTCAATGTTAACTTGGGATGTTATTGCTTTAAATGGCTATTTATTTATCAATATTAGTATTCCTTTTTATATTTTATTCAGGCATTATCAAGGAAAAGAATCTAAAAAAAGTGTGTATTTACCAGGTGCTATAATTTCTGTTTTTTGGGCTGTTGGTATTCATTTAGTAACTGCTTTTTTATACCAAGGATTACAAGCTAAACCTTTTTGGAATACCGCATTATTAGGACCTCGTTTTTTAGCATCTGCTTTTGCTGCTGGTCCTGCATTAATTATTTTGGTTTTAGCAATTATTAGAACTTATACCGAGTTTAAAATAGAAAATAAAACTATTAAAAAGTTAGCTTTAGTAGTTACCGTTGCTGCTCAAATTAACTTAATTATGTTAGTTTCTGAATTATTTAAAGAATTTTATGCGCCAACACATCATAGTGAAAGTGCCTATTATTTATTTTTCGGATTAGATGGAAAAACGGCCTTATTACCATGGATTTGGACGGCAATTACGTTGAATGTTATAGCAACTATTACTTTAACTTTTCATAAGCTTCGTAATAATTTTAAAATATTATTCTCTGCCTGTGTGATGTTATTTATTGCTATTTGGATTGAAAAAGGTTTTGGATTAATCGTTCCTGGATTTATTCCTGGTCCTTATGGTAAAATAGCAGAATACACACCTACTGGAATCGAAATTGGAGTTACCGTAGGTATTTGGGCAATGGGTGCGCTTATTTTTACCATTTTAGCCAGAACAGCTATTGAAATTGAACTTGGTAAAATGAGGTATAAAAAATAA
>DGBDCK_01225 Molybdopterin oxidoreductase
ATGAGTGGAATTGGAAAATATTTTAGGTTGAATTTAAACAACACAACGAAACAAAAACCTTCAAATGGCGGATGTGGTTGTGGTAGTACTTCTGGAGGATGTAATTCTCACAGTTCAAAATCAGAAAATAAGCAAGAAAATAAAAAAGTATCCGAAGAAAAAATAAGTAATGAGGCATTTTTTGAAGCTGCTGTAAATGCTTCTATTGGTGATGAACGACATAAAGATGGTTTTGATCAGGTTTTTGATGTAAAAATGGATCGTAGATCTGCCTTTAAAAAACTAACCGCTAGTTTATTAATTGGTGCAGGCGCAGTTTCATCTTGTACAAGTGTGGTTTCTAGTGATGAATCAAAAGAAAAAGCACAAATAGATTGGGAAGAGCAATTTAAAGGAAACTATAAATTGATGGATGACAAAGAAAAAAATGCCACCGTTGATAGATTAGTTCGTTCGTATCAATTACGTACAGGTAAAAACGTGAGTATGTCTTCTAAAAATGCCGAAGAAGATGTGTTATTTGGCTACGCTTTCAATATTTCTAAATGTCAGGGATATATGGATTGTGTAAGCGCCTGTGTTGAAGAAAATAATCAGGATAGAAATTCGCAAATGGAATATATCCGTATTCATGAAATGAAAGACGGAAAAGGTTTTAATTTTAATGAAGCTGATGATAATTATTATCATGAAGTTCCTGCTGAAGGTCATTTTTATATGGGAACGCAATGTTTTCATTGTGATAATCCGCCTTGTGTAGAAGTTTGCCCTGTTCAAGCTACTTGGCGAGAAGAAGATGGAATTGTTGTTGTTGATTACGATTGGTGTGTCGGTTGTCGATATTGTATGGCGGCATGTCCTTACGATGGTCGTCGTTTTAACTGGAGTAAACCCGAAGTTCCTGAAGAAGAAGTGAATAAAAATCAGCATTATTTAGGAAATCGAATGCGTAAAAAAGGTGTAATGGAAAAATGTACTTTCTGTGTGCAACGTTCTAGAGCTGGTAAAAATCCTGCTTGTGTAGAGGCTTGCCCTACGGGTGCTCGTATTTTTGGGAATTTATTAGATCCTGAAAGTACTATTCGATGGGTTTTAGAAAATAAAAAAGTATTCAGGTTAAAAGAAGATTTAGGTACAGAACCTAAATTCTGGTATTTTATGGACTAA
>DGBDCK_01230 Cytochrome C
ATGAAACACAAAAATTACATAAAACAAGGTTGGTTTTTAGGAATCGTTTTTTTATTGATAATCACTTCATGTAAACATAAAGAAGACGAATATCATAGCGTTACCGATAAAATTGAAGCCAAAAGCAAACACTATAAAGGAACGTCTATTTCATCAGAAAAATATACTGCAAACTTAAAGTTAGTTGAAGTAACAGAAAATGGAATTACCTTTTCTATTCCTGATAGAAAAGGCGCTATAAAATCATACGCTTGTACCGAATGTCACAGTAAACCCTTGCAAGAAATGCAAGAAAAAGATATAAAAAAAGCACATTGGAATATTAAATTAAATCATGCTGATGCCAATACAATGAGCTGTACAACCTGCCATAATGGAAACAATATGGATAATCTTAAAAGTATAACAGGGCATGCTATCGATTTTAATAATAGCTATAAATTGTGTAGCCAATGTCATCAAAAACAATATAAAGATTGGACAGGTGGTGCACATGGAAAACGAATTGGTAGCTGGGCGCCTCCAAGAGCATCGATGACTTGTGTGAATTGTCATAATCCACATTCGCCAGGTTTTGATACCAGATGGCCCGCCAAATTTAATACCCAAATAGAGAAAGAACGTAAATAA
>DGBDCK_01235 Diheme cytochrome c NapB
ATGAGAAAACGATTAGGTATCATATCGCTATTTGTAATGTTGTTTATCGCTTTTATTGTTATTTGGAATTATAGTTATTACCAAGGACAAGAAAAAGCATATATTCCTATAAAAGAAAGCAAATCAGTTCTTGTAATTCCTTCGGAAGCTGGAGTTTTTAAACGTTCGGAACATGCTTTGGATTATTCGGAAATGCCTGTGGATGTAAAATATCAAAGGACTTTAGAAACCTATTATGATAACAGAGCATATCATGGAGCGCCACCAAGTATTCCGCATCCGACAGATGAACATAACATAGGCGGTAACAGTTGTTTAAAATGTCATGAAAATGGTGGTTTTGTAAGTAAATTTAACGCTTACACACCTGTTACACCGCATCCTGAATTGGTAAACTGTAAACAATGTCATGTAGCTCAAAAATCAAAAACATTGTTTAAAAATGGGAATTTCGCAAAAGTACACGCTCCTAAAGTTGGTAACAATAACGCTTTAATTACAAGTCCGCCTGCAATACCTCATCAAACACAGTTACGTGAAAATTGTTTAGCGTGTCATGCAGGACCTAGTGCTCCTAAAGAAATTCGAGTTTCACATCCCGAACGTGTTAATTGCCGACAATGTCATGTACCAAATAATAAAGAACTTACAGCCGTTAAAGCTTTTATCAGAAAACAATAA
>DGBDCK_01240 Nitrate reductase
ATGAGCGCCTCTCTAACAAGCAGACGAATTTTTATAAAAAAAATGGCAGCGGCAGCAGCAATGACAGCGGCAATGACCATGTTTCCTGGAATTATTTTTGCAAACGAACAAGAAGCAGGAATACCTGAAGGAAATTTAGATTGGAAAAAAGGACCTTGTCGTTTTTGCGGTGTAGGTTGCGGTATTTTGGTAGGTGTTGAAAACGGAAAAGCTGTTGCCGTAAAAGGAGACCCTAATTCATCTGTAAACAAAGGATTACTTTGTGTAAAAGGGTATCATCAAACCATGTGTATTCAATCGAGCGATAGATTAACACACGCTTTAGTGAAAAAAGATGGGAAATATGTAAAAACTCCTATAAGCGATGCCTTAGATATTGTTGCTAATAAAATGAAAGAAACCATTGAAAAACATGGTAAAGATTCGGTAGCAATGTACACTTCTGGACAATCGACTATTCCTGAAGGATATATCGCTTCAAAATTTATGAAAGGTGCTATCGGTACTAATAATTTAGATTGCAACGCTCGTTTATGTATGGCTAGTGCTGTAACTGGTTTTTTAACAACCTTTGGAGCTGATGAACCAATGGGTTGTTATGAAGATATAGAACATGCGGATTATTTTATCACTTGGGGAAATAACATGGCAGAAATGCACCCTGTTTTATTTTCAAGAATGTTATCTCAAAAAAATAAAAGAGGTGCTAAAATTATCGATTTTGCAACAAGAACAACACGTTCTAGCATGGCTTCTGATAAATCTATATTATTTGAACCTCAAACCGATTTAGCCGTTGCAAATGCTATTTGTTATGAAATCGTAAATAATGGTTTTGTAAATAAATCATTTGTAGAAAAACATTGTAGCTTCAGCAAAGGATCTACAAATATTGGCTACGGTTTAGAAGATAATTTCAAATTTAAAGACAAGCCAACAAAAATAAATTTTGAAGAATATAAAGCTTTCTTAGAAGATTATACGCCTGAAAAAGTAGCGAAATATTCAAAAGTATCCATAAAAGATATTAAATATTTAGCTGCTATTTACGGAAATCCAAATAGCAAAGTGGTTTCATATTGGTGTATGGGAATGAACCAACACACCAGAGGAACTTGGATGAATAATTTAGTGTATAACATCCATTTATTAACAGGTAAAATTTCACAACCAGGTAACGGGCCATTTTCTTTAACAGGACAACCTTCTGCCTGTGGAACTGCTCGTGAAGTAGGAACATTTACCCATAAACTTCCAAAAGGAGTTGTAATGAATCCTAAACACAGAGCATTAGCCGCTAAAATTTGGAAAGTTCCTGTTGATAGAATTCCGTCAAAACCTACGTATCATGCAACAGAAATGTTTAGAGCCGTAGATAGAGGTGATATTAAATTCATTTGGACACAGGCTGTAAACCCGTTAGTATCGTTACCAAAAACGAGTCGTTATCGTCCTGCAATGGAAAAAGAATCTTGTTTCGTAGTGGTTTCTGATGTGTTTCCTACGCCTACTTCGGATGTTGCCGATGTTATTTTGCCAGCAGCTTGGCATATCGAAAAAGACGGATTGTATGGTAATTCAGAAAGAAGAACCCAACATTGGAATAAAATGGTCGAAGCTCCTGGTGATGCAACACCTGATGCTTGGATGTTTATCGAAGTAGCTAAACGAATGGGATTTGGAGATTTATTTCCGTACAGTAAAGAAAATCATGCCGAAGAAATTTATAATGAATACCGTCAATTTCATGAAGGAGCAAAACACGGAATGGCGCCTTTAGAAGTTTTAAAGAAACAATCTGGTGCTATTTGGCCTTATGTTGATGGAAAATCTACTCAATGGAGATTCAATTCAAAATATGACCCTGCGTGTAAAAATGGGGAAGATTTTCATTTCTACGGAAAACCAGATGGAAAAGCAGTTATATGGCAACGTCCTTTTGAACCTGCTCCTGAAATGCCAGATGAAACGTATCCTTTTTGGTTAAATACAGGAAGAGTTATCGAACATTGGCATACGGGTTCTATGACCAGAAGAATACCTGTTTTACACAAAGCAATGCCACATGCTTATGTAGAATTACATCCTGAAGATGCTAAAAAATACGGTATCAGAAATGGTGAAAATATTAAAGTAAGTTCTCGAAGAGGTTCTTGTGTTTTGCCTGCATCAATCAACGAAAGAGGATTACCTACAAAAGGACAAGTTTTTGTACCGTTTTTTGATGAAAACATGCTAATTAATGATGTTACTTTAGATGCCTTCTGCCCTATTTCTAAAGAACCAGATTATAAAAAGTGTGCTGTTAAAATAGAAAAAGCATAA
>DGBDCK_01245 Periplasmic nitrate reductase chaperone NapD
ATGCCAATTAAAAGTTATTTAGCGCATCCTCATCAAGGAAAAAAGGAGGAATTACAAAAAGCATTAATTATTATTGATGGCTGTGAAATTATTTCCGCAGAAAATAAAAATGTCATCGTCCTTGTTACAGATACCATTGATGACGATACTGATAAAATTTTAAAAGAATCCATAGAAAATTTACCTAGCTTAAAATTACTAGCCTTAGTTTCTGGATTTAATACACCTATAAAATAA
>DGBDCK_01250 hypothetical protein
ATGAAATTACAAAACGTATTTTTAGTATTATTAGTAGCCTTATTTATCAGTTGTGGAGGAACAGAGAAAAAAGCACCTTCATATAGTTCAGGAAAATCAGTACAAAAAACAGTTGAAAAAGCACCTGAAAAACAACTTAAAAAAAGCTGGAAAAACCAGAAATTATTGATTTAA
>DGBDCK_01255 Cytochrome c
ATGGTAGCAAAAGGTGCTAAAACATTTAAAAATAAGTGTTCAGCATGTCATAGAACTAATAGGAAATTTATAGGGCCAAATCCGACGGGAGTTTTAAAAAGACGTTCTGCTGAATGGGTAATGAATATGATTTTAAATCCTGGGGAAATGGTTAAAAAAGATCCGATAGCAAAAGCATTGTTACTTAAGTTTAATGGGTCGCCAATGGCAAATCAGCATTTAACCAAAGAGCAAGCAAGAGAGGTTCTTGAATATTTTAGAACATTATAA
>DGBDCK_01260 hypothetical protein
ATGTTAAAAACACATTCATTTCATATTCCTGTTATGGGAATAGGATTTACTATAGATTCTCCATTAAAAGTTTCCCGATTCGGAATAGATTCTGTTATTTCATTAGTCGATGATATTTTATTAGAAAAGATACGAAAAATGTATTCGTTGAAATTTAAAATTCCATACGATGAAATCACCGAAAAAATGGATGATTTTAGAGCCGAAAGAGTTACTTCTTACTTGAATTTGATCAAATCACTTTCAGAAGAGAAGTTTGAAGAATTTAAGAAGAATATTACCCAAACAAAGCAAGATATTGTTGATTTTTTTGAAGATCTTCCTGATTCATCATCATTAAAACAAGAATTTGTAAAGGTGACGAGCAGTAATTTTGATGTAAAAAAAGTTACAGATTGGTTAAAGGAAAATTTATCGATGGGGCAAATTGATGTAAATATCATGACCAAAGTTGATAAAGATAATTATACTAAAACCGATAAATTAGCTATTGAATATAACGATGCACACGCGGCTTTAAGAGGTTTTGCAAAGAGTGATGTTAATTCGTCAGTGGTGTTTTCGGCAGGTATGAATCCTCGGTTATATGCTTATTTAGAGGGTTTTAAAGGGTTTTATCCTGATAAAAATGGGCGTATCAACAAGAAAATTATCTTAAAAGTAAGTGATTACCGTTCGGCGTTAATCCAAGGGAAATTTTTAGCAAAAAAAGGAATTTGGGTATCGGAATACCGCATAGAATCTGGTTTAAATTGTGGCGGACACGCTTTCGCAACCGATGGATATTTATTAGGACCTGTTTTAGAAGAATTTAAAATAAAACGAGCTGAATTACAAGAGTCAATTCAAAGTTTGCTTTTTAGTGCTTTAGACAAAAAAGAATATGTAGTTCCAGAAACTGATTTAACTTTTAAAATTTCGGCACAAGGAGGCGTTGGTACTGCCGATGAGCATCAATTTTTATTAAATTATTACAATATAGATTCTGTGGGTTGGGGAACGCCTTTTTTATTAGTTCCTGAAGCCACAACGGTTGATAAAAACACGTTAAATAAATTAATTAAAGCTACCGAAAAGGATGTTTATTTGAGTGATATTTCGCCATTAGGCGTACCGTTTTATAACTTAAAAGGAAACACAAAAGACCTAGAAAAGCAATCTTTTATTGATAAAGGACGCCCTGGAAGTGCCTGCCCGAAAAAATTTATCGCTTTAAATAAAGAGTTTAACGAAAAAGGGGTTTGTACGGCTTCAAGGCAATTTCAGCATTTAAAAATAAAAGAATTAACGGCTAAAAACTTATCAAAAGAAGCTTATTACAAAGAATATTCAAAAATAATAGCCAAAAGTTGTACCTGTGTTGGCTTAGGAACTTCGGCTTTATTGGCGTACGGTTTAGATACCAAAACAGAAGGTGCTGGTGTGTCGATTTGTCCTAGCCCTAATATTGCTTATTTTTCTAAAAAGATGAGTTTAAAGGAAATTACAAAAACAATTTACGGGCAATCGGCAAGTGTTACAAGCTTAGAAAGACCTAATTTATTTATCAAAGAATTGACTATTTATATTGATTATTTAAAAGATAAATTAAAAGAAACGCCTGCAGATGCTTCGCCGAAAGAAATTAAATATTTAAAAACTTTTGTCAAGAATTTAAAAGAAGGTTTGTTGTATTATAAAAACTTATTTAATACCGAATATCAAAGTGCAATATTACATTACCCAGCAGTTTTAGCCGATTTAGAATTAAGTAGCCAAAACATAAATAAAGTAGCTTTAGCTATAGAAAAATTATAA
>DGBDCK_01265 Quinolinate synthase A
ATGAAATTGAAGCAGACATTAAAGGAGAAAATTACAGCGCTTAAAAACAAAAAGAATGCCATTATATTAGCACATTATTATCAAGATACCGAAATTCAAGATATTGCAGATTATGTAGGAGACAGTTTAGGCTTGTCGCAAAAAGCAGCAGAAACAACCGCTGATATTATTGTGTTTGCAGGGGTTTATTTTATGGCAGAAACTGCAAAAATTTTAAATCCAACGAAAAAAGTTGTGTTACCCGATTTAAATGCGGGCTGTTCGTTAGCAGAATCTTGCCCTGCCGATTCCTTTGAAAAATTCGTTAAAAAACACCCAAATCATACCGTTGTTACTTACGTAAATTGTAGTGCTGAGGTTAAGGCGCTTACTGATATTGTTTGTACCTCGTCTAACGCTTTAAAAATAGTGGAATCTATACCCGCTGAAACGCCAATTATTTTTGCTCCTGATAGAAATTTAGGGAATTATATTATGCAAGAAACAGGCAGAGAGATGCTACTTTGGGACGGAAGCTGTGTAGTTCATGAAGCTTTTTCTTTAGATAAATTAGCCGAATTATGTCAGAAATATCCAGACTATAAAATTATTGCACACCCAGAATCGGAAGAGCATATTTTAAAAACGGCTACCTATGTTGGGTCTACCGCAGGAATGATAAAGTATGTAAAAGAACATCCAGCAGGAAAATTTATCGTAGCAACTGAAGTTGGTATTTTACATAAAATGAAGCAAGAAGTTCCGACGGCTGAATTAATTCCCGCTCCTGTAAAGGAAGATACGACTTGTGCCTGTAGCGAATGTGCTTATATGAAGGTAAATACCATGCAGAAATTATATGATTGTTTAGCAACGGAAAGCCCTATAATAGAGGTTGATAAAACCATCCGTGAGCGTGCTTTAATTCCTATTCAACGAATGCTTGATATATCAAAATAA
>DGBDCK_01270 L-aspartate oxidase
ATGATTAAAACAAATTATTTAGTCATAGGGTCAGGGGTTGCGGGATTAACTTTTGCCGTAAAAATGGCGGAGAAATTCCCTGATAAAACCATTACCATAATTACCAAAGGAAACGAAGATGAATCCAATACAAAATATGCCCAAGGAGGCGTGGCGGTTGTTTTAGATAAAGACGAAGATTCTTTTCAAAAACATATTGCCGATACTTTAATTGCCGGTGCAGGGCTTTGCGATAAAAAAGTCGTTGAAATGGTGGTTAAACAAGGTCCGAAGCGGTTTAAAGAATTAGTGCTTTGGGGGGCTAATTTTGACACCGATAGCACAGGCGCTTTTGATTTAGCAAAAGAAGGTGGGCATTCAGAATATCGGGTTGTTCATCATAAAGATATTACAGGATATGAGGTAGAAAGAGCCTTGTTAAAACGTGTGCATCAGTTAAAAAATGTAACCGTATTACCCCATTATTTTGCGATAGATTTAATTACAAATCATCAGTTAAAAACAGTAAAACCTTCCACTAAATTATTAAAAAATACCACAGAAAAATCTATAGAATCATCAACGGATTTAACCTGTTTTGGGGCCTATGTATTGAATCAAAAAACTTCCGAAATTTTTACTATAAAAGCTGATAATACCCTGTTAGCTTCGGGCGGCGTAGGAAGTGTTTATGGGCATACGACCAACCCTGTAATTGCTACAGGCGATGGTATTGCTATGGCATATCGTGCAAAAGCGACTATTTTAGATATGGAATTTGTGCAATTTCATCCTACGGTTTTATATCAAAAAGAACAAAATTCTTCTTTTTTAATTTCAGAAGCTGTAAGAGGTTTTGGGGCGTATTTACGCGATAAAAAAGGAAATCGTTTTATGCCTACTTATGATAAACGAGCAGAATTAGCTTCTCGTGATATTGTATCGCAGTGTATTTATAAAGAATTACAAAAATCGGGCGATACACAGGTGTATTTAGATTGCACACATTTAGATATCGAAAGTTTTAAAAATCATTTCCCTACTATTTATCAAAAATGTAAATCGTTACATATTGATATTGCTAAAGATTGGATTCCTGTAGTTCCTGCCTCACATTATATGTGTGGTGGAATAGTGGTTGATAAAAATGGAAAAACAGCGATTAAAAACTTGTTTTCTTGTGGTGAAGCATCAAGAACAGGGCTGCATGGTGCTAATAGATTAGCGTCAAATTCGTTATTAGAAGCCTTGGTGTATGCCGATAATATTTATAAGTTTTTAGCTGAAAATAGCCTAGAAGATGATAAATTGAATCAAATAAATCAAGAAAGTGATCGTATTCCTCAGTGGAAAGCTAAAAAAATAGTGTTTTCAGATAATGAAGATTTAATTAAACAATATGTAGAAGAATTACAGCAATTAATGCGTAATAATGCGGGAATTGTCAGAAGTAATGAAGGTTTAGAAAATGCTAAAATTAAATTAGCAATTTTATATAATAAAGTTGAAACATTGTATAAAAATTCAAAAATAAGTGTTCCGCTTTGTGAATTAAGAAACATGGTTAATGTAGCTCATTTAATTATTAATCAATCGGCAGCACAATCAGAAAATAAAGGTGGTCATTATAATATTGATCATGTTTTAGAACCTGTTTAA
>DGBDCK_01275 hypothetical protein
ATGAAAACCTCGTTAAATACTTCTTCTAATTTATTACAAAAACACAGTAAAATAGCCATAGGATATTTTATTTTAATTGCTTTTTTAGGCGTTTTACTTCGTGTTTTTGCAGTAATTGACCTGCCAATAAATTATCGTTTTATGGTACATGCACATTCTCACGTTGCTTTGCTAGGTTGGGTTTATACTGCTTTAACTACGCTTATTTTTAAATTATATTTAGATAAAAAAACACTTCACACTCGTTACAAGCAATTATTTTGGGCAACCCAAATAACCATTATTGGCATGCTGATTAGCTTTCCATTTACAGGCTACGCATTTTTTTCGATTGTATTTTCCACCCTATTTTTAATAGCTTCTTATTTCTTCGGATACCTCTTTTTCAAACACAGCTCAACGATACAAAAACAAACAAATTCATACAAATGTATTCGCATCGCCTTATGGTTTATGATTATTTCAAGCTTAGGACCTTGGGCGTTAGGAATTATTATAAAAACAGTAGGAAGTGGCTCCGGTTTATACCGAAATGCCATTTATTTTTACCTTCATTTTCAATACAACGGCTGGTTTATTTTAGCACTTTTCGGCGTGTTTTTTTATATTTTAGAAAAACATAAAATCATCCTTGCTAAAAAAATATTTAACCGCTTTTTTTGGATGCTAAATATAGGCGTTGTATTAACCTTCGGGATTTCCTTATTGTGGGACAAACCAAGTTTTATACTCTATTTAATTGCTAGTTTTGGTGCTTTATTACAAGGAATTGCTTTTTATATTTTAAGCAAGCATTTACTTGCTGATTATCAAAAGATAAAAAACATTTTTTCACCAGTTCTTTTTAAAGGATTAAAAGTTGTTGTGCTACTTTTTATGATGAAATTAATTTTTCAATTTGTAGGAACACTTCCTTATTTTTCAGCTGTTATCTTTTCAAATATTGATTTTATAATCGGCTATTTACATTTTAATTTTTTAGGAATTGTAAGTATTTCATTGCTTGTTTTTTTACAGCAATTTCAATTGATACAGCTATCAAAAAAAAGCCTACTCTTTTATATAATAGGCTTTTTATTAACCGAAATTGTAATTTTTTACAAAGGAATTGTTGTTTGGTTAAATATTGATTTAATCAATTATTACCCTGAATATTTAGTTGCAGTTAGCCTACTTTTTTTAGTTGCAATAGCAGTAATTTTCAGCCAACAATTTAAAAAGAAACAAGCTGTTAAAATATTCTCTCAAAAATAA
>DGBDCK_01280 Alginate-exp domain-containing protein
ATGAAAACAAATAAACTTTTTAGTGCATTATTAATTCTTATTACAACAATATCATACGGACAGTTAAAAGTAGCTGCTGAACTTCGTACTCGTTCAGAATATCGACACGGTTTTAAAACCCTAATCAAAGACAATCAAAGCGCTGGTTTATTTACCTCGCAAAGAACCCGTTTAAATTTTTCTCAATCTATTGAAAAATTAAATTTTTATGTAAGCGTACAAGATATTAGAGTTTGGGGAGATGTGCCTCAATTAAACACCACCGATGCCAACGGATTAAGCTTACATCAAGCTTGGGCAGAAGTGTTATTAAGCCCAAATTACTCGTTAAAATTAGGACGTCAAGAAGTCCTGTATGACGATAGCAGAATTTTAGGTAACGTAGGTTGGGCACAACAAGCTCGTAGCCATGATATTGCCGTTTTTAAATACAAAAGAGATGGAATTAAGTTAGATTTAGGTTTGGCTTTTAATCAATCAAAAGAAAATGTAACAGGAAGAACTTTAGAAACTGAAAAAACCTATAAAGCTATGCAATATGCTTGGTTACATAAAGATTGGAGTACTTTATCAGCAAGTTTTTTACTATTAAATAATGGTTTAGAAACTACTGATGGAATTAAATACAGTCAAACTGTTGGTACACATTTAAAAAGTAAGCAAAATAATTTACAAGTAGCTGCAAATTTATATTATCAATTTGGTACTGATAAAATGAACAGGGATTTAAGTGCTTATTTAGTAGGTTTAGAAGGTAATTATAACGTTTCAACCAAAACAAAATTAGGTCTAGGAATTGAATTACAAAGTGGTAATGATTACGATTCTAATACTAGCGATAACAACGCTTTTACACCTTTATATGGAACAAATCATAAATTCAATGGATTTATGGATTATTTTTACGTAGGAAACCACGGAAATAATGTTGGTTTATTAGATATTTATGCTAAAGCTAATTTCAAATTAAATGAAAAATCAGGCTTAACGGCATTTGTTCATAATTTTTCAGCAGCAGCCGATATTAATGCAAATGTTTCTAAGCAATTAGGTACAGAAATTGACCTTGTTTACGGATATAACTTCACCAAACAAATCGGTTTTAAAGCAGGATATTCTCAAATGTTTGCTTCACAAGCAATGGAAGTTTTAAAAGGAACATCTGACAACAATACTAATAACTGGGCTTGGTTAATGGTTACTATCAAACCAACTTTATTTACCTCTAAATAA
>DGBDCK_01285 Transcriptional regulator
ATGGGAAAAAAAATAAATGTTTTATTAATTGAAGATACTATTATTGAAATAATGAAAATGAAGCGTACTGTTTCATTTTTAGAATTACAACATACTATTACAGAGGCGAAAGATGCAGAAATAGCACTTAAAATTTTAGAAGAAAAAAGTAATTTACCTGATTTAATTTTACTAGATTTAAACATGCCAAAAATTAGTGGCATTGAATTTTTATCAATAATAAAAAATGATGACGCTTTAAAACACATACCAACGGTTATTTTAACAACTTCGGATAACCAAAAAGATTTAGAAGAGTGTTATAGAATAGGCGTTTCAGGATATATTTTAAAGCCTTTGAAATATGAGGATTATGTAGCTAAAATTGAAGTTGTTTTGTCTTATTGGAGCATCAATGAATTGAAAAAGTATTAA
>DGBDCK_01290 Heme transporter CcmB
ATGAAAGGAATCGTTTTTACAGAATTTTTAGATTTAGTAGAAGAAAAATTTGGGCTAGAGGTTGTTGATAAAATTATATCACAATCAACGTTAGATTCCCAAGGAATATATACAGCAATAGGAACGTATAGTTTTTCTGAAATGTTACAGTTATTACAACATTTAAGTAAACATAGTGGAATTTCTATAGATGATTTATTATTGCTATATGCAGAACATTTTTTTAGCGTTATTGAAAATAGTTACCCAGGGCTTTTAGCAACCTACAAAGAACCGATTGAAATGTTGGCTTCTATTGAAAACCATATTCACGTAGAGGTACAAAAAATATATCCTGATGCTGAATTGCCAACCTTTATTATAAAAGAAAGAACCGAAAACTCGTTAATAATGATTTATAAATCGAGTAGGGCGATGCATCATTTTGGCTTAGGATTAATGAATAAAACATTTGAACATTTTAATACAAGTGCTACTATTGTTTTAGAAAAAATAAAACAAGATGGTACGGAAGTTAAATTTATCATTCATAAAAATTAA
>DGBDCK_01295 hypothetical protein
ATGAGTAATCATCGAATAGATATATTAGAACGAGCTTTAAAAAGACAGAAAGCAGCAAGGAAAATAGCCGAGAAAATATTAGAAGATAAATCAAGAGAATTATATTTAATATCCGAAGAATTAAAGGCAACAAATATAAAATTAGAAGCATCATTAATAGAAAAATCATCGCAGTTAAAAGGTGTTTTTGATAATATTAATGATTCTTATTTAATAATGAGTTTATCAGGCGATGTTCTTAAAATGAACGATGCTGCAATTGCTCTTTTTGGGTATGATATTTCAAAAGAAAAATTAAATGCAAAAAATTTAATATATCCTGAAGATGCTACCTATGCTTTTGAATCGTTTTATAAATTGTACCATACAGGTTCTTTTTCAAATTATATAGCAAGGGTTTTAACGAAGGAAAAAGAAATTAAATGGGTGCAAATAAATGCAAGTTTAATTTATGATAAAAATGATAAAAAAATTGCAGCCCAAGGAATTATTAGAGATATAACAGCAACAAAACGAACAACAGAACTTATCGCAGAACAAAAAAAAGAGTTGGATGTTATTGTTGAAAATTCTTCTTTAGGAATTGCGCTTATACAACAAGGTCGTTTTTTAAAAACGAATCGAATGTTTCAAGAGCTTTTGGGGTATTCAGTAGCTGAATTTTCTAAATTAACAATTAAAGATATTTTTTTTAAAGGAGATTATGCTTTTTCTAAAGAGTATTTAGATAAAATGAATAGTGGCGCTATTGATAATTTTGTGTTAGAAAAAAATACAAAAGAAAAAATGGTACCGTTTTGTGGGTAA
>DGBDCK_01300 GAF domain-containing protein
TTGTGGGTAAAAGCAAATGTAAATGCCGTAAGAAATGCTGTTGGAGCCATAAAATATGAAGTGGTGCTTGTTGAAAATGTTACTTTAAAAAGAGAAAGAACATTGATTATTGATATGATTAATGATTTGGCTAAATCTATTTTAGGAAAAGATAATATTTATGAAATAGCTTGGGAGGTAACTCAAAAAATAGCAACTTATTTAGATTCGGAAGATTGTGTTATTTTTTTAGTAAATCATAAAAATAATACTTTAGAACAGGTTGCCTCACATCATTTGAAACTTGATAAAAAAAATATCAAAAAAAATAGTTTAAAAATAGGTAAAGGAATAGCAGGAAATGTAGCCAAATCGGGTAAGGCAGAGATTATAAAAGACACCTCTAAAGATGCTCGATATGTTATAGAAGGCGAGCGTCGGTTTTCTGAAATATCAGTACCTATAATAAGTGAAGGAAAGGTAATCGGTGTTATCGATTCAGAACATATAGATAAAAATTACTATACCCAAGAGCATTTAAATGTGCTAGAAAACATAGCTAGTTTAGTATCGATGCAATTAAAAAGTGCCATAAATAGAAGGCAACGAGAGAAAGCAGAAATAGAAAACTTAGAACTTTTAAGTCAGTTAGAAAAAAGTAATAATGAGTTAAACGAGTACGCACATATTGTTTCTCACGATTTAAAATCGCCATTAAGAAGTATTGATGCCTTAGTTTCTTGGATAAAAACAGATAATAAAGGAAGTTTTGATACGGCTACTTTAGCAAATTTTAAGCTAATAGAAGGTACTTTGCAAACCATGGAAAATTTGATTTCTAATATTTTAGAGTATTCAAGTGCAGGTACAGAAACAAGTGAAAAAAAACAGGTCGATTTAAATTTGATTATTAATACTTTAAGAGGATTATTATTTATTCCGGATCATATTTTGATTAAAGTACCACGAAAATTACCAATGATTAATGGTGATCCAACGAAGTTTCAGCAACTTTTTCAGAATTTAATTAGCAATGCGGTTAAATTTAATAATAAAGAAAAAGGATTGATTGAAATAGAATTTATAGAGCAAACGTCTTTTTATCAATTTTCAGTAAAAGATAATGGTATTGGAATTGACAAGAAATATCATGATAAAATTTTTAAAATTTTTCAAGCGCTTAATAAAAGAGAAGACTCTACGGGTATTGGGCTGTCTATTGTTAAAAAAATTATAGAATTATATGAAGGAACTATCTGGTTAGTGAGTAAGCCTGATGTAGGAACTACCTTTTATTTTACCATTAAAAAATAA
>DGBDCK_01305 Histidine kinase
ATGAAAACAGTTCAATTGCAAAAAATAAATGGAAATTGGGAATATTTAACCACTAAAATAGTTTTAAAGAATCCGCTAGTATTGGTTTTTGGAAATCGATTTTTATTGGAAGATGAAAATATTTACAATGAAATTAGGGCTATTTTTAAGCAAGGTCATTTGGTTTTTGGATCAACTGCTGGTGATATATCTTCTGAAACAGTAGCTGATCAAAGTATTACAATTACAGCTATCGAATTTGAAAAAAGCACCTACGTAATTAAAAGAGCGAATGTTTTAAGTTCGGCAAATAAAACAGGTAGTTTTCAAATAGGTAAAGAATTAATACAGCAGTTTACTCAAGAAGGCTTAAGGTATGTTTTTTTAGTTTCAGAAGGGAGTTTTATCAACGCAAGCCAGTTAACAAAAGGTATGAATGCTGCTACAAATAATAATTTATTAATAACAGGTGCTTTATGTGCGGATGCTGCTAGATTTGAAAAAACAGTTTCATCTTACAATGAAAATCCAATATCGGGCGAAATAATAGCGATCGGTTTGTATGGCGAATCTTTAGAGGTTTCTTTTGCTATTAATGGAGGTTGGACACCTTTTGGTCCTGAACGAATTGTAACAAAATCAAAAGGAAATATTTTATATGAGTTAGATAATAAACCAGCCTTGAATTTATATAAAAAATATTTAGGTGATAAATCAAAAGAATTACCTGGTGCGGCGTTGTTATATCCACTAAAAGTAAAATCTACCAATAATAAACAATCTATTGTTAGAACTATTTTAAATATTAATGAAGCGGATAATTCAATGATTTTAGCAGGCGATATTTTAGAGAATTCGAAAGTGCAATTAATGATGACCAATGTTGATAATATTGTTAATGCCGCCGAATTAGCTGCTATAAATGCAAGTGAATTAAGAACTAAAAAAGCTGAATTAGCTATTTTAGTTAGTTGTATTGGACGCAAATTAGTTTTAGACCAAAGAGTCGAAGAAGAAGTGGAAGAGGTTGTAGAAGTGATAGGAACTCAAACGACTGTTTGTGGTTTGTATTCTTATGGCGAAATTGCTCCGTTTAATGGAGAAAATAATTGTCAATTACATAATCAAACAATGACGATAACATTAATTAGTGAATAA
>DGBDCK_01310 Histidine kinase
ATGAACTCTCTTTTAAAAAGACAAATTAGAAAATATTTACCTAAAAATTTACAATCGAATAAAGAATTAGTAACATTTTTAGATGCTATTGATAGGTCATATACCACTTCGGATGATCAATTTTTAATGCTACAAAGAGCCACGACAATAAGTTCAGAAGAACTTTTTGATGCAGGTGAAAAATTAAAAGAAGAAACAAATTCTCAGCGCAAGGTTATTGGTAAATTAAAAGGTGTTATTGATACGCTTAAATTTTATGATTTAGAAGATGGGTATTCTATAGAAAACACAGACTCCTTAAAATTAGTCGATTTAATTGATAATCAAACCAAAGAAATTATAAAAATAAATCAACAGAAAGATTTTTTATTAAAAAGTTTAGCACAACAAAATAAGGAGTTAAACGATTATGCACAGATGATTTCTCATGATTTAAAAACACCTTTGCAAAGTATTGAGGCTTTATCTGCTTGGTTTTTGGAAGATTATGGCAGTGTTTTAGGCAAACAAGGAAAACAAAGAATAGCCCTTATAAGAGATAACATTGAAAAAATAGACACCTTAGTAAGCGCAATTCATAAATATGCAACTATTGATAAAACAATAGCGAAAGGTGCTGTTTTAAAAATGGATAATTTACTAACTACCATAATTAATCAGTTAAATATTTCTAAAAAAACAATCATAAATATCCCTGAAAAACTTCCAGTTATAAAAGGAAATAAAAAAATATTAGAAGAATTGTTTTTGAATTTAATCGGAAATGCTATTAAATTTAATGATAAAGAAGTTAAAGAAATAACAATAGGTTTTTCTGAAAATACTGATTTTTGGGAGTTTTATGTTAAAGATAATGGCAACGGAATAGCTGAAAAGTATTTTGATAAAATTTTTACTGCTTTTTTTAAATTGGAAAATGATTATAAGTCAGCAGGTATTGGCTTAGCAATTGTTAAAAAAATTATACACGTTTATAACGGGAAAATTTGGGTAGTATCTCAATTAAATATGGGAACTACTTTTAATTTTACTATTAAAAAATAA
>DGBDCK_01315 Histidine kinase
ATGGAAACACCTAATTTAGAATATATAGAAAAATTAGCAAGAGGAGATCAAGCTATTCGTAAAATACTCATAGAGGTAATAAAAGAAGAGTTTCCTGCCGAAAAAATAGCCTATTATAAAAGCTTAAAAAGTAAGGAATACAAAAAAATTGAAGAAAATGTACATAAAATTAAACATAAAATTAGTATTTTAGGTCTTGAAAAAAGTTATAAAATAGCGAATGAATTTGAACACAATCTAAGAGCGCTTACGTTAGATAAAGCGCCAGATTTTGAGAAAATTTTAATAGTTATTTCAAATTACTTGAAAACTATTTAA
>DGBDCK_01320 LytR family transcriptional regulator
ATGAATTGTATAATTGTTGATGATGAAAAAATGGCAAGAGTAGTACTTGGTACGCTCTGTAATCAAATAAAAAATTTAAACGTAGTAGGTGAATTTTCAAACGCAATGCAAGCTATAAAATTTTTAAACTCGCATGAAGTCGATCTTATTTTTTCAGATATTCACATGCCTGATTTTAATGGTTTAGATTTTATAAAAACACTTAAAAATCCGCCAAAAATAATTTTAACTTCTTCTGATCCTAATTTTGCTATTCAAGCTTTTGAATATGATTTTATTGTTGATTATTTATTAAAACCGATTGAATTTCCTAGGTTTGAAAAAGCAATGGTTAAAGCTCAAAATTATCAATTAAAAGAAGCAGTTTTAACCAGTTCAAAGCACACAGAATCAGTAGGGTCTTACAGCAATGATTTTTATATAAATATTGACAGACGACTTATTAAAATTGATTTACCAAGTATTTATTTGGTAGAAGCCAAGGGTGATTACATTCATATAAAAACAGAGACTAAAAACTATTTGGTACATTCTACCTTAAAAAAAATAGAAGAAAAACTGCCTGAATCGTTATTTTTAAAAGTACATCGTTCTTATATTATCAATCTTAAAAAAATTATTGATATTGAAGATAATAGCGTATTAATAAAAAGAGATGTAATTCCTGTTAGTAGATCAAAAAGACCAGAATTAATGAAGCGCTTAAATTTATTGTAA
>DGBDCK_01325 Por-Secre-tail domain-containing protein
ATGACAAAAAAAAATACTTTTTCAAAAAAAATACTAGCCATCTTTTTTGTGTTATATAGTTTTACTATTGCTGCGCAAAATATACCTTTTAATTGTACTTATGACGCTTATTTATTTCAATATAATGATGTTTATTCTATTGATTTAGCATCAGGGAATTCTTATTTAGTTGCAACGGATGTTACTCCAGGAAGTATAAATGCAGCAGCTTATAATCCTACGGATGGATATATTTGGGGGTCATTAAGCACACCATCAAAAACAATTGTACGAATTGGAAAAAATTTTTCAACTACTACTTTTTATGTCGATGAACTTCCTACTAACACAAGATATGTAGGTGATATAAATACAAACGGTGTTTATTATCTTAAAGGAGGAGGTTCAACTTATTATAAAATAGATGTTGATCCTAACTCACCAACATATACGGAGCATTTAGCTACCGCAAATTTATCTAAAAATATAAGCATTCATGATTGGGCTTTTAATGCTGTTGACGGCAATTTATATGCTGTGGAAAAAAACACCAATATTTTATATAGAATAGACCCTAGTAATGGTATTGTAAGTTCATTAGGCGAAGTTCCAATTTTATCAGGATTAAATTATACCTATGGTGCTGTATATTTTGATGCTTCAGGACGATTTTATGTGTCCGCAAATCAAACAGGGACTATATATGTTATTCAAAGCGTGCAAGATTTAACAGGTATAAATACTATAGATTCTAATTTATTTGCATTCGGTCCTTCAAGCGCAAGTAACGATGGTGCACGCTGTCCAACAGCACCTGTGCTACAAGAAATTTGTGACAACGGAATAGATGATGATGGAGATGGTTTGATTGATTGTCAAGATCCTTCTTGTTCAGGATATGGAGAATGTGATGTTATTTTACCACCAACATCAGGAGGAAATGCAGGAGGTTTAGAAAGTAATAATAGATTATCAGAACAAATAAATAAACGAAATTATAATCGTACTAAAGGAAATTATAAATTTGATAAAAAGAAGGCTGCAAGGGTTATAAAATCTAAAAATTATAGAAAAAGAACAAGTGCTGTTTTTAATTTAAATAATTTTATTCCTTTAAATATTATTAATGAAGATGAAATTATAGAATCGTCACCTACCGATTTAATTTCAATTACAAACGCTACAGAAATTTATGCGGTAGATTATATGAAAAGTGGTGTTTCAGTAGCTTCAGTTTTAGCATTGAAAACAGAAAATGGTGTATATGAGCATACCAAATATATTTGCGATCGTTTACTTGGGGCTGAATTAATTTCGGTATCTACCATAGATATTAATGGTCAGCAATTTATTAAATCATTGATTAGAAATACCGATAATACAGTTGAGTTTGTATTAAGTCTTTCGGCTAAAATAGTAAATAATAATGCTAATTTTGAAATAGAAAGTCATTGGAATTTAGATAAATATCAAAGCGATATTCCTTTTTATAATTTTCAAATATGGTCTAATTCTTTAGATGATTTATATCTTTTAGCAAAAGAAGTTATCGATTTATTATCCATAGAAAAACCTATTTTATCTTATAAAATATCGCCACCGCCAACTGTATTTGTTCGAAAAGGAAAATATATTAATGGAGCATTAGCTTTAGAAATTATAAATACGAACGCAAGTGAAAATATTGATTTTGATGCAGGTTTTAGAATCACAGAAACAAGTGATTTAAATAAAACCAATAAAACAATAGGTTTAGAAAAAAATTATATAACAAATATAAAAATTGAAACAGGGAATTTATTTGATATCGGTTTTAGAATTGGAGACGGAATTAATACGCCAGATGATATTTTTATGTCTGACGGACCTTGGGGAGTTGATGATTCTCAAGCGAATACTAAAGTGATTGATTATGTTGTTTCGGCAAATACTCTTGATTTTGAAAATACCGATTTCCCAATAGAGCGAAATGTCGCATTAGAGGTAACAACGGATTCTTATTTTGCAGTACACAGAGCTTTAACACCACGTTTTAAACCTGTAAATTTAGCAGATTATAATAGTTTTAATTTAACAGCAAAGGGAACAGGAAATGTTGAGGTTACATTTATAAAACAAAGTATTGCTACTTGGGAAGAACAATTTAAAGCAACAATTGCTGTAACAGAAAATTTTGAAGATTATGTAATATCTTTTTCAGATTTTAAATCAATTAATGGAGCAGAACTTATTTTAAATGATATAACGACTATTGTATTTACCATGTTATCTGAGCAAGGAGCGATGGTTACAAAAAGAATTAATTTAGAAAACATCCGATTTTCGACAGGTACTAAAGTTGTAGTACCTGAATTAATTACCAAAGGAAATACTTTAAAAGCAGCTCCAAATCCGTTGGAAACAATATCTGAAATTTATTTTAATACCAATCAGATAGCAACGGTACGACTGGTTATTTACAATCAATTAGGAAGAGTAGTAAAGGAAATTCCTTATAGAACAATAGTTGGTGAAAATAAGATAACACTTAAAAAAGAACGCTTAACTACTGGTTTGTATTTTTGTAAAATTATAGGAGCTTCAGAAGATCATAAAGTTGTAAAATTAATAATCAATTAG
>DGBDCK_01330 Outer membrane protein chaperone/metalloprotease BepA/YfgC, contains M48 and TPR domains
ATGAAAATTAAACTCCTTACATTTTTAGTATTTTTTATTACAACTACTGCTATCTTTTCACAAAATATGAAAGAAGGTTTCATCTATTTAGAAACAGGAAAATACCAACAGGCAGAAGTTTTTTTTAAAACCATTTTAAAAACGTATCCAACTAATAAAACAGCAAGGCTTTGCTATGGTAGAGCTATTGGTTTAAATGGAAGTTCTTATAAAGCAGTTACATTATTTACGAATCTTTTAAATGATTTTCCTACTGATTTTGAAGTAAAATTAAATTATGCCGAATCACTTCTTTGGAATAAAAATTATAATAAAGCTGAAAATTATTATCAAAATTTAATTTCAGAAAATGATAAAAGTTTTCCTGCTCTTTTAGGCTATGCGAATACCTTATCTAATTTAAAAAAATTTGATAAAGCGATTACTTACGTAAATAAAGCGTTAATCGTATTGCCTAATAATCAAAATGCGTTGATTTCTAAAAAATATATGCGTTTAGGTTTGGCAAATAGTAAAGTCACAGATCAAAAATATATAGAAGCTGAAAATATACTAAAAGAAAATTTTATCGATTTTAAAAAAGATAAAGAAACCCTATTAAACTTAGCTAATCTTTATCTAATTTCAAATCAAATAAACAAAGCTAAAGAAACATATATTATTATTGGTGAAAATTCTGCTACTACATTAACCTCTTTAAACGGGATTTCGTTGGCAAATCATCTTGAAAGTGATGATAAAGAAGCTTTAATCATCAGTAAAAAGGCTATTAATCTTTTAGATAAAACAACTAATACCTTAATAAAAAATCAAACTAAAGAACGTTTTATACAAGCTTTAATATGGAATAACAAATATTCTTTAGCCGAAAAAGAAATTAATAAATTATTAGTCAATAATAAAGATCCTGAAAATTGGATACTTTCATTAAGAGCCACTTTAAATATTTATAAAAGTGATTTTAAAAAAAGTATTGCTGATTATAATTTGATATTAAAAAAAGATAGCGCTTCTTTTGATGGTAACTTAGGCAAAGCAAATGCTCTAAAAGCTTCAGGATACTTTATAGATGCCTACAAAAGTGCTAAAAATACTTTAAGTTTTTACAAAAAACAGAAAGATGCGACTAATTTTATTAAAAATTTAGACAAATCATTTACACCTTTTGTTGAAGTTAAAACAGCATATTCATTTGATAATGCTGATAATAAAGCGTATTTATATGCTGCTAATTTAGAATTTCCTTTTTCAACAAAACTTAAATTATTTGGTAATTATAGCTACAGAACAACAAGTAATTCTGTAACTAAAGCAAGTGGAATTTCTAATAATTTTTCAGCAGGAATAGCGTATCAATTATTAAACAATGCAACTTTTAAAGGTGTTTTAGGTATTAGTGCTTCCGATACTGATACAAATAAATTCAGTCAATTATTAGCAGATTTATCCTTAAAAATAAAACCTTTTAAGCTTCAAGATTTAGAAATAGGCTACAAAAGAGAAGTCCAAAATTTTAATGCCGATTTATTAGACAAAGAAATTATTCAGAATAATTTTTTAATAAATTATAGTTTGAATACCAATTTTAATCTAGGTTGGTACACACAACTTTACTACACTTCTCAAAGTGATGAAAATACACGAAACTTATTATTTACTTCGCTTTACTATAATATATTTAAGAAACCATCTTTAAAAGCGGGTGTCAATTATCAGAACATATCTTTTAAAAATCAAGTTCCTACAATTTATTTTAGCCCGCGTACATTTAGTGCTGCTGAAATTTTCATCAATATTATAAAAGATGAAAATATTGCGAAAAATAAAGAGTGGTTTTATGAACTAACTGCCGCTACAGGATTTCAATTTATTGAAAAAAACAAAAAACAAAGTACCTACAGAATTCAAGCTAAATTAGGATATAAATTTTCAGAACGTAGTTTATTAAATATCTATGGTACTCAAAGTAATATTGCTTCTGCCTCGGCTATTTCAAGTAGTGCTGATTTCACTTTTACTGAAATTGGTTTACGCTTTAAATGGTATCTCTTAAAAAAACCTGTATTTAGAAACAAAGAGTAA
>DGBDCK_01335 STAS domain-containing protein
ATGGCTTTACAAATTACAAGAAGAAATGGGGAATTTCACCTAAAAGGAAAATTAAATAATACAACGTCTAAATTTCTTATTGCTTATTTTGAGCATTTTATCGCTAGAAATAAAAAGGTGATAATAAAAATAGATAAAGTAAATGAAATTACTAGAGATGGTTTAAAAGCAATAAGTACGTTGATTTCGATTGCTTTTAAAAAGAATAAAAAATTTGCAGTTATAGGCTATGGAGCTAAAGAGATTTATGATGAATTTAATCAGATGGATGCAGTATAA
>DGBDCK_01340 Sugar isomerase
ATGATTAAAGTTTTAAAACAAGTAAAGCATAAAATATCATCAGAACAAATTTTTATGATTAGTGTTTTACTTGTAAATGGCGGAAATTATGTATATAATTTAGCTTTAGGTAGAATTTTAGGCCCTGCTAAATTTGCCGATGCAGCTATTATGATTACCTTTTTATTGGTGCTTTCATTTATAGCAATGACTTTTCAGTTAGTTACCGCTAAGTTTTCAGTACTTTTTGAAGATATTGTTTTTAAAAATTTTATATCAAAAATATATAAAAACTCAGCTATTGTAGGAGTACTTTTAGGAATTTTAATTATACTATTTGCATCAGAATTACAAGTTTTTTTTAAAACGACATCTTCTACTATGTTTGTTGTTTTTGGAATCGGAGTTCCTATTTATTTTTTGATGAGTGTAAATAGAGGGGTTTTTCAAGGTAAAAAACAGTTGAAAAAATTATCGATTACTTATCAGTTAGAAATGATAAGCCGTTTATTAATTACTTTCGGATTATTATATTTTTTAAATATTGAATCTTCCATATTAATTGCTTTCGGAATTTTATGTTCTTTCGTATTTGGATTAATTCCGTTTGAATTTAAAAATATTTCTTTTTCTAAAATAGTATCATTAGAAAAATCGGAGTCTAAAATGGTTCGTAATTTTTTTATAATTACAGCATTTTACGAGTTAACTCAAATAATAATAAATAATAGTGATATTTTATTAGTAAAACATTACTTCGATTCTTACGATGCAGGTTTGTATGCTTCACTTGCCTTAATAGGTAGAGTGGTTTATTTTATCGCTTGGATGTTTGTCATGTTATTATTACCAACGGTTGTTCAATTAAAAAAAGAAGGAAAACCTACCGTGCCAATTTTACTAAAATATGTGGGGTATATTTTTGTAATTTCATCATCAATAATAATGGCGTGTTATTTTTTTCCAGAACAAATTATAGCCATTTTATTTGGAGATGAATATATGGCAATAACGCCTTTATTATGGAAATATGCTGTAGCAACAGGTGTTTTTGCAATCTCAAATATTTTTGCATATTATTATTTATCTTTAGATAAATACATTCCCGTTGTTATTTCAGGACTTTTTGGGATGCTACAAATAGGTTTAATTATTTTATTTCATAAAAATTTAGAACAGGTTGTACATTTACAAATTTTAGCAATGGTTTTATTATTATTGATGCAATTATCTTTTTTCTTTTTGAATGATAAAAAATAG
>DGBDCK_01345 Glycosyl transferase family 1
ATGAAACTAGCTATTGTAACGGCATATCCGCCAAGTAAAGTAACTCTAAATGAATATGCTTATCATTTAGTAAAAAGCTTTAGACAAAATAAAAAAGTAACGGAATTAATTTTATTAACAGATGTAACTCCTGCAGGAAAAGACATTCACTTTGCAGAAGATGGATGTAAAATTACTATAAAAGAGTGTTGGAAATTTAATAGCTATACAAATGTTATAAAAGTAACAAAAGCTATAAGTACTATAAAACCAGACGCGGTATTGTTTAATTTACAATTTATGAAGTTTGGCGATAAAAAAGTTGCTGCCGCTTTAGGATTAATGTTGCCTTTAGTTTGTAAGATAAAAAAAATACCTACCATTGTATTATTACACAATATTTTAGAACAAACAGATTTAGAAAGCGCAGGTTTTACTTCAAATAAAATAGTACAAAAAGTATATAATTTTATTGGAGAAACACTAACTAAATTAATTTTAAAAGCTGATATCGTAGCTGTTACTATGGATAAATATGTAACTACTTTACAGGATAAATATAAAGTGAATAATGTAAAAATGATTCCTCATGGAACCTTTGAAATTCCAAATAAACCATCACATATATTGCCAAAAGGAGCTTTAAAAATAATGACTTTCGGTAAATTTGGTACTTATAAAAAAGTTGAAAAAATGATTGAAGCTGTTCAAAAAGTTAGAGTTTCAACAGGTTTAAATTTAGAAATAGTAATTGCAGGAACAGACAATCCGAATGTACCAGGTTATTTAGCATCTGTACAAGAAAAATATAAAAATGTAGCTCAAATAACTTTTACAGGTTATGTGGAAGAAGTGGAAGTAGCTCCTTTATTTAATGAAAGTGCTGTTGTAGTCTTTCCTTATACCTCTACAACAGGTAGTTCAGGTGTTTTACACCAAGCGGGTAGTTATGGAAAAGCAGTTGTAATGCCTAATTTAGGCGATTTAGCAACTTTAATTGAAGATGAAGGATATAGAGGCGAGTTTTTTGAACCTGAAAGTGTAGCTAGTTTAGCGAATGCTATCGAGTTAATTGTAACTAATGAAACACATAGAATAGCTTTAGGAGAAGCAAATTACAAAGCAGCTACCGCATTTCCGATGCAAAGAATTACAGCAATGTATTTAAATCAGTTTGAAGCTATTATAATGGTTAAAAAATTAGCTAAAAAAGTATTAGTTGAATCTTAA
>DGBDCK_01350 Glycosyl hydrolase family 5
ATGGATAAGACTAATAAAAACATAATCAGAGGTATTTTAATTTCGTCCTATGTTCTTATTATGTCAATCGTTATCTTTTTAATAAGTTCATTATATACTCATTTTAACACGGGTGCAGATAGAAGTAAAATGTTACATGTTGAAGTCAAAAAAGTAGATCAATATGTACCTAAAATGATTTGGAAAGAAGATGGTAACCAAGGCAGAAAAATTGATGAACAAACCTTAAATAATATCGAAAATGATTATATCGATGCTTGGTATGTAAAACATGTAGCCAATAAAACAAACTTAAAAAGTGGTATTAATGATTATTATACAAAAAATGCACGCAAAAATTTATTCAATTTTATAGCACATAATAAAAAAGAAAAAATCACTATTGAAAGTACCACATTACAACATAATCCTAATCTTATATTTTTTAGTGAAGATGGACAATCAATTGTTTTAGAAGATAAAAATGTTGTTGAATATAAAAAAATACTTAAAGATAAAAAACTAGTTTTAGAAACTACCGAAGTATCCGATTATAAAATGGTCTTATTATTAGAAGATGGGTTTTGGAGAATTAGACACTTAGTTAAAGAAAATTCATCAATTTTTGATAATTCAATTAAAGCTAGTCCTATCGATTCATTAAATATAAAAGGAATTAATTATTATCCACAAGATACACCTTGGGATATGTTTGGTGATAATTTTGATATTAAAATTATAGAAAATGACTTTAAAATCATCAAAAAAGCAAACTTAAATACGATTAGAATTTTTCTTCAATATGAAGATTTTGGTAAAGCAAATGTAAAAATCAGTAAACTAAATAAATTAAAACAAGTTTTAGATAGTGCTGAAAAAAGTAATTTAAAAGTTATTGTTACTTTATTCGATTTTTACGGAAACTACGACGTTTTAGATTGGACTTTAAACCACCGACATGCAGAAATTATTGTATCAAAATTTAAAAACCATGAAGCAATACTTGCTTGGGATATTAAAAATGAACCGAATTTAGATTTTATATCAAGAGGAAAAGAGAATGTTATTGCTTGGTTAAATCATATGGCTATTTTAGTGAAATCTATTGATAAAAAACACGCTATTACCATTGGTTGGTCAAATATTGAAAGTGCTCCTATTTTAAAAGATAAAGTTGATTTTGTTTCTTTTCATTATTATGAAGACATTAATAATTTTGAAAAAAACTATAAATCATTAAAGAATAAAATACCTGAAAAACCTATTGTTTTAGGTGAATTTGGAGTTTCATCTTATAATGGTATTTGGAAACCTTTTGGAAATTCAGTAAAAAAACAAGCTAATTATTATAAAGTGATGCAACAACTGTTAACCAAAAATAACATTCCTTTTCTGTCGTGGACTTTATATGATTTTCGCAAAGTACCAAAGGAAGTTGTTGGGAAACTTCCTTGGCGAATAAACCCTCAAAAAGAATTTGGTTTTATTGATAAAAAAGGTCGTAAAAAACCTGCTTTTAACTATATTTCTAAATAA
>DGBDCK_01355 hypothetical protein
ATGAATTTTAGAAAAAACCTTTTTTTACTTTTTTGTTGCTTTGTAACACTTGTTTCTACAGCTCAAAATACCATAACATTATTAACGCAACAAAAAGAATTTATCGCAGGAAATACTATTCATTTAAAATTTAATAGTAACAACACAAAAATCTATCAAATTTATTGCAGCAATAGTTACGGAAGTACTTTAATTAATTCTGAAATTAATAATGATACTATAATTTTTAAAATACCTCCTTACGTAAGTAATAAAATTGGTGTTTTAAATTGGAAAATTGTAAATGATAAAAATAATATTTCAGGTAAATTTAAAATAGTACCAAAACAGCAACCTATTTCTTTAGAAACTTATTTAGGTCCGCCAAGTATTGAAGCAGGCAGCATAGATTACACTATGTTAGTTGTAATACCTACAGATGATTTAGATAATCCTTTAAAAAAAGGTACGATAGTAAAAGTGAAACATCAATTTTTAAAATCAGAAAGAAAAGTAAACGTTTTAACGGATAATTTAATTGCATTTAAAAAAATATACTCCCCTTTAAAAAGCGGAAGAATGCTTGTGTCATCAGAATCTTTAGGTTTAAATTCTAAAGAATATAGTCTAAATGTAATGCCTGCTATAGGTACTGATTTTAAAATATTTTTTAAACGAAATCATAAATATGCAGACGGAAATCAAATAACAACCTTTTATACTTCTATTATAAAAGATAAAAATAGGAATGTTATCAGTGATGGTAGTTTTGTTGATTTTTTTATCACTAATAAAAAAGGAAATATGCTAAAAACAGCTGGAACTACTATAAATGGTATTGCTTATGCTAAAATGATTCATCCCGAATTTGAAGACACTTGGAAAGTAAAAGCTTACATAACTGGTATTTCAGAAAGTGATATTTTAAAAATAAACTATAAAAAAATAATAGAAAAATTTGATGTGAAATTTTCTGATAATAATAGAACAGTTAAAGTTGGACCTTTAAAAAGTTTTATGAATCAGATGATTCCTGACGGATTAAAAGTAAAATTAGCCATTTATAAAGATGAAAAATTCTTAAACGATATTATAAGAAAATCTAATGATGGATTTGTTTATTTTAAACTAAATTCAAACATCTATAAAAATGGAAATTACACTATAAAAATTACTGCGGCATCAGTAACTGAGATTTTTGAAGCTAAAAAACTATGGTAA
>DGBDCK_01360 putative membrane glycosyltransferase TK1552, contains 6-pyruvoyl-tetrahydropterin synthase (PTPS)-related domain
ATGAAAGAGACTTCTAATAAATATTTAATATCTGCAATACTATTCGCTATTGCCTTTCATGGAAGTGCTATTTTTTTTACTTTAGAAACTACTTATGATGCTTTAATTCACTTGTTTTTTGCCGATCATTACGCAAATAATTGGTTTGAACCTTGGAATTTTAAATGGTACACAGGTTTTACAGTGATGAGTTATCCGCCTTTAGTACATCAATCTATTGCTGTTTTATCTTTAATTGCTGGTTTAAAATTCGGGCTTTTTAGTGTCGCTATTATTGCTATTTTATTATTTATTACAGGAGTTTATCGTTTTTCAGTATTGATGACTTCTAATAAAACAGCGGCTGGTTATGCTGCTATTTTAGCTGTTTTTTCATCTTCTTTTGTAGAAACACTTCATATTTTCGGGCAGTTACCAAGTATTATTGGTATTGCTATTTTAATGCACGCTTTACCCGAGGTATATTCTTGGCTAAAAACAGGTAAATATCGCTATTTATTTACAGCACTTTCTTTAATTTCCGTTACAGTTACCTCTCATCATGTTACACCTATTTTTGGAATGATTTTTTTTATATTTCCTTTAATTGGAATGGTTATTTTAGATATTTCTCGTGAACAAGTAACTTCCTATAAAGAAGTTACTTTTAAACTATTTATAAAAAATTTCGGTAAACAATTTAAACGAAATATTAGTTTTGGTTTTTTTTCTTTGATTATAATTATTTTCTGCCTTTTACCTTATTGGATTAATTCTAAAAAAAACCCGATTACACAAGTTCCTATTCCGCATGGTTCTAGAGATAATTTTTTAGAAATCACCTCATCGGGGCTTGTTTTTTTTATAATTCCTTGGGGTGTTTTATTATTCCTTTTACCGTATTTTTTTTACAGATTTTTTCAAAAAAGATATTTATTCTTCGGGATTTCTTTTACAATGTTAGTTGTTTTAGGTACAGGAGGAACAACGCCTATTCCTAAAATGATTTTAGGACACAATGCCTTTAATATTTTAACGTTAGATAGATTTACATTATGGGCATCTATTATGTCTTTACCTCTATTTGGCGAATTTGCTTATCGCTTTATAGAAGGCGATTTAAAAGTATTAATTCAACATAAACTTGGCGCAGTATATCATCGTTTAATTGGAGGATTATTAGCTTCTTTATTTTTATTGATGACTATTTTCACTATGAGTTTAGGCTATTTTAGACCCTCGCAACCACAAAAAATTAAAATGTTACCTATTGTTAACTTTCTTAATCAAGATCAGCATGATCAATGGCGGTATTTAACCTTAGGTTTTGGCGATCAAATGGCGTGGTTATCGGCACAAACAAAAGCAATGACTGTTGATGGAAATTATCACTCTGCAAGACGTTTACCTGAACTAACAACAAGACCAATAGAACGTTTAGAAAACTCAAAATTTAAGGGTGTTGCAGGAATTGGATCTTTACAACAATTTTTAACAACTCCTGAAAAATACAATTTAAAATATATTTTTTCTAATGATAAATTTTACGACCCTATTCTTTATTTCTGTGGTTGGCAACGTTTACCGCAACTAGAAAACGGAATTATGGTTTGGGAAAAACTAAATGTACCACCACTTTCTTCTATTTTACCAAAAGAAGATGTTGCTACTTGGCAAAAAGTAATGTGGGGAATCATTCCTTTTTCAACAGCGATTATTGCCTTTGTTTTAAATATTCAATCTATTTTTGTACGTAGTTTAAAAACTAAACGAAAAGTATTACCGCCATATTTAAATAGTAAATTTAAAAATAAATACAGCCTTTTTTCTAAAGGTCTTTTAACAACAATACATATTTGGGCAGTTATATTATGTGGAATTTTATTTTATAGTTCTTATTTATTTTATATAAAAAATGATTCACAAATAACTCCTGAAAATGCTATAAAAGCCTATTATGATGCCATTGATTTTAAAGAATATGAAAAAAGTTATCAATTAATAGATCCTGAAAGTGGTTTATCTATTGCGCAATTTATGTTAGAAATTTCTGTTTCTGATGGTTTATTAGGTTCTTATGCTAAATTAGATGCTTTAGAAACTACTATTACTAAAAAAACAGATAGTTTAGTTATTCTAAAAATACATACAAATTGGATAACTCCTCTTGAAAAAATCAAAAAAACAGATTTTAAAACATTGGTTAATAGAAAAGGTAAATGGTTTATATTACCTGAAAACATGGATTCCGATTTACCACCAGATCAATTATATTCAAATAATGTAACAGGATATTTTAATCAAGGTAGACGAAAAATAACCACAGAACAAACGCATCACGAAGATGTTTTAAAACAACCTGTTTTAGAAATTGTTTCTGCTAAATTAGTTAAATTTAAAACTCATTATGCAATTATCGGAGAAGTACAAAATATAGATAATGTACCTGCCGATGTTGTTTTAAAAGGAACATTATATAATGATGAAAACAAAAAACTAGCTACTTACAATGCTAAATATCATATAAAACATAAATTAATGCCTAAAGAAGTTAGTTCGTTTAGAATTAATTTTGAAGGAATTGCTTGGTCTAAAACAAAAGATGCTATTCCTAAAACATTTAATCCTGATGAATTTACACCTGTTGAATTTGAAGAACAACCTACTAAATTCAACTTACAAGCAGCAGGAAATGTGTCTAATTCTGATTTGTATAAAAATGTAGTTTTAAGTGATATTAATATCGATAGTAAAAAAATACAAGGAACTTTGTTTAATAGTGGTTTACAAGAAATAACCATTCCTCAATTATTAATCACTTATTATAATAAAGATAAAATATTAGTTTGGGTAGATCATTTATTTTTAGAAAATGGCATAAGACAACAACGAAAACAATATTTTGAATACACTATTTTAAAAAACAATGAAGTTATTATTATTAATGATGATATGACCGATTGTTACGTTAACGGACTACCAAATAAAGATATTTCAGATAAAATAATACCTAACAGAATACAAAATCATGGAAATACTCAATTTCAAAAAATAAAGCATCCGCTGTATTCTTTTATCAAAATTGAAATGAATAATTACATCGGAAATCCTAAATAA
>DGBDCK_01365 Transcriptional regulator
ATGAAAATATTAGCGATAGATGATCAAAAATTAGTTTTAATACCATTAGAGATTCGTTTAAAAGAATTGGGTTATGAAGTTGTAACAGAAACAAATGCTTTAAAAGGAATTGCTTTATTCAGTTCTTTTCAGCCAGATTTAGTAATTGTAGATCTTAATATGCCAGGGGTTTCAGGCATGGAAATAGTAAAACATATTAGAATAACTAAAAATTCAGACACGCCTATTATGATTTTGTCAGGTAATACCGACGATAACATGATAACACAAGGTTTTGATTTAGGTATTAATGATTATATGAAAAAACCGCTAAGTTTAGTAGAAGTCTGCGCTAGGGTAAAAAGACTGATAGGCATTGCAAAGGCTGTCAATAAAAATATAAAGTATAAAGGTGTCATTATACAACAAAGATGTGTTGGTGTTGTAATTCCGTGTTATAATGAAGAAAAAAGACTTTTAAGTAAAGATTTTACGGCTTTTATTGATAAAAATTCAGGCTATCATTTATGTTTTGTAAATGATGGAAGTACTGATAAAACATTAACTGTTTTAAACGATTTAAGAAAAGGAAGAGAAGATTTTATTACCATACATAATTGTGTAGAAAATGGTGGTAAGGCGGAAGCCGTAAGACAAGGAATGTTATATCTTTCAAAACAAGATGATTTAGATTATATCGGTTTTTTAGATGCTGATTTATCGACCAATTTAACTGATTTTGATGCTTTAGTTTCTGTTATTGAAAATTCGGATTATAAAATTGTAAGCGGTTCTAGAATTCGTAGAATGGGGGCAAATATTACAAAAGAATCTGCCCGTAAAATAATAAGTTTATCCATAAATTTTATCATCAGAAAAATTCTTTCTATGGATTTTAAAGATACCCAATGCGGTGCTAAAATTTTTAAGAAAGATGTGATTGAAATTTCTTTTGGTAAAAAATTTATAACAAAATGGATTTTTGATGTTGAAATTTTTAAAAGAATTACACGTCATTTTGGTTTAGAACAAGCAAAAAAAATACTGTGTGAGATGCCTTTAAAAAGATGGATTCATGCAGATGGTTCTAAATTATCGATAAAAGATTCTGTTAAAATCATAGGACAATTAGGGCAAATAGCCTGGTCTTATAAAAAATAA
>DGBDCK_01370 hypothetical protein
ATGAAGAAAGGACTCATTATTATTTTTGAAAAAAAAGACGCAGCTATTTTAAATGCTTTTTGTTTAAGGTCATTTATAAATCAAAAACTAAAAATAGTATTAATTAATAATGGCAATCATCAGGTGGTATTTGAGTTTTTAAATATTTTGAAAGATACATCGAAATGTGATATTTCAATTTTAACACTACGGCGAGAAAAAAAAGTAGTATCAGCTATAAAAGCAGGGGTACGCTTTTTATCAACTATAAAAAATATTGGTTTAATTATATATACAAACCCAAGAAATATGTTAAATGCTACTTGGATTGATCAAGAATTAGATTTATCTAAGATAGAATTACCACACAAAAAAAACGAAAGAATATTACTAAGAAGAGTGTATTCTATGAATGAAATAATTAATTATTAA
>DGBDCK_01375 Mannose-6-phosphate isomerase
ATGATGATTTTAGAACAAACTATTCATAAAATTTTTTTAATCGAAGGGAGAATACAGCGATATGATTGGGGAGGTAAAAAATTTATCTCAAATTTAATCAAAAGAAGAAAAAGCATCGCTAATTATGCCGAATATTGGTTAGGAGCGCATTTAAAAGCGCCATCAATTATTAAAACAAAGGCAGGTAATATTTCTTTAGATTTCTTTTTAAGACAAAAACCAATTGAGTTTTTAGGATTAAGAGTCGCTAAAACCTATGGTAAACTCCCGTATTTATTTAAAGTATTAGATGTTCATAAAATGCTGTCAATACAAGTGCATCCAACAAAAAAAGCAGCTGAAATAGGCTTTAAACGTGAAAATAAAAAAGGGATTTTATTAACAGCAAGAAATAGAAATTATAAAGATAAAAATCATAAGCCAGAGGTAATGGTTGCTTTAAGTGATTTTTGGCTGTTACATGGTTTTTTAGAAAGTGAAAAAATAATAAATAATCTTGAACAAACAAGTGAGTTGCGTTTTTTACTGTCAACTTTTCAAGAATCGAATTATTTTGAATTGTACAAAAAAGTGATGCAGTTTTCTCAGGAAGAAGTAAATGAAATTCTAAAGCCTTTAGCGAATAGAATTTTACCAGATTTTTTAAATAATAAAATAGCCAAATCATCGCCAGCATATTGGGTTGGGAAAGCTTTAGAGAATAAAAGTCTAGAAAATATTGATAAAGGAATTTTTTCTTTCTATTTTTTTAATATTGTAAATTTATCAAAAGGTGAAGCTATTTTTCAAGACGCAGGTGTTCCACACGCATATTTAGAAGGAAAAAACATTGAATTAATGGCAAATTCTGACAACGTTTTAAGAGGCGGTTTAACAACGAAACATATCGATGTTGAAGAACTTTTGAAAAACACCAAATTTGAAGAAACAATTCCAACTATTTTACACGGTGTTAAAAGTCCACTTAATGATGAATTAGTATATCAAACAAAAGCAAAAGACTTTAAATTAAGTAAAATTCAATCAACCGATGCTATAAAATATAATTCAACATCAAAATCGATAGAAATTTTAATTATTTTAGAGGGTAATGCTACTGTTATAAGGCATAAAAATCGCATTAATATTGAAAAAGGACAAGCCGTTTTAATAAAAGCAAATACTCGTTATAGAATTGTTTCTTCAAAAGGTGTTGAAATTTATAAAGCAAGTGTTCCTGATTAA
>DGBDCK_01380 Phosphopantetheine adenylyltransferase
ATGAAAAAGGCTATTTTCCCAGGATCTTTTGATCCTATTACGCTAGGACACCTAGATATTATTGAGCGTGGCATTACTTTGTTTGATGAAGTTGTTATTGCAATTGGCGTAAATGCTGATAAAAAATACATGTTTTCATTAGAAGAACGCAAACGTTTTATTGAAGAAACTTTTAAAAATCAGCCTAAAATTAAGGTCGTTATTTATAGCGGATTAACGGTGAAATTTTGTCAAGAAGAAAATGCACAATTTATTTTAAGAGGTTTGCGAAATCCTGCCGATTTTGAATTTGAAAAAGCTATTGCACATACCAACAGAAAACTGTCAGAAATAGAAACGGTATTTTTATTAACATCATCAGGAAAAAGTTATATTTCGTCATCAATTGTACGTGATGTTATTCGAAATAATGGTGATTATACAGGTTTAGTCCCTGATGCAGTGCGAGTTTAA
>DGBDCK_01385 D-alanine--D-alanine ligase
ATGGGAGGATATTCTTCGGAAGCAGCAATATCCTTAAAAAGCGGAACAGTAGTTTACACGCATCTTGACAAAGAAAAATATACGGCATATAAAATTCATATTTTAAAAGATAAATGGGTTTTAGTTGATGATAACAATCAAGAATACAGCATCAATAAGCATGATTTTTCTGCGGATGTACATGGTAAAAAAATTACTTTTGATGTTGTTTTTAATGCCATTCATGGCGCACCTGGCGAAAACGGAGCTATTTTAGCCTATTTTGATTTAATCGGAATCAAGCATACCTCAGCTCCTTTTTATCAAATGGCATTAACATTTAACAAACGAGATACGTTAAGTGTTTTAAAAAACTACGGAATTTCAACGGCAATTTCGGTGTATTTAAACCAAGGTGATCTTATTGATGTTGATAAAATCATTGAAAAAGTTGGCCTGCCATGTTTTGTAAAGCCCAATAATGCAGGTTCTAGCTTTGGTATTTCAAAAGTACACAGCAAAGAAGCCTTTCTTCCTGCCTTAAAAGTAGCTTATAAAGAAGATACCGAAATATTAATTGAAAGTTTTTTAGACGGTACAGAAGTTTCCGTAGGTGTTTTTCAATATAAAGGAGCAACCACCGTTTTACCGATTACAGAAATTGTATCAGAAAACGATTTTTTTGATTATCAAGCAAAATACGAAGGTAAATCAACAGAAATTACCCCTGCCAGAATTTCAAAAAAGCAAGAAAACCGTGTTTCAGAAATATCAAAACGAGTCTATGATATTTTAAAAATGAAAGGTTTTACCCGTTCTGAATATATTTTTATAAATGATGAACCTCATTTCTTAGAAATAAACACCGTTCCTGGTTTAACCCAAGCAAGTATTTTACCACAACAAGCAAATTGTGCGGGTATTAATTTAACCGAGTTATTTGGCAACGCTATTGAAATGGCTTTAAAAAACGATCTTAAATAA
>DGBDCK_01390 Serine/threonine protein kinase
ATGAGTAATTTTTCAGAAAAACTTAAAAATTTATTTCAATTTATAAAAAGTAAAACATTTTTTATACAAATAGGAATTGCCGTAGTTTCGTTATTTATAACTGTTTTTGTATTAAAATGGTGGTTAGGGTTTACAACGAATCACGATCAAAAAATACAAGTACCTAATTTACATAAAATGTCGTTAGCACAGGTTGAAAAAAAATTAGAAGAACTTAATTTAGACTTTATTATTATTGACAGTGCTACTTATAATCCGGAGTATCCAAAAAAATCAGTGATAGAACAAAACCCTGCGGTAAACGATTTTGTAAAAGAAAAACGTAAAATTTATTTAACATTAAATCCGTCTAAATATAGAGATATTGAAGTGCCAAATTTAAACGGTCGAACAAAAAGGCAGGCAACAACACATTTACGATCGCAAGGTTTTATTGTTGGTAACGAAATTACATGGGTAGAAGATATTGGTAAAGATGTTGTAAGAGGCTTAAAATACAACGGGAAAGAAATTACAGTAGGAACAAAATTGCCTAAAAAAACAACGATCAACCTAATTTTAGGGGATGGTAATGGTAACTAA
>DGBDCK_01395 Pseudouridine synthase
ATGCAGGAAGACACGAATTTAGAAATAGAAAATAGCGAATTGCACGAACATCACAGGTTTGTGGCAACAGAAGGTCAAGAACCATTAAGAGTTGATAGGTTTTTAATGAATTTCATTGAAAACTCAACCAGAAGTAAAATTCAGCAAGCAGCGAAAGCAGGGAATGTGTTGGTAAATGAGGTGGCTGTAAAACCAAATCATAAAGTAAAACCAAAAGATGTTGTTCGTGTTGTTTTAGCATATCCGCCAGCGGAAAACTTATTAGTAGCCGAAGATTTACCGCTTGATATCGTTTATGAAGATGACGATGTAATTGTGGTAAATAAAGCCCCGGGAATGGTGGTGCATCCAGGGCATGGAAATTATTCAGGAACTTTAGTAAACGGGTTAATTCATCATGTTGAAAACTTACCTACCAACTCAAACGAGCGTCCTGGTTTAGTACATCGTATTGATAAAGATACTAGTGGTTTATTAGTGGTTGCAAAAAATGAATTTGCAATGACTCATTTATCAAAGCAATTTTTTGATAGAACTACCGAACGTTTATATTACGCTATTGTTTGGGGTGATGTAAAAGAAGATACTGGAACTATTGAAGGAAATATCGGGCGTAGTTTTAAAAATCGTTTACAAATGGATGTTTTTCCTGAAGGCGATCAAGGAAAGCATGCGGTAACACACTATAAGGTTTTAGAGCGTTTGACCTATGTTACATTAGTACAATGTAAATTAGAAACAGGAAGAACGCACCAAATTAGAGCACACTTTAAGCATATTGGTCATACCTTATTTAACGATGAGCGTTATGGTGGTGATGATATTTTAAAAGGAACAACTTTTACAAAGTACAAGCAATTTGTAAAAAACTGTTTTAAAACCTTACCAAGACAAGCTTTACATGCTAAAACATTAGGGTTTACACATCCTGTAAGTGGTGAGTTTATGCAATTTAATACAGAAATACCTGCTGATATTGAAGCCTGTTTAGTAAAATGGCGTACCTATTCTGAAAATTCTAAATTACCAGAATTAGACGAAGACGAAGAATAA
>DGBDCK_01400 Flavo-1 RNA
GCCTAGCCCCGATTGAAGCTTTGTTTGAGCTCTTTTTTTGATTTTTCTTCAAAAAAAAGCGAGTGCGGAAAGCGGGAAATTGC
>DGBDCK_01405 Cytidylate kinase
TTGTATATTCGTACCTCTATTTTTTATTATTTTATGACACAAAAAATTACCATAGCCATTGATGGCTTTTCATCGACAGGAAAAAGTACGATTGCCAAACAATTAGCAACAAAATTAGGCTATATTTATGTTGATACAGGCGCTATGTACAGAGCAGTTACCCTATACGCAATGCAACATAATTACATTTCAGACACGCATTTTAATTCTGCTGATTTAATTGCTAATTTACAGAAGATTTCGCTTAAATTTATTTTTAATGAAAAAGCGGGTTTTGCTGAAATGTACCTAAATAACGTTAATATTGAAACTCAAATTAGAAGTATTGAAGTTTCAAGACTTGTTAGTAAAATTGCAACCATTTCAGAAGTTCGTAGAAAATTAGTTAGCGAACAGCAAGAAATGGGTAAAAACAAAGGTATTGTAATGGATGGTAGAGATATTGGTTCGGTTGTTTTTCCTGATGCCGAATTAAAATTATTTATGACCGCCTCTGCCGATAAACGAGCAACACGTCGTTATAAAGAATTATTAGACCGTGGCGACAATGTAAATTATCAAGAAATTTTACACAATGTTCAAGAGCGTGATCGTATTGATTCTACCCGAAAAGATTCGCCCTTAATTTTAACCGATGATGCTATAGAATTTGATAATTCTAATATGGGACTAGAAGATCAGTTTGATAGAATTATGAGCTTAGTAAAAATGAGATTGACTTCATAA
>DGBDCK_01410 Adhesin SprC
ATGGTTTTTATAGCTTTTTTGTTTATTTTTACATATATTCGATATAGATTTTGTATTTACTGTTTTTTTTCTGTAAAAAAGTTTACATTTGTTCTCCCCTTAAGTAATATTTCAAAAATGAAAATAATTAAAAGCATCCACATACTTTTAGGGATATTTCTCTTTTTTATGAGTACTTCTATAGTATCTCAAACATTGTTGAAGCCTGAAATAGAATTTACATCATTGTGTGACAATGATATTAAAAAAAGCACCGATTATACGGTTACGTTTAAGTACAAAACATCGGCATTCGCTGACGACAATACATTTACTGTTGAATTGTCTGACGCAAATGGTACTTGGAATAGCCCTGTAAACTTAGCAACAGTTGCTACTGAAAACGATACCTTTACTTTTTCGAGAACTTTTCAATTACCAAAAACTTTTGATAAAAATTATAAAATAAGATTAGTAGCAACTTCGCCTGTAATGACAAGCCCCGATTCTGAGTCTTTTTATAGATTATTTAATGACAGGGTTTTAAATAATTACGAAGATGTAGTGCTTTGTGATGGCGCTACCACTGAATTAATATTAGATACCGATCAACAAGGGGCATACACTTGGTATAGAGATGGCAGTATAATTACAACAACAACGGATCCTTTTTTAGAAGTTTCGGCTTCGGGTAAGTATCAGGTTAAAATAGATTATGGTGCTTGTGGTTTTGGAAAGTCAACCTTAATAAATGTGGTTACTTTTAGTGAAACAGATGCACAAATTAATAGCCCTGATGTTGTTGAAATTTGTGGAGATGAAGCACATACTTTTCAAGCGAATGTTACGGATACTTCTTATACCTATACTTGGTTTTTAGATAATCAAGAGGTGCAGTCTTCAAATAGTTCAACATATACAACGCCCACTGTAGGGCAGTTAGGGGTTTATTCTTTAGAAATTGATACAGGTATTTGTGTAACCACCTCAAATAATGTAAGCCTAAATCAAAAAAATGCGCCTAGTTTTACCATTACAGAAAACACTCCTTTAGCATCGGTATTATTACCAGGAGAAGCTATAGATATATCGATTACAGTAAATAACGCCGCTAATTTTGAGGTTGAATGGTATAAAGATGATAAAAGATTATTTGGTGTAGATGGAACGTCTTTAAATGTGAATCAGCCAGGTACTTATATTGCAAATGTTGTAGAAAAAGCTACAGGATTATGTTCTTCAGGCTTGTCATCACAGCCAATACGCTTGTTGAGTGTAAAAAGATTTGAACCTGTTATGATTACAGATGACAATTATGAAAGTTGTACCGCCACAGGTGTTGATTTAAAACTACAACAAGTGAATGTTATTGCTCAAGATGATAACGAGTATGTTTTAACATCGGAGCAATTAGAATTATTAAATTATCAATGGATTTTAGACGGTGTAAATATTGTTGATGCTACAGACAACAAATTAACACGTAGTTCATATACGCAAAACGGAATTTATACGTTAGGGATTAGCGCAGGACATTTAAATAATGTATCTTCTAGCGAATTAGATATTAAACTAATCGCTAAGCCAGCAGTAGTAACATCAGAACCGTCTTCAAACTCATTATGCCCCGGAGGTATTATTACCTACACAATAAAAGATGTAGTTGATGGTTATACGTATCAATGGTTTAAAAATGATGATCAAACAGCTTTAGCAACTGATGTAGCCGAGTTTGTAGTAGATGAAATAGGAACTTATACCTTAAAAATGACAGGTTTTGGTTGTGAAAAAATAATAGAAACACTAGAAGTTGTTTTGTTTGATGCAGCGGCTATTGTTGTAACACCATCAGAAAAGGTGGTGCTTAAAGAGGGTGAAAGCACTGCAATAACAGCATCAGGTGCAGAGTCGTACGTGTGGTATGAAGGTGAAAATATCGATGGGATGCTTTTATCAACAAGTGAAACCTTAGAGGTGACATCTTTAGGTTTTTATACTGTAGTAGCCACTGCAGGAGCCTGTGGAATAGAAAAAACAATTGAAGTGGTAGCTCAAGATGATCAGGTAATTGTACCAAATATTGTAACCCCTAATGCCGATGGTGTTAATGATACTTGGAGTATTTCAAATAAATATGCCTTTCAACCAACGATAAGCGTGCAATTATATAATGCCAACGGAAAAGAAATATTTAAAACAAATGATTATCAAAATGATTGGCCTTTTGAAAGCTTAGGCAATCAGCGAGTTTTTTATTATAAAATAATAAAAGAAAATATATTGATTAAAGCAGGAACAATATCTGTGTTAGATTAA
>DGBDCK_01415 Cell surface protein SprD
ATGATTAAAAGAATTACATTATATATTATAACGCTATTTTTTACCGTTCTTTCGTTAGAGGCACAGGTATCTAGTAGTGGGCAGCAGTACAATAGTTTTACTTCACGTAATTTTATGAAGTTTAATCGTTTTTTAACAGTGCCAACTTTTTCATCATTGCGAGAAAGTAAAACAACAATAACAGCTATTGCCCGTAACAGTAATATTGATTTTGAAGACAACCCAAGGTTGCATGTAGTTTCTTATGCAGGAAAAATGCGTGAAAACATAGGTGCAGGCTTTGCTATTTATCAGCAAGAAGTTGCAGGCATGAAAGATTTTGGCGCTATCGCGAATTACGCTCAGCGATTGCAGTTAAGCCAAAGCCTAGATTTAACTTTTGGTTTTAATTTTTTATATAGTAGAAGCAGTTTAGATTGGGCTAGGGTATTGGTGAAAAATAAAGAGGACTCTTTTTTAAGTAATTTTCAAGATATTCCTATTGTAATGCTACAACCTGCGGTAACCTTATCGTTTGGTAAGTTTGATGTAGGAGTGTTTTTTGAAAATTTAATTGATTTTAATTTGAAAAATAACGAATTAGCAACTACTTTTGGCGAAAAAACAATATCAGCTCATGCAATGTATTCTCACGAGTTTACTTATGCTTCAGGTATTTTTGAAGGTACAGATTTGAGAACATTAATAATTGCTAGAAAAGAAGGTACAGAAGGCTTTAGTGGTGCAGGTACTGTAATATTAGATTTGCCTAAAGCAGGTTGGATAAAAGCAGGTTACGATAAAACGTATGGTATGTCTGCTGGTTTAGGTGTTAATATTTCTGATAAACTAGCTATAGGATTTAGTTATGAAAAAAATAAATTTTCGGCAACGAATGAAGTTGGTTTGGTTTATACTTTAGGACAGAAAAGGTACACTCGAGAAATATCGAAGAGAAGAACGGGTAAAGTAAATATTACCTTGCCAAAAAGAAAACCTAAAAAACAACCTGTATATAAAGACGAAGAACATCATGATTTATCTGATGAACTTCAGCAAGCACAAGACTCTATTAATAATTTAAATAAAAAAGTAGATGAGGTGCTTCGAATTTTAAAAAATCAACCAGCACTAATAAAAGAGGTAATAAAAGAACCAAAAACATTTATTCCTAAGGAGATTAAAGGTGATGAAAAAGACACTTCTTTAAAAAGAAGATCAAAAGCACCTTGGCGTGAAAGTACTATTACGAAATCTGACGGAGGCGGAGGTGGAACGATGTATTATGTAGTTTCAGATAGGTACAGAAATAAAGAAAATGTAGAGGTTCTAATAGAAAAATGGAACAGATTAGATATAGAAGCTAAATATATTTACGACCCTACCGATAAATGGTATTACGTATATATTGACAGATACGCAAAAGAGTCGGATGCTGAAGATAAAGTGTACGATTTTAACGACAAAACCCGTCTGTTTGAAAATAACGACAAAAACGATCAATCATCAATAAAGATGAAAAAAGGAGGTAAAGATCCTGTTTATGTAGTTAAATTAACTATTGGTGAAAAAGGTGATTCATATAAAGAGCCTAAAAAACAACCAGCAGCAAGGGTAAGAACGATGTCAAACTCACAAGGAATTGAGCCAGGGTATTATTTACAAGTTTATGTAAATTCAAAAAAACCATTAGCAGACAGAAATGTAGACGAGCTAAGAAATGACGATATTGAAGCAGGATATTTTATAAATCCAACTACAGGTTATATGCACGTGTATATAGCAAAAACAGATAATAGAGAAGAAATTATCCGTTTATATAATAGCAATTTAGATGGCGCGTTTTATGATCGTAAAACGATAGTACATATAAAATAA
>DGBDCK_01420 T9SS type B sorting domain-containing protein
ATGATAAAAAAAATACTTTTATTAGCTAGTTTATTCTTTACACTAATTTCATTCTCGCAAAAAATAGATGCTTCATTAGAGCATTTAAGAGAAAATAAAAGTGTAATGATGGAAAGAGCAATGCCTTTACCATTAGGGCAGAGACCTTCAGGTTTTACGCAAAGTGATATTAATAAAAACTCTGCAGAGAAGGATTTAACTTTGCGAGGTAATATGACGTTTATAGGGAATAGTAATCTGAATAGAAACCTTAAAAAAACTAGAGAATATTGGCAAAATATTGATAGGGATAATGTTGTTGTAAGGCGTAGTGCTCAGGGTATTCAATTATATAATTTAGATGATGAGCCAAATACTTCTTATGACCCCTTAGATTTATTGATATATAATTTAAGAACAGGCGGAGCTTATTCATTAACAGGTAATGGTCAGTTTTACATGGATTATGTTGATATAGATGGTTATATTGATGAAAATGGAAATGGAAAAGATGATACTTTTTCATCAAGTAGTGCTACTTTAAATTTACCAGATACTAATACTAAGTGTTCACGTGTAGCCTATGCTGGTTTGTATTGGGCAGGGGTATATCCTAGTGAATTTTGGGAAAATGCTGTACCAAGGTCAAATGATTATGATAAAATAAAATTCAAATACCCTTCGTCAACGACGTATAAAAATATAACAGCTGATGAAATTATTTACAATGTAAACGAACCTTATATCTGTTTTAAAGATATAACGACTGACGTACAGGCAGAAGCAAACCCTAATGGAGTGTATACAGCAGCGAATATTAGAGCAATTAGAGGTTTTGCTAATGGTTTAGGAGGTGCGTCTGGTTGGGTAATGATAGTAGTATATGAAAATGATAATGAGTCAAGTAAGAAATTTTCAGTTTTTGATGGATTTGCTGCTGTTAGTAATGGAAATTCTCAGGAAGTAAAATTTACTGGTTTTAAAACTATACCAAAAGGACCTGTTAATGTAGAATTAATAATGGCTACTTTAGAGGGGGATAGTAATATTACAGGAGATGATTATCAAATTAAAGATGCAGCAGGCAATTATGTAAATGTATTTAACACTATTAGTCCTCAGGATAATTTCTTTAATGGTTCTATTAGTGTTTTTGATACTTATTTAGCTGGTAGAAATCCAGCTAGTACCAACACCCTTGGTTTTGACGTAGATCATATTAAAATAAACAATACTGGGAATAGTATTATAGGTAATAATGAGACAGAAGCAGAAGTGAAATTTACTTCGGTAGGAGATGTTTACTGGCCATTTTTAAACGCCATATCTGTAGAGGTTGTAAAACCTGAAATTAAATTAGTGAAAACAGCCGTAGATGCTACAAATACACCTATTACATCAGAAGTAGCTTTGGGAGGAGATGTGTATTATAATATTACTTTTCAAAATATTGGTACTGATAATGCTAAAAACACGGTAATTGTTGATGAATTAAAAACAACTGTAGATTTTGAAGATGTTTTAGGGAATATTGAAGTTTCTGATTCTCGTATAACTTATATATACGAAGCTTCAACAGTTTTAAATGGTGGAGGTGGAAAATTAACTTTTAATATCTCCGATGATTTAGTTAAGGTTAATGGTGCAGAACATTGGATAAAAATAAAAGTAAATGCAACTACTGATTGTAGTAAGTTAAGAGATGCTTGTGCGAACAAAGTAAAAAATCAGGCGGTTGCGACTTATGAAAGAGATGAGTCAAAGTTAAGTGCTTCAAACCCTGGATATGTACAAGGGTATAATACTTTAACAACATTAAGTTATGCAGGTTTAGAACCTAGTTGTAATTTAGGGGTTAAGGGAACTACTAATTTCACAATAGATACTAGTAAATGTAAAGGTTCTACACAGGTACTTTGTGGTGGAGATACTGAACTAAGTGCAGGAGCAGGTTTTGATTCGTATGAGTGGGTAAATACTGCAAACCCAGCAATAGTATTAGCTACAACTCAAAATTATAAAGCAACAAAAGTAGGAACTTATCAGGTAACTTCAATAGCACCAAACGGCTGTACAGATAAAACAGAAATTATAAATATAGTTGGTTCTAATTTAGCGACAAACCCTTTAAAACCTTTTGTGAATCAGGTGTTACCTATTTGTAATGGTTTTGAATTATCTGAAATATATTTATGTGGAACAGCTGATTTTAGAGAGATAATTTTACCTTTTGGGGCAAGTTTAGCAACGGAAGTAAAATGGTCTAAATTAGATGAAACAAAACCATGTGATGCAACCAAACCAACAGAATTACCATCAACAAATAATTGTGCTAATATTGGTACTAAGTGTTCTTGGGATGAAATAGGTACTAAAACAGGTAGAGAATTATCAAAGAAATTCGATAAAAAAGGACAATATAAATTAGAAGTTTTATACGATGGACAATGTCCTGCAACGTATTATTTTAATGTGTTTTCAGGAGCTTTAAATCCTAAGTTTGATAAAAAAAATATTGTTTGTGGAGCTAATGGAAGTATTATCGTAAATGGTGTGCCAAGTGGTTACGAATATAAATTGACTGCACCTAGTGGAAATACAATCCCTGTTAATGGTTTTCAAAATAACAATGAATTTAAAAATTTATCAGAAGTTGGTAATTATGATATAACAATTAAATTAAAAGGATCAACACTTGCATCTTGTAGTTTTGATTATATAGTAAAAATAGATGAACAAGTACTAGATTTAACAGTTGCCCCTGAATTTACTACTAGCTGTGATGGAAAAGCAATAATAACAGCACAAGTAAACGGTACCTTACCAGGTAATTATATTTATACATTATTAAATAGTGTTGGTGGAGTTATTGAAACAAAGGCAGCAACTTCTGATAAAAGTGTGACTTTTGAGGTAACAACAGCAGGATTGTATAGTGTAAAAGTAGCAACTGCTACGACTACTTGTACAGAGACAGTAATAACCAGAGTTATTAAACCAACTCCGCTTATATTAAACGCAGTAGCAACTAAAAATATTACCTGTACTGCAGGTTCATCGGCAGGGATAATAACTTTAGCAGGAGCTAATGGCGTACCAAATGCTACAGGCGACAAATATTCATACGCATTATTATCAATAGATGGAGCAGTTGTTAGCCCAAAAACCTATTTTACAGATACAACATACGATGTGGTAAATGGTACAGAGGGTGATTATATTTTTGAGGTTACCGATAGTAAAAACTGTACAGCAACGGCTACCGCTACAATTAGCGTAGAAGCGCCTTTGCAATTTTCACATACAGAAACCCAAGTAAATTGTAATAAGAAAGGAACTATAACAGTTGATGTTACTAATAATACGGGTTATAAATTAGGATATAGTCTTGATAATGCTACTTGGAAAACTACAGGTTTTTTCGATGGTTTAGATGCTACAGCAGCAACATTATATACCGTTTATATTAGAGCAACCAAAGGAACATATCAATGTAATTACCAAATACAAAATATTGCTATTACAGAAACTGGAGGTTTATCGGCAGGAAGTGCAGTTGCTACAGGTTTAGAATGTCGTTGGGAAAATACGCAATCTAGTCCAATAGGAACAATTGCGTTTACTGCGCCAACAGGAGGAACAGCACCTTTTACGTATTTTTATAAACTTGCTGCGGATACTAATTTTACATCAGTAACCTCTGGAAATACAGCTTCAGTTCCTGTTGCAGGAACATACAATACAAAGGTAGAAGATAAAAATGGTTGTTCTTTAGTTTTAGATACCGTTACTATTGATGCTTTACCAACAGCGCCAACTATAAAACATGAAATATTAATTTGTGGTAATACAGCAACAGTTATTATAACACCAAAAGATGCTTCTTATACTTATAGTATTGATGGTACAAATTTTCAAGCTAGTAATGTCTTTGAAAATGTACGTCAAGATTGGTATAAATTTAGCATAAAATATGGTAAATCGTGTACTGTAAAAACCCCGTATGTATCTCTTTATGGGCAACCACTGACAGGAAGTGTTACAGCTACTACCGATAGTGATTGTTCTGGTTCGGATAATGGAAGTATTACAGTTAATGCAAGTAATTTTCAAGGAGGAAGCTATGAATATTCTACGGATGGTGGAAATACTTGGGAAGAAACAGGAGATAATCCATACCGAATTGTAGGGCTAGCAAAAGGAGATTACGATTTAAAAATTAGAGAAACAATAGGAACAGCACCTAATCAAATTACTTGTGAAAAAGATTTAGGTAAACATACCATAGGCGAGCCGACTAAACTAGAATTAATAAATACAGGTATTACAACGCCTGCAACTTGTGTAACAGGGGCAACAATTACTGTAGAAGCATCAGGAGGAACACCACCTTATAAATTTAGTATTGACGGCGGTACTTCTTGGCAAAATGCAAATTCAAGTAATCAATATATATATACTGGTGTAGCAGTACGCGCTAAAAAATACCAGGTAATGTTATTGGATAGTAAAAAATGTGATGAATGTGGTTGTACCGATAATCCTTTTGAAAACGGAAGTTTTGAAGACCGTTATTTTAGAGGTTATTATCCTTATATAGCAGATGAGTCTAATTTTACAGGATGGGAAACTACCGCAGCCGATAATAAAATGGAGCTTTGGTACAAAAATAATTTTGAAGGTGTTCCTTCTTATGATGGGAGTGATAATTTTGTTGAATTAAACGCTAATACAGTAGGGTCATTATATCAAGAATTTTGTACAAAACCAGGTGATGTAATTAATTGGTCTGTTGCCCATAGAGGTAGGTTAGGACGTGATGTAGCTACCGTGAAAATTGGTAAAAGCCTTGCATCTGCTACTATTGAAAAAACAATGTCTGACGGTAAAACTTGGAAAGAATATTCAGGAGCTTATACTGTGCCAGCAGGTCAAACAACAACAGTAATTTCTTTTGATGCTGTAAGTACATTTACAAAGGATAAAAGTACTGGTAACTTTATTGATGCCGTAAAAATAGAAATTGTAAGAGCTACTTGTGTTCTTAAAGATATTGAAGTAACAGCTGCAGCGGCTGCAACACATACGGCAACAGTTACAGATAGTTGTACTGATCCTAAAATAGAAATTACAGCAACAGGAATACCGCCATATCAATTTACTATTGATAATGGAGCTACTTGGCAAACGTCAAATAATGCAACGTTTGTATTTAATACTACCAACGGATTAGCATTACCAACTACTACGGCTAAAGATTATCAGGTAAAAACAAAAAATGGTGGCGGTTGTATATCGCTAGTAAGTACGCTTACTGTTTATCCGAAGTTAGAAATAAAAACAGCTAAAACACCTAAAACTTGTACTAAAGATGCAACAATTACAATTACAGCATCAGGTGGAGATACTAATTATGTATATGAAATTAGCCCAAGCGCAGGAACAACAATTACAGGAAATAAAATAACGGTTACAGATGTTGGTGTTTCTTACACCGTTAAAGTTAAAGATAATAACGGAACAGGCGATTTTTGTACAGTAGAAGAAATTGTGCCAATTACCGAAATTAAAAGCCCAATAATAACAAATATAACTGCAACAGCATTAGATTGTACAGTAAATACAAAAGCAAGTATTTCTTTTGAAGTATCTGAAGGAAAAGCACCGTTTAGCTATACTGTACATGATGGAACATCAACAATAAAAACAGGAAATATAACAGGAAATACAGCTACAATTTCTGGTTTAACCGCAAATACTTATAAAATTATTGTTACTGATGCAAATAATTGTGCATCCGCAGAAATAAGTGAAAAAATTGAGGCGTTAGCTGCTTTAACTGATGGTTCGGCAGTAGCGACTAATTTAAAATGTAGTACTTCAGGAACTGTTTTTGGAACAATTACATTTACAAACCCTACAACAGGAACCCCAGATTTAGCAGGAAATTATACGTTTTATTATAAATTAAATGGAACACCTGTTACTGCTTTTCAACCAGTTGTAGGAAATTCAAAAACAGGATTGCCTGCAGGAACTTATAATACAAAAGTTGTTGATTCAAAAGGTTGTTCTTTAAATTTCCCTGATTTAATTATTGATGATTTACCAACAGTATTAACAACAACAAAACCAGTTACCTATAATTGTAATGGAAGCGGAAATGTAAAGGTTACAGTAACAACAACGCCAATAGCTACAGCAACAGCGCCAATAACCTATACTTTAGGAGCAGATACTAATGAAACAGGAGAGTTTACTAATTTACAAGTAGGAGATCACACGGTTTCTGTAAATTATGGAAGCGATTGTATATTGCCTGTTATTGTTGAGGTTAAAGCTGGGCAGAATTTTACGGCAGTGGCTAGTTTTGTTGAAAACCCAAAATGTAAAGACGGAACAGACGGAAAAATTAAAGTTGTCGCTTCTTTTGGCTCGGTGGCTGTAAATTCTTTTGAATATTCTACGGATGGAATTAATTGGACTCCTGTAATAAATTCAGATGAAGTTACAATTGATACATTTGGTGCAGGAAATCATATAATAAAAGTTAAAAATGCAACAGGTTGTGAAGATGATTCAAATGCAATAACATTAATAGCGCCAACATCAGCAGTAATTGTAAATCCATCAACAAAAACATTAACTAAAGAAATTACGTGTAATCCAAATACAGGAGCAACTATAACACCATCAGCAAGTGGTGGAAATGGAACTTATACTTTTGAGTTATTAGATAGTGCAAAAGCTTCTTTAGGAAATACGTTCACAGATTTATCTGCAGGAACTTATTATGTTGTTGCAAAAGATAAATTAGGCTGTAAATCAGTACCTTTTGAAGTAATTATTGCTGATAAAAAAGATGTTGAATTTACAGCAACAGCATCTGTTTGTCATACAGGAAGTGATGCCTCAATTGAACTTACAGATATTAAAGGAAACGATGCTAATTTTACTTTTAGTGTAGCTAAAGGAACATCAATAATAAGAACAGGAAGTGTAACAGGAACTGTACAGACAATTTCTGGTTTATCCGAAGGAACTTATAAAGTAACTGTTACTGATGGTTTTGGTTGTTCAAAAAAACAAGCTATTACAATTAAACCACAATTAAAAGTATCAGGAACAACAACACAGCCAACTTGTAAAGATGGAATATTAGATATTACAGCATCAGGAGGAAGTGGCGTAAATTATGTTTATGCGGTTGTAAGTGAAAATACAGCAGTAAAAGATGCGGATTTTAGTACAACAAAACCTACAACAATTACCGCAGGAATTTGGGATATTTATGTAAGAGATAATGGAGGAACAGGAACTTTAGGAACGGATTATTGTCAAGCAATATTTACGACCAATAAAGTAACTAAAATTCCAAACCCGACAATAGATACTGTAACGGCTATACAACCTAAATGTTTTGGTGAAAAAGGAACAATAAATGTAACAGTTTCAGGAGGAACAACAGATTACACAGTAACTTTAACAGGTTTATTAGCAACAACACCAGTACAAACAAAAACAGGAAGTGTATTAAGTTATAAGTTTGAAAATTTAGTTGCAGATACTTATACAATTACTGTAGAAGATATTAATACTTGTACAGGCACGGCAGCTTCTACCCAAGAAATTAAAGTTCCATCAGCATTAACAGGAGGTTTGGCTGCGCCTACCGATTTAGCTTGTGGCGTATCAGGAGGAAGTATTACGTTTACAAATCCTACGGGAGGAACACCAGACCCAGCAACAGGAAATTATACTTTTTATTATAAACTTACAACTGATGCAAATTTCACACCAGTTTTAGGAAATAATACAAATACGGTTACAGTAACAAATTTATCGGCAGGAGATTATTTAACGAAAGTAGTCGATTCTGAAGGTTGTTCTTTAGATTTAAACACAGTTACAAATCCAATTACAATAAAAGCATTACCAGCTGTACCAACTTTTGACCCTACAGCAATTACCTATAATTGTGATGGAACAGCAACTATTAAAGTAACACCTACAGTTGCACCAACACCAGTAACAGCATATAGTTATATGCTAGATAAAGATAAAACAACGACTAATAATACAGGAGAATTTACAGCTGTAACACCAGGTTCTCACACGGTTTCTGTAGATTATGGAAGTAATTGTTCTACGGATATTATTGTTGAGGTTAAAGCTGGTCAGAGTTTTACGGCAACGGCAAGTTTAGTTTCTCATCCAAAATGTAAAGACGGAACAGACGGAAAAATTAAAGTTGTCGCTTCTTTTGGCTCGGTGGCTGTAACAGAATTTCAATATTCTATTGATGGAGTATCTCCAACAATTTGGACTACTGTAAATTCAAATGAAGTTACAATTGATACATTTGGAGCAGGAACTCATACGATAAAAGTTCGACCAAATGCAACATCAACAAATTGTGATGTTTCTTTAACAACTCCAGAATTAAATAATCCATCAGCGGTAGTTGTAAATCCATCAACAAAAATATTAACCAAAAAAATTACGTGTAATCCAAATACAGGAGCAACGATAACACCAACAGCAAGTGGCGGAAATGGAGCAGTTTATACTTTTGAATTATTAAATAGTGCAAAAGCCTCATATTCTCCAGTAAAAACAACGACAACTACATTTACAAATGTAGCTGCAGGAACGCATTATGTTGTAGCAAAAGATAAATTAGGATGTCCATCAAAACCTTTTGAAGTAACTATTGCAGGTAAAGAAGATGTTGAATTTACAGCAACAGCATCAGCTTGTCATACAGGAAATGATGCGTCAATTACACTAGATGTTACCAAAGGAAACGGAACTTATAGTTTTGCTTTAACTGGAACATCAACAGGAGGAGGAAATATAACAGGAACATCACATACAATTTCTAATTTATCCGCAGGAACTTACACCGTAACTGTAACAGATGGTTTTGGTTGTGAATTGGAAGTAAAAGATATTATAATTAATGCAAAAATTACAGCAACACTAAGCACAACACAAGCAAACTGTAATAATGGAAGTTTGATAATAGCAAACGTAGCAGGTGCAAGCGGAGCAAATTATGTGTATGCCGTTGTAGCTGAAGGAAGTCCTGTACCTACTACTTTTATAGCAATAACAAATCCACTAACAACAGTTAGTTTATCTAAAGGAAAATACGATGTTTATATTAGAGATAATAGCGGAAATGCAGGTTATTGTCAATATAAAGAAACAAAAGAAATAACTAAAATCCCTGATTTAACAGCAACAGCAAAAACGCCAATACAACCAAAATGTAATGGTGAAACTGGTAGTCTTGTTTTTGAAATATCAGGAGGAAAACCAACTTATACTTATACTTTAAATGGGGCAGCAGTTCCAGCAACAGCAACAGTTACTGTAGTAGGAAATACGCATACAATTGCAGGTTTAGCTGATGGAACTTATAAAATTACTGTTACAGATGCAAATACTTGTACTGCTACAATTCCAACTCAAACAATTAAAGCTCCAGATAAATTAGAAAAAGTTGGAGATGCAACACCGATACATTTTACTTGTAAAACACTAAAAGGAGGAATTGATTTTGTAAATCCTAACGGAGGAACAGGCGTTTATACTTTTTCTTATAAATTAGACACAGCACCTGTTACAGCTTTTCAACCAGTTGTAGGAAATCAGCAGTTAGGTTTAGATGCAGGAACTTATAATATTAAAGTAAAAGATGTAAATAATTGTGAGATAACTTTAAACGATGTTACAATTAATCCATTACCAACAGCACCAACATTAACAGAATCGGTAGCTTATAATTGTGATGGAAAAGGAACGATTACAGTATTGCCTTCTAATTCGGCTTATACTTATACTTTAGATGATACTGCAAAAACAAGTAATGCAACAGGTATTTTTGCTGATTTAGATGCGGGTTCTTATACGGTATCTGTAGGTTATGGAAGTGATTGTTTTACAGATATTGATGTAATTGTAGCTAATGATAAAAAATTCGGTGCAAGTGTAACCAAGACGGTAAACCCGACATGTTTTGGAGAATCTGATGGTAGCATTACTATTGAAGCTGTAAATGCAACAGAATTTCAATATTCTATTAATGGAGCAATACCTATTGTTGTAAATTCTTCAAATAAAGTTACAATTTCAAATCTTGAAGCAAAAACTCATACGATAAAAGTTAGTCCAATAGGAATAACAACAGGAATTTGTGTAATTGAATTAAGTAAAGAATTAACAAACCCACTTAAAGTAGAAGTTACCGCAACAGTAGAGCAAGAAATTACGTGTAGCGCAACAGGAACAGAAGTTGGAGCAACCATAAAAGCCATAGGAACAAAAGGAACTTCTCCTTATACTTATGAATTGTTTGATAATACAAATACTTCTTTAGGAAATACATTAACAGGAATTACAGCAGGAACTTATACTGTTGTTGCTACGGATAAAAACGGAGCAGGTTGTGAGTCAGATCCTGTTACGGTTATTGTTAATCCGAAGAAAGACATCGTATTTAATTTAACACCAGAATATTGTTATGATGCAACTATCGGAAACGGAACTATCGTTGTTGAAATAACTAATGGAAATGGCAATTATCAAATTAAAACAAATACAGGTACTTGGCAAAATTTAACGCCAACATCAACTACGGCAACAACTGAAACATACACACTTACAGGTTTATCGCCAAAAGAACATACAATTACAGTAAGAGATAAATCGAATTGTGAAGTAGAAAAAAAGGTAACTATTAACCCTGAATTATCGGCTACGCATACAGCTACAAATATTAGTTGTAAAGATGGTAAAATTGTAATTATACCAAACGGTGGTGATGCGGATTATAAATATACAATAACGCCATCGGCAGGTACTTCAATTTTAGGAGATGAAATAACAATAACACAGCCAGCAACTTATACGGTTACTGTTCAAGATAAAGATGGATTAGCAAATGCGTGTTCAGTTGTTTTATCGGATATTGTAATAAAGGATGTGCCAGAAGTTAAAATTACAACAACAGCAAATCAACCACAATGTAACGGAAATAAAGGAAGTATTGATGGTGAAATTACTGCAAATACTGGGCAAGCTCCTTTTACAATTACTTTAAAAGATAATTTAAATGCTGTAATAGAAACTTTAACCAATCACACGTTGCCTAATTTTAGCTTTAATAATATTCCTGCGGGAACAGGTTATGAAGTTGAAATAACCGATAGCCTTGGTTGTACAGATACTAAAACTTTTGATTTAATAGAATTACCATCAATAGTTCTTAATATTGAACCTATTTTACCAGATAATTGTACTACAGATATAGCAAATACAGGTTTTGACTTTAATTTTGGAAGTTTAACTTTAGCTGATTACGCTCCTTATACTTTACAATACACTTTAGATGGAGATAACGGTACAGGTTGGACAAATATGAATACGCTTACGTCTTCATTAAGTGTAGCGCCACATCCAACACCTGGAGATAATTTATATAGTATAAGAAATTTAGCCCCAGGTTCACAACATACACCAGCAATTAGAATTTTAAATGCAGATGGTACTGTACGTTGTCAATTAAACAACGGTCTTTTTGTGATGCCTTATAGTGTAAACGGTGTAAAAATAGATATTACAGTTGCTCCCGGTGATTGTACAACAGGATATACGATAACAGTTGAGGCAATTCAAGGAGTTGGGCCTTATGAATTCTCTTTAACGCCAGACCCTATTAATCCATCAACAGTTCCAGGTTTTTTAACTTGGTATACTGCTGAAAATCCTAATTTATCAGCAACTAATACAAATATTCCTGGTTCTAATTATAGAAAAAAAATATTTACAAATATAATTCCAGGAGTCGAATATGATTTCTATGTAAGAGATGCTAGTAATTGTATTGCTGAAGCAAAAGATCAGGCAACTGTACCTACAAATACAGGTTTTAATGTTCGTATAACACCAACAGCTACAAACCATTCATGTCCTGGAATTACCGATAACGGTGAGTTATCATTTGAAATAGATGATACTGATGTCGTTTTAAATGGTAAAGAATTAAATTGGCAATTATATGATGGTCTTAATGATGTTCCTTTAACAGGGAAAAATGGTACAATATCAAATACAATAACATATCCTTTTACATTAACAGATCCTTTATTACAAGGGTTGTCATCTGGTTTATATTTTATTGTTATTGAAGATGCAAATAATGGTACAGCTCCTAATGTTTGTAAGTGGGGAAGTAAAGATGTCCAAATATTTAAAGGAACTCCTTTTGCTGGTAACTTAACAAAGATAAAAGATATTACTTGTGCTTCACCTGGTCAAATCAGAATTGAAAATGTAAACGGAGGTTTTGGAGATTATACTTATACTGCAACGGCAACAGGCGGGGTAATACCAACTGTTAATGGAAATATTGTAAGTGTGCCATATCCTTCACCAGTAACAGCAACAGTTGATGTAACAGTAACAGTTACTGATAAAAATGGTTGTGGAATAACTTTAGCTACAGAAACTTTAGATGTAAGCCAAAGCCCAACAATTAACGCTGTAACGGTAAATAGTTGTGGAGCTGTAAATACTATTGATATTAATACAACAGACGGATTAGCTCCTTATAGATATTCTATTGATAATGGCGTAACTTTTACCGCACCAGTAAGCACAGCAAACCATACAATGAATGTTTCTGATGGTTTAAATCAAACATTAACAGTAAAAGATGCAAACGGTTGTACTGCTACTGAGACATTTAATGTTTATGAGGATATTACATTTTTTATCGATAAAAATACAACACCAAATTGTACTCCTACTAATAAAAATAGAGAAGTAAGTATAAAAATACAAACAGGTTCAGGAAATTATGAATATATTTTAGATGGAATTGGCGGAAGAATAGCTGTAACAGGAAATCCTGCAATAATTAATTTTACAGGATTAATATCAGCAAATCATACGATTGAAGTTTTTGATTTGAATACAACACCTAATTGTTCAAAATCATTAACATTTACTGTACCAAAACCGATAGACCCAGTTTTTACAGCGAATATCACTAAAAATAAAAGTTGTAATGGAGCTAATGGCGGAGAAATAACATTAACAAGTACTGAAGCTTTAACATATACGATAAGCCCAGATCCAAATTCTGCTGGAAGTATTACAACAAATATATTCTCAGGTTTACCACCAAATACCTATACCGTAACAGGAAAAGGAACTAACGGTTGTACAACTGAAATTAAAGATATAATAATAACAGAATTTAAAGCAATAACAGTACCTACACCAACAGTAACAGAATTTGCGTGTACAACAGGAACAAATACAAGAAATAGTGCAACGGTAAAAGTTGATAAAACAGCCATAACAGAAGGAAGCGGAACATACACAAAAGCAGTATTTGTATTTACGCCATATTTAGCAGATGGAATAACACTTGGAACACCAGAACCTGCAAAAGATTCAAATACTTTTGAATTTACTACGGATAATATTCTAGGTGGAAAAGTTGATATAACTGTTTATGATGACCAAGGATGTTCAGGAAAAACAACAACATCAGCAATAATAAAACCTTTTACACCGATTGCAGATTTATTAGCAATACCAAAAACACCAATCACTTGTTCAGCAAATGAAAGTATTGAAGTAACTTTTACAGGAATTGCAACGGAAATTAAAGTCGTAGATGCTAATGGAATTAATTATAATTCAACGCCAGCAACAGCATCAGCATCAGGAACAATATTTACAGGTTTACCAGTAGGAAAATACACAATAACGGTTAAACAAGCAACAGGTTGTACTTATGAAATTCCTCATACAGTAAAAGAAATTCCTGCTTATACTATTCTTCTTTCTGATAAAGTACCTACAACTTGTGTAGGTTCAAGTACAGGAAGTATTAAATTTGATGTTGATAATTATACAGGAAATTATGATTATACAATAACAGAAACTATATTAGGAACTGTAAAAACAGAAACAGGAATTACAGCAGGAACACCAAAAGAAATTGCAGGTTTAAAAGCAGGAGATTACACGGTTAATATAACAATTGGTACTGCTCCAATTCAAAACTGTACAGTTACTCCAATAGATTTTAAAATTGAAGATGCTCTAAATGGAAAATTAGAAGTAAAAGCAGAAGAAACATCAGCAGTAAAATGTAAAGATGAAGCAAATGCAACAATTACTGTAACCGAAACAAAAGGTGGTTGGGGTAGTTATGAATATCAATTAGAAATAAAAGATGCAATAGGAACAAATTATACTGTTGTAAAAAATGCTTTATTAGTTGATATTAATTTTGTAAATAACGGAAATAATAAAATATTTACAGGTTTATCTCATGGAACTTATAAAGTAAAAGTAAAAGATGCTTTAGGGTGTATTTCAGAAATTACTGATGCGATAATAATTACAAACCCAACAGAAGTTAAGTTTATAGTAACTAAAGATGATACGGTTTGTGATGCGAATATCGCAGGAAGTATTACTGTTGATTTAAAAGATGCAGTATCAGGATTAGCAGGCGGAAAAGCTCCTTATACTTATACTTTAACAAATACAACTTCAGGAGTTGTAAAAACAGAAACTATAACCGATACAGAATACACATTTACAGGTTTATCAAAAGCAAATTATACGGTAAGCGTAAAAGATGCAAACCAATGTGTAGGAACAGGAACTGCGGATATAGAAATCTTTGATGATATTGTATTAAATGAGCCAACACTTGTTACAGGATTAAAATGTCAAACAGGAACAGGAGTTTCTCCAAATACGAATACAAACGCAGTTTACAATATAAATGTAAGTGGCGGAAGTGGAAACTTTACCTATGGAATTAAAAAAGGTACTGTTGTAGAAATAGCAGCAGGAACAACATTAACAAATACAACAACTTTTACAACAAGTGTAGCAGGAGATTATACGATAACAATTACAGATACAGGAGCAACAGGTGTTTGTTTAATACCAATAACAAAAAACTTTACAGTTGAAGAATCTGTTAAGCCAGAATTTACAGTAGATGCGACTAAAACGGATATTTGTTTTGGAAGTTCAACAGGTGTAATTACTATTGATGAATTACCTAAAGTTGGAATTAATTCTGTAACATATACGATAAACCCTGACCCAAATAATGTTGGAAGTATTACAACAAAAATATTTAAAAATTTACCTGAGGATGATTATACAATAACAGCAACAGGAGATAACGGTTGTACATCAACTCAAACTGAAACAATAACACAAACACTTGAAGTTAAAATTGAAGCAAATGCAATAAGTGATGTTGTATATAATTGTAATACTACAAATCCAATGGCAACGATAACTGTTGATGAAAATGAATTGTCAGGAGGAAATCCAAATAAAAATTATAATGTAGAATTTGTATATGATAATGGAACGCCATTAGATAATACAGATGATGTAACACAAGCCGTTCCAAATGTTTTTGAATTTTCTACAACAAATGTTTTAGGAGGAGAAGTTAAAATTATCATTTCTGATGACCAAGGTTGTTCATCTGCGGAAGAAGAAGTAACAATTCCAGCTTTTGCACCGATTTTAGATTTAGAAATAAAAAAATCTGATATAACTAAAATAACTTGTTCAGCAAATGAAAGTATTAAAGTAAGTTTTACAGGAAATGTAAAGGAAATTAAAGTTGAACATACAGATGCAATAGTTTATTCACAAACAAAAACTCTAGTAAGTCCTGCAACATCATTAACATCAGGAACAGAATTTACAGATTTACCAACAGGAAATTATACCATATCAGTAACCGATGCAGTAACAGGTTGTGAAGCAACAACATTCCATACGGTAGAAGCTGCACCAGTTTATAATGCAGTAATTACAAACCCTGTAAATGTATCTTGTAAAGGAGGTACAGGAACTGCAATTTTAAATATTCAAGAAACAGGAACAGCATTACCTTATACAGGTGCTTATGATTATGAAGTATTTAAAGTAGGAGAAACAACAGCTACAAGTAATGGTACAGGAACAGGAGGAACACTAAACACAATTTCAGGTTTAAAAGCAGGGAATTACACTGTTAAAATTACGATGAAGGCTTCTCCAAATTGTTCGTCAATATCTAAAGTCTTTGAAATTAAAGAACCTGCAATTATTTTAAGTGTAAAAGGAACACCAACAAAAGTAAGTTGTATCGGGCAAGAAGATGGAACAATTACTGCAACAGCAACAGGCGGTTGGAATAGTTCTTATGAATATCAATTAGAAGATACTTCGGGAACTGCTATTACAGTAAAAGATGCTTTAGGAGCTGATGTTATTTATGATTTTGCAAATAACGGAAGCAACAACATCTTTGAAAACTTACCTGCAGGAACTTATAAAGTTAGCGTAAAAGATGCTTTAGGTTGTGATGTTAAATCTGTTGATGAGGTAAAAGTAGAAAACCCAACGAAAGTAGAATTTGAAGTATCTAAAGATGATACAATTTGTGATAATAAAATCGGTGGAGAAATTAAGGTAACAGGTTCTGGCGGAACAGGAACTTATACTTATACCTTAACAGATGATTCAATTCCTGCAATAGTAAGAACACAAACAGGAGTTACAGCAGATTACACATTTACAAATTTACCAGCAGCAAATTATACGGTAACAGTAAAAGATACAAACCAGTGTAATGGAACTGTAAAAACATCAGGAAATGATACACTAGAAATTTTTGAAAATATTGATTTCCCAACACCAACCTCTACAGATCTATTAACATGTGGTACAGATGAGGTAACGTTTAATATCGTTGCAAGCGGAGGAAGTGGAACTTTTACCTATGGAATTGTTAAAAATGAAGTATCTGGAGATATTGAGAAAGTAAAAGTAGGAACACCATTAACAAATACAACAACTTTTAAAACAAGTAAAGCAGGAACATATACTGTAACTATTACAGATACAGGAGCTATAGGTAATTGTTCAACTCCAATAACAGGAACGTTTACTGTTAATGAACCTGCACAGCCAGATTTTAATCCAACACCAACTACAAATAATATTTGTTTTGGTAGTTCTGACGGTGTAATTGCGGTTAATGAAGTTTTTGTAGCAGAAGTGAACCCTGTAAAATATACAATAAGTTTAAATGGTGGAACTTTAACTTCAGCTCAAGGAAATTTTAATACTACAACAAGTAGTTTTGAAAATCTTCCAGAAGGAACTTATACAATAACAGCAAAAGGAGATAACGAATGTCCGACACCTAAAGATGTAAAAATTGAGCAATTAGATAAAGTTATTCTTAATTTATTAGCAGTAGATATACAAAACACAATAACTTATACTTGTGATGTAGCAAACCCAAAGGCAACGATAACTGTTGATGAAAATCAAATTTCAGGCGGAAACGGAGACGTAAATAAAAATTATAATGTAGAGTTTGTATATGATAGTGGAACGCCAACAGATAATACAGATGATGTAACACAAATCGCTTCATCAACCTTTACATTTACAACGTATAATGTTTTAGGAGGAACAGTTGAAATTAAAGTTACAGACGACCAAGGCTGTGATTCAGATATAAAAACAGTTACTATCCCTGCTTTTGCAGCGATACTACCAAGCGATATTCAAATATCACATACACCAACTTGTGAAGTTGATAAGCAAAGTATTACCGTTAAATTAAATAATTTAGATCCTAGAATAATAACAAAGATTATAGTTGAAATTAAAAAACCTGATGGAACTATAATTTCACAAGAAACTCCAAGAACATTAGCTACTACAGGAACAGTTTTTAACAATTTACCTGTAGGTATTTATACTATTTCAATCGAAGATCCAGTAACAGGATGTGTTACAACAGCGCAATCGTATAGTGTTGAAGAACCTGATTATAATGTTCTTTATTCTAGTATTGAAAACACAACTTGTACAGGTTCGGCAACAGGAAGCGTGGTTATAGATGTTCAAAAAGGAAATTCACAAGAATTTTATACAGGAAAGTATGAATATGAAGTTTTAGATTCAGTAGGAAATTCATTAACACCTAGTCCAATAAAAGCAAATGTACAAGCAGCAACAGGAACAACAAACCCGCTTAAAATTTCAGGTTTAAAAGCAGGAAGTTATGTTGTGAAAATTACAGATATTGATAATGCTACAGCGTGTAGTTTTACATCCGAAGTATTTACAATTATAGATGCTCCAAATGGAAAATTAGAAGTAACAGCAGATATTTCATCAGAAATAACTTGTAATAACGATAACAATGCAACAATTACTGCAACAGCAACAGGCGGTTGGGGAAGTAATTATGAATATCAATTGGAAGATAATTTAGGAAATACTATTACAGTAAAAGATGCTTTAGGAGCTGATGTTATTTATGATTTTGCAAATAATAAAGGCAATAACATCTTTAAAAACTTACCTGAGGGAACTTATAAAGTTCAGGTAAAAGATATTTTAGGATGTGACAACGTATATTCTAAAGAGCAAATTATAGTAAACCCAAAACCAGTTACTTTTAAAACAGAAATGATTGCCAATATTTGTTTAGATACAAAACCAGCAATTAAAGTAACCGCACAAGGAGGTTCAGGGGAATATATTTATACATTAAAAGATAGTGCAGGAATCGAAAAAAGTATTACAACAACTTCTTTAACACATACTTTTGAAAATTTATCTGTAGATAATAACGAAAATTATACGGTAAGCGTAAACGATGTAAAAGGATGTGTCGGAACTCCTGAAACAGTAAATGCAGATGTTGTAACAGTTTATCCTGAACTTGAGTTTTATTTAACGCCAGGTAAATTAACCTGTCAATCTGATGGAACAACTACTGAAAATGCAGAGTATATCATAAATGTAACAGGCGGAAGTGGTGATTTCGATTATTCAGTTATTGATAAAAATGATGTGAATAACATAGTTGCAGTTATAACAGGAACAAATCCTCCAACTTTTAGCATCGAAGATGCAGGAACGTATATTCTTAAAATTACAGACAATAAAGCAGAAATTACCTGTAATTCAATTACAAAAGATTTTATAGTTGATGATAAATTAGTACCAGATTTTGAACCACAAATACTTGTAAATAATATTTGTTTCGGAAGTTCTACAGGTGAAGTTTTAGTAAAAGAAACATCAAACGGAATTAATCCTTTAGAATATTCTATAAGTACAAACCCGATAATAACTTTACCAATTGGAGAGTTTAAATTCACAGGATTATCAGCAGGAACTTATACTATTACAGGAAAAGGAACAAACGGCTGTATAGAAACTGAAAAAGATGTAACGATTATTAAAAAATCAGAAATTACTATTGATATCAATAAAATATCGGTAACGCAATTTGCTTGTGCAACAGGAGCTAACCAAACAAATATGGCAACGGTAACTGTTACAGATGCAATTAAAGGCGGAATAGTTCCTGGAGGAGTTCAAAAGATTAACAGAATCGTATTTGTGTATGATAACGGAACACCTTTAGATGCTACGGATGATATTGAACAAGATGAAAATGATTTGATCTTTAATATTGTTAATAATAATAACGATATTAAAGCAGGAACTGTTACAATTACGGTTTACGATGCACAAAATTGTTCATCAGCAACAACAACAGTTCCTATTGATGCTTTTCAAAAAATAGGAGATGCAGAAATTAAAATAACTCAGAAATTAGATTGTACCAATAAAGAAACAATTACTGTAAAAGCAAACCCTAATATCGCAAACTTAATTTATACGATAAAAGGAACGAATACAACTTATGATGATGAAAAAACAATTGTTTCTGCAACAGGTATTGCAACATTTACAGGTTTAGATACGGATGTTTATAACATAACAATTACAAACCCAGCAACAGGTTGTATATTCACAACAAGTCATACTGTAAAAGATGAACCAACATTTAATATCAAAATTGGTGGTAATAAAAGAACTTGTTTTGATGCAACAGGAATTGCAACAGCAACAGTAACTTTAGATATTGAAACTATTATTGCAGATGCTGATTACACAGGCGCTTATACTTATGAAGTTGTAGATAATACAGGAACTTCATTAACAGCTCCAATAACAGGAAACGGAACAGGCGGAGTTCAAAATATGATTTCAGGCTTAACTGCAGGAACTTATAAAGTAAAAATAACGATGACCGATGCTCCTGGATGTGATGTTTTATCTGAAGAATTTACGATAAAAACGCAACCTGAATTAAACTTAGATGATAGTATTGTAACGTTTATCAGTTGTAATTCTGGCGAAGGAGCTATTATTTTAAAAGCCGATGGCGGTTGGGGTAATTATGAATATCAATTAGAAGAAGCAACAGCAGGTATAGTAAAACCTTTTAGTAAAAATAATAAATTTGAGAAATTACTAGAAGGAATCTATACTGCAACGGTAAGAGACGTTAATAACTGTGAAGCAACGTTTGATTTTGTATTAGAGAAAGGAGTAAAATTAACTGTGAAAACTGAAGTTAAAAATAATGTTTGTGAAGGTGAAAAAAATGCAAGTATTAAAGTAAACGTAATTGGTGGCGGGCAAACGCAAGACACTTCAATAAGAACTTACAGTTATATTTTAAAATACCCGACTGAATTAGGTGGACTAGAATTAGAGCAAACCTCAAATATTTTTACAGGCTTACAAGCAGGAAATTATCAAATAAGAGTGATTGATAATAAATACGGTTGTACCACGGGTAAATTAGAAAATGTTAAGGTTGAAATTAAAGATCCTAATAAAGTAATAATATCATCTGTAAATATTACAGAAGATATTACTTGTAATATTCAAACAGCAAGCGTTGAGGTTACAGCAGGTGGTGGAAAAGCACCATACGAATTTAGTACCGATGGAATTAATTATACAGCATCAGCAAGTACTACTTATGAATTTACAGGGCTTAACCCAGGGTTAAATACATTTTATGTAAAAGATGCTGAGCAGTGTGTAACAACAACAACCGCTACAATTGCTGAATATGTAGATTTAGAAGCAACTTTAAATGTAGATTTAGGTTTTATTACTTGTGAAGATGATAGCAACGGAGTGTTATCGGCAACAGTAACAGGTGGTTTTGGAAATTATGAATATCAGTTATTAGCAGGAAATGGTGTAGCAATTACAGGAGTTTGGCAAACCTCAAATACTTTTTCAGGCTTAACACCAGCAACCTATAAAATTAAGGTAAGAAGTACTAATAGGTTTGGTAAAGTTTGTGATAGGACAACAAATGAACATAAAATAGAAGAACCTGAAGAGTTAGAACCTTTTATTAAATCAGTGGAACATGTAACCTGTAATGGTGGAAGTACAGGTGTTATTGAAGCATCGGCAATGGGTGGTAATTTAGATGAAAATGGAAAAGGAAAGTATGAATATAATATTTACACCATTCCATCAAGCGCTGAATATCCTGAAAATAAATTTGTTCAAAGTGGTGTGTTTACAAACTTACCTGCTGGAGAATATTATATAATGGTAAAAGATGTTATTCGTGGTTGTATTTCGCCAGACCCCGACAAAGCACCAATAAAAGTAACTGTTAAAGAGCCAAATGTTTTAGAGATAAACCCTGGAACGATAACTCAACAAATTTGTATTAATGATGCAACACCAACAATAACAGTTAATGTTACAGGAGGAACACTGCCTTATTACATCAGTATAAACAATGAAGATGAATTTGAAGCTCCATTTGATTCAAGTACAAATCTAATTACCTTAGGAGCAAGTGAAGGAATTGAAGCAGGAAAAAAGTATTCAATTAGCGTTCGAGGAAAAGACGAAGGTTGTTCAGTAGCAACCTTAGCTACACAAACAACAACAGAAGCTATTAGTTTAGAAGTAGAAGCCGTTTCTAATTATACTTGTGATTCAGGGAATTTTATCAAAGCCTTTGTTGCTGATAAATATAAAGATGATGTAATTTTTACTTTAGATAACGGTATAAATACTCCTTTAACTAATACAACAGGTGAATTTATAGATGTAGCACCAGGCGATGGTTATAAAGTAACGGCAACGCATAATGCTTCTAGTTGTACAGAAACTTCTACGGATGAATTTGATATTCAAGACATTCAGGCATTAGCAATGACTATTGATGATTCTGAAAAAAATAAATTAATCGCCAATGTTAATTTCGGTTTACCGCCATATAACTTTACTCTTGACGGCGTAGATTATGGACAAGACAATGAGTTTACCATTTTACAAACCAAAGAATATGAAATTAAAGTAACCGATGCTAGAGATTGTGAGGTAATGCTACTTGTAACAGGAAGATATGTAAGTATAAGCGTATTGAATTTATTTACACCAGATGGTGATGGAATTAACGATTTCTGGTATCCTTTAGAAGTAGAAAATTATCACAATATAAAAGTGTATATCTATGACCGATACGCTCGTAAAATTCAAAACTACCAAGGATTAACTCAAGGATGGGACGGAACTTACCAAGGGAAACCATTACCAGCAGGAGATTATTGGTACACTATTTATTACAATGAATTATCAGGAGAAGAGAAAAAATTAATGGGTCACTTTACTTTATACAGATAA
>DGBDCK_01425 Cell surface protein SprF
ATGAGAAAAATATTCATAACAATAAGTATTCTAATTTGTAGTGTAAAGTTAGTGGCTCAGGAAATTAATTTACCACAATATGTAAGCCACATGGCAGATAATCCATTTTTAATATCGCCAAGTTATGCTGGTATTGGCTCGGAATTTAAGGTTCGATTAAATGGGGTAAGTCAGTGGATTGGGGTTAAAGAATCTCCTGACACACAATCGTTAATTATAGATGCCCGTTTGGCAGAGCGTTTTGGTGGTGGTATAACTGTTTTTAATGATAAAAATGGGTTTACAAGTCAAAAAGGAATTAAATTATCGTTGGCAAGTCATTTAACGCTAAGCCAATTTCACGATAGTTTTTTATCCTTCGGATTAACCTATAATTTTGTACAATTTGGTATTGACACCTCTCAAAATAATTCAGGGCAATTTGTATCAAATATATCAGAAACAAATTCTAATTTTGATGTAGGGCTGTTGTACCGTTACGAACGTTTTAGTATTAGTGTAAACGCAAATAATATTTTAGATAAAAAAATAGACAATCTATTAACAAGTGAGCCTGAATCTTTAGGGCGTTATACACTTTATACTTCCTATGTTTTAGCCAGAATTAGTAATAAGATAGAAATAGAACCCTCTATATTTATAGAATACTATGAATCTGACAAAAGATCAAGAACAGATTTGAACGTAAAGGTTCGAAAAGGTATTTATGATGGTTATGTTTGGGTAGGGGCAAGTTACACCTCATTAAATGATCAAATATTTAAGCCTCATGCTATTGCACCTTTAGTAGGTTTAAAAAAGAATAATTTATATATGTCGTACGGTTTTAGTATCGATTTAAATAAAACACAAAATTTTAATTACGGAACACATATGATAACCCTTGGTTTTGATTACGATAGACGCCCAAGTTTAGCTAGATGTACCCAAAAAATGATTATTTTTTAA
>DGBDCK_01430 Pseudouridine synthase
ATGGAAAATCAAAATAAAGTTTCAGTAAATCTTAATAAATTTATCAGTAGTACCGGGTTATGTTCTCGTAGAGATGCTGAAAAATATATTAGATCAGGTAGAATTACCATCAATAAAAATGTAGCACAATTAGGAAATCGAGTTTCTAAAGGAGATGATGTTCGGGTTGATGGCCGACGTTTAATAGTAAAAGAAACGATACTTTATATCGCTTTAAATAAACCCGTAGGTATTGTTTGTACGACCGATAGTCGAGAAAAAGACAATATTGTAAAGTTTGTGGGGCATCCCGACAGATTATTTCCGATAGGTCGTTTAGACAAACCATCCGAAGGATTAATTTTTTTAACCAACGATGGCGATATTGTTAATAAAATTTTAAGAGCAGGAAACAATCACGAAAAGGAATATATTGTTACTGTTGATAAAAAAATAACTGACGAGTTTATTGCTAAAATGAGTAACGGAATCCCGATGTTAGGAACAGTAACTCAAAAATGTAAGGTTGAAAAAATAACAGATTTTATCTTTCAAATTACCTTAACTCAGGGTTTAAACCGTCAAATTCGTAGAATGTGCGAATATTTAGAGTACGAAGTAACGAAGTTACAGCGTAATCGTATTATGAATGTTGGTTTAGGAAACTTAAAACCTGGAGATTGGCGCGAGTTAACCGAAGAGGAAATGAACGAAATTAATCAAATGATTTCAAGTTCGTCTAAAACCGAAGAAGCTTCTGATTTTAAGAGTGATAAGTTGAAACAAAGCAAGCTAGCAAGGGAAGAAAATCAAGCGAGTAAATCAGGTCAAGCAAGTAAATCAGGTCAAAAAGGGCAGGCAAAACAAGCGAAAAAAGCAAAGAAAAAAGAGCTAGTTAACAAAAAAAGTGCTGCTTTTAGAAAGAATTCTCCTAAAACCATACGAACTGTAAAAGCAAGTGCAAAAGGAAAATCGGCAAGAAGACGTAAATAA
>DGBDCK_01435 Queuine tRNA-ribosyltransferase
ATGCAATTCGACTTAAAAATAACAGACCCAAAAAGTAAAGCCCGCGCAGGAGTTATTACTACAGATCACGGAATTATTGAAACACCAATTTTTATGCCAGTAGGAACTGTTGGTACAGTAAAAGGTGTGCATCAATCCGAACTAAAAGATGAAATAAACCCAGATATTATTTTAGGAAACACCTATCATTTATATTTGCGTCCAAAATTAGAAACTTTAGAAGCCGCAGGTGGTTTGCATAAGTTTATGAATTGGGATCGCAATATTTTAACTGACAGTGGTGGATATCAAGTATATTCATTATCAGGAAGAAGAAAAATAAACGAAGAAGGAGTAGTCTTTAAAAGTCATATTGATGGTTCTTCACATTTTTTCTCACCAGAAAATGTAATGGAAACTCAGCGTACTATTGGTGCTGATATTATCATGGCTTTTGACGAATGTACGCCATATCCTTGTGATTATAACTACGCAAAACGTTCTATGCACATGACGCATCGTTGGTTGAAGCGTTGTGTAAATCACTTAGAAAAAGTACCTTTCAAATACGGGCATAAACAAGCATTTTTCCCGATTGTTCAAGGAAGTACTTATAAAGATTTAAGAAAACAATCTGCAGAATATATCGCATCCGTAGGAGCAGAAGGAAATGCCATTGGAGGATTATCAGTAGGCGAACCAGCCGATGAATTATACGCAATGACCGAAGTTGTAACGGCTATTTTACCTGAAGACAAACCTCGTTATTTAATGGGAGTTGGTACGCCAATTAATATTTTAGAAAACATCGCACTAGGTATTGATATGTTTGACTGTGTAATGCCAACACGTAACGCTCGTAATGGAATGTTATTTACCGCACACGGGTCTATTAATATTAAAAATAAGAAGTGGGAAAATGATTTTTCTCCTATTGATGACATGGCAATTACCTATGTAGACACTATGTATTCTAAAGCATATTTACGTCACTTATTTGCGGCAAAAGAAATGTTAGGAAAGCAAATTGCTTCTATTCATAATTTAGGATTTTATTTATGGCTTACAAGAGAGGCTAGAAAGCATATTATTGCTGGCGATTTTGTACAGTGGAAAGATAAAATGGTCAAACAAATGGATAACCGTTTATAA
>DGBDCK_01440 Permease
TTGGCAACATTTCTATTCACCTTATTAATATTAATACCTATTGCGGTAGCTATTGATATTGCCGAGAAAATAGACAAGTTTTTACGAGAAGAAACCTTAACATTTTTTGAGGTTGTAAATGATTATTATGTGAATTTTATTATTTACTACGCCAATACATTTATGCCCTTGGCATTATTTATTGCGGTAATATTATTTACCTCAAAACTAGCAAACAATACCGAAATTGTAGCGATAAATGGATCGCAAGTATCTTTTACCCGATTTTTATATCCTTATTTTATAGGAGCAACAATTGTGTGTTCGGTGGCTTTATTGATGAATCATTTTTTTGTGCCATCGAGTAGTAAAACCAGAAAGAAGTTTGAAAGAACCTATTTAAAAAAGCGAAAATATTCCGATCATACCATTAGAGAGTTTAGTTTACAATTAAATGACAGTACGTATATTTATCTTCAAAGTTTTGATTTAAAAAGAAATACAGGCTATAATTTTACCACTGAAATTTATGATGGAATTCAATTAAAACAGCAACTATCGGCCGATAATATTAATTGGAGTGAAAAAGACAGTACTTTTAAGCTTTATAATTGGAAGTTAAGAAAAATTTTCAAAGCCCGTGACAGTATTTTTTCAGGAAACAATGTAGATACCACCTTTGCTTTTACCCCTAAGGACTTTAACTATAAAAATGTAATGGCGCAAGAAATGCGAACACCAGAACTAATAGAATTTATAGAAATGTCTAAAAATAGAGGTATTAAAAACTTAAATATGTATTTGGTTGAACTGTATAAACGTACCAGTTTACCAATAGCCTGTTATATTTTAACCTTAATTGCGGTAGGCTTGGCATACAAGAAAACTCGAGGAGGAATAGGAGCTAATTTAGCGTTAGGTATTTCGTTAATGTTTCTTTATGTATTCTTTTTAAAGGTCGCAGAGGTACTAGGAGCAGTGGCAGGAGCAAACGCCTTGCTAAATGTGTGGATACCAAACATCGTTTTTGGTTTGTATTCACTTTATTTATATTTAAATGGAAGAAAATAA
>DGBDCK_01445 Permease
ATGGAAGAAAATAAGTTAAAAAACTATCTTCATTTACACTTCATTGTATTTATTTGGGGTTTTACCGCCATACTTGGTGCGTTAATTTCAATAGATTCAGTACCCTTAGTTTGGTATCGAATGTGTTTGGCGGTGGTTTTTATAGCTATTTATTTTCTTTTTCAGAAGATATCCTTTATAGTTGATAAAAAAGGACTTTTAAAATTTGCTATTTCAGGCGTAATTATTGCCGTTCACTGGGTTACTTTTTTTGAAGCGATAAAGGTTTCAAACGTATCGGTAGCCTTAGTAACTATGAGTACAGGCGCTTTTTTTGCAGCACTTATTGAACCCTTATTTTTTAAACGAAAAATAGCCACTCTCGAAATTGTATTAGGCTTGCTAATTATAGGCGGTTTATACCTAATTTTTAATTTTGAAAGTCAATATACCTTAGGAATTATATACGCCTTGATATCTGCTTTTTTATCGGCATTATTTGCGGTTTTAAATGGCATTTTTATCAAGAAATATGAAGCAAATATTATTTCATTTTATCAATTATTATTTGGTGCTTTAGCCATTACTTTGTATTTGATTTTTACCCAGAAATTTACTGTTGATTTTTTTCAGATACCAACAAACGACTGGTTGTATTTACTGCTTTTAAGTAGTATTTGTACGGCATATGCGTTTATTGCATCGGTAAAAGTGATGAAATACATAACGCCTTATACGGTGATGTTAACCATAAATTTAGAACCTGTTTACGCTATTATTTTAGCCTTAATAATATTTGGTGAAAAAGAACAAATGAGTGCTGCTTTTTATTACGGAGCAGTGGTTATCTTACTAATTGTTTTAGCCAACGGCATTTTAAAAAACAGGAGTGAAATAAAAAAGAAATTCACTAAAAAATAA
>DGBDCK_01450 Acetyl-coenzyme A carboxylase carboxyl transferase subunit alpha
ATGTTTGCTTTTACAAACAACAAAAATATAATCAAACTATATATAATGGAATATTTAGATTTTGAACTACCTATAAAAGAACTAGAAGAGCAGTTAGTAAAATGTATTGCTTTGGGAGAAGAGAGCGATGTTGATGTTACAGAAACGTCTAATAAGATTGAACTAAAATTAGCAGAAACCAAAAAAGAGATATATAAAAATATAACCCCTTGGCAGCGTGTACAATTATCACGTCATCCAAACCGTCCTTATACTTTAGATTATATTAAGGCTATTTGTGGCGATACTTTTATGGAATTACACGGTGATCGTAATGTAAAAGATGACAAAGCGATGATTGGTGGTTTAGGTAAAATAGGCGATCAGTCGTTTATGTTTATTGGTCAGCAAAAAGGATATAACACCAAAACACGTCAGTACCGTAATTTTGGTATGGCAAACCCTGAAGGATATCGTAAAGCGTTGCGTTTAATGAAAATGGCAGAGAAATTTGGTATTCCTGTGGTTACTTTAGTAGATACTCCTGGAGCATATCCTGGTTTAGAAGCAGAAGAACGTGGACAAGGAGAGGCAATTGCTCGTAATATTTTAGAAATGACCCGTTTAAAAGTACCTGTAATTACCATTGTTATTGGTGAAGGAGCATCAGGAGGTGCTGTAGGTATTGGTGTTGGAAACAGGGTTTATATGATGGAAAATACCTGGTACACGGTAATTTCACCAGAATCTTGTTCTTCTATTTTATGGCGTAGTTGGGAGTATAAGCAAAAAGCTGCCGAAGTGTTAAAATTAACGGGGGAAGATATGAAGCGATTAGAATTAATTGACGGAATTATTGAAGAGCCATTAGGAGGAGCACATGCTAACAGAGAAGGCGCATTTAAAGCGGTACAAGCACAAATAATAAGTGCTTTTGCTGATTTAAAAGATTTAAGCGAAGCAGAATTAATTACCCAACGTATGGAGAAATACGAAAAGATGGGTGTTTATAATGAGAAATAA
>DGBDCK_01455 7-carboxy-7-deazaguanine synthase
ATGTTGAAAAAAGAAGTACAAGAGTTAATTGATAAAGGGCAAATGCTTCCATTAATGGAGGAATTTTACACTATTCAAGGAGAAGGATCGCACACAGGTACTGCGGCTTATTTTATTAGAATCGGAGGTTGTGATGTGGGTTGCCACTGGTGCGACGTTAAAGAAAGTTGGGATGCTAATTTGCATCCGCCAACCAAAACCGATATTATTGTTTCAAACGCTAAAAAACTAGCTAAAACCGTAGTAATTACTGGTGGAGAGCCTTTAATGTGGAGTTTAGATTATATTACAAAACAACTACAGGATCACGGCATGAAAACACATATCGAAACCTCAGGAGCGTATGCTTTTTCTGGTGTTTGGGATTGGTTTTGCTTATCTCCTAAAAAAACAAAATTACCTACAAAGGAATGCTACAAAGAAGCCGATGAGTTAAAAATGATTATTCATAATAAGAATGATTTTAAATTTGCGGAAGAACAAGCTGATAAGGTTGGCAAAAAATGCCAATTATTTTTACAACCTGAATGGAGTAAAAAAGAAGAAATGACTCCGTTAATAATAGATTATGTGATGAAAAACCCAAAATGGCGCATTTCGTTACAAACGCATAAATTTTTAAATATTCCTTAA
>DGBDCK_01460 hypothetical protein
ATGAAAAGTATAATCAAACCATTAATAATCGCTTTAATATCAGTAGTATTCATACAATGTGAAAATAGTAAATATGATATTTCTAAAGGAAAAGTAGGTGAATTAACCAGTAAAACAACCCTGAAACAGGTAGATGTCATTTTTAAAAATGATTCTATTGTAAAAGTTTTAAGCGAAGGAGCAAAGGGAAATAACTTTTTTCAAGAAGATGATAAGTATTTAATTTTTGAAAAAGGAGGGAAGCATTTATTAACAATTGTACCAAAAGAACAGTTAGATTCAGTATCAACAATTAAAAGTATTGAAATTTTTGATGACCGTTTTAAAACAGCTTCTGGTTTAAATATTAATTCGTCATTTCAAGAAATTAATACGAATAACAGCATTAGCAAAGTAGAGTCATCATTTTTATCAGTAACCTTATTTATTGATGATTTAAACGCTACAATTTCTCTAGATAAAGAAGATTTAGGTTTAAAAGATTTTAGTACTCAAAAAGTAAGCATTGAGCAAATTCCTGATTTAGCAAAAATTAAATCATTTACAATTTGGTTTAATTAA
>DGBDCK_01465 ZIP family metal transporter
ATGAGTTATATATTATTAATTATTGCCGTTTTAATTGGCGCTTTGCTCGTTTTAATATTAAAACCAAACAATAAACACGTTCGATTATTACTTGCCTTTAGTGGTGCTTATTTGTTATCGGTAACTATTTTACATTTACTTCCCGAGGTTTATATGCACACGCACAATGCTAAAAAAATTGGAATTTTAATTTTGGTTGGTATTGTTATTCAATCGGTATTAGAGTCTTTTTCAAAAGGAGCTGAACACGGGCATATTCATGTACATTCCGATAAATCACAATTTCCGTGGTTGTTGTTTATTAGTTTATGTATTCACGCATTTTCGGAAGGCTTACCAATACATCATGCTGGCGATAACTTGCTAGGAGCAATTATTGTGCATAAAATTCCGATTGCTATTGTTTTAACCACCTTTTTATTACAAACAAACTACAGTAAAAAAACAATTATTTTATTTTTAAGTATTTTTGCGTTTATGAGCCCGTTAGGTGTTTTAGTTTCTGATAAACTAGCTTTTTTTAGCGATTATCACACAGAAATTACCGCTTTAATTATTGGGGTTTTTCTGCATATTTCAACCATCATACTTTTTGAAAGTTCAGAAAATCATAAATTTAATTTAAAGAAATTTACAGCAATTATTTTAGGTGTTTTGCTTACTATTTTTACACTTTAA
>DGBDCK_01470 Methyltransferase
ATGTATTTTTGCAGACCTTTTATACTTATGAAAACAACAGACTGGTTTACCTCGTGGTTCGACACAACTTATTATCACACGTTATACAAGCACAGAAACGATGCCGATGCACAGTTTTTTATGCGCAATATAACAACATTTTTACAACTCCCTAAAACAAGCCATATTGCTGATTTAGCTTGCGGTAAAGGACGACATTCGCTTTATTTAAACTCGCTTAATTACAAAGTAACAGGTGGTGATTTAAGTAAGAATAGTATTGAATATGCCAAACAGTTTGAAAATGAAACACTCAATTTTGAAGTTTGGGATATGCGAAATGCTTTAGAAAGTAAATACGACGCTATTTTTAATTTATTTACCAGTTTTGGCTATTTTGATGATGATATGCAAGATATTGCTATTTTAAAAAGTGTTAAAAATGGCTTAAAAAAGCAAGGTGTATTCGTTTTAGATTTTTTAAATGTTGAAAAAGTAAAAAAATCATTGGTTAGTGCAGAGGTAAAAACCATTGATGGCATTGAATTCAATATTAAAAGAGAAATTAAAGATGGTTTTATTTTAAAACACATTTCATTTATTGCCGATAAAAAACAACACAATTACACTGAGCAGGTAAAATTTTTAACCCTTGATAAAATGGAATTGTATTTTAAAGAAGCTGGCTTAAAATTAAAGCATGTTTTTGGTGACTATGCTTTAAATGAATTTGATAAAAACACTTCGGATAGATTAATTTTGATTGGAGAATAG
>DGBDCK_01475 DNA methylase
ATGGAGAAAGATTTTAAAATGACTGCCGTTACGATGGCAGGTTTAGAAGGTGTACTAGCAGATGAACTAAGAAAGCTTGGTGCCCAAGAAGTTAAAGAAGGAATACGTAATGTTTCTTTTAAAGGAGACACGGGTTTTATGTACAAAGCAAATATTGCGTTGCGTACAGCAATTCGTATTTTAAAACCAATTAAAAAAAGTAAAATTTTTGATGAGGAAGATTTATACGAGGCAATTCAACGTATAAAATGGGATAAATACATTGACGTTGATGGAACTTTTGCTATTGGAGCGGTTGTAAATTCTAAGAATTTCACAACAAATTCACATTATATCAGTTTAAAATCAAAAGATGCGATTGCTGATTATTTTGTGAATAAATATAAAAAGCGCCCGAATGTCGATTTAAAACACCCTGATGTTAAAATTCACATACATATTCATAACGAATGGTTAACAATTTCGTTAGATTCTTCTGGTGATTCACTACATAAAAGAGGCTACAGAAGCGCTACGAATATTGCGCCAATCAACGAGGTTTTAGCAGCAGGATTAGTATTGTTATCGGGGTATAAAGGAGATGAGAACTTTATTGACCCAATGTGTGGTTCGGGGACTATTTTAATTGAAGCAGCAATGATTGCTAATAATATTCCAGCAAATATTAACCGTAAGCATTTTGCTTTTGAAGGCTGGAAAGATTACGATGAAGAATTGTATTTCGTAATTCAGGATGCTTTATTGAAAAAAATTACAAGCTCTCATTTTAAAATAATGGGGTTTGATAAAGCACCTTCGGCAGTTACCAAGGCAAAGCAGAACGTTATTAATGCTAATTTAGAAGAATTTATAGGAATTCACCACGTAAACTTTTTCAATTCTAAGAAAGAGGTATTTGGAAACACGACTATTTTATTTAATCCACCTTATGGAGAGCGTTTAAATATTGATGTTGAAGAATTTTATAAGAAAATTGGAGATACTTTAAAGCATAATTATCCAGGTTCAATGGCGTGGTTAATTACTTCAGATGCACAAGCATTAAAACATGTTGGTTTACGAACATCAAAAAGAATACCGCTTAAAAATGCCGATTTAGATTGTCGTTTTGTAAAGTATGAACTTTATGAAGGAAGTAAAAGAATAAAGAATGATTCTGAAGATGAAAGAGAAGTAGAAAATACAGACGAAGAAGAATAA
>DGBDCK_01480 NAD(P)H dehydrogenase
ATGAAACATGTTTTAATAATTAACGGACACCCAGATAAACAGAGTTATAATTACGCATTATCCGAAGCTTATTTAAAAGGTGCTAGTAAAACAACGGCGGTTTTATCTCAAATTAATATTGCTGATTTAGATTTTAACCCGAATTTAGCTTTTGGATATCGTAAAAGAACCGAACTAGAGCCCGATTTATTAATCGCTATTGATAAAATAAAAAAAGCAACACATATCGTATGGATATTTCCGATGTGGTGGCAAGGCTGTCCTGCTATTATGAAGGGTTTTATTGATCGTACATTTTTGCCTGGTATTACCTATCAACCTATAGAAGGAAAACCATTTCCTGAAAAATTATTAAAAGGAAAATCGGCAAGAATAATTATTACAACCGATACGCCTCGATGGTATGATTTTCTAATTATGAAAAGCCCAGCCCTACGTCAATTTAAAAAAGGAACTTTAGAATTTTGTGGTATTAGCCCTGTTAAAATAAGCTATATTTCGCCTATTAAAAACTCTAGTGTTTCGTTTAGAAACAAATGGATAGAAAAAATAACCTTGTTAGGTGAACAATTAAAATAA
>DGBDCK_01485 Inner membrane protein YiaA
ATGGAAAAAACATCAAAATCTTTCGTAATTGCTTCTTGGGTAGCATTAGGTACTGGAATAATTGGTTATTTAATCGGATTATCGAGGTCTGAAATGCTTTTAAATGAAAAAGGATATTATTTTACCGTGTTAATGTTCGGACTTTTTGCAGTAGTTTCACTTCAAAAAAGCGTTCGAGATAGAATTGAGGGATATCCTGTAACAGATATCTACTATGGAATTTGCTGGTTTGGAACTATTTTATCTATCACATTATTAATTATTGGGCTTTATAACGCCACTTTATTGCCTAGTGAAAAAGGGTTTTACGCATTTGCCTTTTTATTGGGTATTTTCGGAGCTATTACTGTTCAAAAAAATACGAGAGACAATTTATTTATTGATAAAAACCAAAAATAA
>DGBDCK_01490 DNA-binding protein HU-beta
ATGAACAAATCAGATTTAATCGATGCAATGGCTGCTGATGCAGGAATTTCTAAAGCTTCTGCTAAACTTGCATTAGACTCTTTAACTTCTAACGTTACTACTTCTTTAAAAGCTGGAGAAAAAGTTGCTTTAGTTGGATGGGGAACTTGGTCTGTTTCTGAAAGAGCTGCTAGAACTGGTAGAAACCCTCAAACAGGAAAAGAAATTCAAATTGCTGCTAAAAATGTAGTAAAGTTTAAGGCAGGTGCTGGTTTAAGCGATTCTGTAAACAACTAA
>DGBDCK_01495 Methionyl-tRNA formyltransferase
ATGAGAGATTTACGAATCGTTTTTATGGGAACACCCGATTTTGCGGTTACCATTTTAAAACACCTTATCGAAAATGATTATAATGTAGTTGGCGTAATTACCGCGGCAGATAAACCTGCTGGTAGAGGTCGTAAACTAAACCAATCGGCAGTTAAAAAATATGCCCTTTCTCAAGAGCTTCCTATTTTACAGCCTACAAATTTAAAAGATGAAGCCTTTCAGGCAGATTTAAAAAATTGGAACGCTAATTTACAGATTGTCGTTGCTTTTAGAATGTTGCCAAAAACAGTTTGGGCAATGCCTGAATTTGGTACTTTTAACCTGCACGCTTCTTTATTGCCTGATTATCGTGGAGCTGCTCCTATTAATTGGGCTATTATTAATGGCGAAACAACCACAGGCGTAACTACTTTTTTTATTGATGATAAAATAGATACAGGTGAAGTTATTTTACAAAAATCGGTTGCTATTAAAGAGGATGAAATTGTAGGTGAATTGCACGACCGATTAATGAATTTAGGTGCTGGTTTAGTTGCTGAAACCCTAGATTTAATTGCCACTGGAAATGTTCCTACGACAAAACAACCCGAATTAGAAGAAAAGCCTGCACATAAGCTGTTTGCTGATAACTGTAAAATAGATTGGTCTAAATCTTTAAATGATATTTACAATCATATCCGTGGATTAAATCCATATCCTGCCGCTTGGACAAGCATAAAAAATGGCGAAACAGAAATTTCAGCTAAAATATACGGAACAACAAAAGAATTTGCCGAGCATGATTTAGCCAATGGAACTCTTGTAACCTCTAAAAAAGAATTGAAAATTGCGGTCAAAGATGGATATCTTATTATTAATGAAATTAAAATTTCAGGTAAAAAATTAATGGATGCTAAAAGTTTATTAAATGGTTTTCAATTTTCTGAAGATGCAAAAGCGCTGTAA
>DGBDCK_01500 DEAD/DEAH box helicase
ATGTATGAAAAATCGATAGAAATATTAACGCATTACTGGAAGCATCAATCTTTCAGAGCACCTCAACAAGAAATTATAACGGCTGTTTTAAACCGAAAAGATACCATCGCCTTGTTACCTACGGGCGGTGGAAAATCTATCTGTTTTCAAATTCCTGCTTTAATTAACGATGGCGTTTGTATTGTTATTTCGCCACTAATTGCCCTAATGCAAGACCAGGTAGATAGCCTTGTTAATAAAGGTATAAAAGCAACAATAATTCCTTCAGGAAGTTCTCAAGACGAAATAATTACACTTTTTGACAATATTCGCTTCGGAAAAACGAAATTTTTATACATTTCTCCCGAACGTTTACAGTCGCGTTTTATTCAAGAAAAGATAAAACAACTAGCTGTTAATTTAATTGCCATTGATGAGGCGCACTGTATTTCAGAATGGGGACACGATTTTCGTCCTTCGTATCAAAATATTGCTATTTTAAAAGAACTGCAACCAAAAGTTCCTTTTATCGCCTTAACAGCAACGGCAACTAAAAAGGTGGTGAACGATATTATTGTTTCGTTAAAACTTGATACCCCTAAAATTTTCAAAAAATCTTTTTATCGAAAAAATTTAGCCTATCAAATTTTTCAAACCGATGATAAACTTCGCAAACTAAATCAGATTTTTACCAAAAAAAAAGGTTCGGCAATTGTTTATGTAAATTCAAGAGCCAAAACAAAAAATATTGCCAGCTATTTAAATGCGAAAGGATTTAAGAGTTCTTTTTATCATGCAGGCTTAACAATTCAAGAAAAAGAACGTGCTTTTGATAATTGGATGACCGAAAAAACACCCATTATAGTAGCCACAAATGCCTTTGGAATGGGAATAGACAAGCCAAATGTGCGGGTGGTAATTCATTTAAACCTTCCTGGATCTATCGAAAATTATATTCAAGAAGCTGGGCGTGGCGGACGAGACGGAAACAAAGCTTTTTCAGTGGTTTTAAACAATCAGAATGACCTCAAAAAAAGTACTGATTTATTAGAAAAATCACTTCCTAATATTGCTGATATAAAATTAGTTCATCGAAAATTATATCAGCAATTTCAAATTACAAAAGGCGAATTGATTGAAACAGCTTTCGATTTTAATTTTCTAGAATTTTGTACAAAATATAAATTTACTTCTAGTAAAACACATGCTGTTCTACAACTATTAAATAGCAACGGAATTATTGAATTAAATGCCAATTTTCAACAAAAATCAAGCATTCATTTTATCGTTTCAAGCAAACAAGTGGTTTTATATTGGCAGCAAAATCCAGCAGCAAAAAATTTTATACAAACACTTTTGCGTTTATATGGCGGAGTTTTTGAAAATCCTGTAAAAATTGATGAATTTTATATCGCCAAAAAAACAGGCATTACCTCCTGGCAAGTTGTAAAGGAATTAGAACGAATGCTTGAAAAAAATATACTTGAATACCAAAAAGCAAGCAATAATTCTGAATTATTTTTTTTACAGCCAAGAGAAGATGATAAAACAATTAATAGGGTTTCAAAAAATATTGAGCTGTATTTAGCTCAAAAAAAGAAAAAACAGCAAGATTTAATTCATTTTTTAAAAAATAATGACGTTTGTAGAAGCGTGCAATTATTAAATTATTTTAATGAAGAGACTACTAATAATTGTGGAATTTGTGATGTTTGCCTACAACATAAACAAACTTTTTATATCAATCCTAAGCATATTATAGCGCTTTTTGATAAAGATAAAAAAGAAGGGTTAACTGTTTGTGAAATCTGTACCCGACTACATGAAAAACAAGCAAACATTTTAATACTTTTACGAACGCTTTTATCCGAAGAAAAAATTAGCGTTACTAACAATAAATATTTTTTACTATAA
>DGBDCK_01505 ATPase
ATGCAACAAAAAATAGTTTTAATAGGTGGTCCTGGCACAGGCAAGTCTTCAATTTTAAACGAGTTTATAAATCTTGGTTATAATTGCATGCCTGAAATTTCGAGAGAAGTAACGCTAAAGGCCAAAAAAGAAGGAATAGAGCAATTGTTTTTAGAACAACCTTTGCTTTTTAGTGAAATGCTACTACAAGGTAGAGAACAACAATATTTAGATGCTGAAAAAAACACGGCAGATGTCATTTTTTTTGACAGAGGAATACCAGATGTACATGCGTACATGAATTATTTAGGAAACGAATATCCGCCTGTTTTTAAACAAAAAAGTGGACAATACTTATACACTAAAGTATTTATGTGTCCGCCTTGGGAAGGTATTTATGAATCTGATAATGAACGATATGAAACCTTTGAACAAGCGGTTGAAATTGATCGTTTTTTAAAAAAATCATACCTAGAAATTGGTTATGAAATTATAACTGTTCCTTTTGGAACTGTAAAGGAACGCTGCGATTTTATTTTACAATCGATTTAA
>DGBDCK_01510 hypothetical protein
ATGTCAGATAGAGAAGCATTTTATATTAAATTGAAAGGACAATTAGAAGACACAACAACATTTCCTACGAAATATTTGTTTAAATTTATTGTACCTACGGATGAAAATCAGGCAGAAGAAGTGAAAGAAGTGTTTAATAATGGGGGTGCGGTTATTAAAACCAAACAGTCAAAAACAGGTAAGTATAACAGTCTTTCTATTTTTTTAAATGTTAAAAGCGCCCAAGAGGTAATTACTTATTATAAAAGAGCAGATGTTATTAAGGGTATTATTTCATTATAA
>DGBDCK_01515 hypothetical protein
GTGAGTTCAAAAAAACATACAATCAGTAAAAAAATAATTAAAAAAACATTCTTTTTTTTAATAGCATTGTCTATTGTTTCCTGTGATTTTATTAGTTTAAAAACAAAAAAAGTATCAGAACAGCACAAACCTATTGCAACGGTTTATAATAAAAATCTTTATAAAAAAGATATTGAAGAGCTGTTACCAAAAGATATAAACCCAAAAGATAGTGTTGTTATGGCACGAGGGTTTATTTACTCATGGGCAAAAAAACAATTATTATTAGCCAAGGCAGAAGAAAATATATCAGAACTTAATAGTAAAAAAATAGCGGCTCTAGTTCATAATTACAAAAACAGTCTGTATATAAATGGCTACAAAGAACGCCTAATAAAACAACAGTTAGACACTGTTGTAGCCTTGCAAGAAATAGAAACGTATTATTATAAAAATAAAGAAAATTTTAAATTAAACGAAGAAATTTTACAATTTGAATATATTAACTTTGGAAAAGATTTTTTAGATAAAGCCGAGGTTATTAAAAATTTTAAATCATCAAAACAATCCGATAGAGAAGAATTAGAACGTTATTTATTAAACTTCAAATCGTATCGATTAGGAGATACAACCTGGGTGCCATTTTCTTATTTGCCTAAAATAATCCCTCCTTTTCAGCTGCAAACCACGCAAAGTTTGTTAAAAATTTCAAAATACATACAAAAAGAAGATAGTTTAGGAGTATATTTGGTGGCTGTAAAAAAGAGGTTGCCAAAAAATGCGAGCGCCCCTTTAATATTTGTACGTCCTAGGATTAAGCAAATAATTTTACACAAAAGAAAATTAGAATTAATTAGAGAGATAGAAAAAACCTTGATAAATGATGCAATTCAAAATAAAAACTTTAAAGAATACTAG
>DGBDCK_01520 Peptidylprolyl isomerase
ATGATGCAATTCAAAATAAAAACTTTAAAGAATACTAGCCTGTTATTTACCTTTTTTTTGGTAGGTTTAGGGAGTGTAAATGCACAACAAAACAAAGTTGATGGTGTGGCTGTGGTTGTTGGTAAAAACATTGTTTTAGATTCTGATATTGATAAATTTAAACAAGAAGTTGAGGTTAGAAGCGAAGGGAAAATAAAAATTTCTAACTGTGAAATGTTAGAGGAACTAATGGAACAAAAATTATTAGCTCACCATGGAGTTATTGATAGTGTTGTTGTTGCTCAGTCAGATGTTGATAGTAAAGTACAACGAAGTATTTCTTATTTTACCAACCAATACGGAAGTGAAGAAAAAGTAATTAAAGCCTATGGTTTTAACGATATTGAAGACCTTAAAAAAGAATTAGCGAGGGTACAAAAAGAAAATATTCTTATTGAAAAGGAGCAGTTAAAGATTACAGAAAAAGTAGATGTAACTCCCGAAGAAATACGTGTTTATTTTAAAGGATTAAATGATAAAAATGAATTGCCAGAAATTCCTGCGCAAGTATCGATAGCGCAATTAGTTTTAAATGCAGAACCAACATCGCAAGAAATAGAACGTGTTATTAACAAGCTTAATGAAATTAAAAAGCAGGTTGAAAATGGTGCTAGTTTTAAATTAAAAGCAATTATAAACTCTGAAGACCCAAGTGCTGCTCAAAACAGCGGAAACATGGGGGTTATTACCAAAGAAACTAACTTTGTAAAAGAATTTAAAGAAGTAGCTTTTTCATTAGAAGAAGGGCAAATATCAGCACCTTTTAAATCGCCTTTTGGATACCATATTATTTTACTAAATAAAATAAGAGGTAACGGACGTGAGGTTTCTCATATATTACTACAGCCAGAAATTGCTGATGAAAAATTAAAAGAAACAAAACAAGCTATTCAAAATATTGTAAAAGATATTAAAGAAAAGAAAATAACTTTTGAAGATGCTGTAAAAAAATATTCAGAAGAAGAAGAAACTAAAAATAATGGCGGATTATTAATTAACCCATATACACAAGAAACTACTTTTGAATTAACTAGAATGGCACCAGAATTATTTGGTAGAATTAGCGAACTTAATCAAGGAGATTTATCAGATATTCATTATGATGAAACTCGTGAGGGTAAAAAAATGTATAAAGTGATTTTATTAAAAACAAAAACACAAACACATAAAGCAAATCTGGTAGATGACTATGTGAAATTACAAGAATTTGCCTTGGCGAAGAAAAAAGAAGAAAAAATTACCAAGTGGTCTAAAGAAAAAATACAAGAAACCTACATCAAATTATCAAGCGATTATAAGAAGTGTGTCTTTAAAAAAGACTGGAAAAAAGAACATAAATAA
>DGBDCK_01525 AAA family ATPase
ATGTCAGATGTAGCCGCTGTAAATAATTTAGTTAAAAAATTCAGTCAATTACAACAAGAAATAGGTAAGGTTATCGTTGGGCAGCAATCCGCTGTTGATTATACGCTATTATCTGTTCTTTGTGGAGGTCATTCTCTTTTAATAGGTGTGCCAGGATTGGCAAAAACACTGCTAGTAAATACCATATCGGAAGTATTGGGTTTGCAGTTTAGTCGTATTCAGTTTACACCCGATTTAATGCCTTCGGATATTTTAGGAAGCGAAATTTTAGACGAAAACCGTCAGTTTAAATTTATAAAAGGGCCTATTTTTTCTAATATTATTTTAGCCGATGAAATTAACCGTACGCCGCCAAAAACCCAAGCAGCTTTATTAGAGGCGATGCAAGAAAAATCAGTAACTATTTCTGGAAATCACTATAAATTAGACCTGCCATTTTTTGTGTTAGCCACCCAAAATCCTATAGAGCAAGAAGGAACATACCCGTTGCCAGAAGCCCAATTAGATAGGTTTATGTTTTCTATTCATTTAGAATACCCTACATTTGAAGAAGAAGTTCAGGTAGTAAAAAATACCACATCAACAAATAAACCAACCGTAAATTCTATTCTTTCTTCTCAAGAAATTATTGAAATGCAACACCTAATTCGAAAAATTCCAGTAGCCGATAATGTTATTGAATATGCTGTTGGTTTGGTGGCTAAAACACGTCCAAAATCGGAAAAAGCAATGCCGTTAGTTAAAAAATATATCGATTGGGGAGCAGGACCAAGAGCTTCACAAAATTTAATATTAGCCGCTAAAGCATACGCAGCTATAAAAGGTAAGTTTTCGCCCGATATTGAAGATGTTCAAGCAGTTTCAGTACCAATATTATCGCACAGAATTGTTAAAAATTACAAAGCCGAAGCCGAAGGAATTACTATTGAACAAATTATTAAATCATTATTTTAA
>DGBDCK_01530 DUF4440 domain-containing protein
ATGAAAAAAGTACTTATAGCAACACTGTTATTACTGATTAGTTTTTCTTGTCAAAAGGAAGTATCAGAAAAAGTAGCAAAGAAAGAAATTTTAGCCGTTATGAAAGCCCAAGAAACCGCTTGGTCAAACCATAATTTAGAAGGCTATATGCAGGGCTATTGGAAAAGCGATTCTCTAAAATTTTACGGAAGTAGCGGGCTTACTTATGGATGGAACAAAACCCTATCGAACTATAAAAAAGGCTATCCAACAAAAGACCATTCAGGAGTTTTAAAATTTAAACTAAATGATATTTCAAAAATAACCAATGGCGCTTATTTTGTAATGGGCGAATACCATTTAACCCGAAAAGTAGGGAATGCCAAGGGTGTTTTTATGATTATTTTTAAGAAGATAAAAAATCAATGGAAAATTATAGCAGACACTTCTTGTTAA
>DGBDCK_01535 Aminopeptidase
ATGAGAAAATATTCTACACTACTATTTTCAGCTCTTTTTGTATCTGCATCACTATTTGCACAAACAACAAATAAAGAGCCTCAAAAAGGTCATATTGATCAGAACAAATTTCGTCAATTAAAAAATGTGTTGGCTACACCAAACGACCAACACACAGCATCAGGAGCGCCTGGACATCAATATACTCAGCAAAAAGTTGACTATGTAATGAACTTACATTTAGACGAAGCTGCTAACAAATTATATGGTGACCAAACAATTACCTACCATAATAATTCTAAAGATAAATTAGACTATTTATGGGTGCAGTTAGATCAAAATATGCGTGCTCCAGATTCTAAAAGTCCGCTTGCGGAGTCTAAAGGAGCGAGTATTTTTCAAACTCCTGAAAAATTTGTAGCAAAAAACTTAGGGATTTCTAAAGATTTTGGATTCAAAATAGAAGAAGTAAAAAATGAAAATGGCAATGATTTATCATACACCATTAATCGTACAATGATGCGTATTAATTTACCAAAAGCATTAAAATCGGGCGAAGTTTTTACTTTTAAAATAAAATGGAACTACCTAATTAATAATTCTGTTGATGACGGTGGGCGTTCTGGTTTTGAATTATTTCCTGACGGAAACAAAAACTATACTATTGCGCAATTTTTCCCTCGTTTAGCTGTTTATGACAACGTTGAAGGTTGGCAAAACATGCAATTTTGGGGACGTAGTGAATGGGCATTAGAATTTGGCGATTACGACGTTAAATTAACCGTTCCTGCCGATCATATTGTAGATGCTACTGGTCAATTACAAAATGAAAAAGAGGTGCTAACCAAAGAACAACGTAAACGTTTTACAAAGGCTAGAAAATCGTACAAAAGCCCTGTTTTTATTGTTACCCAAAAAGAAGCAGAAGCAAACGAAAAAGGAAGATCTACCAAAACGAAAACATGGCACTTTAAGGCAAATAACGTACGTGATTACGCTTTTGCATCTTCAAGAAAATATATTTGGGATGCCATGGCTGTAAAAATAAATGGTAAAAATATTATGGCGGTTTCTTTGTATCCAAAAGAAGGAAACCCTTTATGGGAGCAACATTCAACAAGGGTTGTGGCTAATACTTTAGAAGAATATTCTAAAATGACTTTTGATTATCCGTATTCAAAAGCAATTTCTGTTCATGCAAAAAAACAAGGAATGGAATACCCGATGATTTGTTTTAACTACGGACGTCCTAATGCCGACGGAACCTATTCTGATAGGGTTAAAAACGGAATGATTGGTGTTATTACACACGAAGTTGGGCATAACTTTTTCCCGATGATTGTAAATTCTGATGAACGTCAATGGACTTGGATGGACGAAGGTTTAAATTCTTTTGTTGAAACCTTAGCAGAATTAGACTACGACCCAAACTTTAATACGGGTAATTTACCCAAAGATATTGTGCGTTATATGAGTTTAGATCAAAGCAGATTATCGCCAATTATGTCGCAGGGTGATTACGTAAAAAACTTCGGACCAAACGCCTATACAAAGCCTGCCGCTGGTTTATACATGTTACGTCATACCATTATGGGACCTGAATTATTTGATTATGCTTTTAGAACCTATGCTAAAAGATGGATGTTTAAACACCCTACTCCTGCTGATTTCTTTAGAACTATGGAAGACGCATCTGGTATGGATTTAGACTGGTTTTGGAGAGGTTGGTTTTATTCAACAGATTATACTGATATTGCAATAAAAGAAGTAAAATCGTTGTTTTTATCGAATAAACCAAACGAAAAAACGAAAAAACTACAAGAAAAATATCCTTCTTACTTTGCTGGTTTAGGTAAATTAGTTTTTTTAACAACCGATAAAAAAGCTGCAAATTCATCGGAAGTAGAAAACTATATTAATAGTTTATCTGCCGATAAAAAAGCACGTTTAAAAGCATTACCAAAGTATATGTATCAGGTTGAATTTGAAAAGCCAGGAGGTTTACCAATGCCAATTATTATCGAATTAACATACGCTGATGGCAGTAAAAAAAGAGAAACTTTTCCTGCTCAAATTTGGATGAATAACGATCAAAAAGCATTCCGTGTTTTTTCTTCGGATAAAGAAATAAAAAGCTTTGTAATAGATCCTGATTTAGAAACTGCTGATATTGACACTACAAATAACAGCTGGCCTAAGAAAAAAACAAGTAAATTTAACCGCTTTAAAAATAAGGCGAAAAAATAA
>DGBDCK_01540 Aminopeptidase
ATGAGGTACACTATTTTATTCATTTTTTCTATTTTTTTTATGACTAGCCCTGTTTTTTCACAGCATGTTTCTAAAAAAATATCCGAAATAAAATCCGAAAACATAACAAAGCAAGGGCATACAAATCAAAATAAATTCAAACAATTAAAAGAGCTTTTACCAACTCCAAATAGCCAACATACTGCGTCGGGAGCACCTGGAAAAAAATACACCCAACAAAAGGTTGATTATAAAATGGACATCGTTTTAAATGATGCTAACCAAAAAATAACGGGAAAAGAAACGATTACATATCATAATAATTCTGAAGATGAATTAACATATTTATGGGTGCAATTAGATCAAAATGTTCGTGCGTCAGATTCTAAATCTCCAGATATTAAATCAAATAAAATCCCTAAAAAACTAAGTCAAGAAATGTTTAAAAAAGCATTTTCTGAAACTCTTTTTGATGGCGGATTTAAAATAACTGCGGTTACCAATACCGATGGATCTAAATTATCGCACAGCATTAACCAAACCATGATGCGTATTAATTTAGCGCAACCTTTAGCTTCTGGCGCTACTTTTAAATTTAATATTAATTGGTGGTACACCATTAATAATCACAGAACGCTTGGGGGAAGATCTGGCTATGAACATTTTGAAAAAGATGGGAATAATAATTATGTAATTGCACAATTTTATCCAAGAATGTGTGTGTATAATAATGTAGAAGGTTGGCAAAATGAGCAGTTTTGGGGACGAAGTGAATTTGCCTTAGAATTTGGCGATTTTAATGTAAATATTACTGTTCCTGCCGATCATATGTTAGGCGCAACGGGTGTTTTACAAAATGAAAAAGAGGTTTTATCTAAAAAAGAATTAAAAAGATTAGCAAAAGCCAGAAAAACCTACGATAATCCTGTAGTTATTAGAACTCAAAAGGAAGCTATCGAACTTGAAAAACAGGATGCTAAAAAAACCAAAACTTGGAAATTTAAAGCTAAAAATGTAAGAGATTATGCCTTTGCAACTTCAAGAAAATTTATTTGGGATGCCATGGCAGTCAATATCAACGGAAAAAATGTAATGGCATATTCGTTGTATTCTAAAGAGGCAAACCCGTTATATGGCGAACATTCTACCAGAGCGGTGGCGCAAACTTTAAAAACATATTCAAATTATACCTTTGATTACCCGTATCATAAGGCGATTTCTGTAGATGGGCAAATGGGAATGGAATATCCGCAGATTTGCTTTAATCCAGGACGACCAAATGCTGACGGAACTTATTCTGACAGAGTAAAATACCGAATGATTAAAGTTACAATTCATGAAGTTGGGCATAATTTTTTTCCGATGATTGTAAATTCTGACGAACGCCAATGGACTTGGATGGATGAAGGTTTAAATTCATATATGGAAATGTTAGCGGAATTGGCTTACGACAAAAATTTCCCTGTTACTAGAGGCTATCCGAAGAATATTGTAAAATATATGAGTGGCGATCAATCTAAAATTGCGCCAATTATGTCAAAAGGAGATCACGTATATCAATTTGGAAACAATGCTTACGCAAAACCTGCTACCGCTTTATGGATTTTGAGAGAAACCATTATGGGGCACGAATTATTTGACCATGCTTTTAAAACCTATGCGAAAAGATGGAAATTTAAACACCCTACTCCTGCCGATTTTTTTAGAAGCATGGAAGATGCTTCGGCAATTGATTTAGACTGGTTTTGGAGAGGTTGGTTTTACACCACTGATGTTACTGATATTGGTATAAAAGCGGTTCAGAAATTTTATACCACTAAAAACAGCGATGCCTCAGTTAATTTTATAAAAGATAGCAGTAAAGGTTTAGGATTTTCTAATAACCACTCAAAATATCATTATCAAATTACCTATAATAAGCCAGGTGGTTTGGTAATGCCGATACTTGTGCAATTTACCTACAAAGATGGTAGCAAAGAGAAAAAAACATATCCTGCACAAATTTGGACCTATAATGACAAGCAAGTAACCAAGGTATTTTCTTCGGATAAAGAACTACAACAAATTACGATTGATCCGAACCTAGAAACTGCCGATGTTGATACTTCAAACAACAGTTGGCCTAGAAAAACAGCGACTAAATTTGATAAATTTAAGCGTAATCGTAAAAAATAA
>DGBDCK_01545 hypothetical protein
ATGAATAAAAATATCATAAAAATAAGCCTACTTTTTTTTATCCTTCCACTACTCGCTTTTAGCCTTCATAAATACTATATTTCATTAACTGAAATTAGCTATCAAGAAGAAACAAAATCAGTGCAAATGATTATGAATGTTTTTATGGACGACATAGAAACTGCCATAAATAAAGAGTATAATGTCGATTTACAATTAACGTCAAACAAAGAATTGAAAAATGTTGACTCACTTTTTGTTAAGTATTTAGAAAAAAATTTTAAGATTAAAATTAACCAAAAACAGGTTGCTTATCATTTTATAGGTAAAGAATACGATGGCGATATTGTCTATTTTTATTTAGAAATAGAAAATATAGCAAGCCTAAAAACCATTGAAATAGAAAATAACATGTTAATTAAGTACTTTGCTGAACAACAAAATTTAGTAAAAGCTTCTGTAAAAAAAGAACGTAAAAGTTTATTTTTAGATAAAAAAAACAATACAGGATTGTTAAAATTTTAA
>DGBDCK_01550 hypothetical protein
ATGAAAAAAATAGTTTATATCTTGTTTTTAGTACTTTTTTGTTTAAAAATACAGGCGCAAAAACAACAGATACCTCGAAATTTTTTATACGGAAGCGTGAACGATAAAATTACCACTATTTATAATGCGCACATCATCAATTTAACCACAAAACAAGGAACTTTTAGCAATCAAGCGGGGGAGTTTAGAATTTTAGCTAAAGTAAATGATTCTTTAAAAATATCGTTTGTTGGTTATAAATCAATCCGTATTAAAGTGAACACAAATCATTTTGGGATTCAAAAAAATAATTTTAAACTACACAAACAAGCCTATGAATTAGATGAAATAACACTTAAAAAAAATGATTTGCTAGGTTTTTTATCCTCAGATATAAAAAATATAAAAACAACAGCTCAAATAAATGCGACAACATTAAACCTGCCTTATGCAGGCTCTAAACAACTAACACCTGCCGAAAGAACACTGCAAACCGCTATGGGAGGAAGTAAGCCTTTTACCTTTGGTTTGGCGAATGTAATTTCGTTAGACTACATTATAAACACCGCTTCTGGAAGGATAAAAAAGCTTAAAAAACTAAAAGACATCGAAAGTTTAGAGGTAAAAGTAAACAAGATAAAAAGCAGCTATTCGGCGGCTATTGTGCAAGAATACAAGATAAAAAAAGCAGACATTTATAAATTTATTTATTATTGTACTTCGGATGAAAAATTTGAAGAAACCTATAACGCTGGTGAAATAAATATGATTTTATTTTTAAAAAAGAAGGTCGAAAAATTCAAAAAATTAAACTTAAACGATTACAAAGAGTAA
>DGBDCK_01555 Carboxypeptidase-like protein
ATGAAAAAAAAATACCTATTAATTTTATTCCTTTTTAGTGTTATTAAAATCACTTTTTCTCAAGAACAGCAAAAAATCCCTCCAAAATTTTTATACGGAAACCTTAAAGATACTATTGGAAACCTATATAATGCGCACATCATCAATTTAACGACAAAACAAGGAACTTTTACCAACCAAGCTGGTGAGTTTAGAATTTTAGCAAGCGTAAATGATTCTTTAAAAATATCGTTTGTTGGTTATAAATCAATCCGTATTAAAGTGAGCGCAAATCATTTTGGAATTCAAAAAAACAGCTTTATTTTAAGTAAAGAAACTTTTGAACTAGACGAAGTTACCTTAAAAAAGCATCAATTAAAAGGGCGTTTATTTAGCGATTTAAAAGAAGTTCCTACAAATTTTGGAGCGATAAAATCAAAAAAAGCAGTAGATTTTTCAATGATTGATTTTAACCAAATTGTTATTTCAAAAATTGATGCAACAGCGCGTATCAAAGCGCCTGACATGAGAAAACAAGTTGATCCTACAGCAAGGTTTGAAGGTGTTTCTATCAAATCTGGAGCAGGAATTAACCAATATGCCGCCGAAAAAAGAAGGCTTCGAAAAGAAATTCAATTTAAAGAGAACTTTCCTAAAATATTGCTATCAGAATTTGGTGAAAAATTCTTTTTTATCGAGTTGAAAATCCCCAAAGAAAAATACCATCACTTTTTAAATTATTGCAATTATTTAGGTATTGAAGAATTATACAAAAAAGGCAGGGTTTTAGAAATGCTTAAAATACTTCAACAACAAAGTGAAAATTATTTAATAATTATAAATTCAGCAGAATGA
>DGBDCK_01560 Peptidase E
ATGAAAAACATGATAATAGCAAGCACATCGACTGTTCACGCAAGTGGATATTTAGAATATATAACCACAACACTGATTAATTTATTTAAAGATACCGACACTATTTTATTTATTCCCTACGCACGCCCTGGCGGAATTACCTATGACCAATATACCGATATTGCCAAAAAATATTTTGCAAAGCTTGATAAAAAAGTAAAAGGAATCCATGAATTTGAAAATCCGAAGGAAGCTTTAAAAGCAGCAAAAGGAATTTTTACAGGAGGCGGAAACACCTTTGAGTTGGTAAATCAATTATATAAAAACGATATAATTGACACTTTAAAAAATGTTGTAGAAAACGGAACAGCTTATTTAGGAACCAGCGCAGGAAGTAATATTTGTGGCGTAACGATGATGAATACCAACGATATGCCTATTGTATATCCGCCGAGTTTTAACACCTTAAATTTGATTCCTTTTAATATTAATGCGCATTATTTAGATCCTATAAAAAACTCAACTCATATGGGAGAGACTCGTGAAACTCGCATCAAAGAATACCATGTTTTTAATGAAACACCCGTTTTAGGATTGCGTGAAGGAAGCTGGTTGGCGGTAACAGGAAATGAAATTGTTTTAAAAGGAACTTTATCGGCGCGTTTGTTTCAAAAAGATAAAGAACCAATAGAATTAGCTACAGAAAAAGGATTAAATAGTTTTTTTTAA
>DGBDCK_01565 Bifunctional protein FolD
ATGATTTTACTAGACGGTAAGAAAACATCAGCAGATATTAAAGAAGAAATTGCTATTGATGTATTAGATTTAAAAAATCAGGATAAAAAAACCCCTCATTTAGCTGCTATTATAGTTGGTAACGATGGCGCAAGTTTAACCTACGTTAATGCAAAAGTAAAAGCCTGTGATCGTGTCGGTTTTGAATCTTCTTTAATTCGATTATCGGAAGATATCACAGAAGAAGAATTATTAAATGAAATTGCTATTTTAAACATTGATAATGATATTGATGGTTTTATAGTGCAATTACCACTACCCGATCACATTAATGAACAAAAAGTATTGATGGCAATAAACCCCGACAAAGATGTGGATGGTTTTCATCCAACGAATGTTGGTAAAATGGCATTAAATTTACCTACTTTTATTTCAGCAACTCCTTTTGGAATTTTAGAATTATTAGACCGCTATAAGGTAGAAACTTCTGGTAAAAACGTGGTAGTTATTGGGCGTAGTCATATTGTTGGTAGCCCAATGAGTATTTTATTATCTCAAAAAAGAAACGTTGGAAACGCGACTGTTACTTTAACACATAGTAGAACTAAAAATTTAAAAGAAATTACCTTACAGGCTGATATTATTATTGCTGCTTTAGGAATTCCTGAATTTTTAAAGGCTGATATGGTAAAGGAAAATGTAACGGTAATTGATGTAGGAATTACCCGTGTTGCCGATTCGTCTAAAAAGAGTGGTTTCCGTTTGGTTGGTGATGTTGCTTTTGATGAAGTTTCAAAAAAATCAGCATTTATAACGCCTGTTCCTGGCGGTGTTGGTCCTATGACTATTGCAATGTTATTAAAAAACACCTTGTTAGCTTGCCATAGAAATTCATAA
>DGBDCK_01570 Signal recognition particle protein
ATGTTTAATAATTTAAGTGAAAAGTTAGATAAAGCGTTACATACGCTTAAAGGACACGGAAAGATTACAGAAGTTAACGTTGCTGAAACACTAAAAGAAGTTCGTAGAGCTTTATTAGATGCCGATGTTAACTTTAAAATCGCCAAAGAATTTACTAAAAGAGTACAGCAAAAAGCCATAGGACAAGACGTATTAACTACGTTAAACCCAGGGCAATTAATGGTTAAATTAGTTAAAGATGAATTGACCGATTTAATGGGTGGTGACACTGTTGGTATTAATTTAGGAGGTTCAATGAGCGTTATCCTAATGTCTGGTTTACAAGGATCTGGTAAAACTACTTTTTCAGGTAAATTAGCAAACTTCTTAAAAACTAAAAAGTCGAAAGAAGTATTATTAGTAGGTTGTGATGTGTATCGTCCTGCCGCTATTAATCAGTTACAAGTTGTTGGTGAGCAAATTGGTGTAGAAGTTTATGCCGAGGTTGACAATAAAAACCCGATTGAAATTTCTCAAAATGCTATTAAGCATGCAAAAGCAACGGGTAAAAATGTAGTAATTATTGATACCGCTGGTCGTTTGGCTGTTGATACAGAAATGATGGATGAAATTTCAAACATTCATAAAGCTGTTAATCCGCAGGAAACGTTATTTGTGGTAGATTCAATGACAGGGCAAGATGCTGTAAACACCGCAAAAGCCTTTAACGATATTTTAAATTTTGATGGTGTTGTACTAACAAAATTAGACGGTGATACTCGTGGTGGAGCTGCATTATCTATTAAATCAGTCGTAAATAAACCGATTAAGTTTATTGGTACTGGTGAAAAGATGGATGCTATTGATATTTTTCACCCCGATCGTATGGCAGATCGTATTTTAGGAATGGGAGATGTTATCTCATTAGTAGAACGTGCCCAAGAGCAATACGATGAAGATGAAGCTAGAAAACTTCAGAAAAAAATTGCAAAAGATCAATTTGGTTTTGATGACTTTTTAAGTCAAATTCAACAAATCAAAAAGATGGGTAGCATGAAAGATTTAGTTGGAATGATTCCTGGGGCTGGTAAAGCCTTAAAAGATGTCGATATTGATGAAGGCGCTTTTACAGGGATTGAAGCAATTATTCAATCAATGACTCCGCTAGAAAGAAGTACACCTTCTTCTATAGATGCGAGTCGTAAAAAACGAATTGCAAAAGGTTCTGGAACGTCAATTCAAGAAATAAACCAATTGATGAAGCAGTTTAACCAAATGAGCAAAATGATGAAAATGATGCAAGGTGGTGGCGGAAAAAAGATGATGCAAATGATGCAAAACATGAAATAA
>DGBDCK_01575 Flavo-1 RNA
TCCTAGCCCCGATTGTAGCAATTGTTTGAGCTCCTTTTTTGATTTTTTTTCAAAAAAGAGCGAGTGCGGAAAGCGGGAAATAGC
>DGBDCK_01580 Outer membrane receptor for ferrienterochelin and colicins
GTGCCATTTAAAACGCTATCTTTAAAAGAATCATTACATCTTTTAAAAAAAATCACACCGTTAAATATTGATGCACTAGGCAATAATTATTATGTATTATATGCTACAAAACCGCAACATATTTTTACTTCGGATAAAAAAACCACCACCACGTTAAAAGCTAATTTACAGCTTGACGAAGTGTTAGTTACTGGTTCTCGAAATAATTTTAGAGCAACAAAAGATGCTGCTATTGCTACTGATATTATCGATTTAAATAAAATAGCCTCAAAAAGCAGTTTGCTAGAAATCAATGACTTTTTACAAAAAAACATTCCTTCTTTTAATGCCAACAAACAATCTGGTGCCGATGGCGCTGACCACAGTACTCCTGCCACGTACAGAGGTTTAGGACCCGACCAAACTTTGGTACTTATTAACGGAAAAAGAAGGCATCAAGCATCGCTTATTAATTTACACGGAACTCGTGGAAGAGGAAATTCAGGTACCGATTTAAACGCCATTCCTGTATCGGCGATTAAAAAAATTGAAATTTTAAAAGATGGCGCATCGGCACAATACGGTTCTGACGCTATTGCGGGGGTTATAAATATCCTCTTAAAAAACGATTCTAATTCACTAAACGTACAGACAACACTTGGTTTTAATAACGCTAGTAAAAACACGAATGCTACAAATAATATTGATGGTCATATTGATGGTTTTACCTATAAAATTGCTATTAATTACGGCACTAAATTATTTAATAAAGGATTTTTAAATATTTCGTCAGATTTTTTATCAAAAGACCAAACCAGCAGATTAGGAACCGATATTAGGAGAAAATATGGCGATGCCGCTATAAAAAAAACGAGTAGCTTTTTTAACTCAGAAATCCCTATTGCTAAAAATTTAGTGTTCTATGCAAACGGCGGATATCATTTTAAAAACACTGCTGCCTATGCGTTTTCACGAAAAACGAATAGCGAACGAAATGTAACAGCGCTTTACCCGAAAGGTTTTGACCCTTTAATAACAGCCAAAATTTCAGATAAATCTTTCTCTACAGGTTTAAAATTAACCCACAATAATTGGAATATTGATGTTAATAACACCTTTGGAATAAACAACTTTCACTATTTTATTAAAAACACCTTAAACGCTACTTTGTTAAAAAAATCGCCTACAACCTTTAATGCAGGCGGTCATTTATTAAGTCAAAATACCACAAGTATTGATTTTTCTAAAAACGTTCCTACATTTTTTAAAGGAATTAATATTGCCTTTGGAACAGAGCATCGACTAGAAAAATATCAAATTTTTTCAGGCGAACAAGCCTCTTATAGTTCCTACGACACCCAGGGTAATTTAGTTACTCCTTTAACATTAAAGGAAAAATTAGTTACTTTAAATACGAAAATAAGACCTGGGGCATCGCAAGGATTTCCTGGGTATTCGCCTAAAAATGAGCTGCAAAAAAGCCGTAACAATTTAAGTTTCTACCTAGATTCTGAAGTAGATTTCACCAAAAAATGGATGCTTGCCACCGCTTTCAGATATGAACATTATACCGATTTTGGCAATGCCATTAATTATAAATTAGCTAGCAGAATTAAACTTTTGCCCACACTTAACTTAAGAACTTCTTTTAGCACAGGCTTTAGAGCGCCTTCGTTGGCACAGGTTTATTACAATTTTTCGTTTACAAATTACATCGGAAATACTCCTAGCGAATCGGTACTTATTGCCAATAACAACCCTATTTCCCGCACATTTGGAGTCGATAAATTAAAAGAGGAAAAAACTAAAAATACGAGCTTCGGAATTGCTTATACTCCTAAATATAATTTTATTGTTAATGTTGATACTTATTTAATATCAATAAAAGACCGAATTATATTAAGCGGTAATTTCAATGCTACGACCTTAAATTTACCTGCCCAAAATATTCAATTTTTTGCCAACGGCGTACACAGTACTACCCGCGGTTTAGATATTAAAATAAATTGGTTTAAAAAATTTAACAATTCTAAATTATCAATAGACTTATTTGGAAATATAAATTCTATGAAAATAGATAAAGTAGCCCATAAAAACCTCGATAAAGAAACTTTTTTTGGTGTTCGAGAGCGTCATTTTTTACTAGCCTCTGCCCCTAAAAATAAATTTATCTTAAATTTTAATTATCAAAAAGAAAAAATCAATATCAACACAAATATTACTAGGTTTAGCGGCGTTACATTAATTGACTGGAAAATGAATAACGACATTTACCATCCAAAATATACGGTTGACCTACAATTTCAATACCATCTTTTTAAAAATATAATTGTACACACTGGGGCTAGCAATATTTTTAATACCTATCCAACAATTCAAGATAAATATACCGATAGCGGCGGCGTTTGGGATGCTACTCAAATGGGGAGTAGCGGTGCTTTTTACTACTCTAAAGTTCAATTTTCTTTTTAA
>DGBDCK_01585 FecR domain-containing protein
ATGACACACAAAACATACCATAACATTACCGATTTTTTAAAAGATACTTCGTTTAAAAATTGGGCTTTAAATTCAAACCTAAGCGATGTTTCTTTTTGGGAATATTGGCTAAAAAATAATGCCGATAAAAAAGAACTCGCCCAAGAAGCTAAAGCAATTATTATAGGGATTCAATTTAAAGAAAATCCTATTGATACCAAACAAGTAAACCTTGCTTGGAATACTTTTGAAGCTAAAATTTTAGAAAAACAACAACAAACCAATAAAAACACTGCTGTTAGTAAATTGTTATGGCTTGGTATTGCCGCTAGTATTGCACTTTTTGTAGGCATCGGTTTTTATAGTTTTAACAACCCTACTACAACCTATAATAGTGGTTTTGGCGAAGTTTTACAGGTTAAACTTCAAGATGGTAGTTTGGTTACTCTAAATGCCAATTCATCTATTTCTTATTCAAAAGATGCTCCACGAAAAATTAAACTACAAGGAGAAGCGTATTTTAATATTGCTAAAAAAGAAACTAGCAATGCTAAATTTTGGGTTTGTACAAATGCCTTAAAAATTGAAGTTTATGGTACGAAGTTTAATGTAAATTCTAATAAAAAAAAGACACAGGTGTTTTTAGAAGAAGGAAATATATGGCTCGACTTAAAAAATGGCACTGCTAAAAAAATGCTTCCCGGTGATTTTATTTCTTATTCTGCCCAAAAACAGCAATTTTTAGAAACACGTACACAAGTAAATGCTTCTGAAAATACTTCCTGGAAAAATGGATACTTCACATTTAACAACGCAACACTATCCGAGGTATTTAAAAAGGTTGCTGATACTTACGGTTATAAAATTCTCTTTAAAAATACTGCGATTAAAAACACGTTAATTTCAGGAAGTATACCAACAAGAAACTTATCTATTTGTTTAAAAGCGATTGAAAAGGCTGCTAATGTTCACATTAGAAAAGAAAACACTAAATTAGTTGTTTCTAAAAAGTAA
>DGBDCK_01590 RNA polymerase subunit sigma
ATGAAAAAATTGTCTGACGAAATTTTATGGAAATCATTAAAAGAAGGTGATTTAATTGCTTTTGAAGCGCTTTTTAAAAACCATTACGAGCCTTTATTTAAATACGGTCTAAAAATTTCAGGAAATAAAATAATTACCGAAGATTCTCTTCAAGATTTTTTTATGTATGTATATGAACATCGTGAAAACTTAAGCGATTTAACCAAAATTGCGCCTTATCTATTTGTTTCTTACCGAAGGTTTTTAATTAAAGTTCTTCAAAAAAATCAAAAAAACAAACTTGTTCGAGATATAAACCAACTTATTGTTGATATTCATTTTACCCCTGAAGAATTTCTTACGCATCAAGAAGCAACCGTTTTTAGAAACAAAAATTTAACAGCTTCGTTAAATAAACTTTCTAAAAAACAACGAGAAGTATTGTATTTAAAATATAATTGCAACCTAAAAACACCTGAAATAGCCGAAATTATGGATATTAACTACCAAAGTGTACTTAATCATATTCATAAAGCGATAAAACGATTGCGCGAAGACGTTTTAATTTTACAATTATTTAATGCTTAA
>DGBDCK_01595 Ribosome-binding ATPase YchF
ATGAAAGCCGGAATTGTAGGATTACCAAACGTAGGAAAATCAACATTATTTAACTGTTTATCAAACGCAAAAGCGCAAAGTGCCAACTTTCCATTTTGTACGATAGAACCTAATATTGGTGTGGTAAACGTACCAGACCCACGAATTCAGGTTTTAGAAGGTATGGTAAACCCAGAAAGAGTAATGCCTGCAACGGTTGAAATAGTAGATATTGCTGGTTTAGTAAAAGGAGCAAGTAAAGGAGAAGGTTTAGGAAACCAATTTTTAGCAAATATTAGAGAAACAGACGCTATTATTCACGTATTACGTTGTTTTGATAATGATAATATTATTCACGTTGATGCTTCTATTGATCCTATTAGAGACAAAGAAACCATTGATATTGAGTTACAATTAAAAGATTTAGAAACCGTTCAAAAACGTTTAGAGCGTGTAAAAAGAACGGCTAAAACTGGTAATAAAGAAGCGCAAATAGAATTAGAAATTTTATTAAAAGTCGAAGAAACTTTATTACAAGGTGTTTCTGTTAGAGCTATTGATTTTTCAGAAAAAGACCAAGAAATTGTAGCAAGTTTACAATTTATTACGGCAAAACCAGTGTTATACGTTTGTAATGTTGATGAAGGATCGGCAGTAAACGGAAACGACTATGTAACCAAAGTAAGAGAGGCTGTAAAAGACGAAAACGCACAAGTAATTGTGTTAGCTGTAGGTACCGAAGCTGATATTACCGAGTTAGACGACTACGAAGAACGTGAAATGTTTTTAGCCGATATCGGTTTAAAAGAAGCAGGAGCATCGGTTTTAATTAGAGCCGCTTACAAGTTGTTAAACCTACAAACTTACTTTACTGTAGGAGTAAAAGAAGTACGTGCTTGGACCATTAATATTGGCGATACTGCACCACAAGCAGCAGGTGTTATTCATACCGATTTCGAAAAAGGATTTATTAGAGCTGAGGTTACAAAATACAACGATTACGTTACTTTAGGCGGTGAGCAAAAAGTAAAAGAAGCAGGGAAATTAGGTGTTGAAGGAAAGGAATATATTGTACAAGATGGCGATATTATGAACTTCAGATTTAACGTTTAA
>DGBDCK_01600 DUF2461 domain-containing protein
ATGCAGGTCGATAAATCAATATTTCAATATTTAGAAAATTTAAAACAAAATAACAATAGAGATTGGTTTACCGATCAAAAACCACGTTTTGTTGAGGTTCAAAAAAGCGTAAAAGAGTTTTATGGAAAAGTAAGCGAAAACCTAGAAACACACGATGTTATTGATAACTTTAAATTATTCCGAATTTATAGAGATGTTCGTTTTTCAAAAGATAAAACGCCATATAAAACACATTTTTCAGGATCATTTTCACGAAAAGGAAGTCATTTAAGAGGTGGTTATTATTTACAAATTGAACCAGGAAACAGTTTTCTAGCCGGTGGATTTTGGCAGCCCAATAAAGAAGATTTACTACGTATTAGAAAAGAAATTGAACTCGATGCTTCTGATTTTAGAGAAATTTTAAACAACCCTGAGTTTGTAAAAAATTTCGGAACTAAGTTTGAAGGCGATGAATTAAAATCGGCACCTAGAGGTTTTGATAAAAACCATCCTGATATTGATTTATTACGAAAAAAAGGCTTTATCGCTGTGCGTAATTTTAGCGATAAACAAGTGTTCTCTAATAATTTTTTATCAGAAATTGATACTTCTTATAAAGCTTTACGACCTTTTTTTAATTTGATGAGCGAGGTATTAACAACCAATTTAAACGGTGAAAGTTTACTTTAA
>DGBDCK_01605 Flavo-1 RNA
GCCTAGCCCCGATTGAAGCTTTGTTTGAGCTCTTTTTTGTTTTTCTTTTAAAAAACAAAAAAAGCGAGTGCGGAAAGCGGGAAATTGC
>DGBDCK_01610 Thioesterase
ATGAATTTTTATGAAAAAATATATACTGTTACCACAAACGAAATTGATGAATACCAACATGTTAATAATGTAGTGTATGTACAATGGATGCAAGAGGTATCTGCTGCACACTGGTTATTGCTAATTAAAAATATTCCTAAACCTGATTATGTTTGGTTTGTAATTCGTCATGAAATTGATTACAAAAAACAAGCGGTTCTAGGCGATGAAATAAGTGTAAAAACATGGGTTGGTAAAACCGAAGGAATTCGTTCTGTTCGTCATTTTGAAATACACAAAGGCACTGATTTATTAGTGAAATCGGAAACTACCTTTTGTTTATTAGATGCAAAAACACAAAAACCAAAAAGAATAACTAAAGAAGTTACAAACGTACTTTTAGGAAAAAAATAA
>DGBDCK_01615 DEAD/DEAH box helicase
ATGACAACATTTACAGGGTTAGGAGTACAAAAGCAATACGTTGAAGGACTGAAGGAATTAGGCATTACAAAACCTACCGAAGTACAAGAAGCGGCAATACCATATTTATTGCAAAATAATGCTGATTTTATCGGGTTAGCGCAAACAGGAACGGGTAAAACTGCGGCTTATGGCTTGCCTGTTTTACATAAAATTGACGCTTCAAAAGATACGGTTCAAGCTTTGATTTTATCGCCAACAAGAGAATTGGTGCAGCAAATAAAAAAACAATTATTTAAGTTTACAAAATATGTAGATGATAAAATTTTTATAGAAGCTGTTTACGGTGGTGAAAAAATAGACCGTCAAATAAATAACTTAAAAAGAACGACACACGTAATTGTAGCTACTCCAGGGCGTTTAATCGATTTGATTGAAAGAGGTGAAGTAAATTTAAAAGATATCAATACTTTGGTACTTGACGAGGCAGATGAAATGCTAAGTATGGGGTTTAAATTAGACTTAAATCGTATTTTAAAATACACTTCAGGTACTAGAAAAACATGGTTGTTTTCGGCAACAATGCCCGATGAAATTAGAAATATCATTAAAAAATACATGGATTCATCGGCAAAACAAGTGGAGGTGAATAAAAATTCGTTGGTAAATGCTAATATTACGCATCAGTTTATACAAACGACTATTCCTGAAAAAGTAGATGTAATTGTAAAGTTTTTAGAAAAAAGACCTAGCGAAAGAGGCATCATTTTTGCTAGAACAAAAGCAGGTGTGCAAAAATTAACAAAATTGTTGCAAGATGATGGTTTTTCGGTTGCCGCTTTAGAGGGTGATATGCAGCAAAGAGATCGTGAAAAGGTAATGCGAGCTTTTAAAAATGAGAGTCTTCAAATTTTAGTTTCTACAGATGTTGCCGCAAGAGGTATTGATGTACGAGATTTAGGTTTTGTAGTACACCATCAATTACCAGAACAATTAGAATATTACACACACCGAAGCGGAAGAACTGCAAGAGCAGGGAAAAAAGGTGTTTCTTTAGTATTAATTTTAAATAACGAAAGAAATAATATTAAAGAGGTGGAAAGAACATTACAGATAAAGTTTTCAGAAATTAATATTTAA
>DGBDCK_01620 Uncharacterized membrane protein YeiH
GTGGATATTATTTACGCTCTTGATATTGCAGGAACATTTGCCTTTGCCATTAGTGGTGCTTTGGTGGCAATGAAAAAACAATTTGATGTATTTGGTGTTGTTATTATCGCCTTTGTTACCGCTGTAGGTGGTGGTATGATACGAGATGTTTTAATTAACGCGCATCCTATAAATTGGATTAGTGACCTTAATTATATTTGGACAATTTTAACTGCCGTTGGTTTTACTTTTTTATTTAGAAGTAAAATAGCGCCACTACGTAAAACCATGTTTTTATTTGATACTATTGGTATTAGCGTATTTACTTTGTTGGGCTTAGAAAAAGGTTTATCGTATGATTTACATCCTTTTGTAGCCTTGGTTATGGGAATGGTTTCCGCAGTTTTTGGAGGTGTTCTTAGAGATGTGCTTACCCGAAAAGTTCCTTTAATATTTAAAAAAGAAATATACGCATCCGCTTGCCTAGCAGGTGGAGTCGTATATCTTATTTTAGAAGAATTTAAGATAAATAAAGACCTTCAGTTTGTAATACCAACACTGGTTGTTTTTTTAATACGATCAATTGTAGTGAAGTATAAGTTGGAATTACCAAAAATAAAAGCCGATGCTTTGGGTGAATTGGGGTAG
>DGBDCK_01625 hypothetical protein
ATGCTTTGGGTGAATTGGGGTAGTTTTATAGAAAAATGTTTTATCAAAATTAAAATAAACGAGATGAAGAAAGAATTTAGTTTAGTGTTTTTATTGTTTATAAGTATAACTGTTTTTTCACAAGATAAAAAATTACCAGCAGGCTGGGATGTTATTAGCTTAGATAATAAAACAGCCTATATGAATTTAATTACAGGAAGTATTTCTAAAAAATACCCTACAAAAGCTGCGGTAAAACCTTCGGGGAAGCTAGCCTTTGATCCAACAATTACACATAAAGTAAAAAAAGGAGAAACATTAAGTACTATTTCAAGAAAATATGATGTAAAACTATCCAGGTTATACCGATTAAATAGCATGACTAATTTCGATACCTTAAAAATAGGACAAGAAGTTGTAATTGGTTACGGGCAAAGTAAAGCAGAAAAAGTTGCTTTTTTTAAGAAAGTGAACTCTAAAACTCAGGTAGAAACAACGCCTAAACCTTTAGATAAACCAATTGCTAAAAATAAAGTAATAATAGCAAACAAAGCTAAGGTTAAAGCTGAAACAAAAACAATAGCTAAAGATACTCCTAAAAATAAAAAGGCTTTAAATGAATCGTACGCAAAACGTTTTGCGCTTATTGTAGAAAAAGATCCTGTTGTTGAAAAGAAAATTACAGCAAAAAAAGTAGCTGTTGTTACAGGTAAAAATACGGTAGTTAAATATCATACTGTTACAGCAACAGAAACTTTATACGGAATTTCGGTTCGTTATAAACAGCCTGTAGATCATTTGAAAAAGTTAAATAAATTAAAAGACAATACTCTTTTTATTGGGCAAAAATTACGTATTAAATAA
>DGBDCK_01630 RNA methyltransferase
ATGAGATTACATAGAAATTTAGTTTACGCAGTTATTGACAGTTTACGTGACGTTTTTAATGATGACGTATATGCCGATAAAGCTGTTGAAAAGGCATTAAAAAGAGATAAAAGATGGGGCGCACGTGATAGAAAATTTGTTGCCGAAACTATTTATGACATCGTACGATGGAAGCGTTTATACGCAGAAATTGCAGATGTAAAAACTCCATATTCACGACCAGATTTATGGCGTTTGTTAGTAGTTTGGTGTACTTTAAGAGGAATCAAATTACCAGATTGGAATCAAATTGAAGAAACGCCAACAAGACGAATCAAAGGACGTTTCGATGAGCTTTCTCAAATTAGAAAATACAGAGAGTCTATTCCTGATTGGATTGATGAATTAGGTGTTAAAGAATTAGGCGAAACTGTTTGGACTAAAGAAATGGCGGCATTAAACAAACGTGCCGATGTTATTTTACGTACCAATACATTAAACGTAACCAAAGAACATTTACAAAAAGATTTACAACAAGAAGGTATTGAAACGGAGTTTGTAAACGGTTGTGATGATGCATTACGTTTAGTAGAACGTGCCAATGTTTTTAAAACAGAAGCATTTCATAAAGGATTTTTTGAAGTTCAAGATGCTTCTTCGCAATTAGTAGCGGCTTATTTAGACGTTGCTCCAGGAATGAGAGTTATTGATACCTGTGCGGGTGCTGGTGGTAAAACATTACATTTAGCGGCATTAATGAAAAACAAAGGGCAAATTATTGCCATGGATATTTACGAAAGTAAATTACGAAAATTAAAAGTTAGAGCGCGCAGAAACGGTATTAGTAATATCGATTTAAAAGTAATTGATTCTACCAAAGTAATTAAAAAATTATATGGTAAAGCCGATAGAGTTTTAATTGATGCACCCTGTTCTGGTTTAGGTGTTTTACGTAGAAACCCTGATAGTAAATGGAAATTACAACCTGAATTTATTGATAATATCAAAGAAATTCAGCAAGACGTTTTACAGCGTTATTCACGAATGGTAAAGCCAGGCGGTAAATTAGTATATGCTACCTGTTCTGTGTTACCTTCTGAAAACCAAGATCAGGTTAAAATATTTTTAGCCTCTGAAGACGGAAAAGATTTTAGCTTAGTAAAAGATCATAAAGTATTAGCCCATGAATTTGGATATGACGGTTTTTACATGGCACAATTAGTTAAAAAATAA
>DGBDCK_01635 SH3 domain-containing protein
ATGAAACAACTGATGCTAATTTTAATACTGTTTTTAACTGCTTTTTTTAATATAATTGCTCAAGAAAATATCTTTGGAAAAGAAAATGAATTTCCACTTAATGAAATAAGGTATGTTTTTGGTGATAATGTAAAATTAAGAGAAGCTTCAGATGTAAATTCTAAAGTGATTTCATTATTAAAAATAGGTGCTGAAATTACTGTTTTAGAAAAAACAAATACTACTTTATTTTATAATGGAATTAACAGTTATTGGTATAAAGTAACATATAAAAATTCGATAGGTTTTATTTTAGGCGGGCTTATTTCTTTAGATAAAAAAGAAGTTGATAATTCTAAATATTTACTTTCTTTGAAAAAAGAAAATTCAGCCTATTATATATTAGTAAGAGTTGTTAATGAAGATAAACCGTATTTAGAAAATTCATCTTTATTAGGGGTTGAACAAGGTTTTTCAATGAAAACTTTTGATAATCAAGGTGTAGTGTCGATAGAAAATATGGTTTATATTGATTTTATGGTAGAATCTTGTGGTTTTAACGGTGGAGGTTATTATTTGTTTAATGATGGAAGCACATTAAAAAAAGCAATAGAATTAACTCAAATAGGAGATGGAGGAAATTGGTTTGGAGAGGAATTAATTTTTCCGACAAATAAAAATGGTAAGGAAGGAGTCATTTTATATGAAAAAGAAGAAGGAGAGGTTTTAGACGAACAAACCAATCATACCAAAATAATTATAGAAAAAAAAGAGTTAATTTGGAAAGGAAAAACATTTATTCAAACTAAAGATTAG
>DGBDCK_01640 ATP-dependent DNA helicase RecG
ATGAATTTAAATCATCCGATAACGTATATAAAAGGAGTTAGTGTAGCGCGTGCCGAATTGTTTAATTCCGAATTAGGAATTAAAACCTGTAATGATTTATTACACCTTTTTCCGTTTCGTTATATTGATAAAACGCAGTTTTATACGATTCAGCAATTGGCTCAAAATACGGCTGAGGTTCAAATAGTTGGTAAAATAACAGCGATTAAAGAAATTGAACAACAACGAGGAAGTAGGCTAGTGGCAACTTTTTCTGATGGCACGGGTTTTTTAGATTTGGTATGGTTTAAAGGCGTTAAATGGTTGAAAAATAGTTTAAAAATTGATGTTCCGTATGTGATTTATGGAAAATTAAATTGGTATAACGGCAGGGCAAATATGCCACACCCAGAAATGGAAACTTTAAAAGAATATAAAAGTAAGCTTCAAACGGCGATGCAACCTGTATATCCATCTACAGAAAAATTGGCAAATAGAGGAATTACCAATAAAATAGTAAGAGGATTTATTCAAGAACTTTTCAAAGAAATAGTTCAGCAAATAGAAGAAACATTACCTGATTATATATCCGAAGAAAATAATTTATTAGCCAAAAAAGAAGCCTTACTAAATATCCATTTTCCTAAAAGTCAAGAATTATTAGCGAAAGCACAATATCGCTTAAAATTTGAAGAATTATTTTTTATTCAAATTCAATTATTACAGAAAAAACGCATCCGTAAATCAAAAATAAAAGGCGCTGTTTTTGAAAAAGTAGGTGGAAATTTCACTGATTTTTACACCAATAAATTACCTTTTGAATTGACAAATGCTCAAAAAAGAGTGTTAAAAGAAATTCGAAAAGATGTGGGTTCTGGCAAACACATGAACCGTTTATTGCAAGGTGATGTGGGTTCAGGAAAAACAATTGTGGCGCTGTTAAGCATGTTAATTGCCATTGATAACGGCTATCAGGCAACTATTATGGCGCCAACTGAAATTTTAGCGATTCAGCATTATAATGGAATTACCGAGCTTTTAGAAGGAACAACGATAAAAGTTGAATTATTAACAGGTTCAACCCGAATTAAAAAAAGACGTGAAATTCATACGAATTTAGAAGAGGGTTTAACGCATATTTTAGTAGGAACACACGCTGTTTTAGAAGATAAAGTCTGTTTTAAAAACTTAGGGCTTGCTATTATTGATGAGCAACATCGCTTTGGTGTGGCACAGCGATCTAAATTATGGCAGAAAAATCAACCGCCTGCAATTCTGAATGAAAAAGGTAGAAATCTTCATCAAAAATATAAGAATGAAAATCCGAAGGCTCATCAATTAATTAAAGAAATCGCCTTTAAACGAAAAAATAAAACATCGAAAGCCGAAAGAGCCTTGTGGGAGGTTTTAAGCAGTAAACAAACAGGTTTTAAGTTCCGAAGATATTATATTATTGATGGATTTTTAATTGATTTTATCTGCCTTGAAAAAAAACTAATTATAGAGGTTAATGGCAAATATCATACGACCGAAAAACAGCAAGAAGCAATGTGTTTACGTACCGAAATTTTAACAGCTTTCGGTTATAAAGTGGTTCGGTTAGATGAAAATCAAATTCTAAATTCGTCTGAAAACAGCCTAAAAAATAGCCTTGAAAATAGACTAGATAAAACAACAAAAAGAATTATTGCAACTTTAAATAGTTTGCCTACGGTTTCAGTAAGAAAATCAATTCCGCCACATGTTTTGGTGATGACAGCAACGCCAATTCCACGAACTTTAGCGATGTCGGTTTATGGTGATTTAGATATTTCGGTAATTGATGAATTACCGCCAGGGCGTAAGGAAATTAAAACGGTACATCGGTATGATAGCAATCGTTTGTCGGTGTTTAAATTTTTAAAAGATGAGATAAAAAAAGGGCGACAGGCGTATGTGGTGTATCCGTTAATTGAAGAATCGCAAGCGATGGATTATAAAGATTTAATGGATGGTTATCAGAGTATTTCTCGTGATTTTCCATCGCCAAAATATCAAATAAGTATTGTTCACGGAAAAATGAAACCTGCGGATAAAGAATTTGAAATGAATCGATTTATAAAAGGCGAAACTCAAATAATGGTAGCCACTACGGTAATTGAAGTTGGTGTAAATGTGCCAAATGCGTCGGTAATGGTTATTGAAAGTGCCGAGCGTTTTGGCTTGAGTCAATTGCATCAATTACGAGGTAGAGTAGGGCGTGGCGCATCGCAAAGTTATTGTATTTTATTGTCGAGTTTTAAATTATCATCCGATAGCAAAACCCGTTTGCAAACCATGGTTGATACCACCGATGGTTTTAAAATTGCTGAGGTAGATTTAAAACTTCGAGGTCCTGGAAATATTATGGGAACCCAACAGAGTGGTGTGTTAAACCTAAAAATTGCCGATGTGGTAAAAGATACCGCAATTCTACAAAAAGCCCGTCAAACGGCAATCGCTGTTTTAGAAGATGATGCTAGTTTTTCGAAACCTGAAAATGCGTGTTTATATAAGGTTTATACGCAACTGCAAAAATCAAACGGGCTTTGGAGTAATATTAGTTAG
>DGBDCK_01645 hypothetical protein
ATGAAAGACGCAAATATAGCATCCGCAAGTAAAACCAAAACTTACAATAAAGTTCAAAAAGAAATTAAAAAATGGATGCGTAAAAATTCTTTTTTAATTACAAAAAACGCAAGATGGTACGTAGGAATTACCAATGATCCTAGTAGACGAAAAAGAGAACACAAAAACAAGAATAATATACAATGTCTGTATTGGAAAACATGGAATATGAAATCTGTTCGACTATCATTGGCGTTAGAAACTCATTTTCACAATAAAGGTTTATTGGATAAAGACCTAAAAGGTGGTTACGATAGAAAAACATCCAAACATATTTATGTTTATAAGAAATTTCCTACCTTGATTAATAAATTGAAGTAG
>DGBDCK_01650 SAM-dependent methyltransferase
ATGAATAATTTAACGACAAATCCTAAACCTCCAAAAACTCCATGGCCAACAAAAGATGCAATGCAACAGGTTTATGAACTGAATTTATGGGGAAATAACAACACCGCTTTCTATTCGGGGGCGGGTTCGCATGAAATTGAAATTGTAACACCTTATTTATCGGTGGTAAATTCATTTTTAAAATCGTTTGAAACACCATTAATAGTTTGCGATTTAGGCTGTGGCGATTTTAATATCGGAAAAGAATTAGTAACACATACAAAGCAATATATTGCGGCAGATATTGTGCCAGAACTCATAATATATAACACCGAAAAATTCAAAAATCCGAATTTAACTTTTCAAACCTTAGATATCGCTAAAGATACCTTACCAACTGCCGATTGCGTAATTTTAAGGCAAGTTTTACAGCATTTATCGAACGATGAAGTACAAGAAGTGCTAGCTAAATTAAGTAATTATAAATACGTTATTTTAACAGAACATTTACCAAACGGCGAATTTACAGCCAATAAAAATATTATTTCAGGGCAGGGAATTAGGATAAAAAAGAAAAGCGGTTTAGCTATTTTAAAAGCTCCTTTTCATTTTCAAGTGAAAGAGGAAAAAGAGCTTTTATCGGTTGTTTTAGAAGATAAAAAAGGCATAATTGTAACCACACTTTACACTGTTTTTTAA
>DGBDCK_01655 DUF1343 domain-containing protein
ATGAAAAACAATTTTAGTTACTTTTTATTATTATTAACCTGTTTTAGTTTTCAATTTTATTCTTGCGCTCAGCAACAGAAATCAATACCTAAAAAGGTAGCAACAACAACTACAAACCCTACAAAAATACCACTTCCTTTAAAAATTGGCGCTGATAGAACCAATTTATATCTACATAAATTAAAAGGAAAAAATATCGCTATTGTAGCCAATCAAACTTCTGTTTTAAATGTTTTTCAACGTGCCGAAGTAGCACCTAATACAATGGGGTTGAAAACAGTACAATATCATTTAGTTGATTATTTACACGGTTATAAAAACATCAACGTGCAAAAAGTTTTTGCACCCGAACATGGTTTTCGTGGTAAAGCAGATGCTGGCGAAACGGTTATTGATGGCGTTGATACTAAAACGCAATTACCGATTATTTCGTTGTACGGAAAAAATAAAAAGCCCTCGCAAGCCCAATTAAAAAATATCGATGCTGTAATTTTTGATATTCAAGATGTTGGCGCTCGTTTTTACACCTATATATCGTCATTGCATTATGTAATGGAGGCCTGTGCCCAGGCAAATATCCCTGTAATTATTTTAGATAGACCCAACCCTAACGCTCATTATATTGATGGTCCTGTTTTGCAAATGGCGCATACAAGTTTTGTAGGAATGCACCCTGTTCCCGTGGTTTATGGAATGACTATCGGCGAGTATGGAAAAATGATAAATGGCGAAAATTGGCTTAAAAACACTTCAGGAAATGTAAAATCTAGTCTGAAATGTGATTTAACCGTAATTCCTTTAGAAAATTACACGCATAATATAAGTTATAATTTACCGATAAAACCATCGCCTAATTTACCCAATGAAATTTCTATAAACCTATATCCTAGCCTTTGTTTTTTTGAAGGAACAACAGTTTCGGTAGGTAGAGGAACTAACAAGCAGTTTCAAATTTATGGTGCGCCTTATTTGAAAAAAACGGCTTTTAGTTTTACCCCAAAAGCCAACGATGGTTCAAAATATCCGAAGCATCAAGGGAAATTATGCTATGGTGAAAACTTGCAAAAAAGCGATAAACTTTCGGGTTTAAACTTGTCTTGGCTACTAAAAGCCTATAAAGAATCGCCTAAAAAATCTTTTTTCACCGTGTTTTTTACCAAACTTGCTGGAACAAAAAAATTACAGCAACAAATTCAACAAGGTTTATCAGAAAAAGAGATTAAAAAATCATGGGGAAAAGACTTATCAGAATTTAAAAAAATCAGGGCTAAGTATTTGATTTATAAATAG
>DGBDCK_01660 Transmembrane permease
TTGAATTTCGAATTATTTATCGCCAAACGAATTATTGCAGGCAAAGAACGTGAAAGCAGTATTTCATCGCCTATTATTAAAATTGCGACTATTGCCATTGCTTTAGGTATTGTAATTATGTTAATTTCCGTAGCAATCGCATCAGGTTTTCAGGAAAAAATCAGCGATAAAATGACGGGCTTTAAAGGGCATATTCAAATTGTAAATTACGACACCAATAACTCGGATATTTCTACCGTACCGATTTCTAAAACCCAAGATTTTTATCCGAAGTTTACAAATATTCAAGGCATTAAAAACGTGCAAGTTTTTGCCAATATCGGCGGAATTATAAGAACCCCAACCGATTTTGAAGCTATTGTTTTTAAAGGTGTTTCTTCCGATTATGATTTTTCATTTTTCAAAGAATATTTAGTCGAAGGACGCTTGCCAAATTTTGAGTTGCCTCGAAACAAAGAAATACTAATTTCTCAGGCAATTGCCAGCAGGTTAAATTTGAAATTAAACGACACCATTCAAACCCTTTTTAGCGCTACCAAAAGCAAGCTAAAATATAAAATGCGGAAGCCAATTATTGTAGGGATTTACAATACAGGTTTCGCCCAATTTGATAAAACCATGCTACTTGGCGATATCCGAGAAGTTCGACAAATTAACCGTTGGACAGCCGATCAAATAGGCGGTTTTGAAGTTTTAATTGATAATTTTGAGGAGTTAACCCAAAAAGGAAACGAAATTTATAGCAACATCGGATCTACCTTAAACAGCATGACGATTGTAGAAAATTACCCATTAATTTTTGATTGGATTAAACTTTTTGATAATAACGTATGGTTTATCATCGGAATTATGATTTTAATAGCCGGAATTAATATGATAACCGCCTTGCTGGTTTTAATATTAGAGCGTGTACAAATGGTCGGGATTTTAAAAGCCTTAGGAAGCAGTAATTGGAGCATTCAAAAAATATTTTTATACAACGCCTCTTATTTAATTTTAAAAGGACTTTTTTGGGGTAATTTAATAGGGATATCGCTGTTATTAATTCAAAAACACTTTAAAATAATCGAGCTAAACCCCGCAACCTACGCAGTGGCAACCGTACCTGTTGACATCAGTATTTTAGCGATTATCACACTAAGTTTAGGAACGCTATTTTTATGTTTTTTAATGCTGATAATCCCTTCATATATTATCACGAAAATAGCCCCATCAAAAGCCATAAAATTTGCGTAG
>DGBDCK_01665 hypothetical protein
ATGAATAGTTTTAGAGTCTATATATTTATTGTGTTTATTACCTATAGTTGTGGTCGCAATACTACATATATAGAAAAAATAGACTTTACGAATAAGACAGGATTGTGTGATGTTAAGTGTAAGGATTTAGGTTTAAAATTAACAAAAATATCAATACTTGATACAGAGAGAGATACAGTTACTTATAGGTCTCACAATGAATTGAATATGAAAATATATTTAACGGTAGTGAATAAAAGTGATAAACCGATAGTGTTTTTGAAAAATAGAACTGAATATAATCCTAAAAACTTTAAATGGGTACTTAAAAAGGATACTATTTATTTCTATAATTATGATTATGATAATAAATCGATAATAAAACCTAATGATAGTATCAATTTTTCTATAAAAGCTTATTTTTTTGATTTTTATAAATTGTTTAAAGAAAAAAAGATAATACAGATGATATGTTAA
>DGBDCK_01670 hypothetical protein
ATGTTAAAATTATTAACGAACTTTAAGTTAATTTATAATGATGGAGAGAAAGATGTGTGTGTTAATCAAGACAGAAATATTCCTGTCGGTGTTTATAATGATAAAACAAAATGGTGTTGGTGGTATTTGAAACGATGA
>DGBDCK_01675 Cystathionine beta-synthase
ATGAAATACGCAAAAAATATTTTAGAAACTATTGGAAACACGCCATTAGTTCAGTTAAATTCTGTAACCAAAGAAATCGATGCTTTAGTTTTAGCCAAAGTAGAAACCTTTAACCCAGGGAACTCTATTAAAGATAGAATGGCAGTAAAAATGATTGAAGATGCTGAGGCAGACGGTCGTTTAAAACCAGGAGGAACTATTATTGAAGGAACTTCAGGAAATACAGGAATGGGATTGGCTTTAGCGGCAATTATAAAAGGCTACAAATGTATTTTTGTACTTTCTGATAAGCAATCTAAAGAAAAAATGGATATTTTACGTGCCGTTGGTGCACAGGTTATTGTTTGCCCAACAAATGTAGAACCAGAAGACCCTCGTTCATATTATTCAGTTTCTAAGCGATTAGGAGCAGAAACGCCAAACTCATGGTATGTAAACCAATATGATAATCCATCGAATGCTTTAACACATTACGAGCAAACAGGACCTGAAATTTGGGAACAAACTGAGGGTAAAATTACACATTTAGTAGTTGGAGTAGGAACAGGAGGAACTATTTCAGGAACATCAAAGTATTTAAAAGAGCAAAATCCGAATATAAAAGTTTGGGGAATTGATACCTACGGTTCTGTATTTAAAAAATACCACGAAACAGGTGTTTTTGATGAAAATGAAATTTATCCATATATCACCGAAGGAATTGGAGAAGATATTTTGCCTAAAAACGTAGATTTTTCTGTAATCGATGGTTTTACCAAAGTTACCGATAAAGATGCAGCCGTTTATACCCGTAAAATAGCCAAAGAAGAAGGGATTTTTGTTGGAAATTCAGCAGGATCGGCAATAAAAGGAATGTTACAATTAAAAGAACATTTCAAAAAAGACGATGTAGTCGTTGTTATTTTTCATGACCACGGAAGTAGATACGTAGGGAAAATGTTTAATGACGATTGGATGCGTGAACGTGGTTATTTAGATAAAGAAGTAACTACCGCTGAAGATTTAATTAAAGGACATCTTGATAAAGCTTTAGTAAGCGTTCAAACTGAAGAATTAGTGTCGCATGCTATTGAAAGAATGCGTGCATTTAAAATTTCACAAATCCCGGTAAGAGATGCCAATGGTTTTGTAGGTTCTATTGACGAATCAGATTTATTACACCGTTATATTGCCGATAAAAACATTGCTGATACGCCAATAAAAGATATAATGGGGGCTATGTATCCTATGGTAAAGTTAGATGCTTCAATTGATGCTGTTTCTAAGTTAATTACAAAAGAAAATCAAGCAGTTTTAGTTGATTTAGGAAATGGAAAACACCATATTATTACCAAGTACGATATTATAAGTGCTATTTAA
>DGBDCK_01680 Lipoyl synthase
ATGGCAAACGAATCAGTAATAGTACCAGAAAGAGTAAAAAAACCAAAATGGTTGCGTGTAAAGCTACCTGTTGGAAAAAAATATACCGACTTACGAGGTTTAGTAGACAAATATAAATTAAATACCATTTGTACCAGTGGAAGCTGCCCAAACATGGGAGAATGTTGGGGAGAAGGAACGGCTACCTTTATGATTTTAGGAAATATTTGTACCCGTTCATGTGGTTTTTGCGGAGTAAAAACAGGAAGACCAGAAACCGTAGAATGGGATGAACCTGAAAAAGTAGCGCGCTCTATTAAATTAATGGGTATTAAACATGCCGTTTTAACATCAGTAGATAGAGATGATTTAAAAGACGGTGGTTCTATTATTTGGGCAGAAACTGTAAATGCAGTGCGTAGAGCAAATCCTAAAACAACCATTGAAACATTACTTCCCGATTTTCAAGGAAACGAAAAACTAATTGATCGAATTATTGAAGTTGCTCCTGAAGTAGTTTCTCATAATGTAGAAACCGTTCGTAGATTAACCCGCGAAGTTCGTATTCAAGCAAAATATGATCGAAGTTTAGGCGTGTTAAAATACTTAAAAGAAAAGGGAATGCGTACAAAATCGGGTATTATGCTTGGTTTAGGCGAAAAGGAAGAGGAAGTTATTCAAACCATGAAAGATTTACGTGCTGTTGGTTTAGATATTATTACTATCGGTCAGTATTTACAGCCTAGTAAAAAACACTTACCTGTTAAGCAATTTATTACCCCCGATCAATTTAAAAAATATGAAACTTTAGGTTTAGAAATGGGCTTTATGTATGTAGAAAGTGGCGCTTTAGTGCGTTCGTCTTACAAAGCGCATAAACATGCACAATAA
>DGBDCK_01685 Iron transporter
ATGAAAAAATCACTATCAAAAATACTTGGTCCTGGCTTGTTATTTGCTGGTGCAGCAATAGGCGTATCTCATTTAGTACAGGCTACAAAAGCGGGTGCCGATTTTGGCTTTGGGCTGCTTTGGGCTTTATTAATTGTAACTTTTTTTAAATACCCTTTCTTTCAATTTGGTCCTCGATATGCTGCAGCTACTGGCGAAACGCTATTAGATGGCTATAAAAAATTAGGCAAAGGGGTATTAATTGCTTATTTTATTTTAAATTTTGCAACCATGTTTACCATTCAAGCAGCAGTAACGATTGTTACAGCGAGCTTGGCGTCTAGTATTTTCGGGTTTACAAATAATTTGGTTATTTGGGCTGTTATTATTTTAGGTATTAGTATTTCGCTTTTAAGCTTCGGAAAGTATAAATTACTTGATAACTTGATGAAATACCTCATCATTATTTTAACAATAAGTACTATTATAGCGGTAATAGTAGCGCTTTTTAACACCAAAAAAGGATTTAATTTTCAGCAAATACTACCTAGTGGAACTGCACAAATTACCTTTTTAATTGCTTTTTTAGGATGGATGCCCGCACCTTTAGATGTTTCTATTTGGCACTCTCTCTGGTCTGTAGAAAAAAGTAAAACCACCTTCGAACAAATAAAACCCAAATATGCTGTTTTTGATTTTAATGTTGGCTACATAGCAACCTTCTTTTTAGGGGTTTGTTTTGTGGTACTTGGCGCATTGGTAATGCATCAATCAGGAGAATCTTTTTCAAATAAAGGAAGTCGTTTTGCTCAGCAATTAATCAATTTATACACCGAAAATTTAGGTGATTTTTCTTATTTATTTATAGGAATAGCCGCATTTACCACCATGTTTAGCACCGCTTTAACTACTTTAGATGCTTCTCCAAGAGCAATGACCAAGGCTTCTAATTTATTATTTGTTAAAAAAAATAGGCTAAATTATTCTTTTTGGATACTTTTTTTAGCCATTGGTACTTTTATTATTCTAAACTATTTTTTAACTGATATGGGGTTTTTAGTTAAAATAGCCACTGTTTTATCGTTTTTAACAGCACCTTTTTATGCTATTTTAAATTATGTATTGATAACAGGAAAACATACGCCTAAAAAAAATCAACCAAAATTACCTTTACGAATATTAAGTATTGCTGGTATTATTTTTTTAATCGGATTTAGTCTTTGGTTTTTAATCAATTTATAA
>DGBDCK_01690 RNA polymerase subunit sigma-70
TTGGAAATACCTAAAGAAAAAGTACTTCAACATATTGAGCTGGCTAAAAAAGGAAATCAAGCTTCTTTTAATTTTTTACTAGATACTTTTTGGGGAAATGTATATAGTTATCAATTAGCGAGAATAAAAAATGATAATGATGCTGAAGATATTACCATTCGAACATTTTCTAAAGCTTTTGATAAAATTGATACTTTTAATGATGAGTATCAATTTAAAACATGGCTAATTACCATTTCAAAAAATGTGTATATCGATTCTTTAAGAAAAAAAAATAGCGCTTTTTTATTAAATACTTCTAAAGAACAACAGGAGGCCGCTTTTAGAATTATAGACAACACACCATCGGCTGAAGACACGCTTATTACCGAACAAAACTTAGCTAAACTTTTAAGAGATATTAAGAAATTAAAACCAAAATATCAGGAAATTATTCATTTGCGGTTTTTTCAAGAATTAAGCTATAAAGAGATTTCAGATAAAATTGGAGAACCGATGAATAATGTTAAAATTAAATTATTAAGAGCTAAAAAATTATTAGCTGAAATAATCAAAAAACCTTAA
>DGBDCK_01695 Membrane or secreted protein
ATGAAATTAGTTTTTATTACCATCGGACTATTAGCTTTAGCTTTTGCAGGGATTGCTATAAAAATTTGGGCAAAAAAAGACGGTGAATTTGCAGGAACTTGTGCTAGTCAAAATCCTGTTTTAAATGAAAGTGGTGAATCTTGTGGTTTTTGTGGTAAAACACCAGATCAATTTGACTCTTGTAATGATACCGAACACCAGAACTAA
>DGBDCK_01700 Aquaporin Z
ATGAAAAAGTATTTAGCAGAATCATTTGGAACATTTTGGTTGGTTTTTGGAGGTTGTGGTAGCGCCATTTTTGCTGCTGGTTTCCCAGAATTAGGTATTGGTTTTATGGGAGTATCTTTAGCCTTTGGTTTAACCGTTTTAACTATGGCGTATGCAGTTGGGCATATTTCTGGAGGGCATTTTAACCCTGCGGTATCATTAGGTTTATGGGCAGGAGGGAAGTTTTCTGCAAAAGAATTAGTACCTTATATTGTTTCTCAATTAGTTGGTGCAATTTTAGCTGCGGGTGCGTTATTTTTAATTGTATCAGGAAAATCAGGTTTTGAATCTATCGGCGGTTTTGCTGCTAACGGATATGGCGAATTATCGCCAGCAGGTTATAATATGACATCGGCTTTTGTTGCTGAATTTTTATTAACCATGTTTTTCTTGTTGATAATTTTAGGAAGTACCAACGACAGAGCGCCTAAAGGTTTTGCTCCAATCGCTATTGGTTTAGGCTTAACGTTAATCCATTTAATCAGTATTCCAATCACTAATACTTCGGTAAATCCGGCACGTTCTATGAGTCAGGCTTTATTTGCAGGAGGCGGTTATTTAGCACAATCTTGGTTGTTTTGGGTTGCACCTATAGCAGGAGCAATTGTTGCAGGATTTATTCATAAAGCATTATTTGACAAAGCGTAA
>DGBDCK_01705 Flavo-1 RNA
GCCTAGCCCCGATTGAAGCATTTGTTTGAGCTCTTTTTTGTTTTTTTCAAACAAAAAAAGCGAGTGCGGAAAGCGGGAAATTAC
>DGBDCK_01710 UDP-N-acetylenolpyruvoylglucosamine reductase
TTGAATATTCAACAAAACATATCCTTAAAAAAATACAATACGTTTGGCATTCATGTTAATGCCAAACGTTTTGTTAGTATCGATTCACTTTATAATTTACAACAACTTTTAAAATCAGAAAAAGACTTATTTTTAATTTCTGGCGGTAGCAATATGCTACTAACTAAAGATATTGAAAAGTTAGTTGTTCACTTAAATTTAAAAGGTATTTCTATTGATAGAGAAAATGAAAACGATATTTACATAACCGTAAATGCTGGCGAAAATTGGCATGAATTTGTACTTTGGTGTGTTTCTCAAAATTACGGAGGTATTGAAAATTTATCACTTATTCCAGGAAATGTAGGTACCTGTCCTATCCAAAATATTGGTGCTTATGGCGTAGAGGTTAAAGATACGATTACTCGAGTAGAAGCTATTGAAATTGAAACAGGTAAATTAGTCTGTTTTTCTAATGAAGATTGTAATTTTGGCTACCGAAATTCTATTTTTAAAAATGCTTCGAAAGGCAAATATATTATTACTTCGGTTTGTTTTAAACTTAGTAAAAAAGAACATAAACTAAACACTTCTTACGGTGCTATTGAAGCGGAATTTACGTCAAAAAACATTGTAAACCCAACTATAAAAAATATTTCGGATGCTATTATTGCCATTCGAAAATCAAAATTACCAGATACTAAAAAAATTGGAAATAGCGGTAGTTTTTTTAAAAATCCTGTAATTTCAAAAAACCACTTTGAAACACTTATCAATCAGTTTCCGTTAATCCCTCATTACGAAATTTCAAAAACAGAAGTAAAAGTTCCTGCGGGATGGTTAATTGAACAATGTGGATTTAAAGCAAAGCGTTTTGGTGCTTGTGGCGTGCATGAAAAACAAGCTTTAGTACTTGTTAATTACGGAAACGCTACAGGAAATGAAGTTTACGAACTAGCACAAAAAATTCAAAAAACGATTTTTGAGGAATTTCAAATTGATTTAGAGATTGAAGTGAATGTTATTTAA
>DGBDCK_01715 Aminotransferase
ATGCCTGCTATTTCTATAAAAGGGAATTCTATGCCTCAATCACCAATTCGTAAATTGGTTCCTTTTGCTGAGGCCGCTAAAAAAAACGGAACAAAAGTGTTTCATTTAAATATTGGTCAGCCTGATATTAAAACACCTCAGGTAGCTTTAGATGCTGTTAAAAACAATACAATTGAAGTATTATCGTACGCACGTTCTGAAGGTTCTGAGCAGTACCGTACAAAGTTAGCTGCATATTATGCTAAGAATGATATTCATGTAAAAGCAACTAATATTATTGCTACCACAGGGGGTTCTGAAGCGTTATTATTTACCATTGGTAGTATTACAGATCCGGGTGATGAAATTATTATTCCTGAGCCTTTTTATGCCAACTACAACGGTTTTTCTACAGCATCAGGAGTAAAAGTAGTTCCTGTAATTTCTAAAATAGAAGATAATTTTGCCTTACCTGCTATTGAAGAGTTCGAGAAATTAATTACCCCAAAAACAAAAGCAATTTTAATTTGTAATCCTGGTAACCCAACTGGTTATTTATATAGCGAAGCTGAAATTGAAAAATTAAAGCAAATTGTTTTAAAACACGATTTATTTTTAATTGCTGATGAAGTGTATCGTGAGTTTACCTATGATGGTGAAAAGCATAATTCAGTAATGACTTTAGATGGTTTAGAACAAAACGCTATTGTTATTGATTCTGTTTCTAAGCGTTACAGTATGTGCGGTGCAAGAATTGGATGTATTGTTTCTAGAAATGAAGAATTTATCAACACGGCTCTTAAATTTGCTCAAGCTCGTTTAAGCCCTCCAACCTATGCTTTATTAGCAAGTGAAGCGGCTTTAGATACACCTCAAAGTTATTTTGAACAAGTTATTGAAGAATATCAAGAACGTAGAAATACATTAATTTCTGAATTACAAAAAGTAGATGGCGTAAAAGTTGCAAATCCTAAAGGAGCTTTTTATTGTGTTGCAGAATTACCTGTAGCTGATGCCGATCATTTTGCGCAATGGATTTTAGAAGATTTCAACGATAATAACCAAACTATTATGGTTGCCCCTGCTAGTGGATTTTACTCTACACCAGGCGAAGGTAAAAACCAAATTCGTATGGCGTATGTATTAAATAAAGTTGATTTAATTCGTTCTGTAGAGATTTTAAAAATAGCTTTAACAGCATACAAAAAAAGATCATAA
>DGBDCK_01720 Peptidase A2 domain-containing protein
ATGGCTTTGATCAAAAAAATAAGCTTCTTTTTTACTGTCTTTTATAGTGTGATTTCCTTTTCTCAAAATAACTTTATGTTTTTAGGGAGTCAAACAAAAAAACAGGTAGTGCGTTTTAAATTAATAAATAATTTAATTGTTATGCCTGTGTCGGTTAACGGGCAAAAACTATCTTTTATTTTAGATACAGGCGTAGGCAGCACCTTATTATTTAATCTGACAAAAAAAGATAGTTTAAAATTGAATAATGTAAAAAAAGTACTGCTTCGTGGTTTGGGGGGCGGTGCTCCTGTTACGGCATTGATTTCAACAAAAAATGAACTAAAACTTAATACTATTGTAGGAAATAATCAAGATTTGTTTGTTGTTTTAACCGAAGATTTTAATTTGTCAGCAAAAATGGGAACAACTATTCATGGCATTATTGGCTATGATTTATTAAAAGATGTTATTGCTGAAATTAATTATAAAACCTCAAAAATTATTTTTTATAATCCGAAGAAATATCAGCAAAAAAAATGCAGAAAATGTGAAGCGTTTCCACTAAGTTTTTATCGTAAAAAACCCTATATCGATGTTGCTGTTAAGGTTGATACCGTTGGTAATTTGGTAACGCCTGTAAAAATGTTAATAGATACAGGCGGTAGCGATGCGATGTGGTTGTTTGAAAACACAAAACAGGTACTAAAAACTCCAATAAAGCATTTTAATGATGTTTTAGGTGAAGGGCTTAGTGGAACTGTTTACGGAAAACGAAGTAAAATCCCTGCTATTTTGCTGGGTAATTATGAAATTAAGACTCCTACGGTTTCTTTTTTAGATAAAACATCAACCATCAATGCCAGGCGTTTTAAGGAACGAAATGGAAGTATAGGTGGTGCTATTTTAAAGCGCTTTAAAGTTTGGATAGATTATCCGAATAAAAAGTTGCTATTAAAGAAAAATGCGTCTTTAAAAAAGGGTTTTTATTATAATATGAGTGGTTTACAGCTTATTCATGACGGGCAAGAATTGGTAAAAGAAGAAGTTACTGCTAAAAGTGCAACTACAGATAGTCATCAAAATAATGGGCGTATTATTTCTTTAAGTACAAAATATCAATACAAATTTAAACCTTCTTTTAAAATTGATGAGGTTTTAACCGATTCGCCAGCAGGAAAAGCAGGTTTGAAAAAAGGCGATATTATCAAAAAAATAAATAATAGGGCAGCCTATCAATATGAGTTAGGTGAAATAATAGCGATGTTTCAGCAAAAACCTTCTAAGAAAATAAAAATGACGGTAAAAAGAGGTGAAAAGCATCTTAAATTTGAATTCAGATTAAAACAACGGCTATAA
>DGBDCK_01725 DUF1573 domain-containing protein
ATGAAAAGAATTTTATCATTTATCGCTGTTTGTTTAATTACCCTAACAGTAAACGCACAAGAATTTAAGTTTGAAACAGAAACAATTGACTACGGAAAAGTAGGCATTGCTTCAGAAGGAAAACGTACGTTTGAATTTACAAACATAGGTGATGAACCTATTATTATAAAAGATGTTATTTCTGCCTGCGGATGTACCGTTCCTAAAAAACCTGAAGCACCTATTATGCCAGGGCAAAAAGGACAAATTGAAGTTTCTTATGACACAAAAAAACCAGGAGGTTTTTCTAAAACTTTAACAGTTGTTTCGAATGCTAAAAACAAAAGAAAAAGAATTAAAATTAAAGGTTTTATTGCTAAAAAAGATGCTGCTATAAAAGCTAAATCGTTATAA
>DGBDCK_01730 Valine--tRNA ligase
ATGAATATTCCATCAAAATACGATTCTAAAGAAGTAGAAGGAAAGTGGTACGATTACTGGATGAAACATAATTATTTTCATTCTGAAGTAGATGATCGTGAACCTTACACCATTGTAATACCACCACCTAATGTAACAGGAGTATTGCATATGGGGCACATGTTAAACAACACAATTCAGGATGTTTTAATCCGTCGTGCGCGTTTACAAGGTAAAAATGCGTGTTGGGTTCCTGGAACCGATCACGCCTCAATTGCTACCGAAGCAAAAGTAGTAGCAAAATTAAAAGAACAAGGAATCGATAAAAATGACTTAACTCGTGAAGAATTCTTAGCGCATGCTTGGGAATGGAAAAATGAGTACGGAGGAATCATTTTAGAGCAACTTAAAAAAATTGGTGCTTCTTGCGATTGGGAACGTACCTCTTTTACGATGGATCCTGAAATGTCGGAATCTGTAATTAAAGTTTTTGTTGATTTATATAATAAAGGCTTAATTTACCGTGGTTATAGAATGGTAAATTGGGATCCTGAAGCAAAAACAACGTTATCTGATGAAGAAGTTATTCATGTTGAAAAACAAGGAAATCTTTATTATTTAGAATATAAAATTGAAGGTTCTGACGAAAAATTAACTATTGCAACCACACGTCCTGAAACTATTTTTGGAGATGCTGCAATTTGTATCAACCCGAATGATGAACGTTTTACGCATTTAAAAGGTAAAAAAGCAATTGTACCTTTATGTAACAGAGTTATTCCTATTATTGAAGATGAATATGTCGATGTTGAATTTGGTACAGGATGTTTAAAAGTAACGCCTGCACACGATCAAAACGATAAAGTTTTAGGTGAAAAGCATAAATTAGAAGTAATTGATATTTTTAACGAGGATGCTTCTTTAAATTCTTTCGGATTACATTATCAAGGAAAAGATCGTTTTGTAGCCCGTAAATTAGTAGCTAAAGAACTAGAAGAAAATGGTGTTTTAGTGAAAACGGAAGTTCACATGAATAAAGTAGGAACTTCGGAAAGAACTAAAGCTGTTATCGAACCAAGATTGTCAGATCAATGGTTTTTAAAGATGGAAGATTTAGCAAAACCTGCTATTGAGGCTGTTTTAGGTGAAGATAGCGAGGTTAAATTATATCCAAAGAAATTCGAAAACACGTACCGTCATTGGATGGAAAATATCCGTGATTGGAATATTTCGCGTCAATTATGGTGGGGACAACAAATTCCTGCGTATTTCTACGGCGATGGAAAAGAAGATTTTGTGGTAGCAAATAGCATCGAAGAAGCAGTTGTTTTAGCAAAAGAAAGAACTGGAAAAACTGATTTAGTAGCCACTGATTTAAAACAAGATGAAGATGCTTTAGATACTTGGTTTTCTTCTTGGTTATGGCCAATGTCTGTTTTTGATGGAATTAATAATCCTGAAAATGAAGAAATCAAATATTATTATCCAACAAACGATTTAGTTACAGGACCAGATATTTTATTTTTCTGGGTAGCTCGTATGATTGTTGCAGGATACGAATATAAAGACGAAAAACCTTTTGAGAACGTTTATTTAACAGGTTTAGTACGTGATAAACAACGTAGAAAAATGTCTAAATCGTTAGGGAATTCACCTGATGCTTTAAAATTAATTGAAGATTATAGTGCCGATGGTGTTCGTGTAGGATTATTATTAAGTTCTGCTGCGGGGAACGATTTAATGTTCGATGAAGATTTATGTAAGCAAGGAAAAGGGTTTTCAAACAAAATTTGGAATGCTTTTCGTTTGGTTACAGGTTGGGAAATTGATGCAACTATTGAACAGCCTGAATCAGCAAAAATTGGTTTAGAATGGTATAATGCAAAGTTTCAAACTGTGTTAGCTGAAATTGAAGACCATTTTTCTAAATATCGTTTATCGGATGCTTTAATGGCAATTTATAAACTAATTATGGATGATTTTTCTTCATGGTTATTAGAAGCAGTAAAACCTGCATATCAACAACCAATTGACAAGAAAACATTTGATGCGGTAATTGCTATTTTTGAAGATAATTTAAAAGTATTACATCCGTTTATGCCTTTCTTATCCGAAGAAATTTGGCAACATATTACTGACAGAACGCCAGAAGAAGCGTTAATTATTGCGAAATATCCTGAACTTAAAAAAGTAGATACCGCAATTATTAGTGAATTCGAATTTGCTACGGATGTTGTATCAGGAATTAGAACTATCAGAAAAAATAAAAACATTTCATTTAAAGATGCTGTTGAATTATCAGTGGTAAATAATGAAAATTTCACCAATAAATTTGATGTTTTAATTGAAAAATTAACCAACGCATCAACAATTAAGTATGTTTCAGAAAAAGTTGATGGAGCTTCGTTTAGAGTAAAATCGAACGAATATTTTATTCCTGTTGCTGAAGAAGAAATTGATGTAGAAGCTGAAACTATTAAGTTAAATGCTGAATTAAAAAGAGCAGAAGGTTTCTTATTCGGAATTCAAAAGAAATTATCAAATGAGCGTTTTGTAAGCAATGCACCAGATCAGGTAATTGTTATTGAACGTAAAAAAGAATCAGATACGTTAGCGAAGATTGAAACTATTAAAAGTAGTTTAGCTTCTTTAAAATAA
>DGBDCK_01735 Putative hydroxymethylglutaryl-CoA lyase
ATGATTGACAGTATAAAAATTATAGAATGCCCACGAGATGCAATGCAAGGAATAAAAAGTCATTTTATTCCTACCCAGGCAAAGGTTAAATATATCAATTCGCTACTAAAAGTAGGTTTTGATACGATTGATTTTGGAAGTTTTGTATCGCCTAAAGCAATCCCTCAAATGAGAGATACTGCTGCGGTTTTATCACAGTTAGATTTATCAAAAACAACGAGTAAATTATTGGCAATAGTAGCCAATGTAAGAGGTGCAAACGATGCAGCTCAATTTGAAGAAATTAATTATTTAGGGTATCCTTTTTCGATATCTGAAAATTTTCAAATGCGAAATACGCACAAAACAATTGAACAATCGTTAGATACTTTAAAAGAAGTATTATCAATCGCGAACAGAAGTAATAAAGAGGTTGTAACGTATATGTCAATGGGTTTTGGAAACCCTTATGGTGATCCTTGGAATGTAGATATTGTAGGTGAATGGACCGAAAAACTAGCTAATTTAGGCGTTAAAATAGTATCATTATCAGACACTGTTGGTAGCTCAACGCCTGAGGATATAAGTTATTTGTTTTCAAATTTAATACCGAGTTATCCTGAAATTGAATTTGGAGCTCATTTACATACAACACCTGTAAAGTGGCACGAAAAAGTAGATGCAGCTTTTAAGGCAGGGTGCAAGCGTTTTGATGGCGCTATTATGGGCTACGGAGGTTGCCCAATGGCTAAGGATGAATTAACGGGTAATATGCCAACAGAAAAATTATTATCTTATTTTACGGTTCAAAAAGCAGTGACCAATATAAAACCAATGAGTTTTGAAAGTGCTTATAATAAAGCGCTTGAACTTTTTTAA
>DGBDCK_01740 hypothetical protein
ATGAAATTTAAAAATATACTTTTTTTCTTTTTAGCTCTTTTTTGTCAAGCTCTTTTTTGTCAAGATTCAATTGATGAACGAATAGGAGTGTGGCAAATAAATAAAGGAGTTTTAGTTATTAATAAGTCAAATAAAAATGATTTAGCAAATGATTACTGGAAGGAGTTTTATAGAATTTTCCCTAAAGAATTAACGACAAAATATATTAAACGTCTAGTTTTAATGACCGATGGCGAACAAGAAAAAGTAGGTGCGTTAGTGTCGTTAAATTCTAGAAACGATAAATGGCAATTGGAAATAGACGTTAAAGATGTAAATTTAAAAACCAGGGATAAAAAAATATTGTACGAATCTATTTATACCATGGTGCATGAATTTGGGCATTTATTAACGCTAAATAAAACCCAAATAAGACCTACAAATAAAAGAAAACAAGAAGAGGGAGAGTTGTATTTAACTCATGAAGGTGAGGCGTATCGAAAAAGTTATATCAATAGGTTTGTAAATTTATTTTGGAAAGGGAAATTATTAAACCGATGGGATGTTATTCAGCGAGATTATTGCTATACAGAAGCAAATTGTGTTGATAAACTATTTGATTTATACCAAGATAATTCATCTGAATTTTTAACAGATTATGCTGTTGAAAGCCCCGAAGAAGATATTGTTGAAAGCTGGACGGCATTTGTTTTAAGACCAAGGATAAAAAAACCTAGAACGATTGCACATAAAAAAAGAAATTTTTTTTATCAGTTTCCTGAATTGGTGGCATATCGAAAAACAATAAGACAAAAAACGCGTAAATACCTTCATTAG
>DGBDCK_01745 Bifunctional metallophosphatase/5'-nucleotidase
ATGAAACAATTTAAATTCGTATTACTAGCTATAGCAACAGTCCTTATTGTTAGTTGTAGCTCTTCAAAACATGTACAAAAGAGTTCTGAAAATAAATCAAATACAGCCTATCTATTTAAAAAAGATTCTTCAAAAACATACTTTAATATCTTACAATTAAACGATGTTTATGAAATAGCACCTATTCAAAGTGGTAAGTTTGGTGGGATGGCACGCGTAGAAACGGTGCATCAAAACTTAAAAAAAGAAACTGAAAATACGATGCTCGTTTTGGCAGGTGATTTTTTAAATCCATCATTAATAGGAGCTATGAAAGTTGACGGATCTCGTGTTAGAGGTCAGCAAATGGTGGAGGTAATGAATGCGATGAATTTTGATTTAGTAGCCATTGGTAATCACGAATTAGACTTAAGTTATACGCATTTACAAGAGCGATTAAATGAAAGTCATTTTGATTGGATTTCATCAAATGTATTGCATAATAAAAATGGACAACATCATTATTTTCATAAAGTAATCAACGGAAAAAAAGAAAGCTTAGAAGATTCATATATCAGAGAATTTTTAAACCCTGATGGTTCAACACTAAAGGTTGGTTTTATTAGTGCTTGTATTGCATCAAACCCAAAAAGTTACGTGTATTATGGTGATGTGTATCAAGAAATAAAAAGAGCTTATAACGAAATAAAAGACCAGGTAGATATTGTTGTGGGATTAACACATTTAAGCCTAGAACAAGATAAAAAAGTAGCCGAATTATTACCGAATATTCCATTAATAATGGGAGGGCATGAGCATACCAATAGTTATGATAATGTAGGTAATGTTATTGTTGCTAAAGCAGATGCCAATGCTAAAACAGTTTATATTCACCGTTTTGAATACGATCCTTTAACTAAAAAAGTTCAATTAAAATCAGAGTTAAAAGAAATTAATGATAAAATTCCTTCGGATAAAAAAGTAGGTGTTATTGTTGATAAATGGCAAACTGTTTTAAAGAACAAAATTCAAGATATTGTATCGAATCCTTATCAGGTAATTTATAAAACTAAAACTCCTTTAGATGCTAGAGAAACACCTATTAGAAGCAGGCAAACAAATATGGGCGAAATTATAGCAAATTCAATGAGTTTTGCATATAATAATACTGTTGATTGCGCTTTAATAAATGGTGGTTCTGTTCGTATTGATGATGCCTTGGTAGGAGCTATAAGTGTGATAGATATTTTTAGAGTTTTACCCTATGGAGGAGCTATTTTAAAAGTGAAAATTAAAGGAAGTTTATTAAAAGAAGTGTTAGAGTATGGTGAAAATTCATCAGGTACAGGAGCTTATTTACAGCGTTATAACGCAACAAAAATAGGTGCTACCTGGACAATTGGCTCAGAAAGTATTAATGAAAATAAAATATATAGCGTTGCTTTTTCTGATTATTTACTAAAAGGACTTGATATCCCTATGTTATCAGAAAAAAACACTGGAATTCTTAGTGTTTATAGGCCCGAAAACACGGCGCTAAGTGCTGATATTAGAAAGGCGGTAGTTGAGTATCTTAAAAAGAAGTAA
>DGBDCK_01750 DUF4856 domain-containing protein
ATGAAAAAAGTTGTTCTATCAATATTTGCAGTTTCTGCATTGTTAATGACCTCATGTACTGAAGAAACAAGCCCTGTTCCTGAAGTCCCTGAAGTAGTTACTCCTGAGGTTGTAAAAGCACCATCAGTATATGAATTTTCAAGAGATGCTAAAAGTACCGTAAGCTATTCAGGGCAACAAACCCGTTTAGATATGCATACACAATTAAAATCAGCATTAGGAGCTGCTCCAACAGCAAAGGTTGATGCAACTGTTTTAAATGCAATGTTTAATCATAAAGAAGGCGTAGCTGATTTTAAAGATGGTTTGGTTTTTGATACTGCTGCTTTAAACGCTTCTTCTAAAAATATTTCAGGAGCTACCGCTTATAGTAAAGATTATAGCGAAGAGGTAAAAACATTTATAAACTCAATTTTTACAGAAGCTGCTAAAAATTCAGGTACAGAAGTTCTGGCTTCAAAAGGAACTGCCGGAATTATGAATAGAAAGGCAGACGGTTCTAAAAAGATTTTAGTAGATGCGAATGGTTTTGAATACGTTCAGGAGTTTTCTAAGAGTTTAATGGGGGCTATGGAATTAGACCAAATTGTAAACAAATATTTAACCACACCTAAATTAGAGGTAGAAAACGACAAGAATAAAGAAGGGAAAGACTATACAGCAATGGAGCACCATTGGGATGAAGCTTTCGGATATTCTGCATTAAGCAATAACGCTTTAGCAATTGCTGATAAAGCAGCTTTAAAAGCAGGTGATTATGCTGCAAACTACCGTTTCTGGGGTGGGTATATTTATAGTGCTGATGCTTCTGAAGCAGGTAAAGGTGTTAAAAATAAAGTAATGAATGCTTTTTTAGAAGGTCGTCAAGCGATTGCTAATAAAAAGTACGAAGTTAGAGATGCACAAGCTGCTATCATTAAAAAAGGATTGTCGTTAGTATGTGCAATTCGTGCAGTACATTATTTAAATGCTGGTATTGCAAATGTAAATTCTACGGATAATGAACAAGCACAAGCAGATGCTTTTCACGCATTATCAGAAGGTTTAGGTTTTGTATATAGTTTACAGTTTACAAATAATGGTTCTGACAACCCTTATTTTACAAAAGCTGAGGTAAACGCAATGATTACTAAATTAAAAGCAAACGGTGGTTTATACCAAGATGGTATTGAAGCTGTATTAAAAGAATTATCAGAGAAAATAGCTAAGAAATTTGATTTTACTGTTGCTCAAGCATAA
>DGBDCK_01755 Peptidase-M75 domain-containing protein
ATGAAAGTCATTAAAATTTTAACAAGCGCACTGTTTTTAGTGCTGATGATTAGCTGTAGTAGCGAAACAAGCAAAGAAGAAAAGGTAGATGAAAAGAAAATGGAATTATTTTTAACCAATATGGTTGATGTCAATATAATTCCTGCTTTTACTAATTTTGGAACTGAATTAAGTAAATTAAATACGAGTTTTAAAACATTTTCAACAGAAACAACTAAAGAAAACTTAGCTGCAGTTAAAATCCAGTATGTAAATACGGCAATTTCTTGGCAAAATACAGGTTTATATGAGGGAGGTTCAGCAACCAGAATAGGACCTTCTGTAACTACATATTTAAATCGTTTTGTAAATGTTTTTCCTACCGATAAACAAACTGTTGATGAACTTGTAGGGCTTCAAGAAAAGGATGCTTCTAATTATAGCCTTTCTTCTAATTTTAAAATTCAAGGCTTACCTGCCTTAGATTTATTATTTTATGACAATAGTGTTGATGTGTTAGCGGAGTTTTCGGGAGAAAATAAAAACAAGCGTATTGACCATGTAAATGCTATTTTATCAAAAATGATTGAAAAAAATAACGATGTTGTAAGTGGATGGAAAACAGAACGTGCTAGTTTTATTTCAAATACTTCTATGGCTGCAAATGGGTCTTTTAATAAAATATTAAATGCGTTTTCTGAATATTATGAACAGAAAATCCGTAAAGCAAAACTAGGTGGTCCTTTAGGGAAATTTACCCAAGGAACAGCGTATTCAAAAGATATTGAAGCACTTTATAGTAAGCAATCTAAAAAATTATTAGTAGCTGCACATTTAGCAATACTTAATTTTTATGAAAATGGAAAAGCACTAAGTTTAAAAACATTATTAAAAGAAACGGCTGTTAAAAGTAAAATATCTGGTAAATTATTATCAGATGAATTATCTGGTAAATTAAATGCTGTGCAAACTAAGTTAGTCGCAATTCCTGCTACCGACTTTGAAACGTTAGTTAAAAAGAAAGATCCTTCTTTAAACCAAGCATATACTTCTTTTGTAACGGTTGTAGCGATGATAAAATCAGAAGTTATTCCTGCATTTGAAGGTCAAATAAACTATGTAGATTCTGACGGAGATTAA
>DGBDCK_01760 Fatty acid hydroxylase domain-containing protein
ATGTCTTTACACGAAGTAATACTTACAGCAGAAAAGGCTCTTAAAATTCCTTTTTCATATCTGCTAAATTCTACTAAAAGAATTTACTTTTTGTATTTGGCAAGTGCTGTAGTATTGGCATACTATAGTTATATTAAAAATAAGACCAAAAGCTCTTTTTGGTCTTATTTATTTCCTTTAAAAAATTGGAAAAGCAGTTCCGCTTATACTGATTATGGGCTGTTGTTTTTTAACGCTTTTGTAAAAGTACTTTTGCTAGCGCCTTATTTTGTTTTCGGTTTATACATCGCTTTTTATACCAAAGAATACTTTCTTACTCAATTTGGTGAAACTCACTGGGAAGTATCTCAATTCACCGTGTTACTTACTTACACTTTTGCAATGACTTTAGTAAACGATTTTATGTCGTTTTTAATTCATTATATTTTTCACAAAGTGCCTTTTTTATGGGAATTCCATAAAATTCATCATTCGGCAACACATTTAAATCCGCTAACACAATACCGATTACATCCTGTAGAGTTGATTATTAATAACATCAAAAGCATTTTAATATTCGGACTTATAACAGGTTTTTTTGACTATATTTCTTTTGTTAAAATAAGCAAACTAACTTTTATAGGAGTAAATATATTTAGCTTTCTTTTTTTATTCTTCGGATCAAACCTTCGACACTCACATATTAAAATTACCTATTTTAATTTTTTAGAATATATTTTTATCAGCCCTTTTCAGCATCAAATTCATCATAGTAATAACCAAGAACATTTTGATAAAAATATGGGCTCAAAACTAGCCCTTTGGGACTGGCTTTTTGGTACCTTATTACGATCAGAGCAAGTAGGAAATATTTCATACGGCTTAGGCTTAGGCGATGATAAAAATTATAATACTTTTTTAAAAAATTTATATAAACCATTTACCAACCTTTTTTTAAAAATAAAAGGTTTAATTTTACGCTTTTGTAGCTCAAATAAATTATGA
>DGBDCK_01765 Outer membrane receptor for Fe3+-dicitrate
ATGAAAATTACTAGAAAAATTGCTGTAACACTAAGTTGTTTATTAAGTACTTGCTTATATTCACAATTTAAAATATCAGGGAAGATTACCAATCAAAAATCAAATTCTGCCATAAAAAATGTAACTGTTTATATTAATAAAGCAGGTGATTTATGGCAAAATTCAAAAGGAAATTATGTAATATCAGACCTAAAACCAGGAGATTATGAACTGGCTTTTTATTCGGAAGATTATCATATTTTAAATAAAAAAGTAACTATTGAAAATGAAAATATCGTTTTAAATGCTTCTTTAAAAAAATTAGAAGAATATTTATCCGAAGTAGTAATAACAGCACATAAAAAAAAGGTTTTTAGCTTACAAAAACTCCAAGATGTACAAGAGGTTGCTATTTATGCAGGTAAAAAAAGTGAGGTTGTTTTACTAGGAAATACCATCGCCAATTTAGCGACCAATAATGCCCGTCAAATATATTCAAAAGTTGCAGGTTTAAATATTTGGGAAAGCGATGGTGGCGGACTTCAATTAGGAATTGGTGGTAGAGGTTTAGACCCAAACAGAACCTCTAATTTTAACGTGCGTCAAAACGGTTATGATATTAGTGCCGATGCTTTAGGATATCCTGAAAACTACTATACACCGCCAACAGAAGCCTTAGAAAAAATTGAAATTGTTCGTGGTGCAGCATCATTACAATACGGTACACAGTTTGGAGGCTTGCTAAATTTCAAACTTAAAAAACCTAATAAAAATAAAGAGTTTAGCTTGTCTTCAAGGCAAACACTTGCTTCATTTGGCTTATTTAATTCGTTCAATACTATTAGTGGAACGGTTGGTAAAGTGGGGTATATTGGGTATTTAAACTACAAACGTGGCGATGGCTACAGACCAAATTCTGATTTTAATCAATACAATGCCTTTGCAGGTGTTTATTCGCAATTAAATAAAAAATCGAAACTAGGCGTAGAGCTTACCTATATGGAATATTTGGCGCATCAATCTGGAGGATTATCAGATGCAATGTTCGATAAAAACCCTAAACAATCAAACAGAACTAGAAACTGGTTTGAGGTAAAATGGTTGTTGTCTGCATTACATTTTGATCACAAATTTTCAAATCAAACCAAGCTTAATCTTAGAGCCTTTACTTTAAATGCAAGTCGAAAAGCCGTTGGTTTTCGCGACTATAGACCTGAAACAACAGATCCTATTTTATTAAATGCTCCTGCCGAACGCGAATTGATTGTAGGTAATTTTAAAACCTTTGGTGCAGAAGCTCGTTTATTACATCATTATGATTTATTTAATAGTGAAGCTACTTTTTTAGCAGGCGCTCGCTATTATCAGGGTGATAATACAGGGAAACAAGGTTTAGGAACTGATAAAAACGATGCTGATTTTAAATTTATTTCTTTAGATGATTACACGAAAAGAAGTTTTTCGGATGAAATAGCGATTAATAGTTCATCGTATAAATACCCGAATAAAAACGCGGCTGTTTTTATCGAAAATATAATAAAAGTAAGTGATAAACTATCATTTACACCAGGTGTTCGTTTTGAAAATATCAATACAAAAGCTATCGGAACGTATAGAAATATAAAATCGAATACTGCTGGAGATATCCGTTCTGATGTAACCAATTCGGAAAATAGAAATTTGTCGCGTAACTTCTTTTTATTAGGATTAGGAACGAGTTATAAGCATACGGATAAATTAGAAATGTATGCAAATTTCTCTCAAAATTATAGATCAATTACTTTTAGTGATATTCGTGTAGTAAGCCCAAATTCATTAGTTGACCCTAATATAGAAGATGAAAAAGGGTTTTCTGTCGATTTAGGATTTAGAGGTAAATTGGTAAATGTACTTAAATTTGATGTAACAGGTTTTTACTTAAATTACGACAATCGTCTTGGTGATATTTTAGGGGTAGATTCTAATAGTGGAATTTTAAAACGTATTAGAACCAACGTTGGTAGTGCCGATATTTTAGGGGTTGAATCGTTAGTACAATGGAAAGTGTTGCCTACTTTTAATGCAGAGTCAAACGACCATGATTTGAGTGCTTTTGTAAATTTAGCGGTAATAAAATCGAAATATACCAAACAATATTACCCAACATCAGTTAAAAGTATTGAAGGGAATCAAGTAGAATTTGTGCCTGCGGTAAACTTAAAAACAGGATTGCAATACCGTTATAAAAAACTTGGAACTTCGTTACAATACAGTTATTTATCAAAACAATTTACCGATGCGTCAAATGCTTTAGCAAAAGGAGGTACAGGAACGGTTGGTGAAATTCCTTCTTTTCAAATTATGGATTTATCGTTTAGTTATGACTATTCAAAAAGATGGAATTTTGAAGCAGGGGTAAATAATATGTTAAACAATTCTTACTTTACCCGTAGAGCAACAGGATATCCAGGACCAGGGATTATCCCTTCTGACCCAAGATCTTTTTACGGAACTATTGAATTTAAATTATAA
>DGBDCK_01770 Deoxyribonuclease HsdR
ATGCAAAAAAAAACATATTTAGACATACAAACAAATGCGGCTCCTTTAGCGGTTTTTAGACTATTATTCGGTATTATGATGCTTGCAAGTATTGTGCGATTTTGGTACAACGGATGGATAGAAACATTATATATTGATCCTGAATTTCATTTTTCATACGATGGTTTTCAATGGATAAAACCCTTAGGTCAATACACCTATTTACTGTTTTTTATCTGCGGATTATCAGCCGTTTTTATAGCCTTTGGATATAAATATCGCTTGGCAATAATTACGTTTTTTTTAAGCTTCACTTATATTGAATTGATTGATAAAACCACTTATTTAAACCATTATTATTTTATAAGTGTACTGAGTTTTTTGTTGGTTTTTTTACCTGCAAATGCCCGTTTTTCACTAGATAGTTTTATTGCTAAAAAATCCTATAAAAACGTTCCTAAATGGACGATTGATAGTGTAAAACTGTTATTAGGGATTGTTTATTTTTATGCAGGATTGGCAAAACTAAATTCCGATTGGTTGCTAAGAGCACAGCCTTTAAAAATTTGGCTGCCATCAAAATTTAATTTCCCGTTAATTGGCGGTAATTTAATGCAGCAAGAATGGTTTTGTTATGCAATGAGTTGGAGTGGTGCTGCCTATGATTTAACTATTCCTTTTTTATTACTTTGGAAAAAAACACGTTTATTAGCGTTTACAGTAGTTGTGTTTTTTCATGTTTTTACTCGTATTTTATTTCCTATCGGGATGTTTCCTTTTATTATGATTATAGCAACATTAATCTTTTTTGACGCTACATTTCATGAGAAAATAATTGGTTTTATCCGAAGAAAAATAAAAAATCCTTTGGATAAAATAAAACATATTGAAAATTATCAATATACAAGCCATTTAAAAAAGCAAGTTATTACAGGGATTGTTGCTGTTTTTTTAGTGTTTCAAGTGTTGTTTCCGTGGCGATATTTAGCCTATCCTGGTGAATTATTTTGGACAGAAGAAGGTTTTCGTTTTTCATGGCGAGTAATGTTAATGGAAAAAGTAGGTTATGCTAATTTTAAAATTGTAGATCGTAAAACAGGAGCATTTTTTTATGTAGATAATCGTATGTTTTTAACCTCATTTCAAGAAAAACAAATGAGTTTTCAACCCGATTTTATACTAGAATACGCCCATTACTTAGGCAATCATTTCAAGAATAAAGGACATGAAAATATAGCCGTATATGTAGAGAGTTATGTAACGCTTAATGGTCGTTTAAGTGCTCCTTATATAAACTCGAAAGTAAATTTATACCAAGAAAAAGAAAGTTTTAAACATAAAAAATGGATTCTACCATTTACCAGCGATATCAAAATTTATGGGCTTTAA
>DGBDCK_01775 Iron uptake protein A1
ATGAAAAATATAGTAGCAATTTTAATGATTACAGCACTTTTTAGTTCATGTAAAAATGATCAGAAAAAAGCAGAAAAAGCAGCAGAAAAACAACAAGAAGTAAACGTTTATACACACCGTCATTATAAAGCAGACCAAGAATTGTTTGCCAAATTTGAAAAACAAACAGGCATCAAAGTAAATGTAACCAATGCAAAAGCTGATGAGCTAATGCAAAAAATGACCATCGAAGGAGCGCAATCGCCAGCCGATGTATTAATAACGGTTGATGCAGGGCGTTTGGTAAGAGCAAAAAAGAAAGGATTATTGCAGTCGGCAAGCTCATCAATTTTAGAAAAAATAATTCCTGCGCATTTAAAAGATGCCGATAATAACTGGTTTTCTTTAACAAAAAGAGCCCGTATAATGGTGTATAATCCTGAAAAAGTAAGCCCTGAAGATTTATCAACTTACCAAGCTTTAACCGATGATAAATGGAAAAATAAAGTATTAATTCGTTCATCAGGAAATATCTATAATCAATCATTATTAGCGTCTATTATTGCTAATAATGGCGAAGAAAAAGCCGCAGAATGGGCTAAAGGAATCGTAGCAAATATGGCACGTTCACCAAAAGGAAACGACCGTGATCAAGTAAAGGCAGTCGTTGCTGGCGAAGGAGATGTAGCCATTGTAAACACCTATTATATTGGTAAATTATTAAACTCAAAAAACCCTGACGAAGTAAATGCTGCAAAAGGAATTAAATTGTTTTTTCCTAACCAAAATGGTAGCGGAACACATATAAACGTAAGTGGAGCAGGAGTTGCTAAATATGCGCCAAACAAAGCAAATGCGATTAAATTTATTGAATTTTTGGTAAGTAAAGAATCGCAAGAAGTATTTGCAAAGGCAAATTATGAATATCCAGTAAATAAAGAAGTTGTTCCTTCTGATTTATTAAAATCGTGGGGAACTTTTAAAGAAGATAAGTTATCGTTAACAAAATTAGGTGAAAACAATAAAAAAGCAGTTTTAATTTTTGATAAAGCACAGTGGAAATAA
>DGBDCK_01780 hypothetical protein
ATGAAACACTTTTTTAGAATTATTCTAGTTTTTACAATTCTTACATCTTGTAATAAAACTGACAAATTAAAAGGTTTTGAAAAACGAATTTCTAATCTTGAAAATCAGAATAAAATATTAGTTGACAGACTGAATTATATTAATACTGAATTTATAAAACCTTTTAAGATTTATGAAGAAATAGTTTTAACTGAATTGGAAAATCCTCCTAATCAAATAATATCAGATTATGACTTTTTAATAAAAAATTATCCTAATTCATTTTGGAAACACGAAGCAAAAAATAGAATTGAAAATATTAAAAGGCGAAAAAAATATTGGTCTAAAAAAAATGGATGGAAGTTACCAGAAAAACCTAAGAAACTAGAATTGACTGAGATAATTAAATCGTCATCGAAATTACTGGAAAAAATAGAGTACCCAGCACCACCGATAGAAATAATTGACCCAACTATTAGTTGCCCTGGATGTTAA
>DGBDCK_01785 Immunity protein 17 of polymorphic toxin system
ATGAATGATTTAATTCAACAAGCAAATGACTTTATGACAACTAATCCTGAATATGGTTATTTGTTGGTAGCAGTAGTTCTCCTAATTTTTTCATTGGGTAGTTTTAAAAAATATAATTGGGCTATTTCACCTGGAAGTAGTTACCAACGTTTTTTATATAGTACAATGGGAGAAAAATGGTTTAGTATTATAATGGGGTGTGGTTTTTTAATAGGTAGCCTAGGAGCATTGGGCGGTTTTTTACTTTCTAAATAA
>DGBDCK_01790 hypothetical protein
ATGGGCTTTACAGATTTTTTAATGAATATAATGCAAAAGTTTTCACCTGTTGATCTTAGTCTTGAGAGATACACTCAGAAAGAGTTAACAGGTATGAAAAAACAAGGATATAAAGTAGAGGAAGTACAAAAGTACTTAGATTTATATGAAAAAGGAGAACACCCAAAACAAATAAAAGGGGCTATACGAATTGAAAAGAACAGAATAAAAAATCAATCAAAAAGATTACGTTTTGAAGAGTTATCAGAAACAGATTTATTATTAGAAGAAATCCCTAACCCTACTGATTTAAGTAAATTAAAACCTTTTTTAACTATTCCTATCAATCAAAATATGGAAATTATAAAAAAGAGTTTAAATGGTGATGCTAACAACGAAAAATCTTTTATAGGTGGTCAATTAGCACTTACTTCTGTAGTGCAAGCTGCTCCTGAATTTTGGGAAAAAGAAGGTGAAATACAATATGCTGCTTTTGTTTTTACTTATATAGAAAAAGGAAATTTTAGTAATAATACTAAATTTTTGAAAAAAATATGCAGTATGCTAAATGATTTTAGAGATGAAGATAACTGCCCAGAAGCTATATCTAGAGAAATGAAAAAATTATACAATGATTTAAATTCTCCGAAATCAGAGTTTCACGTACACATTGATCAGAGCTTATTAGATTTTTATCAGTTTGATTTTGAGGGAAACAGAGTCATATCAAGCGATATTATTGTAGCTACAAGCTATAAAATTCAGACAGAAAAAGATTCATTACCGAATAAATCTTTCCCATCAGATGGAATACTCCCTCTTATTTGTTTATCTGAAAAAAAGAAAAATGGAAAAGAATATCCATATTTTAAATTTGTAAATGGTGAATATTATAAACTATAG
>DGBDCK_01795 hypothetical protein
ATGAAAAACGAATCTCATATATTTAGACCTAACCAATTAAAAACCTTGATTTTATTTTTAGGTTGCTCTGCTTTTGTTGTAATTGGAGTTTTTATCCTAGATTCAGACCCTAAAATTGGTTGGGGTAATATTATTTTTTTCGGGCTTGGAGTGATTGTTTCATTAATTCAATTTTACCCCAATTCTACATATTTAAAATTGACTGATAGCGGATTTGAAGTTAAAGTTTTGTTTCGTTCTAATTTTACAAAATGGACTGATATAAAAGGCTTCAGACAAGGGAAAATCAAAGGTAATAAAATGATTTTTTTTGATTGTACTGACAATCATAAAAAGTGGAATAATGGAAAAAAAGTAGCTAAGTTTTTGTCTGGAAAGGAGGGGGCTATTCAATCCTCTTATAATATTTCTACTGATAAACTGATAGAATTAATGACTGAATACAAGCGGAAAAGTAAAAATATGGTTCAACAGGGTGTATAA
>DGBDCK_01800 putative lipoprotein
ATGAAATCAATTAAAGTAATCATATTGTTGACTGTTATTGGCTTGATAGTTATGGGATGCAAACACAATTCAAAAGAACAAGAAAGACAAGAAAAGGGCGTTGTTGTAACAACTGATTTTTCAGGAAATTATGTAACTGCCTCTTATAAAAAACGTAGTGAAGGTTACGATTGGGTTGCCGTTTCAGTAGCGCAAAATTCAGCAGAAGAGATTTATATTTCTGTTCGGTCTCGTGCTGATGGTAAAAAACCAACCTGTACTTTTGACACTGTAGCAAAAAAGGCAGGTAATAATACTTTCAAAACGTTGACAAATGGAAAAATAATTTTATTCTCCTTTAAAGATAATAAGATTTCAATATCAACGGAAAAATTTGAAAACAGGCTAATTTTAAATTTTTACTGTTCTGGAGGAGGAAGTTTAGCGGGAGACTATGAAAAAATCAACGAATCTTTAGATAAAACACAAATTGATAAAAAATAA
>DGBDCK_01805 hypothetical protein
ATGAAAGAATATTTTAATGATTTTGAATTTAAGGTAAAAGACAATTTAAAGCTTAAAAGTAACCTGAAAAATTATTTTGAAAGTGATGGTTTTATAGCGGTTGAAAATGAAAAAGATCAACTGCTTTTTACTAAAAAAAGCACTTTATTAGACGGTTGGAAACTAAATATTTTAAATTGGGAGGCAAAAATTAATATTGAAGTAAAACAAAAGGACAACGTAGTAATTCATCATAATGTTAAAACCAAAGGTTTCGGATTTATTACACCTGTAGCATTTTCCAGATTATTTGAAAAATATTTGTATCATTTAGAAAGCTATATAAACAATAACGAATGTTATAAAAGCAAGAATATCGAGTTAATAAAGTTAGGAAAGATAAAAATGTTAAAATATATAGCGTTACTAATTTTAGGACTTTTTATAGGGGTTTGTTTAGGGAATATATTAGAGAATATGACAGGGATAAAATTACTCGGATATTTAGGGGTTATTATTGGGTTTAAGAGTACTGAAATGATGATGAATAAATACCTAATTAAAAAAAATACGCTACAGCATTCTGTATAA
>DGBDCK_01810 ABC transporter permease
GTGAAAAATAAGTTTCAAAACATTCGAAGAGATGCAAACAAATGGTCAATATTTTTATTGATCATTGTTTTGTTTGTTGCCATACCAATACTAACGGTTTTTATCAATTTATTTTATGGACCTGGCGAAACCTGGGGTCATTTTTTAGAACATTTACTGCCAAATTATCTTAAAAACTCACTGATATTAATTATCGGGACGAGTATTTTAACCTTATTTTTTGGTATTTCATCTGCTTGGATTGTTTCACGATATCATGTTCCGTTTAGAAAACAATTAGAGTGGTTGTTAATTATTCCGTTGGCAATTCCGTCTTATATTACAGCCTATGCCTATGCCGGTATTTTTGATTATGGCGGTATTGTAGCAAAAGTGTTTAGCTTAAAAATTGATGTAATGAATCATGCGGGGTTAATTTTTGTACTCAGTATTTCGTTATATCCGTATATATATGTAGCCTCGAGAGCTTTCTTTTTAAATCAATCAAACAATATTATTGAGGCTTCAAAATTATTAGGCGCAAGCGAACGAAAAACCTTTTTTAAGCTGATTTTACCCTTAGCCCGACCAGCATTTGCAGGTGGTTTGGTGTTGGTTTTAATGGAGGTTTTAAACGATTATGGTGCTGCTAAATATTACGGGATAAGCACTTTTACAACGGGTATTTTTAGGGCTTGGTTTTCATTAGAAGAACCAGAAACGGCTATTTATTTATCGGCAATTTTAGTGATTATTATCTTTTTATTAATTACAGCCGAAAAATGGCAACGCCGAAAAATAGGCTATTTTAATGCCACTAAAAATCATCAGAAAGTAACTAGAGAAACAGTTTCAAAGCGCTTAAGAATAACGTTTTTTATGATCGCATTTACACCTGTTTTATTTGGGTTTTTACTGCCTTTTATGCAGTTATTATATTGGGCTTTTTTAACTTATAAAGAGGTTTTTACATCCGAATTTATAACGATTGCTTTTCAAAGTTTTGGTATTGCTACAATATCGGCATTTACAACGGTTGTTTTTGCCTTGCTTTTGATATTTTTATCAAAATGGAATCGATTATCAATACTAAAATCGATTGCAAAAATAGGGGTTTTAGGCTATGCAATTCCAGGCGCTGTAATTGCGGTGGGTGTTTTAATACCAACTTTATCGTTAGATAAATGGCTGGTTACTTTTATGAAAACCAATTTCGATATAAAAATAGGATTTATCATTAACGGAACTATTATGGTTTTGGTCTATGCCTACCTTGTTCGATTTTTAGCCGTTGCTTACAATCCTATTGAATCGAACAGTTTAAAATTTGGGAAATCATTATCGGAAGCTTCAAAATTATTAGGAAGTGGAACGCTTAAAACCTTTATAAAAATTGAATTTCCCTTGCTAAAACCTGCTATTTTAAGTGCTTTTATTTTAGTTTTTGTCGATGTAATGAAAGAATTGCCATTAACTTTAATTTTAAAGCCATATCATATAAATACCTTGGCGGTTAAAGCCTATGAATATGCCAGTGACGAGCTAATTGCCGAAGCTGCATTGCCTGCGATATGTATTATTTTAACAGGAATACTACCGATCTTATTTTTAAATCGATTAATCGCTAAAGACAGTTAA
>DGBDCK_01815 ABC transporter
ATGAGTACGATATTAGAAGTAAAAAATGTTGAAAAAACATTTAATAAAGGAAAAGTAGTTGCATTAAAAGACGTGTCATTTTCTTTATCCAAAGGAAAAATAATCGCCATAGTAGGCGAAAGTGGAAGTGGTAAAACAACCTTAATTCGTTTAATAACGGGCTTAGAAGTACTTGATGTTGGTAGTATTTTATTAAAAGAAAAGGTGGTTTCATCTAATGAAGTATTTGTAGCTCCACAGCTTCGAAATGTAGGAATGGTGTTTCAAGATTATGCCTTGTTTCCTCATTTTTCGGTGGCTGATAATATTGGCTACGGAATTAGTGATATATCGGCTACGGATAAAAAAGAAAGAATTAAAGAAGTGTTGCGTTTGGTAGGTTTATCAGATAAAGAAAATTGTTATCCACACGAGCTTTCAGGAGGACAACAACAGCGTGTTGCGTTGGCAAGAGCCTTGGCGCCAAAGCCCGAATTGTTAATTTTAGATGAACCTTTTAGTAATTTAGATGTTATTTTAAGAAGTCAGTTGCGTAAAGATATTTTAGCTATTTTAAAACAAACCGACACAACAGCTATTTTTGTAACTCACGATATTAAAGATGCTATGGCTATTTCTGATGAAATAATCGTGTTAAAAAATGGTGTTATTTTACAGCAAGGAATTACAAAACAGGTATTTGAAAACCCCGAAGATAGCTACGTGAAATTATTGTTTGAAAACATATAA
>DGBDCK_01820 Type IX secretion system membrane protein PorP/SprF
ATGTTATTAAAAAAGACACTCTTAATAAGCGCATTCATATTCAGTTTTTGTGCCGTTTCTCAAAATAAAGTAAATTACGGTTTATATAACAACAACCTAAATCTAATTAATCCTGCTTTTGCTGGTCAAGCTGATAATACATCAATACTGATAAACTCTAAAACGCAATGGGTTGGTGTAACAGATGCGCCTAAAACAAGCACCGTTTCGTTAAATATCCCTTTAAAAGAAAACATCGGAATTGCTTTAAATATTATTAATGATAAGATATTTGTTTTTAACCAAACGCAAATTTCCTTAGACGCTTCTTACAAACTTAAAGTAAGTAGAGATCATGATATATCATTTGGTATTAAAGCCCAAGCAAATTTATACAGCGGTGAATTTAACACGATTAAAACAGCGGCAGAAAATGATGCTTTCTTTGCAGAATCTGTTCATAATTTTAGCCCTAATTTTTCTATGGGAGCAGCCTTAATTCACGACGATTATTACCTGCACGCAACACTAAACACCTTATTAATCGACCAGCGATATAAAGACCTTAACACTAGTAAAAACAAAAGTAAGTTGCACATGAATATTGGTGGTGGTTACACCATAAAACTGAACAATTACTTAAACTTAACACCTTCTACATTGCTAACCGTTATAGAAGGAGCGCCATTAAGTATTGATGCAAACACCACCTTAGAAATTAACGAGAAATACGATGTTGGGCTGTCGTATTCTTTTAATAATTCGATGCAAATAAACACCAAAATAACCGCTACAAATTGGTTTGATATTGGTTATGGCTATAGTATTTACACCAATAAAATAAGCCCTTATCAAAATGGAACTCACGAATTTTTTGCTTTATTTAATTTAGATGATATTTTTTAA
>DGBDCK_01825 Big-1 domain-containing protein
ATGAAAAAAATAATTTTACTCGTTTTATCTTTCTTAGCAACCACAATTTACGCACAAGGCAACCAAGTTACTGTTGGTACTCCAAAGTGTGGAAATTCTATTACAAAAACTGCCCCTGCCCGTTACGATTATGTGCTTGAAAAAGAAAATAGCTGGGCTAGCATGTTATATAATCCATCACAAATAAGTGCTTCAGGCGCTATAAAAGGACTTGCTTTTTATGCCGATTGTACAACGTCTAATGAATGTACTTTTGATACCGCAAAAAATCAAAAAATATATTTAAAAGAAGTTGATTTCAATCAATTTAACAGCACTTCAGAACCTGATTTATCAACGTTTACCAAAGTATATGATGGTGATATTACCTGGAAAAGAGGGCTTACTATTGAAAATTCTAAAACACAAATTGCTTTTGATACCGAATTTAAATATTCTGGTAAAAAAAGCTTAGTCGTTTATTTTAGTAATGAGAATAACACGCCCTTAGGAGGTTATATGGACTGTGGAGCTTCTCCTTCTTTTTTATGGGATGATAAAGCAGGAGAAAAATCTATTATTTATGAAAACTTCAAAAAAGGAGAGAAAATAGCATCTGGATCTTTCGGAAAAGAACGCCCTGTTACTCGTTTTTATTTTGATGAAATGAATACCGAAGATTTTACGCCTTCTGAACAAAAAGCAACAATTACTGCCGATGCTAAAACAATAAGAGCAAACGGTGTTTCATCGAGTCTTATTACAGTTCAATTATATAATAAAGATGGAAGTATTTTACAATACGCAAATCAAAGGGTTACCTTAAGCACTACCGCAGGGGTTTTAGGATCTATTATGGATAAAAAAGATGGTACTTACACCGCTTATTTAACCAGTAGCACCGAAGAAGAAACAGCCGTTATTTCAGGAATGTTAAATGGCGTTATGATTAGAGATACTGAAGAAGTAAAATTCACCAAAAATAAAAATACAGGCGCAGAAGAAGCGGAAGAAGAAAACGAAACTCCGAGTACAGATAACGGTACAAAATCAAATAATTTAGTACAAGGGTTTTCACCAAATAACGATGGTACAAACGATACTTGGCAAATTTTTAGTAATACCGATATCGCTACAAAATACCCTAACAATAGCTTATTTATTTTTAATCGATTAGGTTACCAAGTATATGATGCAGCGCCTTATAAAGATGATTGGAATGGCGAATCTAACGGAAAAATCACGGTTTCTAAGGATGCTAAACTTCCTGTAGGTTCTTATTATTTTATCTTTAATACAGGTCAAGACAAAGAAATCATTAAAGGTTGGGTACAAATAAATTATTAA
>DGBDCK_01830 Type IX secretion system membrane protein PorP/SprF
ATGAAAACAACAACTATTATTTACGTTTTTTTACTACTAATACTAGCTAGTATTCATAATTTAAGCGGTCAAAATACAGCTGATTTTTCGGTTTTTAATCATAGTTTAAATATTATAAATCCTGCTTTTACGGGTAAAAATAATAAAACGCAAATAGCAACTAATTATAAAAAAGTATGGGCAGGTATTGAAAACTCCATACATTCTACTATTGTTAGCTTTAGTATGCCTACCCAAAAAGGTATTGGTATTGGTGTTACTGTCCTTAACGATTCTTTTTACCTGTATAATCAAACAAATATAGCTGCCGATATTTCATCTAAAGTAAAATTAGATGCAAATCACGAACTATTATTTGGTTTAAAAGCATCGGTAAATTTCTTTGGAATTAATTTAAAAAACCTGAATACTTTTCAAAGCAACGACCCATTATTTATGCAAAATGAGCAGCTAATTTCGCCTAACTTTTCCGTTGGTTTTGCCTTAAGAAATGAGCGTTATTTTGTACATGCTGCCTTACTAGATATTTTAAAAGAACGTAAAAATACCGCATCTGCAAATACTTTAAATGCAATGCGTGTAAATTTTGGTGCAGGAATTTATCATCAACTTAACCCTGTTTTAGGCTTAACTAACACCGCATTATTTAGAGCTACAAAAGGAGCGCCACTTTCTATTGATATTACTTCAATGCTTTCTATAAATAACAATTATGACATTGGGCTTACCTACCGATATAACGCTGCTTTAATGACTAATTTCCTTATAAAAACCACCGATTGGCTACAATTAGGCTATAGTTATGGTATCCCTACCAATGAAATAGCAACATACAACAATGGAACCCACGAATTTTTTATCCGAATATATTTTAATACCAAAATAAATAACCGTTTTAAATGGAGATTAGGCTGTTTTTAA
>DGBDCK_01835 gliding motility-associated C-terminal domain-containing protein
ATGTTAAAAAAAGTATTCTTTATTATTTTGGTAATAGTGCATTTTAGTACAATATCGGCAGAAAATAAAATTTATGCGATAAATAACACTTCTTTACATACAGATAAGCATCAAAATTCTTTAACAGAAATCACCCTTTGTGAAGGAGAGGATTTATCGCTTACAGCAGAATTTTTTGTGGGCGCAACTTACAAGTGGTTTACCTCGGATAACAAAACAATTAATAGCATTGATTTAGTCCGTTCAAATATTTCTGTAAATATGGCGGGGATTTACCTGTTAACCATCTCTAATAATGGCTGTAATGATACTGCTGAAATAAATATTATCGTTATTCCTAAACCAAATGCGGGAACAAACGGTTCTTTAAATATTTTAAAAGGTATTAGCCCTAGCGAGCAAGAATTATTTAACGCTTTAGGAGGAAATCCTGAGCAAAATGGTGTTTGGACAACCAATAACAACGCATATACCTATACCGTAAATTCAAACACCTGTAAAAGCACTGCCAAAGCTACAGTAAATATTATTGAAGATGTTAAAATAACAAACGCTTTTACCCCTAATAAAGATGGTATTAACGATACTTGGATTATCCTTTCAGATTTATCAAAAATATATCCGAAGAACAAATTATTCATCTTTAACAGGCATGGAAATAAGGTGTATCAGGCTGCTCCTTACAAAAATAATTGGGACGGAATTGCCAATTCAAACCTAATTATTAACAGCCATAGTAAACTTCCTGTAGGTGCTTATTATTACGTTTTAGAATTAAATGACATCAATAATACCGCTTTTAAAGGCTGGGTATATATTAATTATTAA
>DGBDCK_01840 IG domain-containing protein
ATGAAAAAGAAATTACTATCAATTACCGTATTCTTATTTTGTTGTCTTTCAATGCTAGCAAACAATACACTATCTAATGAAAAAACACCTCAACCTCAAATAAATTTAATAAAATCGGTAAACCCTCCTACTACTTCTTTAGCGAATATTACACTATGTGAAGGTGAAGAGTTAAAATTAACAGCTGAAGATGCCGGTACAGGAGCAACTTATGAGTGGACTAAATCAGGTGTTACTGCTGCAATATCAACCGATAAAGATTTAATTATAAACACAGTTGCAATAACTGATGCTGGAATTTACACCTTAACTGTAACAAAAAATGGTTGTACAAATGCTGTTGATATTGAAGTAAAAATTAATAAAAACCCTGATACACCTACTTTAGGTAATATAGTTGCTTCTTGTAGTAGTGCTGGTTCTACTAAAATTTCAAATTATGATGCTAACGTTACCTATATTTTCACACCTACAGGTCCTAGCGTTAATGCGACTACTCATTTAGTTGAAGGAATGACTATCGGTACTTCATATACGGTAAAAGCTAAAAAAGGTACTTGTGAGTCTGGAGATTCTGCTTCATTTAAAAATGACGCTATGTTACCTACGCCTACACTACCTAGTTTAAAAAATACCGTTGCTGATTGTAGCAATCCTAGTTCAACTGAAATTGATAATTATGATGCTAACGTTACCTATATTTTCACTCCTACAGGTCCTAGCGTTAATACGACTACTCATTTAGTTGAAGGAATGACTATCGGTACTTCATATACGGTAAAAGCTAAAAAAGGTACTTGTGAGTCTGGAGATTCTACTTCATTTAAAAATGACGCTGTGTTACCTACTCCAAAAGCAATTATCAAACTAAAATAA
>DGBDCK_01845 hypothetical protein
ATGAAACAAGTATTTTTATTGTTTATTATTTTTTCATATTCTATTCTCTTAACCGCTCAGCAAGTGACTGTTGGAGGAAAAACAGTAATGTGTGGTAGTTCTGAAACTACAGTCATTCCTGCTAAATATGATGATGGCTCTTGGACTAGTGAAAAAAGTAATAGTTGGTCTCTACTACTTTATAAAAAAAATGAATTGAATAAGATTAAAGGAAATTTAACCGAATTAGGGTTTTATGCTAATTGTAATCCTTACAGCCCGAAAACATATACCTTTTCTAAGCAACGCATTTATATTAAAGAAATAACTAAAGGTGCAATTACAAGTAGTAAAATCCCCGATTTAACAACATTTACCAAAGTTTACGATGGTGATATTACCTGGAAAAGAGGTGTAAATTTAGCTAATAGTCTAAATATAATAACACTTACAACGCCCTTTAAATATTCAGGAACTAAAAACCTGTTGGTTTATTTTGAAAATGAGTCAGGAAAGGGTGCTGGGTATAGCAGTATTCCTTTTTTATGGAACAACAATGGAAATAACAGGGTTGCTTACGCATCTTATAAATTAAGTGATAAAAAGAACTCTAATGGGCATATTGACAGAACATTGCCTGTTACCTATTTCAAATTTTCGCCTGCAAGCACACCTCCAGAAATTACTATGGAAGCTGATAAAAGTATTTGTAGTAAAAGTCCTTTCAAGTTTACAGGTGTTAGTGTTACACCGGCTATGGTTACATTAAAATGGACAACATCAGGAACTGGAAGATTTAATAATAAATTCATCAAAAACCCAACATATACACCAAGCGCTACCGATTCAGGAAATATAATACTAACATTAACCGCTAAAAACACTGATGGCTCTATCAGTAAAAACTTTACACTTACTATTAACCCGTTACCAACGGCATCTATCAAGAAAATTTAA
>DGBDCK_01850 Thioredoxin domain-containing protein
ATGAATAAAATAATTTTTACAGTATTATTCCTAGTAGTGGCTATTACTACAAATGCACAAGTATCTGAAAATGAAAATATTGTTTGGTTAACCAATATTGAAGCAGCACAAAAAATAGCAAATGAACAAAATAAGCAGGTGTTTATTTATTTTTCAGGTTCTGATTGGTGTATTCCATGTAAAGAATTGAAAGAGGAAGTTTTAGATTCTGAAATGTTTAAAAAGAAAGCTTTTTCAGACTATGTTTTAGTAAATCTTGATTTTTTACGCAGTAGAAGAAAATTAACCAAAGAGCATATCGCTTATATTGAAAAAGCAGCAGAAAAATACAATAATTCGGGTGCTTTTCCTTTTGTGGCGGTTTTAAACAACAAAGGTGAGGTTGTTAAATCGGTTGATGGTTATAAAAGTGAAACAGCAAGTTATTATATTAATAATTACTTGAAATAA
>DGBDCK_01855 FAD:protein FMN transferase
ATGCTAAAAGTACTGGTATCATCAATAGTATTTCTTTTATCTTTTTCAGTAAAATCACAAGAAGTCTACAATAAAAAAACACTTTTAATGGGGGTTGATTTTGAGTTTACAGTGGTTGCAAAAACGCCCGAAAAAGCAGCTTTTTTTATTAAAGAAGCAATAAAAGAAACCCTACGTATTGAAAATTTAATATCGTCATGGAAAGCGACTTCTCAAACATCAGAAATTATTAGAAACGCAGGGATAAAGCCTGTAAAAGTGAGTAGTGAGTTAGTCGGTTTAATAGCTCGAAGTAAAAGAATATCAGCCTTAACAAATGGTAATTTTGATATCAGCTTTGCTTCGTTAGACAGGCTTTGGTATTTTAATGAACCAATGAAGAGATTACCAGATAGCTTGGCGGTTTTAAATTCTGTAAAAAACATCAATTACAAAAATATTATTGTTGATACACAAAAAAACACCGTGTTTTTAACTAAAAAAGGCATGCGTATTGGCTTCGGATCTATCGGAAAAGGCTATGCCGCCGAAAAGGTAAAAGCTAAATTAAAAAAATTAGGGGTAACCGCAGGTTTGGTAAATGCTAGTGGCGATTTAACCACTTGGGGAAATCATCCGATTACTAAAAAATGGCTGATAAAAATTGCAGATCCTAATAATATATTAAAAAGTCTTGGTGCTTTTAAATTGCACGATAATGCCGTGGTAACCTCAGGGAATTATGCAAAATATATTGAATTTAATGGCATTAAGTATTCACATATTATTCATCCTAAAACAGGCTGGCCGGTTAGGGGCTTAAAAAGTGTTAGTGTTTTTTGTCAAAATACCGAATTAGCCGATGCCTTAGCAACCGCTGTTTATGTGATAGGAAAAGAAAAAGGATTGGCGCTTATAAATCAGCTAAAAGGTGTTGAATGTTTGTTAATTACTGCTGATAATAAAATGAAAACATCTACGAACTTAAAACTAAACTAA
>DGBDCK_01860 Arginine decarboxylase
ATGGCATTTTTATTGATAGCACTCACTTTTTCAAATTGTGTAAGTGTAAAACCTTATCAAAAAATGTATTTAAATGATGAAGATATGGCTTTATCATCAAGAAAAATTGAACAATACGAAACAAGCTCTCAAAACTATAGAGAAGGAGCTTCAGGTGCTAACGGAGGAAAAACAGGAGGCGGATGTGGATGCAACTAA
>DGBDCK_01865 DUF3570 domain-containing protein
ATGTGGATGCAACTAAATACTAGATTAATGATTGCTTTATGCTTTATAGCAGGTGTAAATGCTTTTTCACAAAAAAAAATAAAACAATTAGATAAAGTTGAGGTAGATATTTTATATAACTACTATGAACAAGACGGAAATAATGGTGCAGTAACAGGTGGTTTAGGTACCGAAAAATTAGATAATAATGCGCCGCAAATATCGGTTTCAATACCGGTAAATAAAACGGCAACTTTTGGGGCAACTTTAGGTTTAGATCATTATACGTCGGCAAGTACGGCTAATATTGATAAATACGGTGCTGTAACATCGGCAAGTACTCGTTCAGAAACTCCTGAAAACAATGATAACAATTTAGCGAGTGAAGATACTCGAAAGTATTTGTCGTTAAATTTTAGCAGGTTAATGCCCGATAATAATTCGGCAGTTTCGGTATTGTATGGTTATTCAAAAGAGTTTGATGTTACCTCAAATTATGGTAAAATTACCTGGCAGAAAGATTCGAAAGATGGTAATAAATTTTTAAGTATTACAGCGGGAGTTTTTATCGATAAATGGCTTTTAATTTATCCTGGTGAAATTAGAGACGGTAGAAATACTGGCGCAGGTGGCGGTAAAAATGGGCATCACCACGATGATGATGATGACGACGATGATGATGATGATGATGACCATGATTATGATTATTATTACGATTATTTTAATACTGATAAAGATAAAGACGATGATAAAGATGATGATGATGATGATCACGATCATGATCACCACGATCGTTTAGTTACTACAAATTATAGTGCTAGAGATGATGATGATGATGACGATGATGATGACTATTATGGAAATCAAACAGCAGCAGCTTTCAAAGGCTATGACAAAGACACTAGGTTTACTTATAATGTAGGTGCAACTTATGGTGGGAATATAAACAGCCGATTAAATGCCTCTGTAACTGCTGAGGTTATTATTCAGAAAGGGATTTTAAATACGCCTTTTCACCGTGTTTATTTTAATGACGGAATTACTCAAGAGCAATTTAAACATGTTAAAAGTGAAAAATTACCGAAGTCAAGAGTGAAAAAAGCCCTTGGTTTTAGAGCAAATTATTTTGTTAGTAATTTTTTAGTAACCCGTTTGTTTTACAGATGGTACACCGATGATTTTGGTATAAAAGCGAGTAGTTTTGAAATAGAAACACCAATAAAATTAGGCGATGGTTTTACTTTATATCCTTTTTATCGTTTTCATACTCAAACAAAATCAGACTATTTCGAAGCGTATGGTGCGCATAATTTAGATGCAGAATATTACACCTCTGATTATGATTTAGCCAAATTCACAACCAATAAATATGGGGTAGGAATGAAGTTTTCACCAGTAAATGGTGTCTTAGGTTTTAAAATCAACAAAAAAAGAGAATTTCAGTTTAAATCATTAGAATTTAGGTTGTCACGTTTTAAAAGATCTACCGGATTAGAGGCAACTTCAATCACTTTAAAAAACACGTTTACCTTTTAA
>DGBDCK_01870 hypothetical protein
TTGTTTGCGGCATGTACTAAATCAATAGAGATAGTATATGACCAAACAATGAGTATGGCTGATCAGGAAATTGAACAAGAGGTTATTGAACAGGTTGTTGAAGAAGAACCTGAAGAAGAGCCTGAGCAAAACCTTGTTGGTGTTTGGGATGGTACAATAGATTGTACAGGTTGTTGTTCGCCAAAGTATCGTTATACTTTAACTATTACAAAGCATGAAATAGCAAGCGAATTAATTGAAGGTTCATTAAAAATTTCAGGAATTCCAGATCAGCAATATTTTGCTGTTTTTAAGCTAGATATGAAGCTTAAAGGAAATGAGTTAATCATTAAAACCATCGGTAAAACAGAAAATACAGGTACTCCTAAGTCAGGTTGTGGTCGTTATTGTACTGGAAATACTTATGAACTTACCTTATCAGAAGATAAGACTAAATTTAATGGTGATTGGGTTAAATCATACAAGTGTAGTGTATCAGATAAGTCAACGTTAATTAATATTGAAAAACAGTAA
>DGBDCK_01875 hypothetical protein
ATGAAACTAAAAGTAGTTTTAATAATTCATTTATTTCTTGCTTGTATATCAATAAATGCACAAGAAAAAGCATCGCACCAAGGTTTATATGCAACAATAGGTTATGAGTTTGGTTTAATCGATGCTGTGATTCATAAAACAGCAATTTTATTCTTAATAAAATGA
>DGBDCK_01880 hypothetical protein
ATGAAAAAAATAATATATATCACTTTATGTTTATTGTTAGCCTCTTGTACTAAATCAATAGATATAACATACAAGCAATCTGAAACTATTAATAATAATGAGGCTGAAGATTCTAATAGTTTAGTCGGTGTTTGGGATGGAGTGGAGAGTTGTACAATTTGTTGTGGAACAAAATTTCGTTTCACATTAACAATAACAAAACATGAAAATGAATTTCTTGAAGGTACCTTGAAAGAGGCAGATATACCTGATCAACAATATTTTGCTATTTTTAAAGCAAATATGAATCTTGAGGACAATAAATTAACTATTACGACCAATGGTGTATTAGAAACAGTTGACGATAAGCCTGGTTGTGGGCCTTACTGTACTGGAAATACATATGAACTTATTTTATCACCAGATAGAAAAAAACTCGATGGGGTTTGGTTAAAATCAAATGAATGTACTGTATCAGCTACATCAATTAATCTTGAAAAACAGTAA
>DGBDCK_01885 hypothetical protein
ATGAAACTAAAAATAATTGTAATAATTCATTTATTTCTTGCTTGTATATCAATAAATGCACAAGAAAAAGCATCGCACCAAGGTTTATATGCCGACATAGGATATGAAGTAGGTTTTATTGCTGCAACATTGCATAAAACTACTATGCCGTTTACACATAGTAATTTTGGTAGTTTAGGAAGTCAAATTAACAATTCTTTGTCGTTAACGGCGCTTTATAAAACACCGTTTAATGCTCAAATTAAGCTAGGTTATATTGGCTCGTATGCTAATTTAACGATAGATGGGCTTAGTAATGAAAGAGAATTTACAGTGCATACGAATTATTTTATGCACACGGCTTTATTAGGAGCGGGGTATAGCTTTCAGATAAAAAAAGACCTAGATATAACCCTAGGGTTGGGCTCTTCAATTTCTTTTGTAAAAAACACGAATTTACAAGAAGAAAAAGGCGATGCTTCGGATAAAATAACAGCGAGCAACTCTTCTGTAAAATCGGGGAATGTGTATGTTATCCCTGAAATATCGGTGACCAAGTATTTTAAAAATGAAAACACCATCACTTTTGGCGCTAAATATTACCTGTCAGATAATGATTCTTTTTTAACAGGAAGTGTTAAAAATAGTAAAAAATCTGTTACTACAAATCAGGTGGATTTTTCTACAAAAAACAATCAGATTGCTCTATATGTAAGCTACGGATTTAACTTTAAAAACATTAAAAAGGTATTCTAA
>DGBDCK_01890 hypothetical protein
ATGAAAAAAATAGGATACATCGTAATTTTATGCTTGTTGTTTTCGGCATGTACTAAATCAATAGATATCGTATATAACCAAACAATAAGTATTCCTAAGGAGGAAGTTAAAGAAGATGCTGAACAAAACCTTGTTGGTGTTTGGGATGGTACATTAGAGTGTTCAAGTTGTTGTTCGCCAAAGTATCGCTATACTTTAACTATTACAAAGCATGAACTAGCAAGCGAATTAATTGAAGGTTCATTAAAAATTTCAGGAATTCCAGATCAGCAATACTTTGCTGTTTTTAAGTTAGATATGAAATTTGAAGGTGATAAACTAACTGTTGAAACCATCGATAAAACAGAAATAGACAATCCTAAAGCTGGTTGTGGTCGTTATTGTACTGAAAATACCTATGAACTTATTTTATCGAAAGATAAGACTACATTTGAAGGTTTTTGGGTTAAATCAAACGGATGTAGTGTGTCAGATAACTCAACGTTAATTAATCTTGAAAAACAGTAA
>DGBDCK_01895 hypothetical protein
ATGAAACTAAAAATAATTGTAATAATTCATTTATTTCTTGCTTGTATATCAATAAATGCACAAGAAAAAGCATCGCACCAAGGTTTATATGCCGACATAGGATACGAAGTGGGCTTTATTGCTGCAACATTGCATAAAACCACTATGCCGTTTACACATAGTAATTTTGGTAGTTTAGGGAGTCAAATTAACAATTCTTTGTCGTTAACGGCGCTTTATAAAACACAGTTTAATGCTCAAATTAAGCTAGGTTATATTGGCTCGTATGCTAATTTAACGATAGATGGGCTTAGCAATGAAAGAGAATTTACAGTGCATACGAATTATTTTATGCACACGGCTTTATTAGGAGCGGGGTATAGCTTTCAGATAAAAAAAGACCTAGATATAACGCTCGGGTTAGGGTCTTCAATTTCTTATGTAAAAAACACGAATTTACAAGAAGAAAAAGGCGATGCTTCGGATAAAATAACAGCGAGCAACTCTTCTGTAAAATCGGGGAATGTGTATGTTATCCCTGAAATATCGGTGACCAAGTATTTTAAAAATGAAAACACCATCACTTTTGGCGCTAAATATTACCTGTCAGATAATGATTCTTTTTTAACAGGAAGTGTTAAAAATAGTAAAAAATCTGTTACTACAAATCAGGTGGATTTCTCTACAAAAAACAATCAGATTGCTCTATATGTAAGCTACGGATTTAACTTTAAAAACATTAAAAAGATATTCTAA
>DGBDCK_01900 Peptidase-M75 domain-containing protein
ATGAAAAAAATAAAATTACTCCTATTATTAATCATTAGTGCTTCTTTTACAATGTGTACTAAAAACGATACTATAGCTATTGATTATAAAAAAGAAATTATAAAATCGGTTAGTGATCAGATTATTTTACCTCGAATAAACGTATTACTTGAAAAAACAAAAGAATTAGAAGTTTCTTTAGCTGATTTTTCTACTCAAACGAATGAAAAAAACTTAATAAATGCTCAAAATAAATTAACCGAAATAACTAAATTATACGCTAAATTATATGCTTTTAATATTGGTGATATAAAAGATAATTTCATCAATAGACGTATTAATTTCTGGCCTGTTTATAATATATCTATTGAAAAGAAGATTACAACGGGTAGCTTTACAAAGCAATCTATTGCAAACTCAGGAAGCGCAACCAAAAATTTACCTAGTTTGAATTATCTGCTATTCAAATTTAACTCTCCCGATAAGGTTTTATCTGACTATAATAATAGTGCTAATAGAATGCGATTTTTATTAACCACTTTTGAAGAATTTAAAGAATTGGTTCAAAAATTAAATACAATATGGTTATCAAAAAATAATAGTTTTGCTGAAAAATTTAAAAACAATACAGATAAAGGCTTAAATAGTTCTTTTAATCAATTATTTAATGGATTGTATAATGTTGTGGATAACTGTAAAGTTACAAAAGTTGGTAAACCTGCGGGTTTAGAAAGATCGTCACATGTTAATAATGAGATTGTTGAAAATTATTATACAGGTAACTCTAAAGAATTAATTTATGAAAATATTTTAGCAATTGAAGAGTTGTTTTTTAGTAAAGATATAACATCTATTTCTGATTACATTAAATCTGTGACTAAAAATAATGAATTAAATACAGCTATCTTAACAAAAATTAACGATATTAAAAACATCATAACTAACGATATTAAAACCCCTTTAAAAGATGCTGTTAGTGATGATAAAGAAAATGTAAAAAAGCTTTACAACTCCTTAAAAGAGTTACTAGTGTTACTGCATAATGATGTAAGAAGCACCCTTTCTATTATTATTACAGGTACCGATAACGATGGTGACTAA
>DGBDCK_01905 Thiol oxidoreductase
ATGAATAAAACATATTACAAAAGCTTACTACATATTTCTTTTTCAATTTTATTATTTAGTAATTGCTCTAAAGAAGCACCACTAAATATAGATGAATATAAAATTATAAATAAGTACCAAGAAGCTGAAGAAAATCTTACTGATGATTTAAGTATTGCTACAACCAATAATAATTCATTTGGTAAAGAAATACCAGGATTAAGCAGAACTGATAAAGTTAGGTTTGCTTCTGGAAATTCACTGTTTAATCAATCATGGGTTTCCGCCCCTGCTTCAACAACTAGTTTAGATGGTTTAGGACCTACATTTAACGCTAGAGCTTGTGCTAGTTGTCATTTAAAAGATGGTAGAGGAAAACCTTTTGAACCATCAAATATTGGTTCTGTTGGTTTTTTAATTCGATTAAGTATTCCTGGTCAAAATGCACATGGAGGTCCAATGCCTGACCCAAACTACGGTGGACAATTACAAAATCATGCCAATTTAAACATCCCTAAAGAGGCTAACATCCATGTCAATTTCACTTTAATCGATTACAAGTACCCTGACGGAACTTCGTATCAATTAAGAAAGCCAAACTACTCTTTTACTAATGAAAATTTTGGTTCTTTAAATGGTATTTTAATCTCTCCACGTATTGGTCAACAAACAATTGGACTTGGGCTCATGGATGCTTTATCTGAAAGTGAAATTCTAAAAAATGCTGATGAATTTGATACTGATAACGATGGTATCTCAGGAAGAGCAAACTATGTATGGGACGCTATAAACAGTAAAATTGCTATTGGTAAATTTGGTTGGAAAGCAAATGAACCTAGTTTAAAACAGCAAATTGCAGGTGCTTTTAATGGTGATTTAGGCTTATCAACAACTATATTTAATAAAAAAAATTGTCCATCACCACAGCAAGATTGTAATAAAGCTCCTACTGGTGGGGATCCTGAGGTTACTGACAAACAAATGGATCGAATTTTATTATATCAAACATCATTAGCCGTTCCTAAGAGACGAAATTACAAAAATCAAGATGTTTTAAATGGGAAAGTACTTTTTAGTGAATTAAAATGTATTAGTTGTCATGCAACCAATTTTACCACTGACAAATACCCTTTTAACCCATTATTAGAAGATAAAAAAATAAGCCCTTATTCTGATTTCCTTTTACATGACATGGGAGATGATTTAGCCGATAACAGACCTGATTTTTTAGCTACGGGTAACGAATGGCGTACGCAGCCTTTATGGGGTATTGGATTGATAAAAACAGTAAATAAGCATACATTTTTACTGCATGATGGAAGAGCTCGTAATATAGAGGAAGCTATTTTATGGCATGGTGGCGAAGCTGAAAAATCAAAAAATGATTTTAAAGAATTAAGTTTAACCAAGCGTAAAGAACTTTTATCTTTTATAGAATCTTTATAA
>DGBDCK_01910 Peptidase-M75 domain-containing protein
ATGAAAAAAGTACTAGGATTATCATTATTACTTGCAACCTCTTTTGTGTTCAAATCATGTTCTGATGATACACCAACTCCAGATAACAATAAAGTTACCCAAAAAGAAGTTATAGACAATTACGCTACAATTGTACATCAAAATTATTTAGACAGCTATAATTCAGCTGTAAAATTACAAAAAACAATTGCTTCTTTTACCGAAAATCCTACTGAAGCTGGATTAAAATTAGCTAAAACAGATTGGTTAGCTGCTAGAGATATTTACGGACAAACAGAGGTTTATAGAGGTTCAAATGGTCCTATTGATTCTGAAGGAAAAGAAGCTTGGGTTATCAATAATGAAGGACAAATGAACGCATGGCCTTTAGATGAAGGTTATATTGATTATGTTACTGTTGCATCTGATGCTTATGCTGGTCATACTACTTATAAAGGTGGTGTTATTGCAGGTACTGAAACCATCACAGAAGAGTTATTAATCGGTAAAAATGAAGGCGTAAACGATAAATCAATTTCTACAGGTTGGCATGCTATTGAATTTTTATTATGGGGACAAGATGAAACAAACCCTAAAGAATTAAAAGCTGGGCAACGTTCTGTTACCGATTACACAACTTTAAAAAACAAAGATCGCAGAAAGAAATACTTAAACGTAGTTACGGCTATTTTAGTAAAAGATTTAAAAACTTTAGCAGATACTTGGGCTAAAGGCGGAGCATATCATAAAGTTTTTATGGCTTTATCAGAAGAACAAGCTTTAATTAATATTATGTCTGGTCCTTTCTTTTTAGCTAATGAAGAATTATCTGAAGAAAGAATGATCAAACCTGTTGATTTAACTGACGGAATTGACGAATGTGGTCAAGAAGATGAACATTCTTGTTTTTCAGATAACACACACAGAGATGTTTTAATGAATGCTCAAGGAATTGTGAATGTATTATTTGGTAAATACAGTACTATTTCTGGTGCTTCTGTTTATGATTTAGTAAAACAAAAAGATGCTAAATTAGCAGCTACTTTTAAATCTATTTCTGACGCTATGATGTCTAAAATGAAAGATATTGACACAAAAGCAAATAATAAAAAGCCTTTTGATCTTTTATTATTAGAAGAATCAATTACTAATCCAGGAGCTATTATAGCAGCAGGTTCTGCTCTTAAGAGTTTTGGTGGAAATATTAGTGAAGTTGCAACAAAAGTTGGAGCTCCTGTTAAATAA
>DGBDCK_01915 Inosine-5'-monophosphate dehydrogenase
ATGCAAGCTCATCAATCAAAATTTGTAGGAGAAGGTTTAACGTATGACGACGTTTTATTAGTACCTGCTTACTCAGAAGTACTTCCAAGAGAAGTTTCAATTCAAACAAAATTTACTAAGAATATAACCATTAACGTACCTATAGTTTCCGCAGCTATGGATACCGTTACCGAATCGGCAATGGCAATCGCTATGGCTCGTGAAGGAGGGATTGGTGTGTTACATAAAAACATGACTATTGAGCAACAGGCTCAAGAGGTTCGCAAGGTAAAACGTGCAGAATCAGGAATGATTATTGACCCAGTAACCTTGCCATTAACAGCGAGTGTTTTAGATGCTAAAATGTTAATGAAAGAACATAGTATTGGCGGAATTCCTATTGTTGACCAAATTGGTGTTTTAAAAGGAATTGTAACCAATAGAGATTTGCGTTTCGAGCATAATAACGAGCGTTCAATTGTTGAGGTAATGACTAAAGATAATTTAGTAACTGCATCGGTAGGAACTTCATTAAAAGCGGCAGAAAGCATCTTACAAGAAAAGAAAATCGAAAAATTATTAATTGTTGATGAAAATTATAAATTATCAGGATTAATTACTTTTAGAGATATAACTAAGGTTACTCAAAAACCAATTGCAAACAAAGATACTTTTGGGCGTTTACGTGTTGCAGCCGCATTAGGCGTAACGGCAGATGCTGTTCAAAGAGCCGAAGCTTTAGTGAAAGCAGGTGTTGACGCTGTAATTATTGATACCGCTCACGGACATACCAAAGGAGTGGTTACTGTTTTAAAAAATGTAAAAGCAAAATTTCCTGAATTAGATGTTATTGTAGGAAATATCGCTACGGCAGAAGCTGCTAAGTATTTAGTGGAAGCGGGTGCTGATGCTGTAAAAGTAGGAATCGGTCCAGGTTCAATATGTACAACTCGTGTGGTTGCAGGTGTTGGTTTTCCTCAGTTTTCGGCAGTTTTAGAAGTTGCCGCTGCTATTAAAGGAAGTGGAGTTCCTGTAATTGCTGATGGTGGAATTCGTTATACAGGTGATATTCCTAAGGCAATTGCCGCAGGTGCCGATTGTGTAATGTTAGGGTCATTATTAGCAGGAACAAAAGAATCGCCAGGAGAAACGATTATTTACGAAGGAAGAAAATTCAAATCGTATCGTGGAATGGGATCTGTGGAAGCAATGAAGCAAGGGTCTAAAGATCGTTATTTTCAAGATGTTGAAGACGATATTAAAAAATTAGTGCCAGAAGGTATTGTAGGGCGTGTTCCTTATAAAGGACAACTAGAAGAAAGTATTCATCAATTTGTTGGTGGTTTACGTGCTGGTATGGGATATTGTGGTTCTAAAGATATTGAAACATTGAAAGAAACAGGTAAATTTGTACGTATTACCGCAAGCGGAATTAACGAAAGTCATCCGCATGATGTTGCAATTACCAAAGAATCTCCAAATTATAGTAGAAGATAA
>DGBDCK_01920 Cytochrome C biogenesis protein
ATGCAAAAAATATATAAATTCTTTTCATCATCTTCGTTAGCACTATTGCTCTTGTTAATATTTGCAGTATCGATGGCAGCAGCAACTTTTATTGAAAATGACTACGGTACCGCAATAGCTTGGGCTAGTATTTATGATGCTTGGTGGTTTGAAATGGTAATGCTAGGACTGGCAATTAGTTTTGTTTTTAATATCAAAAAATATAATTTATTTACTAAAAAAAAATGGGCAGTTTTGTTATTTCATATCGCCTTTATTATAATTGTGTTAGGTGCAGCTGTTACTAGGTATGTTTCTTATGGAGGAATTATGCGCATAAGAGAAGGCGCTACAAGCAACGTTATAATTGCAGATACAAAATTATTAATAGCCACAATTACCGATGGTACTCAAAGTAAAACTATTCAGCAAAAAACAAATATCAGCCCGCTTAAAAACAATGATTTCACACTAAAAACAACATTTAATAATAAAGCTGTTTCTATTGATTTTAATCAATATGTTGCTGATGCCACTCCTACTGTTATTACCGATAGTATTAACGGAGAACCTTTGTTAAAAATGGTGGTTACCGCTGGTAAAGGTAGAAATACCATCTATTTGAAAAAAGGAGAAATAGAACGTATTGGCGATCATCAACATGAAATAGGTTTTGAATCTGATAAAAAAGGAATTATCAATATTATTGAAGATAACGGACGTTTTAAAATGCTAACACCTCATACTATTGACTTTTTTATAATGGCAAGTCAGCAGGCAGGTAAAATTAAAAAAGATAGTCTTCAAAATATAACCTTGCGTACCCTTTATAGAGCTGGCGATTTTTCTTTTGTTCCGATGAGCTATCATCCCAAGGGTGCTTTTAAATTGATTAGCAATGTATCCGAAGAAACTGTAAACGATAAAACGCTAGATGATGCTTTAATTGTAAATGCAACAATTGATACCGAGCAGCAGGAAATCAATTTATTATACAGAGAAGGATTTTTACCGATAAAACATCAGACCGATTTTAAAAATGATATAAAACTAATTATTTCGTACGGAGCAGGCGCTATTAAATTACCCTTTAGCGTTAAATTAAATGACTTTCAATTAGATAGATACCCTGGCTCATCAAGCCCTTCTGCTTACGCAAGTGAAGTGACTGTTTTTGACAAAAAAGAAGAATTTTCTTATCGAATTTTTATGAATAATGTATTAGATTATAAAGGATATCGTTTTTTTCAAGCAAGTTATGATACCGATGAAAAAGGAACAGTTTTATCGGTAAACCATGATGTTTTAGGAACTTGGCTAACCTATATCGGTTATACCTTAATGGGTATTGGAATGCTTTTTACTTTTTTCGGAAAAGGTTCTCGTTTTAGAGAGGTTCATAAAAAATTAAAAAGATTGTCTAAAAATACCATAGCTATTATGGCATTTTTAAGTATTTCTAGTGCTTTTTCACAAACAGGAACACAAGCTAGATCAGCAGAAATTAAAACCGATAGCATTCCTTCATTTTCAATAAGTCAGCTTGTGGATTCTCAGCAAATAGATATCTATCAGGCAGATCAGTTTGGGCGTTTATTAGTGCAAGATTTAGACGGTAGAATAAAGCCTTTAAATACCTTGGCCTCAGAATGTATCCGAAAAATAACCAAAAAGACTTCTTTTAGTTATCCGAAGAAAAAAAACAATGAAACCATACGTTTAAGTGTTAATCAAATATTTTTAGGAATGCACATGAGCCCGCAGTTATGGCAACGAATTCCTATTATAAAAGCCGATTTTGAAAAAACAGGTACACTTTTAAATACTGTTAAAGTTGGCGACAACAACTTACTATCTTTCGTTAGTTTGCTAGATAAACAAGGAAATTACCTATTGTCAAAAGCAGTGGAAGAAGCAAATAAAAAGAAACCATCGGCAAGAAATGAACTAGATAAAGAGGTTTTAAATATTGATGAACGTTTTAATATTTTATACAACGTTTTTTCAGGAAATTATTTAAAAATATTCCCTAAAAAAGACGACGATAGCAATACTTGGTACAGCTATATTCACGATTTTAAAGATTTTAATGAAGAGGATCGAAATTTTGCAAAGCATATTTTACCAGGATATTTTAACGATATTTACAAGAATAAATATGAAGAAGCTTATAAAAAATTATCTTATATAAAAAAATATCAAGAAATTTTAGGAGCGAGTGTAAATCCATCAGAAAAACAAATTGAAGCCGAATTATGGTATAATAAAGCAAAGGTTAATTTTTGGTTGTTTATTATCTATTTTAGTTTAGGAACACTATTATTAGTTTTAGCGGTTGTTAAAATGTTTCATAAAAACAACCTGATAAACTTCCTTTGGAATTTCCTTGTAATTATTATATTAATTTCTTTTTTATGCTTTAGCGCAAATATTTTATTACGTTGGTTTATATCGGGGCATGCTCCTTGGAGTAACGGATATGAAATGTTAATTTTTGTCGCCTGGAGTTTGCTATTAAGTGGTTTGGCTAGTTTTAGAAAATCTGATTTTGCCTTGCCTTTAGCAACCTTATTTACAGGTGCTTTATTATTTGTAAGTTATTTAGATTGGCTAAATCCTGAAATTACCAACCTAATGCCTGTATTAAAATCGTATTGGTTAAAAATTCACGTAGCAACTATTGTCAGTAGTTATGCACCTTTAGCCTTATCGGCAGTACTTGGTTTTATGGCGTTGGTTTTAATGCTTTTTAAAACAGACAAAAACAAACATATTATCGATATAAAAATAAAAGAGCTTACCTATATTAATGAACTTTCAATGACTATCGGGCTTTTTGTGCTGGCAATTGGTACTTTTTTAGGGGGTGTTTGGGCAAACGAAAGCTGGGGTCGTTACTGGGCTTGGGATCCTAAAGAAACATGGGCTTTAATTAGTATTATTGTCTATGCAATTGTTTTACACCTACGTTTTGTTCCTAAATTGAATACTAAATACGTGCTAAACCTAGCAAGTATGTTTGCTTTTTGGGCTATTATGATGACCTCTTTTGGGGTAAATTATTATCTTTCAGGATTGCATAGTTATGCCGCTGGAGATGCTATTCCAATTCCAACATTTGTATATGTGTTATTAGCGATAATGGTTATTATTAGTTTATTAGTAGCTTACAAGCAAAAATATTTCAAGAAATAA
>DGBDCK_01925 Cytochrome c-552
ATGAAAAACAAAATATTATTTATTGTTACTGTAGTGGTCGTTTTTCTATTAGGATTACTTGCCTCTAGTATTGTAAATAGAAAAAATGAAGCGAAGTACAAATATGTGCCGCAGGTAAATATTCAAAAAAATGAACCTCGAAATAGTGAGTGGGGAAAAAATTTCCCGCAAGAATATCAATCATTTTTACAAACCGAAAATAGTGATTTTCAATCATATCAAGGAGGAAATAAAATGCGTGATATGCTAGAGGAAGACACTCGCTTAACTGTTTTATGGGCTGGTTACGGTTTTTCTAAAGATTACAACCAAGGACGTGGGCATCAAAATGCGATTAAAGACATTCAAAATACCTTAAGAACTGGCGGACCTAAAGGAAAAGGTGATGGACCAATGCCTGCTACTTGCTGGACTTGTAAAAGCCCCGATGTACCAAGATTAATGAATGAAATTGGTATTGCCGAATTTTACAAAGGAAAATGGGCTGACAAAGGAGAAGAAATTGTAAATCCTATTGGTTGTGCCGATTGTCATGATGAAAAAACCATGAAATTAACCATTACTCGCCCTGCTTTAATAGAAGCTTTTCAAGCAATGGGTAAAGATATTAATAAGGCAACGCATCAAGAAATGCGCTCGCTAGTATGTGCGCAATGTCATGTGGAGTATTATTTTGATAAGAAAAAAGAAGGCGTTGAAGGGGTTCCTTATTTAACATTTCCTTGGAAAAATGGAATGTCAGTTGAGGCAATGGAAAAATATTATGATGATATTAACTTTAAAGATTGGACACACAAATTAAGTAGAGCGCCTATGTTAAAAGCACAGCATCCTGGTTATGAAACGTATCTAACAGGTGTACATGCCGATAGAGGGGTTTCTTGTGCCGATTGTCATATGCCATATAAAAGTGAAGGTGGTCAGAAATTTACCGATCACCAATTACAATCACCTATGAACAATGTAGCGAACTCATGTCAGGTTTGTCATCGTGAAGAAGCTGAAAAATTAAGAGCAAATGTATATGAACGTCAGCAGAAATCTACCCAAAGCAGATTAAAATTAGAAGATGCTTTAGTACGTATGCATGTAGAGGCAAAAAAAGCTTGGGACTTAGGCGCCACCGAAGTTCAGATGAAACCTATTTTAATGGATATTCGTCATGCACAATGGCGTTGGGATTATGCAGCAGCATCACATGGAGCTTCTTTTCATTCACCTGTTGAAATTGGACGAGTTATTAGTGGTGGTTTAGATAAAGCTATTGAAGGTCGTGTAAAATTAGCACGTGTATTAGCTGATTTAGGTCACAACAAACCTGTTGAAATGCCTGATATTTCTTCTAAAGAAAAAGCGCAAAAATACATTGGTTTAGACATGGAGAAATTACACAAAGAAAAAGCCGAATTCAAGAAAAACTTATTACCAAAATGGTTAGAAGCAGCTAAAGAACGTGAGTCAAAATACGATACTCAAGGAGTTTCAAAAAAAGACAACAAAGAGGTTTCTAAGGAAGCTTCAAAAGAAGTTTCGATGAACTAA
>DGBDCK_01930 Cytochrome c nitrite reductase small subunit
TTGAATTTTAAACAAAACATATTACCAGAGAAAAAATCTAAATGGCGGCAAATTGCTATTATTTTAATAGGAATTGTTACAGGTTTAGGTTTTTTTATGGCAAAAGAAGCTTCGTTAGTTTCTTATATGTCAGATGATCCTTTGGCTTGTGTAAATTGTCATGTGATGACTCCAATGTATAATAGTTGGATGCACAGTTCACACAGAGAACAAGCCTCATGTAATGATTGTCATGTACCACACGACAATGTTTTTAATAAATACTTTTTTAAAGCTAAAGATGGTTTGTTTCATGCAACCATTTTTACCGCACGAGCAGAACCTGAGGTTATGTTTATGAGAGAAGCATCACAAGAAGTAGTACAAAACAACTGTATTCGTTGTCATATTCAGCAGGTTACTCAAACAAAATATGATGGTTGGTTAGACGATCATAGAGAAAGTAGAACCGAACGAAAATGCTGGTCATGTCATCAAGAATTACCTCACGGTACCGTGCATGGTATTTCAACCATTAAAAATAATATTGCGCCAATTCCTACTGATCAAGTTGAGGCCGTAATACCTGAATGGTTAAATACTAAAATTGAACAAAAAAAATAA
>DGBDCK_01935 DNA topoisomerase (ATP-hydrolyzing)
TTGTTAATTTCGCAAAGAGATCAATTATCAAATTTTATGACTAAAGAAACAAAATATACTGAAGACAACATCCGCTCGCTCGATTGGAAAGAACATATTCGAATGCGTCCAGGAATGTATATCGGTAAACTAGGAGATGGTTCCTCTGCCGATGATGGAATTTATATTTTAGTCAAAGAGGTGTTAGATAACTCTATTGATGAATATGTAATGGGAGCTGGGAGAACTATAGAAATTTCTATCCAAGGAAATAAAGTAATTGTTAGAGATTATGGTCGAGGGATTCCTTTAGGAAAAGTAGTCGATGTGGTTTCTAAAATGAACACGGGTGGAAAGTACGATTCAAAAGCATTTAAAAAATCTGTAGGGCTAAACGGAGTAGGTACAAAAGCGGTAAATGCACTTTCATCTTTTTTTAGAGTAGAATCATCAAGAGACGGTAAATCAGCAGCAGCCGAATTTGAACAAGGTAATTTAATCAATCAAGAATTTTTAGAAGAAACTTCTCGAAGAAAAGGAACAAAAGTATCTTTTATCCCCGATGAAATAATTTTTAAAAAATATAAGTATAGAAATGAATACGTTTCTAAAATGCTTAAAAATTACGTGTATTTAAATGTAGGGTTAACAATTGTTTTTAATGGCGAAAAATTTTTATCAAAAAATGGTTTAAAAGATTTATTAGAAGATAACAACAATCAAGAAGATATGTTGTATCCTATAATTCATTTAAAAGGCGATGATATCGAAATTGCTATTACCCACAGTAAAACCCAATATTCAGAAGAATATCATTCGTTTGTAAACGGGCAGCATACCACGCAAGGAGGAACGCATCAAGCGGCTTTTAGAGAGGCGATTGTAAAAACAATTCGTGAGTTTTATGGAAAATCATTTGAAGCTTCCGATATTCGAAAATCAATCATATCAGCGATTGCCATAAAAGTAATGGAACCTGTTTTTGAGAGTCAAACTAAAACAAAATTAGGTTCTACTGAAATGGGTGATGATTTGCCAACGGTAAGAACCTATATTAATGATTTTATAAAAACGCAACTTGATAATTTTTTACATAAAAATACCGAAATAGCCGAAAAGCTACAGCGTAAAATTATACAAGCAGAAAAAGAGCGAAAAGAACTTTCAGGAATTAGAAAGTTAGCTAAAGACAGGGCTAAAAAATCGAATTTACACAATAAGAAATTACGAGATTGCAGGGTGCATTTAGGCGATACTCAAAAAGATGCCTATTTAGAATCTACCTTATTTATTACCGAGGGAGATTCAGCGTCGGGTTCTATTACAAAATCTAGAAATGTAAATACACAAGCGGTTTTTAGTTTGAAAGGGAAGCCTCTAAACTCTTATGGATTAAGTAAGAAAATTGTGTATGAAAACGAAGAGTTTAATTTATTACAAGCAGCCTTAAACATCGAAGATGGCTTAGAAGATTTGCGTTATAATAATATTGTAATTGCTACCGATGCCGATGTTGATGGAATGCATATTCGTTTATTATTGATCACATTTTTCTTGCAGTTTTTCCCGGAAGTGATTAAAGAAGGACATTTGTATATCTTAGAAACGCCATTATTTAGAGTTCGAAACAAAAAAGACACACATTATTGTTATTCCGAAGAAGAAAAAAGAGCGGCAATTAAAAAATTAAGAGGTAAGCCAGAAATTACTCGATTTAAAGGATTGGGAGAAATTTCACCTGATGAATTTGTGCATTTTATAGGCGATGATATCCGTTTAGACCCTATTATGTTAGACAAAGAAATGTCTATCGAAAGTATGTTGGAATTCTATATGGGGAAAAATACGCCAAACAGACAAAAATTTATCATTGAAAACTTAAAAGTAGAAGTAGATGCCGTTGAAGATGAAGAGGAATCCTAA
>DGBDCK_01940 hypothetical protein
ATGCCGTTGAAGATGAAGAGGAATCCTAAGAAAATAAAAAATATAATTACGCTATTATTTGTAGCCTTTTTAGTTTTTTGGCTGTTCCAAATTAATTGGGATAATTTATTTAATAAAGATAATTCAGGTGCTTTTTTGGGGGTGTTTATAGGAATAATGATTGTTGTTTCTTTACAAATACCGAATAAGCAGTCTGAAAATGAAGTTCCTGAAAAGCACTAA
>DGBDCK_01945 DNA topoisomerase (ATP-hydrolyzing)
ATGAGTGAAGAAATAAACGAACACGAAGAAGCGGTAAATAATCCGATAGATAATTCATCAGATTTAGAAATGCCCGAAAAAATAGACGAAGAAATAGATAATACAGAAACCATTACCAAGGTAACAGGAATGTATAAAGAATGGTTTTTAGATTACGCTTCGTATGTAATTTTAGAAAGAGCCGTTCCATCTTTAGAAGACGGCTTAAAACCAGTACAACGTAGAATCATGCATTCTATGAAAGATTTAGACGACGGACGCTACAATAAAGTAGCGAATATTGTTGGGCATACCATGCAATATCATCCGCATGGAGATGCTTCAATTGCCGATGCTATGGTACAAGTTGGGCAGAAAGAATTGCTAATCGATATGCAAGGAAACTGGGGGAATATTCTAACAGGCGATAGGGCAGCGGCTTCTCGTTATATTGAAGCCCGTTTATCAAAATTTGCCTTAGAAGTGGTGTTCAATCCTAAAACTACCCAATGGAAACAATCCTATGACGGTAGAAGAAAAGAACCGATTGATTTACCCGTAAAATTTCCATTATTATTAGCACAAGGAGCAGAGGGAATTGCCGTAGGATTATCAACCAAAATATTACCGCATAATTTTAATGAATTAATAGCGGCATCTATTAAATATTTAAGAGGAAGAAGTTTTACTATTTATCCAGATTTTTTAACAGGTGGAGTTGCCGATTTCACTAATTATAACGATGGTGTTCGTGGGGGAAAAGTACGGGTGCGTGCAAATATTACGCAACTAGATAAAAAAACATTGGTTATTACTGAAATTCCTTTCGGAACAACCACAACATCTTTAATTGATAGTATTTTAAAAGCCAATGAAAAAGGGAAGATAAAAATTCGTAAAATTGAAGATAATACGGCTGCTGCTGTTGAAATATTAGTGCATTTACCTGTAGGAATATCTCCGGATAAAACCATTGATGCTTTATATGCTTTTACCAATTGCGAAAACTCGATATCGCCATTAGCCTGTACTATTGAGAATAATAAACCCGTTTTTGTAGGGGTTTCTCAAATGCTAAAACACTCTACCGATTTAACGGTAAAACTGTTAAAGAGCGAGTTAGAAATTCAATTGCATGAGCTTGAAGAACAATGGCATTTTGCCTCTTTAGAAAGGATTTTTATTGAAAACAGAATTTATCGAGATATAGAAAACCAAGAAACTTGGCAAGGTGTAATTAAAGCGATTGATGCAGGATTAGAACCACATATTCAGCATTTAAAAAGAGCGTTAACCACCGATGATATTACCCGCTTAACAGAAATTCGAATTAAGAAAATTTCAAAATTCGATATTGATAAAGCCAAGCAATATATTGAAGGTTTAGAAGATAAAATAGCAGGAGTTAAGCATCATCTAGATAATTTAATAACTTTTGCAATAAATTATTTTAAAGGATTAAAAACGAAGTACGGTAAAGGACGCGAGCGAAAAACAGAAATCAAAATTTTTGATGATATTGTCGCTACAAAAGTAGTAATGCGAAACACCAAGCTGTATGTAAATAGAGAAGAAGGTTTTGTAGGAACATCCCTTAAAAAAGATGAATACGTTGATGAATGTGCCGATATTGATGATATTATTATCTTTAAAGGAAATGGTACTATGATGGTTACCAAAGTAGCTTCTAAAACCTTTGTAGGTAAAGATATAATTCACATCGCTGTTTTTAAGAAAAGAGACAAGCGTACAGTGTATAATATGATGTATCGAGACGGTTCAAGAGGTGCAAATTTTATGAAGCGTTTTAATGTAATAAGTGTAACACGCGATAAAGAATACGATTTAACCACTGGGGCAAAAGGTTCAAAATTGTTGTATTTTAGCGTAAATCCAAATGGCGAAGCAGAAATTGTTACCGTTAATTTACGCCCAGTTGCTGGTATTACAAAGTTAAAATGGGATATTGATTTTGCTGAATTGGCAGTTAAAGGACGTGCTATTCGCGGAAATCAAATAACAAAATATAGCATTCGAAAAGTAGAGTTTAAATCAGCAGGAGTTTCTACCTTAAAACCTCGAAAAATATGGTTTGATGATACTGTTCAGCGTTTAAATGTTGATAATAGAGGCGATTTATTAGGGGAGTTTAGAGCCGAAGATAAAATTTTAATCGCCACACAATCAGGTAAAATTAAAGCAGTTTCACCAAGTTTGTCAATGCGTTTTGAAAGCGATATGATTATTTTAGAAAAATGGGAGCCTAAAAAACCAATTTCGGCTATTTATTTTGATGCCGAAAAAGAACGTTATTATGTGAAGCGTTTTTTAATAGAAACGGTAGACAAAGAAGAGGTGTTTATTTCTGAATATGAAAAATCAAAATTAGAGATTCTTTCTACCGATTATCATCCTATGGCTGAGGTTATTTTCTCAAAACGTAGCCTAGAAAACATTGAAGTTAATTTTGAAGAATTTATCGCTATAAAAGGAATTAAAGCACAAGGAAATCAACTAACAACCGATAAAATTCGTACTGTAAACTTATTAGAATCGTTGCCTTATGAAGAATGGATACCCGAAGACAACCAAGATAATCAAGACAATGAAAATAACGAAAATCAAGAAGTAGCTTTACCTGTTTTAGAAAATAAAGACGTTTTGCCACTTGAAATTGAAAAAGTTGAGGTAAAAGCTGAGGTAATTCCTAAAGAATTTGAAAAAACAAAAGAAGATAAAGCAAAGAAAGCATTAGAACGCGCCCTTCTTCAAAAAAAGAAAAAAATACAGAAGATGACGACAGTCAAATAG
>DGBDCK_01950 Small-conductance mechanosensitive channel
ATGAATGAATTATTAACATATCGATTCAATTTAGATTCTTTTTTCGGAGTTTTAGGCTATGTATTGCTAGTCATATTTATTTCCTGGATAGCATCACGAATGATTCGGTATGTTATTGTTCAAATTATAAAACGAAGAAAAATAGGTCGTTATGGCGGCACTAGTATTTTGTTTCTCCGAAACTCTGTAAAGTTTTTTATCGGTATTTTCAGTATTATTTATATTATTAGCACTGTTCCTGCTTTTCGCAGTAAGGCTACGTTAATTTTTTCGGGAGCGGGTATTTTAGCCGCTATTATTGGTTTTGCGGCACAGGCGGCGTTGTCTAATTTAATCGCTGGTATATTTATTGTTCTTTTTCGTCCATTTCGAGTGGGCGATTATATCAAGTTAGACCAAGAAAGAGTTGGTATTGTTGAAGATATTACACTTAGGCATACGGTTATCAATAACTTTGAAAATAAGCGATTAATCATCCCAAACTCAGTAATAAGTACCGATTCTGTATTAAATCATACCATTGAAGATTCGCATATTCTTAGTTTTAATAATTTTAAAGTAGGAATAAAAGCAAATATTGATTTGGCTCGAAAAATAATTCAAGAAGAGGCTGTTAAATTACCAACCGTAATTGATTTTAGAACTGCCGAGCAAGTTATGTCGGATGCCCCACAGATCGATGTTCGGGTAATTGACATACACACCGATCATATCCATTTGCGCGCTTATGTTTGGTTAAACGAGCCTTTTAAAGAGTTTAAAAATAAATGTGCTTTAAAAGAAGCCGTGCACAAGCGTTTTTTAGCTGAAGGAGTAGCCTTACCAATTCCTATTTATAAAATAGTAAATGTTTAG
>DGBDCK_01955 Flavo-1 RNA
GCCTAGCCCCGATTGACGCTTTGTTTGAGCTCCTTTTTTTGATTTTTCTTCAAAAAAAGAGCGAGTGCGGAAAGCGGGAAATTGC
>DGBDCK_01960 Diacylglyceryl transferase
TTGTTTGCCCTTTTTCTTTTAATTACTTTTGCCCCCATGGAAAAATTAAGACAACGTTGGGGATTAAAAACAAATTGGGATGTAATTGCGGTACTAATCGTATTTTCTATTAACGGTTCATTTGCTTCTTGGGTTGCAAAACCGATTACTGCTTTTATAGGGATTTCTTCGGAAACAACATCTCCTTGGATTTATTGGCCGATACGTATTTTACTTATTTTCCCTATTTATCAATCAACATTGCCTTTAGTGGGGTGGTTGTTTGGACAGTTTAAATTCTTTTGGGCTTTTGAAAAAAAGTTTTTAGGGCGTTTAGGATTGGGATTTCTTTTTAAAGATAAAAACTAA
>DGBDCK_01965 DUF937 domain-containing protein
ATGGCAGGAATTTTAGACTTATTAAACAGCGATTTAGGAAAATCAATTATTTCAGGTGTAGCAGGATCTACCGGGCAAGACACTAGCAAAACAGGTAATGTTTTAACAATGGCTTTACCAGTTTTAATGAAAGCAATGCAACGTAACGCTACAACACCTGAAGGTGCGCAAGGCTTAATGGGTGCTTTAAACAAGCATGATGGTGGTATTTTAGATAATTTAGGTGGTTTGTTTGATGGTGGTGTAAATGCTGATGTTTTACAAGACGGTGGTAATATTTTAAACCACGTTTTAGGAAGTAAACAACAAGGTGTTGAGCAGGTTATTGGACAGAAAACAGGAATGGATTCTGGCGCGATTGCTAGTATTTTAAAAACTGCTGCTCCTTTATTAATGGGTGTTTTAGGAAAACAATCTCGTCAAAATAACATTGGTAGCTCAAATGATTTGGGTAATATGTTAGGTGGTTTACTTGGTGGTAATTCTGCTGCTAAAGAGCAAAACTTTTTAGAACAAATTTTAGATGCCGATGGTGATGGTAGCGTTGTTGACGACATTGCTGGTATGATTTTAGGCGGTGGTAATTCTCAAAGTGCTGGTGGAGGAATACTTGGCGGATTATTAGGCGGTATTTTTGGTAAAAAATAA
>DGBDCK_01970 Glutamate:proton symporter
ATGAAAAAATTAGCGTTACACTGGCAAATTTTAATAGGAATGCTTCTGGGTATTTTATTCGGAATAGGAATGACTTTTACAGAAGGAGGAGCTTCCTTTGTAGGAAGTTGGATAAAACCAATAGGAACTATTTTTGTAAAACTATTAAAATTAATCGCCGTACCATTAATCATAGCCTCTTTGGTAAAAGGAATATCAGACTTAAAAGATATTTCTAAATTTAAAAATATCGGCTTGCGTACCATGGTTATATATATAGGTACAACAGTTATTGCCATTACCATCGGACTTGCCTTGGTAAATATTGTAAAACCAGGCGAAGGAATATCCGAACAAACCATTACACGATTAACAGAAACCTATGCAAATAGTGGAGGAGTACAAGCTAAAATAGCCGAAGCAAGCAAGCAAAAATCAAGCGGACCTTTACAGTTTTTGGTCGATATGGTTCCTGACAACGCTATAAAAGCAATGGGAAGTAACAAATCGATGTTACAAGTAATTTTCTTTACTATTTTCTTAGGAATATCAATGTTATTAATAGGTGAAGAACGTGCAAAACCTCTAAAAAGCTTTTTTGACTCTTTAAACGAAGCCGTTTTAAAAATGGTTGATTTAATTATGTTGTCGGCCCCTTATGCTGTATTTGCATTATTAGCAACAGTAGTAGTGTCATCAAAAGACCCCGATTTATTATTCGCTTTATTAAAATATGCTTTTACAGTAATCGGCGGATTAGTATTAATGGTGGCTTTTTACATGACATTAATAAGTGTATTCACTAAGAAAAATCCAATCTGGTTTTTAAAACAAATTAGCCCTGCGCAGTTATTAGCATTTTCAACAAGTTCAAGTGCAGCAACATTGCCTGTAACTATGGAGCGTGTTGAAGAACACGTAGGTGTCGATAAAGAAGTATCAAGTTTTGTGTTGCCAGTAGGTGCAACCATTAACATGGACGGAACAAGTTTATATCAAGCAGTTGCAGCGGTATTTATAGCTCAAGCATTAAGTTTTGACTTATCATTTGCCGATCAATTAACCATTATATTAACCGCCTTATTAGCATCAATCGGTTCTGCCGCAGTGCCAGGTGCAGGAATGGTAATGTTGGTAATTGTATTAGAATCGGTAGGTTTTCCAGCCGATAAATTAGCCATCGGATTGGCATTAATTTTTGCAGTAGACAGACCTTTAGATATGTGTAGAACTGTTATAAACGTAACAGGAGATGCTACTGTAGCTACTTTAGTAGCAAAATCGGTAGGGAAGTTAGGCGACCCAAAACCTAAAAACTGGGACGATAACTACGATGCTGTAAAATAG
>DGBDCK_01975 Uncharacterized membrane protein
ATGGAGTATTTTACATTAGCGCGAGTAATTCACGTAATTTGTGTTGTTTTATGGATTGGTGGCGTTAGTATGGTGACTACGGTTATAATTCCTGCTGTTAAAGGCATGAATTCAAAAGAGGATCAGATTAAAACTTTTGAACAAATTGAAGGGCGTTTTGCTATTCAAGCAAAAATTACAACGGTATTAACGGGCTTATCAGGGTTTTATATGTTGTATGTTTTAGATGGATGGGACCGGTATTTCGATTATCAGTATTGGTGGATTCATGCGATGACGCTTGTTTGGATTTTATTTACACTTGTTTTATATGTTTTAGAGCCGTTTATTTTGCATAAATTATTTAAAAAATACGCAGAAGAAAATCCTACAAAAACATTTTCTTTTATCCACAAAGCGCATTGGTTTTTATTAATATTGAGTTTAATTACCACGGCGGGAGCTGTTGCAGGAAGTCATGGTTGGTTTTTTATCAAATAA
>DGBDCK_01980 Flavo-1 RNA
GCCTAGCCCCGATTGACGCTTTGTTTGAGCTCTTTTTTGTTTTTCTTTTTTAAAAACAAAAAAAGCGAGTGCGGAAAGCGGGAAATTGC
>DGBDCK_01985 16S ribosomal RNA
ACAATGAAGAGTTTGATCCTGGCTCAGGATGAACGCTAGCGGCAGGCTTAACACATGCAAGTCGAGGGGTAACATTGTGCTTGCACAGATGACGACCGGCGAACGGGTGCGTAACGCGTATAGAATCTGCCTTGTACAGGAGGATAGCCTTTAGAAATGAAGATTAACACTCCATAATGTAGTAGACTGGCATCAGTTTACTATTAAACATTTATGGGTACAAGATGACTATGCGTCCTATTAGCTAGATGGTGAGGTAACGGCTTACCATGGCGACGATAGGTAGGGGGTCTGAGAGGATTATCCCCCACACTGGTACTGAGACACGGACCAGACTCCTACGGGAGGCAGCAGTGAGGAATATTGGTCAATGGAGGCAACTCTGAACCAGCCATGCCGCGTGCAGGATGACTGCCCTATGGGTTGTAAACTGCTTTTATACAGGAAGAAACCGATGTACGTGTACATCCTTGACGGTACTGTAAGAATAAGGACCGGCTAACTCCGTGCCAGCAGCCGCGGTAATACGGAGGGTCCGAGCGTTATCCGGAATCATTGGGTTTAAAGGGTCCGCAGGCGGTCAATTAAGTCAGAGGTGAAAGCCCATCGCTCAACGATGGAACTGCCTTTGATACTGGTTGACTTGAGTTATACGGAAGTAGATAGAATAAGTAGTGTAGCGGTGAAATGCATAGATATTACTTAGAATACCGATTGCGAAGGCAGTCTACTACGTATATACTGACGCTGAGGGACGAAAGCGTGGGGAGCGAACAGGATTAGATACCCTGGTAGTCCACGCCGTAAACGATGGATACTAGTTGTTGGACTTCGGTTCAGTGACTAAGCGAAAGTGATAAGTATCCCACCTGGGGAGTACGGTCGCAAGACTGAAACTCAAAGGAATTGACGGGGGCCCGCACAAGCGGTGGAGCATGTGGTTTAATTCGATGATACGCGAGGAACCTTACCAGGGCTTAAATGTAGATTGACAGGGCTAGAGATAGCTTTTTCTTCGGACAATTTACAAGGTGCTGCATGGTTGTCGTCAGCTCGTGCCGTGAGGTGTCAGGTTAAGTCCTATAACGAGCGCAACCCCTATTTTTAGTTGCTAACAGGTTAAGCTGAGGACTCTAGAGAGACTGCCGGTGCAAACCGTGAGGAAGGTGGGGATGACGTCAAATCATCACGGCCCTTACGTCCTGGGCTACACACGTGCTACAATGGTATGGACAATGAGCAGCCACTGGGCGACCAGGAGCGAATCTATAAACCATATCACAGTTCGGATCGGAGTCTGCAACTCGACTCCGTGAAGCTGGAATCGCTAGTAATCGGATATCAGCCATGATCCGGTGAATACGTTCCCGGGCCTTGTACACACCGCCCGTCAAGCCATGGAAGCTGGGGGTGCCTGAAGTTCGTTACCGCAAGGAGCGACCTAGGGTAAAACTGGTAACTAGGGCTAAGTCGTAACAAGGTAGCCGTACCGGAAGGTGCGGCTGGAACACCTCCTTT
>DGBDCK_01990 tRNA-Ile
AGTCTCGTAGCTCAGCTGGTTAGAGCGCTACACTGATAATGTAGAGGTCGGCAGTTCGAGTCTGCCCGGGACTA
>DGBDCK_01995 tRNA-Ala
GGGGGATTAGCTCAGTTGGCTAGAGCGCTTGCCTTGCACGCAAGAGGTCATCAGTTCGACTCTGATATTCTCCACCA
>DGBDCK_02000 23S ribosomal RNA
CAATAAGCTAAATAAGGGCGTATGGCGGATGCCTAGGCTTTCAGAGGCGATGAAGGACGCGATAAGCTGCGATAAGTAACGGGGAGAAGCACATATTTTATGATCCGTTAATTTCCGAATGGGGCAACCCGGCATGTTGAAGACATGTCACCCGCAAGGGGGCAAACCCGGTGAACTGAAACATCTAAGTAACCGGAGGAAGAGAAAACAATAGTGATTCCGTTAGTAGTGGCGAGCGAACGCGGATTAGCCCAAACCAATACTGTTACGGCAGTATTGGGGTTGTAGGGCTGCGACATTAGAATCTAAGAGAACTAGAATCGATTGGAAAATCGAACCAAAGATAGTGATAGTCTAGTATAGGTAATCGAAGATAATATAGCAGTACCCTGAGTAGTGCGGGACACGAGTAATCCTGTATGAATCCACCGGGACCATCCGGTAAGGCTAAATACTCCTGAAAGACCGATAGTGAACTAGTACCGTGAGGGAAAGGTGAAAAGAACCCTAAGTAAGGGAGTGAAATAGAACCTGAAACCGTACGCCTACAAGCGGTCGGAGCACATTAACTGTGTGACGGCGTGCCTTTTGCATAATGAGCCTACGAGTTACTGTTACTAGCAAGGTTAAGGATTTAAGGTCCGGAGCCGTAGCGAAAGCGAGTCTGAATAGGGCGACCATAGTTAGTAGTAGTAGACGCGAAACCGAGTGATCTACCCATGGGCAGGTTGAAGCTGTAGTAACATACAGTGGAGGACCGAACCAGTTGACGTTGAAAAGTCTTTGGATGACCTGTGGGTAGGGGTGAAAGGCCAATCAAACTCGGAAATAGCTCGTACTCCCCGAAATGCATTTAGGTGCAGCGTTGAGCGAAAGTTTTATAGAGGTAGAGCTACTGATTGGATGCGGGGGCTTCACCGCCTACCAATTCCTGACAAACTCCGAATGCTATAAAATGTTACTCAGCAGTGAGGGCATGGGTGCTAAGGTCCATGTCCGAGAGGGAAAGAACCCAGACCATCAGCTAAGGTCCCCAAATATATGTTAAGTTGAACTAACGAGGTGAAACTGCTTAGACAGCTAGGATGTTGGCTTGGAAGCAGCCATTCATTTAAAGAGTGCGTAACAGCTCACTAGTCGAGCGGTTTTGCATGGATAATAATCGGGCATAAACATATTACCGAAGCTATGGATTTACGTTGAAAGACACGTAAGTGGTAGGGGAGCATTCTATTTGCGCCGAAGGTGTCCTGTAAGGAATGCTGGAGCGGATAGAAAAGAAAATGTAGGCATAAGTAACGATAAAGGGGGCGAGAAACCCCCTCACCGAAAGACTAAGGTTTCCTCAGCGATGCTAATCAGCTGAGGGTTAGTCGGGTCCTAAGGCGAATCCGAAGGGAGTAGTCGATGGATAACAGGTTAATATTCCTGTACTTCTTATAATTGCGATGGGGTGACGGAGTAATGAAAGCACCGCGAACTGACGGAATAGTTCGTTGAAACATGTAGCTATTAGAACTGTAGGCAAATCCGCAGATCTAGGTGAAATGTGATAGTACAACAAATCTTCGGATGCGTTGATAGTGTGCCTAAAGGCTTCCAAGAAAAACCTCTAAGCTTCAGATTATAAGAACCCGTACCGTAAACCGACACAGGTAGTTGGGATGAGAATTCTAAGGTGCTCGAGTGATTCATGGCTAAGGAACTAGGCAAAATAGACCCGTAACTTCGGGAGAAGGGTCGCCCATCTTCGGATGGGCCGCAGTGAAAAGGTCCAGGCGACTGTTTATCAAAAACACAGGGCTTTGCTAAATTAAAAGATGATGTATAAGGCCTGACACCTGCCCGGTGCTGGAAGGTTAAGTGGAGTTGTTAGCTTCGGCGAAGCAATGAAATGAAGCCCCAGTAAACGGCGGCCGTAACTATAACGGTCCTAAGGTAGCGAAATTCCTTGTCGGGTAAGTTCCGACCTGCACGAATGGTGCAACGATCTGGACACTGTCTCAGCCATGAGCTCGGTGAAATTGTAGTATCGGTGAAGATGCCGATTACCCGCAGCGGGACGAAAAGACCCCGTGAACCTTTACTATAGCTTCGTATTGGTTTTGGATAAGTAATGTGTAGGATAGGTGGGAGACTATGAAGCGGCGTCGCTAGGCGTTGTGGAGTTACCCTTGAAATACCACCCTTTGCTTATCTAGAATCTAACTCAGCAATGAGAACAGTGCGTGGTGGGTAGTTTGACTGGGGTGGTCGCCTCCAAAAGAGTAACGGAGGCTTCTAAAGGTTCCCTCAGCACGTTTGGTAACCGTGCGTAGAGTGCAATGGCATAAGGGAGCTTGACTGAGAGACATACATGTCGATCAGGTACGAAAGTAGAGCATAGTGATCCGGTGGTTCCGTATGGAAGGGCCATCGCTCAAAGGATAAAAGGTACTCCGGGGATAACAGGCTGATCTCCCCCAAGAGCTCACATCGACGGGGGGGTTTGGCACCTCGATGTCGGCTCGTCACATCCTGGGGCTGGAGAAGGTCCCAAGGGTTGGGCTGTTCGCCCATTAAAGTGGCACGCGAGCTGGGTTCAGAACGTCGTGAGACAGTTCGGTCTCTATCTGCTGTGGGCGTTAGAAATTTGAGTGGATTTGACTTTAGTACGAGAGGACCGAGTTGAACTAACCTCTGGTGTATCTGTTGTTCCGCCAGGAGCATTGCAGAGTAGCTACGTTGGGAAGGGATAAGCGCTGAAAGCATATAAGCGCGAAACCCACCACAAGATGAGATTTCTTTTAAGGGTCGTGGAAGATTACCACGTTGATAGGCTATAGGTGTAAAGGCAGTAATGTCATAGCCAAGTAGTACTAATAACCCATAGGCTTATGTA
>DGBDCK_02005 5S ribosomal RNA
TAAGGTGATTATCGCAATGGGGCTCACCTCTTTCCATCCCGAACAGAGAAGTTAAGCCCATTTGCGCCGATGGTACTGCCAATGGTGGGAGAGTAGGTCGTTGCCTTTC
>DGBDCK_02010 Transposase
ATGGCTGGTGCAATGAATTTAATCGCCAAAAAATGCTTTCCTAAAACGGAAATAGTAACGGATAGATTTCACGTGCAAAAGCTTGCTTCTGAAGCGGTACAGGAGGTTCGAATTCGTTTAAGATGGGAGATTATCGATGTAGAAAATGAGGCAATTTCAACATTAAAAAACACAACTACTATTTACAAACCTGAAATTCTTGAAAATGGTGAAACCAAGCGTCAGCTACTAGCGAGAAGTAGGTTTACACTTTTTAAATCACAAGAAAAGTGGACGGAGAATCAAAAAGAAAGGGCTGTTATTTTATTTAATTTATATCCCGAGATAAAAAAAGCATACGATTTATCACAGGGTTTAAAATCTGTGTTTGAAACGAAAACAGGAAAAGATGTCGCCAGAACAAAATTAGCGCTTTGGTATAATAAAGTGGAAGATGAAAATTTAAAATCGTTTAATACCATCAAAAAAACGATACAACATCATTACAAACCTATTTTAAATTACTTCAATAACAGAAATACAAATGCTTCCGCAGAATCTTTTAATGCCAAAATAAAAGCTTTTCGAGCACAGTTTCGAGGTGTCAGAGATGTTACTTTTTTCCTATATCGCCTCACTAAAATTTATGCTTAA
>DGBDCK_02015 Transposase, family IS204/IS1001/IS1096/IS1165 family, OrfB
TTGAATATAGCTTTAGCCAAGTATTTTTTACCAGAAGGAATTTTAGATTATTTTGATATTGTTTCAGATAAAATTGAAAATGATCAGGTTCATTTTTATTTAGAAGAAAGGAATATGCTTCCCAAAGAATATGAATCAGAAATAGCGCAATCGAAAGGATTTTTACCAGAAATAACGGTGGAAGATTTTCCTTTGCGAGGGAAATGTGTTTTACTTCATATAAAACGCCGAAGATGGACGCTTTTAAGCAGTCAGAAAATAATAAAAAGAAATTGGAATTTAATCGCAAAAGGCACTCGAATAACCAGCGAGTTTGCCGATTTTTTAAAAGGTATCTCTTAA
>DGBDCK_02020 Sulfate transporter
ATGGGAAAATCAAAACGTTTTAAAACATTTTTAAGTGAAATACCTCAAAATATTTTTGCAGGTTTCGTAGTATCATTAATAGCACTTCCTTTAGGTTTCGGACTAGCCTTAGCATCAGGAGCACCACCAATTTCAGGAGTTATTGCTGCAATTGTAGGTGGTACCGTTGTTGCTGTTTTAGGAGGTTCTAATGTAACAATTACAGGTCCTGGAAACGGATTAGTTGTTGTTGTACTCGCAGCAATAACCACCTTAGGAGCTGGCGATATGCATCAAGGATATTTATACACCCTTGCCGCAATTGTTATTTCAGGAATTATCATGATTATTCTTGGTTTTCTTCGAATGGGCGCTTTAGGAGATTATTTTCCATCCTCCGCTATTCAAGGAATGCTAGCAGCCATAGGTATCGGTATTTTTGCCAAACAAATACATGTAATGCTGGGTAATTTAAATGCAAAAGGAAGTATTATCGATTTGCTTTTACAAATGCCTAGCGGAATCATTGATTTTATAAAAACCGATAACACCAGTATTTTTTATGCAGGTTTAGTTGGTATTATTAGTTTGTTAATCATGATTTTTTACAGTAAAATACGTAATAAATACTTTCAATTAATCCCTGCTCCTATGTGGATTGTTGTTTTAAGTATTGGTATGTATTACTATTATGATTTATTTTCAGCAAGCCCATACCCTATTGATAAAAGCTTATTAATAGAATTACCAAACGATGTTTTATCGAGCTTTGCCTTTCCTAATTTTGATAAAATTTATGAATTTGAATTTATAAATGCAGTAATTGCCATAACATTAATTGCTAGTATAGAGAGTTTATTAAGTATAAAAGCAGTAGACAAATTAGATACTTTAAAGCGCCGTTCTAACGTTAATAAAGACATTAGAGCCTTAGGTTTAGCCACAGTAATCAGTGGTCTTTTAGGTGGTTTAAATGTTGTAACGGTAATAGCACGAAGCTCTGTTAATGTAAATAACAAAGGAAGTAATCGTTCAGCAAACTTTTTTCACGCATTATTTTTAGTAGCATTTATTTTGCTTTTCGCTACCGAATTACGAAAAATACCATTACCAGCTTTAGCAGCAATATTAGTATATACAGGTTATAAATTAGCATCACCCGAAAATATTGTTAAAGTATTTAAAATAGGGAAAGAGCAATTAATTATCTTTTTGGCAACCCTATTAACCACTATAGCTACCAATTTAATTACGGGTATTTTAGCGGGTATTTTTATTACTTTTATCATTCATGTTTTCATTAATAAAAATATTATGTTTTTCATTACAAACCTATTAAAACCAAATGTTTTAATGTTTAAAGAAGATGAAAAATATTATGTTTCAGTAAAAAATTTCGCAAGTTTTTTAAACTTCACAAAATTGAAATCAAAATTAGATCAAATACCTGAAACTGAAGAAGCAATTATTGATTTTTCTTTATGTGATTTTATAGATCATTCTGTTATGGAAAATTTAAATAATTACGCAGAAACCTTTAAGCGAAAAGGTGGTTATTTTGAAGTTATTGGTTTAGATGGTTATAAAACAGAAAGCGCCCATCCATTTGCTTTACGTAAAAATAACCCTGTTGAAATTGATGAAAATACTACATCATCTAATTTAACAAAACGACAAAAATCATTACAAAAAATTTCTAACGAATTAAAATGGTCGTATAATATTTCAGCAAAAGAAGCTCTAACTAAAATCCCACATTTTGGTTATTTTAAAACCCGCCAAATAAGTAATATATCCAATGTTTTATCTAATGAAAACTGTACATTATTTGACGTTGAATTTTCAGAAGGAGAATTAATCGCTAAACAAATTATTAAGGTCACTATGATGTATATTGACATTGAAAAAAACACTCCTGAATTCACTTTAGATAAAGAAGGGATTTTTGAATACATTTATCATTTTGCAGGTTTTAAAGACATTAACATAGACAATCACCCTGATTTTTCTAAACGATTTTATCTTTCTGGAAAAAACGCTTCTCAAATAAAAAGCTTTTTTACAGACGAACTTGTTTTATTTTTTGAAAGCAATAAATATTATCATATTGAAGCAAACAATAAAGGTTTATTAGTTATTGGTCGAGAACGATTAGCAGGTATTAAAGAAATAAAAACACTTGCCGATTTCGGAGTTCGTTTAAAAAACACTATTTGTAAATAG
>DGBDCK_02025 Universal stress protein UspA
TTGATAAAAAACATTCTTATTGGTATTGCTTTTTCACCCAATTTAAAAGCTAATTTATTTGAAAGCATTCGCTTGTCAAATATGTTTAATGCACAATTAATTGGAGTTCACGTCGGACAAAAATCTGATGAAAAAGAAAAACAACTACAACACTTATTAAGTGAGGCTCCTACACTAAAAAAACCTTTAAAAGTTATTTGGCAAGAAGGAAAACCCGTTGATGTAATTTTACAAACAACAACACAAGAAAAAGTAGATCTATTAATACTAGGTGCTTTACAAAAAGAAAAAATATACACCTATTATGTAGGCTCAATTGCCCGAAAACTTACCCGTAAAGCTCCTTGCTCTGTATTATTACTAATAAAACCATCTACAGAAAGAATACCCTGTAAACACATTGTTATTAGCGGCTTACAAGACGAAAAAACAGAAGAAACCATTAAAACAGGCTTTAATTTCGCTACAAATTTAGACTGTAAACGAGTTACTATTGTTGAAGAAATAAGCGCTGCCGAATTAAACGTAAATGTAAGCGATGACGTATCATTACGTAAAGCAACATTAACCAAAGAACGCATGCAAAAACGTGAAGACGCACGTGTAAATAAAATGCTAGAACACATTAAAACAGCTGATATTATCATAAAAACACAAAGTATTTTTGGCCGTAGAGGATATTCTATTGGTCATTACGCAAAAGTAAAAAGAGCCGATTTATTGGTTATAAGTGCCCCTAAAAAAACAGGGCTTTTAGACCGAATATTTCCGCATGATATTGAATATATCTTATCCGAATTACCAACCGATGTTTTAATAGTTAAGTAG
>DGBDCK_02030 DNA polymerase III subunit gamma/tau
ATGGAGCATTTTATAGTATCAGCACGTAAATATCGTCCTCAAATTTTTGAAGATGTAGTTGGGCAACAAGCAATTACAAACACGCTTGAAAATGCTATAAAAAATGATCATTTAGCCCAGGCTTTATTATTTACAGGTCCTAGAGGTGTTGGAAAAACGTCTTGTGCGCGTATTTTAGCAAAACGCATCAATCAAGAAGACAATACAACGGTTAAAACTGATGAAGATTTTGCTTTTAATATTTTTGAATTAGATGCAGCATCAAATAATTCTGTTGATGACATCCGAAATTTAACCGATCAAGTTCGTATTCCTCCACAAACAGGAAAATACAAAGTATATATCATTGATGAAGTTCACATGCTTTCTCAAGCGGCTTTTAATGCCTTTTTAAAAACCTTAGAAGAGCCACCAGCCCATGCTATTTTTATTTTAGCAACTACCGAAAAACATAAAATTATACCTACGATATTATCTCGTTGTCAAATTTTTGATTTTAAACGTATTGGTGTTTTAGATGCAAAAGAATATTTAAAAACCATTTGCATCAAAGAAAATATTACAGCTGATGATGATGCGCTGCATATTATCGCTCAAAAAGCAGATGGCGCTATGCGTGACGCTTTGTCTATTTTTGATAGAGTAATTAGTTTTTCTGGGAAAAACTTAACTCGAGAGGCAGTTACTCAAAACTTAAACGTGTTAGATTATGACGTATATTTTACAATTACTGATTTACTAATTGAACAAAAAATCCCACAAGTTTTACTGGCTTTTAATGCTGTTTTAAACAAAGGTTTTGAAGGTCATCATTTTATAAACGGATTAGCATCTCATTTTAGAGATTTATTAGTTTCAAAAGATGCCGCTACCATTTCTTTATTAGAAGTTGGCGATACTACTAAGAAAAAATATTTTGAACAATCAAAAAAAGCAAGCATGCAGTTTCTACTCCTAGGAATTGACAAAGCAAACGATTGCGATTTAAAATATCGAGGCAGTAAAAACCAACGATTGCTGGTAGAATTAACCTTAATGCAAATAGCCTCTATCAATTTTGATGGAGCAAAAAAAAAATCTAGCAACTACATAATTCCAGCTACTTTTTTTACTTCTTTATCTCCAATAAAAAATAGCATAGCACCACCTATTGTAAAATCAACAGTAAAAATAGCTACAGCGGCTCCAATAAAGCCGCTAATTAGCGCTACTAGCCAATCATCATCAAAACCATTATTAAAAAATATAAAACGCCGTACTTCAGGCTTATCTTTAAAAAGTATTCATCAAAAACCAGTTGTTAAAAATACCGAGGATGATTCTGAAAATTTTGAAAACCATCCTAAAACTCTTTTTACAGACAAAGAACTTAAAGATGCTTGGAAAGCATACACTTTAAAAACACAACAACTTGGCGATCTTAGTATTGCTTCAGTTTTAGCCTCTAGTCAACCTGTTTTAGCAAAAGAATATACAGTTACTTTTGCTATCCCAAATGAATTAATGCAAGTACAATTAGAACGTATTAAGGCTAAACTTACTCGATTTTTACGTGAAAAATTAAATAATTATGCTATTCAAATAACTATTGTAGTCAATGAAGTAGTCGAAAAAAAATTCGCTTATACGCCACAAGAAAAATTCGCTAAACTTAAAGAGAAAAATCCATTAATAGAAAAATTAAAAAGCGTTTTTGGTTTATCACTTTAA
>DGBDCK_02035 TonB-dependent receptor
ATGATGATTTATAAAGATTTTATCAGTAAAAATATTCATAAAAAACATTTAATGAAAAAAATAATATTTTTCCTATTTTTAATAGGGATGTCAAACTCGTACGCACAAAATAAAGTATCAGGAAAAATTACAGACATCAATAAAAACGCTTTATTAGGCGTTGAAATTTATGCCGAACAACTGCACAAAGGTGTTACTTCAGATGCGCAAGGAAACTATACTTTTAATCATATTCCTAACGGAAAAATAACCATTACATTTAATTATTTAGGTTTTAAAAATGTTTCAAAAACATTTATTTTTAATAACGAGAACCAAATTTTTAATCCTTTACTAGAAGAAGCTATTTTTAAAATTGATGAAATAATTATTTCTACCCCTTTTAATAAATTACAATCTGAAAATGTAATGAAAGTCGAGCGATTATCGGCAAAAGCATTGCACAGAACAGGTGCTACGACACTTGCAGAAGGAATTACAAATATTGCAGGAGTTTCTCAAATATCAACAGGCGCATCTATCGGAAAACCTGTAATTAGAGGTTTAAGCGGTAACCGTGTTTTAGTGTACACCCAAGGAATTCGATTAGAAAATCAACAATTTGGTGGCGAACATGGTTTAGGTATTAACCAAGCTGGTATTCAGGGGATTGAAGTAATAAAAGGACCTGCATCGCTTCTTTATGGTTCCGATGCTTTAGGAGGAGTTTTATATATTCAACCAGAAAAATTTGCTTCGCAAAACACCACTAAAACCAATGTTAATCAGCGTTATTTTACCAATACAATGGGAAGTAATATGTCGTTAGGTGTTAAATCATCTCTTGAAAAATGGCAATTTTTAGCTCGTGGAACCTATGGAATTCATTCCGATTACAAAACACCTTCATATCGTGTTACTAATACTCGTTTTAAAGAAAAAGATTTGAAATTAGGTGTTGGTTTTCATCAAAAAAACTTCTCATCAGCATTGCGTTATAATTTTAATAACTCAAAACTAGGTTTAACAGAAGGAATTGGAACACAAACCAAAAAAACAGCCCTTGAAAACCCGTATCAAGATATTAATAACCATATTATAAGCTTGCATAATCACATTTTTTTTAACGCTTCAAAATTAGATATCGATTTAGGATATACAATAAATAGTAGAAAAGAATTTGAAGACGAACATGAACATCATGATGACCACGAAGATCATGACCACGACGACCATCATGATGACCACGACGAACACGACGACCATGAGGACCACGACGAACACGCAAATAATGAGCCGGCCTTAAATATGGAGCTAAAAACATTTAGCTATAATTTGAAATATCATTTTCCTAAACTGAAAAATTTTGAAATTCTTTTAGGAACACAAGGTTTGCATCAAACAAACACTAATTTTGGTGAAGAATTATTAATTCCTGATGCAACTATTAATGATTTTGGTATTTTTACAACCGCTAATTTTGATGTAAACGAAACCACTAAATTACAAGGAGGAATTCGTTTCGATAATAGGGCTATAAAAACCGAAAAACATGAAATTAAGCATGAAGATGAAGTGCATGTTTTTAATCCAATAGACAAACAATTTAATAGTTTTACAGCTTCTTTAGGTTTTAAAACCTTACTTTTTAAAGATATAAATACTCGTATAAATATCGCTAACGGATTTAGAGCTCCCAATTTAGCCGAATTAACATCAAATGGTGTTCATCACGGAACCAATCGATTTGAACAAGGAAATAATGATTTATCTAACGAAAAAAACCTGCAACTAGATATTTCTTTTGATTATAAATCGAAACATTTTGAAGTTTTTGCCAACGGATTTTATAATAAAATAAATGATTATATTTATCTATCGCCAACGGGTAAAATTGAAGATGAAGCACCTGTTTATACATATTTACAAGAAGACGCTAAATTATACGGTGGTGAATTTGGAGTTCATTTACACCCACACCCTTTAGATTGGTTGCATTTAGAAAGTAGTTTTGAAACAGTTATCGGTAAACGAAATAATACAAAAAACGAAAACAGTTATTTACCATTAATACCGGCAAATACCTTAAAAAACACACTTAGAACCGAAGTTTTAAACACGAAATGGTTACAAAACGGCTATACTTCGTTAAGTATTCATTCTTCTTTTGAACAAAAAAACATAAGCTCTTTTGAAACAAAAACACCTGGCTATAGTTTGGTTAATTTTGGTATTGGCGGTGATGTTTTTATTAATAAATATAAATTTACAACATCAATTAGTGTTAAAAATATTTTTGATAAAAAATATATAAATCATTTATCTCGTTTAAAATCAGACGCTATTTTAAATGCTGGTAGAAATATTGTTTTTGGAATTGATTTTACGATTTAA
>DGBDCK_02040 hypothetical protein
ATGTATCGTTTCAAAAAACATATCGCTTTTTTAAATTTGTTGCTATTACTACTTCCGTCAGTAATACAACTCGTGCATACTTTTGAAAACCACAAACATACTATTTGTAGCAGTATCGATGAGCATCATTTTCATGAACAAGAATTAGATTGTTCGTTAGACGATTTTCATTTTCAAGTATTTTCATATACCGCAGCTTCAAATTACGCTGTAATTCCACAACATTTTTACAAAAATAAACACAACGAGCAACCACAAGTAATTTCGGTTGTTTATACGGATAAAAAACTCACCCGAGGCCCACCCTATTTTACGGTTTAA
>DGBDCK_02045 hypothetical protein
ATGAGATATTTTTTTACTTTTTTAGTAGCTTTTTTAGTGATTTCGTGTAATTCTACGGATAAACAAGGCGATCCCGAACGTTTTAAGCACGGAACTTTTCAAATTCCAGGGAGCAACAGCTACGGAAAAACAACGATTGTAAGAACCGATAGTTTACAGATTGAAGAATATACTAAAAAAACAAGTATTTCTTTGGCTGATGGTTCGGTTAGTGAAAAGCAAGAAAAACATATTGATACACTTTTTATCAAATGGAAAAATAATTTTGCCTATTCATTACGAATGAAAAGCCCTAAAAATGATTTAGATAAAGATCCGATATTTGTGCAAATAACCAAAGTAACTGATAGCTCTTATAGCTTTACCGCTAAAATTGGCTACTCTAACTTTAAACAAAACGGAACGGTTTATAAAGTAAATTAA
>DGBDCK_02050 Adenylosuccinate lyase
[truncated: 2,255,557 more chars]
