# Supplementary material for: Genomics of Tenacibaculum Species in British Columbia, Canada
Source: Pathogens. 2023 Jan 6;12(1):101. doi: 10.3390/pathogens12010101 (PMC9864904; doi:10.3390/pathogens12010101)
Supplement: Supplementary file 1 [file pathogens-12-00101-s001.zip › Supplementary Figures and Tables (Revised)/TableS1_BaktaAnnotatedGenes/Barcode4_FinalConsensus_Trycycler_MedakaPolished_2022-03-14.ffn]

>CAJKLB_00005 hypothetical protein
GTGCCTGACTTATGGAAATCGTTACAAACATCCATAGAAAATAAAGGAATAGATGTTATTGTAGAAGAAGCTGCTTATACTTGGTTTAACCGAATTATGGCATTGCGTATTTTAGTGAAAAATGGCTAC
>CAJKLB_00010 hypothetical protein
ATGAATACTAAAACCTTTGCACAAGAAGCTCGTAAAATACTTATTCAAGGAGTTGCTAAAAAATTACTCTATTGGGGATTTAATGAAAAAGGAGAAACCTTAGAACAGCCAGAAAAAGCTTCGGAGGTTATTCTTTTAGAAATCAAGTTTTTGATGATCCTTCTGTGCCTGACTTATGGAAATCGTTACAAACATCCATAG
>CAJKLB_00015 hypothetical protein
TTGATAGATGTGCTAACACCTGCAGAACAAATGCTGCATGATTTTATTTCGCAAAATAACAATCAAATTACCGTATCTGATTTAATAAAGCACTTTGAAAAAGAACCTTTTGGTTGGCGTTTTGAAGCTGTCTTAGATATTTTAGTTTGTTTAGAAAAAAAGAAAAAACGAGAATTTAAGTATAAAGGTAAAGAAAGATATAATCGTGTTGATTTTATAAATAAAGCGGTATCGACAGCAGAAAGAACTTCTTGTGAAGTGGTTTCAAGTGAAGAAATAGACCAAAATATTTTAGATAATGTACTTTCTGCCTATAAAAATATTTTTAATGAAGCATTAATTGGCGATTATATTCAATCAGATCAAAATAAATTATTTGATACTTTAAAAAGTCATTTATCTAAAAAAGAAGCTTCTTTTTCTGATTTAGAATCTCATTATAAAAATGAGGCTTTTAGTTCTTGTTTTTCTAAAGTGAAAAAAGAAATGAATCAATTTGGTGTAATTGCTGATCTAAAAAAATTATTTCATTCAATTACCGAAGATCAAGAGGAGTTAAAAGAATTGGTAGATACAGCAAAAGGAATAGCAGATTTTGCATCAAATTCTACTTTAGATAAATACAAAGAAATTAAAACTTTTGTAACGGTTAATAATCATGATTTTAGGCTTTTATCAGAAGAAGATAAATCTAAAGTTAAAAAAATTAATAACTTTTTTATATTAGAAGATCCAAGAAAAGAATTCAGGCATATTGTAAAAGCTTATGATGAATTAGAAAATGCCATTACATCTAAAATTAAAGAATTAAAAGATAAAACAATTACTGTTTATGAATCTTCTTTTAACGAATTAGAAGAAGAAGTGTTAAAACGTAATGTAGCTCCTAGTATTTTGAGTTATAAAGAAGATACCTTAAAAGGTATTAAAAATTTAACATCGCTTTCAGGATTAAAAAATAAATTTTTAGAAGTTTCAGATTTTAAATCAAAAAAATTAGAAACAATAATAAAAGCAACACCAGTAGCTGAAGGTGATAAAGTAGCCGAATCTTCTATTTATTATGTTACAAAAGGAGTTTCTACCATTACCACAGAAAAAGAATTAGAAGAATACTTGTTAAAATTACGTAGAGAAATGCTACAATTATTAAGCGACAAGAAAAATATTATTATAAAATAA
>CAJKLB_00020 hypothetical protein
ATGTTATTAAAAGAAATTTATGCTAGAAAAATTGATAGAGATATCAATCCTGCTGTAGTTGTTAGTAATAAGAATAAAGAAACAATTGAAGCGGAGATTAATGAATATGTTTTTACAAAGGAATTAATTGAAAAGTTATACCTTATTGTAGATACTGTTTTAAATAAAAAATCAGGAAAATCTGGTATTTGGATTAATGGATATTACGGTTCGGGTAAATCACATTTTATTAAATATGTACATTATTTATTAGATGTAAAAACATCAGAACTTGCTTTCGAAGCTTTTGAAAAGTCAGTAAAAGAAGAGTATGACGCAATGAAATCAGGTAATAATCCAGAAATTACAGTTAGTAATTTAAGGTTATTAAAGAAAAGAATAGAGCGTTCTAATTGTGACAACATTATGTTTAATGTTGAAGATGAAACAGGTGATGGTAGTAAAGAACGTTTAACTCGGATTTTCTTAAACATGTTGAATAAATTTAGAGGCTATAATTCTAATGATATTCCTTTGGCTATTTTATTAGAAAAACAGCTAGATAAAAAAGGTGTTTTCGAAGACTTTAAAGTAAAAGTAGAAGAAGAAACAGGTTTTAATTGGGAAACAGATGCAGCAGATGCTGCCGCATTTCAGTTAGAAGATGTTTTAGAAATAGCAAAACAATTTATTCCTGAATTAGACAAGGTTTCTTTACATGCAAAAATAGCTGATCCAGAAAATTATAAAGTTGGTATAAAAGCAACCTTAATTCCTGAATTACAAGAATTCTTGAAAGGAAAAGATAAAAATTATCGCTTACTCTTTTTAGTAGATGAAGTATCGCAATATGTAGGAACTAATAAAGAAATTCTATTAAATTTTCAAAATATTATAGAAAGAGTTAGTAACGATTGTAATAACCAAGTTTGGATTGCTTGTACAGCACAACAAACATTAGATGAAGTTTCTGTTGGAGCAGATGGCGTTACAGATGTACAAGATGAATTTGGTAAAATTTTAGGTCGTTTTGATACTCGTATTTCACTACAAAGTAATGATGCATCTTATATTACTCAACGTAGAGTTTTAGATAAAAATAGTAAGGGTACAGAATATTTAACAAACTTATATCACGACAATAAAGACTATATAGATAATCAGTTTAAAATAAATCACGATTTATATAAAGGATATAAAACGCAAGATGAATTTATTATTGGTTATCCTTTTGTTCCGTATCAATTTAAGTTAATAGCACATGTTTTTGAAGCTTTTCAGCAATTACAGTTTGTAATTAAACAAGTAAAAGACAACGAACGTTCTATTTTAGGAATTACTCATTATACAGCTAAAGAACATGCCAATGATCAAGTTGGTGGTTTTATGCCTTTTGATGCTTTTTATAATAAATCGTTAGAAACCAACTTAACAAATAGGGGGTATAAAGCCATTGAAAACGCATTAGAACTTTCTTATGTTCAAAACAATCTGTTTGCACAAAGAGTGGTAAAAGTGTTATTTATGATTTCTAATTTGTTAGAAAATCAACGACAAACATTTCCTTCTAATATTGAAAATTTAGGCGTTTTGCTAATGGATGCTTTAGATCAAAATAAAAAAGAACTTCAAAAAGAAATTACCAATGTTTTAAATTGTTTATCAGAAGAAAGTATTATTAGGGCAGAAAAAGGAAGTTATTTTTTCTTTAATGAAGATGAAATGGATGTGCAAAACATTATTAAAAATCAAACCTTGGTTTTAGATGATCGTTTTACAACATTCGATAGTTTGTTCAGACCATTAATTAACCTTTCTAATAAAGCATCTTTTGGACAAAATGATTTTAAAATAGCTTATGCGGTAGAAGGAAAAGAATTTTTACGTAGTGGTGATTTTAAGATTACTGTATTATTATCGGACAATACACCGTTAGCTCAAAAGGCTTTAGATATAGATAAAAAAGAAATAATTGTTGCTGTTAATGAGTGGTTCAATGAAGATACATTATTAAAAAAAGAATTTGATTGGTATTGTAGAACAAATAAGTATTTTTTAAACAATGCTTCAGGAGGAACAGGTGATAGGTCTCGCACCAACGACAATTTTAAGGTTCGTAACAATCAGCTAAAAGAGAAGATTGTTAATACTATAAAAGAAAAGTTTTCAGAGACACGTTTTGTATCTCAAAATAATATTTTAGAAAGTAACGATGTTAACGGAGGTACAGCCGCTGATCGTTTTGCAAATGTTATACAAGTACATTTAAAAGGTATTTATAAAAATCACAATTTATCAGATCAATATGCACGTAATCAACAAGAATTAAAAAAATCGGTAGCCAAGTAA
>CAJKLB_00025 DUF1788 domain-containing protein
ATGACAATACCAGAATTATATACCCATTTAGCAAATGATGGTTTTAAAGATTATGAAACAGGAAATTTATATTTCCCTGCATATATGTATATGTATGAGGCAGAAAAAGAATATGAAATAAATGCGGGTATTTTAGATATAAAAAATCGTTTACATCGTCCTACAAATTATTTAGATGTTATTGTTTTAGATATTTATGAAGAATTTACTACTTATTTAAAACAAGAAAAATTTGCAAAATCAAATAAGTTTGATTTTTATATGCTACATGAAAAAACAAAAGCAAATGCCGTAGAAAAATCATTATTTAAAGATGCCTATGATGCTCGTTTTTTGAATTTTTTAAATCTAAAAATACAAACACATTTGAAAAAAGAAGATTCTTTTAAAAGATCTTATGTATTTATAAAAGGTTTTGGTAATGCATTTCCATACATACGTGCAAGTCGTTTTTTTAACAATTTTGAAAAATATGTAAAAGGGTATAAACTAATTATGTTTTATCCTGGTGAAGCTAAAGAGTATTATTCTCTTTTTGGCTTACTAAAAGATGAAAATTTATACAGAGCTATTAAATTAATAAATGAATAA
>CAJKLB_00030 DUF1819 domain-containing protein
ATGCGAATTTTACTGTCTGGTGGAATCTTTTTTAATGAGTTTTCTAACCTGAAGGATTGTTTGTTAGATGAAGATTTTGAACAAATTGTAAGAAATGATATTGAAGAAAATAAGATATTAGCAATAAAAATGCTTTCATCTAGGAAAAGAATTGTTTCAGAAATTATAAGAAGATATAAGGTAATGTCTCCAAGATTTTGGGGCTTTTTTAAAGATCTAAACAAATCAGAACAAAAGTTAGGATTATTATATGTTTGTTTAAAAACATATCCAATTGTGTTTGATTTACATTTCCAAGTAACAGTTCAAAAAGAAAAATTAGGATTAGAATTAACAGAATACGATATACAGATGCGTTTAGATGAATTATCATCAACATCTGAAGATGTGGGGAGTTGGTCTGAAGCAACTATTAAAAAGATAAATACACAATATAGAAAAGCGTTAAAAGATGCTAATTTACATAATGGTAAAATATTACAAAAATCTCTAAATGTAAACGAGTATTTTTGGGATTACTTTAAAGAAAATAATGAAAAATGGTTTTTAGAAGCCTGTTTTATATAA
>CAJKLB_00035 toprim domain-containing protein
TTGAAAATGAAACTACTCGGAGAAAAACTACTTGTTTTTGATAAAGATTCAAAAGGTAATTCTTATGGATATTGGATTTATAAAAACTTACTGATCGACAATGATAAAGGCGATATTTTAACCTTTATCAGAAATCGTATCAATGGAATGGTGATAGTAGATTATAGTAAAGAAGCTACCGCAGAGGCAATTAAAGTTTTAAAACCTTTTTTAAATGAACCACCTACGGTAAATATAAAAATGGAGAAAAGTGTGAAAAAACAAAAATTAAAAAAAGAACTTTCAAGCAGCAATTATACTACAAAACCAATTGAAAATTTTAATTTTTTATACCAACGAGGAATTCACACAAGTACTATTGAACATAAAGATTTTAAAAATAAAATATTTAATGCCTTTTATTTTGATAAAAATAACCACCTAAGAATCAATACGGCATTTTCTAAAAGCATCGATTGGAATACGGAACCTGTTGGGTATGAAATAAGAAATCACAAGATCAGAAAAGTTGAAAATGATTCAGAGATTAAGCAAGTCTATATACCTTTTAAAAGTGTTGCCTTTGATGATGCAGCACTATTTATGTCAAATATTAGTAAACCTAAAGAAAAAATAACACATCTATTTTTTGCAGAATCAGCTATTGATATTCTTTCTTATCATGAACTTTTAAGAGCTAATAAAAAAGGATATGATTTTAGGGAAAACAATCATTTATTTATTTCTTTTGGAGGGAATATTTATGACCAAAAATTATCTAACTTAAAAAAATCACTAGGCTTATTAAATATTGATAGCTCCAAAACCAAGTTTATCTGCATTACAGATAATGATGAAAAAGGGTATTATTATGATTTAACTCTTACTGTATTATTAATAAATCAATATAAATCACCTATTAAATTATCGATAAAAGACACTGTTTATTATCAACTAGAATTTGAGACAAGCTCTATTGATATTTCAAAATTTAATACTTCTATAAAAGAATATAACAAACAAATAGAAAAAGAAATACTCCCTGAACAAGCAATCAATTTGCAAGAGAAATTCATTGTTTTTAACAACAATACTATAGAGGATAATCAAATGCCTAAAGGGGAACTTTTATTGCCAATAAAAGAGAACTCCATAGAAAACAGTATTAAATTACTTGCCGAATTGTTTGATGCTCCTAATTTTTATATTCCTCATAAACCATCTGAAAAAGGAATTGATTGGAACGATCAATTATTGATAAAGAAAAAAATAAAAACACCCGCTTTAATCTTAAAAGAAAGAGCATGTATTAAAAAAATACAAAAAGAAATCACGGAATGCAAGTCGGTTAAGGTTAGGATGTCTGAAAAAAAACAAGGAATTAAACCTAGAATTTAG
>CAJKLB_00040 helix-turn-helix transcriptional regulator
ATGCCAATCGAAAATATAAAAAAAGACAGCACAAGTAAATCTACTTCTAAAGACCAAGGAGATTTTCTTTTTGAAGAACTTGCTGTAAAATTAAAAATAATTAGAACTGAACTTGGGTATTCTCAAGGAAAAATCACCGAAGATCTAAATTTAAAACTGAACAGTTATATTCGACTAGAAACAGGTAAAGGAGGCTCTATAAAAACACTATTATTAGTGCTTGATTATTTTACAAATAAAGGGTATAACTATAAATGGATTCTAAAATCGGACAACGATGAAGAATTTAAAAAAGAAGATAATATGCGATTATTCACCTTTCCAAAAGAAAAAATAATCGAAAAAACAAAAGGTATCATCGCTAATGCTAAAGGTTTGGAGATGTTATTAAAAGATTTTGATATTTAA
>CAJKLB_00045 hypothetical protein
ATGTCTTTTATTAATTTAAAACAGATTATTCCTAAAATTTTGATAAATATAAATTTTGAAGAATATCTTATACATCAAGGTTTTATATCTGTTCCTGAAAAAAATGTAGGAAGCTTTAAATGCTATGTTTTAGATGAAAATAAAGTTTTTTCAGACTCAGAAATACTATTTTTATCCATTTATAAAGAAAAAGAAAATTATTATAGTATTACGAAAAAAGATCAAGGAACTATTATAGATTTTGTCAAAAAGAGGCTAGATACAAATAAGGAGTATACAACTTTTAACCCTTCTACAGATAGCTTAATAGAAGCTTGTAAAATACTTGTGTTATATATCAATCAATATGGAGAAAATAAAGAAAAAAATAAAAATAGCACTTCTATATTAGAAATAGAAGAATTTAAAAGAGTTGTTTTTTCAAAATATTTTAAATTAGAAAAATTTACTAATAGCTCTTTTTTTAAGAATTTTGATATTTCCGATGACACCTCTTTTCATGAAAGCTTTAATAGTAAAATATTTAATTTAAAAGGTTTAGGTGTTGCTTATCCGCTTACGGATATAAATAACTATCAAGTAGGGTTTTTTTATAATAAACAGATTGAATTAGATAAATCAAAAAAAGAAGATTCCTTATTTTCGGACCACACAAATAAAAGTGGTGTTTGGAAAAGTAATGAAATTACATTAAAAACAAATGAACGCAGATATTTAACTATTGTTTCTAATCCTAAAGAAGCCCTAGCACATTTTGAAGTATCATCGAATAAAACATTAATTCAGTATTTTACTTTTTTTGATGTAAATCCAACGTCTTTAAAACACTTATATCAAGAATTAAAAATACAATCTTCCATTCTTTATTTATGCTCAAATATTAATATTAAAGATTTAACAAACGAACTTAAAATTCTAACTTATTTAATGAATTTTAAATATGATATGCAAATTGATGATATAGATAATTTGTATATTAACCTTAGAATTAAAGCGGACACGAAAAATAAAAAATTATATACTCCATTTATTAAAAAAATATTTAGCTATAACAAAAATCACGTTTTAGAAACCACTAATATATTAGGTTCTTTTTCTACAGAATATTTAAAAAATGACCTAATCGAAATTAAAGATATAGATACGAATAAAGGAGAAACATTTATTATTAAAATACCTAATTCGACCAAAGCAATCTATAACTTTATTAAAATTATAGCAGATTCATTTCCTTTATTCTTTAATATATGTTTAGAAAAACCTAAATATATTAGTTGGATAAAACAAAATAAATTTAATAATAGCACGAATAATTCAAATACAAATAAATTAATTGAAGACGAATTAATTTTTGTACACAAAACAAGATAA
>CAJKLB_00050 TraM recognition domain-containing protein
ATGAAAGATAATCATTTAGTTTCGTTATTTGAATCTTATAAATCTATTAAAGATTTTTTGGTAATTATATTAACCATTTTTTATTTTTATTTCTTCTTCTATTTATTTTTTCAAGAACACAACTTAAATTATTATTATTTTGATAGAATACTATTATTCTTTTCTAAGTTAGGGATTTTTTCAAATCATTATTTAATACCTAGTTTTATTTTTTTTGTAACAAGTGTTTTTTCTTTAGCGGAAAAAGGAAATAAGAAAAAAGAAGTAACAAAAGATCAGGCAATTACCTATTCTACAGTTGGTGCTGTATTTTTTATCTCTAATATTATTTTTATAGATTATATAGAAAGTTTTATTTTATTTGGATTGACTTATAGCCTTAGTTTATTATGTTATATGCGTGGATTATCTCTTTTCAGAAGGCTATTTAATAGAAATATATTAAAAGATCGCTTTAATAAAAGAAATAAAATATTTCCACAAGAAACCAGACTAATCGAAAATGATATGTCTGTTAATATTCCTTTTAAATTTGTTAGCGATTACAAAGAAGTTGAAAAAAAAATGACTCCTGTTTTTACCCAAGGATTCATAAACCTAATAGCCCCTGCAAGATCTACCATTATTATAGGTAAACCAGGATCAGGAAAATCATACTCCTTTAATGAAGAGTTTTTAAAACAGCATATTAAAAAAGGATTTGCCTTTATAAATTATGATTTTAAATTTCCAACACTATCAACTATCGCCTATAATTATATAGATGTTTACGGAAGTATTTATGAGAAAATGTATGGCAAACCTGTTGTTTTTGGAACTATCTGCATTGATGATCCAAGATATAGCTCTCGTTGTAATTGTATTAGTAATAAAATTATCACTAAAATTTCAGACGCAGAAGATGCAGTTATGACCATTTTTAAAAATTTAGATAAAAAAAATGCAGACAAAGAAGATTTTTTTAAGCTATCCGCTATGTCTATAACCAAAGCTGTGCTATGGTTTTTAAAAATATATAAAGATGGTAAATACCTTTCTTTACCTCATTTAATCGAATTTATCCAAAATAAGGATGATGAAATTTTACCAATATTAGCAGATTACCCTGAATTATTCTATTCTGTTTCCGCCTTTTCAGATGCTCTTGAAAAAGAAGCCTATGACCAATTATCAGGGCAAACAGCATCCGCACGGATTCCATTAGGTAAATTAGCAACCCCTGAATTATTTTATGTAGCAACAGACCCCGATAATACAGGTATTGATTTACAAGTAAATAAACGAAATAATGTTACGTTCTTAAATATAGCCAACCATCCAAGAACACAACAAACAAATAGCCCAACTCTAGGTTTGTATTTAAGTCAAGCAGCAAAATTAATAAATGTACACACCGATGATGTTGAAGGAGGTACGGTTCCTTGCAACTACCATATAGATGAATTACCTACGACATTTATAAACAACTTAAAAGAATTAATCGCCACCGCCCGTTCTAATAATATTTGCCCAACACTCGCCTTTCAAGATTATTCTCAGTTGGTTCTTGAATATGGAAAAGAAGCCGCAGATAATATTTTTAATACAGTAGATAATATCTTGTCAGGAAAAGTAGCTATTGATACCGCAGAAAAAATATCTAAGATGGCAGGAAATGCTCAGTTTGAACAGCAAAGTGTTAGTATCAGTAAAGAAGGTTCAAAAACTTTTAATACAACTTCACAAGCGATTATTCCAAGATCCGATATTGCTTCTTTTTCTCAAGGAGAATTTACAGGAATAGTATCAGATACTTTTAAGCAACAAATAGTATTAAAGGTTTTTAGAGGTTTTATCTCTCTAGATAAATCGGACCAAACAAAAAAGAAATTACCAATGATAAATCCGAATCTTACGCAAGAGGATTTAAAAGATAACATGAAATCCATTCAAGAAGATATTAAAGGAATTATAAAAGAAGAACTTCTACGAATTAACCTTAAAAAACAAAAAGAAAATGAAGCAGAAGAGCACGATCAAGAGATTATTACTTTGGAAGAAGAAATATTTCCACCTACAGAATTAGAAATGGAACAAATAGTATCGCTAATAGAAAAAACTACTATCGAAATAAAAAATGATAGTGAACAAGCAAATCAAGACCTTAATGATTTTAACTTTATAGAACAAGAAAGAAAAGAGCATCTCAATAATGTTAATTTAGCAATTTCAAAGTTAGAATTAGAAGACACAGAAGAAGATTTAGAGCAGGAGCAAGAGGAAGATTCAAATGAATAA
>CAJKLB_00055 hypothetical protein
ATGATTAACATTAAAAAAATTAGAGGACACGAAACAACTATTGAAGAACAAGAATCTTTAAAGTTAGGAAAAGGTATTATAAGAGGTAGACAGTATTTAAGCTTTAATGTTTGGGTCAACCTCTAA
>CAJKLB_00060 hypothetical protein
ATGAAAAATTCAGCAACAGAGGTAATTGAAGGTGTGAAAAAAACCAATCCTCATAATTTAATAAAAGGAGATAAAGTACATTTCACAAATGGAAAAGAAGTGCATATTGGAAAAGTTTCAAATGTATATCAAGAACATAGTGCAACCAAAATAGAGATTGATATTTATAAAGGCAATCCTTTAAAAGTTAATGCAAATTCTAAAAATTTAGAACCTCTGTTTACGATTATAGAAGATAAGAAAATTCCTTTACAATTTACTTACAAAGAATTTATAGAGATATTTAATAAAGGAAGTTTCAAGACGCTTAGTTTTAAAGACTTGAAAAAAACAAAAGAACAGACTAGTTCAATTTTCACTTTATTAAAAGGAAATCAAACAAAAGTCTTTGAATCAGTACAGTTAAGTACAATTCCAAAAGAAGGTAAAGCATCTGAAATTTATGAAAAAGATGTTCGCTTTGAGCTAAGAAGAAGTAAAAATAATGTGCCGTTTTTGCATAGAGAAGACTCTAGAGATAAACTCGATTTATCAAAAATATATGGAAAAACCTTTACCAAAATACAAGTTAAACAATTAGAGAAAACAGGCAATTTAGGATTGGTTGATGAATTAATAAATAAAGGTACTCGGCGAGTTATTTAA
>CAJKLB_00065 hypothetical protein
ATGTCTTTATCTAAGTATCACAAAAAATTAATATTAAATCGTATTTACTTTTTAGATAAAAAAAGTAAACTGATTATTGAAAAAGGGTTTTACTCAGGAACCTATAGTATTGTTGTACCTAAAAAAGAAAATTCAAAAGTTTCTCATAAAATATTATTCATTGTAAAGAGAAATTCTTCAGATGATTTTGAGTTAATAACAAAAAAAATATCACTAAACTTAACACCTTTTACAGAAAAAGAAAAATTGATATTATTGAAAGGTAAAATTTTACATACTTCCAAAAAGATATTTTTTATTCATAAAATGATGAATACTGTTTTATCTATAACAACAAATTCTCTAAAGGATTTTTTAAAAAACAGACAACTAAAGTTTAAGAAAAGCATAAGTGTATATTACACTTATAATAAGGTATTAAGTTCTTCTCAGATAGAAGCTATCGCAATGGGCAAGAATGTAACCTTAGCGGTAAATGTATTTACAAAAAAAAATATAAGTAAAGGGATTATAACCAAAACAATAACAGCAGACCCATCTTTTTTTAGAGGAGTAAATAGTTTCAACTTGAAAACTATTTATCCTCAAATTTTGAGACAACAAAATAAACGTAACCAGAATGTTTAG
>CAJKLB_00070 hypothetical protein
TTGTCCTATAATATTATACGAAGAGAAATTACACATGAACAAAAAAAAGGACATTGTTTTTATTTATTAAGAGAAGAAGAAATCCCTAAATTTAAGAAAGATGAAAAGTATCATATAGAAAATAAATTTGCTAAAGGCTCTGATTTAGAAGAAAATTATAATTATAATTTTTTATTAAATATATTAGAATCTAATAAACAAGAAAAGCAAGAAAATTTAAAAAATGTAATGGGTCGTTTTTATAGCATCATCAATAAAATAAAAACACCGATAAGATTAAAAGACTTCCAATTGTCTTTACAGAAAAAAGGACTCTTGTTAGATGTTTTTAGAAAACAAACAGGCAGTTCTATAGGTGAAATTTATGGAGCTTCACTTAAAAATACAGAAAACAACATTCAATATAAGTTATCTGAATTAAAACTATCGTGGAATGATTTATCTAAAGTAATTATAGATGACGCAAACAAATTAGACAGTACTCCAAATAGTAAAACAAAAAAATAA
>CAJKLB_00075 hypothetical protein
ATGATAGCAAGATTTTCAAACGGTTCAAATGTGGAAGGAATGGTTTTTTATAATCATAATAAAACAAAAAAAGAACACCATCGAGATGCTAAAGATAAACCCGTAATGGAAGGACTTTTTTTAGGTGCTAGCAATATTTTTTTAACAAATAAAACAATACATATCCATCGAAGAATAATAGATACATTAAAAATTTACAACAACAACAATGTAAACAGATCATCACCAAATATGCATATAAGTCTTAATTTTCATAAAGACGATATTTTATCTAATAAAGATATGTTGGTAATCGCAACAGATTATTTAACAGAAATGAAATTAGTAAATCAACCATTTGCTGTTTATAGACATTTTGACAAAGAACATCCACACATACATATTGTAACAACAAGAATAGATAAAAAAGGAAACTATATATCAGATTCAAACGACCAATATAAAAGTGTAAAAGCTACTGAAAAAATAGAATACAAATATGGACTAACAGTAGCTAAAGACTCTTCTTATAAGAATATTAAAAATTTAGAACAAAGTATAAATGAATATTATCAAGGGAAAGCAGCGCTATTTCCAATCATTAACAATGCGATTAAAGTTAGCCTAAAAAAAAGCCAACAACTTATAAAGAATTAG
>CAJKLB_00080 Bacterial mobilisation protein (MobC)
ATGAATCATTCACCTAAAAAGGGAAGACCTGAAATAAAAGAACATTTAAAGCGAAGTTTAACCATTAATTTAAAAGTGAATACTAGTGAAAAAAAATATATTGACACTCTTTTAAGTGAAAACGAATACTATAAAGATAGAAATACGATGCTTCGAGATATCGTAATTAATGGGGAATATGTGGTTAGAGAACTAAAAGAAGATCGTTTAAAATTGATAGAATTACAAGACTTAAAAAAAGAATTACATGGAATAGGCCTAAATTTCAATCAAATAGTGAAGCATATAAACACTAAAAAACTAAATTATTTTACACAAGAAGATAAAAAAAACACCGCAAATTCTTTAATTGAGTTAAATAAATCACTAAGTAATATTCATTATTTTTTAAATAATTTAGACTAA
>CAJKLB_00085 ParA family protein
ATGATTTATAAAAATAAAATAATAGCCTTTATTTCTCCAAAAGGAGGAGTAGGAAAATCGACACTAACAAGATTAGTCAGTATTAATATGTACTGTTCATTTAACCCTGAAAAAGATTGTAATTATATTAATATCATTGATTTAGATTTCCCACAACATACAATTGCCAAAACAAGAAAAAAAGAAATAGAAATTCTAAAAGACAAAGAAGAGGTAGAAGCTAACTTATATTATTCTAATAAATATTTTAAACAATATAATAATGGCTTTCTGAATATTAATATTCAGAAAGATAAAATAGAAGAATTTGATATTATCAAATACAAAAAGGATTCCCAATATCAATATACTTTTATTGATATTGTTGGAAGTGCAAATGCAGAGGGCTACAATCAAAAATTCTTACAGAATATTGATTTAATAATTATTCCTTTTAGCTCCAAATTTGATGAAATTGAAGTTGGCGTTTCTTTTATCAAAAACATTATTAAACCTTTAAAAGAAAATAATATCATTAAAGATTATGCTGCGCTACTTAATTCTGCAGATACTAGAAATATAGATGCTTATAAAGAAATACAAAATAGCATGAACAATAATGGTTTTAATGTATTTAATACCATTATTCCTAACAAAGCTAAATATAGTCGCTTATATATGCAACACAAAAGTAAAGGTATGTTAAGTACATTATTCCCTTTTTATGATATGCACATAAATAATTTAATTAATGAAATACAAAACAAAATATAA
>CAJKLB_00090 hypothetical protein
ATGAATAATAAAGACAAAAAACCCAAAAGAAGTATCGCCGACGCTTTATTTAATGATAAGCCTATTGAAAATATTATTGAAAAAATTACGGAACCTAACATTAAAAAAAATAACAAAATAGCACCTTCGCTTAATTCAATTAAAAAATCAAAAGGGAAAGAAAAAACAATTGTAAAACCTAGTAATATTTTGGATATAATTGGAAAAGATGTATCTATTGATAAAAAATCATTAATCCATATAGATGCAAATACTCATAAAAAAATAAAGCTTCTATCGAGTATTACCAACATTAACATGTATGTAATACTTGAAAATATCTTAAATGATTTCTTAAACAGTAGAGAAAAAGAAATTAAAGAGCTATTAAAAAACAACTTTTAA
>CAJKLB_00095 hypothetical protein
ATGTATATTTTTATTTCAAATAACAAAGCTTACATACTAGTATTACTAGGGTTGTGTGCATGGTATCTCTTTCTATTTATCTTTAATGGAAAAAAATATTTAAGCACTAAAAAAAATAATATTATTAAAAATATTAAAAAAACAGGAGATAATAAACAAATTTTTAATAATTTAGCTGAAGAAGAAATAGAGGAAGAAGATTACCCTATGACAAATGATATAATTTTTAAAACGGAAGATTTAGATGCTGACAACCAAGACTGGAGTAGTGCTTTAGAAGAGCTTAAAGAACAGCAATCTAAAATTAAAAATTCAAATGAGCTTAATGATTTGTTAGGAGATATAGGTATATCTCGAAATAATGAGTAA
>CAJKLB_00100 DUF4134 domain-containing protein
ATGAAAAAAAGTATAAGTTTAGTTTGTATGTTATTCGTAACATCGATCGGGTTTTCACAATTTAAAAATGCTATTGAAAGTGTTATAACCGAAACGGAAACGTGGATCGATCCTTTAATTAAATTCCTATATGTAATGGTTGCTATTGTTGGAGTTTATGGGATTTTTAAAATTTTCGGTAAAATTCAAACAGGTGATCAAGATACCGGTAAAGCTATTGCACAATGGGTTGGTGGTTTTATCTTTCTTATTGCTCGGAATCTTCTTTTTAAAAGCATTACAAGCTTAAATTATGAAGCCTCTAAAAAGAATAGGAGAGGAAGTACAATTTAA
>CAJKLB_00105 hypothetical protein
ATGAAGCCTCTAAAAAGAATAGGAGAGGAAGTACAATTTAAAAAATTTAAAGGAAATTACCTTTTTTATTTCTTTGGAATTATTTTAAGTTTATTAATTATTTTAATAATTCTGCTTAGTTTAGAAATATCAACTGTTTTTAAAATAGTTATTATTATTATACTAGGTATTCTAACTCTTCAACTCCTAAAATCTTTTCAAAAAAAAGTATGGACGATTATTATATCGACATACGTAAGCGTTGCTACAAAAGCAATTTTCAAATAA
>CAJKLB_00110 TraG family conjugative transposon ATPase
ATGATTAAAAAAAATAATCTTCTTTGGAAATGGGAAAAGGAATCTATAATTACTACGAATGGTAATTATAGTAAGATTTATAGAATTAACTTAAAAACAATTTTTGAGTTAAATCAGAAAGATTATGAAAACTGTATCGAAGAGTTTAATTATGTATTAAAATTACTTCCTGAAAATTGCTTTCTACACAAACAAGATGTTTTTGTAGAAGATTTTTACGAATATTTAAATAAAATTAATAAAAGTACTCTTTTAGATCAAGGTTATCATAGGTATTATAATGAATATGAATACCAAAATCACACGTCATTTTTATTTGTTACACAGGGTTTGGTTTCTTTAGAAAAGCAAAATTCTTTTGCTGCACCGATATTTCGAAAAAACTTAGTGCCAAAAGAATTGTTAAGTAATGAAGTTCAAAATTCTTTTTTTAGCTATAATTCTAAACTAGAGTATTTTTTAAAGGAGTCTAAATATTTTAACGTAAGTACAGTGGGCTTAGAAGAGTATTTAAAAATTTATAATTCTTATACAAATTTAGATTTCTCAAAGAACATAACTGCAGGTACTATTTCTCAAAATAAAGGAGTTTTTAGTGTTGGAAATAATTTCGTGAATTCTTTTGCTGTAAATAGTTTATCCAAGCTACCAAATCAATATAATACTTCTTACTTCGATAAAGAGTACCAAACGAAAACTAGTAAATTACCCTTCTCTTTATTTTATCCTTTAGGTGTTGGTTTAAAATTTAATCATATCGTTAATCAAGTTTATTATAAAGAAAATTTATTGGCTTTAAAACAACGTTATAGGATTAAAATGAATCAGAATAATTCATTTATGTTAAATGAACCTGCAAATGTTAAAAACGCTGAAGAATATAAACTTTTTCTGAACAAAATAGAAGATGGTTTTACTCCAATAAAATACCATGCAAACATCATTACATGGAGTAATAATTTAGATAGTTTACAAGAAAATGGTAAAAAAATAACTGCCGCTTTTGGGAAGATTAAATTAGATGTAACTGCTTGTGCTTTAGAAAACGCTTCCTTATTTAACATAGCTACTCCTGGTAATATTGGTAGTATTGGTTTTAAGGACCAAATGTTTGATTTATTTACAGAGCAGGCAGCTGCTTTAAATATTTATGAAACAATAGCTAAAGATAGTCCTAGTGATTTTGGTATTCGTTTATCAGATAGATTAAGCGGCAGACCTTTACATGTCGATATATCGGATCTTCCAATGAAAAAAGGAATTACAAATAATAAAAATAAAATTATTTTTGGACCTTCCAGCTCCGGAAAATCATTTTTTACAAATCATCTGATTAACAATTATTTATTAACGGGTGCACATTGTTTGCTTGTAGATGTCGGTGATTCCTATGATCGCCTTTGTAAAATTCATAAAGGTAAATATTTTAAATACACCATAGAAAATCCAATCGCTTTTAACCCTTTTTTCATAAATGGGGAATTACAGCCACATATTGAGAAAAAAGAAAGTTTACTTGTATTGTTATTTACTCTTTGGAAAAAAGAAGTAAATGACCACTCTAAAGATGAATACGCTATTTTATCAAAAAGTATTGTAGATTTTTATATCTATATAAATAAAGAGCAAAAATTTTCAAGGTTTGATATTTATTTTGAGTTTATGAAAAATATTTTTGCTCCGACTCTTTTAAAAGAAAATAAAAAGAAGTATAAATTACTGAATTTTGTGAGTTTTTTTAATGTGCTTGAAATGTTTTACAAAGGTGGAGAATATGATTATTTATTAAATAGTGAAACAGATTTAGATTTATTAAATGAAAAACTTATTGTTTTTGAATTAGATAATATAAAAGACCATTCTATATTATTTCCAGTCGTTACTATTATGATTATGGAAACCTTTATCTCTAAAATGAGAAAATTAAAAAACACTAGAAAAGTTATTTTAATTGAAGAAGCTTGGAAAGCTATTAGTAAGGATGGGATGGCGGAATTTTTAAATTACTTGTATCGAACTGTAAGAAAGCATGATGGTGAGGCAATGTTAGTTTCTCAACAAGTGGATGATATTGTTGGTAATGAGTTTATTAAAGACACCATATTAAAAAATTGTGGCGCAAAAATATTATTAGACATGTCTGAATATGTCGATTCATTTGATGAAATACAAGCAATGCTTTCGTTATCTGACCACGCTAAAAACCAAGTACTTTCTTTGAATAAAAACAGACTTCCTGGTGATATTTATAAAGAAGTTTTTATTGGTTTAGGGAATGAAGGAAATGTTTATGGAGTTCGACTTTCTAAGGAGGAATATGCTGCCTATACAACTGTTAAAAGAGAAAAAGAACGATTAGATGTTTTAGAAGAAAAATACGGAAGTATTGAAATGGCTATTAACATTTTTGCGGAAGAATTAAGAAGAACTGCCTAA
>CAJKLB_00115 hypothetical protein
ATGAAAACATTAATAATAGTCTTATTGGTTTTAACAAGTTTAAACAGTTATGCACAATTAGTTGTTACTAGCCCTAACATGGAGTTGTCCCTTAATAAAATAGCGGTGGATAATTCTGCCAAAAACGCCTCTGATTCCGCCTTTCAAAGTATTTTAAAATCTCTTGAAAAAAAAGGCATTAAAATCAATGAAAATACTTTTGATGAAATTTCAAAAATTCAAAAAGGACTCGAAAATGTAAATAATTTAATTAAATCAAGCAAAGATGTTATAGATATAAAGAATCAAGTATCAAAAATAGCAAATCTGTATTTAGAGGCTAATATTACTATTAGTAAACATGCTTATATTTCTATGTATGATAAAAAAATTAGTGCAAAAGTCAATACTATTATTATGAACGATGTTTTTAATCAAAGTCAAGAACTGACTAAATATATAAAAAGCAATGAATTTAAATTATCTGATTTTCAGAGAATTACACTTATTAAACAGCTTAAAAATGACTTAAAGGATAATTACATTCAAATGAATTATTTATATAAAAGTTTAATATTTGAAGCAAATAAAGTAGAACAAAAATTAAAGATATTAGGTTTATTTAAGAACAAATAA
>CAJKLB_00120 hypothetical protein
ATGACCCTTAACTTTATTAGTGAAATAAATTTTGGCTCCGAATTTTTCAATGCAATAGACGGAATGCTTAACAACATAATTGGTGAATTTCAAGCCAATACGATGATGTTAGGAGGTGTTGCTAAAAAAGTAGGTATAATGGGTCTTATAATATTATTGGTTTGGACTGTTTTTAGACCATTATCAGGAAATGGTTCTATAGATGTTTCTAAAATTGGTAGAATCTTTTTGGTTATTTTAGGTATCACTTTTTATGCTTCTTTTATTACTCTAATTAACGCACCCTTAGATTTAATTAATAATGGTTTAAAAGCGATTGCGGATACTTCTGAAAAAAAAATGATTGGTTTTTTGATCATGAAATAG
>CAJKLB_00125 hypothetical protein
TTGCTCGGAAATAGTGATGTTGAACAAATAGGAACGATAGTTCTAGAAAATAAATTTATAATTCCCGTTGCTTTAGCAGCTATTGCCGGTAATGCTATGATTCCTAAATTAGCGAATATGCTTATTCAAACAGGAATGAGTAGTGTAGGAACAAGTATGAATAAAGCTAGTAAAGGAGGTTCAAATAATAGATTAAATAAAAATTTATCAAATTAA
>CAJKLB_00130 hypothetical protein
ATGGATAATTTAAAAAACATAGATTCCGCTTTTAGATATACACGATTGATATCTATTATTGTAGTGATAATATGTTTAGGCGGAATGATTTATATGCACTACGATACAATGCAGATAATTCAAAATGAACGGAAAAAAATATACGTACTTGATAAAGGAGATGCACTTACTTTCGCATTGAGTCAAAATAGTCATCAAAATAAGAAAGTGGAGATTGTAAATCATATTAAAATGTTTCATAAATTCTTCTTTGATTTAGATCCTGATCCTTCGGCTATTAAAAAACAAATTAATAATGCCTTATATTTAGTAGATGGTTCTCGGTAA
>CAJKLB_00135 hypothetical protein
ATGGTTCTCGGTAAAAAGTATAATGATGTTCGTGAAGAAAAATTATTTTACCACGATTTAGTAGATGGTAGTATGTCTTTAAGAATATATATTGATAGTATAAATGTAGATCTTAATCAAAAGCCTTATACTGTTCGTTTTTTTGGTAAACAAAAAGTAATTAGAAGAACAAAAGTGATTTTCAAAGAACTTTGGACTATCTGTACTATTAGGGATAATTTAAAAAGAACAAATTTCAATCCACATGGATTAATGATGGAAAGATTTAAAATAATTAATAACAAAGTCATAGATGAAAGAATTCGTAATTAA
>CAJKLB_00140 conjugative transposon protein TraM
ATGAAAGAATTCGTAATTAATAAATTAAAAGAATTTTCTGCGCAAGAAAAAAAGAAATTTATACTTCTGCCTATAATTATTGCGGTGTTTCTATGTGTATTACTTTATTCTTTTAACATTGACGATTCTCTGAATAAAGAGAAAATAAATGGTGCTAATGAAAATTTGACAATGCCTATTCCTAATAAAATAGAATTATCTACTCTAAAATCAAATGTTTCAAAGCAATTATTAAAAGATAGAAATAAAAAAGAAAAGGCTAATAAAAAAGATTTCTTTAGCATCTATAATGAAAAATATGAAGCGTCAGTAAATAAAGAAAATTTAACCGTAAATAATGATCCTTATAAAAAAGGAGATCAAGAGTTTATTAAAAAAGTAAAAGAACAATTATTGAAAATAGAGTCAGAACAAAATAAAAAAAAATCAACTTTTGTGGCTACTCCAAAAAAACAAAAAATCTATATCCCAAAAAAAACAAAGGAAATAGAAAAACCTAAAAAAATAGCACCTAAAAAAGAGTTAACTTTTGAACAAAAATTAATTCTTAGTCGAAAAGAAAATATAGAATCTACTATTCTTAAGAAGAAGTTAAACCAGGTAGAATTTTTAGCCGTAATAAATGGGAATCAAACAGCTTATAATAATGCAATGATAACCGTTCGAGTTTTAAATGATGTTTCGCATAATAATAATATTTTAAAACGCAATACTTATTTATATGGAGTTGCTAAAATTATTAGTACAGGAAGAGTCAAAATTTCATTTTCTAGTATGACTCAAAATAATAAAAGAGTGTCTATAAAATTAACGGCTTATGATCAATTAGACGGTTATGAAGGATTGATTATTAATGATGAAGTGGTATTAAGATTATTAAAAGTAAAAACAGATGATCAAGTTAATGCTGAAATAGCGACTTATGGAAAAATAGGTAAAATAGTATCTAGTGTATTTCGTAAAAAACAAAAACAAGCAAAAATTAATTTATATGATGAACATACAATTATACTTAAAGGAAGCTTATAG
>CAJKLB_00145 hypothetical protein
ATGATGAACATACAATTATACTTAAAGGAAGCTTATAGTTTTATCTTATTACTTGTAATATCAACAACAATACAGGCACAAGATACGATACCAATTAATTTATATAAATCAACCCAATTAGTTTTTAATCAGAAAATTAAGAATATTGTTATTGGTACAGGTAATTTACAAATTCACAAAACAGTTCTTGATAATGTTATTAGTTTAATTTCAAAAGCTCAAAAAAAAGATTTTATGAATACTAATCTATATATCAGTACTAAAAATGGTTTTCATTATAATTTTGAAATTTTATATAAAGAAAGACCAAAAAAATGGACGATAGCTATAAAAGAAGATGCTGCTACTATAAAACCCTCAGAAATAACGAACCTAACAAGTAGCGGTTTTAAAAACATAGAAATTCAGAAAACAGACTTAAATAACTTAATCTTAAAAAGTGTATTATTAGATAAAAAAAGAGCTAAAAGATATTACAAAAGATTTGACAACATCTATTTTAGATATGTAAACCATTACTATTATAATCAATTTATTTACTATAAATTAGAAATTACAAACTCATCAAATCAAGATTTTATAATTGATTTTCTTAAAATTTTTATTGATACTAAAGGAAAAAAAGAAGTATAA
>CAJKLB_00150 hypothetical protein
ATGATTTATTTTAAAAATTACTTAAAAATAGATCCCCCAAAGTACAGTAATAACACATTAATCAAAGAAGCTAGAATGTTTAATTTTAAACATTTAGCTACCATTGGCTTATTTTTTTGTTTAGCTACTCATGCACAAACAGAAGTAAGCACATCTTCACATTTAGAACAAACCAAGGCTTTCGAAATTTCTTATGTAAAAGGAAAAAATAATTTCGGGGCTTCTTTTGGTGGCATGTATTTTTTACGTGACAACATTCATTTAAAACTCTTTACAGGCTATTCTAAATTTTCTTACAAATCATATTCTGAAAATATTTTAAATGGTGGATTAGAACTAGGAATAACTTTTTGGGAAGGAAATACTAGAAGTAGAAATCAATTATTTAGCTTATTTAATTTTACAGCCCTAGCAGGAACAGATTATGAACTTGTAAAAGTAACAAGTGATACCGTTTTAATAGAAGAATACCCAAAACATATTTATGTTTATTTGGGTGGAAATTTAGAATACAGTTTGTCCGTAAGTTTTGGCTTAAGTGTTTTCTTTAAAGAGTTTTACGCAATTAATGGTTCGAAAGATAAATTAGGAAATTGGCGGTATAATTTAGGAGTTAGTTTACGTTATTATATTTTTAGATAA
>CAJKLB_00155 hypothetical protein
ATGGAAAAATTCATATATAAAATAGGACTGTTTTTAATATTAATATCAAGTAATTTAAACGCTCAAGCACTTAAAATATATTTAGGATCATCAAATATTGAAGTAACAACTCTTCTACCAAATATTCAATATAATATAAGCACAACTAATGATAATAATAGAGTCTCCTTTTTAATAGGAAGTATTGAAAAAGAAATTATTATTGGTACCTCTTTTAGCTTTACAAGCTCAGAATTAAATAGTTTTAAAAATAGTGGATATAAAATTAAAACTTGGGAAAGCTATCGTTTATGGGAATGTGTCAGATTATGTCATAGCACTAGATTAAGAGAGTTTGGTTGGGTGTATTATACTAGAAACATACTCCATTATAATTCTTTATGGACAATTAATGGAAAAACAACCACAGCTACTTCAATTACACAAATTCAACAAACTAATTGTGTCGTTGATCCAACAATAAAAATACAATTAATTAGTAATGAAGTAAATAATGCGACCTATAAATGGTACAAAAACAATACATTATTTTCAACAACAAGTATAAATACCTCTGCTTTTGTAACAGTAGAAAACAATGATGTAATTAGTGTTACGCATACTTTAAATGGATATTTAGAATCTTATAAGAAAAACATAACACTTATTGTTCTTGGCAAACCAAATATACCTACAATAGTAAAAAATTCTATTTGTAAAGGTGATTATTTTACTATAACAGCAACATCATTATCTGAAAATGTAGAATGGTTTGAAGATATAGCACTTACGATTCAAATTCAAACAGGTTTATCAAATAATGGAAAATCATTACAATATTTAGGTAACTTTCAAGGAAGTAAAACTATTTATGTAAGATCAAAAAACAGAACTTGTTTTTCAAATGCTACGTCTGTTCAATTGAATGTTTACCCAGATCCAATAATCAATAATGTTACAGGTAAAAATGGATCGTTTTGTGGTAATACCGCAAATTTTAAAGTTAATGGTCAAAATATAGATACGGTTAAATGGTATAGTGGAATTGAAGCTTTAAATACTCAAGTAATTAGCAATTCTATTGATTTTAATTATAATATTAGTTCATTAAATAATGGGAGTAATTCAATATATTATATTGCTAAAAGCAGTAATAATTGTTCTTCTGAAATAACAAAAGTTTCTTTTACAAAACAAACAAATGCAGGAAGTATCTCTACTGTTTCAAAAACAGAATATTGTAATAATGAAAATGTAATTATAAGTTTATCTTCAAATTCTTCGATTTCTTATCAATGGTTTGAAGATGAATTAATGAACATTCAAGCACCAAGTCAATATCTACAAAATAATGGAGAAAATTTCACATACCGAACAACAACAATTGGAAGTAAAAAATGGTATTATAGAGGTGTGAATAACTACGGTTGTTATACTATATTATCAGAAATAACGATTAAAACAAATAATGCAGCAACTAATTTAGATAGCACAAACAAAGGTGCTAATTTTTGTACTAACGAAACAGCTATTTTTGAAGCTTCTGCAACTAATGCTAGTAATTTTAAGTTTTATAAAAATAGTACTCGGTACCTTACTTTGGGGTTCGAGTAA
>CAJKLB_00160 hypothetical protein
TTGGGCGATACAGTAAAGATAACTGTTTTTTCAATATCTGCTAATAGCTATCAATGGGCGTATGATCGTGATTTTAATAATTTAGTTGAAGATAATAAAATAGGTAATTCAGACAGTTCTTTATTACAATACACACCAACAATTACAGGAACAACAAAATTATATTTTAGAAGTATTGCTAATAATTGCTATTCATCAGCTAGTTCTTTAGACATCACTATAAATCCAAAAGTAGGAGAAATTACAGTAAACAATACTAATACCTCTTTTTGTCAAGGAGAAACAGTTGAAATTGTTGTAGGTGCGGTTAATGCTTCCGGTGGCTTTAAATGGTTTTCAGATACTCTAGGAACTATTCCTATTACTAATATTACAGGAGATAAAAACAACACTTTTAAATTAATAACAAACCTTAATACACCAACAGGAACAACAAAATTATACGTTCGTGGTATTAATGATTCTAACTGTAATAGTGAATTAAAAGAAGTTAGTTACACCATAAAAGAAACGCCAAGTAATTTACAAGTTGCAGGAAATACCGAATATTGTACAGGCGATACCGTTTCTTTAATGCCATCCGCTAATAATGCTAATTCTTACCAATGGGCATACGATAGTAATTTTAATAATTTAGTCGATAATGCAAAAGTTAAAGCTAATGGAGAATTAAATTACATCGCAAATGCAACTGAAAATACAACGCTTTATTATAGAGCCGTAAACCTTTCGGGATGTAATGGCGTTGTTAATTCTGTTATTTTAAAAGTGCTGAAAGGAGTTAAAAACCTTAGTATTACAAACAATAATATTTCAGTTTGTAAAGGAAAAAATTTAATATTTGTTGCCACAGCAGAAAATGCAACTTCTTACAAGTTTTTTGATAATAATGGAGCTGAAATCGGAACTTCTAATTCTTTAAATTTAGATACTCAAAATTTTACTCCAGATACTTATAATTATAAAGTTCAAGCCTTTAATACTAATGGCTGTAATTCTGAAATTTTAGATTTTAGCTTTACGATTTTTGATGTTCCAAATTTGCCAACAATTACAGGAAACACCATTTACTGTAATAATGAAACGGTTCATTTAACCGCTAATTCAACAGGTAGTACTTTTTACAATTGGTATTCTGATGCTTTATTGAATAATTTAATAACAACAGATATTAGTGGAACAAAAGGAGAAATAATTTCTTTTAAAGCTAATAATGTTGGTACTCTTACCTATTATGTGGTAGCGAAAAATAGTAATAATTGTTTTTCTGAAAGTAAAAAAATACAAATCACTATAAATCCAAAAGTAGAAGAAATTACAGTAAACAATACTAACAACTCTTTTTGTCAAGGAGAAACAGTTGAAATTATTGTAGGTGCGGTTAATGCTTCCGGTGGCTTCAACTGGTTTTCAGATACTCTAGGAACTATTCCTATTACTAATATTACAGGAGATAAAAACAACACTTTTAAATTAATAACAAACCTTAATACACCAACAGGAACAACAAAATTATACGTTCGTGGTATTAATGATTCTAACTGTAATAGTGAATTAAAAGAAGTTAGTTACACCATAAAAGAAACGCCAAGTAATTTACAAGTTGCAGGAAATACCGAATATTGTACAGGCGATACCGTTTCTTTAATGCCATCCGCTAATAATGCTAATTCTTACCAATGGGCATACGATAGTAATTTTAATAATTTAGTCGATAATGCAAAAGTTAAAGCTAATGGAGAATTAAATTACATCGCAAATGCAACTGAAAATACAACGCTTTATTATAGAGCCGTAAACCTTTCGGGATGTAATGGCGTTGTTAATTCTGTTATTTTAAAAGTGCTGAAAGGAGTTAAAAACCTTAGTATTACAAACAATAATATTTCAGTTTGTAAAGGAAAAAATTTAATATTTGTTGCCACAGCAGAAAATGCAACTTCTTACAAGTTTTTTGATAATAATGGAGCTGAAATCGGAACTTCTAATTCTTTAAATTTAGATACTCAAAATTTTACTCCAGATACTTATAATTATAAAGTTCAAGCCTTTAATACTAATGGCTGTAATTCTGAAATTTTAGATTTTAGCTTTACGATTTTTGATGTTCCAAATTTGCCAACAATTACAGGAAACACCATTTATTGTAATAATGAAACGGTGCATTTAACCGCTAATTCAACAGGTAGTACTTTTTACAATTGGTATTCTGATGCTTTATTGAATAATTTAATAACAACAGATATTAGTGGAACAAAAGGAGAAATAATTTCTTTTAAAGCTAATAATGTTGGTACTCTTACCTATTATGTGGTAGCGAAAAATAGTAATAATTGTTTTTCTGAAAGTAAAAAAATACAAATCACTATAAATCCAAAAGTAGAAGAAATTACAGTAAACAATACTAACAACTCTTTTTGTCAAGGAGAAACAGTTGAAATTATTGTAGGTGCGGTTAATGCTTCCGGTGGCTTCAACTGGTTTTCAGATACTCTAGGAACTATTCCTATTACTAATATTACAGGAGATAAAAACAACACTTTTAAATTAATAACAAACCTTAATACACCAACAGGAACAACAAAATTATACGTTCGTGGTATTAATGATTCTAACTGTAATAGTGAATTAAAAGAAGTTAGTTACACCATAAAAGAAACGCCAAGTAATTTACAAGTTGCAGGAAATACCGAATATTGTACAGGCGATACCGTTTCTTTAATGCCATCCGCTAATAATGCTAATTCTTACCAATGGGCATACGATAGTAATTTTAATAATTTAGTCGATAATGCAAAAGTTAAAGCTAATGGAGAATTAAATTACATCGCAAATGCAACTGAAAATACAACGCTTTATTATAGAGCCGTAAACCTTTCGGGATGTAATGGCGTTGTTAATTCTGTTATTTTAAAAGTGCTGAAAGGAATTAAAAACCTTAGTATTACAAACAATAATATTTCAGTTTGTAAAGAAGAAAATTTAATATTTGTTGCTTCGGCTGAAAATGCAACTTCTTACAAGTTTTTTGATAATAATGGAGCTGAAATTGAAACCTCTAATTCTTTAAATTTAGATACTCAAAATTTTACTCCAGATACTTATAATTATAAAGTTCAAGCCTTTAATACTAATGGCTGTAATTCTGAAATTTTAGATTTTAGCTTTACGATTTTTGATGTTCCAAATTTGCCAACAATTACAGGAAACACCATTTATTGTAATAATGAAACGGTTCATTTAACCGCTAATTCAACAGGTAGTACTTTTTACAATTGGTATTCTGATGCTTTATTAAATAATTTAATAACAACAGATATTAGTGGAACAAAAGGAGAAATAATTTCTTTTAAAGCTAATAATGTTGGTACTCTTACCTATTATGTGGTAGCGAAAAATAGTAATAATTGTTTTTCTGAAAGTAAAAAAATACAAATCACTATAAATCCAAAAGTAGGAGAAATTACAGTAAACAATACTAATACCTCTTTTTGTCAAGGAGAAACAGTTGAAATTATTGTAGGTGCGGTTAATGCTTCCGGTGGCTTCAACTGGTTTTCAGATGCTCTAGGAACTATTCCTATTACTAATATTACAGGAGATAAAAACAATACTTTTAAATTAATAACAAACCTTAATACACCAACAGGAACAACAAAATTATACGTTCGTGGTATTAATGATTCTAATTGTAATAGTCAATTAAAAGAAGTTAGTTACACCATAAATTATAAACCTATTAATTTAGTTTTAAGTGGGAAAACAACTGTTTGCCTAGGCGATACAGTTTCTATTTCTCTAAATGCAAATTTCACAGATAATTATGTTTGGTTTTACGATATTAATCAAGTTAACGCTATTAATCCAAATTGGATTACGAAGATAAATGGTAGTTCTTTAGAATTTACACCAACTAGTATAGGGTCACAACGTTTATATTATAAGGCTACTAATAATAATTGTTCTACAGATTTAAAATCCGTTGAAATAATTGTTAAAAATATACCGAAGCTATTAGATGTAACAAATAATAATAGAACTTTTTGTTCTAATGAAAAAGCAATATTTGAAGCTTCTGCTTTTAATGTTCACTATTTTGAATGGTTTAAAAATAGCGATCTAACACTTCCTTTAGAAGTTAATTTTATTTCAGGTGGGAGTAAAAATAAATTAACATTAGATACTTCTATTTTGGGTAAAGGAGATTATAGTTATTTTCTTGTAGCAGTAAACAATTCGGATGTAAAACAGAAGCTTTACAGGTTAATTTTACAATTAATGAAATTCCTTTAA
>CAJKLB_00165 hypothetical protein
ATGAATGTTATTTCCGATGGGGCTACTTCTTATAAATGGTATTACGATAATCAAAAAAATTTCCCTGTTGATCCTTTACGTGTTATAGGTAATGGTGCATCTATAAGAATCCCTGCTTTAACGGATATTAGTGGAAATATTTACGTTGAGGGAATTAATGATTCTAATTGTGTATCTGAATTAATACAGTTTTCATACTCTTTTAATAAAGCACCAATTAATTTAAAAGTAAATCCATACACTCAAACAGTTTGTCTTGGTCAAGAAATTGAAATAGAATTAGGAGCAGATAATGCTACAGAATATTTATGGTGGAAAGATAGAGGAGCCACTATTCCTGTAGAAGAAAATAGAATTAATGGTATTTCTAATAATAAAGTACAATTTATTACTACTACTTCAGATATAGGTACTAATTCCTATTTTATTCAAGCAAAAAACATTAGTGGTTGTACAACAAGCCTAGAAGAAGTGAAATTTGTCGTTTTAGCTTTACCAGAAATTAAAGCATTTACCAAGTAA
>CAJKLB_00170 hypothetical protein
ATGCCACTTGTAGATTGGACCGATGGAACAATAACAAATTACCCCCTTACTACTTCTGCAATAGGTAAAGAAAAAGGTACATATACTTTTGAAGTTTCAAACGGTTACTGTAACTCTTCATTATCGATAACAATTTATGTTATCGATGTAGCACTTGAAATTCTACACGATAAATTAGAAAATATCGTTATTGTTAATGGTTATGAAACTATAAATATAGTTCAAGCCGATAACATTTCCTTTTCAACAAATTTATTAAGTGAAAACTATTCTTATCATTGGTCATTTGGCGACAACTTCACCTCTAGTAAAAAAATTGCCAAACACTATTATCATATACCAGGCGTATATGAAGTTAAATTAGTTATAACGAATAAAAAAAGTAATGCAAAAATAATACTACTATTAGACACCAAAATATTAGTAAAAAAATCTAATGTTAGTATTGATATTAATGATTTTGAAGTCGATGATACTACACGTATTGCTTTTTATCCAAATCCCTTTAAAAATATAATTACATTAACGATTAATGACCTAGAGAGTGATACCGATGTTCTTGTAAGAGTTTTTAATATTAACGGGATTAATTTCTTTGTAAAAAAGTTTAAAGCTTTTGCAGGAGATAATATATTTAAATGGAACAATCCTTTAGCTAACGCACCCCAAGGAATATATTTATTCCGTTTAACACATAGCAAACAGACAAAAACATTCAAGCTAATAAAAAAATAA
>CAJKLB_00175 hypothetical protein
ATGAAAAATTTAAAAATATTATACGCACTATTATTTTTTCTTTTTATCACAAGTTGTGATGACAAAATAAATTCCTTAGAAAAATTAAATTCAATTCCTACTTTAGAATACTTTAGTAGGAACACAACCAATTGGACTAGAATTGATGGTGTTATAGTGGATAGTGCAAAAGTTTATACCAACCTAAATAACTCCAATTATTCTATTTCATTGAGAAGTAAAGATGTTAATAATAATTTTGAAACAATTACAATAAATAATGCTGTAAGCGGTGGTAGTTTTTTTCTAAATGATACTGTTTTTGAAGATAATATTAGCGTTAAATTAGATAGCTTTTCACTTTCCTATAGTTTTACAAATAAAGATATTCGTTTATTTAGTATTAAAAGTCTTGATGATTTCGGGAAATTTCAAGAGGTTGATTTTGAAATACATTTTTTAGATAACCTTTTACCTACTCCCCTTTTTGAGATTAGAAATGAAAACATAAACGGAATAATAGAGCATATAATAGATGCCTCTTTTAGTAAAGATAACGACGATTCAAGAGGTGGATATCTACAAAATTATGAATTTTCTATTAATGGGATTATTATAAATTCTGCAGCTTCGCAAATAAAACATATTTTTAGTAGCGGTACACATAAAATAGGGCTAAGAGTACAAGATAACGATGGCGTTTATTCAGAACAAATTATAAAATCTCTAGTTATTAATTAA
>CAJKLB_00180 hypothetical protein
GTGTTAAATTACTTAGGAAATTACGAGATATTAGTAGTTCAACCCATGTTATTTGGGATGTATAAATACAACAGTAAAATGGAAGTTAAGTCAAAGATTAAGACTTTATCACAGCTCAAAAAACAGAAAATAAAACCAAAACGATGCCGTAAATTCAATTATTACTATCATCAGTATATTACTGAAATTGACGGACTTAAGGTTGCTGTATTTATTTCAAAACGAGGAAAAAACGGCAAATGGCACACGTTAATATCTACAGATACAACACTGAAATTTGTAAAAGCTATTGAAATATATAGCATCCGATGGTCTATTGAAGTGTTTTTCAAAGAAGCTAAACAGTTGTTTGGTCTTGGAAAATGTCAGTCTACTAATTTTGATGTTCAAGTTGCACAAATAACCATTACAATGGTTCAATATTTACTCACTAGTATTCGGTACAGAATGGAAGCCTACGAAACTATTGGAGGTTTATTTAAAGATTTAAAACAAGATTATGTAGAGAATAAGCTAAATATCAGGATATTAGCAGTTGTCAGTTTAATAATTGATGTTTTGGAAAAAATGATTGAATCCATTGATATTGAATTAATTACAGGTAAAATAATAGCAAATATTGAAGATTTTGGATTCCTGGCAAACACCCATGAATTTAATTATCAGTATGTTGCGTAA
>CAJKLB_00185 hypothetical protein
ATGCTAAAACACGAAGATATTACAAAAGTAGAAGAGATAAAAGGAAAATTTAATAAGATTTGGCTTAGTTCAGAATACCTACAAGCACATCTAAATATTTTAGGGTTCAATAAAATTAAAAACAAGTTTAGTTGGTGTAAGAAATCGGGGATTTCATTTGGTAATTTGATTTCTACACTTTTAATTTTACCTATTGTCGGATTTAATTCTATTCATGAGCTTACAAACAGTAAAGACAAGGGATTAGGTCAGTCGGGTAAATATTCATATTATCGAATCCTAGCAAATCAAAAGATAAATTGGAGGGGTTTTCTAGCGCAGTTTGTGAATAAATATCTATTGAAAGAAACGTTATTTACTCCATCTGAAGACGCTACAAGGTGCTTGATTTTTGATGACACGGATCTTTCTAAAACAGGAAAGACAATTGAAGGTATTTCAAAAATATACAACCATGTATCAAAAACGTATTACCTAGGTTTTAAACTACTTGTAGTCGGTTATTGGAACGGAAGTGTCTTGATTCCTGTTGATTTTAGTTTGCATCGTGAAAGTAAAACATCAAAATTAAAATACGGACTAACAGCAAAGCAACGTAGGCTCCAAAAGAAAACGCCAAGATGTAGTAAAACAATTGCTGCAAAAAGATATCAAGAACTCAATAAAAAGAAAACAGATTTGCTAGTTCAAATGTTCTCAAGACTTGTAAAACGTAAGATACCTATCGATTATATTTTAATAGACAGTCTGGTTTACAAGTGTTAA
>CAJKLB_00190 hypothetical protein
ATGATCCCATTAACTACGCTTAATATAGACGGAAGATCTTTTTTATCTTTTGAGAAAATAACCTTAGAGCAAGCTATAAATAACCATCATAGTTTTACTATTATTGTTGATTATGATAGTATTGAAACAGTAAACTCCTATACACTTGATAATTCAAAAGAATGGCTAGGAAAATCAGTTGTAATTAATTTTGATGACACTGATTTTTTAGGTGTAATCACTCATGTAAAATTACAGCATAATGATGGTTTTAATGGTAAATTACTTGTTAGTGGTTTTTCGAAAACCATTTTACTAGAGAATGGTCCTCATATGCATTCTTGGCTAAATACTAGTTTAGAAACTATTGTAAATGATACCGTAAGTGCTGTTGGTTTATCAGCTCAAATAAATACGGTATTTACTAGTTCCATTATTTACCAATCACAATATCAAGAAAATCACTTTCAATTTATACAGCGACTTGCTAAACAATATAACGAATGGTTATATTATGATGGCGTACAGCTTGTTTTTGGAAAACCATCATTAAACACCCCTATAACCATAGAATATGGTGCAGATATGGATACGATTAATATTTCCATAGAAGCACTGTCTACAGGTGCAACAAAATTTTCATATAATGCATTAGAAGACACTAAAAATGAGTCAATATCGAGAGGTAATGTATCAGGTTTAAATGATTTAGGAGATCATGCCTTTGAAACGTCTAAAAGTCTTTTTGTAATCGATAGTAAAAATCATTTATCTGTACGAGGGGCTAATAAAAATGAAATAGATACGATTGTAGCTAATGAACAAGCTAGTAAAGTAGCTGCTGTAAATATACTTAGTGGTACTAGCACTAAACAAGGTTTAACTGTGGGTACTGTAATAAAAGTAACGGGAGCCCAACGAGGAATAAATTCCTTTGACGTTAAAAATTATGGAGAATATATTATTACCAAAATAACTCATACAGCCACAGGTTCAAGTGAATATTGTAACGAATTTGAGGCTATCTCTTCAGGAATAGAAGTATTACCTGCTCCAAAAGTAACTTTACCTGTAGCATCATCACAAACAGCAACAGTTATTTCAAGCAACGATCCTGAAAAGAAAGGACGTATAGAAGTACAGTTTCAATGGCAAACAGCAGAAATGAAAACATCATGGATACGTGTTATGAGTTTAAACGCAGGTAAAAGCGATACTGTTACTACTAATAGAGGGTTAATATTCGTCCCAGAAGTTGGCGATACTGTTATGGTCGGTTTTAGATATAATGATCCTAATAGACCCTATGTTCGGGAGCTTTGTATAATGGAAAAACAGGAGTTGGTGGAGATGTAG
>CAJKLB_00195 hypothetical protein
TTGTATAATGGAAAAACAGGAGTTGGTGGAGATGTAGATAATAAAATAAAAAGTATAACTACAAGAAGTGGTAATACCATTGTTTTTGATGATGAAAAAGGAAGTATCCATATCGCAGATGCAAACCAAAATTCGATAAGCTTAGATGGCGAAGGAAATATAAACATTAGTTCATCTGCATCAATAAAATTAGCTACAGGTGAAAGCTCAATAAACCTAATTAGTGATGGAACTATTGCTATCACAGGAAAAGTGATTACCATTAATGGAGCAGACTCTATTAATGAAATAAGTAAAGCGATTACTCACAATGGCTCAGATAGTGTAATGTTAAATTCTTCTAAAGAAATAAGTATTAATGCCAATAAAGAAGTTACGGTTACAGGGCTTTCAAAAGCAACAATAACATCATCAGGTACAACAGCGGTAGAAGGCACCATTATAAAACTTAATTAA
>CAJKLB_00200 tetratricopeptide repeat protein
ATGCTAGAAAATAACCCTATACAAAATCGTCTGAACACCTTTTTGCTTAAATGGACAGAAGCTATAGGTAGACCTGAAGTAAAATTAGTAAGAATTCTTGGTAACCATGAAGACGATGATATGCTAGATGCTCTTTTTGAGTATATGTTAGCTGTGGACTCTTCTCAAGAAGATTTTGCTTTTGTGTTTAACACTCCTTTTTCAGAAGAGAAAAATTTCTCAAAAGATATACTTCAAGATTTAGAAGAAGAAATTAACCGTTGGAATACGGCGAAAATTCCTAAAACAATACCTTTTGAAACTATTGAATGGGAACCAGATTACAGCATAGAAGACGAAAAAAATGAAGCAGCTTTATTAATTAAAAACCTAAATAGTTTTGCCAACTATTTATATCCAAACAAGGATGTGCAAATATCTGTTATACTACGCATGCATTATGTAACAAAAGAAGAAGCGTATAACCGGCTGTCTAAAGCATTAGAAATACCTTTTGAACCACATGTGAAATTGGGTGTTAGTGATACCAAAAATCATTTGCTTTTTAACGGGTTACAAAATCATTATATAGACGAAGTTTATACCATACAGCCACAGTTTAATATGGATACAGCTATGGAAGAAATAGCTGCTATGGAAGATCCTAGTAAACCAGAAACACCTTATCGAAAACATCTTATAAGATTAATGGAAGCTGTTAAAAAACGACAGCAAAACAAGGTATTATCAGAAGGTAAATCTTGTTTAAAAATAGCAACAAAAGCTATTGAGAAAAATCAGCAATGGCTAATGCAAATTGTTACAGTATATACGATTTTATATACCAATGAAATTGGGAATAAAAATTATAAAGAAGCTATTTATTTTGCAACAAAAGCAGTAGAAGCAGCGCAATTATCAGAACAGGTATTAGACCCAAGTATGAGTTATAGACTTATAGGGCAAACACATATTGGTAGAGGTAGTATATATGTAGCACAAAAAAAATGGGACAAGGCAAATGAAGATTATCTTTTAGGGGCAAAATCCTATGAGTTATGTGCTGATTATATGATGCACTGTGAAAGTTTACGACTATGTGGATGGACTTTTGAAAAAATGGGTTTAAACGAACAAGCAATTAATTATTACATAGAAGCTTATAAGCTTATTGAAAAATTAACACTAGAAACCATAAAGAGCTCTACATTTCCTTTAGTCGTAAAGAAGATAATGAATAATAAGCAACGAGAAAAACAAATATCCGATGCTAAAATGGATGCTGATTTAATTCCTGTTTTTGGTGAATTTTGGCAACAAGTAGTAAGTGATTATGGAAAAGTACCTAATGAAGTAACAATACCAGTACAATAA
>CAJKLB_00205 immunity 17 family protein
ATGATAGAAAATTTTAATCAATTTATGGAGGTTAATCCTCATTACGGGTATCTTATTGCAGCAGCAGGTTTTGCCTTTTATTTACTTGGGCTTATTTTAGATTGGGATTGGACGGTAGAACCAGGCGGAGGTTATTTTAATGTAGCTTTTTGGATTCATAAGTTTGGAAGAAAAACGGTGAGAATAACATTAGGCTTCTTTATATTGCTTGGTCTTATGTCAACTTTAGCACTATTTTTTTACGCCAATTAA
>CAJKLB_00210 hypothetical protein
ATGGAACTATACTTTAATACATCAATATTACTAAATAATGTTCCATGGAAAATCATAGGATCAGTTTTGGCATTGCTATTATTTTATTTTATAGTTTTTTATAATGATACAAGTTTACTTAACAGCGCAGAAAAAGAAAAATTAACACAATTAAAACAAAAAACAGGAGGTAGATTTTCAGGGCAAACAATTAATGCAGTTATAGGAATTGTTTATGTACTTATAAGCCTTTTAATCTATTTTATTTTTTATAAAAAATAA
>CAJKLB_00215 hypothetical protein
ATGGCAAACGATAAATCATTTTTTGAACAAACGAGTTCTAGCATAGAGCTCTCAGTAGGAAAACAAATTGATGGATTAGGTAAGGCTGCTCAAGATGCTTCCGCTATTTCAAACAACGATCAATTAACTGGTGCTACCAAAGCAAAAGCACAAATAGTAAATGCTGCTGATGCAGGCGTACAAGCCTTTGGAGCTATAACAGGTTTAGCAGACAATTTAACCGAATCTGCTATATTGCCAATTTTATCAGCAATAGGAATGAAAGGTATTGCATCTCTACCCATTTCAAAACAATTAGACCCTGTTATAGGTATTGATATGCACATGGTAGTATACCCTCCAAGTACCAGCGCCCATACCATTACCACATCCTTATGTAGGTATGCTATTTAG
>CAJKLB_00220 hypothetical protein
TTGGCTACAATTGCTGTAGGTATGATTGGTGCAACCGTAAAAATTGGAGGAGCAATACCCCGCGTAGTTGCAGGTACTCCAACTAAAAGTATTCCTCACTTTGCATTGGCTCCTGCATTTCACCCTGTATTTTCTAGAGCAGTAGCTAAAGACCATGGACACGCTTTTTTAGGAAGTTTATTAGCATTAGCTGATAATGACCCAATATCCGGTGGTGGTGCACATTTACATTTTAGCTGTCTGGGATATAGGTACTATATCTCCACACACAGCACGACCAAGTAA
>CAJKLB_00225 hypothetical protein
ATGCCTATTCCTATGGAAAGGACTATTATTACAAGCCCTGTGCCTGCTCCTTTTAACCCTATGGCAGCAGCACAAAAAGCACTTTTAGGGTCTTTTGGTAGACATTTTAAAAAACTAAAAAAGAAAGTAGCTGATAAAGCACATACCGCTGTAAATAAGAAAATAGGCCCTGGAAAACTTCAAAACGCAGTACATAAATCAATATGCACAGTAACAGGGCATCCTGTAGATGTAGCATCAGGAATGTTTTTTACAGATGAAGAAGATTTTTTCTTACCAGGGCCTATACCAATTTCGTGGGAACGTACTTGGTATAGTAAAAGTGATTATAAGGGGCCGCTAGGTAACGGTTGGCACCACAATTACGATATCGGTATTATTATAGAAAGTGGAATTGCAACCTTACGAATGCAAGACGGTAGACCTATTGCTTTTGAGTTACCACATGTAGGTAACCCAACCGTTAATATTGCAGAGCAATTAGAATTACATAAGAATGAGCAAGGCGAATACTATATTTGGAATATCAAAGAAGATGTTTATTATTACTTTACAAAACAAACCTATAACGATATCTCTTTAATACGCAGTATTGTAAACACCAATAGTTTTTCAATACAATTTACTTATAATAGAGACGGGCATCTTACACAAATAACAGACAGTGCGCACCGTACACTAACCATAGAAAACAATGCAACAGGGCAAATAACAAAAATTATAGCCCCACACCAAACCTTTCGTAATCAACATACAACTATTGCTAAATATATGTACGATAGCGAAGGAAATATGATACAACAAACCAACGCCGTAGGCGACAGCATGTTTTTTGAATATGAAAACAAGCTAATGGTAAAAGAAACTTGGCGCAATGGGCTTAATTGGTTTTTTAAATACGATGGTACAAGTATAGGAGCTCGCTGCATACATACTTGGGGTGATGGTAATCTTTATAACCATAAACTAACCTTTTTTAAAGGATGCACCCATGTAGAAAATAGTTTGGGGCATACCACAGAGTACTACCATAAAAACGGATTGGTACACAAACAAATAGACCCTAACGGAGCAGAAGAAGTTTGGGTATATGACGAAAATAATTTGTTATTATCGCAAGCAGACCCAATGGGTAATGCAACCCTATACAGTTATGATAAGGCAGGTAACAATACACAAACCATTAGCCCTACAGGGGCTACGCTAGAGTTAGAATATGACCTGCAAGAAACCTTTGCTCATTTACCACTAAAAGCTAAAGACGCTAACGGTGGTGTTTGGAAATGGAAATATGACTCACAAGGTAATGTAATAGAACGCACCAATCCGTTAGGAGCAAAAAGTAAAACCATTTATAAAAACGGTTTAGTACATCAAGTTATAGATTCTTTAGAAGTAGTAACCACATTACAGTACGATGCCCAATACAATATTACCCAAGTAACAGATAGCTTAGGCAATACTACCAAATACAACTATGATTTTTTAGGAAATTGTATAGAAATACAAAACCCTAAAGGCGCTATACAAAAACGAGATTTTGACCCCTTGGGACGTATAGAAAAAGTATATGATTATGATGGTAATGAAATTTCAATGGCTTATGACGGTATTGATAATTTATTACAATACCAAGACCAACATCAAAAAGTAAAATACAGTTACCGTGGTATGTGGAAGTTAACCTCACGTTCAGACCGTAGAGGTACCACACGTTATAATTACAATACTGAAGAACAACTTACTCAAATAACGAATGAAAAACGAAATACCTATCGATTTTTCTTAGACAAAGTCGAGCATACTATAGAAGAAACGAGTTTCGACCAAGAAAGCAAGTTATTTAAACGTGATTTAGCAGGTAAAGTAACCGAACTTACTAGCCCTACAGGTAAAAAAACAGCTTATAGTTATGACAAAGGAAATAATATAACCCAAATAACCTACCATAACCAAGAAACAAATCAGTTTATTTACAACCCCGCAGGGCAATTAATACAAGCCATAAATAAAGATGCCGAAGTAAGCTTTAAACATAATATATTAGGGCTTATAGAAACCGAAACAGTAAATGAACATAGCATAAATCACCAATACAACAATATAGGTAGACGCATTGGTTTACAAAGCAGCATGGGTGCAAACATAAACTACCAACACGATGCTTTTGGTAATTTAGCAAACCTTACTGCCCAACAAAATAACAACGAATGGCAAGCGAAGTATGAGCATGATAGCTTAGGTTTTGAGTTAGAAAAACATTTACCAGGTAAATTAACACAAAGCTTTAATTACGATGCCATAGGTAGGCTTACCAACCAAACCACTTTAAAAAACAAACAACGTCGTCATGAGCGCCGTTATACATGGGGAGTTAATGATAGGCTACAGCAAACAGACGACAGTAAACAAGGTGCTACTAAATACAGTTACACCCCTACGGGACATTTAGAAAATACAAAATTTAACGACGGAACAGAACAACTACGAACACCTGATGCTGTAGGTAATTTACATGACACCAAAGACCATAGTAATAGAGAATATAGCACTTGGGATACACGTTTAACAAAAAAAGGAAGTCGGCATTATGTATATGATGATGACGGATTTTTAACAGAAAAATACAAAGGTAGTAGCGGATGGTTAGGAACTAAAACCAATCGTTGGAAATACAATTGGAATGCTCAAGGAATGTTACAAACCGTAACGCGCCCAGACGGTATTAAGGTACATTTTACCTACGATGCTTTAGGCAGACGACTCACCAAAAAATTTAAAAATACCACTACACGCTGGCTTTGGGATGGTAACGTACCACTACATGAATGGAAAGAAAACAGCAATGGTGTTATATTAAGTAACAGCACTGTAGCTGATAATGGTATAATAACTTGGGTATTTGAAGAAAATAGTTTTATACCTACAGCTAAGTTGCGAGGAGATAAAAAATACTCTATATTAGCCGACCATTTAGGTACACCAACTTCTATGTATAACGAAGAAGGTGAAACTACATGGGAACGTTCTTTAGACAGTAACGGAAAAGTAAAAACAGGTGATAATAGTAGTTGCCCGTTCTTATTTCAAGGGCAATATTACGACGCTGAAATTGAACTTGCCTATAATCGTTTTAGATATTACGATCCTGAGGATGGGCGGTATATTTCGGTGGATCCGATTGGGTTGCACTCAGGAGAAGATAATTTTTACAGTTATGTACGAGATTCAAATACCTATATTGATCCTTTAGGATTGGCAGCTTATGATGACAAAAAAAGACTACACCTTGGTAATGCGGGGCACCATGTACCAGACAGTAAGAAAATCAAAAGGTAG
>CAJKLB_00230 hypothetical protein
ATGTACCAGACAGTAAGAAAATCAAAAGGTAGACCATTTGAAATATCTCGTAGTGATAAAACTAGACCAACTTTTCATTTTAATGGAAATGACCCGGGGCATGACCACTGGAGGTTACACGATTCTGAAAGAAATGTTATTGGTCCTAGACAAGGTGATTTTAAAGGTAGTGACAAAGAATTATTTGACGGATACAGAGAAGCTTACAAGGGGTTAAATGACATCTCTGTAGATGTAGTTTCTCCTAATGACACACATGTTTTAGGTCAAGGAGTCACTCCTAAACAAGGTGTTACATTGGTAGAAAATTGGTTAAAAACTCAAGGATTACATAGTTAA
>CAJKLB_00235 hypothetical protein
ATGAAAGAAAAAATAAAAAAGTTTATTGACGAAAATTTAGTAATTATTTTGTTAAATTACACAGAGGATAAATTAGATGAAATTTTAGACATAAGAGATGAAAATTTATTTTCCAGCAAGTGGATGTTGATCTATGATGAATTAAAGTCTATTTCTGATAAAAATAATGTAGATAAATCATATTCAGATGAAATGAGAGAATTAGCTTTTAAAAAAGTTTTTAATCAAACTAATAATTCTGATTTATCTAGTTATATATCAGATGATATAGGTATGGTAATTGATGCTTTAACCATTAATTACCAAAACCCTTGGCTTAATTCTTTGTGGTTGGAATATAAAAATGGAAATATTCCTTTTGAAGTTAATAATAGCAATAATGATAAAGAATTAGCTTCTTTAATATAA
>CAJKLB_00240 Tox-GHH domain-containing protein
ATGGAACGTTCTTTGGATAGTAACGGGAAAGTAAGGGAAGGAGATAATAGTAGTTGCCCGTTTCTTTTTCAAGGGCAATATTACGATGCTGAAATTGAACTTGCCTATAATCGTTTTAGGTATTATGACCCTGAGGATGGGCGGTATATTTCGGTGGATCCGATTGGGTTGCTGAGTGGGGAGTTTGGGTTTTATAATTATGTTGGGGATTCGAATTTAGAAGTTGATAGATTAGGATTATCTGTTTACAGAAGAAAAAACGGGCAATTTGGTAAAAAACCAGGTAGAAAAAGTAATAAAGATAAGCAACGAGAATTAGATTCTAAAAGACAGAAGGGAGTTAGTAAAGCATGGAAAGAAGAACAAAGTTTAGTGAGTAGAACTGGTCAAGGATCTAGACGTTGGAGTGAAGCTGAAATAGACGAACTTAATACAGATGGTAAAGTTAGTGGATATGAAGGGCATCATATTAATAGTGTTAAAAATAACCCTAATTTAGCCGATAATCCAAATAACATAAAATTTGTTACACCTAATGAGCATTTGGCTGAACATGGAGGAAGTTTTCATAATCAAACTTCAGGAGATTTAATAACTAGATAA
>CAJKLB_00245 SMI1-KNR4 domain-containing protein
ATGAATTATTTCGAAGATATATTAGAACATATTTTACTTTTTAAGAAAAAAGGATTTAAGGAGTTTAATAATGGAGCAAAGTTATTTGGTAAAGCTGTACATATTGCTTCTGAAGCATATAGCCATAAATTGTTTAAACCATTGAATAAAGACGATATACGTCTATTGGAAAATGAAATAAATACAAAGATTCCTAAGGAATACAAAGATTTTTTATTAAATAAAACTAATGGATTGCTTTTTTTTGTTGCTAATTTTTCTTTAGATGGATTAAGAAAGCAATTAGGAAGAGATTTAGAAGCAGGAGCTCAACCTTTTGACTTGCAAACACCAAATACACTTGAGAAACCTAAGAATACGAAAGAAGAATATTTTTTCATTGGAGGGTACGGTTATGATGCTTCAAAACTTTATATAGATAAAAATACTGGAAAAGTACACTATTGTAAAAGGTATGATGCTACTTCATTATTTGAATGGGAATCATTTGAAGAAATGATAAGTCAAGAAACTAAAAGAATTTTTAAACTTTTTGATGATAAAGGGGTTAGATTAGTACCAGGGAAAGAAATACTTCCTTGCTAG
>CAJKLB_00250 hypothetical protein
ATGCACAACGAAGAAGGTGAAACCACATGGGAACGTTCTTTAGATAGTAACGGAAAAGTAAAAACAGGTGATAATAGTAGTTGTCCGTTCCTTTTTCAAGGGCAATATTACGATGCTGAAATTGAACTTGCCTATAATCGTTTTAGGTATTATGACCCTGAGGATGGGCGGTATATTTCGGTGGATCCGATTGGGTTACTGAGTGGGGAGTTTGGGTTTTATAATTATGTTGGGGATTCGAATGGATGGGTTGATGTTTATGGGTTAGCTAAAAGTTATGCAAACCCGAAAAAGAATAAAAAAACTTCACATAATTCAGATAGTAAAAAAGCTGCTTTTAGACAAGCAAAAAGAGATGCCGAGATACCAATGAGTCAACAGCCTTTTAAAGTAGAAAGACCCGACCTTGATGATGGTTATGGTAATTTAATAATGAAGGACGGAGTGCCTGTTACTTCTAGGGAATACCATTTTAAAAATAGACATGGAAAAACCGTTATTATACAAGAGCATAGTTTAGGTCATACTAAGGCTACACCAAACCATGGTAAAGAACCTCATTATAATACTAGGGATCTTGATGGTCTTGGAGAAGTTAATAGAACAGGGAGTTACCCAGGGACACATGGTCATTATAATTTTTAA
>CAJKLB_00255 hypothetical protein
ATGAATTTAATAGAAATAGTCGGTCAGAATCATTTTTTGACAAAATTATACCCAAAAGGAATTAATTCTTTATCAATAGCTAGTTTAAGCTCTGATTTTTCGCGTGTCTATATAAAGATACGAACTCAAGATGTTCCTAGCTTATTTATTAAAAAGTATGGAGAATGGAAGAAAGATTATGATACTTTAGAGTTTAAATTTATAGGTAGTTTAGTTTCTTTTATTAATGTTTGTGACTGGGATATTAATAATAAAGAAGAATGCAGCTACGCTTTTGAACTTATTGAAGATGGAATTTCATTAAAATTTTGGAAAAATGATAAGTGGTCTATAGAAATGAGATTAAAGGCTTTAACTTTTCAATCTTGTGAAACATATATTGAAGAAGAAAATGACTATTACCCCCGCTAG
>CAJKLB_00260 hypothetical protein
ATGTATAATGAAGAAGGAGAAACTACATGGGAACGTTCTTTAGATAGTAACGGAAAAGTAAAAACAGGTGATAATAGTAATTGTCCGTTCCTTTTTCAAGGGCAATATTACGATGCTGAAATTGAACTTGCCTATAATCGTTTTAGATATTACGATCCTGAGGATGGGCGGTATATTTCTAAAGACCCGATTGGGTTGCTGAGTGGGGAGTTTGGGTTTTATAATTATGTTGGGGATTCGAATGGGTGGGTTGATGTTTTTGGATTAAGTAGTTATAATAATAAGAAACTCACTAAAGAACACAAAGTTTATGTGTTAAAAAAAAATGGGAAAGCTGTATATATTGGAATTACAATACAAGACCCCAAAGCGCGTAAATCTCAACATAAAAATGGTACTAAAAATAAAGATGGCTCTTATAAAGTAGAACCTAAAGTATTTGATGAAATGCATTTAGTTGCAGAAGTCGATACAAGAAGAGATTCTAGGAATATTGAAGGCTCTGCCCTGAGGCATAAAAAGGAAATGAATTTACAGAATAAGAGACGAAAAGATGGTGGCTTTTGGCATTCTTACCCTAAAAATCCGGAAGGAGGAGGTAGAGTTTTAATGAAGATGAGTGAAATAGATAAAATATTAGGTAATACAATTAAAATTATTTAG
>CAJKLB_00265 hypothetical protein
ATGAAATTTGAAAAATTATTAAATGAATTAGATTCTAAGGATAATAAAGCAAAATTATTAATAGCAAAAAAAATAAGGAAATATGCTTATGATGAATTTTATTTAGCTAAAAAAGAAGAACTATCTAGTTTTGATGTTGCATCAAAAATTATCAAAAATTTAAAAATGAATGATGATAAAAAATTTATAGTGGAAATGATTTTAGCTATAGGAATGATTTCTTTTAGATATAAAATCAAAGACGAAAAAATATTTAATCACATTAAGCTTTTTTTTGATATAAAAAATAAAGAAATAAAAAATGCTGTAGTTAGTGCATTATCTCATTTTGACAATAAAAAAAAGTGGGATTATTTATTCAGCCTTTTAATAAACAAACCAAATAAACAAGGTAAGAATGATATTGCTATGGTTGTATCAAGATATGGAAATGAAATGCCATCGTCAAAAAAAGAGGGAATTTGTGAGAAGCTTATTAATCTTTATGAGAATGACAGAGAGTTTGAAGATAATGATAGTATCTCGGAAAGCCATAGGAGAGGTTGCTAG
>CAJKLB_00270 hypothetical protein
ATGACAGAGAGTTTGAAGATAATGATAGTATCTCGGAAAGCCATAGGAGAGGTTGCTAGCGATAAACATATTAATAAAATCCAAAATCTAATAGATAATGAAGATGATGAAGATATTTTATATTGCATGAATAATGCTCTGAAAGAAATTAAAGGCTAA
>CAJKLB_00275 hypothetical protein
ATGCACAACGAAGAAGGTGAAACTACATGGGAACGTTCTTTAGATAGTAACGGAAAAGTAAAAACAGGCGATAATAGTAGTTGTCCGTTTCTTTTTCAAGGGCAATATTACGATGCTGAAATTGAACTTGCCTATAATCGTTTTAGGTATTATGACCCTGAGGATGGGCGGTATATTTCGGTTGATCCGATTGGGTTAATGAGTGGGGAGTTTGGGTTTTATAATTATGTTGGGGATTCGAATGGTGAAATTGATGCTTTTGGGTTAATTGGAGAATTTGGTTTTGGAACTTTTTCAGGTACAAAAAATACAGATTCAGAAGTAGGTAACGGTATTCAAAGGCACCATTTAAATCAAACAGAAGTTTTTCATTTTAATAGAAATGAAGGTGAAGTTATAGGACTTAGAGGACAAGCTAAAGTAAGAGGTACTCAACATCACTCTGCTCACTTGCATATGGATGACTATTATGAAGGTCATAGAAACCGTGGAACAAGACCAACTGTATCAGGTCATAATATTCAATTATATAAATCTTTAAGAAAAGCAGGTGTTGGTAGAATTAATAGCTTAAGAGGTGTTGGAAGAGCGATAAGAGAACAAAGAAGAAATGGGCTTAGATTTAGAGATAATGTTCCAAATATGCCAAGAAGAACTGCTTATAGATAA
>CAJKLB_00280 hypothetical protein
ATGTTTAACTTATTTAAAAAAATAAAATTTAATTCAGATATATTAAGTTTTATTAATTCTGAATTAGATAATATTAATTGGTTTTCTAATATAGATAAACCAAATGATTTGTCTATAAATAATTTCAATATTAAGAAGATTGAAGAAAAAGTAATAAGGATATTATCAAGTAAGAAAGATTATAAAAATTATGTAGGTCTACATAATTTATTATTGGAAGCGGAAAATAGATCTTCAGCATATTTATTTAATAATAAAAGAAAGAAATATAATGATGAGTGGAATAAGTTAGCTAATAAAATTAATTCTGAAATAGATTTCAATAGAATAAAGGATATAGAGGACAGCTTCAATCAACTCAATAAGACAAATATTGACCTACTCTTACCTTACGTAATACGTGGCTACGTAAGAGATTTATATTTTAAAGAAAATGACAATACTTATCCAAGCTTTTTTAAAGATATAATTGATATTTATAAAAAAGGACATATAATTGTTGGATGGGAAAACCGATTTAAATTTAAAGAAAATCTTAAAACTAACCCAATCTCAAAAGAAGAAGGAACGTTATTAATTTGGTAA
>CAJKLB_00285 hypothetical protein
ATGCACAACGAAGAAGGTGAAACTACATGGGAACGTTCTTTAGATAGTAACGGAAAAGTAAAAACAGGCGATAATAGTAGTTGTCCGTTTCTCTTTCAAGGGCAATATTACGATGCTGAAATTGAACTTGCTTATAATCGCTTTCGTTACTATAATCCTGATGATGGGCGGTATATTTCGGTTGATCCGATTGGGCTTCTTTCTGGTGAGTTTGGGTTTTATAATTATGTTGGAGATTCTAATGGGTGGGTTGATCCTTACGGGCTAAGTTCCTCTCCTTTTCAAAGAGGAACTTTTGGTGAATTATCTCCACCACCTCAAGGATTTCAAAGGCATGAAATAATGCGTCATAAATATCTTCAAAACAAAGGATTAGCTAATAGTAGACTTTCAGGGAATCCATCTATAAATCTTGACTCAGAACATCACAGAAGAAAACCTTTTGAAAAATCAGATGGTTCTATATCTAAAGGAGGTGCACATTATCACGAAACACAGATAAGAAAAAGTCAAGGATTAAAACATAATCAATTTCATGCATCTCATAAAAGAGAGATGGATATAACTCAAGGTGCATTAAGAAAAGCTGGTATATCAGCATCTAAAGCAAGAAGAATAAGAAAACAAGCAGATAAGTTTTATAATGATTTAAATAGAAATAAGAAACAAACTTATGGACAATAA
>CAJKLB_00290 hypothetical protein
ATGGACAATAATAAAATTGAAATAAAAAAACCTATTGATGAATTTTCAGATTCACAACGATTTGGTGGCTATAGTTTTCTGCCTAAATCTTTTAAATGGCCTGTTAACTCTAATAATGAAAAATTAATATTAGTATTCTCAATACCTGCTATTTTTTTAAATAAATATTGTAATTCTAATTTAGATAAAGACAAATGGCTTTCTGTTTTCTCTACATACAATGATGATTACTTTCTAGATGAAGTTATAGATAATGGAGATGTTTTTGATGAATTTGAAAAAATTTTTGGAGATTTTACACAAGTAATATTACATGATAAAGGAGAAGCTAGAAATGAATCAGATAATATAATACCTTCTCATTTAATCGAAGTTTTTTCTGACACAAGTAAAAATGTCAATATGGAAAATTCAAAATTAGGTGGCTATCCAACATATCTACAAAATGAAGTAAAAGAAACTAAAAATATGAGCTTTTGTTTTCAGTTTTACACAGGGTATTTACCAATATTTCAAAATATTTTATTCTTAGATGATGCAATATGTTATCTTTTTATTTCGAATATAAACGAGGAGTTTAATGGCATTTTCTTTGGTCAATGTACCTAA
>CAJKLB_00295 hypothetical protein
ATGTTACAAACCGTAACCGGACCAGATGGTAATAAAGTACATTTTACTTATGACGCTTTAGGAAGAAGACTTACTAAAACCTTTAAAAACACAACAACCAAATGGTTATGGGATGGTAATACACCCTTACATGAATGGAAAGAAAACCAAAATGGAGATGTACTTAGCAAAAGTAGCGTAAACGATGATGGTATAATTACATGGGTATTTGAAGAAAATAGTTTTATTCCTACCGCTAAGTTTAAAAATAACAAAACTTTTTCTATATTAACAGACCATTTAGGCACACCAACTTCAATGCACAACGAAGAAGGTGAAACTACATGGGAACGTTCTTTAGATAGTAACGGAAAAGTAAAAACAGGCGATAATAGTAGTTGCCCGTTCCTCTTTCAAGGGCAATATTACGATGCTGAAATTGAACTTGCCTATAATCGTTTTAGGTATTATGACCCTGAGGATGGACGGTATATTTCAGTGGATCCGATTGGACTCCTTTCCGGAGAGCCTAATTTATATAGTTATGTAGATAATACTAATGCTGAGATTGATGTTTTTGGATTAGACACTTCTACAGATGCAGTTCTACTTAGGAATGATATGATTGATAAAGGAATGAAAGCTCCTTTAAGTGATAATTCAGCACATCATATGGTAAGTTCTAATGATAATCGAGATGGAATGGAAGCCGCACGAAATCATATGGAATCTTTAGATGTTAGTATAAATTCTCATCATAATGGTGTTTTCTTAGCTACAAATTTAAGCACAGATATTTCAAACTCTCCTGAACTTAGTAAGGCTCATAGACATTCTATAGTTCATAATACAAATTCTAGAACTTATATTTCATCTGAAATTTTAAAGGCAAAGACAAAAGAAGACGTTATTATAACTCTTAATAAAATTCGAAATATGCATTTAAAAGGAGATATAGCTCTCTTATCAAATAGAAGAAAAAACTCATATAGTAAATAA
>CAJKLB_00300 hypothetical protein
ATGGAACTAAAATTAGATATAATACAAAAAGAATTCATTGATCTTTATAATAGATTAAAAACAAATGAATTAATTATTGAACCTACCCTTACTGAAAGTAAAAAATGGTCATGTGGTTTCATGTTTGAACTAACACCCTTTTTTATTGAAAGATCTAGGGGTGAACTGAAAAGTTATGACATTTTAGATTCTAAACCTAATGAATCATATTATAAGGAAGCATCATTTGTTGATAACATTATATGTAATATTTTAAATTTTAACGATCAAAAAAAAACAAGTTTTGCGAACTTTATACATAGTAATAATAAGATAAAAAAAATAGGAATATCACTCTTTCATACTTGGACAAAGCTTAAATGA
>CAJKLB_00305 hypothetical protein
TTGATAAAAATAATTATTAATCAACGTATAGATTTAATAGACGAAGTTATTGATACGGATAATGGTATGACTAATGTTCCTATTCATAAAATAGAATATGATTTAGATTACTTAGACAATAAATTAATATCTATTTTAGATTCTAAAGGTAGAAATATTATGAAATAA
>CAJKLB_00310 hypothetical protein
ATGTTTTGGAGGCACATGGGGTTATGCCTAGCAGATATTATTCTTGATGCAGCAGGTGCAGAAGCAAGTTTTTTTATAGAAGTTGTAGGGAATATCGATGTAGGGGTGGCTTTTTCAATGCAAGTAGCAGCGCAGGCGCAATTAAGTAAAGGAACGATAGACTTTGACGGGGCATTAAAAATGCGAGTAGAAGCAAGCCTTACCTTGGGCGGTGGTCTTGTAGGTTTTTTATTTATAGGAGGAAGTTTAAGTAGTGATAGTAGTACCAAATACGTAGCATCTGTCGAAACAGGCTTTACAGGAGGGTTAAAAATAGGTGCAGATAATGCTGGCTTATATATAGATACGATTATTAAATTTGCAGGGCTTTCAGCTACAGCCCAAAAAGTACATAAAAATGTTGAGGGAGGAGGGGAAAGAACAAAAACCTTAGGTCCTTATCTTATCGCAAAAGAAATAACATTGTTAAAAAATAAACACTATTTTAATTTACAAAAAAATGATAAAGCTTAA
>CAJKLB_00315 hypothetical protein
ATGCAAAAATTACCAAGTAGTAGTACCATAGATAAGACAAAAGAAAAATCGGGTTATTTTTTACAAATTAATAATCAAAATTGCCATTACGAAATTAGAGTAAACGATTTTCTTGCTTTAAAATATAATGATCCTTATCCTGCATATTCTGTACGCCCTCCGATTAATTATAAAATACTTAAAAGCGGAGAGCAAAAATTATCCATACGAGTAACTCCTTTACAAGGAAACGTATTAAGTAAAAATGCGGATATTACTATTCGTTTGCTACGCTATCCTGATATGTTAGATAAAGAAAATGATTTTGGAGGCAGTACTATTGTTATGGAATGGGAAATGCCACAAATTAAAGCAGCCCTGCCTTATTTTCAGTTCGATACCATTTTTAACGCAAGAGTTCCTTATGAAATAAATGAGCTAGACAATGCCATAGATTTATCAAAAATGGATAAAGAACAACTAACAAAGGAAGTGGTTGGTCAATTTAAAGGGATGCTTAATTTGATGATAACGGATTATGATCAATTTAATATACTGCATAGACCACTATTTGATAGGTTAATGATTTCCGGGTATCTTACCCTAGATTGGATTAATGAAATATTAGAAGATAATAAAAAAGCTACCACAGAAGAATTTAAAGGGAATATGCAGCCTATTGAAAATTACACTTTACGCTTATATGGTAATGGTAGGGTTGCTACCTTAGAACGCCTTAATGACGGTGGTCGTATTATTTGGGCTAAAGACCCAGATACGGGTAATGAAACCTATTCTTTACCTTTGTTTATATACAAATATAAGCGCGATAAAAAGTGGCGTATTTGGTAG
>CAJKLB_00320 hypothetical protein
ATGTTTTGGAGGCACATGGGGTTATGCCTAGCAGATATTATTCTTGATGCAGCAGGTGCAGAAGCAAGTTTTTTTATAGAAGTTGTAGGGAATATCGATGTAGGGGTGGCTTTTTCAATGCAAGTAGCAGCGCAGGCGCAATTAAGTAAAGGAACGATAGACTTTGACGGGGCATTAAAAATGCGAGTAGAAGCAAGCCTTACCTTGGGCGGTGGTCTTGTAGGTTTTTTATTTATAGGAGGAAGTTTAAGTAGTGATAGTAGTACCAAATACGTAGCATCTGTCGAAACAGGCTTTACAGGAGGGCTAAAAATAGGTGCAGATAATGTTGGCTTATATATAGATACGATTATTAAATTTGCAGGGCTTTCAGCTACAGCCCAAAAAGTACATAAAAATGTTGAGGGAGGAGGGGAAAGAACAAAAACCATAGGTCCTTATGTTATCGCAAAAGAAATAACATTGTTAAAAAATAAACACTATTTTAATTTACAAAAAAATGATAAAGCTTAA
>CAJKLB_00325 hypothetical protein
ATGATAAAAATTAGCGCAATCATCATATCCTTATTTTTAACACTAGGATGCAAAGAATCTAAAAAAACAAACATCGCAATGCAAAATTTACCAAGTACTAGTACCATAAACCAGACTAAAGAAAAATCGGGTTATTTTTTACAAATCAACAACCAAAACTGCCATTACGAAATTAGAGTAAATGATTTTCTTACTCTAAAGTATAATGACCTTTATCCTGCTTATTCTGTGCGACCTATGTTAAATGGAGATATATTAATGAGCGGTGTACAAAAATTATCCATACGAGTAACACCTTTAAAAGGCAATGTACTAAGTAAAAACGCAGATATTACTATTCGTTTGCTACGCTATCCTAACATGTTAGATAAAGAAAATGATTTTGGGGGTAGTACTACTATTATGGAATGGGAGATGCCGAAAATTACAGCAGCCCTGCCTTATTTTCAGTTTGATACTGTTTTTAACGCAACAGTGCCTTACGAAATTAACGAATTAGACAATGCGATTGATTTATCACAAATGGATAAAGAACAATTAACAAAGGAAGTAGTTGGGGAGTTTAAAGGGATGTTTAGTTTGATGATGGATGATTATGACCAATTTAATAAGTTGCATAGACAAGTGGGGGATAAATTAATTACTTGTAGATATCATTCTTTAGATTGGATTAATGAAATATTAGAAGATAATAAAAAAACTATTGCAGAGGAAGAAAGAGAAAATATGCAGCCTATTGAAAACTATACTTTACAATTATATGGTAATGGTAGGGTTGCTACCTTAGAGCGTATTCATGATGGTGGGCATATCATCCGGGCGAAAGACCCCAAAAAAGGTAGTGAAACCACATTTTTACCTTTATATATATACAAAGATAAACGCGATAATAAGTGGCGTATTTGGTAG
>CAJKLB_00330 hypothetical protein
TTGGTTGAAAAAGGAAGCGATACCGATAAAAAATATAGTACCTATGAAGTAAAAAAGAATGCGATACTCTTAGATATGGGGTATCATTATAATACGAAAGTAGCAGAAAGATCGGGAATAAATAATAAACTGTTAGATAAATTATGGATGTTTAATTACTTTTTACTCTCTAAAAAAAATGCACAAGATTATGTAGTACCAATAAATACGTGTAGGTATCCAAGCCAAAGAGTATTATTACAAGTATTTCCTAATATTACCTGGGGAATCTCTTTTTCTGTCGGGAAAATAGACCCTAAATACAAAGAAGATTGGCGTAGCGACCTTACCGAAACACGTAAAAAAACGCCGGATGAAGTAAAAGCCTTTGGAGAAATAGCTAAACCCGATTTTTTAAAAAAGAAAGAACAAGCCATAAGAAAGCTAAACCTAAAATTAGGTATTAATGTTGCTTATGATAATATAAAATTTGATTTTGCACCAGATTTTGGACAAAAAATTCATGATGTTGTATATGCTTTTGCCAAAGCAAAAGAGTTGATGGACGTTATGACAGGAAATGAATATGATGATAAAACAAAAAAATTAAAGTACCAAGAACGAATAAAAAAACTCGCAAAAGATAGAGGAGGTAAGTGGGCGTCTAAACTAAAACTATCGAAATTACCAATTACGATAACAGTATCTGAACCCGCATTATCCTTTGGAGGCACATGGGGTTTTCAACCGAATCAATTAGATGCAACAAATGTGTTGCCAAGCTATAATATTTTTTTAAAAGCGGCTCCTTTACTTAAAGCCTCTGGTAAATTAGATTTAATTACCTGTGCAGGTTTTATTCCTGTTGCAGGTCAGGTTATAAAAGTAGCCGATATTATTCTTGATGCAGCAGGTGCAGAAGTAAGTTTTTTTATAGAAGTTGTAGGAAGTATCGATGTAGGGGTAGCTTTTACTATGCAAGTAGCAGCACAAGCACAATTAAGTAAAGGAGATGTAGGTTTTGATGGGGCATTAAAAATGCGCGTAGAAGCAAGCCTTACCTTGGGCGGTGGGCTTGTAGGTTTTTTGTTTATGGGAGGAGATATAAGTGGTAGTAATACAACCAAATACGTAGCATCTGCCGAAACAGGATTTACAGGAGGGCTAAAAATAGGGGCAGATAATACGGGCTTATATCTAAATACTACCGTTAAATTTGCAGGGCTTTCTGCTGTAGCCCAAAAAGTACAGAAAAGTGATAAAATGGGAGCAGGAAAAACAAAAACCTTAGGACCGTACGTCATCGCAAAAGAACGAACATTACTAGACAATAAACATTATTTTAACTTACAACAAAATGATAAAAATTAG
>CAJKLB_00335 hypothetical protein
ATGGAAGAAAACACAGTCGGTTATGAAGAGTTTGTGATTACCAATTACTATCAAAAAAAATGGTCAGAATTTGATGAAAATATTAGAGAATTAGTAAATGATCAGAAAGGCCTTATGCTTCCTTTAGAAAATTATAAAATAAAAATATATGGAAAAGGTAAATTAATAACTTTAGAAAGAATCGATAAAACTCATTTAGGAGAAAGTGCTTTACTTGCTATTGATGAGAAAGAAAATACGTTATATACAAACTACATTAGTTTATATATGCCCGAAGGAAGTGATGAATTAGAGCCAATAAGATTGATTATTGACTATACTATTGCTGATTTTTCAAAAAAATAA
>CAJKLB_00340 hypothetical protein
ATGAATACACTAAAATATTTTATAGTAAGTCTATTTGTAATAGTATTTATTAATTGCAAAGGTCAAGAAAAAAATAATCAAAAATCAGAATCGAATAATCAATACATAATGAATATGCAAAAAAACATTTATTACCTTAATTTGGAGTTGTTTATGTCTTATGAGGTATATGTAAATGACGTAAAAATAGCGAATAATATTCAATCTGGTCCAATGATCCGGGTTACGATATTTAAATGA
>CAJKLB_00345 hypothetical protein
ATGAAACTAAAAATAATTTTAACGATAATAATTATAACAACCGTTCTATATAATTGTAAAGGACAAAAAAAAGATTTAATAAAAATGGAAACAGTAAATAAGTATGAAAAAGACATTGATAAAAGAGCTTATTATTTGAATTATGATCTTTTTATGACGTATGATATATACTTGAATGATATTAAAATAGAATATGAGTATCAAGCTATAGGTTCAGTTTACGGTATGGGATATTTAAATGAATATATTTTAAACTCTGGTACGCAAAGAATACGATTAATTAGTAAAGATTTATTCCCTGGCAAAACCAATATGCCTACAAAAATTTTTGAAAAATTTAATATGGAAGTTTATACTGCAGATGAAAATGACGAAAATATTGAAAAAGTAAAGATTTTTGATTTCCCTGATATCCCAACACCAAAGCCTTATTTTTTTGATAATACCTGGACTTTCGAAGCTAAAGTACCCTTTAATTTAGAGGGTTGGAAAAATGGTAAAGACTTGACTAAAATAGATGAAAAAGAATTAGAGAAGATGGTATTAGAGAAATTTAAACATTACCATGAGCTATTAAATGATGGAGATGTTGATCAATTTATGAAAGAAAATAAGAAAAATTTTGAAGATTTTGTAATAGCCAACTATTATCAAAAAGGATGGTCAGAATATAATGACAATATTAGAGAAACAATAAGTAATCAGAAAGGAAAAATGTTACCTCTAAAAAATTATAAAATAAAAATTTATGGTAACGGAAAGCTAGTAACATTAGAAAGAATAGAAATTAACGAAACTTATTATGGTAGAAGTGCTCTAATGGCAGTATGGGAAGAAAAAAACAAACTTTATGACGATTATATTCTTTTATATATGCCCAAAGATAAAAATACATTGGAGCCTATTAGAGCAATAATAGATTATGATATTTATGATTACTCAAAGTAA
>CAJKLB_00350 hypothetical protein
TTGTGTTGTACCCTGAATTTAAACACCCAAGTAGGTAAGTGTTTTACAATAAAAGGCAAACCGACTATTTTAAGTGCCTATTTTGAAGGGGCAGCTATTGGTGAATGTAACGACCTTGTAAAATCTAAATATGGTAAAACCATAAATTTGATAATAAACACACATTCGTTACCCGATGTAACGTTAAGTTATCATAATTATGTAGTGTTTGAAATAGATATATATAATAAAGAAAAGAATAAAAAAGTAACTAAAGAACCTTTTAGGAGTTATGTAGATTTTGCTCAAGGGGCTAAAGATTTAAACGGTACCATAAAAACAGGTATTATTTTAGAAGATAGTTGGCGTAATGAGGTAGCACATAATAATAGCGATGAAACAAAAAGTTATTATGCGGTAATAAAAGCAACACATTATTTTAATAAAGATGCAGTTTATAATGGAGAAGAAATACCAGGGAGTAAAATAGGATCAGCTTTTGTCCAAAAATCACCTAATAAAGAATTGGTGGCTTATACTATAACCGAAGAAGATTGGAGAAAAGACAATACCTATTTATCATTTTTAGGGAAATCTTTTGGCGATGTAAAAGCAGCAGCAGCTAAGTACCAAAGTACCGAGATTAATTTTAAAACGATAGATAGTAAAGGCGAACAGCTACCACTATATGTACAATTACCATATACCACACAGGGTGAGGCAATTGGTTTTCGTACTATCGAAGCAGGTAAAATGTTAGCGGCAATAAAAGACAAAAAATATACCTGTAAAGAAACTCATTCTTGTAAATTTACAGCAATAGAAGTTGTCGTAGGTGAAAATAAAGATGGTAAAAAAACACCTACAGTAATTTTTAATGAGAATGATGATAGTACTATAGAAGTAAATGATAACACAACAAAAATTTTTAGTTTTGTAGCAGGAGAAAGTAAAAGAGAAACCCTAGAAATTACACTAAAAGACCTTAGTATTACCGATTTTGGTAACGATGATGGCGAAATAAAATGTATAGCAGCAGAGCCACACACAATAAAAAACATTATAGATGCTTCTAAAGTCTCTCCGCAATGGTTGGTTGAAAAAGGAAGCGATACCGATAAAAAATATAGTACCTATGAAGTAGAAAAGAATACGGTGCTTTTAGATATGGGGTATATATTTAATAAAAGTTACGATAATAGTGTTTTAAATTTTTTAGGACATGAGGCTAGTTATTTAAAAAGTAACCAATTTGGAGAAGCATTAAAGAATATTTGGGTAGTACGATATTTAATAAAAATAGCAAAAGGAGAGTCTTTATATCAGTCTTATTTTATACCTATAGGAACATGTAGATATCCAAGCCAATTGATTCGAATGGCGGTTTATCCAGATATGAAATGGGTAATAAATTTAAATTATAATATAAGTGAGCCTCTGTATTATAATCAAACATCTACTGAAATGGAATATCATCAATTATCAGGTGCTGATGATATGTCCGGGCATATAAAAAATAAAAGAGAAGTAGCGACAGGGAAGCATATTAGTACTGCATATCAAAATCAAAAAAGTAAATTTGGATTATATGTAGAATGTGAAGTTGGTGGAAGTGGTAAAATAAAATTAGGTAAAGATTTTGCTGAAAAATTTCGCAAAATGATGGCGCCATTTACTTGGATTGTAGATAAACTAGACAATGACCTGGGACTTTCTACTGCAAAATCAGAACAGAAAAAACTTAAACGCTCTGCTAAAAAGGGTTTACTAGCTCGTTTAAACAAACTTCCAATGAGTTTTGAGTTAACAGCACCAAATATAGGGGTAGGTATTGGTATAGGATATGGAGAAACAGATGTCAACAATGTTGGATACCAATTAGAAGGGAGGTTAATGATGAATCCTGTTATAGGAGCAAACGTTACCTTGGATGTACTAGCACTTGGAAGTAAAATTAAACCTTGGGGAGCAATAATTGATGCTTTAGATATTGCAGCGTTTATTACTGAATTTTGTACAGGTGGTAAGGTTGAACTTGAGTATCAAATTCTTGTTAAGTTTACAGCAGAAATATTGTTAGTAGGGGCAGGAAGTAAAGACGGAAAAAATAAACCAACAGAATTAACTTATAACTTTGCTAATAAAAAGTACGCAGGAAACATAGCGCTACAAGGAAGATTAAAAGGAGAAATAACTTTTAAGTTTGGAATTAAACTAAAAGCAATAATTAAAAAAGCATATGCTGAAACTCCTGTTGAAAACTATAAAAAAATGGAAGAAATAGCAGGTGCAGGTATTGAAGCAGGAGCTCACTCAGAAGTATCTTTAACTCTAGGTAAAAACTTTGGTGGAAATAATAATTTTACGTCTGATTTTTATTTTTCTGGTGTTACTGTATTTATTAAATTAAGAGGAGGAAGAAAGAAAGAAAAAGACGAAGCTAAAACTCTAAAAATTATCCCGATTTAG
>CAJKLB_00355 hypothetical protein
ATGCCAGTAGGAATTGCTAAAATAGCCCCAAGAGATACCAACCTTCAAGCCGATAATAATCTGGTTATTATACCCACAAATGAAAGTTTAAGCTTTTCTGCTTATGTTTATGAAAGTACTACAGCAGTACAAAGAAAAAATATAAAATGGATTTGGGTAGAAGAAAAATACCTTAGCCAATTAAGGTCAATGACAAAAGAAAATAAGTTTGAGCATTGGGGAAAGTGGTCTTTAAAAGGAAAAAAACCACTCAATTTATACGGCATAGGTATTAATTACGCTAAATCTACAAGTATTAATATTAGTAACTTATCGGGTAGTATAGGTAAGAAGTATTGGTTAGAAGCTTTTGTGTTGTACCCTGAATTTAAACACCCAAGTAGGTAA
>CAJKLB_00360 hypothetical protein
ATGGGATTAACAGGGAAATTAGTCTGCCACGGAGCAGAATGTGAATGTCAGTTTGGTAATTCCCCGGATAAATTAATTGTAGAAACACAAAGCAAACGATATATAAATGACCCCGATGGTGCAGAAAAACTAATGGCTACCAATAAAGAAATTGGGCAGCCTTTTGAGGCAAAAACCTTTGGGCAATGTAAAATGCAACCCACTCCTGGGGGTTATAAACCATGTCAGCCAATTATTACCGAATGGCAAGGTTTTTATGATAAAATAACCCTATCAGATAATGGAGGTAACCCTTTGTTAGAAGGTAGTAAAGCTATTTGTGCTATAGCAGGTGCACCTTGTGTATCAATTACATATCACGGGCAAACGGGTAAACCAAGTAGCGCAAAATTTTGA
>CAJKLB_00365 hypothetical protein
ATGATGAATAAAACACTTCCTTATGGGTTACCACTAGAAGTAGGTTTTAATAATGTGTCAGATTATGAGTTAGATACTTTTTCTGGCGAACGTATTAGAACTTACGGCGTAGTCACGCTATTTAAAACCCCTAAATACACTCAGAAAATACAGTACGAGGTTACTGTTACCTATTTAAAGAAAGATATTGAAAAAAAACACTGGATTGTTCAGCTTGAAAAAACCAAGGTGTATATTAATCAAGCCAATACAGAGCGGGTAATAGATAAAATTAATGAAGAGTTTATGTTACAGGTATTGTATCCTATAGAATTAGCGATTAGTAGTACAGGTAAATTAATTGGTGTTTTAAATTTTGAAGAAATTACCCGACGATTTAATAAATTTATGACATTAAAAAGAAAAGAATATACAGGTATTTATGCCAATCGTTTTTTTACATTGTTAGAGGAGAAACTAGAATCAGCTTATAGTTTACAAACGAGTATGGAAAAAGACTGGTTTTGGGCAACATTTTTTAATTCGGTGTATTTTCCAAAAGGCTACATAGGTGATAAAAAAGTATCGAAACTATTTCCTTCATTTAATTCTTATGAGAATTGTATATTCTATAACGGAGAAATGAAAGTTTCTGAAAATTATGTACGCAATAATACTATTTCAGTTACACATAAAGGGGCAAGCGAAAAAGAAGGAAGTTGTATAAATATTGATTATGAAATTAATGCAACCAGCTTTTTAATAAATGAAGTATGTAGTAATGCACAATTAATAAATGAAAATAAAGAAGTGTTAAAAACCATTGATGTTACAATAAGGCATCTTAGAGAAAAAGATATTAAAACAGAAAAAGCACAAAAAAAAGAAGAGAATAAAAATCGAACCATAAAGCAACGCTTTTATAAATGGTTAAACACCTAA
>CAJKLB_00370 hypothetical protein
ATGCCACAAAAACAACACGATTTTTACATACCAACTATAGATGGTAGTTTTGAAGCTTTTGATATTGAAACTTTTGAAAAGAATCCGACAAGAATAATTAATTTAGAAGGTAAGACAATAGATAGAACATCATCAGTTACTTCCTTTCAAGAAGTAATATATTTTAGTAATTCACCCTTTTCTATATTAAAAGCATATTATTTAAATGGAATTTCTAAAATGAAAGGAGTTTTATTTAATCATGGATCGTTAGGTATCCAAAAAGGGATTTGGTATGAATATGATCAAAAAGGCAATCTAATAAATGAAAAAAATTTCGAAGAAGGGTATACTTTTATTTGGGAAGATGTACTTAACTACTGTGTAACAAATAACATACCTATTACCTTGGGGTACCGACCTACAAGTACTTATGATACAAGTATAAAAAAAATGTATTCTAAAGAGTTTAAACGGAATGTATGGAAAATTATTTATCCCGATACTACTGGTGTTGGTATTGGTCAAGGTTTTCCTATGGAAGTTAAAGTTTTAGACGGTAATTCGGGTAAAGTATTAGCCACCCAAAAAGGAGGTGTCTTAGAGCCTTGTGAAAATTAA
>CAJKLB_00375 hypothetical protein
GTGGGTATCATACCAAAGATACAAAAAGAAGAATCAGAAGAATTTAAAAGAAAAGTATGGGCAATTACTTATATGGATACTACAGGCGTTGGTATTGGTAAAGGCCTGCCATTAGAAGCTAAAATTTTAGATGGTAACACAGGTAAAGTTTTAAAAACAGAAAAAGGAGGATTGTTAGAGCCACGTGAAAATTAA
>CAJKLB_00380 hypothetical protein
ATGATGGCATTAAAGAAGGAATTAAAGGTATTTAAAATAATATTAGTATTATTTATTTGTACAAATTATTATAATTGTTATGCACAGGCATCTTGGAATGGAAAATTTTATTTTAACCTAAAAGATTGTAAAGGAAATGTTTTGACAGTTGATGATATTAAGAAAAAAGAAATTTTCTTTTATTCGTTCAATTCTGAAAATGAAAAAATAAAATTTGATATTGAAAATAACTCATTTGTTATTAGTTCTCATTTTATATCAGAAACTAGGACTTTTTATGTAACATCTAAGAAAGATACTTTAAAAATTATTTTTCCAACTATAAACGGAAAAGCACTTTTTATTAAAGAGCCAATTAAATTTAAAAATTCAGAAGTTTCATTTATTTCACCTGTAATTGTTGATTTTTTAATAAATAACAACTCTACAAAGCTAATAAACGATCATGAAATATATTATTTACCAAATGAAATAATAAAAAATGATTTAGATGAAGAAGAACATTTACATATAAAAAAGCATCAGAAAAAATTTAGTTTAATTCCTTTACTAATTAAATAA
>CAJKLB_00385 hypothetical protein
TTGACTTCTCGAAAGTCTGGTAATAAAAAGAAAGTATTAATTATCGGGTTTGACCCGTTTTTATTAAATTCTATTGACCATATGTACAAAACCAGCTTTAATATTCTACAGTCAAATCCTTCAGGTTGTGTGGCATTAAATTTAAATGATAATGATAAATTTGAAGGATATATTCAAACTATGATTGTACCTGTTAGATATGCTGATTTCGATTCTAGTAAAAGCCATAAAGATGGTAATGGAATAGGAATTATAGAGAAATATATAGCCTCTTTCATTAGTGAAGTCGATATCATAATTACAATTAGTCAGTCAGGTCCAGGTGATTACAATGTCGATAAATTTGCAACTGCTAGAAGAGGTGGATTCAATGATAACTTTGATTCTACTCGAAATAGAGGGTCACTTGCTTTAAATACATCAGATGAATGGATTGAGACAACATTACCTAAAGAAATGACGAATGCACCCTATGTTAAATATAATTGGGATTTTAACAGAATTTCAAATGCTAAAAAAGAAAAGCCTTTAGAAAATCAAATATTAAACCAAGGATCTGGGGGAGATTACCTTTCAAATGAAATATTTTATAGAGTGGCTAAATTAAGGAAAGACAATAGACCAAAACTCCCAACAGGTCATTTTCATATTTCGAAAATTCAATTGGTTGGTCAGGACTTAAATAAATCTGAAATTGATAAGTTATTAAAAATAGTAAATGATGGCATTAAAGAAGGAATTAAAGGTATTTAA
>CAJKLB_00390 hypothetical protein
ATGATGCTCGGAATAGAAACACTTGTAAAAGATTTTTTAGAATTTATACAAACTGAAAATTTAAAAATAGATGCTATTAAAAAACGCGTAGAAACAGATGCGAAAAAACTTTGGAAATTTGCTGTAAAACAAGTGCAAAGCGGAAATTTAGACGATCGACCTTTGTATTGGGCTAGAAATAAAATGCAAACTTGGTTAAAACGGAATCCATTATTTAAAGACCAGATAAACATAGAAAAATCCTTAATTAAAAAGGGAACTGAATTAAACAATATAATTATTCTATTTGAAGAGTTAAGTAGAAATTATACAGGAATTGACTTCTCGAAAGTCTGGTAA
>CAJKLB_00395 hypothetical protein
ATGGGAGGGAAAATAGTTAAAATAGCAAAAGGGAATTATTTAGAAAAAGCTACAAACATTAATTATTACAGTGGTGGAGATATAAATACGATTGCAGGTAAACGAATAAATGAAACGGCAGGCGAAGGTATTTTTATGGGCGATGCAGAAGCGGCACCTGAAAGTACTTTAACTACACATCCTGATATTGAGAAAATTGAATTTATTGATGCAGAAAACAATTCGGTATTAAACCAATCTACAATTAATGGAGTTGAAAATGGAAATGCAACTCAGTTTATCTATGGAAAAAAACTTATTATAAAAGTAACATTAAAAAAGGCACCTAAAGAGAAGTTAAAAATTGACTTAAAGTTAAAAGGGAAATCAAAAAATACAACTCAAAAATTTATAGGTATAGATAAATTAAAGTGGTCATTAACCTTTGAATCTAAAACTGTAGAAACTGAGGCATTTACATTGCCTTTAGACTGGTATAATGAAGATTTTGAAAAATATAATTACGATACACACAAAACAATAATAGATGCTAACGATTTAAATTCTTTTTCTTTATCTGTTTTTTATAATTATAAAATAGCTTTTTTACCAAAAAATATAAATCACTTAAAGCCAGTTTCTTATCGTAGGAATTACGAAGAGTTAATCGGGCTTTTTAAAACAGATAATTCAGCAGATAAAGATTTAGTTAGCAACTACGAAAATAAATTCATTGCCTATGATGCTCGGAATAGAAACACTTGTAAAAGATTTTTTAGAATTTATACAAACTGA
>CAJKLB_00400 Phage-base-V domain-containing protein
ATGAAAACATCATGGATACGTGTAATGACGCCAGATGCAGGAAGTAGTGATAATCATGCTCAAAACCGTGGGCAGGTATTTATACCCGAGATAGGAGACCAAGTAATGATCGGTTTTCGATATAACGATCCTAACAGACCTTTTGTAATGGGAAGTTTATTTCATGGGAATAATGGTGCAGGTGGTAAAGCTGATAATAATATTAAAAGTATTATTACTAAAAGTGGGCATATTTTGGAGTTTAACGATACCAAAAAACATGAAAGTATAAAGATTACTGATAAAAAAGGGAATCAGATTCTTATAGATACTGTCGGCGAAACAATAACGATTAATGCACTTAAAGATATTAATTTAAAGGCAGGGAAGAATATTAATATTGAAGCAGGGGAAAATATTAATGTTACGGCGGGTAAAAATTTAGAAGAATCGGTAGGTGAAAACAAAATTTCAGGAATAGGAAAACACACTACCATTACCTCAGGAGCAGATTATACATTAATGGCATCAAATATATATGAAAAGGCTGATGGAAATTATGAAGGAAATGCCGAAACAATATCTAAAAACGCTGATAAAGAAATTACGATAAGCGCAGTAGAAAATGTAAGTAAACATGCTACAGGTAAATTAAATAGTAATAGCAACGAAAACAGTAACCTATCATAA
>CAJKLB_00405 hypothetical protein
GTGCTGTCTGGTTTATCAGCTGAAATAAATACGGTATTTACTAGCCCAATTATTTACCAATCACAATATCAAGAAAATCACTTTCAATTTATACAGCGACTCGCCAAACAATATAACGAATGGTTATATTATGATGGTGTACAGCTTGTTTTTGGAAAGCCATCATTAAATGCGCCTATAACGATAGAATATGGTGCGGATATGGATACGATTAATATCTCCATAGAAGTGCTATCTACAGGTGCGACAAAATTTTCATATAATGCATTAGAAGATGCTAAAAATGAGTCCATATCAAGAGGTAATGTATCCGGATTAAATGAATTAGGAAATCATGCTTTTGAAACATCTAAAGCTCTTTTTGTAATCGATAGTAAAGATCATTTATCTGTACGAGGTGCTAATAGAAATGAAATAGATACGGTTGTAGCTAATAAACAAGCAGGTAAGGTATCTACCGCAAATATACTTAGTGGTACTAGCAATAAACAAGGCTTAACTGTGGGTACTGTAATAAAAGTAACAGGAGCACAGCGAGGAATTGATTCCTTTAATGTTAAAAATTACGGAGAGTATATTATTACCAAAATAACTCATACAGCTACAGGATCAAGTGAGTATTGTAACGAATTTGAGGCTATTTCTTCGGGTATCGCTATTTTACCAGAGCCATCGGTAGCTTTACCGAAGCAGCACCACAATTAG
>CAJKLB_00410 hypothetical protein
ATGAATCCAATAACTACGCTTAATATAGACGGAAGATCTTTTTTATCTTTTGAGAAAATAACCTTAGAACAAACCATAAATAACCATCATAGTTTTACTATTATTGTAGATTATGATAGTATTGAAACAGTAAACTCCTATACACTTGATAATTCAAAAGAGTGGCTAGGGAAATCAATCGTTATCAATTTTGCAGAGACGGATTTTATAGGGGTAATAACTCATGTAAAACTAGAACATAATGATGGTTTTGATGGGAAATTGCTTGTTAGTGGTTTTTCGAAAACTATTTTATTAGAGAATGGTCCTCATATGCATTCTTGGCTAAATACTAGTTTAGAAACTATTGTAAATGATACCGTAAGTGCTGTCTGGTTTATCAGCTGA
>CAJKLB_00415 Hemolysin coregulated protein Hcp (TssD)
ATGGGATCATTTAGAGCTTCATTAGAGCTAGGAGGAAAAGAATTTGACGTATTACAAACAGAATACGTATTTAGTAGAGATACGGATAAAAAAGGTAAAATAGCCTCTAATGTTTATGGCGGAAGAATAAACATTACTATTGAATCAACAGCAGATACATCAGTAATCGAAGCAATGTTAAATAGCCAATTTAAAGCAATTGAAGGAAAAGTCATTTATAAGAAATCTGAAGAAGATTCGAAAATGAAAGAAATTGAATTTAAAAATGCATATATAGTTTACTATAAAGAAAATTTAGATGTAAACGGAATTTTACCAATGGTTATAAACTTTACTATTTCTGCAGAAGAAATGAGTATTGGAACTGCCGCTATCGACAATCGTTGGCCGAGTAGCATAATGATTTAG
>CAJKLB_00420 DUF5457 domain-containing protein
ATGAGTACATCTACAGATTTACCGATACATGAAGTTATATTAAAAATAATGTATAATGCTGATAGAGAAAAACCAATGGGTTTAACTACATCAGACATTTTATGGAAGATTGATAATCCTGAAATTACAGAACGATATGTAAGAGAAGTATCTGACTGGTTGGTAAGAGAGCGAAAGGTTAAATTATATTTAGATAAATACAGCTTAGATAGGCATGAATTTTTAGAGCAAAAAGCAAAGAGCGAAGAAGAAGAGGACGAAGAAGAAGTGCTAGCGGTTGGAAATGAGACCTTTTATATAAAACCATCTAATAAAAAAATAAAAAATATAAGAAGCAAAATATTTTTTTTTACAGGAGCATTCGTACTTTGTTTTATAACTTATTTATATATTAATATGTTAAGAGATTATGAGGTTACAACAAAAGAAATAGTAATTAGCTCTGTCTTAAAAAAACAAGTAGCATTAAAAAATATATTTCTTTCAAGTGATGAAGATAATGAAAATAAAAAAATAGAAGAGATATCTTATTTGTTTTCCGGACAAAACAAGAACAATAATAATATACAATTTGAAATAGCACGACTATATAACGTAATAGACAGTTTACAACAACAACAACAGTCTCAATTAAATATTATTCAAAAAAAAATAGATAAAAATTTAAACAAAAGCATTAATTATACAAATGAAATATTACATAATATAATACTCTGTAATATTTTATTTTTAATAATAATCGTTTTCACTTTTTTTAAAGGAAAAATATAA
>CAJKLB_00425 Type VI secretion system, TssR
GTGGTAAAAGCTACTCCTAAATTAATAGGAAAACCTAAGGGTATGTTTTCTTTTTTATTTAGTGGGAAAAATACTTTCAAAGATGCTAAAAAAGCAAAATATGTAGGTTGGATTCATAAAGATAGAGTACTCTATTATTCACATCCAAAATTAAGTGAATATAATTATAAACCTTTACGTTATGTGATAGGCTCTCATAAAGTTAGTTCGTTGTATAATAAGGCGAAACATGTACATAAAGATTCTGTATATATATTTAAAGATCCATTCTTTAAAGAAAAGAGTTCTCATAAATTAATGTTAGATCAATTTGTCTATTTATACAAATATAGTGTTAATAAAAAAGCCGCATTAGTTTCAAATTTAGCACATCTTAACTCAAAAACTGATTTCCCTAGAACTATGGGGTGGATTCCTGAATCTTTATTGAAAAAGATAGGTCAACAACAGGTATATAGTATTGTTGATACAGACTCACTAACTTTTTTTGATGAAAACAAAAAAAAACATGAATATATAGATAGAAATGAAATAGGAGGTTCGTTTATGTATGATACTTCAAAACATCAAAAACAAACAATAGTTAAGGATAGTTTAAGAGCATTGATAGTGCCAATAAATGTTTGGAATCATTCTGATAATAAGCTTATAAATGTAGATGGAGAAGATGTTTTGATTAGAAAGCTAAAAGAAATAAAGAACGATAATAAAAAATTGAACTTTCATTTTATTTTTGACTGTAGCACTGAGCTTCAAAAAAAACAATTGCTTTTAATGAGTTCATTACAAAGAATAGGACTATTTTTATCTACAGAAGAAAAATATAAAGGATATGAAGTTAGTTTTAGTGCTAGTTCTTATGGTTGTGGAAAGTTTTATCGGTTACCAAAAACTACTTCATTTTTAATTTGGGTAGATTTTCTTCAAAATATATTTTTAGATTTACCTGTAGATTTTACTCCGGAAATAAATACGGATGGAATCTCACAGTGTTTTGAATATGCTACTCAAGGCTTAGGAAAAGAAAGTTTTACAAATAATATTATAATAATTTCAGGGGAAAAACGTTTTTTTAAGGCTCCACAGCTAAAAGAGATGACTCAGAGGTTAGGAAAAACATCTTCTCGAATTATTTTTTATCAATTAGAAAGTAAATCAGATGATTATCACCAGGATTATATTTTACAAGCGAAAGATATTTTAGGACAAGTAAGTTTAAGTCATTCTAATTTTATAAGAGCATTTATTGTAGAAAATACGCTTATTAAAAATAAAAACACATTTAAAAGTATTCCAACTCCAGATAATATTTATATTTATGATGCTCCAGATAATAGCACATATCAAGGAGGTATTACATTTCCTAAAATAAACAAGGTGTTGTCTGCAACTTCTTTTGATATAACGTTAGATTCAGTACTCAGTAAAACAATACGGTTTAATAAAATTTTGACAAATTCTTTAGAATATCATGCTGAAAATTTAGGGTTTCTTAGAAGTAAATCAGGGGATAAAATAAAAGAAATGATATTGAAAGATACAATTTATTTCAATAACTTATCTAAGTTGCCAAGGAACTATATGTTTGAAAGATATTACCAAAATAAATATCAGAATTTAGAAGATAATCCAAAAGTTGTTTTAGGGTACTTATTAAGTAAAGAAGAATTAAAACAACTAGTAGATAGTTATAAATCGTTAGTGCCATTGTTTTCTAAAAATATAATAGTAAAAAGGAAGCATAGAAGACGATTATATAGATTATATAGAAAAAACAGATTAGATTTTAATAAAAATCTGTTTAGAAAAACACTTAGAAGAAAAGATTATTTGGCTGATTTATTTTTTCTAAAAACAGGGCTTCCTGTAAAAAATATTTTTTTAACGAAAACGAAATTTAAACATATGAAACGAAAACGAAAAGCGACTCATATTGTTTTTGCAGAAACAATGAGAAAATTAAGAGATAAAATAGAAATATTAGAAGAATTACAATTAAATAAGGAAGTTAAAATGTATAAAGACGGTAGCGGAAAGGAATATTATTTTATTTCAAACAATCAAATTCTTTAG
>CAJKLB_00430 hypothetical protein
ATGAAGCAGTCCTATAATAAAAATAAACAAACTAAGGTTTTTAAAGTTTTGGTATTGAGTGTGTTTTTAGTTTTTTCATCAATATTTGAATCGCCACTTTTAGGACAGGTTAAAAAATATAGTAAAATAGAAAAAAAATTCGAAAGAGTTATAATTTAG
>CAJKLB_00435 PKD domain-containing protein
ATGAGATTTAATAAAAAAATCATATTAATACTACTATCCCTTGCTGTAATTATAACACTAATTATTGCTATATGGATGCCACATAAAGCAACAGTTAGTTCGATGGATTTTTCGATCTATGATTCTAATAAAAATTACCATTACGAAGTAAATGAAAAATTAAATTTTTCAATAAATGATAGTTTAGATTTTAGGAATCGAGATATGATATGGCATATGGGTAATGGAGATACTATAATGCGTTCACATGATGTTAATTATAGGTATAATAAGAAAGGAAAGTATTTGATAACTTTAGAGGTAGAGACCAAATATAAAATTTCTAAATATATAGAAGTGATATCATTACCAAGAGAAAAAGCAATAGATTCTATTCCTGTAATTCATGGAATAGATGTAGGGTATGTAGGAGAAGAGCTCGTTTTTTCATCATATAGCCCAGGTGTAAAATCTTGGTATTGGGAATTTGGCGAAACAGGTACTGTAGATGCTTATAAAGGGCAGGTAATTTATGTTTATAAAAACCCTGGAATATATAATGTGAAATTAAAAACAAATACATCTAAATACCCCGTTAGTCATTTAATACAAATTTTGCCCTTATTTGAAGCTATTGAAGAATCTGAGCATTTAGATTCCTTATCAATTGCACAAAAAGATATTAAGAAAAGATTGCAAACCATAGCTGATGCTTCTATAAATAATAAGAGAGACTATTATAAAAGTTTAAAACACATAGAAAACAGATATACTTGTAATCAAGCAGATAAGGTAATTATAGTAATTAATGGAGCTAGGTATAATGACTTGTATAGTTATTGCCAAGGGTTACATTATTTAGAAGGTAAAGGTAAAAAAACCGTAATCATTAATGAAGTAGTATTAGATACTTTTAATTGCGTAAAAAAAATACAAGTAACACAAAGCATAATTAATCAATGA
>CAJKLB_00440 Type VI secretion system, TssO
ATGAAAACAGATACATTAGATGAATCTTTTTGGAGAAAGATAAAATTTATATTACTATTTACTTTGGCAATTGTTTTACTATATATTATTCAAACAAAATTTATAATGAAAATACCTGCAGTTGATAATGGTGAATTATTAAAAGCAATTGACAATTATGAAAAAATTATACAAAAGCAAAATGAATATACAGAAAAAGTAAAAAACATTAATGCAGAACTAAAAGTAATGAAGTTCGATATACATCAGGTGCAAATAAAAGATGAAATAAATAAAAAAATATTTGAAATTAGAGATGTATACAAAGAAAATAAAATGAATTCGAAATACTTTTTTGGAATTCAATCTGCTAATATTTTGCAAATATATTTCGATACCCGAGAAGAGTATAGTTCTATGTTAAAGAATAAAAAAATTATTATGGATAATCTTAATGAGTGTAAAGCTAATATTTAA
>CAJKLB_00445 hypothetical protein
GTGAAACCTTTAAATTATAAAAAAAGAAGAGCTTCTCAATTGCGATTTTTGTTAGTTTTTTCAATAACACTTACACTGCTGTTTTGTAGTAGTTTGTTTGCAATATATACAGGGAAAAAAGGAATAGATGTTTTAGAGAAAAAGCATGCTGAATATAATGATATTTTCGAAAAACAAGCATTTATAACTTTTAAGATAGATGAAATGACGAAGTATCTATATCGATTAAAAAACAAAAAAAGAACGCTTGGAGAACATAAACAATTTCAGGGGTTAATATCTAACATGCGCACTAATGTAGAACGCGAAATTAAAAATACGGCATCGAGTATCGAAAATCAATTTCAATTGTACATTGAGCTATTGAGGCAAATAAAAGAGATTCAAGCTGTAGTAGATAATTATGAAAATGAATCTGAAGAATACCTATATAATAAAGAATTGTTAGAAAAATGTAGAGAGAAATATAGGTCAGAAGGAGGTAAATCAAAAAAATAA
>CAJKLB_00450 hypothetical protein
ATGGATGCCAATTTTTTATTGGTAAGTAAAGTGTATTGGCGAAATGGAAACTTTGTGGTTGATAAAGAATACACACCACCGGTATCTCGAATCGTATATTATAAACCATTACACGATTTTCATAAAAAAATAGCACAGGTATTAGTACGATTACGTAATTACTCTGTAATTATTAATAAGAAAAATAGAGATAAGCAACAGAGTAATACATTAGTTCGTAATACCTTTTTGTTAAGTAATAAGGTAATGGATTTTGTAGGGCAACATATCTTTGAATTCAATCAAATAGGAGAAGAACAACCACCCGTATATATTGCACAAAAAATATCTATTTTGGCTAACTATTTATCGAACGAGTTAACCATTATGGAAGAAACGGAAAAAGAAAAACTATTACAATATTATTATGAATGGATAGATGTAAAACCTTCTGTTTTTGAAGCTACATTAGGGGAGGTAATAGACATGAATTATAATCATCATGAGATAAATAATACCTTAGATAAAGTAGATTACTTTATGGCTATTATGGATCGACTTTGGAAAAAATTAAGTGATCTAGAGTATATAGGGCAACGAAAAGATAATATTGTAATTAGTGAAGAAAGCATGAGTATTAAGGCTAAGCCACAAAACAAATCTTGGTCTATAATAGATTAG
>CAJKLB_00455 hypothetical protein
ATGAAAAATAAAGACTATTATCCTGTTAATTGGACAGACGGAGTAAAGCTTACCAAAGATCATTTTATCGATAATTATTTTAATACGATAAACAGCATTAATGATAGTGTAAAAACTAGAATGCATACTTATGATTATGGATTATTACAAGCTATAAATGGAGCGGTATCTGCGCTCGAAATAGAAGTTAAGACCCATACGGAAGAACGATTAGTTTTAGCTTTACATAGTTGCAATGCTCTTACTAAATCAGGGTATAAAATTGCATTTTCGGCTGAGATGTATGGAGGAGATATACCTACGGCAAAAATAGAATCGAAAGACGTAGACACCAATAGTAATGTAGAATTTTATGTTATGGTGGCAATAAATCCGTTTGAGTTATTGCCTGTAGGAGAACCCGATCCGAAGTAA
>CAJKLB_00460 hypothetical protein
ATGAAATATAATTTTATTTATATAGTAATATTAATAAGCTTATTAGCTTGTAATATCCCCAGAAAATTTATTAAAAATGACAACATATGTAATCCTAACTATATTACAGAAAAAGAAATATTTATATTAGACACTACTCTATTAAAAAATATAAAAATCACCTACACACCCAAAATTTTTTATGAAGATAAAAAAACAAAAAAAGAAATAGTTATTTATAGTGATGACTTAATTGTAGTTTATTTACATGATAAAATAAACGAAACAAGTAAGTGGAAATATTACAAAAACCTAAAGCTGCAGAAAAGAAGAGAGGTCTTTAGATTAAAAAATGATGATTCCTTTAATTATTTATACATTAATCAAGCATGTTTTTTTGACAAAAAAGGTAATATAATTAAGACTATTGATTACCGTCAAAAAAATAAGTACCAAATTTGCTTTAAAGAAGCATATAATATTGTTAAAAAAAAGAAACCAAAAAACTATGTAATTAATCATATGGAACGTGATTTTATCATAAAAGAAAAAGATACGATTTACACTTGGAATGTTCATATAAAACATCTTGGAACACCTAAACGGAAAAGTTTTTTATATACTATTAATGCTAAGAATGGTAAAGAAATAAAAAAAGTACAAACGATTGTAATTCATCCTTAA
>CAJKLB_00465 hypothetical protein
ATGGTTTACCAAACCTATACCAATGGGTTTTCATTAACAGGTAAAGGTCTTTCAGTAATGGCATTAGGGAATACTAAAGTTTCACCATCAGTTGAAATACCGCACGAAATAATGCATGCAATCTGCTTACAACACACTTTTAATATAGCTAGTGGGTTTGAAATATTAAAAGGTAAAACTGATAATTATATGGATTATAATAACACTAAAAAACACACCTATAAATGGCAATGGGCAAAACTTCATAAATCTAAATATTCAAATGAAATATAA
>CAJKLB_00470 hypothetical protein
ATGGAAAGAAAACCAATTTATACATTAATACTAGAAGTAGAACCACATTTTGGAGCAAAAATAGCACCTGTTAAACTAAAATTATTTAAACCTAAAAAGACTTTTAAAATTGAATTAAAAGCTAAAAAAAGTGACATTAAAAATGGTTTATTCGGTTTTGATACCATACCTGATAAAAATATTGTAGCATCTGACTACGAAAAATTAAAAAAGGAATACAAACCGCTTTCTAAAAAAATACTAGACGAACAATACATACCTAGTTGGTTAAGTATAAGAAAAGACCAAACGGTTACACTTGAATTAGATTGGGATAAAAAAAGCAGAGCTAAAGAATATAATACGATTGCTTTTGAAGAACATCCTGATTTTACTTTTGAACCTAAAAACATAAAAGACGCCGAAAAAGTAAAAATCACCTGTAAAAACAATAAAGCCAGTACTGCTCAAATAGTAATAAAAGCAGATGATAACTTAATTGTAGGTGCTCTAAATATATTTTACCCTAAACCTAAAAAAATAAAATTAAAATGGGCGATTGCTGAATTTAATGAAGGTGAAATTGATAAAGTTAGAAGTAATTCTGTTTCTTCTAAACTACAAGAGTATTTCAAGAGAGCCTTTAATCCATGCTTAATTGATATTGTTATTGAAAATGAAAAACCTTATGAAATTAATATCCCTATATTAGAAACAGTAACAACAAATACTGATAAAGATAAAACTATTAAATTCCATATTACTAAAATACGTAAGCATATGAATGGTGAAAAAAGAGTTATTTCTACAAAATCTGATGAGCAATCATTCTCATCCAACCTATATCATATTGGTAAACAAAATAATAACTTAAATAACAATGAAACAATTGTTTTAATTTTAACTAATTTAAAATGTTATCGAATGAGTGAAGATGGTTTACCAAACCTATACCAATGGGTTTTCATTAACAGGTAA
>CAJKLB_00475 hypothetical protein
ATGAAATATTTATATTATTATATGTGGTTCGTCCAGGCTAAATTTTCAATCGCACTTCAAAGACCTCTTTATAAGATAATTCTTTCGATTAGAAAGTTATATTTTAAAACTAGAAAGTTTAACAAGTATGAGATACAGGAAAGAACAAAAAAATTTAATAACAGAATTAAAAATTTGAATAAACATAATTACAATTTTCCTGATGGTATTACTCATTGGCATGCTTTTGGGTTTACATACCTTACTATTTTAATATTCTTTTTTTTATCCCCTTGTTTACTATTGATTCATTTGGTGAAACTTTTATTGATACAATATTAA
>CAJKLB_00480 hypothetical protein
TTGGTCGGAGGTTTAGCAGGAAGTTCTGTTGGGGCATATATAGGTGGTTTAATTGGTTCTGTGTTTGGAGGTGTTGGTGCTATACCTGGTGCAATTATTGGAAGTATTATTGTTGGCTACTTTGGCGGTAAAGCAGGTGAAACAACTGTAGAATATATACAAAAAAATTAA
>CAJKLB_00485 hypothetical protein
ATGAAAAAGACGTTAAAATGGATATCGATTCTAGGTGTTCTAATATTTCTCTTGTGTTATCAATCATTGTTAGTGAATAGGAATGTGTCTAATATCCCTTTTACACCTAATATATTTGTAAGCTCATCTAGTGTAAAAAAAACATCTTTTTTTGTTGAATCTTTTGATTATATGCATAATGCTTACTCTAGAAAATTAAATGACTCTATTGAATCTTATCATATGATATATGAAAGAGTTTCACTTAATCATAAGGTAACTGGAGCTATGTGGAAAGTAAAATATAAAAATATGAATGCAAAAAATTTATTAAATTATTTAGATGCGTCAGACTTGTTTTTATTTACATCTTTAAATGATACAGAAGATTTATATACTAAAAAGAAAGTGATTTTTAAAAATAAACAGATTAACCAATATTTAATAGGTTCTTTTGATAAGACTGATAGTTGTTATTATCTTAATTATGACTACCCGAATGACTATACTCCATACAAAGATCAACATAGTTTTAAGAAAAATTTTAAAGATATAATGATTGGTTCACCTCGATAA
>CAJKLB_00490 hypothetical protein
ATGAAGAGATTAAAGGTACTTGGTCCAAGATTTGTTAATGTAAGTTTTGCTCAACGTGTAGCAGCAAGTTTAAATACAATCTTTAAGAAAAAATTTAAAATTACTTATAATGTTTTTTGTGTTGAAGAGTTGATTATAACTAAGCCTTTAAATCTTAGACCTGAAGTAACTAATATTTTTAATTTAGAGAATGCATTTCTTAATGATGCTATCACAGAAGCCGATATTTTTTTTAGTTTAAACAAATCATTTGCTTGGGGGCAAGATTCTGTTACTAAAGCTTTTTATGAATTTCATACAGAGAAATTAGCATATAGAACAAATATTATTAATATAAATAATGATGAAGTTCTTCAGCTAAATGGAGGTTTTATACATAATAGATCCACTATCTTTTTATATGACAAAAATTATAATGATGTTAAAGAAGTAAAAGGAACTCTTTTTTTTAAAGATGAAGGAGGAGATTCCAAGTATACTTTAGGAGGTGTTTATATTCATGAATTAATGTATCATAATTATCCTGATGATTTTGGAGAAGGGGACCCAAATACTAATTATCTTAGAGATTACTTTTTGTTGGAATCGAATACTTGGTTCTTTTGTAGATAG
>CAJKLB_00495 hypothetical protein
ATGGTCGGAAAACAAAATAAAATAGTAGCAAGCTTTAGTTCAGCTAAGGGAAATAGCTTAGATATTATTTTTCCTGATGAAGAGATTAAAGGTACTTGGTCCAAGATTTGTTAA
>CAJKLB_00500 hypothetical protein
ATGACCAAAGAAAATGAGGACGATACTTGGCAAGAGGTAGATAAAATGGAAGAAGGTAAAATCTATTTTTACGAAAATGGATTAGATTATCCGCCAACAAAAACTTATAAATTTAAAGATGCACATTTAATTTACTTTAAAGAAATATTTAATGCGGAGGGAAAAGAACCTATGCAAACAATTATTACAATTTCGCCTGCAATTCAAAACTATGGGGTGAATTTTTTAAAGCGTTGGAATGTAAGTTGGGTAGTTCCTAGCAAAAGAACACCTTATCAAGCAATAGAGAATAATGAAGAACCTAAGTTTATTGAGTACTATTTTGAAAATAATGAAGGAGAAAAAATAACACAAGAAAAAATTCAAGCTGACCAGAAAATCACTTTAGTTATTGAAACTGAAAATGCAGATAACGAAACTATAGATTTAAACTTAAATGATAATAAGTTAGATTATATGTATGATGGTGTAGTAGCTGAAAATGATATTATAAAAAATATTATTGTCACAGGAAAAGAAACCGGAGTTGAATTAACAACGATTAAAGAAAAACATTAA
>CAJKLB_00505 Hemolysin coregulated protein Hcp (TssD)
ATGACGCTAGCAAAACTATTCATACTAGGACAAGAAATAGAATTACTTTGGACGAATATGGAATATTACAGAGAAATACGTAAAAACGGAAAACCATCTACAGATATTATAAGTGGTTTAATTACCCTTTGTTTTGCTATACAGGAAAAGATACCGATGTTATTCTACGTTGGATGA
>CAJKLB_00510 Type VI secretion system, TssN
ATGAATGTATTATTACTCTTTTTTTTAAAATACTTATTAGCACCACTCGTTATGATTGTTGCAACGGTGGTATTAAATACAATTGCAAAAGGAAAAGCTGTATTAAAGCTTAAGAAATTAATTGTTTTTATACTATTGCTTTCAATAATATTAATACTTCCTAGCCTATTAGGATTTTTAAAATATGAATTTATTTGGGGTGGTTTAGTCATTTCCATTTGTTGTTATTTACTTTTAGGGTTCTTATTTAATTGGTTTTCTACTAGCAAATTTTTTAAAGATATCGGATTTAAAGAAAATAAATGGTTAATGATATTGGGGTTATTTATCTCCATTATATTAGCTTCTTGGGCATATTATTTTGTGTTTTCTTGGGCAAACCAATTGGGGTATGAACTATGGGCAATGTTAACTGTTTTATGGTTTTTAGTACCTCCTTTTTATGTATTTTCTAGAGATATGTATTTACAGATACCGAGTCCATTTTATAAGTTATGGATTGTTGATAATGAGGTTAATGATGAGGAGTATTGGAACAGTGTAGATACTTTTCGATTAATGCAAGTAACCGTAAAAGTAAAACGGTCACCGGAGGCAAAGGAGTATGCTTCTTTTTCTGTAAAACTACCAGAAGACGTAAGTTTAGGTAGGTGGTTTAATCGATTTATTGACGATCAAAATATACGGTTCCCAAACAATATTATCGAGTTAGAAGATGGTAATGGTCCCTATGGTTGGATATTATATACCAACAAGTGGTTGCCCATGCCTATTTTCACTAGAATGCTCGATTTTGAAGGAGATGTAATAGATAATAAGATAAAGAACAAAACTATTTTATATGTACGTCGTGTTTCTAAAAACAATGAAGAAGAAGCAAAAACAGCAGCAGAATAA
>CAJKLB_00515 hypothetical protein
ATGGCAATGGATTTAGATAATATAAAGAAAAGTGAAATAACTGGTTTTGTAGCTGAAGTATTTTATGACGAACTTATGTTCATTTTAAAAGATTCGAAAGACAGTAACGTGTGGATACAAAACCATGGTATGAATAGTAGGGCGTTTTCAAAAGACGTACTAAATTTAACTAGTTACGACCCTTTAAGTATGATGCCTCAGGCAAATACTGTTTTTATTCACTTAAGTCGTAACAGTATTTATCATCAATTGCCAGAGATATTATTTCATCCATTGGTTATTAGTACTCCTTCAATGAGTAATAAAGATGTGGTAGAAGCGATTCGTGAAAACCGTAAAAAAGAAGAAGATAATATCCACTTTTTTATGCCTTTTGATACTTTTTTGTTTGAAGAAAAACTAAAATTATCGAATAGGCACTTTAATATTTTCACAGATGATTATGCTAAGGAAAATTTATTTTCTTTTGCAAAGGCTATTATTAAAAAAGATATTCCATTACAAAAAGAGCAGTTATATAAGCTTTTTCTTAATTTATGTAATTCTGAGCAATTAAAAGAAAATTTACGAGAATTAGAAAATTTATTACGAGCTATCTTAGGATTTAGTGTGGTGTTAAAATATCAGTTATGTGTAATAGAGCAAAGCCCTTTTTTAGCATTAGGAGAAGGGATATTAGGATACGATATCGGTACTCAGGGTTCTGTAATTAGTGAGCAAGATAATATTAATGCTGTTATGTTGTTAGAAGAAAGTCAAGAATATAAAGAGCTACAAAAAAACAAAAGCATTATTAAAAAAATATTAGAATTCTTTACTTTTTCTAATAGAGAAATTATTGTAGAACACCGAATTATGTACACTAATGAATTTCAATTAGGAACAAATTACTTAGGATACGATACCGTATTAGCAGAATCTAAGAAGAAAGTAAAAAAAGTAAAAATAAAAGAACAACGCGAAATAATATTAAGTGTTTAA
>CAJKLB_00520 ClpB-D2-small domain-containing protein
TTGGTAAACAAAATTAGAGAAAAGCCATATTCGATTATATTATTTGACGAAATTGAAAAAGCACACAGTTCTGTATACGATGTCTTTTTGCAAATTATGGATGAAGGGCATATTCATGATAAATTAGGACGCGAAGGAGATTTTTCTAATGCGATAATCATTTTCACCTCTAATATTGGTAGTCAATGGATTTCAGATCAGTTTGAAAAGAATAAAATACCACAGTCGAATGAATTAACAGAAGTGATGAGTGATCATTTTAGGCCTGAGTTTTTGGGTAGAATTACAGAAGTTGTCCCTTTTGCTCCTATTAATGAAGAAGTAGCACAAATGATTTTTGGTTTGCAATTCAAAAGCCTTCAAAAACAATTAAAGCAACAAAAAAATATAACGCTTAATTTATCTGAAGAGGCTTTAAAATATTTATCTAAAAAAGGATATTCAAAAACATATGGAGCCGGACCAATATCAGGAGTTATTCGCACCTATTTTAAAAAAACAATATCAAGGATGATTGTATCAGAAAGTATAATTTACGGCGATGTAGTATTGGTAGATTATAAAGAAGAAAGTTTAATTTGGGAAAAGCAATAG
>CAJKLB_00525 hypothetical protein
ATGGAAAATAATTTTAGTGCAAGTTTAGTATCAGCAGTACGATTAGCAAAGTCGTTTGCAGCTAAAGATAGGCATACAACATATGGGGTAGCACATTTAGCCTTGGCATTACTATATGAATCGACAGGAGTAAGCGACATATTATCTAGCATGGGTAAAGATGTTGATTACTTACAAGAATGGTTCGAAATGCGAAAGGAAGTTTATAAATCAGAAAACCAAGAAGCAACAGAACCTTTACCCGATAAAGAGGTCGATAAAGTATTTGAAGAATCAGAAAGATCAAAATTAAAATTAGGAACCGATTATATAGACGGGCTTTGTGTATTTATTGCAATCCTTAGAGAAGGTGTTGTATATACAAATAAACAATTAAAAACCATTTCTGTAACCGAAGCCGAATTTTATAAGATATACGAGTCTCCGACTTTTTCTTCAAAGAATTTAACTGATAGTGAACAGGTCGAACTAATTGAATCGATACCGTATTGTACGAATCTTATTACCCAAAAAAATATAGACGAAGGAACTCTTATTTTAGGGAGAGATAAAGAAATAAGAAGTATTCTCGAAAGCTTGGAACGACAAGAAAACAGAGGGATTTTATTAGTAGGTGATTCTGGTGTAGGAAAAACAGGAATTATTAAAGGGTTAATTAAACATATTGCAGAGTCAGAGAATCCTTTGGTTTCTGAAAAACAAATTATAGGACTTAATGCATCCAAATTATTAGCAAACAGTGCAAATGAGAGCGATGTAGCTAAAAAATTAAGTGATACTTTTGATAAAATAGGGAAATTAGAAAATTGTCTTTTTATTATCGATGACATACAAATTCTTATAGAAGGCACTCAGGGAGGATCAGGGGCTGTAAGTAATTTAATTTCAGCAGAGCTTAATAACGGAACAATAAACCTTATTGCTACTATTAATCCGGATGCCTACAGAAAGACTGTTGAAAAGCATTCTATTAATCGTAAGCTTGAAATAATAAAGCTCGAAGAGCTAGAAATGATGGTGTTGCTTAAATGTTTAGATAATCATAGATATAAGTTAACAGCGTACTATCAATTAAAAATTTCTGAAGAAGCTATTACCGAATCGGTGCAATATTCTAAAAGGTACTTTAAAGAAAATAAATTACCATACGGGGCAATAGAGTTGTTAGATAGAACATTAGCATCTGTACACACCAGTAATGCTAATTCTTTAAAAGAGATTGAAGTATTGCAGAGACAATTAAAGGGACTGGTTTTAGGAGAAAAAAAGTCTATAACCAATCTTTACTTTTTATATCGTTTAACGACGGACAAGATAAGCCCTGTAATACTAAATAATATTTCAAGTAAATATGATATTCTTGCGATAAAAGAAGAAGAAGCTCTAGTACAAAACTTAGAAGCGTATTTGGCAGAAGCAAAAGAAATAGCAACACAGCCAATTAAAGAAATTACAGCCCATGAAATTTCTGCAATGGTAGCGAGTATAACAGGAATTCCTATAGGTAAAATACAAGCCGAAGAAAAAGAAAGACTTCTTAATATTGAAGAACGTTTAGGGGCAAGAGTAAAAGGGCAAGATCATGCTATTACAACATTATCAGATGCTATTATAGAATCTAGAAGTGGCTTAAGCAACCCGAAACAACCAATAGGTACATTTTTCTTTTTAGGCCCCACAGGAACTGGTAAAACGGAACTCACAAAATCTTTAGCTGAATTACTTTTTGATGATGAAAACGCAATGATTCGTTTTGATATGTCAGAATTTAAAGAAGAACATTCTGCAGCTCTTTTATATGGAGCACCTCCAGGATATGTAGGTTACGAAGAAGGAGGGATGCTTGGTAAACAAAATTAG
>CAJKLB_00530 hypothetical protein
ATGATGGTTAACGATTATAAAAAAATTAAAGAACGCATGAAAATGCGATCTATGGAGCTATGGGGTATTGAAAATACTCAAAAAGTTGATCCAGTTATTGAGATGTTTTTAGATGTATTCTCTTATGAATTGTCAAAAGTGCATCAAGAAGTAAAAGTATCTGATGCTAAACTTTTAGAAAGAGTATCAAAAATATTAGTTAATGAAAGTTGGTCATTACCTACTCCTTCACATACATTGCTAAGTGTTCACCCTTCAGAGCAAGTTAGTGAAATGGAAAAAACGACTCAGTTATATTTTCAGAAAATAGTTAAAGGAGAGTTAAACGATGTTTTCTTTACACCAATAAAAAATCAAGAATTATTAAAAGCAAATGTATATTGTACTGCTTGGGATAGAGAACTGTCTTTTGATACAAATAAAGGATATAAACATATTATAAATTCTTATAAAGAAAGTAAAATACCTGAATATACTATTTGGGTAGGGATAGATATTGATGAATCATTATTAAAAGATATAAATAAAATACCAATAAGTATTTTATTAAAAGATTCTCATCTCGATCCATATATTAAAATGAGTAGCGTACAAGATTGTGATGGTAATGATTTAAAGCTATATCAAGAAGAAGATCTAAATACAAATAAAGAACATTATTATGCTACGATACAAAAATATTACCAAGATTATTTATATACCGTAGATCTTAGTAATAGCTCTAAAAAAAGACAGAAATTAACTGATAAGTGTAGCGAGGTATTCAATCAAGAAGATATTGAAGAATATGATAAAGAACTTTTTTGGTTAGAAATATCATTTTCGGTTGCTTTTACAAAAGAAGAATTAGATAAAATTACTATTTCTACCAATACATTTCCTATCGTTAATAGAAAAAGATCTTATAAACAACATAGTTTAAAAAGAAATGGTAAGATTGTTTCTCTATATTTTAAAGAGAAGGAATATTTTTTAAATGCAGAATCTCTTATTGATAATGAAGGGAGAGTTTATAAGAGTGCATTAAAAAATGACATAAATAATATGGAAGGTTCTTTTTCTCTTTATTTCGGAGACATAGAGCAGTTTGATGAACGTAATGCAAAATATATTTTAAGTGATGTAATACAAACAGTACGAGAAGAAGGAAGTTCTTTTTCAGCTATGGGCTATGACTTATTAAATAGCTATCTTGAAGATCTTAATGATAAGTTAGATGCTTTAGAACGTAAGGTAAATTTTAGATTTAAAGATGTAAGCAATAATAATGAAAAAGTTTATTTACAGACAATTCCGTATAAAACTTCAGATACGTATGAGTGTGTTTATTGGACCACAAATGCAGGTTTAGCTAATGGAATAAAAGAGGGTGCTTTACTCAGTCAATACCAAACAATTGAGTTAGAGTCTGATAGTATAAGGTTATTAACGGATACGGTTGGAGGAGCCGTGAAAAAAGGAACAAAAGAAAAGATTAGTAGTTTTCGATATGGCTTATTATCTAAAGATAGAATTGTCTCTAATGAAGATATTAAAGAGTTTATGTATGTTACAATAGGAGATGTTGTTAAAAGTGTATCTGTGAAATCAGGTGTTGGAATATCAGTACACAAAAAACAAGGATTAATTAGAACTATAAATGTAGAGGTGTTACTTAAAGAAGCCGAAAATTTAAGTAGTGAAAACAAAAAACGATTGGGTAATTCCTTAGAATTACAATTAGAGAGTAAATCTGTGCATAACACACCCTATCGAGTGAACATAATATAA
>CAJKLB_00535 hypothetical protein
ATGATGCAAATTACCGACAGATATGGAGAAGTTGCAGGGAAAAATGATTTTGGATCAGATATATGGGAACTCGAGTTTAATCAGTTAGTTAAAATTTATGAATGGGAAGAGCGTGTAAGAGTATCGCTACTTAATTCAATTATTAAGTATGAAACTAGACTTACAGAGATAAAAGTATATGTAAGTTTAAGTGAAGTTGATACCGATGTAGATTCAGAAAAACACTCTGTAGTAAGAAGGAAAGCAGTAATAAGTGTTTCGGGAAACATTGTGCAAACAGGAACCGTATTTAACTTTAATACTTCTTTGTATGTAAGTCCTTTGTCTCAATAA
>CAJKLB_00540 hypothetical protein
ATGAAATATATAAAATTACCTATAGATTTTTCTGGTATGTTACAAGGAAGAATGCAAAACAGGTGTTTGATAGAAGAGTCTATTGCCCAAGTATATTATGATGCAAATTACCGACAGATATGGAGAAGTTGCAGGGAAAAATGA
>CAJKLB_00545 hypothetical protein
ATGCTAAAACACGAAGATATTACAAAAGTAGAAGAGATAAAAGGAAAATTTAATAAGATTTGGCTTAGTTCAGAATACCTACAAGCACATCTAAATATTTTAGGGTTCAATAAAATTAAAAACAAGTTTAGTTGGTGTAAGAAATCGGGGATTTCATTTGGTAATTTGATTTCTACACTTTTAATTTTACCTATTGTCGGATTTAATTCTATTCATGAGCTTACAAACAGTAAAGACAAGGGATTAGGTCAGTCGGGTAAATATTCATATTATCGAATCCTAGCAAATCAAAAGATAAATTGGAGGGGTTTTCTAGCGCAGTTTGTGAATAAATATCTATTGAAAGAAACGTTATTTACTCCATCTGAAGACGCTACAAGGTGCTTGATTTTTGATGACACGGATCTTTCTAAAACAGGAAAGACAATTGAAGGTATTTCAAAAATATACAACCATGTATCAAAAACGTATTACCTAGGTTTTAAACTACTTGTAGTCGGTTATTGGAACGGAAGTGTCTTGATTCCTGTTGATTTTAGTTTGCATCGTGAAAGTAAAACATCAAAATTAAAATACGGACTAACAGCAAAGCAACGTAGGCTCCAAAAGAAAACGCCAAGATGTAGTAAAACAATTGCTGCAAAAAGATATCAAGAACTCAATAAAAAGAAAACAGATTTGCTAGTTCAAATGTTCTTAAGACTTGTAAAACGTAAGATACCTATCGATTATATTTTAATAGACAGTCTGGTTTACAAGTGTTAA
>CAJKLB_00550 hypothetical protein
ATGTATAAATACAACAGTAAAATGGAAGTTAAGTCAAAGATTAAGACTTTGTCACAGCTCAAAAAACAGAAAATAAAACCAAAACGATGCCGTAAATTCAATTATTACTATCATCAGTATATTACTGAAATTGACGGACTTAAGGTTGCTGTATTTATTTCAAAACGAGGAAAAAACGGCAAATGGCACACGTTAATATCTACGGATACAACACTGAAATTTGTAAAAGCTATTGAAATATATAGCATCCGATGGTCTATTGAAGTGTTTTTCAAAGAAGCTAAACAGTTGTTTGGTCTTGGAAAATGTCAGTCTACTAATTTTGATGTTCAAGTTGCACAAATAACTATTACAATGGTTCAATATTTACTCACTAGTATTCGGTACAGAATGGAAGCCTACGAAACTATTGGAGGTTTATTTAAAGATTTAAAACAAGATTATGTAGAGAATAAGCTAAATATCAGGATATTAGCAGTTGTCAGTTTAATAATTGATGTTTTGGAAAAAATGATTGAATCTATTGATATTGAATTAATTACAAGTAAAATAATAGCAAATATTCAGGATTTTGGATTTCTGACAAATACCCATAAGTTTAATTACCAAGAGGTTGCGTAA
>CAJKLB_00555 hypothetical protein
ATGAAAATAGAGCAAGATCAAAATCAAAAAGATAGAGTTTTGTTAGATATACATATCACACCATATTTTCCTGCTAAGAGTTTTGTTATTCAATTAGATGGTCATAAAGGAGATGGCCCTGAAAATGCTGAATGGCATAGTGAATATAAACAGGTGTAA
>CAJKLB_00560 Type VI secretion system contractile sheath protein TssC
ATGTCAGTACAAGCTAAAGAAAAAAAAGAAATATCTGTACAAGAAAAACAAATCCAAAAAGCAAAATCTTCAGTTGATGTATTAGCTGAATATGGCGGCTTTTCTTTTTTAGAAAATATAATTGATGGCTTCTCTAACCTTAATCCAAAAAGAAAAGCAAGAAGAAATATATTTCTTACTGATGAACAATGGGAAACAGAAAGGAAAAACTTATCGAATAGATTAAATATCCGGATTGATTTGTTAAGTAGCGGAAAAGATACTGAAGGTATGCGTGATATAGCAAAAGATCGTTCAGAAAAAGCAGATACAACTTTAAATTCTAATTTAAAGAAGGCTCTTAAAACTACTGAAGACTTAGAGAGATCATACAGATCTGTTTCTCTTTTTTACAAAAATGCAGAATCAGAAAAAATAAAGAATATTACTATACTTAATGCCGATTTAGATCAATTAAAAGATTTAGACAATACTTTATTTATAGATTATGTTGCGAATGAGTTACAGCAAAATTTTGACCGTCTTGATCTTAGAAGTAATTATGGGATCTTAAATGTACCAGGGTATTTAGGTTCTAATGCTGTTATAGATAAGTGGTCTAAAATAGCATACGATAATAAAGCAATGCTAGTAACCGATTTTCAAGATTTAGAATCTCCTGATGATGTTATAGATGTTTTTTTTAATGCAAACCATACAGGTTCAGATATTTTTAAATCGAATACATTAATGTCTTGTAACTGGTTGTTAGGTAGAAAAAAAGACGATGTTGTTGGTGAAGAAGATAACTTATATGTTCCGCCATCATCTGCTTTGGTCGGGAAAATATACAGTACTTTAATGTCTCAGGTAGTTGCCGGAAAAAAATTCGGTGGAATTAATGAGGTTGAAAGTGTTCGTTTTGGTCTTAAAAAGAGTGAGATTTCAGAGTTAGAAAAAATGGGGTTAGTACCTATGGTTAACGAATACAGTAAGGTTATGGCGTTTTCTGCTAAAACATTATTTAATGGAGATAACTTAGGATTGCAAACTTACTCTGTAGTTAGAGTATTTGATCATATAACCAAGGTTCTTTTTGATTTTTTAAATAGAAAAGCTTTCGAAAACTCGGACTACTCGTACTGA
>CAJKLB_00565 hypothetical protein
ATGTATAACTATGGAATAGGAGGGAATGAAGTAAAAACAGATGGAGGAGAATCTATTGCGAATATCCCCGCTAATAAAACTTTATTAATTCAAAAATTAACGAACGAAGCACCTGTAACTCCAGAAGCAGTGTATGGGCTTCAGACGGTAGAAGAAGTGTTTGAGAAATTTTCTCCAAGTGTTGAAGTAGAATTTCAAGATGAGCAAGGAACAGATGTAAAAGAAAAAATTAGTTTTAAAAATCTTAGTGATTTTGGATCTAAATCAATTAAAAAGAATAGTGCCTTTTTAAATAGATTAGATATTGAAAAAGAACAAAACACTAAAATAATTCGTCAACTTACCTCTAATAAAGGATTGAAAAAAGCTTTAGAGAATCCTGAAACTAGAGCAGCTATTGTTCAAGTATTAGAAGATTCTTTAAATGAAATTAAAGGAAGAAAAAGTAATTAA
>CAJKLB_00570 IS1 family transposase
ATGGATTGTCCAAAATGTAAGAGCGAAAAAAAGATTAAAAATGGAGTAATAAAAGGTATTCAGCGATACAAGTGTAAATCTTGTGGATATAATTACACCGTAGAAAGGCGCTCTTGTGATTATCCACTATCGACAAAAAATAAAGCTTTGCAACTGTATTTAGAAGGGTTAGGTTTTCGTTCTGTCGGAAGACTTTTGGGCGTAAGTAATGTTAGTGTTTTGAATCGGATTAGAGCCTTTGGAAACGAAATTTCTAGCTTACAACCAGAATCTCAAGATATAGAAATGGTAGAAGTTGATGAGATGCACAGCTATATTGGGCATAAAAAAACTACTGTTGGATTTGGATTGCCGTTGATAGATACGGCAAAAGATTCCTCCACTTCGTTACTCGGAGATAGAAGCACAAAAACAGCCAAGAAGTTTTGGGAAGGAATTAAAGACAACCAAATGAAAACTATTGCAAGTGATTATTGGAAACCATATAGGGCAATAATTATTAAGGATAAACACGTGCAATCAAAAGCAGAAACATTTACAGTGGAAGGCTACAATAGTTTATTTAGACATTTTTTAGCAAGAATGAGAAGAAAGTCAAAATGTTATTCTAAAAGTATCAAAATGCTCGAATTATCCATGTTATTATTAATGCATTATTGA
>CAJKLB_00575 hypothetical protein
TTGCTAGAAAAATTAAAAGCGATCGCTTATTGGGATAGAAAACTAATAAAAGAGGTTGTAGATAAATCACTACAAGATACCGTAGATAAATATGAAAAAAAGAATGGTAATATTGAGCCGATACCAAAAAAATAA
>CAJKLB_00580 hypothetical protein
ATGGCGAAAAAAAATTTTACAGGGGGATTAAGTTCTTTATTAGGAGATACTGAAAAACAAAAAGTAGGTAGACCTAAAACATCTAATAAAGTGATAACTAAAAGTTCTCAAAAGGGAACTAAAGAAAAGGAAACCGAGCCACTTTTATAG
>CAJKLB_00585 Protein Soj-like protein
GTGGTAGAACCAGAATTTAATATATACGGAGCTTTAAGAGGAGATTACGAATTACAACCAATAGAGGTTTCTAAAGGGTTATATTTAATTCCTTCTACTTTAGATTTATCTCGAGCAGAAGTAGAAATGAGCGGAGAACCTGGAAGAGAATATATTTTAAAAGAATTGATAGATCCGATTAGAGATGATTACGATTTTATTATAATTGATAGCGCTCCTTCTTTAGGTTTATTAACTATAAACAGTTTTACAGCTTCGGATGAAATATTAATTCCTTTACAGGCTCAATATTTAGCTTTACAAGGATTGGCTAAATTACTAGAAGTAGTAGAAAAGATTAAAAAAAGATTAAATAAAAACCTTAAAGTAGGAGGTGTATTTATAACACAATACGATAAAAGAAAAGTATTAAATAGGGATGTTGCATCAACTATTGACCTACATTTTAAAGACACGGTATTTAAAACTAAAATAAGAGATAATATCGCATTAGCAGAAGCACCCGCTCAAGGATTAGATATTTTTAGATACAGCCCTAAAAGTTACGGTGCAGAGGATTACTTAAAGCTAAGTAAAGAAATATTGAAACATAGTAAACATTAA
>CAJKLB_00590 hypothetical protein
ATGAGTAAGATAATTAGTATCAGTAATCATAAAGGAGGTGTAGGTAAAACAACTTCTACTCTTAATATAGGAGTCTGGATTAGTAAAACTAAAAAAGAAAGTTTTATTAATAGATTTAGATCCACAGGCAAACCTAAGCCAAAGTTTAGGAGTGGTAGAACCAGAATTTAA
>CAJKLB_00595 Phage integrase family
ATGTATTTAGCAATTAAAGAGCCTCAAAACATAGTTGAAATATCTTCTATAAAAGTTGAAGAATTAGTAGATAGTTTTATAGACGACCAAGATATAAAGCAAAGTTCTAAGGAATTATATCGACGAACTTTAAAGCAATATTTTAAGCGGGTTACTACTAAAAACTATTTGCTTTCAGAAATAAGCAGACCTCAAATAATAGAGTATAAAGAGAATTTACTAAGTTCAGGAATGAGTAATTTAACGGTAGGTTCTTATATTACCTCTGTTAGACGTTTTTACGAATGGGCGGAAGCTAATAAATATTATCCTAATGTAGCCAAAGGAATTAAGACACCTAAAAGAAAACCTCAATTTAAAAAACAGCCGTTATTACCAACACAAGCTATAGCTTTACTAGATTATTTTAAAGATAAAACTTTAAGAGATTACGCTATAATTAATTTGCTTTTAAGAACAGGCCTAAGGACTATAGAAGTAATTAGAGTTAACATCGAAGACATTACATTTAAAGGTTCTCAAAGAGTTTTATTAATACATGGTAAAGGCAGAGATGAAAAAGATAATTTTGTAATCCTTACGGATAAAACGTATAAATATATAGAGATCTATTTAAGTTCTAGAGGTAAAACAAGATATTCAGATCCTTTATTTACTTCTACTTCTAATAATTCTAAAGGAGGAAGATTATCTACCAGAACTATAAGTTATATCGCTAAAGAAGGATTAAAAGCAATAGGGTTAAATTCTAAGAATTTTACAGCCCACAGTCTTAGGCATACTACAGCGATTAATATTTTAAAAGCCGGAGGGTCTATGGAAATGGTTCAGTTTACTCTTAGGCATACCAATCCTGCAACTACTCAAATTTATACAGCGACTTTAAATGAAGAGCGAAGGTTAGATAATAGTGGTGAGGCTTTAATTGATAATTTATACTAA
>CAJKLB_00600 PD-(D/E)XK nuclease family protein
ATGAAAATAACTAAATTAGAACAGGATATTGAAAACGATACAAAGAGGATACTAAAAGAAACAGAAAATATTCTTTCAGACAATAGCTTGCTACTTGACAATAAAGACATTGTTATACGAAGATGCTTTACGGAAAAATGGTTTTCAGATACTCTTTCATGGCTTTTAAATCCAAAAGGTTCTCATCAACTTGGTGTTAAATTTTCAAATCTTTTTTTGCAGCAAATTGGAAAAATACGTTCAGGTAATGCAGATTATAAAAGACGTGATAATATGCTCAAGTGGGGCAAAGGAATTGGAACTTCTGCAACAAATTTCAGCTTAAAAAATGCTAGTAGTATAAGAGAATTCTATCTTTCAAAATCAATAAAAAAAAGAGATTCTAGAGACGCTAGATACTGTGATGTTGTATTTCTTGACCTTGACTTAAAAGATGGACTTTTTGTTGTCATAGAAAATAAGCTTTTTACAAATAACCATAATGGACAATTAGAAGAATATTATACAGTAATTGAAGATAAATTTAGTAGAGTAAAAATTCGAGAATATGTATATCTGACTCTTGATGGTATGGCTCCTAGGAATGTTAATTCTAAGACACTTAAATGTTGGGTAAAGATGTCATGGTCTAAAGATATTCTCGGCATTATTGATGATCTAAAACAAGAATCTGAACACAAGGATATAGTTCTATTAAGACATATTTTAGAGTGGGTGAATAAACTTAAAAATTCATCAATATCAAATTCAGTTTTAGACTTAAGAAAGCTACTATTAAAAGTTGCTTCTATTTGCTTAATTAAAGAGCTTAACAAATTAGGTACAGGGAAACAAGGAAATTGGATTGAAGGAGAAGTAAATACTAATCATATCTCAATAATCCATTCAAGTGTACCTAAAAAACCACTATTTGTTGAATTACTCCCCAATTTTACAATTACTGTTCAAAGTCGTACGAAAAAGAAAGCACTTTTTGACAAAATAATTGTTCCATTTGGAGTACATCCGGACCAAATTTTTAATCTAATTGAAATTACAGCCAGAGATGTCTATTATTATCATTTCGAAGATAGTGCAGATCTTTACCTTGCTGATAAACGTCGTTCTTCTTCATCTTCTGATAATTTTAAAAAAGGTGAAATTATGCGCGTTCTTAGTTATATATATCAGAATCAATACGAACTAAAAGTTATTCTAGCTTCGTCTAAATATGTGTCAGGAGACGAAGAATAA
>CAJKLB_00605 hypothetical protein
ATGTTACCGGAAGGTTCTAATAAACAAACTGTTTGTTGTGAAAATAGAATAGATACAGAAGATTATGATCAATTAAAAATTATGGAAATACATATTCACAAAAAAATGCTATTTTGCAAAAATATTCATTTTAAAAAAAAGGATCAGCATTAA
>CAJKLB_00610 Helix-turn-helix domain protein
ATGCACTTAATAGATATTATAAAAAACCGTAGAAAAAACTTAAATGTAACACAAGAAATGCTTGCAGATCTTTCAGGTGTTGGTTTACGTACGCTTAAACAGTTTGAAAGTGGTAAAGGAAATCCTACACTAGAAACGCTAAATAAATTAGGTAATGCTTTAGGAATTGAGCTAACTTTTATCGTTAAAAATATAAGTATTAAATAA
>CAJKLB_00615 Prophage ps3 protein 01
ATGAAAAGCCCAATCACAGGTAAAGAAATGATCTTGCAAACTCAGAAGAGTATTTTGTCTTTTCGAAAAGAAAAATTTGAGTACAATCACAAGAGTTATTTATGTGAAGATACTAACGAAACATTTACAACCACAGCATTAGATGAGTTTAATTTAAATCAAGTTTATAATCAATATAGAGACAAACACAATGTTCCATTTACTGATGAAATAAAAGAATTTAGAGAAAAATATTCTTTTAATTATACAGATATAACAAAAATATTAGGCTTAGGAATTAATAGTTATAGCAATTATGAAAAAGGAGAAGTTCCTAGTTTGGCAAATGCTACTTTATTAAAAGCTATCATAAAAAGTGAAGGAACATTAAAAGAATTGATAAAAGGTAATAATGAAATTTCAGAACTTCAAAGAGTTGCATTTTTAAAAAATATATCAAAAGTTAGAGAAGAAGAAGCGCTTAATAAAAGAAAACAAGAATTGATTAATTATGTTTTTGATTATAATTTTTTACCTGATAATTTTTCAGGATATAAAAAGCCTAATTTTGATAAACTACTTGAAATGGTCGTGTTTTTTACTGAAAAAATGCGAATACGAGTAACTCCTACGAAAATGAATAAATTATTATTTTATTCTGATTTTTTAAATTTTAAATTAACAGGTGTTTCAATAAGTGGAACACGTTATTTAGCACATACACACGGTCCAGTTCCTCAAAAATTTAGAACATTATTTGATTATCTTTCAGAAAATAAAATTGTCGATTTAGTTTCTGTTCAATATTCTGGTGGGTTTGTTGGTGAAGAATTTATTAATATTCCATCAAAAAAATTTAACAGCACTTTATTTGATAAATTTGAAATTGACATATTAGATGAAATTGCTTCAAAATTTGAAAATTACAATGCTAAAGAAATAAGAGATTTAAGTCATCAAGAAAAAGCTTGGATTGATAATGAAAAAGCCAAATTATTAATAGATTATAATTATTCTTTTGAATTAATTCACGTATAA
>CAJKLB_00620 Motility quorum-sensing regulator, toxin of MqsA
TTGGTATTATTTATCATAAAAACACGTTTTAAAGTTATTTTTACAAGTATATGTTTATCTTTGCAAAGAATTTCACACGTAAATATGGCGGATAAATCAGTTATAAAATCTTTTTTACAAGAACTCAAGGTTACTATAAATTCTTTAGGAATAATCTTTTCCAATCGTCCTAAAAATAGTATTCAGAATCTTGCAGATTTAAGTATTACCGCTAAAATGCGTCAAGAAATAATTTTAAATTTAGAAGTGCAAGACTACAGCGAAGGACCTTTAGATGAAACTCAATACGGAGGAATTGAAATGTGGGTTTTTGGAAGGGTTATTAAAAGTCAAGAAATTTATATCAAAATGACTATTTCAAAAAATACAGGCGGAGCAGTTTGCATTTCTTTTCATAAAGCGGAACATCCAATGAAATTTCCGTTTAAGAAATCAAACTAA
>CAJKLB_00625 Addiction module antidote transcriptional regulator, HigA family
ATGGGAATGCACAGTGATATAACACCGTTTGAAGCTACTCACCCTGGAATTCTTATCAAGGATGAATTAGATTTAAGAGAAGATATTAATCAAAAGGATTTAGCGAAAGAAATGGGTGTAAAAGCTTCATTTTTGAATGAAATTATTAAAGGAAAAAGACCAATAACAGCTGATTTTGCGATTATACTTGAGAAAATACTTGAAATTCCGACTAATTATTGGATGAAATTTCAAACTCAATACGAAATTGACAAAGCTAGAGTAAAAGAAAAGAACATTGAAAAAATAAAAAATATTGAAATTTGGGACATTATCAAAGAATATGTACCTATCAGATATTTTAAAAAACATAATTATTTATCAGAGACAATAAAAGAAGACATTAAATCGATCATGACTATTTATGGAGTTTCTTCAATTGACGGCTTGGTTAATTCGGCTGCAGAAAACAGATTCGCTTTTTATCGGAAATCTGAAAAACTCCAAATTGATGAAAAAAACATGTTAGCTTGGAGTTCTTTAGCTACATTTGAAGCTAATAATCAAGTAGTAAACACTTTTTATGAAGAAAACATAGAACAATTATGTATTCAGCTAAATCAAGTGTTTTTTAAAAATGAATTAACAATTGAAAATGCCAAAAGGATCTTAAATCAATATGGCATTAAATTCGTGACTGTTCCAAAACTTGAAAAAACACCTGTTGATGGATATTCTTTTTGGTCTAATGAAAATCCAAGTATCGCATTAACACTTAGACATAATCGAATTGATAATTTTGCGTTTACATTAATGCATGAAGTAGGTCACGTTGCTTTGCATCTATCTAAAAATAGAGAAACCGAATTCATAGATATATATAGAGAAAAAAGCGAAAATATAGCAGAAATTGAAGCCGATGAATTTGCACAAAAAAAATTAATTCCTGAAAAAATTTGGAATGAAATTATCGAAAAGCACCTTCCTATAAATGATGTCAAAATAATTAGATTAGGTAAAGAATTCGGAATAAATCCAAGCAATTTTACTTGGGCGTGTTTGTTATGA
>CAJKLB_00630 Plasmid maintenance system killer protein
ATGGAAATAAATTTCGAAAAAGATTATTTAAAAGAACTTTACGAAGAAGGTAAGGCAAAAAATAAAAAGTATCGCTTTCAGAAAGTAATAATTAGAAAATACAAGAACTCAATTGATAAATTGAGAGTTGCAGAAAAGATTGAAGACTTGTTCTTTTTAAAAAGCTTGAATTATGAAAAACTAAAAGGAGATAAAAAAGGGTTAGAATCAATTAGAGTTGACCAAAAATACCGAATAGAATTTATTTCTTCGGTTGAAGGAGAAGAACCAAATTGTATTACAATCTGCTCTATAGTAGAATTAAGTAATCATTACAAGTAA
>CAJKLB_00635 hypothetical protein
TTGTTGCTTGGATTAATTATAGTTTGGACTTTTGGTTTTAAAGATTTGATTGACTTTATCACTAGTCTTCCATTAAATTTGCTTGTTGGAATATGTGGTTTATTCATTGCAGGATATTATATCTCTTTAAAAATGGAAAAACTCATAAAATTCAGAAAATGGAATTCAGTTTTGACAGGAATAATTGGACTGATTTTGATTTTACTCATCGGAGTTTTAATTGGTTCTTCAGTTGGGTTTATTGAAGAAGGAATTGAGACCTTTGACAGAGAAAATGGAATTAAAAACGCATTATTTGATTACTATGTAAAACCATTATTTTGGATTTTTCTATTTGGAATAATTCCAACAGTAATTGTCGGAGGAATTTTAGGTTATGGAATTAAAAAAAACGTGCTACAATAA
>CAJKLB_00640 hypothetical protein
ATGCAGAAATTAATAATAATCATTTTCATTCTAATTTACAATCTGAATTTCGGACAGGAAAAAGTATATAAACTGATTTCAAAAACTGAAAATTCAGATATTAATTACAAAGCATTTAAAGATTTTGACGATTTTAAAATCTACAAAAATGACGGATTGAAAAAAGCGTTTAATCCAAAAAAAGGAGAAAATGATGTTTATGTATTCATTTCAGAATTTAAAGGAGATTCGTTCGATGGAACTCGCAAAACTTTTCACGATTATCTGATTTTAAAAGTTGACTCTAAATCTGATATAATAATTGACGGATTTAAATACACATTGGAATGGGCTGAACCACCGACAATATCTGATTTATATCGTGTGACTGAAAAAAATATAAAAATCAGTAATGGTTTGAAAATGGATTTGCTGAAAATGGAACTTGACAAAGATTATCAAACTGAATATAGAAAATATTTGACTGATAGCGGAAAACTAAATCTGAATTAA
>CAJKLB_00645 tyrosine-type recombinase/integrase
ATGTATCAAAAAAAAAGTAAAACCATTATTGAAACGGCTTTGGAAAGAGTTCCTCAGTTCGAAGTTCTTGTAGATAAACTTACGAAAAGTTTTTCAATTAACGGCAAATCTACCAAGACATTAACTAATTATTTACGATGTTTAGGGCATTTGGCTTTGTATTATAAAATTTCTCCTGAACTTTTAGAAACAGAAGCTATTGACGATTATCTTTATCATTGTCAAAATCTTCACAAAACACCTTCAGAAAGTTTTTTTAAGCATACTATTTACGGACTTCGCTCGGCTTATAAGGTGATGGGGATGGAGCAAAAACGCTTGCGATTACCGCAAATTAAACGACAAAGAAATCTTCCGATAGTTCTCAATAAAAAGGAAGTTCGGCAATTATTGGCGAGTCCCAAATATTTAAAGCATCGCCTAATTTTAGGTATGTTATATGGATGTGGATTACGTAGTTATGAACTTTGTAATTTGTTATTATCTGATATAGATTTCGAAAGAAAAACAGTATTCATAAAAAAGAAGAAAGGTAAAACAGATCGCTATGTTCCTTTGAGTGATCACTTAGCAAGAGGCTTGAAAAAGTATTTTTCTTCAGAAAACCCTAAAAAATATGTATTCAATAGTCAAGTAACTGATGGAGGTTTACCCCTGGGAATTACCACTCGTGGAATTTATTGGATTGTAAAGGAATCCCGATCAAAAGTAGCTACTAAAAAGAAATATACCGCTCATACTTTACGACATTCCTACGCTACACATTTATTAGAAGATGGCTTAAATATTATCAGCTTAAAAGAGCTTTTAGGGCATGCACATATTGAAACAACCATGGTTTATTTACATGTAGCTAATACAGGAAGCTCTGATAAATTTAGTCCGTTAGACACCTTATACAACAAGTAA
>CAJKLB_00650 hypothetical protein
TTGAATGTACCGTATTTCCATGTTGTTTTTACGATACCACATCATTTAAATCCGATAGCTTTATCACACCCGAAAAAGGTTTACAAAATTTTATTTGATAGCGTTTGGCAAACGTTAAGCACTTTTGGAAATAACCCCAAACATTTAGGAGCAAAAATGGGAATGATCGCTATTTTACATACTTGGGGACAGAATTTAAGTTTGCACCCTCACTTGCATTGCATCGTTCCTAAAGGTGGAGTAAGTAAAGTCTGGTTATTGGAAAAATGGAACTGGTAA
>CAJKLB_00655 GYF-2 domain-containing protein
ATGAATAAAGAGTTTTACTATTTAGACGGAAAGGAGCAAAAAGGCCCTTATTCGATTGACCAATTGAAAGAATTGAATCTCAAACAAGACACATTAATTTGGGAAGAAGCCTTTGACAATTGGAAACCATTAAGAGAAGTCGAAGAATTGAAAGGTCTTTTAAAGAAAACCCCACCACCACCGCCTATAATAGACACAAATGTTACCTCAAAGAAGGAACCAACTACAGAAAGTGAAAATGTAATTTTAGGTGATAGTAATATCAAGTTATGGACAACATTAAAAATCTTCTTTTTTAGCTTAATTGCAGTTGGATTAGCTGCGTTCGTAGGGTATAGCATTCATAACTCAAAAAAGACAGAACTTAAAAATAAGATTTACTCTAAAATAGACAAAGTGTTTGATGGCAAAACTGTAATTCTTGATGGACAGAATAGTCTTGCTGTTGGCAAGCTAAGAGAAACAAGCTATGACCCAAAAAGAAATAAAAAAAATGATGATATATTCTATTTTCCTGAATGGTGGGAACGAGAAAAGCTTTATTCTATTTTTGAAGCAACTAATGGTGGCTTCACCGTTAAGCAATTGACCCGTCAAAATGAAGACAGTTTTGATATTGAAACAAGCTACTCGGGTGACATGGGTTATAAAAAGTCCACAAGAAGATATGTTCAACCTGAATATATAGATCGGGGTTACGGAGAACGCCGGAAAGTTAGTGGCGGTTATTGGACTGATAACTATAGATTATCAGTACGAGAATGTTATCGTCAAGGATTTAAATATTTCACAGAAGAAGACAGAAAATCTCCAGGAGCATTTGCGCCAGGTAAATATATTGATATCACAAATTTCCCGGATATAAGAAATGATTACTTCTACATGGACAACACTAGACCAAGACAGTATTCTTCTTCAGGCATTTTCTCTGCCGAATGGGAAAGTAGTGGTGACCATGGAGCAAATATTAATAATGAAGATTGGGTGGTTTATTATAAAACTTATGGGAAGCACTATGAATTAACTGAAAACAAAAGTGCTACCGAAAAGGATTTACTCACTAAAATAGGAATTGGAGTAGGTTTTGTAATGTTTCTTTTGATTGTACTTCTGCTATCAAAACCAAAGTTTTTTAGAAACCTTGCTTTATTTGGGAAACGTTGGGAGAACCAATCCTATAATGAACAAATCCTGTATTTCGACCATTCATTTTTTGGTAAAAATAAATTCATTGAGATAATTAATGACACTGTATCTAAGGGGCAAATAACGATTAAAGACAGTGGCTCAACCTTAAATATTTCTTATCCAAACAAAGAGTTATTCTACAAAATAGAAAGCATTGAAAAAAACCGTTTGACACTTGTATCACAAAAGGATAACAGTCAGATTGAGTTTTTGAGAGTAGGTTATAATGAAAAGAATTCTACCAGTTCTATTGATGCAAATAAAACAGAGAATGAATCCGGCCGAAACGGCTGA
>CAJKLB_00660 hypothetical protein
ATGACGAACAAAGAGAAAATATTGAGTCAAGTTTGTGATTTTTTTATCACTTCAAACGATTTTAATGGAATCCCAATAACAACTTTATCAAAGAATACAGAAATAGAGTATTCGGAAACTATTGATATTTTAAAAGAATTGACTAAAGAAGGTTTAGTTTCTAATCAAAAAACTATTAATCCTCATATTATTGCACTTGGACATTTTGAGGAAAGTTATCAATTATCAGTTCTCGAAGACGCAAAAAACAATAAGACTGAAAAAATACAAAGTTTTGGAAATATAAATATAACATTTGATTCCCATTTGATTTGTGTTTATCCTTCAGAGAAACATTTAAAAGAAACAAGAGATACGTCTTCATTTTTGCAAAAACCTTATTCAAAAAGACTCGCATTAGGAGAATCACAACTAAAAGCTGCATTTTTCGAAATTGAGGTTTTAGATAATTATTTCAAAGACCCAAGATATAGTTTTGATTTTGAAGATTACTCTGGTCAAATATGTTGTGATTATGATGAAAACCAACAACCATTATTACCGAAAGAAGAAGACCAAATATTTTTAAAAACGTTTGGACTTGGAGTTAATGAAAATAAAGAAAGAGTTGCTGTTGTTTATTTATCATATTTAAGTAATCTAACATCTGAACATCAATTATATTGGAAAAGTAAGGAAATCGATAGTGGTTGTAAAATACTAAAAGAATATTACACAAATACGATAGAAGGAAATTGGACAACTTCTTATTCAATATTTTCTGCATTTATAGAAGAACATAGATTAATTAATGAAGTCTCTAACACTTTTTCTACAGAAAGTCTTTTTAATAAAACTTTTGAAAATGAAAAAAGACCAAAAGAGTTTACATTCTTCTTTATGCCGACACTTGAGAATTATCACAAATTTATTTCGTTGCTAGACAAAATGTTATCTGATAATATTAACCGTAAATTTTTTGATGGAAAAATAGAACTGTACGAACTTGAGGAATTATCATCTGGTCAAGTTGAGAGAAAAAATAAAGGAACTTTAAGATTATTAGAAGAATGGATTAGAGAAAACTACAACCATCCGGAAAATCAACTTTTCATTGATATTTTTAAGCCAATAAAAAAAGTTAGAAAAGAAAGACAAAGTCCACTCACAAAATAA
>CAJKLB_00665 DUF4062 domain-containing protein
ATGAAAAGATATCAAGTTTTTGTTAGTTCAACTTATAAAGATTTAGTTGAAGAAAGAAAAGAAGTTATTCAAGCACTTTTAGAACTTGATTGTATCCCTGTAGGAATGGAATTATTTCCCGCAACAGATGATGACCAATGGACTTTAATTAAAGAATTGATTGAAGATTGTGACTATTATATTTTAATAGTTGGAGGTAGATATGGTTCATTGAATAGTAACGGAATTAGTTATACTCAAATGGAATATGCTAATAAAATACAAATTCCAACAATTTCTTTTTTAAACAAATCCCCTGATGAAATTCCTGTATCTAAAACCGATAAAAACGCTTCAAAACAGGAAAAATTAGAAGATTTTATAGCATTAGCTTCAAAAAAAATGGTGAAATTTTGGAATACACCTGAAGATTTAGGTTCAGTTGTAAGTAGAAGTTTAATTAAACTGATTAAGACAAAACCAAGAATTGGTTGGGTAAAAGCCGACAAAATTAGTAGTGAAGACGCAAACATTGAAATAATAAAACTAAAACAACAAATTCAAGATTTAGAAAAAGAACTAAATACCCAAACTGACTTCAATCAAGAAGAATTATCAAAAGGAGAAGATTTGTACGAAATAAAATACGCTTACAGAACAAGTAAATACTCAAAAACAGAAACTGATAGTATTACTATAAGTTGGAATAATTTATTTGCTAAAACCTGTACTATTCTTATGGATGAAGCAGAAGAAAATGATTATAGAATTCAAATAGGTAAATACATTAAATTTTTAACCAAAGACAAAGAACCTAAACAAATTGAAAATCAGATTATTTTAGACCGTTTTCATTCAATTTTAATTCAGTTTAAAGCTTTAGGCTTAATTGAAAAAAGCATAAAAAAACGTCAGATAAAAGATAATAATACCTACTTGGAAATTAACTTCTAA
>CAJKLB_00670 hypothetical protein
ATGAGTAATAAAAATAAAGAACTAAGAGATGCTATTTTTAAAAAATACAATGGTAAATGCGCTTATTGTGGTGACGATTTAAAAAAAATGCAAGTAGACCATATTATACCACAGCGTAACTTTTTAGAATCTGTTGTTTATAGAAAGGATATTCCTAACTTTTTAAAACACTTGAAAAAAAATGATGTAAATCACATCGATAATTTAAATCCAAGTTGTGCAACTTGCAACAAGTTTAAAGATACTTTCAGTCTGAGTGCTTTCAGGAGAGAACTAGGCAACCAATTGAATAGAGCTAAAAAATATAGTAGTAATTTTAGGTTTGCATTAAAATATGGTCAAGTCAAAGAAACCCCTACTGAAATTATATTCTATTTTGAGAGATGCGGTTTATGA
>CAJKLB_00675 hypothetical protein
TTGGGTGTTGGCTACAATTTAAAAAAAACTGCCGAATTAAACGAATATAAATTGAATATTATGAAAAAATTATTAGTACAATTAACCTTTTTATCAATGATATTATTTGGTTTTATAAGTTGTGAAGAAAAAGAAACTACGGAATTGAAAGAATCCATTTTTGCTAATTCTTCTGACGGAAAAATTATATATACATCAGATGAAAGATACTATTACTATAAGGTAGGAGAAAAAGTTTATGTAGATAAATGGGAATGTGGAACACATAATGGAAACACTTTGTATACAGGCCCTAGGAATGGATGCTATTATATAAATTCAAATAGTAATAAAACCTATGTAGATAGAGTAGAATGTAGTTGTAATAATTAA
>CAJKLB_00680 hypothetical protein
ATGAAAAAGAATATATACATAACCTTTTTAGTAGTTTTTAGCAGTATTTTCACTTTTTCTCAAGAAAAGACAGAAATATCTCCAAAAAAGAAATTAGAAGAACAGACTCGGTTATTAATCTCTCGAGTAAATAATTACAAGAGTTTGTCTTCTTTATTAGAAATGTATGGTTCAGAAAGAATAAGTAAGATGAATCATCTTTTTAAATTTATTCCATCAATTAATCCATTAAATCCAAATAATAATTTAAGAATTAGTTCCGAGTACGGCATTAGGTATCATCCAATTGAGAAAAAACACAAAAAACATCATGGAATTGATATAGCGGTTAGATTAGGTACTACAATTCATGCGACTGCGAATGGAACAGTAAAAAAAATTGTTTTTTCAAATAAATCATATGGAAATTATATTGTTTTAACACATGATTTTGGTTTTGAAACTAAATATGCCCATATGTCAATATGTCAATAA
>CAJKLB_00685 hypothetical protein
ATGTCAATAATATTCGTTTTAAACAAAGGTCAGAAAGTTGTTTTGGGTGATATAATAGGAATGGTAGGAAGTACAGGTAAAAGTACAGCTAATCACCTCCATTATGAAGTAATTAAAAATAAAAAACATTTAAATCCGAATATTTTTTTAATTTACTTAAAACGTATTAATATTTTAATAAGTACACTTTTTTTACACAGCGTAGATTTCATTAATCTTTAA
>CAJKLB_00690 hypothetical protein
ATGAATATATCAACAGCACAATTAGAAAATGAAAAAGGTTTTTCAATAATTAAAAACAAAATTAAACTTAAATTTAAAAAACAATTTTCACCTTATCTTGAAAAAGAGATACTAGGATTAAATTTAGAGTTTTATAAAGGAACTAATGCAAAGTATAAAAATGTTCCTGTTATTAGTTGGTATTTGAAAAGTGAGCAGGAATTAAAAGAAATAAGAGAAAAAACGTATAACGATCTTTTTTTTACGGAACTTATTAAGGCGCTATCTATTAATTATAAAGAAAATTACCAAGAATTTGACCTCAATGAAAAAAGTGTTATAAAAGGATTCTTAAAATGGATATTATCCTACACGGATTACGAAATAAAAGTAAGTAAATATGTTTCAGTATTTGCAGATACTCAAGGTAATAAAATAGATGTCAGAAAGAGAGCTAAAGAGTTTTTTATTAATTTAACGAACATCGGTATGCACCATGCAGAAGAACATTTTATCTTTTTGAAAGAAGATGTTTTTTATTATAAAATACCAACTTATCAAAAAACAGTACCTTTTATTCAAGGAAAACATACAGATATTAGAGAGCTAATAGTAACATTAGAACATAACTACAAATATATTCAATACCATTATGGTGAAATGTCTAATCGAAAAAGAAAAGAAAAATTAAAATTACCTCAAAAAGAATTTAAAATCCCTCCTTTATTTAAATCCAATAAAAATAAAAGGACCTAA
>CAJKLB_00695 hypothetical protein
ATGGAAAATAAATTTAGACCACTTTTAGAACCAGACTCTAACCTTCGAATTGATAGGAAGTTTGGGTTTAATATAACCAACTTTAAAAAGTTTGGAAGAGAAGAAGAGCAGCTATTAAAAGACTTAATAGTATATATGAGTTCTTCTTTTCAAAAAAATCTTTTTGGTATTATAAGTTTTGATTTAGATCTTTTTTGTAAAACAATGAAACATACTAGAAGTAATCTGTTGCGAACTCATCCAGATCCTATATTTTATAAATTAAACAATGAAATAACGCAAGAGGAGCATCTTAGGTTAGAAAAAAAATATGGTAATAATAGTAAATTTAGAGTATGGAATAATAAAATAGAAAATGCTTTTTTGATTCTTCAAAGCGAAATGTTTTATAAATCAAACGAAGTATATAATGAAAATATCACTCAGATATCACATAGTAATTTCACCTATCTAAAAGAGACTTTTATACTCTTCCAAAAAGTAAATAAAACATATAAAATATCGTACCAAGTATTTACCTAG
>CAJKLB_00700 hypothetical protein
ATGGATTTAAAATATTTTTTAAGTGAAATGGAAAATTTCAAAATGAGTAATTCTAATTACATTATAAAACCCGAAGATATTCAAAGTGCAGCAGAGCACGCTTATCTAAATTATTTAGATATAACAGCACAAGGAAACACCACAGAGATTGCTAAATTAACTGCGACAAGTAGTGGGTTTAATTTTCTTTTAACCAAGAAATCTCTTATCTAA
>CAJKLB_00705 hypothetical protein
ATGGCGGAAGAACGTGTATATAGAAGTATTGGAGGGTCTAAACAAGAATATGCAAAAGAAGAGTTAGTTGCCGAAATGTTTTCTTTAACAGCTGCAAAACCCTTTGGAGTAATGCCCTCTTTTAACCAATCATCAGATTATATAAAAGGATGGTTAAGTGCTCTTAAAAATGATAAACAATTTCTTTTTAGAGCAAGTTCTTACGCAGAACGTGCTACCAATTATTGTATGGAATTAGCCGGGCTAAAACCGATACTAAAATTAGAACCACAAATTAAAGTAGATAATACAATTGATATTGATAGAATTAAATTTCCGTTTTATGGAAAATCTAAAGAAGATCTAAAACCATACTTTGAAGATTTAATTAACGGTAGAGTAAGTAAACATATTACAAATTTAATATCTCCTAGAACGAATAAACCTTTCACTGCTAAAGTAAAATTACGTACTCAAAATGGTGAAATAAAAGTGAAGTTCTCTTTTTTTAAAAACCGAGAAAATAATAGAAAAGAGAGCAGAGAAAACAACAAATAA
>CAJKLB_00710 hypothetical protein
ATGGTATTTAAAAAAACTAAAATTGATTATTATCAGCAAATTACAGATAAAGTAATTCAATATATTGAAGAAAACAAAAACACGCCCTGGGTTAAACCTTGGAAAAATATTTCAGTTAAAAATAACAATAGCTTTAATTATTCGGTTAAACCTTATAATCCTGTTACCGGGACCATCTATAAAGCATTAAATGAAATGTCTTTGTCGATGGGAGTAGCGGCAGAATTACTCGATAAAGATCCTAGGTTTTTAACTTTTAATAATATTATTGATGCAGGTTTTAGGCTGAAAAAAGGAGCAGAACATAAACCTATTTTTTTTATGGCTCCTGTTCTAGTTAAAGATACTACAAGTGAAATTCTTGCAAAAGAAAAAACTACGCTAAAAGATACCGATAAAAGTATCGAAACAAAAAAGTTGGCTTTTACCTCTAAAGAATATAAAGTTTTTCATGCAAGTGATATTATAGGAATACCTCCATATGAAATTCCTAAAGAATTTAAAGATCTTCAAAATGAAAGTGTAGATTTTCAAAACATTAAAAAATTATTAGAACATAACGATCTTAAAGTTTATTCGGAGGAAATCGAGCTTTTTACACAAAAGGAAAAGATTTTATACAAATGCCATTTATCGATCAATTCGAAAATAAAAATGCCTTTTACAAAACGCTCCTACATGAAATAG
>CAJKLB_00715 hypothetical protein
ATGATATTCGACTTTAAAATAATCTTTCACCCGAAAAATAAGAAAACAAAAACAGTTTGTGATATTATATTTATGGCAAACGAAATAGCAGTTATAAAAAAAGATCTAAATGCTATTTTTAAAAACAAAAAATCTAAAAACACAGATACACCTTGTTTTTCTGTAGCTTTAAACTTATGGGCTAAATATCCCGAAAACATTGATTTTTCAAAAGGTAAAGAAGTAAATAGTAATAGTCTTAGTAATGAATATAAGGAACTTATTTATACAAATATTATTACTGAAGATGATTTTTCACATGTAGCACTTACCCAACTATTTGATTTTATTATCAATAAAATTAAAACAATGGATTTTCAATTATCCACTTTTGTGAAAGAACTTTTAGTAAAAAAATAG
>CAJKLB_00720 hypothetical protein
ATGAATATATTTCTGAGACTATATTTAATATCCGCAAAAGTACTTGGGCTTATAGCAAAATCTATAAATCTCTTGAACCAAAGTTTTATAAAGGTAAAAGTGGCTATGGAATATGTGAATAATGAAGAGTTTAGAGCTTTTTATAATGCAAACGAAAATGGTTTTATAAATAAAAAGGATGTTCATACAACCCAACAATTAAAATGGTTGCAACTATATGAAAAATCTAAAAATGGAAAAGCAGACAAACTAATTACTTCCAAAATTAGAAAATCTAAATATCTAGATAGTCTGTTGAAAAAGGAAATTGATATAAAACCAATTGGAAAAATCACCCTAAAAAAAGAAGGTGAAATTTTAGAGGATATCACTATTGGGTATAATGAAAAAAAGAATACAATGGAAGTAGCGACTCAAAATAATGAAGGATATAAAGTTTGGAGAACGCTAAAAGATTCGAGTATCAAAGAAGTATTAAGCAATCAACTTAGAGGAGAAAATGGATTTAAAGGAGTGGTATTTAATGCAAAAATGTTTGATATGGATGAAAATAAAATTCCAAAAAAGAATCAACTATTTTTTGCAGATAAATTTGATAGCATTGTTGCCAAAGCATTTAATAGTAATCCTCAGTTTCAAAAAAATATTCCAAATATTCCCGATGATTTTGATGAAAACAAAGAGAATTATATCGGGCAAGTTTTTAATATTCCTACAGGTAAAATGAATATTGAAACGACTAATGAAGTTTCTTTTGTGCAAATGGAATATAGGGGTACTGATGTAGGAAATCATAATTTTAGACCTCTGTTTGGAATGAAAAATAAAAATAAAAACATTTTTATTAATGAAACACGTTTTAATAAAATAAATAATGATCAATATATAAATGTTGTATCTAAGTTCGATAAACAGATGTTTTTTGGATTGAATACTAAAAAAGGAACTATTCATTTTGGAATAAAAGGAAAAAATAATACAGTTACTTGGCAACCGGCAAAACAATTTTTTTCTGATGAAAGCTTTTCTATTCAGAGAAGAAGTGCCGCTAGATTAAAGCTAGTTAAAAACGATTATATCCTAGAAAATAATGCTGTTAAACTAGATAGTAAATACTCTAATTTACAGATAAAACACCATGCAAATGGCAAATTAATGTTTATGGAAAAGGAAAAAAAATCTAAAGGTGGGAAAAAGAAATACGCAACCTTAAAACAACAAGATGCAATTTTATTTTTAGAAAAATATAAATATAGTCCGAATATTAATTCTATCAAACAGAAACTCTATGAGATTTCTAAAATAATGGTGAAATCAGCTACGAAAAAAGAAAAAACAATTACAGTTAAAAAATCAATTTCTAAACCTCTTAAAAGATAA
>CAJKLB_00725 hypothetical protein
ATGATTCTGCCCTGGTCTACATATGGTTATAGTGCATGGGCTGATCAAAATAATTTAGTATTAGGTCAAGTTAGAGTCAATGAAAAATCTAATGAGATTACAGCGATTCCAGAATTACTTGATACTTTATGTGTAGCAGGAAATATAATTATATTAGATTCAATCGGAACACAAACCAACATTACAAATTATATGCTCGCTGTGAAAGGAAATCAGAAGCAACTACTTGGAAGAGATAAGCATGAGTTTAAATTTTCAAATAGCATAGAAATAGATATTGATCATGGACATGGAAGAATTGAAACCAGAAAACGCAGTGTTATTTCTAGTTTTAAATTTACTCAAAACACAGATAATAAATGGAATAGTCTGAATCAAGTTATAAAAACAGAAAGTATAAGTGAATTCAAAAACAGTGATAAACTATCAGAAAAAGTAACTAGACATTATATTTCTAACTTAAAAGATACAGCTGTAAATAATCAAAGTCATATTCGTTTTCATTGA
>CAJKLB_00730 hypothetical protein
TTGAAAAATGAAAAAATAGAGAAACAAAGTATTACAGGAAAAAGACTTAAAGTCGGTTGGAATGAAGTATATCTATTAAAAGTACTGAATATAATTCATGATTACAATGCTCAAAAATTAAGTAAGCTATTTCCACAAAATTTAAACCTCGATCAAATAAATCGAGGTTTTTTTATGTGTTTTTAA
>CAJKLB_00735 hypothetical protein
ATGATTAATAAAGAACAAGAAGTAAAAAGAGAGGCGAGAAAATTATATTCTGAAAAAAAATATGATTTAGCTTTAAATACTATTTTAGAACTAGATATTACAATTGTAGAAACTTTTTTAATAAAAGAAAGTAAAGCTAACAATAAGTGGTTTCAAGATTTTTTATTTTGTGATAGTATTGCAAATAATGAACAACTATTTAAGCGATTTCTAGATTTTTCTAGAGTTGATGAATTGTTGCACGAACATTTCAAATGTAAATGGAATGCTTCGGATACTATTACACCTATATTTTTTCAATTACAACTAGCAGAACAATCACCTGAACTTTTCGTTAGGATGATTCGTGTTTCTCAAACTTTTTTAAAAAATACTTGGTATACAGTATCTAATTTAGAGTCTAAATATTTTAAAGACCATCAATTAGTTTGGAAACATCTTCAGGAACAAGAAGGTGTTTTATGGAATAAGGTATCCAATTGTTTTGATGACTGTATTGGTAAATACGATGCGTCATATATTCTAGTAAATATGGTTTTTATTTTAGAACAAGATTTTATAAAACACCCTGCTTCATTAGATTTTTTAAGTCAGATATACAATGCTTTTATTCCCACATTACTATCAAAAATTCCCAAAAAAGACGGATTTAAACAATCAATAAAAGAAGATTTAAAAAATATAATTAAAGAAGACCAAGTTAGTGTAAATGTTTTTTCATTATATGAGGCTATTTTTAATTGGAAAGTTTTTATAAACACATATCTTGATCCATATTGTTATGACTTAAAAATAGAACCAAATAATGAAAATGGTCTTATTTCATTTAATCGTTCATCAAAAGATTATTATAAATGGGAACTTGACGGAAAGAGATATGAAATTAATAGGTTAGATTATCAATCTGATGCAATTCAAAATATTAATAATAATTACAGCGACTTATCGAGGGAATTATCAAATAATGATATAGAAAAAGATTATGAACTTAATTGCCGACGTGATTACTTAGCTTTAAATAAATTTCTAGAAGATTTTAAATTATCAAAGTTCCCTGGAGGAAATAACCTTGATTCAATTAGATTTTTTCAACCACTTATATCAGCTTCTAATTATTATAAAAAGGTTTATGAAATATTTCATTCAGAATATAATAATGGCAAAAACTTTTTTTCAAATTATAATAAATTAATTAAAGATTACTTACATCCATTTGAAAAAGAAAACTTTCCATTTATATTTTCTTCTGTTGACGAATTTTATCATAGGTATGATACTAAGTCAAAAAACGTAAATGATTTAAAAACGAAAAAAACAATATTATCAAATCCATTTTCTTATAGTATAAAAACAGGTAATTCTTTAGATCGTTTTAATCTTAATTATAATGTATTTAAAAAACCATTCTTAAAAATAGATAATTATATATTTACCCCAACATTATTTTTAGCGAAGCAAGATTGGTTTTATTCCTTTACTCAAAATGCACTTGAGCGTTTAGGTAATAAAATTAATGATAAAGTTCGTAAAGAATCATCTACTAAAATGGAGTATGATTTAAAAGATGTTTTTGAAAAAGCAGGATTTAAAACAGAAATATTTGAAGGAAATGAATTTTCTAATAATGAAGGAGATGTAGATCTTAAAGTAACAGATGGTAAAGATGTTCTATTAATTCAATTAAAAAGAACAAAGCTTAGGCTTACTTTAAAAGAAGCTTATTTTGAACATATTAATACTGATAAAAAAGCAAGTCGTCAAATAAATAATGTAGAAGAGCATTTTACGAATTCAAAAGGAAAAATATTTAAATGGATTGTTACGACTTCTTACGAGAACGTTTATACAAGTATTCAAAATTGTTTAAAAGTAAATTATTTTGATTTACTAGAAATATTGAAGCCTTTAAAAATTTTAAAAAATCATTCTGTTAACGATTTAAATAAAATAATAGCTTTTGATTCACAGATTAAATATGTTATAGAGTCTAAAGCTGTATTAAATCATCTTAAGGATAATTATAAAATATATGATAGTATTAATATTCCGCTTCCATTAGTTGATCCAATAAAGTATAGAGAAGTTTTATTTAGAGTTGATAAAAAAAATACAGATATACAGTTGTATGATCAAGCTATGGTATTCGATAGAAATGGCGACTATTTACAAGCAGAAATATTTTTTAAAAAGTATCTAAAGAAATACCCTAACGATTTTGATGCTTTGGCTGATTTGGCAAATGTTTTAGCTAATCGAAAATGTTTTGAGGAATCTTTAAATTACTATAAAAAAGCTTTAAATATAGTTCCTAACGATTTATTTGTTATTATAAATTATATTCTAATTTTATTTCAAGTAAGAAAAACAGAAGAAGCATTAACACTTTTAGAAAAAATAACAGCGGAATATTGGTTTGTAGATCTTCAAATTTTGAATTATCTTGAATAG
>CAJKLB_00740 hypothetical protein
ATGAAACATTTAGAGGTGAGCCAAGTAGAATTTAAGTATACAATTTTATCTAACGGTGTAGATGTTTTTCCTGAAACGCTTGAAAATTTAAACTATAAAGCCGAAGTTGAAATAAAAGATAATGAAGAGGAGGGGCTATTAATAACAACTAAAGTTAAAAAAAACATAGTATTAACAACTAAACAAGAAATACTAAAAGACAATCAAACAGGCGTATCTTACAAAAGTCTGTTTGGAGAGTATTTAAAAGGCGCTAGAAATATTACAATTCAAGATCCTTATATAAGATTACCATATCAATTTAAAAATTTAGTAGAATTTTGCTTAATGTTATCCGATAACAAAGCACCAGAAGATGAAATAAATTTAGAGATTATTACTTGGAATAATGAAGAGTTTATAAGAGATTCTATATTCAATTTTGAAGAAATACAAGAAAATGTTGCTACTATAGGAATTCATTTGACCTATCGTTTAGAAGAGCATCATGATTGTTTTATTGCTACAGACAACGGTCGGAAAATAACATTAGGTAGGGGCTTAGATATTTTTGAGAAAATAGAAGGTAGATTTAATGTTGCAGATATAGATCAAACAAAAAGAAGATGTAAATCTTGTGAGTTGACTTATTTTAAAATATAA
>CAJKLB_00745 hypothetical protein
ATGGCTAATCAAAGTTTTAATAGAGGAAAGGAAACGTATCAAGCAACAGCTTCTATGGCATTTGTAGGTAATACAAAGCACAACGTACCTTATATGTTAAAGAATTCTCATTTATTTGAGTCTATACCAGAAGGTTATTTAAAAGGAGCTTTTTTAGATAGAATGCATATGTATATTCCTGGATGGGAAGTTCGTATTTTGAAAACAGCAGTATTTTCATCTGAATATGGGTTTATTGTCGATTATTTGGCGGAGTTACTTAGAGAGATGCGTAAATATGATTTTTCGTCACTTATGGATAAATACGTAACGCTAGATGGATCTTTAACAACTAGAGATAAAACAGCTATTAGAAAAACCTTTTCAGGTTTAGTAAAACTAATATATCCACATCAAGAAGTTTCTGAAAAAGAAGTGTTAGAGCTTTTAAATTTTAGTATAGAAGGACGTAAACGTGTAAAAGATCAGTTATATATTATTGATGAAACATTTAGAGGTGAGCCAAGTAGAATTTAA
>CAJKLB_00750 hypothetical protein
GTGATTAGAGATAATTATGTACACCGTTCTGACTCCGAAGTTGTAAAAGCAAAAATAAGAGATCGTGGAAATTATAAGGTTATTGATAAGATAAGTGTTTCTCTTAATGATAAAGCAAATATATATGAAGCAGAGTTTGCTAGTCTAGGTTTAAGAAATGTTCCGATTGCAGATAAAATGGTAATGGAAAACCAGAAATTATTGAGTGGCGGAGGTGTTTGGTGTATTCTAAATATAGGTTATTCTCATGCAGATGATATTTCTATGCGTTGGATTATTATAGATATTAAACCGATTCAAGTTTCTAACGTTAATTTAGATGAGTATGTTAATTTAAGAAATGAATTTACAACAGATGAATGGCTAGATTTATTGATGCATAGTATTGGGTTAAACCCTAAATATTTTAATAAGCGTGATAAGTTTATCCAATTATCTCGTTTAATTCCACATACAGAAAATAACTATAATTTTATTGAATTAGGACCAAAAGGAACTGGAAAATCGCATATATTTTCAGAGTTATCACCACATGGTGTTTTAGTATCTGGAGGAGATGTTTCTAAAGCTAGACTTTTTGTAAATAATTCGGAAATAAAATAG
>CAJKLB_00755 hypothetical protein
ATGAATTTAAAAGAAAAAATATTAGAAAATTTTGAAGGAAAAGTAGTTCGTAAAGATTTAACTGCATTGGTAAAAGGAAGTAATCCTGTGCCTGTTTATGTGTTGGAATATTTATTAGGACAATATTGTGCTATTGATGATGATGAAATTATAACTGCTTGGTATAGAAAAGGTTAA
>CAJKLB_00760 hypothetical protein
GTGTTAAAATTTAATGTTTTACAGGAGAATGAAGTTTCTCGTTTAGAAAAACAAAGAACCATTACAATAGCCTTGTACAAAGAAACAACTTTAGTAACCAATATTGTTGAAGTTGTTTTAAATAGTACTTCAGAAGCACCAAGTGATCGTTTGAAAAATATAGAATTAGTATTAATACCAAGCATTTTCAAACGAAAGTATTTTTAA
>CAJKLB_00765 hypothetical protein
TTGTCTCGAATAGATTTTAATTACAAGAAAATTCAAACACCAAAACAATATGATTTCTATAATACAGAAGTTGCAGATGTAAATAACAAATTAGTCGTTATTATTTCGGATGCAATGCGTTATGAAGTAGGAGTAGAGTTGTTGTCTAAAATGCATGGAGATGCTAAAAATACGGCAGAAATAAGACATGTATTGGCATCTATTCCATCTAAAACAAATGTAGGGATGGCACAATTATTACCAGGAAAGAAAGAGTTTAACCAAGGTGATATTTTAAGTGATGGTATTTCTACAGTAAGCAGTAATAGAGCAAAATTGTTACAAAGTTATAAACCGAATGCGCAAGCGGTACAATTTGAAACGGTAAAAAATGCAAAACAAGCAGATAATAGAGTTTTGTTTAAAAACGACTTAGTTTATATTTATCATGATGTTATAGATGCAACAGGAGATAAACGTGTTTCAGAACACAGAACTTTTGATGCCGTAAAAGATGCTGTTTCAGAATTAGAAAGGTTTATTAAATTACTACACAGTTCTTATGCAGTAACGAATGTTTTAATAACTGCAGATCATGGTTTTTTATATACTGATAAAAAAATTGAAGACAAAGAGTTAGAGAAATTACCTAACAATACGTTAATTTCACACAATAGGTTTTTTATAACAAAAGAGCATCAAGAAAATGAATTAGGTTACAGTATTCCTTTAAAGCAAACAACAGTTTTTACTGATGATTTATTTGTAAATATTCCGTTTTCGGTTAATAGATATAGAAAAGTCTGGTGTAGGACATCAATTTGTACATTGTGGAGGAAGTTTACAAGAATTAGTAACTCCGTTAATAGTTAG
>CAJKLB_00770 hypothetical protein
ATGATATTAGAAAAAACCAAACAATCTTTTGCTGATTTTCCTGGGCTAAAAATATTGTTTCTATTTGATGAAGCAGAAGAATTTTTAGAAGATGTGCAACAAATAAATTCATCAGAATTTAAAGTGATGTATTGGGAGAACAATCCTTTTGTGTTAAAATATCAATTAACACACGAGTTGCAAAACGATAAAGTGTTGTTGTATTTGAATATGCCTCAGCCAAATTCTCAAGAAATGTATCATAATTTTCCTTTAATGGGTTTGTTGTTGGCAAATAAAGAATTGCAGTTAGACAATGTAGGTGCTTTTATGGAGGAGTTTGGTTTACAGCGACATCAAAAAAGTATGTTGTCTAAATACATGACGGAATTAAAATATTCGAATGTAAAAGAGGTTGTAAAACCTATTTTAGTTTCGGGTAATTTTCAAGAAACAAAATTACAGCAAGGTTTGTTGTCTGCCTTTTTAAAATTTAAAAACGTAGAAAATTGGGAAGTTTTAATTGCGAAATTGTGTGTTTTATCACAAGAAAAAAATGAAGTATTTTTTAAAAGAGTACAACAAAAAATAAAAAGTACTCATTTAGTTGATATTATTTTAGAGAAAGTAAAATATTATACGGGTTGTATTTTAAAGTCAATAATTGCTGAAGAATTTTTACAAGTAGCAAGAAGTTTATTTTATAATTATACCATGCAAAATAGTGGTTTGATAAAAAATGATGCGTATGCAAGCTTAAAAATAACAAATACTAGCCAGATAATGGCTATCAATCAATTTTGGCAAGTAGTAGAAAGTAATGAATTAATAGTTGCTGATTTTAAAGAATTGTTAGTTGTAATTGAAAAAGATATTCAAGGAAAAAAATTGTTAGCTACTTATGGATTGGAAACAAATTATGCTTTTTATTCAAAGAGCTTAACATGGGCAATTTTAGAACAGTTACAAAACAAGATTGTTTTAAATGATAAAAATGCTTTAAAAATAGTAAACAATTTAGCGTTAAAACAAGAAATAGAAGGAACAGTTAAAGAAACTGTGTTGTTTTTAATAGAAGTATTAAAAACAACGGTAGCAATTAATAATATACCGACTTATATTTTAAATACTCCTGAAGAGTATATTGAGTATTATACCAACAAAGGGTATAAAATTGATACAAATTATAGACGAGCAATTTTATATTTAAGTAAAATTGATATTGTAGAAGTTCCTGAAAGCATAGCTTTAGAAATGCTTAAAAATAATTTGAATAAAAGCTATAATAAGCATATAGATAAATTAAACAGGCAATCGGCTAGAATGTTTGTCTCGAATAGATTTTAA
>CAJKLB_00775 hypothetical protein
ATGTTGAAAATTCTTAATCCTACAATTAATTTTCAAGTTGGTAATTTAAAAGCTTTACCATTATCAAATTTAATATTTGATAATCAGGATATTGATGTTGTAGTTGAGGAAAGTAAAAAAAAATCAAGAAAAGATTGGGATTCCAGAGAAACCTCTTGGGATTTTGAACAATCGCCATTATTAAATAAAACAACTACTTTAGAAAGTGCCTATGCAACTTGGGAAGAGGCTGTAAGCAAAAATTTCTTTCAATTACATAAAAACGAAGAAGAACTCAACCGTATTTTTATTGATATTTATGGTTTACAAGATGAGTTAACACCAGAAGTAGCTTTAAAAGATATTACTATTTTACAAGAAGAACTTGCTAAAAAAGATTTAGAAAAATTAGAAGAAAGTTTTAATAATAATGGTAAAGAAGCAGTTCGTTTACCAATAAACCAATCCGAAGTAATCAGCCAATTTATAAGTTATGCTATTGGTTTATTTATGGGTCGTTATCGTTTAGATAAAAAAGGTTTAAACATTGCGCATCCAAACCCAAGCGAAGAAGAATTAGAAAGTTACAGCTACAACAATGGAGAAGTTATTATAGATGAAGATGCTATTATTCCATTAATGGGAACTGCTTGTAATTTTCCTGATGATGGATTGCAACAAATTTATAGTTTGTTAGATACGCTTTGGGGAGCAGAAACTCGCACGGAAAACATCAACTTTATACAAGAATGTTTAAACAAAGATTTAGAGAGTTTTTTAGTAACCGATTTTTACAAATATCATTGTAAAAAGTATAAGAAAAAGCCTATTTATTGGTTGTTTTCATCTAAAAAAGGCGCTTTTAAAGTGTTGGTTTATATGCACCGAATGAATGCTTTTACAGTAGAGAAAATACGTGATAATTATTTGTTAGAACATATAAAAAATGTAGCTTCAGAAATTACATTCTTAGAAAATAACGAAGCAAATTTAAACACTCAAGATCGAAAGAAATTAGAGCAGTTGCGTAAAAATTTACAAGAATGTTACGATTATGAAGCGGAGTTAAAAACAGTAGCAGACAATCAAATTACTTTTGATTTAGATGATGGCGTAACGGTAAATTACAAAAAGTTTGAAACTATAATCGCAAAGATTAAATAA
>CAJKLB_00780 hypothetical protein
ATGCTACAAGCCGATGGTTTTCTACATTTATTAAATACAACAGATGCGATTTCAGATGAGGAGTATCAAAAAGTAGAATTGATTGGTCGGTTGTATCAGTTTTATATTTCTGAAAAGAAAGATGAAGTTTTTGCATCCTTTAAAAAAGGAAAAAAAGCCGAAGCAAAAGATATTCCTGCTGCTACACAAATTTTTACGCCCAATTGGATTGTAAAATATATGGTGGAAAATACCGCAGGTAAAATTTGGTTAGACAAAAATCCAAATTCGAATTTAAAAAATGACATGAAATATTTGGTAGCAAACGAAAATCAGGCTACTGCAACACCGATTATTTCTAGCATAGAAGAATTAACACTAATTGATCCTGCAGCAGGATCGGGGCATATTTTAGTAGAAGGTTTCGATCTTATTTATAAAATGTATCTAGAAGAATACTACACGCCAGAGGAAGCCGTAGCATCTATATTGAAAAATAATTTGTACGGTTTAGATATTGACGACAGAGCCGCACAATTAGCAACTTTTGCAATTTTGTTGAAATCAGCAAAAGTATATCCTGCTATTTGGAGCAAAAATTGGCTACCAAATGTGTATGAAATGCCTGAATCCGAAGAATTTAGTACACAAGAAATTAAAGACTTTTTAGGCGATAAAGGTATAAATTATCTAGAAGAGTTAGAAACCGCTTTATACTTAATGAAACAAGCTAAAAACTTAGGTTCTGTAATGAAACTAACGTTAAGCGAAGAAGCAAGAACTTTTATTGAGCAACGATTTATTACTCTTAAAACGGCTGAATTTAGAGATTTTACTCTTGAGTTTATTTATCAAAAAATAAAAAATTACATTCCTGTTTTATTAATTTTAACTAAAAAATATACTTCTGTAGTGGCAAATCCGCCGTATATGGGGCAGAAGAGTATGAATGTTGATTTGAAAAATTATGTAAATGCAAATTATCCATTAACAAAATCGGATTTGATGACTATTTTTATGGAAGTCATCCCGAATTTAACCCAAGATGATTCTCGTTTTGCATTGATTAATTTACCTTCTTGGTTATTTTTATCATCATTTGAAAAAATCAGAAAAAGCTATATTGATAATTTTACGTTCGATAGTTTATTACATATGGGACGTGGAATTTTTGGTATCGACTTTGGTTCTGTTGCTTTTGCGATAAAGAAAACAAAATCTGAAAATGCTATTGGTAGTTATTTTAGATTACACGAACGTAATTTTCAACATGTTTTATACAAAGATATTGAGAAACTATTTTTATATAGTAATGGAAAAGAAAATTATAAATATGACTTTAACCAATACAGAGGCGAAGAAGGAATTACTGAAATTCGAGAAAATGGAACTTTAGAAGGTAAAAAACTTTTTTATCCAAACATTCCACAAACCAACTTTTCTAAAATACCAGGAAGCCCTATTGCTTATTGGGTAAAAGAAAATCTTCATAAAGCATTTGGTCTTAATAAGGTTAAAGATTTATGTGATGTAAAACATGGTATGTCTACAGGAAAAAATTCTAAGGTAGTTCGATTGTGGTCTGAAATTTCATTTAAAGACTTAGGTCTTAATATAAAAAATCATGTAGACTCTAGAAAAGAAAATTACAAATGGTTTCCGTATAATAAAGGAGGGGCTTTTCGAAAATGGTATGGTAACCAAGAATATGTCCTAATGTATGATAAAAAAGGTTTGGACTTAATGAAATCATTTAGTGGCTTCAGATATGATGGGAAGAGCCATTATTTCCAAAAAGGAATTACGTGGTCATTTATTAGTAGTGGAAGTTTTGCTAGTAGATATACACCTGAAGGATTTGTTTTTGATGTTAGTGGGTCATCATTATTTTTAGATGATGTTAATAAAGTACTCGGGTTTTTTGTGTTCAAATGTATCTTACTATATGTTGAAAATTCTTAA
>CAJKLB_00785 hypothetical protein
GAACCACAACTAGAAAATGCAACTGGTTTAGAACACACGCCTGTAATTTTACAAAAAGCTAGGCAAGGTAAAATTGATTTTTTAACTGCGGATAAAAAAAGAGCTTACAAAAAATATTAA
>CAJKLB_00790 hypothetical protein
ATGACTAAAACTGCTGATTCAGTTTGGAAAGAATGCTTATCTTTTATTAAAGATAACATTAAACACCAAGCATATAAAACTTGGTTTGAGCCAATTAAACCTGTTAAATTAGCTGAAGAAGCTCTTACAGTTCAAGTGCCTAGTAAATTTTTTTACGAATGGCTAGAAGAGCATTATATTAAGTTGTTAAGAGTTGCTTTGGTTAAAGAATTAGGTGCCGATGCTAGGTTAATTTATGATGTACGATTAGAAAACACCTATAGCAGTAACAGCCCTCAAATAGTTAAAATACCGAGTTCAAATCGGAAAGCGGTAAAATCGCCTAAAACTACTGTGCCAACAGAGTCAAAAAGAGAGTTGAAAAATCCTTTTGTGATTCCTGGTTTACAGAAAGTTAAAATAGAATCGCAATTAAACCCGAACTATAATTTTATCAATTATATAGAAGGCGATGCTAATAGGTTGGCACGTTCTGCGGGTATGGCTGTGGCTAATAAACCTGGAGGAACGTCGTTTAATCCGTTATTGGTTTACGGTCCTGTTGGGCTAGGAAAAACACATTTAGTACAAGCAATTGGGGTTGAGGTAAAAGATAAATATCCTGATAAAACCGTTTTATATATTTCTTCGGAAAAATTCACCCAGACAATTTATTGA
>CAJKLB_00795 hypothetical protein
ATGGTCGATGTATTAATTATTGATGATATTCAATTTTTATCTGGTAAAACAGGTACGCAAGAAGTGTTTTTTCATATTTTTAATCATTTACATCAAAATGGAAAACAGGTAATTTTAACTTCGGATAAAGCCCCTGTAGATATGCAAGATATTGAATTGCGTTTATTGTCTCGTTTTAAATGGGGATTATCAGCCGAATTACAAGCACCTTCTTTTGAAACTCGTGTTTCGATACTTCATAATAAATTGTATCAAGATGGTGTTGAAATGCCTGAAGATGTAATTGAATATATCGCCAAAAATGTAAAGGCGAATGTTCGTGAATTAGAAGGGGTTATTATTTCGATGATTGCCCAAGCATCATTTAATAAAAGAGATTTTACTGTTAGCTTAGCAAGGGAAATTGTTGATAAATTTGTAAAAACAACCCGACGAGAAATATCAATTGATTATATTCAAAGAGTTGTTGCTAAATATTTTGAAATGGATGTAGCTATGTTACAGTCTAAAACTCGTAAAAGACATATTGTTCAGGCGCGTCAATTAGCCATGTTTTTTGCAAAGCGTTTAACAAAGTTATCATTAGCGAGTATTGGAAGTCAAATAGGTAAAAGAGATCATGCTACGGTATTACATGCCTGTAAAACTGTTGATAATTTAACAGAAACAGATAAGAAATTTAAAAAATATGTAGAGGAATTAACCGCTAAATTAACTTTTTAA
>CAJKLB_00800 SAM-dependent methyltransferase
ATGAAAGGTAAATTATATTTAATACCAACAACGTTAGGAGATACAGAGCCTTTAGAGGTAATGCCGATTTCTGTTAAAAAAGTAATAGAGCATCTTGATTTTTTTATTGTAGAAAATGAAAAATCAGCAAGAGGGTTTATTAAAAAGATTACGCCTAATAAATCACAACCTTCTTTAGAATTATTATTATTAGACAAATATTCGAATGATATTGAAACACAAAATTATTTAGATGTTTGTGAAAAAGGTATTTCTATTGGATTATTATCAGATGCGGGTGTTCCTGCGGTTGCCGATCCAGGTGCAATGATTGTAAAATTAGCGCACGAAAAAGGCATTCAGGTAGTACCTTTGGTAGGTCCTTCCTCTATTTTAATGGCGATGATGGGTTCAGGAATGAATGGGCAGAGCTTTGCTTTTAATGGGTATTTACCTATTGATAAATCAGACAGAAAACGTGCAATTAAAGAGTTAGAAAAGCTTTCTAGTGTTAAAAATCAATCACAAATTTTTATAGAAACGCCGTATCGAAATGAAAAAATGTTAGATGATTTAAGAAATGTTTTATCGGCAGATACACGTGTTTGTGTTGCCTGCGATATTACACTTCCTTCGGAATATATAAAAACTTTTACCGTTAAAGAATGGAAGCATATAAAAACAGATTTGCATAAACGCCCAACTATTTTTATTATTCATAAATAG
>CAJKLB_00805 hypothetical protein
TTGACTCGGAATCAAAATGGTGATTTTACAGATGTAGGAGAAGCCGTATTTTCTTATGAAAAAATTTCTGAAACAGGAAATATAACCATTCCTTCGGATGCTGCTTTAGGTATTACAAGAATGCGAGTTCGTTACGGATATGGTGATGGTAAAATATTAGAACCTTGTGGATATGATGATTATTTTGGTGAAGTTGAAGACTATTCAATTAATGTAGGAATCGCTGCAGCAACTATTACTTGGGCAGGAACTACAAGCACCGATTTTGCAGAAGCTACAAATTGGGCTTTAAACACCGTTCCAACAAGTTATGACGATGTAATTATTCCTGCGGGATTAACAAACTACCCTGTAATTTCAACAGCGACCGAAGTAAAAACGCTTACAATTGCTTCAGGAGCAACTTTAATTGCCAATGCCCCATTAACAGGAACGGTTACTTATACGAGAAATTTACCTACAGATAATTGGTATTTAGTGGCTTCGCCTTTAAAATATGAAACCATTGAACAGTTAATCGACAACAACACTTTTGCATCAGGAACAGGAACCAATATTGGGCTTGCTCCTTATAAAAATAACGGAACAGCTTGGAATTATTTATCAAACAATTCTAAAGGAAATATTACTTCTGCACAAGGATATTCTGTTAAATTAAACGGTGCTTCTAATTTAGTTTTCACAGGAAATATCAATTCTACGGCAGTTAATTATGATATTACAAAAAATGTAAATGATTTTAATTTAATCGGAAACCCTTATACTTCGTATGTAAAACTTGGTGATTTCTTTAAAGACAACGCTACAGGAACTGTTTTATCAGAAGCGACGATTTGGCTTTGGAATCAAAACACCAATAGTTATGATTTAAAATTAGGTGCTGCTGATGCAAATTATCAAATAGCACCAGGACAAGGATTTTTTGTAAGTGCTAATGCCAATACTCAAGTAACTTTTAGCAAGGAAAATCAAAGTCATCAATCAGCAACTTTTCAACGACAGGCAAAAACTGAAATCAATTTAAGTGTTCGTGAAAATCAAAATAACACGGTAAAATCTACTAAATTATACTACCTTAATGGTGTTACCACAGGTTTTGACAACGGTTATGACGGTTCTGTTTTTGGAGGAACTACTACTAATTACGCCCTTTACTCACAATTAGTAAGTAATACTAACGGTAAAAATTATGCGGTTCAATCATTGCCTATAAACGATTTAGAAAACACAATTGTTCCTATCGGATTAAAGGCAAAAGCAGGAAAAAAGATCGTTTTTTCAGCAGAATCAATGAATTTACCTGAAAATGTAAGTATTTATTTAGAAGATAAACAAAACAATACATTTACCAATTTAAGTAAAGAAAATTATACAGTAACCTTAACAACTGATGCGAGCCAAGTTGGGCAGTTTTACCTTCATACAAGCTCTAAAGAATTAGATGCTAGTATTCAAACACCTGCTAGTTTTAGCGAGTTAACTGTTTACAAATCATCTAAAACAACACTAACAGTTAGTGGTTTACAAGCTAAAAAAGCGAGTGTAATTATCTATTCGATACAAGGAAAACAAGTGTTTTCAACAGATATTATTTCAAAAAATACAGCAACTGTTACTTTACCAAAAGTAGCGGCAGGGGTTTATTTAGTAAAAATAATTTCAGAATTAGGAACTATCAATAAAAAAATAGTTTTATAA
>CAJKLB_00810 hypothetical protein
GTGATACAAGTCAAGGAGGTACAGGTACTTGGTATTATAAGAGTTAATTTTAGTACATTAGACAATACAAGTACTCCTCAAAACCCTGCTAATTATTCTGATTATACAAGTTACGCTGCCGAGGTTAAAAGAAATAAAACATACCCTATTACTATTGAAGCAGCAAACACTGCTTGGCCAGATAACGTTGTTAAAGTATGGATTGACTCGGAATCAAAATGGTGA
>CAJKLB_00815 hypothetical protein
GTGGTTTTAAATTTTACAGATACGGAAATATGTTATGGTCATATTGGTTTAAAAATGATATCAATACTGCTAGAAAACTTATCAACCTTGTTAGAGCTGATGATGTTGCTTGGTTTTGATACTGAAATTAATCGATTAGAATCAGATTACACCTTACAAGCAAACTACTTAAACTACTTAAATAACGTAGTTATTGATAATAATAATTGGTGGGAAGTAGTTACGCCTTGGGAAGTTGACGACTTTTTTGTCGTAGGAAATATTGCTGATATTGAAACAGAATTTGAAGCAATTACAAGTAAAGATGTTAGTGTAACCTTAGATGCTTCTACTTCAATTAGAAGATTTAAAGTAACAGGGAGTTTAAATTCAGGGCAGTTTGAAACAGAATTAAACGATTTAATGACCCAATTAAAATCAAGCCCAACGGTGAATAATTTTGATTATATCGGCGGTTATTATAAAGAGGTATCAGGTTCAAATGCCACCTTTGTTATTACAGGTTCTTTAAGAGATGCTACTGTAAGCGATGCTCCTATTGCTGATTTTTCAAGCGATTTACCATCTACAATTGTTGGCGGAACTATTCAATTTACCAACGAATCTACAGGATATATCAATTCATATACCTGGTCTTTCCCAGGAGGAACGCCTAGTACAAGTACTGAAAAAAATCCTACGGTAGTGTATGACACTGCCGGAACTCATCCGGTAACTTTAACCGTTACAAGTGCAAAAAGCGGTAATAATACGAGAACTAAAAATAATTTTATAAAAGTTCATGCTAAAAGTAGTACCACTTATTGTGATACAAGTCAAGGAGGTACAGGTACTTGGTATTATAAGAGTTAA
>CAJKLB_00820 hypothetical protein
ATGAACCTGTTACTCGGTGACCCTAACTTAAACTTAAATATGGTTGTTTATGGTACGATGAAAGATTATCATGACTGGCAAACAATTTTAAACGGTTTAGCGACCAATAACGGTGGAATGTACATTGAAAGAGGTGCTACTTTTTACACCTATCAAAGAACTTTTACTGAAAGTACTTTTAGCTTAGAAGAACTTTTTAGACATGAATACGTACATTATTTACAAGGGCGTTATATTGCAAACGGTTTTTGGGGTTCAACTGACTTTTATAAAGATGGGCGTTTAATTTGGTTTGAAGAAGGGATGGCGGAACATTTTGCAGGTAGTACCGATAATGACGGTGTTCGAATTAGAGAAAGCCAAGGTAGCAATGTAAAAAATGAAGGCGCTAGTGAATATATGACGGTAAATGAAGTTTTAAACGCTAGTTATGCTTGGTGGTTTTAA
>CAJKLB_00825 hypothetical protein
ATGATTTCTTCAAAAAAAAATCTTCAAAAAAAATTTTTAGCCCTACTAGTATTGTGCTATTCTTACGGGTTTAGCCAACAGGCAGCACCTGCACTTCCTACATCAAAAGTAAAAGAAACAGTCGCCTGTACTAAAGGATATAATCATAAAGGTCATAGCAAACATACTAGCTCAAATAAAATGTCTAGAGCAAATTCTCCTGATACATTTGTCGGTTGGGCATCTTATAGCGGCGCAAACTTAGTTGCTAAACTAAAAGAAACCACCGATTACGACACCAATTTAAGACCGCTTTTTGACTACGGACAATACGGTGGATCTTTATTTTCTAGTACCAATATAAAAGCAGTTGCCGATGCTGTATATAATATGTCAGCCTCTTATGATGGTAGCGAATCAAGTGGGATGCTTGGTTTAGTTACCTACTTACACTGTGCAAGTTATCATGAATTTTTTCAAACAGAAGTAACACTAAATACAAACGCTAAAAGTGCCTATAAACTTGCCGTTAAATACCTTTCTACAAACGCTCGTTTATGGGATACCACAGAATACGGTTTAGGTGTTTTAGATGAATTTTTAATAATGTGTGATTATGATGGTTTAAGAGATAAAGATTTTGTACTAAATGTTATCAAAACAGCCATCCGTAATTTAACTGAAAAAGACAATCGGCGAGCTGTTGTTAGCGACCAACAAATGCTAACAAAATATATTACTGCATACAACAGAATATTCTTTTTAATGTTTAGAGGGATGCAACCTGTAGATGTTGCCTACGAAGCATCACTTAATAATGATCCTGAATTTTTACAATTATTGTCAAATTTAGCTACGGATAAAGAATTAAGAACTGAAAATGAAGATTTAGCTTTAATGGTAAATAACGCCATTGGAGAAATGACCGGAACTGCTGATAGTTCAGATGTTTTAAAAGATCAAACAGAGCCTTTTATTGCTGAAATTGCACAAAGTTATGATCGATTAACGCCTAACTGGTACAAATCTATTAAATCTATCAATGAATCAGGAAATTGTGCGAAATACAACTTATGTGTAAATATGGATGACATAACAGCCGAAGTTGAAGCAATGCTTTTTCCTAATACCTTTACCTTTGACGATGGACGCTTAAAAGTAAGAACTCCGTTAGATTATAAAACAGTTCAAGAATTGTACTACGCTTCGAAACAAGTACAAACACAATTTTTTAGAGCCTTAGCCACAGATGAACCTGTTACTCGGTGA
>CAJKLB_00830 HTH cro/C1-type domain-containing protein
ATGAAAAACTCAATAGAAACTAAAATGAGTTTAATTTTAAATAAATTAAAAAAAGAACGCTTAAAAACAGGCTTATCTCAATGGGACTTTGGAGAAAAAATTGGGCTGAGTCAAAATGCGTATTACAAGCTAGGAACAGGAAAAACTAAGCTAGATTTATATCGCTTTTTAAATATTTGTAAAGTACTAGATATTGAACCTTCATCTTTTTTCTAG
>CAJKLB_00835 hypothetical protein
ATGAAAAAAGTATTGTTAACAGCACTATTTTTAGGTGCTTTTGTATCAGCGAATGCTGTAGAATTAGATGGAAGAGATGATAAAAACATTAAATTATCTAAAACATTAAATTTTATTGAAAAAGAGACTAAAACTACTTCATTTATTAGTTATGATCGGATTAGTGGAGACTGTAGTATTCTTATTAAGAATAATAAAACAGGGCAAACGGTTTAA
>CAJKLB_00840 Protein of unknown function (Porph_ging)
TTGGGGTTTTCACAACAAAATAAGATAACTATTGAGTATGATTTTTACGATAATTATAGGTATCAAGAAACAATAGCAATATTAAACTGTGATAATGAAACAGCTATATTTAAAACTTTTTTAGAAAGATTAAATACGGATGAGAAATCAGGATCAAATTCATCAGGTGAAATTACTATTGGTGGCGATAGAATTGATATTTATAGAGTAACCAATAAAAAAAACAATACACTTATTAGCTATGATATTAGAAAAGATGATATCTATGAAATAACTGAAGAGGTTCCAAAAATGGATTGGAAAATAGGGTATACAGAAACAAAAAAAATTGCAAATTATAATTGTAGTAAAGCTACAGTTAGTTTTAGGGGAAGAAATTATACTGCTTGGTACACGATACAATTACCTTTTTCTTTTGGTCCATGGAAATTTAATGGACTGCCAGGTTTAATCTTAGAAATATATGATGTAACAAACACTTTTAAATGGAGGGCAAGTAAAATTAAATACCCTACAAATACAATTTTAAAAGTACCCTACAAAAAAGTTAAAAGAGTAACTTTAAAAAAACTTATTGCAATTGAAGATCAAAACATGAAAGTGTTAAGAGCTAGAATAATGAGTTTACTACCAAAACAAGGAATTGTTACAACTCCTGAAAATGATAGAAATGATATTGAATTGGTGTACGAATGGGAAAAGTAA
>CAJKLB_00845 hypothetical protein
ATGGGAAAAGTAAACTTATTTCTTGTAGTTTATTTACTATTATTTATTAATAATTTATTTTCTCAAGTTAAAATTCATGGATATATAAAGAATAATCAACAAGAAAACAGTAATAATATTGCTGTTGTTTTAAAGGATAAAAAGACCAAAAGTATTGTATCTTATTGTTATTCAGATGAAAAAGGGTATTATTCTTTCGGTAAAGTTAAACAAGGAGATTATTTATTAATATTTTCTTCGTTGGCTTATAAAAAATTAATAGTTGATGTACTTGTTGATAAAACACAAGAAAGGATCGCTAAAAATGTTATTCTTCAAGACAATAAAATAACATTAGATGAGGTAATTGTAAAAAGTAAACGTTCCATTATTATTAAAAAGGATACGATTCTTTTTAATGCGTCTTCTTTTACAGATGGTAGTGAATATTCGGTAGAAGATTTATTAAAGAAAATACCTGGTATTACTGTCGATATTGAGGGAACTATAAAAGTAGGTGGTACAGAAATAGAAAAATTAATGATAGATGGCGATGATTTTTTTGAAAAAGGCTATAAAGTATTGTCTAAAAATATGCCATCTTATGCTATAAAAGAGGTTGAGGTATTAAAAAAATATTCTAATAATCGTTTATTAAAAGGAATTGAAAACAGTGATAAAGTAGCTTTAAATTTAAAACTAGCTGAAAATTCAAAAAGAATTTGGTTTGGTAATTTTAATGCAGGTGTAGGTAATGATAATTTTTATCATGTTAAGGGAAATTTAATGAATTTTGGGAAGAAGAATAAGTATTATTTTCTTAGTAATTTTAATAATTTAGGGCATGATGCTCTAGGGGATGTACAGGGGTTGATAAACCCGTATAAATTAGATGAAGTCTGGTAG
>CAJKLB_00850 hypothetical protein
ATGAAGTCTGGTAGTATTGGAGATGATCAAAAAGCAGTAAGTTTATTAGAGCTATCAAGTATAAATTTAAGTTTCAATAAAAATAGAACTAATTTTAATAAGGCAAAGTTAGTATCATTAAATGGTATTTTCAACCCTACAGATAAACTAAAGATAAAAGCTTTAGCATTTTTTAATAGCGATTTGCTTCGCTTTAGCAGAAACAGTTTAGAGGTTGTTAATTTAAATACTATAAATTTTGAGAACCACGAAAATTATAGATTAGCAAAAAATAAGACTATTGTTTTTGGAAAATTAGATGTAAATTATAACATCTCTAAAAAACAGCTATTAAAAAGCACTTTAAAGTATTATCAAGGAGACTTCAATAGTAGTGCTAATTTAGTGTTTAACGGCAGTACAACAATTGAAGGGCTCACGTCAAAAAACACCTTATTTGACCGAGAAAACAACTTATACTCATAA
>CAJKLB_00855 hypothetical protein
TTGACCGAGAAAACAACTTATACTCATAAATTGGATGATAAAAAGGTATTATTATTAACAGGACGATTAATACATGAAAAAACACCTCAAAATTATAAAGTAGATCGATTTTTGTTTCGTGAGTTATTTGTAAACACGAACCAAGTTAACAATGTAAAGCAATATAGTACAAACGATATGCAGTTTGCAGGAGTAAATTTTCATGTATTAAATAGAAGAAATAATGGAAGCTTATTCGAATTACAATTGGGGAGTAAATTTAGAGAAGATAAGCTTACTTCTGATTTGTCTTTACTAGAAAACACGAATGTAATAAGTATGCCTTTTTTATATCAAAATAAAACGATTTATAGGGTAAATGACTTGTATATTAAGAGTCGTTATTTTTATGCGTTTAAAAAAATTAAATTATCAGGAGAATTAAACGTTCATCAAGTTTTTAATTCGTTACAAAATGCACATACTATAAAAAAAAAACAGCCTTTTTTTGTAAATCCTAAGATAGAATTTAATTGGGCTATAAATAACAGCAATAAGATTTCATCCTACTACTCTTATAATAAAACGAATGCCAGTATAATTGATGTTTATAGTAATTATTTAGTAACGGGTTTTCGATCATTTTCAAAAGGAGTCAATGAGTTAAATCAGTTAGATAGCTCTAATTTAAGGCTTAATTATACGCTAGGGAATTGGAGTGATCGTTTTTTTGCTAATATTTCAATGTTTTATAATGTAAATCATAATTTTTTTTCTTCAAATATTAATTTAAATCAAAATTATTTTCAAACGAATAAAGTTTTAATTAAAGATAGAAAGTTAATAGGAATTACAGCAAATGCCGACTATTACTTTACATTTATTAACTCAATTTTAAAACTAAAAACAGGCTATGTTAAAAGTGACTATAAAAACACTATTAACAATGCTCGTTTAAGAGAGATAATAACAAAAAATTATAATTACGGTTTCGAGTTACGTTCGAGTTTTAGAGGTTTATTTAATTATCACTTAGGAACAACATGGAAAAATATTCAGATAAAAACTATAAAGAATAATTCGTTTCTAGATACTATAAGCTTTGTCGATATGTTCTTTATATTTAACGATATATTTAATTCTAAAATAAAATTATCTCATTATTCCTTTGGAAACTTAAAAGTAAATAACAACTATACTTTTCTAGATTTTCAAAGCACTTATACCGTGCTTAAAGATAAATTAACACTAAATTTAGTAGCGAAAAATTTATTCAATAAAAAACAATTTATAAATTCAAATATAAGCGATATTGGAAGCTCAACAACAGCTTATAATTTATTACCAAGAACTATATTAATAAGCTTGGAATATCGATTTTAA
>CAJKLB_00860 Endolytic murein transglycosylase
ATGAAAAAGAAAATAATATACGGAATTATCGCCTCGATATTTTTAATCGGTGGATTTATTGGTTTTAATCTTTATCAGAAAATTTACGCAAAAGCAATTACTAAAAATGGGGCTATTTATATAAAAAATACCGATACTTTTGAAGATGTAAAAAAACAGCTTGCTACTTATATTGCCAAACCTCAACATTTTATTTGGGTTGCCAACATCAAAAAGTTTACAAAACCTAAAGGTGGAAAATATCAGCTGAAAAAAGGCATGAATTTAAACAATCTTGTAAATTTACTTAGAAGCGGAAATCAAACACCGATAAAACTGTCTTTTAACAACCAAGATTCCTTAGAAAAATTAGTCGGAAGAATTGCCCAACAAATTGAAGCAGACTCGGTTTCTTTAGTAAACGCAATGACAGATGCTACTTTTTTATCAGAAAATAATTTTAATCAAAAAAATGCCTTAGCAATGTATATTCCTAACAGCTATGAATTTTATTGGAATACATCTGCTGAAAAATTTCGCAATAAAATATTGCGTGAATACAAGCGTTTTTGGAACTCATCAAGATTAGAAAAAGCGAAAAAATTAAATTTATCAAAAAAAGAAGTGAGTACCTTGGCTTCAATAGTTCAAAAGGAAACTGCGCAAAAAAGTGAACGCCCAATTGTGGTCGGGTTGTATTTAAACAGGTTAAGAGATGGTTGGCCATTACAAGCCGATCCTACGGTAATTTATTGCATCAAACAGCTAAAAGGAGACGATTTTGTGGTAAAACGTGTTTTAACTAAAGATTTAGAAATTGAATCGGCTTATAATACGTATAAAAATACGGGCTTACCGCCTACTTTAATTGCGATGCCTGATGTTTCGGCGATTGATGCGGTTTTAAATTACAAAAAACATAACTACTATTATATGTGTGCGAGTGTTACAAAAATTGGTTTTCATGATTTTGCAAATTCATTAGCGCAGCACAACAGAAATGCGGTTAAATATCAACGTTGGATTAGTAAACGAGGAATAAATAGGTAG
>CAJKLB_00865 Acetyltransferase
ATGACAACTTTAAAAGGCGATGTTCTAAATTTAAGAGCCATCGAACCTGAAGATTTAGCCTTTCTTTTTGCTATAGAAAACAACGAGTCTTTTTGGGAAGTTAGCCACACACAAGCGCCATTTTCACGATTTATTTTAAAACAATATCTCGAAAATGCACATTTAGATATTTATCAAGCAAAGCAATTGCGGTTGGTTATTGAACTAAGTGCTAAAGATGAAGACAAAAAAGAAGCGATCGGAATGATTGATCTTTTTGATTTTAATCCGCAGCATAAAAGAGCGGGTGTCGGTATTTTAATTCATCCGAAGTATCAACAAAAAGGACTTGCCTTTGAAGCACTAAAACTATTAATAAACTATTGTTTTACGCATTTGCAATTGCATCAATTATATGCAAATATTACTGCGGATAACAAAAATAGTATTCGGCTGTTTACAAAACATAATTTTAAACAAATCGGCATCAAAAAAGAGTGGGTTTTTACTAACGGAACTTATAAAGACGAAATTTTATTTCAATTAATTCATATATAA
>CAJKLB_00870 hypothetical protein
ATGAAATTATTATCAAACAACATGCTGTTTTTGCCAATACTCGGTACGCAACATCATGTTGAATTAGTCGATAATTTAGACAATTACCCTGTTTTTGAAAATGGTAAAAAAATCAGATATAACGACTACGGAACTCAAGGAACTAACGTAAATTTTGTACAGCAAATAAACAAGAATACTTTTAGAGTTAGAACCTACGAAAAAGGTGTAGAAGATGAAACTTTAGCTTGTGGAACAGGTGTTACGGCTGTTGCCATTGCTATGCACGCCACCAAAAAAACTACTGATAATATAATTAGCTTGCCTGTTCAAGGTGGTTTATTAGAGGTTCGTTTTAATGAAAAAGACGGAAATTATACCGATATTTTCTTAAAAGGAAAAGCCGAATTGGTTTTTAAAGGAGCAATTAAATTTTAA
>CAJKLB_00875 hypothetical protein
ATGAATTTACAATTTTACAAATACCAAGGAACAGGAAACGATTTTGTTATTATCGATAATCGAAACGAGAATTTCCCTAAAAACGATGCAAAATTAATTAGCAAACTATGTCATCGACATTTTGGTGTTGGTGCCGATGGTGTTATTCTTCTAGAAAATGATGCTGTCACCGATTTTAAAATGTTTTATTTTAATGCCGATGCAAGCCAAACCATGTGTGGAAATGGCGGACGCTGTGCAGTGGCTTTTGCCAAAGAATTAGGTATTATTGATACAGAAACAACTTTTACCGCTTTTGATGGCGAACATTATGCCCAAATAAATAACGGTATCGTTTCTTTGCAGATGATAAATGTAAATGAAATTATTATCAAACAACATGCTGTTTTTGCCAATACTCGGTACGCAACATCATGTTGA
>CAJKLB_00880 Serine protease
ATGATAAAAACACTTAAAACCTTAGGGATAGCAGTAATAGGCGGTGTAATAACACTTGCAGGCTATAAAATAGTACTTGAACAGCAGCTAATAAATTCCGCCGAAAATAAAATTGAAAATCAGGGAGATACTTTGCAAACAACGCCTGTAAATTATATGCCAACAGTGGTTAATTCAATAGCCGCTCCAACCGATTTTACTCAGGCAGCATCAAAAACCGTGCATGCTGTGGTGCATGTTAAAAATACGGCGGTAAGAACACAACGCAATCCGTATGCGCAACTTTTTGGAAGAAATGAAACACAAAAATATCAGCAAGTAGGAACGGGTAGCGGGGTTATTATTTCGCCAGATGGCTATATTATTACCAATAATCATGTAATAGCAGGAGCGAGTGAAATAGAAATTACCTTAAATAATCGAAAAAAATTAAAAGCAGTTTTAATTGGTGCCGATAAAAGCAATGACATCGCCTTATTAAAAGTTGAAACGGATGAAGCGTTGCCTAATTTAGCTTTCGGAAATTCTGACAATGCCAAAGTGGGCGAGTGGGTTTTAGCTGTTGGTAATCCATATAATTTAACATCGACTGTAACGGCAGGAATTGTAAGCGCCAAAGGGCGTGATTTAGACGGAAATAAAAATATTGAAGCTTTTATTCAAACCGATGCGGCTGTAAATCCTGGAAATAGTGGAGGAGCTTTGGTAAACACTCGTGGTGAATTAATTGGAATTAATACGGCAATTTCATCAAAAACAGGTTCTTTTATTGGGTATTCGTTTGCAGTGCCTTCTAATATTGCTAAAAAGGTGGTAGATGATTTATTAGAATTCGGAATTGTACAACAGGCAATATTAGGCATCAGTATTGATGCAACTGTTAAAGATATTGAAGGCGTAAAAATAGGTGCAATTACAAATAATAGTGAGGCTAAAAAAGCAGGTTTGCAACAGGGCGATATCATTACCAAAGTAAATGCTGTTAAAATAGCGAAGTTTTCTGATTTAAAAGGACAATTAACGGCAAAAAGACCAGGGGAATATGTGAGTGTAACCGTGCTTAGAAATGACAAGGTTTTAACTAAAAATGTAAAATTAGGTAAAAAAGAGACTTTTACATCGCTTTCTTTTGGGGTGCATCTAAAGGATTTAACATCCGAAGAAAAAAAGAAATACAAGCTAAAAAGTGGGGCGAAAATAACAAGGACAAATAATAAAGGATTTCAATATTATAAAGTAGGCGAAGGGTATATTTTAACAAAAATAAACGGAAAAGAGGTGCAGGGAGCTTCGCAGGCGGTTTCAATATTAGATACCTATACAGGCGAAGCGCAAATGTATTTAGAGTTATTAAGCCCTAGCGGAAAAATTGAACGCTATCGTTTTTAA
>CAJKLB_00885 Glyceraldehyde-3-phosphate dehydrogenase
ATGTCAACAATAACAAATTACGAAAAAGAAGTAGTAGATCAAGCGCAAGTAAGACGTGCTACCGTTGAATTTATTAATATCGTGAACGATTTATGGTACGATAAATCAATCGAATTAGTTTTATTTAGAAATCCTTTAGTAGATAAAAGAGCGAGTGAGGTTTTAAACTTAATCGATTATGCTAAAGAGTTTGTAGCAAAGCCAATTTCAATTAACGATGCTTTAGAAATAGCAAAAGCAATACAAAATATTGAATTACCTGCATCAAAATTAGATATCGGTAAATTAGCGTACGAATATCATTTACAAGATGATGCGACTACTGATAAATTATCTTTTGTAAAAAATAAATTAAAAGATGCAACAAAAGCATCAGAAATTGCACCAAAGGATGTTGTTTTATACGGTTTTGGACGTATCGGTCGTTTATTAGCACGTGAGTTAATGAGCAAAATGGGTAAAGGTTCTCAGTTAAGATTAAGAGCTGTTGTTACTCGTGGCGAAATTAACGAAGCAGTTTTACAAAAAAGAGCGTCGTTATTAAGTATCGATTCTGTTCACGGAGATTTCCTAGGAACTGTTGAGGTAGATGCCGATAACAATGCCTTAATTATCAATGGAACTACCGTATATATGATTTCTGTTGGGAAACCAGAAGATATCGATTATACTGCTTACGGAATTAACGATGCCTTAATTATTGATAACACAGGAGCGTTTAAAGATAAAGAAGCATTAAGCCGTCATTTAACTCCAAAAGGAGCTAGTAAGGTATTATTAACTGCACCAGGAAAAGGAATTCCTAATATTGTTCACGGTGTAAATCATGAAGAAAATAATCCTGATGTTGTTGATATTTTCTCAGCAGCTTCATGTACAACCAACGCAATTACACCTGTTTTAAAAGTTTTAGAAGATAACTTCGGAATTAAAAAAGGACACTTAGAAACGATTCATGCGTATACGAATGATCAGAACTTAGTAGATAACATGCACAGTAAATACCGTAGAGGTAGAGCAGCAGCTTTAAACATGGTAATTACTGAAACAGGCGCAGGAAAAGCAGTTGCAAAAGCATTACCAGCTTTAGAAGGTAAATTAACTTCGAACGCAATTCGTGTACCAGTTCCTAATGGTTCGTTAGCTATTTTAAACTTACAATTAAATACAACTACAACTGTTGATGCGGTAAATGCTATTATGAAGCAATATGCTTTAGAGGGTAATTTAGTAGAGCAAATTCAATATTCAATGAATAACGAATTAGTTTCTTCGGATATTGTTGGAACTACAGCGCCATCAATTTTTGATAGTAAAGCAACCATCGCTGATGGCGATACAATTGTTATTTATGTATGGTACGATAACGAATACGGATATTCGCACCAAGTAATGCGTTTAGCAAAACATATTGCTAAAGTTCGTAGATTTACCTATTATTAA
>CAJKLB_00890 DNA ligase
ATGAATATTCAACAAACAATACAAGCGCTTCGCGATGAACTAAATCAGCATAATTATAATTATTATGTATTAGATAACGCCACTATTTCAGATTATGATTTTGATATTAAATTAAAAGAATTAGCGAACTTAGAAGCCGAAAATCCGCAGTATTTTGATGCCAATTCACCAACCCAAAGAGTAGGCGGAGAAATTACCAAAAACTTTGATACCGTTACCCATAAAAATCGCATGTATTCTTTAGATAATTCTTATTCAAAAGATGATTTATTAGACTGGGAAAAGCGACTTCAAAAAATGCTAGGAACGGATGCTATTCAATATACCTGTGAGTTAAAATATGATGGCGCTTCTATCAATTTAACTTTTGAAAATGGTAAATTTATAAAAGCAGTAACCCGTGGCGATGGTTTTCAAGGGGATGAGGTAACGGCTAATATTCGTACTATAAAATCAATTCCGTTAAGTGTTTCTTCTGATTTTGTTAGCGATTTTGAAATGCGTGGTGAAATTATTTTACCGCTTGAAGGATTTCATAAAATGAACCAAGAACGCCTTGAAAATGATGAAGAACTGTATAAAAACCCACGAAATACCGCAAGTGGAAGTTTAAAATTACAAGACAGCGCTGCCGTTGCAAAGCGTCCGTTAGATTGTTTGTTATATCAAGTTGTTACGGATCAGCGCAAGTATAAAACACATTTTGAAATTTTAGAAAACGCTAGAAATATTGGTTTTAAAGTGCCTAAAACTATTACGTTAGCAAATTCTATTGATGCGGTTTTTGAATTTATCAATCATTGGGATATCGAGCGTCATAATTTACCTTATGAAACCGATGGCGTTGTTGTAAAAGTAAATAATTTACAACAACAAGAAGAGTTAGGATACACCTCAAAAGCCCCACGTTGGGCAATTGCCTATAAGTTTAAAGCCGAGCAAGTTTCCACAGTTTTACATGAAATTAGTTATCAAGTTGGGCGAACAGGAGCTATTACACCTGTGGCAAATTTAGAACCTGTGCAATTAGCAGGAACGGTTGTAAAACGAGCTTCGTTGCACAATGCCGATCAAATTGAAAAATTAGATATCAGAATAAACGATACTGTTTTTGTAGAAAAAGGAGGCGAAATTATCCCTAAAATTATAGCCGTTGATTTATCTAAAAGACCTGCTGATTCTGAGCCTACAAAATACGCAACCAATTGCCCTGAATGCGATACTGAATTGGTAAGAAGCGAAGGTGATGCCAAACATTATTGCCCAAATGAATTTGGTTGTGCACCACAAATAACAGGAAGAGTCCAGACATTTTATCAGCAGAAAAGCCATGGATATTGA
>CAJKLB_00895 hypothetical protein
ATGGATATTGATGGTTTAGGCGGTGAAACGGTTGATTTGTTGCGTAAAGAAGGCTTAATTAAAAATTATGCCGATTTATACGATTTAAAAACCGAGCAGATTATTCCGCTAGAAAGAATGGCAGAAAAATCGGCGCAAAATATGATTGCAGGAATTGAAAAATCAAAAGAAATTCCGTTTGAAAAAGTATTGTTTGCTTTAGGAATTCGATTTGTTGGTGAAACGGTCGCTAAAAAATTAGCAAAGCATTTTAAATCGATCGATAATTTAATGACTGCCGGTTTAGAAACCTTAATTTCCGTAGATGAAATTGGCGATAGAATTGCAGAAAGTATCATTGAATTTTCGAATGATTTAGGGAATATTCAATTGATAAATAGATTAAAATTACACGGAGTTCAATTAGAAGTTTCTGTGGAAAGTTTAGAGAATCAAACCGATAAACTTGTCGAAAAAGTATTTGTTGTTTCCGGTGTTTTTCATCAGATGACAAGAAACGAGCTTAAAAAAGCTATTGAAGATAATGGCGGAAAAGTAAGTAGTTCAATATCTAAAAAAACAAGTTTTATTGTGGCAGGCGATAACATGGGACCGAGTAAATTAACAAAAGCCGAAAGTTTAGGGATCTCGATAATTTCAGAACAGGAATTTATTGATATGATTGGGTAG
>CAJKLB_00900 hypothetical protein
ATGAAAGAAAATATTAAAATAGCAGTAAAGATAAGTGGTAAAACAGCTCTTAAATGGATTTTTATTTTTTCATTAGGAAATATAGTAACCTTAATAACATTTCTTATCGCTTTATATGGAAATATTGGGTTATCAGGTGGTGGTCATGGAAGTATTATAGGTTTATTTACAGGACTAATAACAACAAATATATTTGCTTTTCTACTTATTTTTGGATCTCCAGCTTTTATTGCTATCTATTTTGTAATTGCAAATAAAATTTCAATTCAAAATGCAATATATCTATTGTGGGAAGGAAAAGCGAGAAATTATATTTCTTCAAAAGTAGAAAATGTAACTAAAAAATTAACAGAAAAAGAAGGGTGGAAAAAAGAACTTACCGATAAAGCAATTTTAAAAGCAAAAATATTGCAGTTAACAAAAAATGACAATGATACGTCTAAATTACAACGTAAGATTATTAACTTTGGATTTAATAAAATAAAACTTGATGAAATTGATTTTCAAGATGAAAATTTAAATTTATCTGATTTTTTGACAAACAAGTTTAATGATTTTATAGCAGAAACCACAAAACCTTCATTAAAATTGCTTTGGATATTAATTATTACTCAAATAAGCCTTCTAATTTGCTCTATGATTATTAAATAA
>CAJKLB_00905 Uncharacterized membrane protein YhhN
ATGAAGATAAAAATAGCATCAATTATTTTTTTAATAATTGTAATTTTAGATGTTTATGCAGTAATAACACAACATAAAAGTTTAGAAATTATTTGTAAACCTTTACTGATGACAAGCTTGGTTATTGTGTATTTAGTGAGTTTAAAAAAAGGAGAAAAAGCTAATTTACGGTTGGTTTCAGCATTGTTTTTTTCCTTTTGGGGCGATGTTTTTCTGTTAGATAAAACAAACTATTTTGTATTCGGATTAGGCTCTTTTTTAGTTGCACACATTATGTATATAAAAATGACCGCAAACTTTTTAAAGAAAACAGCTGTTATTCAAATTTTAAAATCGGCAGTTATATTTGTGGCTTTATTTGTAACTATTTTTTTGTTGATAAAAGATAATTTAGGCGAAATGTTAGTGCCTGTATTAGTGTATGGAACGGCAATTTCAGGGTTTGGAACTTGTGCTTTGTTAAATTATCAGCAAGAAAAATCAACAGAAAACACGGTATTGTTATTGGGCGCAATTTTATTTATCGCTTCGGATAGTGGTATCGCTTTAAATAACTTTTACAGCCCAACACATTTTTTCGATATCGCTATAATTATACTCTATGTATTGGCGCAGTTTTTAATTGTAAAAGCGATACTGCTTCGGAAATAG
>CAJKLB_00910 hypothetical protein
ATGAATGAGCATAAAACTAATATTGGGCTTTTAACCAAGATGATTTTTTTAGTTATAATTATTTGGGGTGCCTCAACAATTTTAATATTTTTTGGGCTTGACAATTGGTCTAACAGAGGTAGTTTTGGTGATTTATTTGGTGCAGTAAATGCGTTGTTTTCTGGATTAGCTTTTGCAGGATTAATTTATACAATCGTATTACAAAAACAAGATTTAGAATTACAACGGAATGAAATTAGCTTAAATAGAGTAGAATTAAAAAAAACAGCTAAAGCACAAAAAAATTCAGAAAAAGCATTGATTAATCAAGTAGAACAAATGAAAACTGCATCGAAATTAAATGCACTCAAAACACTAATTGATTATTATAATATTCAGATCGCAAACCCCAATAACACGACTGAAATAATACTAAAAGCAAAAGAGAAAAGAAAAGCTACAATTAAAGAAATAGACACCTTAATTGACAGAATAGAAGATGATGATTTGGAATAA
>CAJKLB_00915 Small-conductance mechanosensitive channel MscK
ATGAAAATATATTATATAAAAATCCTTGAATCTGTTGTTACCATTATATTGTATCTTATTCTAAGAAAAAATGCAATAAAAATTATCAATAAAACTCTTTCAGATAAATTTATTCATAGCTCTCGAGGAATGATAATTAAGAAAATTATTAACATAATTTTATCTTTAACATTTCTTATTTTTATTTCACTAATTTGGGGAGTAAAACAAGCTGATCTAGCGGGTTTTATAGGTTCAGTACTTACATTTGTTGGAGTTGCATTTTTCGCACAATGGTCTTTGCTTTCTAATATTACTTCTAGTATTATCTTATTTTTTAATCATCCTGTAAAGTTAAATGATTCTATCGTTATTTTAGAAGCTAAAGACTATGTGATTGAAGGGAGAGTTATTAATATCGGTTTATTTTTTATAACACTTCAAACAAAAGAATCGGGAGAAATAACGTTACCTAATAATATTTTTATTTTAAAAAGTATTAAAAACATTACCAAAGAAACCAAAAAAGAAGCCAATATCACTAATGAAAATCATATAAAATAA
>CAJKLB_00920 Phosphate butyryltransferase
ATGGAATTTACCCAATTATCTGATTTAAAAAAAATTGTAGACCAACAAGCTGTTAAGAAAAGAATAGTATTGTGTTCTGCAGCAGATGAACACGCTTTAGAGGCAATAAAAAATGCTTACGAAAAAGGAATTATTACGCCAGTATTAGTAGCAAAAAAAGAAGACCTTTTAGCCTGTGCTAAAAATTTAAATTTTGATTTAACGGATATTGAGTGTCATTTTGAACGTGATTTGCCTGCTATCATTAAAAAATCAGTATCGATGGTTACTGCTCAAAAAGCAGATATTTTAATGAAGGGAAAATTATCAACAGCTGAACTTTTATCGGGTGTTCTTAATAAAGAATGGGGTTTAAAAACAAGAAAATTCTTATCACATTACGCCATTTTTGAAATTCCAGAATACCACAAACTTTTAGGAATTACCGATGTTGCTTTTAATATTGCTCCAGGGCTAAAAGAAAAAGTTGCCATCGTAAAAAATGCCGTAGATTTTTCTAAGCGTATTGGTGTTGTTAATCCAAAAATTGCCGCTGTTGCCGCTGTTGAAATGGTAAACGAAAAAATGTCTGCCACTACCGACGCTGCTTTACTGTCTATTATGCAACGCCGTGGGCAAATTAAAGACTGTTTAATTGACGGGCCTCTTTCTTTTGATAACGCCATTAGTTTTGAAAGTAAAAAATCAAAAGGATTAGAAGGACCTGTAGTCGGAGATGCCGATATTATTTTAGTTCCTAATATCGAAGCAGGAAATATGTTATATAAATCCTTTGTGTTTTTCGCAAACGCAAAATTATGCGGTATCGTATTAGGTGCGCCTTTTCCAATAGTATTAACCTCTAGAGCCGATTCTAAAGATACGAAATACAATAGTATTTTATTAGCTTCTGCTGCTTCTAACGAATAA
>CAJKLB_00925 putative butyrate kinase
ATGAAAAACTATATCTTAGTAATAAACCCAGGATCTACCTCTACAAAAATTGGACTTTTTAACGGAAATACCCCTGTTTTTGAAGAGAATTTTCATCATAACCCCGAAGATTTACAAGAATTTTCAAGCATTTTAGAACAGGCACCGTATAGAAAAACCTTGATTCTAAATTTTTTAAAAAAGCAAAACATAGCGCCTAGTTCTTTAAAATTAGTGATGGCTAGAGGTGGGCTTTTAAAACCTGTAGTTTCAGGAGTATATCAGGTAAATAAAGCGATGCTTAACGATTTGGTGAATGCACCAAAGCAACACGCAAGTAATTTAGCCGCAATTATAGCGAATGATATTGCTAGTGAAAACAATATTAACGCCTATATAGCAGATCCTGTGGTAGTCGATGAATTGTGTGAATTAGCACGATTTACAGGACACCCAGAATTGAAAAGAATTTCTATTTTTCATGCTTTAAATCAAAAAGCAGTAGCCGGAAAATTTGCCCAAGAAAACGATAAAAAATACGAAAACCTAAACCTGATTGTAGTACATATGGGTGGCGGTATAACTGTTGGCGCGCATCAAAAAGGAAAAGTTATTGATGTAAATCAAGGTTTTGATGGCGAAGGTCCTTTTTCTCCTGAGCGTACAGGAACATTGCCAACAGGTGATTTAATTAAGCTTGCAATGAGCGGTAAATATACGCTAGAGCAAATGCAAGAATTAATTGTAGGTAAGGGTGGTGTAAACGCCTATTTAGGAACGAACGACATGAGAATTGTTGAAGACAAAGCACTTACAGATGATAATTATAAAATTATTTTAGATGCAATGTGTTTTCAAATCGCAAAATACATTGGCGCGATGGCAACAGTGTTAAAAGGAAATGTAGACGCTATTTTATTAACCGGTGGAATTGCTTATAGTAAATACGTTACCGCACAATTAAAAGACTACACAAACTACATTGCAACCACGCAAATATACCCAGGTGAAGACGAATTAGAAGCACTTGCTTTTAATGGGAATTTGGTTTTAGAAAACGCTATAAACTTACAAGTTTATAAATAG
>CAJKLB_00930 Flavo-1 RNA
TTTTTGCACTAAGGATTGCAATGGCATCCTTTTTTTGAGGCACGAAAAAAAAGATATAATGGAAAGCCTGGCCCCGT
>CAJKLB_00935 hypothetical protein
ATGGATTTAGAAAAATTGGATAATATTGTCATTGAATTAGAACAAAACTCTGAAGAACTAAAAGGCTTTACACAGGTTTATTCGGAGATAAGCTCGCTTCAATCGAATATAAGCCTAAACTTAGAGCTAATCGAAGAGAATAATAAAAATTTAAACTCGGTTAGTAATGTCATTAAAAAAGAAACAAGAGAAAATTCAAACCAATTAAAGCTTATTAACAATACTGTAGAGCAAAAAACAGAAAGAATAAATACAGATAATAAAGCTTTTCAAAGAGAATTAGATGCAACTCTTATCACAAGGCTCGATAAACATAAATCTGATATTCAAGTTGATATTAGAAATGAAGGAATTCAAATACAACGTGCATTTGAAACTACTTTAAATTCTAATTTTAACTCGATGGAAAGTAAAATAAAAGAACGTTTTGAATTACAATCTAAAGAATTGAAAACATTGAGAATTTTAGTCTTTGTTTTAATTACTATAGGAATAGGCTTAGGAGTTGGTCTTTATTTGAAATAA
>CAJKLB_00940 Type III restriction enzyme, res subunit
ATGATTAAAAAATATTCAGCTAACTACTCGTATACAAATCATAATTTTGTTATTCAAAATCTAATAAAGCCAAGAAAAAGATCTTCTTTTTTATCAGCAATTTTAATAATAAAAAATCTTATTCAAAGAGGTAAACCTACTTTAATGAGCCAATATCTACAAAATATTTATGGCTCATTTCCTGAAAAAGAAGTTTTTTTAAAAAAGCCTTTTGTTTTAATAGATCAATCAAATCTTCAATGGAATAATACCATAAAAGGAGATGAAGACCATAGCTATTTTCCTGCAAAAATATTTTTAGAAGAAAGAATTAGCGAAGATTTACCTGAATACAAATTTATCAAACAATTAATAATTCCAGAAATTGAAATTAATCAAATTACGCAACGTAATGATAAAAAATTCAACTATCAATGTGTTGATTTTTTCTTGCCACAAGCGAATTTAGTTATAGAAATAGATGGACAACAACATAAAGAAGATGTTGCAAGAGTTATTGATTCAATAAGAGATAATCACCTTGCTTTATCAAAAGTTTTAACGGTTAGAATCGATACAAAAGATTTAGAAGCTAAAAACGAAATCTATTTTCAAAAAATAGAGCAAATAAAAAATCAACTTGATAAATATTCTAGGTTTCTAAATTTATATAAAACGAATTTCAACCTCAACTTCGATGAAATTTCAGAAGAAATAAAAAAAACTAAATTATTGCCCACTGCAATAATTCGTTTTCAAGTTTTAATTCTTGAATTACTTGAAAGGGGCATACTAAATCTTGATGATGAAAAATGGTATTTTGAAATTAAAAATCATGATGTAAATGGCTATGAAATTCACGCTATCGAAGATATTTTTCAATGGCTTGTTCATTTATTAAAATTGCAAAAAATTTCATTTAAAAAACCAAAATTTGAAATTAAAAACATTAAAAACTTCAGCAATAAAAAATGTATTAAGATAGATTTCAGCCTTTTACAACGTTGGACTGATCAAAACCTACTTAATGAAGATATTATCTATCTAAGAACTGATTATTTAGATTTGTTTTATAATCGAAATAAAAATAAATTAGACCAAATTAACTACTTTAAACTTAGTACTACTACTAAATACAAATACAAGCTTCTTTTTAATGATGAAGAATCTGGTGATTTGAAAAATTTAGTGTTTTTTCTTAAAAATATATTTGGACGTAACTATCATCGTTTTAATCAAGGTCAAGTTCCAATTATTCAAAATATTTTAGAAAACAATACAACTATTGGATTACTACCAACAGGTGGAGGAAAATCATTGACTTATCAACTTGCCTGCCTTTTACAGCCTTGTATTAGTTTTGTTGTATGTCCAATAAAGTCTTTAATGTCTGACCAAATAGAAGACCTTAATAAAACATATATTCAAAATATTGAATCTATAAATAGTGATGTCATTGGAGCTGAACGTACTGAAATATTAGATAACTATAGTAATGGAAAATATTTCTTTGTTTTTATTTCACCTGAAAGGTTTCAAACCAAAGATTTTAGACAAAGATTATCAGCCATAAATTCACAATTAGACTTTGCCTATGCTGTTATTGATGAAGTACATTGTTTATCGGAATGGGGACACGACTTTAGAACCTCTTATTTAAACCTTTCAAAAACCATTAAAAAATATTGTCCTACAATAACATTTTTAGGGCTAACCGCTACCGCATCATCTAATGTACTAAAAGATATTCAATTAGAATTTAAAAGTAAGCCAGAAGATACCAGAACTATACCTAATTATACACGACCTGAGTTAGGGTTTATTGTAATCAATGATAAAGGAAACAAATATCAAGAAATTAAATCTATTATTGAAAACCACAACCAAGAAGAAAAGCTTTTTGATTTAGATTCTGAAAACCCAAAATGTGGCTTAATATTTACGCCTTTTGTAAACGGAGTAAATGGCTGTTCTCATCTATCAAAAAGTTTATCAATAGATTTTAAAACAGCAGTTAAATATTATTCGGGTTCAAAACCAAAAAGTTTTATTGGTCAGGATACAGATTTCGATAAATACAAGCTAGAAGTTCAAAAGCAATATAAAGACAATAAATTTCCATTATTAACAGCTACTAAAGCTTTTGGTATGGGAATTAATAAAAAAAATATAAGCTTTACTGTTCATTATGGTATGCCTGCTTCGATGGAATCTCTTTATCAAGAAGCAGGAAGAGCGGGAAGAGATAAAAGTGATGCAAAATGTTATGTTTTACTAACAGAGGAAAATCCAAAAACAGATATTCAAACTATTTTTAACCCAGAATCAACTTATGAAGAAATTCAATCTCTAAGTGATGAAGTAGGCTTAAGCGGAAAAGATATTTTCCGTCAAATATATTTATATCAAAATGGATTAGACTCAATATCTAATGAATTAGAACTTGTAACACAACTTCATGAAACCTATTCCGAATCAGGATCTAAAAAAGTTGTTTATGCAAAAAACTTAAATTCAAATAAAGCAAAAGTTGAGAAAGCTATTTATCGTTTATCTAATTTAGGTATTATTTCAGATTGGACTGTTGATGATTTCTTTAATGGCGTATTTACTGTTTACTATAAAAAATTTACCGAAGAAAGTATAAAAGAAACGTTACTCCTATTTATTCAAAAATATCTTAATGACTTTAAATTTGACAAGCACCCTGAAAGAATTAAATACTCAAATATTTTAAACAATACCAAATTGCCAAAATTTGACCGATTAGTAACAATATTACTACAATGGTCTTATGATAAGTTTGGTGCAAACAGACGAAAATCTCTTGAAACTGTTTATAATAATTGTAAGGATTATCAGAAAGAAGGAAAAGAATCTTTTAAAAAATCGTTAGAAGCTTATTTTAAAATTACAGAAGCAACCTATGTTTTACAACATATTGCAGACAATAACAACAAAGATATCGCTAAATGGTTTGAAGTTTTCTATATTGAAAACAAGGATACAGAGATTATCACTTTTAGAAAAAAAGAAGAATTGATTGACTTAAAAGGAAATTTACAGAGAATACTTGAAAGTTATCAATCAAATACAGGTATTCATTTAATAAATGGTTTAAACACCCTACTTTTAAACGAATCATTTGAAAACGTTAAAAGAGAGTTTTCAAAATCATTCGACACTATTTCAAATTATGATAATAAAGAACGGAATACGGTTCTAAATGGAATTCTTAAAATAGCTAAAAAAACAAACCAAAACGGAGAAACTATATTATTAGAATACCTATACAAATACAGTAAAACGGAAGCTGAAAAATTAAAATTTGCTAAAGAGTTCGGAGATAAAAAAACGTTACTTATTCATTATAACAACAAACTTAAAAGCATTAATAAAAAAATAGAATATGGATTTAGAAAAATTGGATAA
>CAJKLB_00945 Transposase IS4 family
ATGCTAAAACACGAAGATATTACAAAAGTAGAAGAGATAAAAGGAAAATTTAATAAGATTTGGCTTAGTTCAGAATACCTACAAGCACATCTAAATATTTTAGGGTTCAATAAAATTAAAAACAAGTTTAGTTGGTGTAAGAAATCGGGGATTTCATTTGGTAATTTGATTTCTACATTTTTAATTTTACCTATTGTCGGATTTAATTCTATTCATGAGCTTACAAACAGTAAATACAAGGGATTAGGTCAGTCGGGTAAAGATTCATATTATCGAATCCTAGCAAATCAAAAGATAAATTGGAGGGGTTTTCTAGCGCAGTTTGTGAATAAATATCTATTGAAAGAAACGTTATTTACTCCATCTGAAGACGCTACAAGATGCTTGATTTTTGATGACACGGATCTTTCTAAAACAGGAAAGACAATTGAAGGTATTTCAAAAATATACAACCATGTATCAAAAACGTATTACCTAGGTTTTAAACTACTTGTAGTCGGTTATTGGAACGGAAGTGTCTTGATTCCTGTTGATTTTAGTTTGCATCGTGAAAGTAAAACATCAAAATTAAAATACGGACTAACAGCAAAGCAACGTAGGCTTCAAAAGAAAACGCCAAGATGTAGTAAAACAATTGCTGCAAAAAGATATCAAGAACTCAATAAAAAGAAAACAGATTTGCTAGTTCAAATGTTCTTAAGACTTGTAAAACGTAAGATACCTATCGATTATATTTTAATAGACAGTTGGTTTACAAGTGTTAAATTACTTAGGAAATTACGAGATATTAGTAGCTCAACCCATGTTATTGGGATGTATAAATACAACAGTAAAATGGAAGTTAAGTCAAAGATTAAGACTTTGTCACAGCTCAAAAAACAGAAAATAAAACCAAAACGATGCCGTAAATTCAATTATTACTATCATCAGTATATTACTGAAATTGACGGACTTAAGGTTGCTGTATTTATTTCAAAACGAGGAAAAAACGGCAAATGGCACACGTTAATATCTACGGATACAACACTGAAATTTGTAAAAGCTATTGAAATATATAGCATCCGATGGTCTATTGAAGTGTTTTTTAAAGAAGCTAAACAGTTGTTTGGTCTTGGGAAATGTCAGTCTACTAATTTTGATGTTCAAGTTGCACAAATAACCATTACAATGGTTCAATATTTACTCACCAAGTATTCGGTACAGAATGGAGGCCTACGAAACTATTGGAGGCCTATTTAA
>CAJKLB_00950 hypothetical protein
ATGGAGGCCTACGAAACTATTGGAGGCCTATTTAAAGATTTAAAACAAGATTATGTAGAGAATAAGTTAAATATCAGGATATTAGCAGTTGTCAGTTTAATAATTGATGTTTTGGAAAAAATGATTGAATCCATTGATATTGAATTAATTACAGGTAAAATAATAGCAAATATTCAGGATTTTGGATTTCTGACAAATACCCATAAGTTTAATTACCAAGAGGTTGCGTAA
>CAJKLB_00955 hypothetical protein
ATGATTCTATCTAATACTAATGGAGCTAGTCCTCAGGCAGGTATAGATTTTGAACCTAATTATCAAAATCAAAAATTAAAAAATATTAAAATAGAAGATCTATATACCTACAATAATAAAAGTCGGGGAATGTTATTTAATTTTAACAAACTAAAAGGAAGTAAAGAAGCGGTAAGTATTCTTGTTGAAAATTATCAAAATAATTTTTCAGTAAGAGGAATAGGCTATCATAATATTAAAAATGCTCTAGGACATATAACCGTTAAAAACTTTAATTCTAAAAATAATAGCAAAGAGAGAATTTACCATTTTCCAAATAAAGATAAAGGCAGGTTTAAAGTTTATACAGAAGAAAAATAG
>CAJKLB_00960 hypothetical protein
ATGAAAAATATAGTTGGACTACTCATTATGTTATTAATATTCGGATGTAAAAATCCTTATTCTGTAATAAATAAACAAGTTAAGGAAATTCCAAATTTCATTAAGGCTAAAAAAACAAGAAATAAGGTCTTAAATAAGCATTCGTTTGTTAAGGCTGTATCGTATTTACCTAAAAACTATGTTAAAGATGGAACTAAAGATTATACTGCTTTTTTACAAAAAGCAATAAATGAGAATAAATATGTATTATTACCCAACTTTCCTATCAAAATAAATGATGTCGGTTTAGATTTAATAAACAATTCAATAATCATTTTTGATAAAAAAACAGAAATGAGATTAAAAGCATCAAATAAAGGGAGTTATGAACTACTAAGAATACATAATAAAGAGAATATTAGTGTCTATGAACCCAAAATAAAAGGTGATAAATACACGCATTCGGCAAGCAAAGGAGAATGGGGAATGGGAATTTCTATCAGATCATCAAAGAATATAGAAATAATAAAACCCCTTATTCAAGAATGCTTGGGGAGATGGTATTTATTTAGGTGA
>CAJKLB_00965 hypothetical protein
ATGTACAATTCTAAGAAAGCCCTCTATACATCACAAGCTCTTATTCCTTTTATTTTAGGTTTGTTTTTGTCTTTAAAAATAATTATTGGCATTGACTATTCGAGTATTGAGGAAGTTGTTTTTCTTTTTTTTTTGGTTATGTTATGTTCTACTATTACATACATTGGGCTTAGACAATTACATTACATTGAGATAGTTGGTCAAAAAATAATTATTCGGAATTTAATATTATACTCGGAGAAAAAGAACTTATCTAATAAAGGAAATTAG
>CAJKLB_00970 hypothetical protein
ATGAAATTAATAAAAAATATTACGAAAATTTTTGCTTTAACAATTATTCTAACTTCATTCTTGAATTGTGAAGACGATGATTGTACTAAAACAGTAAATATTCCTGTATCAAATCCTAGTTACAATCCAAATAATCCAAATGGAAATGAACCTCCTTTTATTGACAGTTTTCAGGAAGTTTCTTGTGATTTTGAAGAACCAAGTAACAGAACCCGTTAA
>CAJKLB_00975 hypothetical protein
TTGGGATTAGTAAATGAAAGATATTTCAAAATTGAAGGTGTGAGATTGATAATAAATCAAACACATTTATATAAAGCATATGAAAAATACTATACTGAAAAAGAAATGGATTCTTTATCAAAAAATGACTTTTTCAAAGCAATAAAGGAATCAAAAAAATACATAGAATATATAAAAGGAGTTAGATATAAGAATAACAACACAACAGGAATAGTCATTAATTTATCATAA
>CAJKLB_00980 hypothetical protein
ATGATTTTTGACATAAAAACAAAATTGAAGAGCGAAGAAATAGATATTTCGGAAAAAAAACTTCAAGGCATAATTGTTGAAAATTTTGAACAATTTTTCCCAAATCTTAAATTAATAAAATCGGAATATAGTCTAAAAGGAAATGTTCGACTTTTTGGAATGAGCGGTCGAATTGACATACTCGCTTACAATCCAATTGAACACAATCTTGTAATCTTTGAGTTAAAAAAGGAGCATTCTAAAAACATAATAATTCAAGCAATTGATTATTCTGACTTTGTAGAAGAAAATTTAGAACTAATTGTTTCTCGAATAAATGAATTGACTTTTAAAGAGAAGAAAATAATATTACAGCTAAATAATCCTCCAAGAATAATTCTAATTGCAAATTCATTCTATCATCCAACAATAAGAAGAGCAAAAAAATTATCAAATGAAATTTCTTTATTTGAATATAAATATTATTCAAACGAGTTATTTCAAATTAAAGAAATACGAGATAATACGAAAATTAGAGAAAGACTTGAAAAGATAACTTCTTCGAGTGAATCGCTAAATCACGTTCCGAAAATTATTGAAATTGTAAAAACAATTACTCGGTTTGGGATTAGTAAATGA
>CAJKLB_00985 hypothetical protein
ATGAAAACTTTAGAAGTGATCTATTTACCTAAGAATAAAATATTTTATTTACCTAAAAATCTAGGTGAATTCACTTCTTTAAAAGAAATAGATGTGTCTAATAATTTCATTTTAAACCTTCCTGAGACTACATTTTTTCCTCTAAAAATTGAAAAAATTAATTTATCTAATAATTATTTGACTAAAATACCTAAACAAATATATAAATTAAAACACTTAATACATCTTAATTTAAAAGGAAATAAAATATCAAAAAAGGATATTTTTAAATTAAAAAAGAAATTAAAAAACTGTGAGATATTATACTAA
>CAJKLB_00990 hypothetical protein
TTGGAAAGGGTTGGAATTGTAGATTTGATAGGAACACATCAATTTAAACCTGAAAAATATTCAATCTACTTAGATAGTTATGACGAAAAGCTTGATGAGAGAACTGTACTTGACTATCCTAAATCTTGGGAAGGAATGGATATGGAACTTGATATTATATCTCTTTCTTTTACAACAACTCCTGATGGAGAGACTATAAAATATATTAAGAGAAAAAGAAGTATCTCTATAGCAAAGTTAGATTACCTCCTTTATAAAAACCCAGAATTAAAAAAGATTAAACTTACTCCTTCTCAGAAAGAAGAAATTAAAAATTCGAACCTAATTAAGGTTACAAGAAATATCAATTGGTCTCATAAAGATTTTGACTGTGATAATAGCGAAATAGAGATCTTAAAATTAAATAGAATATGGGGTGCTGATTTTTTGCAAGGAGCAATGTATAACTTACCAGAATGTATACAATACTTTGATAAATTAAAAGAAATTAGATTTTCTAATCACGAAATAAATCAAATACCGTAA
>CAJKLB_00995 DUF6624 domain-containing protein
ATGTTTTCTTCTTGTAAAAACGGAGAAAATAAAGAAGAAAATATTGTAGAAAAAATACCGACTACAGAAGAGAGGGAAAAATATACTGAACTGAAAAGCGAAGCCTGGAACCTCTATGAAAATCAGGAATATTTAAAATCTGCAAAAAAATATTCAGAAGCCTTTACCACTCTTGGAAATAAAGGAAATACAAATGACAGATATAATGCTGCTTGTTCTTGGGCTTTAGCAAATCAAATAGATTCATCATTTGTTCAATTATTTAGAATTTCAGAAAAAGGGAATTATCTTAATTATGGTCATATTACAACTGATACTGATTTGACTGCTCTACATTCTGATGAAAGATGGAATAAAGTACTTAATTTAGTAAAAGCAAATAAAGAAAAAGCAGAAGCGAATTTAGACAAACCTTTAGTTACAATTCTTGACACTATTTATCAAGAAGACCAAGGTTTAAGAAGACAAATTAGCGAAGTTGAGAAAAAGTTCGGGCGAGATTCCGAAGAAATGAAAACTCATTGGAAAACTATAAACGAAAAAGACTCAATAAATCTAATCAAAATTCAAAAAATCCTTGACGAAAAAGGTTGGCTTGGACAAGATGTAATTGGAGGTCAAGGAAATTCAACTTTATTTTTAGTAATTCAACATTCACCTCTTGAAATTCAACAAAAATACTTACCAATGATGAGAGAAGCAGTTAAAAACAATAACGCTCGTCCGAGTAGTTTAGCATTATTAGAAGATAGAGTCGCTTTAAGAACTGGTAACAGACAAATTTATGGTAGTCAAATTGGTAGAAATCAAGAAACAGGAAAGTTTTATGTTTCACCAATTAAAGACCCAGAAAGTGTTGACAAAAGGCGTACTGAAGTTGGATTAGGTACAATTCAAGAGTACATTAATAATTGGAATATTATTTGGAATGTTGAAAAACACAAAGAAATGACCACAAAATTAGAGGCTGAAAAAAAATAA
>CAJKLB_01000 Putative mRNA interferase YoeB
ATGAAGTATACATTCGTTGACGAGTCTTGGGAAGATTATTTGTATTGGCAAAAAACAGACAAAAAAAAGTTAAAAAAAATAAATGAACTTCTAAAAGACATTGCTCGAAATCCTTTTGATGGGATTGGAAAACCGGAAGCACTAAAACATAAATACGCAGGATTTTGGTCAAGACGAATTGATAGTGAGCATAGATTGATTTACCAATATCGAGAAGGAGAAATCTTAATTGCCAAATGTAGATTCCATTATAACTAA
>CAJKLB_01005 Antitoxin
ATGCAAATAACAACTGTTTCTGACTTCAGAAAAGATATTAAAAGTTACTTAGACAGAGTTATCAAAGACTTTGAAACATTAATAATAAATCGCGGAAAAGATTCTGGAATTGTAGTTATGTCATTGCAGGAATACAATTCTTTAATAGCTACAAATCATGAATTATCTTCACGAAAAAATGAATTAAGATTAGACTCTGCAATTGACAAACTAAAAAACGGAATGACCTTAAACAAAGACCTAATCGAAAATTAA
>CAJKLB_01010 hypothetical protein
TTGCTCGGATTTTATACCTCAATCGAACAACAAGGAGGTCAAATTAGAAAAGCACATAGAGCAATTGGAAAATCTCAAATGCAAAACATTGTTCAAGTTACAAAACAAAAATTATTAGATACTTTACAGGAGTTGGAAAACCAATTTCCTCAAATAGATAAGAATTATATAATGAACGATGATAATAAAGAAAAAGCTCAAAACATTATAACCAATAACATTTACGGAAATAATAATCCATTAAATGTTGCTAGTGGAGAAAATATTAAACAAGGAGATATTAACTTAACAATTAATACAGAGCAAAAAACTAAATTAAAAGAACTCGGAGTCGAAGATGAATCATTAAAAGAATTGGAGATAATAGATGTAGAAAATCCAAAAGGAACACCAAAGAGAAAAGAAAAAATTATGGGTTGGCTTGGAAAAATTACAGCATCTTTAGCTTCAAGGGGTATTTATGACAATATACCCAAACTTATTGAATTTGTAGGAACTTTAACGTAG
>CAJKLB_01015 hypothetical protein
ATGATACACGAATTAATAACCGATATAGCATATGACAGAATAACTGTTGCACAAGGACTAACAAGAGCAAAATTGATTGCTAACCAAATTAAGAATGAAACGTTTAAGATTTGGTTATCAAAAGAGTTAAATGGTTATCCTCAAGATTACAAAATACTACCTGAATATAGAAAGGTTTGGTCAGAAATAGAACTCACAGCTGAATTTCCTTATGGACAAGTAAGAACATTTCCTGTCGTTTTACCAGATGATGCAGATAATGCTATGAAAGATTTAATTTATCATCACGGTTTTAAAGAGCCAATTTATATCATTGAACAGAACATTTTAGAAATGGATGGTAGTTCAGGTACTATAAGTTTACCTGGTGGAATGGTAAGAATGCTTGCTCGGATTTTATACCTCAATCGAACAACAAGGAGGTCAAATTAG
>CAJKLB_01020 Integrase catalytic domain-containing protein
ATGGGGTATAAATTAGACACATACATGAGGACATCGCTTTGTATAGATGCACTCAAAATGGCTATCAAAAATCGAAAATATCCGAATGAAAAACTAATTCATCATTCGGATAGAGGACTACAATATTGCAATCCGACTTATACCCTATTTGCTGAAAAAAAAGGTTTAATTATGAGTATGACTGAAAAATATGATCCATATGAAAATGCTATCGCTGAAAGAATTAATAGAACTTTAAAATATGAATATGGTTTGAAACTAACAATTAAAAACACTATTTTAGCAAAGAAAATTACAAAAAGTGCTATTAATATTTATAACAACCTTCGTCCACATTTAAGTCTCGATTTAAACACTCCAAAGAAGGTTCATATAAATCAAAATATCGAATATAAATCGTATCGAAGAAATAAAAAAAATGCGGAATTATTAACCTTATAA
>CAJKLB_01025 hypothetical protein
ATGGAAATCATTACTCGGTGTCGATATGTCAAAAAAGTCATTGCCCAAAACATTAGCAGAAGAGATTCAAAAAAAGAAGCAAAACCGTTTAAAAGAAAATGGTTAATTCAATGTTTTGGGATTAGTAAACAGGCCTTTTACAAACGATTAAAATCTTATCAAATAAAGCAAAATAACGAACTTATATTAACACAATTAGTCAAACAATGTCGTGATAGAATTGGTCAGAAATTAGGGGCTAAAAAACTATATCATCAATTAAAAATTGATATCGATAAAAAAGGAATAAAAATAGGGCGAGACAAGTTCTATAATTTCTTAAGAAGCCATAGATTACTAGTGCCTAGAACAAAAAACTATCATATTACAACGAATTCTAAACATCATTTTTATAAGTATAAAAACCTTGTATCAAACAAAATCCCTACCAGAGCGGAACAACTCGGGTAA
>CAJKLB_01030 helix-turn-helix domain-containing protein
ATGGACACAAAGACAAAACTACCCTGCCGAAAAAAGAACTACAATAAAGTAGGTTTTGAACTCAAATTATTCATCATTGACCAAATTCATAATGGACGTATTTCTGTTAATTACGCCGCTAAAAAATACGATATTTCTAGAGCTACAATTCAGTACTCGGATCAAAAAATATAG
>CAJKLB_01035 hypothetical protein
ATGAAAATGAGAAAAACTGTTCGGAATATTGCCGATTTTAGATTTTTTCGCGTAAGTTTATATGAAAATTTAGACAAGTTAAATGCCGAATAA
>CAJKLB_01040 hypothetical protein
ATGACCGATTATGAAAAAAAATTTATTAAATTTTATAACAAATTCTCATTAGATAGTGATAATGCAAAGACGAAACTTGAAACCTATGCTGACGAGCTTGAATATGCTTACTCATTGTCTCAAACTCTAATAAACCCTAAACTCAAAAATGAATGGAAAAATATATGGGATGAGCTTAATATAAAACTTTCGCATTGTGAAAATCATCCTTTTAAAAGTTCTATCAGTCATTCTTTACACGGAAAACGAAAGACAACAATAGAACGATACTTACTTTTCTTTCATACAGAATACAATAGAATTAAAGAAAAAAATAATTTAAAAAAATAA
>CAJKLB_01045 hypothetical protein
ATGGGTTCAATAGACTTTAAAACATTAGTAGAAACTAGAAATGAACTTTTTAAAATTAACAATAATGAGATTATTCATGAAATAATTAGAATTCTTAAAAATAACGAAATTGAGAAATCAGCTAAGCATAATAAATTAAATGATAAGGAGGCTAACCATTATGTTATTGATTTAAAATCTGAGTATATTGACCAAATAATTGAATTATTTGGAGATTTAGAAACAAGCTCTTTAAGTGAAAAATATGAAAGCACTTCTAAGTCTATAAAATTTTCAAGTATTCTGGATAAATGGACAAATATTTTAGAATTATAA
>CAJKLB_01050 hypothetical protein
ATGTTATTGAAAGTTGCTCAGGACGATGTTTTAAGTTTTAAAAACAATAATAAGTGGTCGGAAAATCATCCTTCTTTATCTCTAATATTTGATGAGCCTAAAAAAGTTTGGAGTGATTTGAAACCAACATATGAAACTGATTTCAAAAATTTGGTTTATGGTAATTTTCCTGAAGAAAAGGAACTATTAAAAACTTTGGAAATGATTAAAAAGAGATTATTATCAGTGGATTGGAAAATAAAAATAGACGATGAATAA
>CAJKLB_01055 Nucleotidyl transferase AbiEii toxin, Type IV TA system
ATGCTTTGGTATAATTCAAAGATTTTCAGAAGAGAAGGAGAGTCTAATAATAAACTTACAAACAAGATAAAAGCGATTAGTAAAGTTGTTAGTACTGTACTGCCTGAAATAGATATCCCTGGTTTAACACAAAAAATGGGAATGAATCGCAAAACGGCTCATTCTTATAGTAAAGAATTTCAAGGCGATTATGGTCAAGTTAGAGATGCTATTGTAGTTGAAGCAACTTGGTTAGGATATTTTGAACCATATACAACAAAAATTTTATGTTCTTTTGTAGGACAAATGATGATTGATAACCAACAGATTGAAATAGCAAATGAAAATAATTTACTTCCTTTTGACGTACTCGTTTTAGAACCAATTAGAACAATTTGCGAAAAAATCATGAGCTTGGTACGCTTCTCTTATAGTGAAAATCCAATTGAAGCTTTGAGGAATAAAATAAGACACGTTTATGATTTAAACCAATTGTTACTCGGAAAAAGAATTGTTGAATTTCTTTAA
>CAJKLB_01060 DUF6088 domain-containing protein
ATGGTTGATTCCGGAAAAATTTCCAAACTAGCTAAAGGGAAATACTTCAAACCTGAAAAAACACCCTTTGGTATTCTTCAACCTAATCAAGAGCAAATAGTAAAAGACTTACTCGAAGAAGATGGAAAAACAATAGGATATCTTACAGGATATAGTATATATAATAGATTAGGATTAACTACACAAGTTAGTAACGTAATACAAATTGGAAAAAATCAAACTCGCCCTAAATTTAAAAGAGAGCGTTATACTATTTCATTCATCAAACAAAAAAATATTATTACTAAAAAAAATATTCCTTTATTACAGATTTTAGACTCTATTAAATACATAAAAAAGATACCCGATACAAACATAAAAATATCTTGTCTACGTTTTTTGGAAATACTTAAGAAATTGAATTTAGATGATAAAAAAGAATTAATACGACTATCTCTAAAATATCCGCCATCAACAAGAGCATTACTAGGAGCATTACTAGATGAATTACAAGAAAAAACTATAACATTAACTTTAAAAGAATCACTTAATCCTATTACTAAATATGAGTTATCCTATGCAAGTGAAGTATTAAGTAAATCATCTGATTCGGAATATATTATGAAACTTCATCAAAATAAAAAATTATTTAGACAAGCTGTTCAGTTTACATCTGACCAAATGCAAATACCAAGCAATATATGTTGA
>CAJKLB_01065 hypothetical protein
ATGAATAAAGAATTTTTACCTCAAGGAGATAATATTAGACAATTACTAGTAAAATCAAACATTTCACAAGCAAACATTAATTTACTATTGCGAGAAAAAGGTGTTTATCTTGGACATTCAGAAAAAAATAATTCTGTCCCATTATTAATGAAAAGTATAATTAGTCCAAGTGATTTTGAAACTTTATATTCAACTCAAAAAACAAAAGAAGACCGTATTAAGTATAAAACAGCATCAATTAAATGTAGATCAGATTTTAATGTCGCGACTGTTTTTTCGACTCGTTTAGATTTAAATCAATTTGTTCTAGAAAAACATACTTACAAACCAAATTACAAAGTACTTGGAAATCCTAGTTTTTATTTTGAAGATGAAAATACAGCAATTTTAGAATATAAAATAGAAAGAGAAAACTTACTTAATGATTGGACTAATAATAAAACTTACCATAGTGGTTCAGTAATTTTAAAAAAGTTAAGCGACGAAAATATACAAGTTACAATTCAGCAAAATTCAACATCTAAAGAAACTGTTGAAGTGAATAATATAATTATAAACAATATAAAAACACTATTAAATAAAAATTCAATAATTGAGAGTAAAGAGGACTTTATTACAATCAAATTTAATGATTTTACAAACTCTAATAGAATTAAATTTTTATATTCTTTTACAGCTGAATTTTGTATATACCTAGAGTATAAATCTATAACTGACATAGATTTATCTCTTGACCCAAATATTATAAGCCATCAAGATATTAAGTATTTTTTAGAAGAAATTGACAATTTAAAATTAAAAGGTAAAGGTCTCCAAAAACACACACTACTAAATAATGAAGTTTACTATCCAAAGTTTATTTTTGGCTCAATAAAAATTCAATATAAATTAAAATGTAGTGGTTTTGAAGGTACTGCAACTTTAAATTTATCTTTTCCTGAATATATAAAAAGTAATCAAGAAAATTCTGAATTACAAATTTCTATTGATTTATTATTAAATAAAGAATATAAGAATAGTAAAACAGAAAATGAAATCAGAAAAAAAATATTAAGCTTTATAGAAAAAAAGAAATTAGAAAACTACAGCCAACACCGTATATAA
>CAJKLB_01070 hypothetical protein
ATGAGAGTAGAAAAAAATAATAGTATTTTTTTCATTCTATTCATAAATGATGACTTTTCAACAGAAAATTTTGCTCAAATTTTGTCATTTTCTAAAACATTTGACCACTTAAATTCTATTGAAAAAACTATAATTAATTATAAAAGTTTCGATAATCTTATTAACGAAAAATCAATAAAAGATGTTCTTGTTAATTTTCAAAATTATTCCTTAAACAAAAATTTAATTGTAACAAAATTTCCAATAGATTATAGAAGTATCTAA
>CAJKLB_01075 hypothetical protein
ATGGGAGAATGGTCAAAATCCATTGGTGAAAAAGGTGAAAAAATTGTTAAGTTTGTTTTCGAGGAAATCCTAGAATTCAATTCCTTAATTGAAAACACTTCAATAAAGTGTATTAAAGGAGAACAGCATAAAGCTAAAACTGCCAAAAAAAATAAAACCACACACGGATTAGATGGACTTATTTATGTTAAAAGTCAAATCGAAGATGGTCTACTAGACACAGTTGTTATTTCTTCCAAATACACAACAAAATACCCGAGAGAATCCTAA
>CAJKLB_01080 hypothetical protein
ATGAACAAACACAAATACCTATTAATAATTTTAGTTTTACTAAGCATCATTATTTCCTGTAGTTCTAATGACGAAGAAAGTGAGCCTCAAACTTTGGAACCCGAAGTTCTGACCTTTAACGCAACAATAGGAACTAATGGAGGAGTAGACCTAATAGGTAGTTACAATTCGAATGGAAATAGTATTTCAGAAATAGGCTTTGAATATTCAATAGATAGTCTATTCAATAATAAAATTGTACTCAATTCAGAATTAAATTCAAATAGTGAAATAGAGTATTTTCTTGCTAATGGAATTAAAGAAAATGTAAAATATTTTTACAAAGCATTTGCAAAATCTTCAGGAGAATCATTTTTTGGAAATACTAAAAGCTTCATATCTGATGGTAGTGTTGCACCCGAAGTAAACTCTATTTCAAATAATTTGGGTCATATTGCAGATACTTTAGAGATATACGGAAAATATTTTAAAGATAATAATTATGAAACGTTTGTAGATTTTTCTAACGTAAATGGACAAATTATTTCATTAAATGACTCAATTATTAAATGTAAAGTTCCTACAAATATTAACAATGTAATTAATGATGTTAGGGTAAGAATAGATAATAGAGCAGATTCTTATTCCTCTTTTACTTTATTCGAGCCAACAATAGAAACTATTAATCCAATTGTTGGTGTAATTGGTGATACTTTATCAATTAATGGAAATCATTTTGATATTGTTAATTCAAGAAATATAGTTTTCTTCGGTAATATTCAATCGTCAATAATAGAATCAAATAGAGAGAGTATAAAAATTATAGTACCTGAAAATATTGAAAGTCCCACAGAGCTAATTAAGTTAAATGCACAATTACAAGATGTGGCATATAACACTTCCTTTCAATTATCTGCACCAAAAATAAACTCTATCTCGCCTTTAAATGCTACATTTAGGGATGAAATAACCATAACAGGTAATAATTTTGATTTTGAAATATCAAGAAACAAAGTCTATTTTGGAAATATTGAAGCTACAATCACCTACGCCGATAAAAACACCTTAATAGTAACCGTTCCAGATGATTTAGAAAGTAGTTCAGAACCAATAAAGGTAATCGCTCAACTTCAAGAAGTTGTTTTTAATGAAAAGTTTCAACTAATTCCGCCTGAAATTAATTTTGTACCACAAGATGTTTATACAAATCAAGATATTACTATTCAAGGGGCATATTTCCATCCTATTTTAGATAGGAATAACATTACAATAGAAAACATAGAAGTAAACCTTATATCGGGAAATACGAAAAGTCTTGACACTAAGATACCATTAGGTCCTTTTCCTCGAAGAAAAGCTATAGTGAGTATTGAACTTTTAGACTTAATCGTAACATATGAAATAGAGCTTAATATTCTAGACAAATGGATTATGGTCTCTAATAATTTACCATTTAGATTTTACAGGGGTATAAATAATGCAGTTGTAGCTAATAATGAAGCTTTTGTAATTGCACCTTCGGCTGATGAATTTAGTGAAACATCAACTCTTTATTTATGGAAATTTAACCCAGAAGATTTTAGATGGGAGCAATCAAATATTCCTTTTACAATGAAATGGAGCGCCGTTTCAGTTTCAAACGGTAATAAAATATTTATTTATGATGCAGAGGGTGACAATGGTTTTTGGCAGTTCGACCCAATAACCGAACAATGGAATCAACTAACTGCCTATCCGGGAGCAAGACGAGATTATCCGACTCATTTTTCAATAAACGATGATATATACATTGGAATGGGGGCAGATTTTGAGCCCTATACAAGCATAAAATATGGAGATTTTTATAAATATTCACCTACTACAAATAGTCGGACACAAATTGCTGATTTTACTTATAAAAACTATTTTCTAAGAACTGAAACATCAACATTCACTATCAATGATATAGCTTACGTTGGTAATGGAGCAACAAATACAGGAATGATTGACTATTGGTCTTATCATCCAAACACGGATGAATGGATAAGAATTGCAGATTTTAATGATTCTAGAAGATATACAGCTTCATTTGAACTTAATGGGTTCGGTTATGTAACAGGAGGAACACCAACTGGTTGGGGCAATGTAAAAGATTGTTGGAGATATGACCCTTCATTAGATAGTTGGACACAAATCGATGATATAGGCCACATTAAAAGAGGAGGACATTTTTCATTTTCTCTAAATGATAAAGCATATATTGGTGGTGGTGGAATATACGATTCAGGAGGTTCTACTCGGATATGA
>CAJKLB_01085 hypothetical protein
ATGTCATTTATTGAAAAAACCGAAAATTTAATTGAACTTGATAAAGTTATGAAACTTGCGGATGATGAAAATAAAGCAACATTCAATACAAGTTCAATCTTTCAAATGCCAGAAGGAAAAACCATTAAAGGAGAAGAAATTGAAAAATTTATATTAGAAAGTAGAGAGACTAAAACACCTTTAAGAAAAATTATGAAAAAAAACGTTGCTGACATAAAAATTATTACAGAAATTAGACCGGGAAATTCAGTTCCGAAAATAAAAAAAGAAGTTCAAGAAAATAACTATTGCTAA
>CAJKLB_01090 hypothetical protein
ATGAAAATTCGAAAATTCATAGAAAATTTAAAACCTGAAGAAATTGAAGAAAAAAACCTTCAACAGATTAAGGAAAATGATGAATTTTTTAAGGAATTTAAAGATGCGCACGAAAAGAAATGTTGTGTTTTATGTGGAAATAAATTAGATTACTTTTCAGATTTCGAACCCTGCTTTCATTGGTTTCTTTTACCAACAGGAATTAAGAAAAAACATTTTAAAAAATATCTTTCTGAAGCTATAGGATATTATAAACTTGAAAGCTATTTTAGATGGATTGCTACATTGGAATCACCTCTTAAAAACATCAATGATTTAACGGATGAAAAATCCGGCTCAAAATTAAAAGAAATTACAATCAAGTATGAAAACATTGAATGGTCTTTGAATTTTGGAAAAAGTGATTTAGATGGACATAAAGATTCAACTAATGCTAAATTCCCTCATTTTCATATTCAAATGTTGGTTGACAATAGACCTTTTATTAGGTTCAACGACTTTCATATTCCTTTTTCGAAAGAAGACCTTTTCAACCTTCAAATGATGGAAGAAACTTCTGACTTAATAAGTTTAGACTATGATTTAGGAACTCGGAATGTCATTTATTGA
>CAJKLB_01095 hypothetical protein
ATGAATGCAATAACGAGTGCAGAGAGTACAGATGATAATATCTCTGGGTTTAAAAATTATTGGCTATCAATTGAAACTAAAACAAATCAAAATATAAAAAAGATAAAATTCAAAAAAGAAAACCGTCGCTCTGGTATGGGAAGAGCAAATGACCAATTATGGAAAGAATGGAAGAAATTAGAAAATGGAGAATTTTATGAAAATGATTCTCAATTTGTTTTAAAATCAACAGACAATCAAAAATATGTGGCTGAGAAATCAGGTGTATTAGTGGCCGCAAAAATGTATAACAGATTTTTATCTGCTGACTTGGAAAATTTTGAAGTATATGAAGGACAAAACCCTTCCGGTGGCTATTTCATTTTATATAAATTTAAAGATGAAAATAAACAAAATGAATTTGTAATTACCTCAATAATGGGAATTGCAGAAGGTAGTTACATTATATTAGAGATAGAATAG
>CAJKLB_01100 hypothetical protein
ATGAAGAAGAAAAAATTAAATAGTGGTCAATTAGGATTAATGTCTTCTGCATTAATGAAGAATTTATTTCCGAAACCATATAGTGGCGAATTATTAGTTGATGAAAGTCCAAGAGATGAAAGTTGCATTCTATATTTTAAAGATGAATATCATTATAGATTAGCCGAGTAA
>CAJKLB_01105 hypothetical protein
TTGTACACACTCGGAAAAGTAGGTAAAGATGGAAATACGGAAGAGTTTGTAATTGGAGAAAAATTTAAAACAAATTCTGAATTTATGAAACATTTTGAGGAACACTTTAAAAAATTAGATTATTCTGAATTTAATGAATCAAGCTTAACTTGGTTAGTAGTTCAATTTGAAATGAAAAGTCTTAAAGGAAATAAAAGAGACCATTGGCTGAAAGAGAAAGTCTCAGAATATCTTAGTGATGAATTAGGTTGGAGAGGAATTGGACATATTGACGGATCTGATATGGGAGAACAGATTGCTTTTAAAGGTAAGTATGCATTAAACATATTTTGTGAAGTATATGATGAAGAAAAAGGAATTGCTGCTATTAAAAGATGCCTAAGAGAATATCGACTTGATTATACGAGAATAAAAATTGCTTCTCGCCCATATCTTTCTGATGGTGGTTTCAAATTAAAATATTCAGCAAAGAAAAAAGACCAAACATTTAGTATTTAA
>CAJKLB_01110 hypothetical protein
ATGTTCAAACTACATAAGAAAGATACTAAAGACAATATATTATATGCCGAATGTTGGACTTCTGATGAAAAATTAGGAATTGTACACACTCGGAAAAGTAGGTAA
>CAJKLB_01115 DUF4145 domain-containing protein
ATGTACCAAATAAACACAAACGCAGGAGCAACCAAAATAGATAAATTACCAGAAAAATGTCCTTTCTGTCATAGTGGAATATCGCCAAAAACAATAAATGGGAATAGTGGAAATGGACGTATGGAAATATTTATGTCTTGCCCGAAAAGTACTTGTAAAAATTCATTCATTGGATATTACAAATACGAAAATAATATGTGGCGATATACCAATGAAACTACTGTTGGAAATCTAACAACTAAAGAATTCAGTGATAGTATTCAAGAAATATCACCATCATTTGTGAAAATATATAACGAGGCATATTCTGCTGAACAACAAAATCTAAAAGAAATATGTGGAGTTGGATACAGAAAAGCGTTGGAGTTTTTAATAAAGGATTATGTAATCTTGAATAATAAGGAAAAAGAAGATAAGATTTTAAAAATGGGACTTGGAAATTGTATAAAAGATTTAGTTACTGATGACAGAGTTAAATCCGTTTCTAAAAGAGCTGTTTGGCTCGGAAATGACGAAACTCATTACGTACGAAGATGGGAAACTAAAAATCTTGAGGATTTAAAAAAACTAATCAGTTTAACCGTACATTGGATTGAAATGGAAAAACTGACTGAAAGTTTTGAAACAGAAATGCCTGAATAA
>CAJKLB_01120 Pentapeptide repeat protein
TTGGATATAGAAGGTTATTTAACTTTTACTGAGCTTACAGATATTTTTAAGGATAGTAATAAACCTGATTTAAAAATAGATGAACAATCGATTTCAAAAGGACATCCTATTTCTATCGGAGACACTTATGAAGAGAGAACTATTGTAAATAAAAAAATAACTGGTAGCAAACTTAGAGCATTACAGATTCAAGGTGTCAAATTTTACGAATGTAAATTTTATGACTGCGACCTCACAGGAACTTTGTTTTGGATGACAACTTTTGAAAATTGCATTTTTGAAAACACGGTATTAGAAAGAACTGTTTTTAGAAAAAGTCAATTACTCTCAACAGAAATTAATAATTGTAAGTGTCGATTTTATCTAAATATTTCGGAAAGCTATATTTACGATACTGTCTTCAATCATTGTTATTTTGAAGGAATAGAAATATCCGGAACAGATACAGTAAATACGGTATTTTATAAAACGGTTATAGATAGTGCAAGATATCAAGCTAATTTTTCCTATGGGTATCTTATGAAAGATACTCCAAAAGAGTATTTAGATGAAGAAGATAAGATACAATTACAAAACGCTGAAATTGATGAAGACCTTGTATTTAAAGATTGTAATATTCAGTATTCTTTATTTAAATCAGTCGAATTCATCGATACTTTTTTTAAAGGATGCGAACTTTCAAAAAACACCTTTTCTGAATGTGTTCTTTTTGACTATAATTTTGACAAAACAAATAATAATAAAGGATGGGGAACTAACAGCATAGATATTAGAACACTAAATGAAAGTAAAAATTTGTCTAAAGATTTACTAAAAAAAATATTCAATCAAGAAAAAAGAATACAACAACTAATTAAAAGTGAACTTAGTAATAAAATTATGAATAGTGTTTTTATATCATACAGCCTAAAAGATGCAAAAATTGCTAATGCAATAAATCAGTTTCTAAAAGATAACAATGTTTCAACTTTTTTATGGGAAAAAAATGCGTTAGGAGGGCAACCCTTAAAAAGTATTATGAAATCTAATATTGATTCAAATGACCGTCTTTTATTTATTGCTTCAGATAATTCATTAAAAAGTGAAGCTTGTCATTACGAACTTACTCAAGGAAGAAAGAAGCAAGATAAATTATGGAAAACAATTTTATTTCCTATTCATATTGATAGTTTTCTATTTGAAATCGATTTTGATGATATTAGACCAAAACCTAAAAGAGATGAGTTTTGGGAAAATATACAAGAATTAAGAGATATTAACAGCTTAGATTTTTCGGAGTTTAAATCAGGAATAACGAAAAATGGAAATGAATTTGAAGAAAAAATGAATTTCCTATTAGAATCCTTAAAGATAAATTAA
>CAJKLB_01125 PLDc-2 domain-containing protein
ATGAAATTAAAATTTTTAGGACATGGACTTCATGATAACAATACTAATACAGTTGGTGATTGGCTCATAAGTACGTTTAAAGATTCTGACTATCATTCGTTCATTGGCTTTTCTGCCTTTACCAAAATGTCGGGTATAAATAGAATTAAGAATGAATTATTAATTGCTCAAAAACAATTTAAATCATTAAAATTTTATCTTGGAATTGTAGAAAGCGGAACTTCAAAAGAGGCTTTGGAATTTTTCATTAATAATAATATTGAAACATACATATATTGTACTTCTGAAAATTTAATGTTTCATCCAAAAATATATTCCTTTGAAGGTAAATACAATTCTAGGTTTATTACAGGTTCTTCAAATTTAACAAGTCCTGGGCTTTTTAATAATATTGAAGCATCAACCTTAATTGAATTTTCACATTCAGATGCACAAGGAAAAAAATACGTAAGGCAGTTTACTCAATACTTTTCAACTGTATTAAATAACGAAAATGAAAATGTACAACTTTTAACAAATGAAGTCCTACAAGACCTCATAAATTCAGGGTTTGTTTATGATGAATCTCAAACAAGAGATGATTTTGAATTTACTAAAAGAAATAAAGAATTAAACAAAAAAAGAACAAAAAAGAAATTTTCAAGAGAAGAATTAGGTAAACAAAAAAGTTTGCAAAAATCAACAAAAAAATATGATTACGAACTAAGAATAACACCAGATTATATTAAATCTTGGCCTAAGTTATTTGAAGAGTTTAAATCTTACAAAAACGAAAATTCATATTTAGGTTCTAAATATAGTGTCACTGTCCCTAGAGATTATAAAAACCCAACACTATATGGATGGTACAGAAAACAAAAAGTATTCTTTAAAAACAACTTAATCCCAAAAGAGCATCTCGAATTACTGAAAAAAGAAGATTTTTATTTTGGAGATGCACATAAATTGTGGCAAGAGTTTTTAGAAGACCAAAAGTTAGAGTTATTAATGGATGCTTTAATAGATGAAGAAGATATTAAAGTGAATCATAGATATGAATATAAAGGAGTTAAACTAGGTACTTGGCTTGTTGGTGTAAGTCAAGCAAATAAAAAAGGCAAAAAACTAGAATTACGTCAAAAAATAATTGATTTAGGTTTTTATATATCTGCGACTAGTAGAAACCCGATAGATTCCGCAAATAGATTTGTAATTGATTTACTTGATGCAAAAAATCCAGATAAAGCAAATTTTCAAAATCGTTTTAATAGTACAATTAGAGATAGAATTGATGAAATTCGAGAAGATATTCAACAAGACATTGTAGAAGCATGGTTTTTACAATTTAATGAGGATAGACCTTTGGGAAGAATAAGAGAACGCCAAAAAGACCGAACAGATGAATGGAAAGAGTTTAGATATAATAAGAATATTAATAAAAATGAAAAATGGCTAGAACCTGTAAGTATTATGGGTGATGTATTTTGGTGGGCTAGACAAAAACGAGAATCAAAATCTAGAATGGATTTAATAAAAAATAATTTTACTGAACAAGAAAAAGTTGAATTAAGAACAGAAGGATTTCCTATATAA
>CAJKLB_01130 Transposase
ATGGACGTATTTCTGTTAATTACGCCGCTAAAAAATACGATATTTCTAGAGCTACAATTCAGTACTTGGATCAAAAAATATAGTACTTTTGAACAAAAAAAATTAGGCATGAGTAAACAAGATGAAATCAAAAAACTCAAAGAGAAAATTGAAGAACTAGAATTTGTAAAAGATTTTCAACAAGATATTATCGCTGATATGGAAATCATTACTCGGTGTCGATATGTCAAAAAAGTCATTGCCCAAAACATTAGCAGAAGAGATTCAAAAAAAGAAGCAAAACCGTTTAAAAGAAAATGGTTAATTCAATGTTTTGGGATTAGTAAACAGGCCTTTTACAAACGATTAAAATCTTATCAAATAAAGCAAAATAACGAACTTATATTAACACAATTAGTCAAACAATGTCGTGATAGAATTGGTCAGAAATTAGGGGCTAAAAAACTATATCATCAATTAAAAATTGATATCGATAAAAAAGGAATAAAAATAGGGCGAGACAAGTTCTATAATTTCTTAAGAAGCCATAGATTACTAGTACCTAGAACAAAAAACTATCATATTACAACGAATTCTAAACATCATTTTTATAAGTATAAAAACCTTGTATCAAACAAAATCCCTACCAGAGCCGAACAACTTTGGGTAACAGATATTACCTATATAAAAACAGAAAAAGGACATAATTATTTAGCTTTAGTAACAGATGCATATTCTAAGAAAATAATGGGGTATAAATTAGACACACACATGAGGACATCGCTTTGTATAGATGCACTCAAAATGGCTATCAAAAATCGAAAATATCCGAATGAAAAACTAATTCATCATTCGGATAGAGGACTACAATATTGCAATCCGACTTATACCCTATTTGCTGAAAAAAATGGTTTAATTATGAGTATGACTGAAAAATATGATCCATATGAAAATGCTATCGCTGAAAGAATTAATAGAACTTTAAAATATGAATATGGTTTGAAACTAACAATTAAAAACACTATTTTAGCAAAGAAAATTACAAAAAGTGCTATTAATATTTATAACAACCTTCGTCCACATTTAAGTCTCGATTTAAACACTCCAAAGAAGGTTCATATAAATCAAAATATCGAATATAAATCGTATCGAAGAAATAAAAAAAATGCGGAATTATTAACCTTATAA
>CAJKLB_01135 DUF1266 domain-containing protein
ATGTTTGAGAAAATAAGAAATTTATTTAAAAGTCAAAATGATGTACAATACTTTTTAATAAATGAAAAATCAACTAAACTCACAGAACAAAGGCAGTTTTTGATATCATTAAGTCAGATAATTGGAGAACATCACAATTATTATACAAATTCGTTAACGGCAGGAACAAACCTTGAGTCATATGCTGAAATAATGGAAAATTGGTATAAAATTACGGATACTGAAACCGCCGAATTATTTATCCAAACAAGATTAGAAGATGGGTTTAGAGATTATTACAATAACATTATAGAACAATTTACTAAAACCAAAGGGAATGCATCATTGTTGGCAGGAGATGGGGAGGAAATAGAAGAAATTCAGAGTTATTTCGACAACATAAAAGAGGTGCTAAAATTAAGTGAAGGACATTTTTGGTTTGCAAATAACCTTGGTGTTACTGATGCATTTGACCATGGTAGAATAACTTTTGTAATAAGAAGCTCTTATACTTTAGGTTACATATCGGAAACAAAAGCTTGGGAATATTTAGATATTATAGGAAGACTTGCTTCTGAAAAATTTACTACTTGGACTGAATATACAAAAAGTTACATGTTGGGAAGAGCAATATGGGGAGGAGACGATGGTAACTTCGAAGACTTCTCAAAAGTATCACGATATTTAATTGACTCACCCGATAGCCCATGGACAAATAAATTTCTAAAAGCCAATTGA
>CAJKLB_01140 hypothetical protein
ATGACAAAAAAACAACGAAAAATATTTTACCCAACAATTTTTATTTTAGGTTTGTCTTTAATGGCTTGGCAAATCACAATATTTAGGAACACAATAATTGATTTAAAAATCTTAATCGGAATTATTCTTATTGTGGGAATTACAACTTTTCTTGTTGACTATAAAAATTACGGAAAAACTTATAAATACAGTGGAATTGGACTTTATTTTTATTCTTCAATACATTATTTGTGTGGATTTGGATTTATGGCTTGCTCAATTTTTATTTTAACGAATTATTACTTTGCTGACAAAACAACAGTGAAAAAAACGTATGAAATTGTTGAACGTTCATCTTTACCTGGAGGAAAATATCAGAGAGACGAAAGAAAACCAACTTTCCAAATAAATTATGACGGAAAAATAAAAGAGTTAGTTTTTAATAACGAATATTATGAAAAAATGGACTTTTTTACTAATGTAGAATTAGAAGTTAAAAAAGGTTATTTCGGATTTGATATTTTGGAAAACAAAAAACTGAATTAA
>CAJKLB_01145 hypothetical protein
ATGAGTTTTGACTCAAAAATATTTAAAAAGACGGAATCAAATCAGTCGGAAATTACTGTAAAAGTGGATAAAGAGTTTTACGAAAAGTCAATTAAGAATTCAAAAAATAAGACTGTTGGAGTTAAATACTTGGCGTCAAAAAATCGAAAATATTTTAACTTAAAGGATTATAATAAAAATAAGGAAACTGATATGAAATTATCTTATATATTTCTGATAATAGGAATTGGAGGAATAATTTATGGTTTAATAATGAAAAAGTAA
>CAJKLB_01150 hypothetical protein
GTGAGTAAAAGAAAAAGAATACAAAATAATAAAAAAAAGAAAAAAAATAAGATAACTAAAAAGTCTGATAAGCCATTTGTAATCGGGGTCGGAATATTTATGGTTTTATTTTTTTTATGGATTCAATTTTCAAATAGCGGTGATATAAATGAATCGGAATTATTAACTATCAGCGGAAATCTAAACTCCGAATTAATTAAAGAATCCACTCGGAGGAGCTAG
>CAJKLB_01155 XRE family transcriptional regulator
ATGAAAAGTTACACTTTAGACCAAGCAGAAGACCTTTTAATTGGAAAAAAAGGAACAGAAGAAAGAGATGAATATGAATTTGAATTAAAACTCGAATTGATTGGTGACATGATAAAAACTGCTCGAAAAAAACGAAAACTGACTCAAGAACAATTAGGAGAATTAGTTGGAGTTAAAAAAGCCCAAATATCTAGACTTGAAAATAGCACTCGGAAATGTGACTTTTGA
>CAJKLB_01160 hypothetical protein
ATGATAAAACGATTTGAAACAAAGTTACTTGAAGAAGCTTTTGAATTTATAGAGAAACAAAACCTAAAAGCAAGAAAGAAAATATTTCATAATATAAGAAGAGCAGAACAACAATCTGACCCAAAGTTTTTTAAAAAATTGACTGACGAAATTTGGGAATTTAGAACACTATATTCGGAATACAATATAGACTTTTAG
>CAJKLB_01165 DUF3644 domain-containing protein
GTGACATCATCAAATTTACGATTTCTGATTGGATTAAGACATGAAATTGAACATCAAATGACCAATAAAATAGATGACTATTTAAGTGCACGTTTTCAATCTTGTTGTCTAAATTACAATCTTTATATAAAAAAAATGTTTGGAGAAAAATACGCTATTGATAAACACCTATCAATTTCTCTACAATTTTCAACGATTGATGACGAGCAAAAAGACCAATTAAAAGAGTTCACAGATTTACCTAAAAACATAGCAAGTTATATAAACGCATTTGATGATGGATTATCAGAAAAACTCTATAATGATATACGTTTTTCATATCGAGTTCTATATATCCCAAAGTCAGCAAACAGAAAAGGACAAGCAGATAAAGTAATTGAATTTATTCCAGCGGATTCACCAGAAGCAAAAGGTTTGAATAAGGAATATGTGTTAATAAAAGAAAAAGAACGAAAAAAATACCTTCCAAAGCACGTTTGTCAAATACTGAAAGACAAAGGTTATAAAAAATTCAGCATTCATTATAATACTTTACTTTGGCAAAAAAATGACGGTCAAAATCCATCAAAAAATTTCGGAACTTTAGTTGAAGGTAAATGGTATTGGTACGAAAGTTGGGTGAAATTTGTAGAAGAACATTGCAAGAGTGAAAAAGAAAAATACATTTAA
>CAJKLB_01170 DUF3644 domain-containing protein
ATGACAACAAAAAACAGAAGAGTAAAATCTATAAAAGCTGAATTGATAACTAAATCAAGAGAAGCAATGCTTTCTGCTGTCCAAATATTTAATAATCCAAACATTCAATTTAAATCTGAAAATTTCATAGTACTATCAAATATTTCTTGGATGTATTTACTTCACGCATACTATAGAGATAATAATATTGAATATCGTTATTTCAAAATGACAGGAACAAGAAAACGATTTGATAGAACTAAACGAGGAGCATATAAATTCGGGAACTTGAACGCTGTTTCGACACAGATAAAAGTCCAATAG
>CAJKLB_01175 hypothetical protein
ATGAAAATGAGAAAAACTGTTTGGAATATTGCCGATTTTAGATTTTTTCGCGTAAGTTTATATGAAAATTTAGACAAGTTAAACGCCGAATAA
>CAJKLB_01180 TraB/GumN family protein
ATGAAAAAAATCCTGCTTCAAATATTAATACTAATACTTTTAACATCTTGTTCTAATCAAGAACAAATTAAATTTGATAAAGGAATACTTTGGGAAATTGAATCAAAAAGCGGAATAAAATCTTACATATACGGAACAATACATTTATATCCGAAAACTGAAATACAAATCTCTGAGAAAGTTTTTTCGAAAATCGAAAATTGCAAAACTCTCGCGTTGGAAATTGATTCAACTAATGAAAAAGAACAAAAAAAACTTTCAAATTTCCAAATGCCAGAATATTTATTGGAAAGTTATAAAATTATTATTTCTGAATATGGAAATGAGCTAGTTAGTATGGAAGACCTATTTATCAAAAAAGCACGTAGTGCAAATGTAAATATTTTTGGACTAGAATCCGTAGACGAAATTATAAGTATACTAAAAAGAATAAAAAATCTTAAAATATCAGATGATATTTTTATAATGGATGAAATGTTAGTTGATTACAGAAAAAGTTTGGTAATGTACAACGAGGAATCGATTGAGGATATTAAAGAAAGTATGAAAATACAAATGGGCGATGAAATTACGAAAATGTTGATTGATGAAAGAAATGAAAATTGGATTAAAAATATAAACTTAATAGTTGAAAAAGAAAGTACGTTCATTGCTATTGGGATTGGACATTTAGGTGGAGAAAAAGGAATACTAAATCTGCTTATTGAAAATGGATTCAAATTAGAGAGAATAGAATTGTAA
>CAJKLB_01185 hypothetical protein
ATGAATTTAGGAATTACATTATTTGTGGCTTGGGGAGTCATATTTTACTTCGGGCTTTCACTTTATCATAGGATTATAGAACCAAAAGAAGATAAGTGGTATCACAACTTATTTTTTATATTATGGATAGCTACAGCGATTATACCGTTCGCAATACATCAAAATTTCATTAAAGATATAGAGTACGAAGATGAAGAACACGAATGGTATATAAAATCATTAGGAAATGATAAGTATGTAAAAGGTAAATTCTTTTTAGGAAGTGGTTCGATTCAGGAAAGAGATTATTACTTTTTTTACGTAAATACTTCAGAAGGTTATCAAAGATTAAAAATACTCGTAAGCGAAACATACATTACTGAAACAGATAAAAGACCTCCAGAGTACGTGAAAGTTTACAGTAAATATAACGATGAAGGCATTTTTTGGAAAGTATTATTCCACGATGAAAAATTTAACCGATTATATGTTCCTAAAAACACAATTATTAGAGATTTCAAGGTTCGATAG
>CAJKLB_01190 Methyltransferase domain-containing protein
ATGACCGAACATTACGAACCAAAATTTGTCGAAAAACTATTTGATAAAATGTCAAGTTCGTATTCAAGAATGAATTACATCACTTCATTTGGATTTAGTGAAAGATGGAGAAAGCAATGCGTAAATGAAATCGAAATAAGTAACGGAAAAGTAATTGTTGATTTACTTACAGGAATGGGAGAATGTTGGAAATTTATCGATAAAAAAGCAAATAAAGAAGCGAAAATTATCGGAATAGATTTCTCAACTGAAATGATAAAAAAGGCTGAAAATAATAAGGGGAAATTTAAAAATCGAAAGATTGAACTTCTTAAAGAAAATGTTTTTAAAAATTCAATCAAGGAAAATTCAGTAGATACCGTGATTTCAGGATTTGGATTAAAAACATTTGACAATGAGCAATTGACCCAATTAGCAAAGGAAATCAATCGAATGCTCAAACCAAACGGGAATTTTTCACTGATTGACGTTTCAGTCCCAAAAAACAGAATTTTAAAAATATTTTACGTTTTCTATTTGAAATATATAATTCCAATATTAGGAAAGTTATTTTTGGGAAATGTAGAAACCTACAAGATGTTGGGTGTCTATACAAATGAATTTGACAACTCTCGAAATGTTGAAAACATATTTAAAAATCAGAATTTTGAAGTGGAATATGTTGAATATTTTTATGGTTGTGCAAGTGGAATAAAAGGAATGAAAAGAGACAGTACTATTGGTAACAAAGTATATACTTAA
>CAJKLB_01195 Integrase catalytic domain-containing protein
ATGGGGTATAAATTAGACACACACATGAGGACATCGCTTTGTATAGATGCACTCAAAATGGCTGTCAAAAATCGAAAATATCCGAATGAAAAACTAATTCATCATTCGGATAGAGGACTACAATATTGCAATCCGACTTATACCCTATTTGCTGAAAAAAATGGTTTAATTATGAGTATGACTGAAAAATATGATCCATATGAAAATGCTATCGCTGAAAGAATTAATAGAACTTTAAAATATGAATATGGTTTGAAACTAACAATTAAAAACACTATTTTAGCAAAGAAAATTACAAAAAGTGCTATTAATATTTATAACAACCTTCGTCCACATTTAAGTCTCGATTTAAACACTCCAAAGAAGGTTCATATAAATCAAAATATCGAATATAAATCGTATCGAAGAAATAAAAAAAATGCGGAATTATTAACCTTATAA
>CAJKLB_01200 hypothetical protein
ATGGACGTATTTCTGTTAATTACGCCGCTAAAAAATACGATATTTCTAGAGCTACAATTCAGTACTTGGATCAAAAAATATAGTACTTTTGAACAAAAAAAATTAGGCATGAGTAAACAAGATGAAATCAAAAAACTCAAAGAGAAAATTGAAGAACTAGAGTTTGTAAAAGATTTTCAACAAGATATTATCGCTGATATGGAAATCATTACTCGGTGTCGATATGTCAAAAAAGTCATTGCCCAAAACATTAGCAGAAGAGATTCAAAAAAAGAAGCAAAACCGTTTAAAAGAAAATGGTTAATTCAATGTTTTGGGATTAGTAAACAGGCCTTTTACAAACGATTAAAATCTTATCAAATAAAGCAAAATAACGAACTTATATTAACACAATTAGTCAAACAATGTCGTGATAGAATTGGTCAGAAATTAGGGGCTAAAAAACTATATCATCAATTAAAAATTGATATCGATAAAAAAGGAATAAAAATAGGGCGAGACAAGTTCTATAATTTCTTAAGAAGCCATAGATTACTAGTGCCTAGAACAAAAAACTATCATATTACAACGAATTCTAAACATCATTTTTATAAGTATAAAAACCTTGTATCAAACAAAATTCCTACCGAGAGCGGAACAACTCCGGGTAACAGATATTACCTATATAAAAACAGAAAAAGGTCATAA
>CAJKLB_01205 hypothetical protein
ATGCCAACTGATAGATTTTTAAAACTTAAAGTAGGTGCACAAATAATGTTTATTAAAAATGATATTGGAGACAATAAAAGATATTATAATGGGAAAATTGGTAGAATAAAGGAATTAGAAATTAATAAAATTGTAGTAGTTTATCGCAATAAACAAGATGAAGAAAAAACAATTATTGTAGAAAAAGCAGAATGGGAAAATATCAGATATACATATAACAAAGAAAAAAAGAAAATTGAAGAAGAAATCATTGGGACTTTTGAACAATATCCAATTAGGTTGGCTTGGGCAATAACAGTTCATAAAAGTCAAGGTTTAACATTCGAAAAAGTTATAGCTGATTTAGGTAGTTCTTTTGCGTCAGGTCAAGTTTATGTTGCTCTTAGTAGATGTACTTCTTTTAGTGGATTAGTTTTAAAAAGTCAGTTACATCAAAATGCAATTAAAACTGATTTAAGAGTTCTTGAATTTGCGAAAAATGAAACACCAAACACATTAATTGCTGAACAACTAAGTACAGGAAAAGCAGACTTTAATTATAAAAAATCAAGAGAATATTTTAATAAAGGAAAATTTTCGAAAGCCTTTACTTTCTTCAAAAAAGCATTGAAATACAGAAATGATATAGAAACAGACACTTTCAATAAATTTGTAGAAATTCAAGGAAAAAGACTAATTACCTACAAATCAAAATTTGAAAAACAACAAAATTGTTATAAAATTATTGAAGAAAAACTTAAAAATAAAGAAAATGAATTTAATGATTTAGCTGAAGGTATAGGCGAAACTATCAATTTAAATACACAACAATATCTTAATCAAATTCTAGATTTAGAATACAAAATTTCTGATTTACATATAAATTTAGGTGAAAAAAACCAAAAAATAACTGAACATAATTCTACAATCGAACTTTTAATAAAAAAAACAGAAGAATTTGAAAGCAAATATATTCGACTTGAAGAAAAATTAAAAACAACTGAACAAGAACTAAAAGTATCTAAAACAAAAATTAATGGACTTGAGGTAAGATTAAAAAACAGTCAGATAATAGTTGAAAAATATGGAAGAAAAAATGAATCCTATAAAAGGGAGGTTGAAAGAATAAAGGAACTAAAATGGTACGACAAATTATTGGGAAAGCAATAA
>CAJKLB_01210 hypothetical protein
ATGCTCGGTGGAGTTACAATTCATTCATTTTTTCAAATTCCTTTTAGTCCTTTTTTACCAAATGATTTACGCTTAAGAACAAATTCTTTCAATACTGAAAGTAAAGAAACCATTTACACTACTTTTAAATATCAAGAAGATAAGAAAAAAATAATTGAAAACTTGGAGTTATTAATCATTGATGAAATTTCAATGGTTAGATGTGATATTTTAGATATTATCGACAAAATTTTACGTGTTTTCAGAAAAATAAATCATTTACCTTTTGGTGGTGTTCAAGTAATTTTAATTGGAGATACTTTTCAATTACCACCAATTGCAAATGGTGATGAATGGAGTATTTTATCGCAGTTTTATAAAACACCTTTTTTCTTTAGTTCAAAAGTTATAGAACAAAATAAACCTACATATATTGAACTTAAAAAAATCTATCGCCAAAACGAACAAGAATTTATAGATTTACTAAACAGAGTTAGAGTGAATAAAGTCAATTCAAATGATTTTAGTATTCTTAACTCTAAATACAACCCTACTTTTTCATCAAATGGAAGTGATTATATAATTTTAGCCACTCATAACAGAATTGTTAATCAAACAAACCTCACTAAACTAAACCAATTAAAAACAAAAATTCACACATTTGAAGCAAATGTAAATAAAATATTTCCGAGATAA
>CAJKLB_01215 hypothetical protein
ATGGCTAAAACAGAAACTCTAAAACTCGATAAGGATAATATTCAATTTAATAATGCAACTGAATTTATTCAACAAACTAATGAATTATTATATTTAACGGGAAAAGCAGGAACAGGAAAAACAACATTCCTAAAACATATAAAAAAAATAACAGAAAAAAACACTGTCATTTTAGCACCAACAGGAGTTGCTGCAATTAATGCTCGGTGGAGTTACAATTCATTCATTTTTTCAAATTCCTTTTAG
>CAJKLB_01220 hypothetical protein
ATGAAACTAAGACAAAAAAGAGGAGAAAAAATTAAAGAGTTTGAATTAATAAATAATGAATTATTCATCAAAGAAAAAAGTCTTTTAAACTCAAAAGAATGGTCTGTCAATATTGAGAATATTGCTCATCACAAAACAATTGAAACTTACTCTAAAAAAGGAGTTAATATTATTGGAATGGTATTTATTCTCATTCCAATTTTATCATGGATTGGATTATATATTGAAGGAAACCCTAATGGAGAAAAAGACGGAATTATTTGGGTCGGAATTTTCATGCTCATTATAGGAATTATTACTTTAAAAGCTCCAATGAATAATACTTTGACTATTAATACAACTCATGGGAATTTAATTTTTTATTTAGACTATCCATCAAAAAAAGAGGTTGAAGAATTTTCTTCAATTTTAATTGAAAAGTCTAAAAAGGTTTTAGTTGAAAAATATTCTAGAGTAGATTTTGATATTCCTGAAGAAACTTTTATAGAACAAATAAATTGGTTACTGAATAATAACTTAATTGACATCAATTTATATAATGAAAAGAAAAATGAATACAAAATAAATAGATTAATCAAGTAA
>CAJKLB_01225 hypothetical protein
TTGCTCGGAATTGGAGAGCAATTGCAAAATTTCAATGAAATTGGTTGGATAAAAGACATTTGGAAAGATGAACCCGAATATGGACCTGATTTTACAGTAAATGATAAAACAGTTTTACCTTTTCTTGTTTCTTTTAGTGATTATTTAGGCAATGGGAATGTGTTTTGTTTTCATAGTGAAACGAAAGAAATCTATTATTTTGACCACGACACTAAACCATATCTAACCAAATTATTTGATAATGTAAGTGATTATATAAAAGGTTGTTTAATTTCTTGTCAATCAGATTTATTTAACCAAGAAATAGGACAAGAAAAAGTTGAAGAATGGTGTGAAGAAATATTAGATAAAATGTTTGGAGAAGATATTGTTGAAAAATGGAAATATTAA
>CAJKLB_01230 hypothetical protein
ATGTTAGAGATAAAATCAAAATCTGAAATTATTATTCCTTTTGAAAATATTGGAGATAATAATTGGTCTGAAAAAACTCAGTACATAATAACTGAACTCGCTGACAATTGGAATAGTAAACTCAAAGAACCAATTTCAGATAAACAAATTCGAGAATTAGAAGAAAAACTCAAAACAGAATTACCTACAGAATTAAAACTGTTTTATAAAAAATTTGGAATTGCTCGGAATTGGAGAGCAATTGCAAAATTTCAATGA
>CAJKLB_01235 DUF4393 domain-containing protein
ATGAGCGAAGAATCGAAAATTAATGCATTAGTAAATATCGGGCAATCGAAAGTCGTTGAAAAAGCTTACGATGATTTATTGAGTGAACCAAGTAAAAAAGCGGGAAATGCATTAGGAACAATAGTAAATTTAGGAAATACTATGCTTTGGCCTATTAAATGGGTTAATGAAAGAACCAGATTATACTTCGAAAATAATTTAACCAAATATGAACAAGAATTAGATAAAATTCCTGAGGAAAAGGTAACCGAAGTTCCAACCGAAATATCAATGCCTATTTTGGAAAGGTTTACTTATACTTCAAATGAGGAATTAAGCAACGCTTTTGTTAAATTATTGACCAGCGCTTCTTCAACTGAAAGTATAAATAAAGCTCATCCAGGTTTTATTCAAGTAATTGATCGCCTATCACCCGATGAAGCAATACTTCTTAAATATATATCTACAATTAAAGGAATTCCTGTTTTATCAATTATGCACTATAATAATCCCAAAAACACAAATCTATATAATTATGTTCTTAAGAACAAAACAGGTTTGGCTCAAAAAGTTAGAAAATTAAAATTTCCGCAGAATATAGAAATATATCTTAACAATTTGGAATCATTAGGGATTATAAAGCTTAAAGACTATTATATAACGACTATTGAAAATGATTTCCAAAATATCGAAAAACAATTTAAAAATGAATTAAGTATAATCTTCGATAAATACAAAGAACCTAATGAACTTTCAAAAGCAAAGAAAGAAGAAAAAGGAATGTATGAATTGACAAGTTATGGTAAACTATTTATTTCAGCTTGTATTGAAACAGAAAAAAGTGCCTAA
>CAJKLB_01240 hypothetical protein
ATGAAAAAAAGAATCCACATTATACTCATCATCACTAGTGTTTCTATGCTAGCTACGGCTTATTACCTGTATCGCAGCAATGATATTACAGAACGTAAATCTAGATTAATGCGACACATAAAAGAGCAATTAAAGCATAAACAATTACCCATCAACCAATTTGATATAGACTTACAGAAAGAGGAGTTTTTACTTACAAAGATAGATTACAACATACCACTTACCCAAAAAATAATAGTTGCCAATTGCATAAATAATGCCAACACAAATTACAATAAAGAAGAAGCTATTGACTGTTTTAAAACACTCAGTTATTTTATTGTAGATAAAATAAGCGAAGAAACTTTAATAAAAAGCATAACAAGTTCATACATCAACAATGGTTTACGCTATATGGTATTAGGCGGTTTTTTAAGGATAAAAGATTTTCAAAACAACACAGAAGATAATAGTAATTACCTAAAGTTAGTTACTTATAGTGGGTTTATGTATAACTTACGAGACCCAAAAAAGCTCACTGCTTTTTACAAAAAAAACCAACCTTTAATGCAAAATTATGTAACCAATGCTATTTATAAAGAACATTTACAAAACCCAATAAATAACTTATTAAAAGGTTATCAAATATTAAATAACGCACCAGATAGAACTGTATTTTTAAAAGAAGTAGAAGCACGAGGCGAAAAAAACTACAATCATTCCGCTTCAGAAAATTGGAAAATTACCTTTTGGGAACGCAGAAGACAAGAAGGCAATGATAAAGTAATTTATAAAATTTTAGTTGACGTAAAAAAACATTATGAAGAGCAATAA
>CAJKLB_01245 hypothetical protein
ATGAAAATTTTCATAATTATTATAGTTTGCCGAGAAAACGATAACAATCTGGTACAAATTGGGGAATTACCAGAAAATCACGATGTAGATGTAAGCGAAGAAATATTAGAATACCTCAATACAAATCGAAATTTATGGCAATACGAGTATATAAAAAACCCTATTAAAACTACAGACCAAACTAGTTATACTTTAGGGCATTTTGAGCTAGCAGAAAATAAAACAAATACTATTTTATACAGCCTTAATCATTTTTACAACAATTGGAAATACTTTAAAGAAACCCAAAATCACAATCTATTACTTGAAACTTTAACCCAGGAATTAGACAATACTATAAAGCCTGATTCAGAAAAATTTTGGTTTATAAGTTTAAACACCTTGTTTGACCATACTTTAGATAATGAAAAACTAAACAATAACGATACAATTTATTACAACTTAAATGAGGCATTATACTATTATAATAGCTCTGTAAAATATCCTGATTATAAATTGGATGTCAATATCGATTCTGATATGGATGCTATAGAGGCTGCTAAAACTCTTAAAAAGTTAAGCAAGCTTGATTACTACCAAAAATACGTAAAGCGTACAGATAGAGATGTAGAAACGTTTCAAAATATTTGGGAAAATGGCAAGCAATATTTCTTCAGCTTTATGTCTCAAAAACGCTACAATGGCTTATGTAAACCTTTTATAGATCAGCTTTTCACTACTTATAATACAGTTACTCAAACCAATACTTACAAAAAACATTTTGAAAAATATGATTTAGACGATTCAGAATTTTATGCTTTACCAAATACAGAGGAGTTTAAGGACGGCTATCAATGGGCGTACAGTTTTTGGGACAGACGCTTTACTGAAGGGACAATGGAATATGTGCACCAAGTATTGTTAGAAATAAAAAATCATTACGAATAA
>CAJKLB_01250 hypothetical protein
ATGAATAAAACACGAATTCTATACTTAATCAGCTTTTTAATTTTTGCAATAAGTATTTATATACTGTTTAATAACTATATAACGTATTTGGAATTAAGAGATATAAAATCCGATAATGAAACTAATGCGGTTATTGACCTATTAGATGAAAATTTTCATAATTATTATAGTTTGCCGAGAAAACGATAA
>CAJKLB_01255 hypothetical protein
ATGAAATACCTAAAACGTTTTGCTCTACTTTTTTTGCTCTTAGCATTAGGCATTAGTGTTTGGATAGGAAGCAAAGAATATTACGATGATGAAACTAGGCTGCAAATTAACGCAAGAAACCGAGGTTGGGAAGAAAACAAAGCTGTGCTTGAAAAAAAAATAGACCAACTTAAAGCTGAAAAAAGATCGTATGACAATAAAATAACAAGTTGCATCACGCAAAAAACAGAGTCAATTTCTGATGAAACAAAAGCTTTTTTATATACCATAAAAAACTACCATTCAGAGGTTGAAATACCCAAAACCGTAACTAATTATTATAATACCAATTCAAAAACCCCTACTTTTTCCGTTTTTAATTATGAAAGAAAAAATGACGAACTTTGGTTTGGATTTTATATAGGTTATCGTATTACAATGGTAACAGATTATGATAATTTAGTGATCCATTTTTCATATTCAGCAGGCACTGCGCATACCGCTTTTGGTACTATACATTATAATACTTTGACTAAAGAGGTAAGTACAACAGAATATTCCTATGGTACAGGCGCTGGCGGCACAACACTCTACTTAAATGGCGTAAAAGTTAAAGAAACATTTAAAGATTTTACAAATGAATAA
>CAJKLB_01260 hypothetical protein
ATGGAGTTAGAATATTACATCAATGTAAAAGAAAAACAACACGTTTTGCGTTTCAAATTTAATGGCGGTTTTTATAGTTACCAAAAAGATGATAAAAATGACGACCACAGAATGATTCATTTCTTTGAACCTGAGTTTGTTGCAAATACAGTTGACTTTAACCGACTATCAAGCTTTTCTTCTAAAACCAAAGGTTATTATGGAGAAGCAACTTTCTTTTTAATAAAAATAGAAAAAAAAATGAACCTAAGTGTAGTAATAAATTCAAAAATAGTAGAGAAAAAATTTCAGTTTTCAATATTAGAAAACAACTCCTTTAATACCATAGAACAATACGTAAATAAGCACAGCAAACTTTACACCACCTATAATAAAAACCTAGAAAAAGGCGAATATCTCATTCGGGTAATTAATGGCAAATCTACTTATTGGAATATGCCATTGTATGATTTAAACCTAAAAAAAATAATATTATAA
>CAJKLB_01265 hypothetical protein
ATGAAAAACACCCCTATACTTATACTATTCGCCTTTTTGTTAGCAGGTTGTGTATCAACAAAAATAACGAAAGAAGAAAAAGAAATTTTCGAAATTTTAAATAAAATAACCTACCAACACAACAATATTACCGATGAAGATATTGACTACCATACGATAGCGGGTTTTTTAAATGAAAATGAAATTTTAAAACTAAAAATTTGGAAGAGTACAGAGCCAACCTTGAAAAATTTTTATAATACAGAATGTATAGGTTGTTCAAATAACATCAACAAATTAACACCTATTTATAGAGTAGAAAAAGGTAACTTTGTTCACTTCGGTCTCAAAAAAAGTATAGGAATCGAAAATTTAGTATTCAATAAAAAAGGTAATTTCATTACACATTTTTTTACTTATCAAAGCTACTCTCAAGCACAAATTGAAAAAGAATTAAAAAAAGAGGCAATGATACTTATGTAA
>CAJKLB_01270 hypothetical protein
ATGAAAATGAGAAAAACTGTTCGGAATATTGCCGATTTTAGATTTTTTCGCGTAAGTTTATATGAAAATTTAGACAAGTTAAATGCCGAATAA
>CAJKLB_01275 HNH endonuclease
ATGTTCATTGACAAAAATCTTCACATAAGCGGAGATGTAATCAAAAGTATTGAAGACCCAAAAAACCCAAAACATCAAAAAATTGCAACCGAGATTTTTTGGAGACTTCAACAAGGAGAAAGTCTAAATTTTATGGAGATTGCTCACGCTCAATTGGCTTCAACTGCAAGGAATTTTGTTGTAAAATATAGTGATGATATAACTTTCGATTTTGAGAATTATAAACCAATCGACTCAAACAAAAATAAACATAAGTTTTTCAAAATAATAGATCGAAAAAATGACCGAATGCAACATTTGGCACTTTTTACAAGGTTCTTAATTTTAGAAGAGGAAAACGATTATATTGATGTTAGAGACAAAGTAATCTTTGATTTTATAGACAAGTATATAAGGGTAGATGGAATTGGGAATGAAGATTTTGAAAATACAGAAACAGCTAAAAGTTGTATCCGAACTCTGAATTTACTTTTTGATATTTTTGGCAACGACACAATGATTGACGAAAAGAACGGAATTAAAGAATTAAGTCGTGAATATGTAATTATTTCAGTCTATCAATTAGTTAGACATTTGAGAAATCATTACGTAATTGACGACAAAGAAAAACAATGGATTAAAGACTCTTTCTTTTCTTTCTATCAACGTTGGAGCAAACAAAATGGAGACGATTTAGATATCATACATTTTAGTAATAACAGACAACAAAGCGCTTATAATTTAAAAGAACGAGACATGATTTTTCGTCAACTATTTTTTGAGTATTTAGATAAAAATGAACTTTCATTAACGACAAAAGACGACAGACGAATGTTTAGTGAGGCAGATAGAATTAAAATTTATCGTAGAGATAAAGGACTTTGTCAAAAATGTTTGAGAGAAAACAAAGGAGAAAAGGAATCAACAGTAAGTTGGAGTGAATATCAAGCTGACCATATTTTTCCTCACGCAAAAGGTGGAATAACAGACATTGAAAACGGACAAGTATTATGTAGATATCATAATGCACAGAAAGGTGCGAGAGTTGAAGCGTGA
>CAJKLB_01280 hypothetical protein
ATGGCACTATACATAGACCTAATATTAGCCACAATATATAAACCGAGAAAACGAATGTCATTTAACCCAAAACAAGAATATTTAATCGTAGAAGATAAAATACGACTGAAAGATTTTCACGATTATACCGATTACTATATCACAAGACCACCTTACCAAAGAAAAGCTGTTTGGAGTGTAAAAAAACAACAAGCTCTAATTGATAGTGTTTTTAGACGTTACTATGTTCCAAAGTTAGTAATTAGAGAAGTACGACTTTCAGATGAAAAAACTGTAAATGAAATTATTGACGGACAACAAAGAATTACCTCAATTCAAAATTTCTTTAACAACATTTTCAAATTACCAAAATCACTTGCAGAAATTCACCCGAACTTCCAGGAAAGTATTTTAAAGATTTGTCACCTGAGTTTAGAATGTTCATTGACAAAAATCTTCACATAA
>CAJKLB_01285 hypothetical protein
ATGTTAGATTTAAGCAACTTATTTTCAGGAATCGACAACATCTATAAATTTTTAACTATAGGTGGATTGATTATGTTCTGTACCGCCATGATTTATCCTCTTCAAAAAAAACAAATTCTTAAACTTGAAATAAATACCAACCAAAAAGAAAGAGTTTTACTAGAAAATGAAAAGAAAAATTTAGAAATTGAGATAAAAAAATTGAGTTTTGAGGCTGATAAAATTATCATTATCTTAAAAAAAAATGATTCTTTAAAACAAAAATCTAATAATCAATCGATAAAAAAAGATTTCAAGAAGAAATATCAAGTTTTGAAATCTAAAGAAAAGGAAATTGAAATTAAAGATATTGTTATTGAATATAACCATAAAAAAATTGAAATTTTAGAAGAAAACATAAAAGAGTATGAAAGTTATATTTTATACCTAAAAGTACCAGGGATTATTTTTAGTTTTTTAGGATTATTTTTCTGGATTAGATCCACTTCTAGGTCTGAAAAATTAAAGAAAAAAGAATTAAAAAAAATTGAGTAA
>CAJKLB_01290 hypothetical protein
ATGTCGCATATTTTCCCTGCGGGAAAAATACGACGTACATACACATGGGCGTTGGGCAAAATAAAAAAAAACTATGAATGGGAGAAGAATTTAATATTGTACATAATTTCATTGAAAATTTCATTAAAGAACCTATTGAAAAAACAGGAAATTACTCGGTTTGTAAGAACTGACAGAGGGCATAACTTTAATAATTTTACTACAGGTGGTTTTATTGGTATTGGTTGGAATGACATATCTATTGAAGATATGGATGACGATAAAATTGAAATTACAAAAACTAAAATTGCTCGACTCGAACGTTTAGATCAAACTGAGTCAAGAGACAAGAGTAAAGTTACTTCAATATATAATAAATTAAAGAGATTTACATCTTTACAAAAAGGAGATATTATAATAAGTCCTAGTAAAAAAGCATATAAAATTGCATTTGGTATTGTAAAAGAGAATAATTGTTACTTTGAAAATATACCTACAGACTTTTGTGAATATCAAAAAAGAATTAAAGTTGAATGGGTTTCTATAAAACCTTTTGAACAACTAGATTCAATGTTCTATCAAATTAAAGGAACACGACATTCTATTTCAGATATTAAAAAGTATGCTCCGTTTATAGATAAAGAAATGAATACTATCTATATAAAAAACAACTCTGGACATTATGTTGTTGATGTTAGATCCTCTGACGATATAAATACATTTTCACTATTGGAATTCATAAAACAAACAAATTATTTCATTAGTTTAATTAATGAGGAATTTAATTTTAATGAAAATATAGATGATAGTTCAATTAAGCTAAATGTTCAATCTCCTGGTAAAATTGAATTTAAAATACCTGGAGGTAAAACTATGGTCATGCTTGCTTTTTTAATTCCGTTTATCGGATGTGAAGATTCTGAAACAAATACACCTCGTGAATTAATTACTCCAATACAAAAAATTCAATCTGAAAACACTGAACAAATTGAAGATTACAAGAAGGCAATGAATGAACTTAATATTAAATATGATAGTATTGTTTCTTTTCATTAA
>CAJKLB_01295 hypothetical protein
ATGAGAAATAAAAAAGCATCTATAATTGTTCTAATATCAAGCATAGGATTAATCATTTTAGGATTAAATCAAATATTTGAATTATTTGAGTTTATAGGTTCAAAAACATCATCAATTCTAATTATTTTATTTTCTGTTTTAAACTTCATTTTTATTTTGAAATTGAATAAGATCGATAATAAGGAATAA
>CAJKLB_01300 Tetratricopeptide TPR_2 repeat-containing protein
ATGGGGAAAGTCTGGTTACATCCTGTCGATTTATTTTATTTTGGAATTAGTAAATTTGAACAAGCAAAATATAAAGAAGCAATTGAATTATTTGATTTAGCACTTGGAATGTATAACCAATTTTCAGATGTACAATATTATAAAGCTATTTGTTTAGGAAAAATTGGAAAAATAGATGAAGCTAATGAATTAATAAAAGTTGCTAAAATTAATGGAAAAAAAGGATTTTCATTGAATGAAGATAATGCTATTTATGAAAAATACCCTTATCAAATAAGATGGAAATAA
>CAJKLB_01305 hypothetical protein
ATGAACTTTACATATAAACTGTTTTTAATTTTAATATTTTCTGTTTTTTTTACTAACTGTAAAAGAGAAGTAAATTTAGAAAAAGAAGAAATCGTAAAAACTGATTCTGAATTACAAATTATTAAACAAAGGAAAGATTCAATAATAGATAAACATTTAAAAAATGGTGCTTGGAAATACTCTTTATATTCTCAAAAATGGCAAACTGAAATTGATAAGGGTTTAGCAAAAGATTCTACAATTGCTTATTTATGGCAACAAAAAGCAATGCCTTTATTTAAGCAAGGAAAATATGAAGTAGGAATGGAATATATTAATAAATCTGTACAATATGACAGAGAACGATGGCAAGATTATAGAGCTTTTATAAAATGTATATTTGCCAAAACCTACCGAGAAGCAATTAAAGATTTTGAAGACTGTAAAAAGAGATTTGGATATAGTTATGTTATGGATCACAGTTATGACTTCCACATTGCACTTTCTTATTTACAACTCAATGAATTTAAAAAATCTGAAGAAATATTTAAAGCTGACTATGAAAAACAAATTTCTGAACATGGGGAAAGTCTGGTTACATCCTGTCGATTTATTTTATTTTGGAATTAG
>CAJKLB_01310 pP-pnuc-1 domain-containing protein
ATGGCACTATACATAGACCTAATATTGTGTGTAATGCAAGAAAATACTTTGGATAAAATATCAAAATTGACAGGAATGAATTCAAAACTGATGGAAATCGCTAAAATTGCCAACAAATTTGCATTACCTGAAAGTGTCCAGCGTATGATTGACACACAAAACAAATTCAAAACCTTACTTCCAAAAATAGAAATACCAACTTATAATTTTCCAAAGTTTGATATTCCGGAATTTAAGCAATTTATAAATTCCGAATTGCTTGAGAATTTAAGGAAAATTGGAAATATTGGTGAACGATTAAAAAACAATCCAGAATTACAATTTGGATTTATAACAGACATTGAAATTCTGAATTTAAAATCTGCGGAGGAATTTAAAGAAAGTTTAATTTCTGATTTGACTGATGAAGATATTAAAGCCAAAGAAGAAATATTAAACGAAAACCTCATTCCATATTTGGAAGAACTTGGACTAGAAAATCTTTGGTATGGAGCAAATTACGCACTCGAAAACGACTCAAATCCTGACCGATTAAGGCACTGTTTAATTTCTTTACGTACAATTTTGGAATATTTAATTGATGACATTCTTGCACCAATTGAGAGGTTGAAAGATTCGGAAATGTTTGAGAAAGAATTTCGGAAATATAAAAAGGGAAAACAAAAACTGATTCACATACGAATTAAAAGAGAACAGAAAATTGAGTTTTTCACATCACAATTTGAGTTTGGAATGTTGGAAGATTTTACCAAAAACGAAATAAAATATGTTTGTGATTGCTATTCGATATTATGCAATGTTCATCAACCAAATGTCGGAATTACTGAAAATCAAGTTAGAAGTTTAAAAGTTAAAACAGGAATTACGATTTGGTTATTGACATATTTGAACGAAATAATTAGCGAATAA
>CAJKLB_01315 hypothetical protein
ATGAGAAAAACCCTACTTCTATTATTAATTTCATCATCTTTATTTGGACAGACAAAAATAGATTCAATTTTTTCCATTGAATTTCAGAATGAACCTGAAAAAATGAAAATTTCTGAAGGAGCGGAAAATGGAATTGTGTTTTATTCTAATAGTGAAAAGGAATCATTTGTAGCAATGAGTTTGATTTCTGAAAATGGAGAAAGGGACTTTAAAAACGACTTACCGAATGCTGAAGGATTAAAAAGTGCTTATGAAAAAATGATTGCTGTACAAATCAAAGCGATGAGGAAAAAGATGTTTATTTTTAAAGACTCATCTGAAGTTGAAATAAAAGGATATAAAGGATACAAATTAACATATCAAGATGAAAATTCTAAAAAACGAATTGCTGAATCCGTATTATTCCTAATTAACGGAATTAATTTTATTGCGACATATTCCAAAGTAAATGAATTCAATGAGGAAAATAAAAACAAATTCCTTAATTCAATCACAATAGATACTTCAAAAGAACCGAAACAAGTTGCTGAGAAATATGATTTGAAAGGGAATTTACTTGAATTATTCTTAAAAGGAGTATTGGTAGTTGGACTATTCTATTTATTGAGAAAATATAAAAAAACTACAGGTAACAACGTATAA
>CAJKLB_01320 hypothetical protein
ATGAAAATGAGAAAAACTGTTCGGAATATTGCCGATTTTAGATTTTTTCGCGTAAGTTTATATGAAAATTTAGACAAGTTAAATGCCGAATAA
>CAJKLB_01325 Transcriptional regulator
ATGGGAAAATCAATAAACGCAAAAGAATTAATAGCTAAACGATACGGAAAAGAAGGCTCTAAAGAACGTGAAGAATTTAGAGAAAATGCTTTTTCTTATTATTTTGGTGAAATAATAAAAAATAGAAGAAAAGAATTGCATATGACTCAAGATAATTTGGCTGAAAAAGTGGGAAAAAAAAGACCATATATCTCTCGAATTGAAAATGGAGAAGATATTCGATTATCTAACTTTGCACTTCTTGCCAATGCTTTAGGATTATCAATTAAATTAACAGCTGAATAA
>CAJKLB_01330 DUF891 domain-containing protein
ATGAGAGAAATCGATATTACAGAAGAATGTTTGGACTTTATCGACAACCAAAATAAAAAGGTTGAACTAAAATTCTTCCGACTAATTGAAGTTATTGGAGAAATAAAAATTGTTAATTCTAATTTTCTAAAAAAATTACAATCAACAAAATTTTATGAATTACGTATAAAAGCAGGAAATGAATATCGAGTTGTAATCTTTGCTATCGACCATCTAAATTTTAATGAATCAACAAAAGCTGTCTGCTTATGTGGTTTTCAGAAAAAAGGAACTAAAGATTATAAAAAAGCTATCAAACAAGCAGAAAAAATATTAGAAAATTATCTAAAAGAAAAGTAA
>CAJKLB_01335 hypothetical protein
GTGATTACTTGGTTCGACAAAACACCTTGTGTAGAGTGGTTTACCTTAGAAAAAACATTATACGAACCTAATGGTAGCGTGGTAAAAAGAACCATAATAGCAGAAGGAGATAAAAAATACATACATAGTGTAGTTGCCTCACAAGTACAAGACACTTTTAGTGATGAAGGTATAACAAGGAGAATAGCATTGTATATTGGAGGAAAGTAG
>CAJKLB_01340 hypothetical protein
ATGGACGATAAACTATTTAATTTGTCAAACTTCATCGTGAAAGTTTATCGAAAAAAAGATAATAAAATTTCATTTCATCTAAATACACATTTACTTTTTCAGTCTGAAAATTATTTTAATTCAACAGATTTAAAAAAAATAGAGTGCTCAATTTTGACTAATAACGGATTAAAAATAAATTTTAAAAAAATCCAAAAGACAGTTTCCGAAATAGATTATGATTATAGTTTTAATGGAAAGGCAAAAGTTATTGAGATTCATATGGAAAATATTACGGAATATATGGATATCAAAAATTCTGTTGTTGAATTAAAAATGAAATTCCAATTCAAGGAATACAATTATATAAATGAAAAGGAATATTTAATCTCAAATTATGGTTTATTGAAAAAAATGTACGATGAACGTTTAGATATATAA
>CAJKLB_01345 hypothetical protein
ATGATACACACAGACAGTCACGACCCTGCATTTAGATACGAAGGATTAGCAAGAGCAGCTTTCGATAATTGTGGAAAATATGGCGACCCTTTTAAAATTGCAGCACAAGATGTTTACAACAGTTTCGTCCCTAAGCCAACTTTAACTCGGAAAAAAAGCACTATCAAAAGTAATTTCAAAAATAATTACGGACAACCCTGA
>CAJKLB_01350 hypothetical protein
ATGAAAAAAATTAATTTATTACTTGTTCTAATTGCAATAATATTCCAAGGTTGTAAAGATGATGATGAATGTAATCAACTATGCTTTACACCTCCACAAACTTTTCAATTTGAGATTGTCGATAAAGAAAACGGAGAAAATTTATTCACAAATGAAACGTTTGACTCTAATGAAATTACGATAACTGACAATTTGAATAATAATGAGTCTGTTGAATTTTCGTTTATATCTGAAAATAATATCAATTTGATTCAAATCGGTTCAATAGGTTGGGTAACTGAAATTGTAAACCTAAAAATTGACATATCTGACAATCATATATTTAATTTTTACGTTGACGCAGAAAGAATAGAAGATTGTTGCAGTCATACAGAATATAATGAAATTAATTTAACAGATTCAGAATTTGAATTAGACAGTCAAACTGGAATTTATAAAATACTTGTGGAATAA
>CAJKLB_01355 Non-specific serine/threonine protein kinase
ATGAAGATTGAAAGTGTAATTGAGAATATTAATAGAGGCGGTTTTGGTATTATTGATAAAGTTGAATGTGATGATGGGCATGAGTATGCCAGGAAATCCTTTGCTCCTTCCGATCAATTTAAAGGAAATCAAGAATTATGTAATAAATTAAAATCTAGATTTATTCGAGAAGTAAAAACACAAACTCTACTTCCTTCTAAATATTTTATGCCTATTATATTTTCAGACTTGAATTGTCCTGAACCATATTTTCTAATGCCAATTGCAGAAGATGTATTTTCTAATGAAATTGAGAATTCAAAAAAAGATAATAAGTATCCTGAAGGATTAGGTGATATATTAAATGCACTAGAGTTTTTACATAACAGTGGATTAGTTCATAGGGATTTAAAACCACAAAATATACTTAAACATAATGGAACATGGAAATTAGCTGACTTTGGCTTGATTTCTCAAGATAAAGAAATTTTATCTCAAACAATTACAACTAGCAATAATGCATTTGGAACAGTAATGTATTGTGCACCTGAACAAATCGCTGAGTTTAAAAGAATCACACCACAAGCAGATATATATTCTTTTGGGGCAATCTTACACGATATCTTTTCTAAAAATAATAGGATTCCTTACTCGCAATTAACGGCAGAAGGAGAAATTGGATATATAATTGAAAGATGTACTAAAAAAGATAAGAACAAGAGGTTTAAAGATATTAAGCTTCTTAGAGCAAAACTATTAAGTTTTATATCTAAACCTAAAAACACAGATTCTAATGAATTCGATGAAGAATGGATTACAAAATTTGAGAAGGTATTAGAATGGGATAGTGATACATTTGAAAGTTTTACATTTTATATAAAGCAAAGTGACACCATTCAACAAAATGTATTTTTTAGTGTAAATCAGGATATTGTAACATATTTACATTCTCTAGATATTGATTCCTTTTATGAACTTTCATTACAATATCTACAATGGATATATAATAGATCTTTCGATTTTAGTTACTGTGATGTGGTTATAGATAATATTTATTTGATATATAACCTTTCGAGTGATATTGAGGTTAAATCAAGGTGTGTAATATCTGCTTCTGAATTAGGCAGATATCACAACAGATGGTATGTAATGGAATATTTTGTTAAAATGTGTAATTCAGATATAAACGATAGCCTAGCATTCAGAATTGCTATGGATATTGAACTTGAAACTAACAATAAACATAATTTTATCAAATGTGTAGAGCGAATTAGTTTAACCATTGAATCTTTACATGATGAAATTAAAAAAGTATTAAAATAA
>CAJKLB_01360 hypothetical protein
ATGTCTGGGCTTAATATGAAAATACAAGACCCTTTTTCAGATATTGAAACAATTCTATGGGAAAGAAAACCACAAGAGTTGTTAAATGAAAAATGGCTAGGTAACAGAATAATAATTCATGGACATACACCACAAAAAAAAACAGCTATTATCCGTCAACTAAATGAAAAAATTATAGGGATAGATAATGGCAACTATTTAAACACAGAAAATGATTATGGCTCATTAACAATTTTAGAGCTAGGTTTAATGAAAATAAAATTTATAAATGAAGATTGA
>CAJKLB_01365 hypothetical protein
ATGCGAACATTTGTAATCTCTGACATACATGGAAAAAATGCTCTTTTCAGAAAAGCTTTAAAAAGCGTAAAACTAAAGAAAACTGATACACTAATAATATTAGGAGATTTAATAGATCGTGGAGAAAATAGTAAAGGAGTTTTAGATACAATATTTTTATTGAAAGATAATGGATTTAATGTAGAATTGGTTTTAGGTAATCATGAGAAAATGTTTTTGGATTCATTTGAAAATGAAGAAGAACATACTAAATGGATGATTAATGGTGGTGACAAAACATTAATGAGTTTTCTGACTAGCAAAATTGAAAAAATTCCAAAAAAATATATAGAATTAATAAATAGTTCCAAAAATTATTTATTAAAAGACAACTTTATTCTAGTTCATGTCTGGGCTTAA
>CAJKLB_01370 hypothetical protein
ATGAGCATTGTAAAAAGAGTACGAATAAATCAATATGATAAATCTGATAAAGGAATTTTATTGACAGAAGCTTTTAAATTAGTAGAAGACTTTGAACTTAAAGAAGAATTAATAAATCAATTTGATATAGATTTAAACAAAGATGTCTTTTTAAATATAAAAGGAGCTAAAACATTAGTTGATTCTATTTTAAATTTAGAAAAGAAGGTTAAAAAATTTGACATTGATACTGATATAAAAAACATTCACATAAGTAAGTTTAGTGAAAAAAATCAAATTCAAGTCGAAGTTTTTAATATCTCAGATTCTGATATTTCACAAAATTTAAAAAATATCAAATCTGATAGGATTTCTGCTATTTCAGCTTATTCAGTAAGAAATGATTTACTCGATGGTTTTTATAAAGCTGATAAATTTTTCAGTAACTTAAATAAAAAGAAGTTCAACGATTTAATTCAATTAAATATTGAAAAATTAGAAGAATTGAATAAAAATAGTTCTGAAAAAAGAAAATTAAGATATGTTGAAAGTAAAGATGAAAAATTATATTTAAGAGCAATAACATCTACTAATGTTTACAAAGATTATAACATAGCCTTTTCTGTTTTTATAACACTTTATCAATTGAATATTTTGAAAAGTTATGGACATAGCTTTGAAGTAGAACATTTTAGTTTTGATGAATCTGAAATATCAGTCATATTCAGAGAAATTAACAATGAAAAAAATATTAATGATGAAGTATTCCTTTCTTTTGCTATAGAATTAACAAATAGTGAAATTAAAAGTAAAGCTGTAAAATTAAATGGAAATTTTATTATTCAAACAAAAGACCATTCTATATACACTAAAAATGATATTAAAACAACAATACTGAGTATTGGTCATGGTAACACCATAAAAAAAGCGAAAGAATATATTAAAAATTTACCTGATAATATTAATGAATATATATTTGATTCTATTGATAACTATATGAGTATTGGGAAAATAAAAAATTTCAATGATATTCAAACTTACCTTTTAAATAGATTACAAAGGTCTAATAGCCCTGAAGTAAAAAAGTATAATCCTGAATTTCAAAGGACTTTAAAAGGTCAAATAAAATCATTAGTAGAATTGCTTGAAAAGATTAATAAATTAGAAAATCTTATTAAAGATGAAGATATAAAGGTTCTTGAATTTTTACGTGAAAAAATATATCAATCAATGATTAGTAAAGGAAATAACACTAAAATTTAG
>CAJKLB_01375 hypothetical protein
ATGAATTCATTAAATGATATTTCCATAAAAGGTAGATTTGCAATAGGTTTATATTGCATTGAAAACTATTCAAAAAAGAATGGTTTGTATCACAATGAAACATTAAAAATTATATTAGAAAAATTATCAGAATTTACAAGTTTAAAAAATAGATTGGACATTTGGGATAATGAAATTGTAGCATATTTACCAAAGTACCATAAGACAGAGTTTAATAAGGATATAAATGAAGAATTTTATAATCAACTTGTAGATTTTTACAGCAATACAGATTATGAAGATTTTTTTGAATTGTTAGAATTATGCTTGCATATTGCTACAAATCATTTATTCGGAGGAATAAAAACTAATAGTCCTGAAACATCAGAAATAGTAAAGCAAATTATAACTATTACTGAAATTTATAATTTTGATTACAATAAATTAGCGGAGAAGTATTCCATTAACAAAAATGATGGTTGGGGGAAAGAATTTAATTACAGAAATTTTAGACCTAAATAA
>CAJKLB_01380 hypothetical protein
ATGGCAGGATTTCTAGCTCGTTTGCGCAATCGGAAATGGAAAATGAGAAAAACTGTTTGGAATATTGCCGATTTTAGATTTTTTAGCGTAAGTTTATATCAAAATTTAGACAAGTTAAACGCCGAATAA
>CAJKLB_01385 hypothetical protein
TTGGAAAGGGTTGGAATTGTAGATTTGATAGGAACACATCAATTTAAACCTGAAAAATATTCAATCTACTTAGATAGTTATGACGAAAAGCTTGATGAGAGAACTGTACTTGACTATCCTAAATCTTGGGAAGGAATGGATATGGAACTTGATATTATATCTCTTTCTTTTACAACAACTCCTGATGGAGAGACTATAAAATATATTAAGAGAAAAAGAAGTATCTCTATAGCAAAGTTAGATTACCTCCTTTATAAAAACCCGGAATTAAAAAAGATTAAACTTACTCCTTCTCAGAAAGAAGAAATTAAAAATTCGAACCTAATTAAGGTTACAAGAAATATCAATTGGTCTCATAAAGATTTTGACTGTGATAATAGCGAAATAGAGATCTTAAAATTAAATAGAATATGGGGTGCTGATTTTTTGCAAGGAGCAATGTATAACTTACCAGAATGTATACAATACTTTGATAAATTAAAAGAAATTAGATTTTCTAATCACGAAATAAATCAAATACCGGAATATTTATCTTCTATGAAAACTTTAGAAGTGATCTATTTACCTAAGAATAAAATATTTTATTTACCTAAAAATCTAGGTGAATTCACTTCTTTAAAAGAAATAGATGTGTCTAATAATTTCATTTTAAACCTTCCTGAGACTACATTTTTTCCTCTAAAAATTGAAAAAATTAATTTATCTAATAATTATTTGACTAAAATACCTAAACAAATATATAAATTAAAACACTTAATACATCTTAATTTAAAAGGAAATAAAATATCAAAAAAGGATATTTTTAAATTAAAAAAGAAATTAAAAAACTGTGAGATATTATACTAA
>CAJKLB_01390 hypothetical protein
ATGAATATCGAAACAGATTGGATTTCTGCAATTTCAAGTGCTTTAACTACAATTATTTCAGCAGGAGTATTATGGGTTGCTTATTATCAAATAAAACAAGTAAAGAAACAATTAAAAGGACTTTCTGATAACCAAAAAAACAGTACTTTAATGACTGTTTTAGAATTAGAAAGTGAGCTAAATAAGAGAAAAGAAAATTTTGATAAATCTAACTTTGAATTAAGAGAATATAATCTTGAAATTGAAACATCTAATAAAGAATTAAATAAAGATTTATTGGATATTTATGCCGACAAAATCGAAGTTTCTATGGAAAATTATTTAAACTCTCTTGATAGATTATCATATTGTATTTTACACAATTATCTTTCAGATAGAGATTGGCGAACTGAATATAGAGATACTATATTTGATGCAGTTGATAATTATAATGAAAAGTTTGGAGTAAGTACACGATATAGAAATACGGTCAAGATTTATGAAAAATGGAAAAGTGAATAA
>CAJKLB_01395 hypothetical protein
ATGAGAGAATATTTAGAAAGATTAAAATACGCAAAATCAGAATCGGAAATTGATGAAATTTTAGATGAGATAATTCCAATTCTTAAAAGTCAAGGCATTTCCATATCTGAAATAATGATGTATTTTAAAATGAACGGAAATGATTTTGAACCAAAATCACAAGACCATAGAATGACTCACTCTAATGCAGGAAAGGCTCAAGAAATTTTACATAAATTAATGAATAAACTTAAAGAATAA
>CAJKLB_01400 SMI1/KNR4 family protein
TTGAAAAATATAAACGAAAAATTAATACGAGGTGGATTTAAAACAGTAGAATATCAAATAGAAACAGATATTTCAAGGAATTTATTAACTCGTTATGAAAACTTACCAATAGAATATTTGACTTTTTTAAAGTCTTTTAAAGAAATAACTAATAAGACTGATACAACGTGGTTTAATTTAAAACGTGAATTTGATGAACTCACAGAAAATGAATTTAAGTGGAATGAGTTTGAACTAATGAGTTTAGAATGGTGTGATGATGATAATGATGAGTTAAAAAAAATTGAGGAATTTTGGAATCAACATATACCAATTATTATGTCTACCGAAGATGGGTTTCAATTTTTAGCAATTTGTTTAGAAAACGAAAAATATGGCGAAATAGTTCACGGAATAGAACCTGAATTTGAAAATATTAAAAAGATTTGTGATAATTTCAACGAACTATTGGATAAAATAGAAAAACGAGATTTAAAGATTGGGAAATAA
>CAJKLB_01405 hypothetical protein
GTGGAAAGAGAAAAATTAACTACTAAATTCATTAAATCACTTGAATCAATATTGGAAACTATAGATTTAGAATCTATTGACGATATTTTAGATTTAAGAGATTCTGATTCATTTTCTAATCTATGGAAAAAAGCGTGGAATCAAATAGAATCCGAAAAAATAAATACAGAAAAAGAACGAGAAAAAATTTTCAAACTGATTTATTCTAAAACAGAATCGGGAGATTTATCTGCCTATATTACAGAAGATTTTGAATTAATTATGAATTTTATAGGATTACGAGAAAGTAATTGGGTAACAAGTTTATGCCAATCATATTTTACAGGAAAGATACCAATAGGAATACTTAAAAATTCAGAGAAAACACTAATCGAATTAATAAACGAGTAG
>CAJKLB_01410 hypothetical protein
ATGAAAAAAACAGTACTCTTGGCAATTATTTTAATCAGTGGATTTATAAATGCTAATGCTCAAAGCAGAACAAACGAAAAAATACTTGAATTTAAAACTAAATCAACTAAATTATCATCAGCAATCGGTTGGAAAAAAAATGAAAAAACAGGGAAATGGATTGAAAATAAAAATGTGATAGATGACCAAAAAGTTGCATCATATTGGATTAGTCGTATTTCTCAAAATTTCAAATGGCTACAATTCTCAACTATTAACCAAGACGGAAAAGATTATTATGTATTTCTTTATGAACGTTTAGCAGGGACTTATAAATATCCAAGTATTCGTAAAAATTGGGAAAAAGAAAAAAGAACTTACTTTTTTGTAATAACTACTGAACAATACAATGAGATTAAAACAAAAATAGATTTAAAATCAGGAAATAATATAAAAATAATAAGTAAAATGTCAGGAAATATTTCTGACAGATTCAAAATATTAGGTGGAGAACACTTATATAATGAAGATAATCTTTTAGCTAAAATAACTAAAGCAATTAAGAAACCAAGTTATTCAGAAAACTGTTTTATTCTAAACTCTCAAACAACAGATGGAAATGACATAGTAAGATTTAGGCTTCCCGAAAGTTGTTACTCTATTGAAAAATATATGAAAACCGAATATTTTGAAGTAAAAACAGTAGAATTTCAAACAATCCTAAGCGAATAG
>CAJKLB_01415 hypothetical protein
ATGGAAAATAACAATCATTTTAAGCGACTGGTAGATTTTATTATTAAAGAATACTGGGGAGAAAGAGATAAAATAAATCTTAAAACTACTTTAGGAGGTGATCTTAAAATTGGAGGAGATGACGGAATAGAATTTTTAGAGAAGTTTTTAATTCATTTTAATATTGATTATGATGAAAATAGAGAATGGCAATTACATTTTGATGATGAAGGCTTTGGTTTAATCAATTTTATAGCTATTTACAATTGGATTAGAAGGAAAAAAGATAACAGGGATTATTATGATTTAACTATAGAACATTTAATAAAAATAATTGAATTAGGTTATTGGATTGACATGAAGAGTAAAAAATAG
>CAJKLB_01420 hypothetical protein
ATGATAGAATCAGAATTTAATACTGTTGATTTAAGTTATGAGTCTTATAAATTTAGAGAAGAACTTAGAAATCAATTATTATTGCAAGCTAATTATTCCTACGAACCTGGAATGTGGGAATATGAAGGAAAATGGTATTTTTCTAAATTTGATTTATACATAGCCATTTTAGCATATGAGATAGCGGAACAATTTGGAATACTAGATATTGTTGGGCTAATTGCAGTACTTAGTGGAGCTCCTTTAATTCCCACAAGAGCAAAATTTAAAGGCTCTATCAAAGGAACATCTGTTGCTTCAAAGTATCTTTCAAAAATACCTGGAGAATTACCATTTCGTGTACCTACGGTTATTGGTTATCCTAAAATTATTGGAGGAAAAGGGTTAAAAAAGAGATTAACTAAAATTATTGGAAGAATTGTAGGTCGAGCTACACCAATTATTGGTTGGGGGATTTTGACTTATGATTTAGGGAGTATTTTTTATGATACCCAAATGGTATATAATCACATTGTAGATGGAAAATAA
>CAJKLB_01425 hypothetical protein
ATGCAAGATTATTATAAAACAGATATAATAAAGGAATTTTTAAACAATGACTATGTTAGATATAGAACATATGTGCAACCTTTTATTGATAGTATTGCAAAATCAAAAGACCCGAAAGTTTTAGAGTTTTTTGAATTAAAGAAAGTGGAATAA
>CAJKLB_01430 hypothetical protein
ATGAAATTAATTATCAAGTCATTAATAATAATAGTCTTTATAACTATTGTAAGTTGCAAAAACAAGTTGGATAAATCCGTTATTGAACCGATGAAAATTGAAAACTTAAAAACAATAATTGAAAAAGACACCCTATTTGAATATACATATAAGGCAATCCAAAAAATCAGAGAAGATTTTTTAACTGACGATGTGCAAAAAGCAAAATGGTCTGACATAACATACAATAGAGTACATAAAATAATGAAATTCTATTCAGATAGTTTAACTCAAAGTAAATACACAAAAGGTATTAGAAAAGAATGGAAAGACAAATATGATAATTATAACGAAAAAGTAGATTCAATTGCAGATTATTGGAATAACTACATAAAAAATAATTCATTAAGTAACTACGTTAGTATAGAATTATTTGATATTCAGACTTCCGAAAATGGAGAGGTTAAAGTTGGATTTAAAATTTCCCCACTTAAAAATGGAATTGAAGATTTAATGTTCGAGTATGTTTTTATAAAAAAGACAGAAATTGAAGAAATCTCAAAATGGGAAAGACATCCAATATTAAATGATAATACAAGCAAATTCTATTTGTTTGAGAAAATTGCAAAATCTAAAATTCATTGGGAAACTAATGTTAAAAATGCAGAAGTTTTAAAAAATAAAATACTTGAAAAAGTTTTAGATAAATATGTTTTCAAATTTAAAATTAGTAGCATTAAAAAGAATGGGAAACGAATTTCTGATTACGACTTAAAAATACCCGAGTAA
>CAJKLB_01435 hypothetical protein
ATGACGAAAACATATATTAAATTTATTGCTATTTTAATTTTACTCTCTAATTGTGAAAACAAAAAGGGAAAAAACAAAATATCAATAGATAAGAGTTTAAACAATACTTCAAGAAAAATAGAAATTAATTCTGAACAATTATATAAAAATGCTATTTCATTTTTTAACAATAAAAAACTTGAAGAAAGTAAAAAAGAACTTTTAATTCTTAAGTATAAATTCCCAAACTCTAAAGAAAGAAATAAAACTGAAAACCTATTAAAAAGTATTGATTTAGAGTTTAAGAAAGCAGAAAAAAAGGAACTACAAATTGAAAAAGAAAACAGAGAAAAAAAGGAGAGGAAATTTCTCAAGGAAACTAAAAGTTTACGAAAGAAAACTGATAAATTAGAAGGGACATCTTGGTATCAGGACAAAAATTCACCAAAATATATAAATAAAAATGGTTTTTATTTATATATAGCAAGTTCAGGTTTTAGTTACCCTTCATTAAGGCTTAAAATTCAATATAAAGACAAGGAGTGGTTATTTATAAAGAAATATCAAATATTTGTAGATGGTATAAAATATTCAATAGAACCAGAATATGGAAAAATAAAAAGAGATAATGGTAATGGAGGTATTTGGGAATGGTTAGATATTGGTGTTGGTAAAGATGAGTTTGAAATACTCACAGCAATTAAAAATGCAAATGATATTAAAATTAGATATATAAGTGACAAATATCAAAAAAATAGGACATTAACTATAACAGAAAAAAAAGCAATTATAAACATATTGAATGTTTATTCAAAAATTGGAGGAGAAATATATTAA
>CAJKLB_01440 hypothetical protein
ATGATAATGACTAACATTCAGTATTTTAATAACATTTTAAATGCAATTTTTTTATCTTCTGCAGATGTGTTAGAAGAGCCTGCTGAAAATATGAAAATCCCTTTAGATACAAACGGGTGTAATTCTATTATTTTTAAATTTGATACACCTTTAGATAAAGAATATAAAGGCGGTATTTTTCCATTTTTTAATAGAGGAGAAAGTGGTGTTTGTAAAGTTTGTGACTATATTGTTTTTTCAGAAAAAAAAGGAAATGTTTACGCTATAGTCATTGAATTGAAAAGAGGAAAAGATAGTACTCAAGCACAATTAAACTCAGGAGTATGTTTTTCTTCATTTGTAAATGATACAGTAAATAGAGTTTATAAAAAAAATATAAACTTAACAATTCGAAAGGTTTCAATACACGAATTTAAACGAAAGAACTCTACAAAAATTAAGGAAATCAAATATAATGAACACAACACTCATATATTTAGAGACAAAACATTTCGAATTCAAGCTTTCTTAAAATAA
>CAJKLB_01445 AAA family ATPase
ATGAAAATTGAGTTAAATAATTTAGGAGCAATAAAAAAAGCTGAATTAGATATAAGCAAAAAACTAACAATCTTTTGTGGACCTAATAATTCAGGGAAAACATATGTCGCATTTATGATATATGCTTTAACTAAATCTGGACCAAAATATTTTAGAGATAGTGAAAGTAAATCATTTATAAATGAATTATTAGAAAACGGAGAATCTAAATATGAAATAAATATTGACTCGCTTTGGGAATATAGAAATAAAGAAATAAACGAGTTAAAATTATCTTTAGATAATATCTATGGTATTTCTGAAGATGTTGCTAATCATCTATTTGCTAATTTTGATTTAAAAATTTTAGAAACAAAAGAAGAGTTCTCATCTAATATACATCTAATTGACTTTTTTAGTGAAATAGAATTAAAAAATACATTAGTCGAAATTATTAAGACTAAAAAACAAAATTTTGTTCAACTAAAACTTAAGACCAAATCTGCTAGTAAAGAAAATATTGAAATACTAAATTTATTTCTTCTTTCAAAAATTTATTCTTTAATCGCATTTCACCCTTTTACATCTAGCTATATTCTACCTGTTGAAAGAAACTCTATTTATACATTTAGTAAAGAACTTTCAATTCAAAAACAAGAATTTCTAGAACGCGCTCAAGAATTAGGCTCAAAAAAGAGTAAAGACCCTTTTCATTATTTCTTGAAAAAATCTACAAGATATCCAATGCCTATTAAGGATGGTTTAGAAATTGCAGAAGATTTAACAAATTATTCTAAAACAAAAAGTGAGTTTTATGAATTCGCATTAGAAATCGAAAATGAATTGCTACAGGGGGAAGTTATCTTGACTAAAGATGGAGACGTTCAATTCAAATCAAATAAAGCTAAATCAAAGAGAATACCTATTCATTTAACAGCTTCAATAGTTAAAACATTATCAAGTTTAATTTTTTATCTTAAATACATAGCTACAAAAAATGAACTTATTATAATTGATGAGCCTGAACTAAATTTACACCCCAATAATCAAGTAACATTAACTAGGTTTTTTGCTAAATTAATAAATAAAGGATTTCGTATTTTAATTAGTACACATAGTGATTATATAATAAGAGAAATCAATAACTTAATAATGGCTTCTTCTTCAAAAAAAGGAGTAAAAGAAATTGCTACTAAACAAGGTTATACAGAAGATATAAAATTATCTCATAATGATGTGAATGCTTATTTATTTAACTATAAAACTGAAAAATCTAGAAATGTTAGTATTCAAGAAATCGATGTAACCGAAACAGGTTTTGATGTTAACACCATTGACAAAACAGTTGATGAATTAAATGAAATATCAGAAGAATTATTTTATTCAATTAAATACTCTGATGATAATGACTAA
>CAJKLB_01450 NACHT domain-containing protein
ATGACCGAAAAACTAAAATTTGTTAGTAAAACCACGATAGAAAAAATTAAAGATTTAGATGTTAAAACTGAGTCTACTGATTTAGACTACAAAGAAATATATGTAATTTCAGACACTAAATCAAAAATTGAAATTGCAAAAGATATTCTTGCATTTGCAAATTCTAAAGGTGGTTATCTTATATATGGTGTAAATAATAGTTTTGAATGGATTGGACTTGATGACAGGAGTGATAGCGATACAGACGAAGCGAATATTTCTAATATATTAGATAATTATGCCGATGGAAATATTGATTTTTTAACCAATACTATTGAAATTAATGGTTCTTATTTTTTTATAATATATATTTTCCCTTCAAAAATAATTATTCCCTTCAAAAAAGATGGACAATACAATAAATCCTCTTGGAAATCAGGAAAAAGCAAAAATATAACTGTCTTTAAGTCCGGAGATGTTTATTGTAGAAGAGGAAGTCGCTCTATTAAAGCTGACAATCTATTTTATAGATTAAAAAGTAATGATTTTAAAGTTGTTGAAAACATAAATGACCAACCTGTTATGTATAATGAATTTGTTGGTCGAAAAGAATATCTCTCTGAACTATACACTAAACTTTCTAACAATAACAATAGAATTGTTCAAATAGACGGTATTGGTGGTATAGGAAAAACTACATTTGTACATCACTTTGCTTCTTTACTCATTGAAAATGATATTTATAAAAACAACTATGATTTTATTGTATGGACAAGTTCAAAGAGAAATAAATATACTCCTAATGGAATTAAAGATTTAACTGAATTTATTTCCAACTATTCTGATTTAATTGAAGATATATTTGACTTTATAAATACAAATGGCATAATAAGTGAGGATAACGAACTAGATACTGAAGAATCTGTTATTCACTTTCTTCGAAATAATAATGTATTATTAATTGTTGACAATTTAGAAACACTTAACGATAAAGATTTAATAACTTTCTTAGAGCATTTCCCTAGTAAATCTAAAGCAATATTAACAACAAGAGAAACTTTAGGTGATTTTTTTATGTCAAGAATTAATCTAAATGGTTTTGAAAAAGAAAACGAATTCCCTCAATTTTTAAACTTTCAGTATAATCACTTTTCTGGTAAAGATGATAATTTATTTAGTAAATTATACGGAAAATATACAAATGAATTATATGATTACACAAAAGGTATGCCCTTAGCAGGTCAGCTAATTACACATCAACTTTCAAAAGGCACTCCAATTAAAAGCGTATTAGAAAATCTAAAAAATGGTCAAGCCTATGAGGATATTTTAAAATTTTGCTTTGAAGGAACTATAAATAGACTTTCTATAATTGAGCAAGAATTACTTTTCATATTTTCATTATCAGAAAAAGAAGAGTTACTAACATTAGAAGATTTAAAATATATTAGCAACCACTCTAACGATGAAATTGGCTTAGAAGCAATACCAAACTTAACAAAAACCTCTTTATGTTTAATACAAAAAACTGAAAGTGGTGAAATCGGATATTCTATTCCTCATCTTGCTAAAATATACTCTAAACAGTTCCTAAACCTTAATGAAGAAGCTAAAATTGTTGAAAAATATGATAAGTTTATTCAAGAAAGAACTAAGTTTAACTCAAATGAATCTGAGAGTTTAAAATTATTCACAAGGTCTAAAGCTAACAACCACAAAGAAAAAGTAGTTGCTAATCAAGCTATTAAATCTTTATCAAATGCTTATTACGACTACGATTCTGCTATTGAAACAATTGATTTACTAATAAAGGAAAACAGCAAATTTGCATTCCTTTACTTAATTAAAGGTAAAATTGAAGACAATGGAATTTATAAAGATTCATATGAACGTGCAAAAAAAGAGTTCCTAATTGCAATTGATTTAGATGATGAATTTCTAGAAGCACTTATTGAATTAGGTTATTTGGAATATAAAAGTAGAATTGGAAACAAAGATAAGGTTAAAGAAATTGTTCAGACTAGTATAAATTATTTTAATAAAGCTCTAAAATTAAGCCCTAAAGACCAAAGAATAAACTTAGGCTTAGCACAAGGTTATTCTGTACTTGCCACAAAAACCAGTTTTTATCACGCCAAATTGAAAAGGTATTCTTTAGGTGAAAAAGCTAATGAATATTTTGAAAAATCAATATACACAGGTAACTCATTATCCAAAACTCATATACATTCGAATGCAATTGCATACTTTGGAAAAGCAATTAACATTAGAAATAATATTCGTAATGATAAAGAAGCTCTAATAGCATGTGAAATGGGACTAAATTATGAACCAGAAAACAGAAAATTAATCGAACTACAAGACCAATTAAAGTATAAAATTCAGCCAAGAAAAACTGTTATTGATTCTTTTTCAGATAAAGGTTGGAAAGTAAAAAAATAA
>CAJKLB_01455 hypothetical protein
ATGCCAAAAATAAAAATTGGAAAAATTATTAAGTCACATTATAAGACTTTTTATATTTTAGAAAATGAAAATGAAAAAATTTCTATTTCAAGTTATTTACTGTATTTACTAATTCCTTTTGTAGGTTCTATAATATTGACATATTTTGGATATACAATGGAATCAGAAATTAATAATCTTATTGCTGCTATTTCTATTTTTGGAGGTTTCTTATTCAATCTCTTAGCTATAATTTACACCCAAGTAGACAAAATATTAATTGCAATTGAAAAAGATGAAATAAAAGCTGAAAAAGGGGAATTAGGTATTTTCGATAACACAAAAAGAGATTTAAAAAATAAAAGAATTTTTGCAAAAGAAATTAATTCAAATATCTCATATTCAATAATTGTAGCTTTAACTATAATAATATTTTTACTTTTATTAAATGTCGAATTACCTAAAATTATACTTTTCAATTATACTCACTTTATAAAAATGATGTTCATTGGAATTAATTACTTTTTATTAAGCCATTTTATATTAACACTATTAATGATTATAAGTAGAGTTTACATTTTATTGAGCAGAGATATGGAATAA
>CAJKLB_01460 hypothetical protein
ATGAAATATGGTAAATTAAAAAGCATAGAGCTTATAAAGAAAAGAATACCATCAACTCCTGAAGAATTAAATTCACCAATTAAATACACGAAATCAGGGAAATTTATAACTTCTTTAACATCGTCAACAGGTTTAGGAGATGTTTATAAAAAATGGATTACAGAATTAAATGTCTTTGGAGATAAGTATAAACAAGTAGAAATAAGAGAAATGGATGATACTGTCGATGAAGTAGAGTTTGAGTTAGAATTAGGTGGTTCAAAAAAGAAATTTTACGTTGCAGATACAAGAAAGCCTATGCCCTATGTTGATGTTACAGACAGTTTAGAATTTGATGATTTTGAAGAACCTACAAAAGATTCTTTAATAAGAAAGGCAGAAGAATTAATTAAAGAAATGATTAATCCTCAAATCTAA
>CAJKLB_01465 hypothetical protein
ATGGATAGAAAAATATTATTTGCTACATACCAAATAAGAATTAAAAATAATAAAAGAGACTATCAATTTTTAGATAGGTTTAATGGAGAAGATGATTTTCTTGATACATTCAAAACATATACCGAACATATTTTCGAAAATACTAAAACAATAGTAAGCAAAAACATTAAAAAAAAATTCACATTAAAAGAACCTTGTATTATTAATGAAACTGACAGGACTTTATTTGGCTATTTTAATGCAGGTTTAAGCTGGGGTAAAAAAAATAATTAA
>CAJKLB_01470 hypothetical protein
TTGCTGAAAATAGAGCAATTAATTTTATACTTTGTTGTGTTGTCGTTTTTATCTCATTATATTTGTTTTATGACTGATAAAGACAACCTACTTTACCAATACGTTAATTATGTTATTCAAAATTCCCCTATTGATGACGAAGTATTCATTCAAAATCGGTATGATGAATATTCCACTTTATTGGGTTTTGATGATAGGTTGAGAGATAATATGTATGGTGTTCATAGGATATTAACTATTCAAGGTTTTATTTATTCAGATGGCGAGATGTACTTTCTGACAGAAAAAGGACAGGAGGCAAAATGTCTCGGTGGCTATTTCAAGTATTTAAAATCAAAACGTAGATTGAGTGCATACCAAAAATGGGCTATTTTTTTGTCCATAATTGCAATTCTTTCTACTATATCACAATTTGTATATACTCAATTTATTAAATCCGCTGATGATATTCCTTTTCAGATTGACTCTTTAAGTCAGAAATACGATAAGATAATTCACGAAGTCGATTCCTTAAAAAGGATAATTCCGATTGTTGAATCCTACTCTCTCGATGCAAGTCATTTATCTCTTTTGTCTTCCAAAATAGACTCACTATCCAACAAAGACATAAAACTGCCGTAG
>CAJKLB_01475 hypothetical protein
ATGATTAATACAAATGACTTCCAAGAACTTTCAAATGAATTTTCAACTTTCACAGGTCTGACTGTTGAGAGAGGAAACCCTGAAAATTTTGAACTGTTCTTTCAATACTTATCAACTCGCTATGCAAGAGCAAATAAGGACGCTTTGTCCGGACAAAATTTACTAACTGATGAAATTTTTGATTTTATAAAACTTAAACTGTAA
>CAJKLB_01480 hypothetical protein
TTGCAATTAAAACAACAAGAAAACATGAGTACGAAAAATAATAGTTATATTGATAACTTACTGAAAAACCCTAGTGTGGCGGAAATAGCAACAAAAATCGAAAAAGTATTAATCAATATCTCCCATAACGAACTAAAAGATATACTAGAAGTAGTAAAATGGGATTTTGGAAATAGAAAAATTACAGTTTAA
>CAJKLB_01485 hypothetical protein
ATGATTAAATCGCACCATTCTTTATTCTTAGAAACACTAGATTATGTTTTAGGCACTATAGATAATCCTTGCTTAAATTACACTGTTCCAAAGGAACTAATTACAAAAGTAGTAGAACCTAAATTAGTTTTCGACAAGATTTATAAAGATGTAAAATCAAAGTTTCTTATAGAAGGTTTTGATAAGTCCACAGAATATCAAGCTAAAAAATATTTAATAGATTCCGCACTTGACCATCTTTCAGTAAATAGATATATAAACACTCATAAAAATAGTAGTGGTGAAACTGTTTATCAAATTACTCATAAAGGTCTTCTTAAGATTCATTTAGGTTTTACCCAATCTTTCAAAAACGATGGACTTAAACTTGATAATCTAAAAACTCAAACTAATTTTGAAAACCTAATGAAAGTTTTAACTGTATTGATACCAGACTCTACTATCTTTCTTTCTTGGGAAACTACTTTAAGTGCTTTGACTTAA
>CAJKLB_01490 Recombinase
ATGCTTATATTTTTTTTATTCAGTGTTTTTTTTGAATTTTATCGCGTGAAAAAAACCTCAGAACATATTACCTTAAAGCATTTATATATTAATAATTGCAAGATGATTGGGCTACAATTTAGCCCCAATAAGGTTATTCATGCATTAATAAAAGAACTTCCTGAACCTAAATGGAGCGCGGAGTTTAATATGGTTTATTTAAAATATTCTAAGAAAAATATTAATGCTGTTTTTCAAAAATTTAAAGGTGTTATCTGGATACATGGCAACGCTTTTTTCAAAGAAAAACCAATAAAAAACAACAGCTTACCCAATATAAACTGGTTTAGAAATAGGGCTAAAAAAGAAACACTTAGGTATGCTCCTGAGAGTTATTTATTAAAATTAGAGCTTAAAAGATACTCTTTAAACACTTGTAAAATATATATTTCATTGTTTGAGAAATTTATAAATCATTTTTATCAGCAGCCAATAAATGATTTATCTGAAAAAGATATACAGCAATATCTTCAAGTATTAGCGCATCAGAATAAATCGAATAGCTATGTAAATCAGTCTATTAATGCTATTAAATTTTACTATGAAACAGTATTAGGTATGCCTAATCGATTTTACAGTATAGATAGACCTAGAAAAGAACATAGGCTTCCTAAAATAATATCGAAAGAAGAAATTTTAGCTATTATAGATCACACAAATAACATTAAACATCGGTGTATTGTTAGCCTTTTATATTCCGCAGGGTTGCGTAGAAGTGAAATTCTTGATTTAAAAATAACAGATATAGACAGCAAAAGAATGTTAATACATGTTAACAATGCTAAGGGAAATAAAGACAGGTATTCGTTACTTTCTACAACAGTTCTTAAAGAATTAAGGGTGTATTATAAGGAATGGCAACCTAAAACGTATTTATTTGAAGGCAAGAAAGGACAAAAATATTCACCTGAAAGTGTCGCTGTAATTGTTAAAAGAGCGACTAAGAAGGTCGGAATTATAAAGAGAGTAACTCCACATATGTTACGACATTCCTTTGCTACTCACCTTTTAGAAAGTGGTACAAATTTGCGCTATATCCAAAATTTATTAGGGCATCGTTCTAGTAAAACAACAGAAATTTACACTCATGTTGCCTCTCATAATTTTAAATCAATTAAAAATCCCCTAGATTTGTAA
>CAJKLB_01495 hypothetical protein
ATGGAAAAGAAATGTCTTCACTGTGAAAATAAATTAGAAGGAAGGGTTGATAAAAAATACTGTTCTTCTTATTGTCGATCTTCCTATCATTATGAAAATAATAAAGAGCAAGAAGATAGTTTGTTTTCTGTAATAGATAAAAAACTCAAAAATAACAGAAAAATATTAAAAGAATTTAACAAGGCAGGATACGCTAGTGTCAGAAAAGAAAAATTGCTAGCAAAAGATTTCGATCCAAATTATTTTACAAATTATTGGAAAAATAGCAAAGGGCAGGTTTATTTATTTTGTTACGAATATGGTTTTTTAGCTCAAAGAGAAAAGTACATACTCGTACATTGGCAAAGTTATATGAAACCTAAGTAA
>CAJKLB_01500 hypothetical protein
ATGAAAAGATTTATTTATATCGCAGTATTTTTAGTTTTATCAGGCTGTAAAGCGGAAAAAACAAGCTTAAAAAAACAACGCTTAAAACAACCAAAATTAAAATTTTTAAATGAATTTGTAGTCAAAGATTCTTTAAATTTTAACAATACTATTATTGGCGGAATTTCAGGGATTGATTTTAGTAATAATCAATATTATATGGTAGTTGATGATGCTAAAAATCCACGGGTTTTAATTGGTGATATTATCATCAAAAAAGACAGTATCAAAAATGTGATTTTTCAAAAAGTAATTTCATTACAACCTGATAGTGATTTTTATCAGAATAATGTGTTAGACCTAGAATCGGTTTTTTTTAAGGATAATAAACTAAATTTAGTCAGTGAAGGAAGCATCCGTAAGGGTAAAAATCCAACGATTTTTACAATTGATACCGCCGGTAATTTTAAAGAAGAAATAAAAATCCCTGATTATTTTAAAGCAAATTCCCAAGCAAAACCAAAACACAATGCCGCTTTTGAAAGTTCATCAAAAAGTTTCGATAAAAAAGGTTTTTGGGTAGCAATGGAAGCCCCGCTACAAGCCGATGGCGACGAGCCAACATTCCATAAAACACCATCGCCAATACGTATTACGTATTTTGATACTCAAACCAAAACAGCGACCAAACAATTTTCTTATCAGCTAGAAAAAATTGACAAACCTGCAAAAGGAAGCGTTAATTTAAACGGTGTTACTGCTATTTTAGAATACAAAAAAAATCAGTTCTTTGTGGTAGAACGAATTTATCAAAGCGGCTACGGGGCTTATGGAAATACCATCCGAGTTTTTAAAGCAATAGTCAATGAAAATGTTAATAAAAGCTTTAACGAAAACACTACAAATACCTTAGAAATTCCAAGCACTTAA
>CAJKLB_01505 hypothetical protein
ATGATAGCCAAACTTAAAGAAAAATCAATTCAGAAATTTTATAACAAAACTATTGTAGAGAAAAATGCTAAAAATCAGCCGCAACATAAAGTTAAAAAAATTGCTATTTTATTAGATAATGAATCTTTAGAAAACATTGTAATTACTAGTTTAACTAAACAGCTTTCTCTTAAAAAAGAAGCTATTACGGTGTTAATTTATAAACCTTTTGAAAAAAAACAAGAAGTATTACCAACATTTTTTACCGATAAAGAAGTTGGTTTTAAAGCAGGTTTAAAATCAGACAAATTAAAAAGTTTCGTTAAAAATGAGTACGATTTGCTTATTAACTATATAAAAACGCCAAATTTATACCTTAATATAATAACTTTGCTATCGCAAGCAACTTTAAAAGTTGGTTTTGCTGATGTTGATGATCGATTGTATGACCTTGTTATTGCCGATAATAGCTTTAATGAAGCGGTTTTAAATCAAGAATTAAAAAAATACTTAACAATATTAAAAAAAATATAA
>CAJKLB_01510 4-hydroxy-tetrahydrodipicolinate synthase
ATGCAAAAATTTGTTGGTACAGGAGTGGCTTTGGTAACGCCTTTTAGCGAAGATTTAAGTGTCGATTTTCAGGCGCTTAAAAAATTAGTGAATTACAATATTGATAACGGTACAAATTATTTAGTTATCAACGGAACAACTGCCGAAAGTGCTACGATAACAACACAAGAAAAAGTTGAAATTATAAAAGTAATTGCTGCCGAAAATAACGGACGATTACCTTTAGTTTTAGGACTTGGGGGGAATAATACACAGGTTGTTATTGATGAGTTAAAATCTGCCGATTTATCAAATATTGATGGAATATTGTCGGTAGCACCGTATTATTCAAAACCAACACAGGAAGGTTTTTACCAACACTTTAAAGCCATTGCTTTAGCGACTAAAAAACCAATTATTTTATACAATGTTCCTGGTAGAACGGCTAAAAATATGGAGCCTGCTACGATTTTACGATTGGCAAACGATTTTAAAAATATTGTAGGAGTCAAAGAAGTCGGAAATAATCAGCAGCAATATTTAGCGTTGTTAAAAGATAAACCAAAAGATTTTTTAATTATCTCTGGTGATGATGATTTAGCTTTAGGTGTTGTTTTAGCAGGTGGAGCAGGAGTAATATCAGTAATAGGACAAGGGTTTCCAAAGAAATTTTCAAAAATGATTCAGCTAGGATTGGCAGGGAAAAATAAAAAAGCCTATAAAATTCATTACCAATTAATGGATGTTGTAGATTATATTTTTGAAGAAAATAATCCCGCAGGAATTAAGGCAGTATTGCTAAAAAAAGGCATCTGCTTAGATGAGGTTCGCTTACCGTTAGTAAAAGCATCCGAAGAATTACAAACAAAAATTTCAGACTTTACAGACGCTTTTTAA
>CAJKLB_01515 Ferritin
ATGTTATCAAAAGTAATAGAAACAGCGTTAAACAAACAAATAAAAATTGAAGCAGAATCTTCACAAGTATATTTATCGATGGCTTGTCGGGCAGAAACACAGGGTTTTGAAGGGGTAGCGCAATTTATGTACGCACATTCTGACGAAGAACGTATGCATATGTTAAAATTAGTAAAGTTTGTAAACGAAAGAGGAGGACACGCAAAAGTATCAGAATTAGTAGCGCCACCAAGTGAATTTGGTTCATTTAAAGAGATGTTTCAAACCTTATTTGACCATGAAGTAATGGTGTCAGCATCGATTAATGATTTGGTTCATATTACTTTACAAGAAAGAGATTACGCAACACACAACTTTTTACAATGGTATGTATCTGAACAAATAGAAGAAGAAGCATTGGCGAGAAATATTTTAGATAAAATTAATTTAATTGGCGATGATAAAGGAGGTTTATATTTATTTGATAACGATGTAAAGTTAATTGTAGCTCAAGGTGCAGCTGCTAACCTGACGTAA
>CAJKLB_01520 YfiO domain-containing protein
ATGCAAAAAATTAAAAATTTAGCGTATTTACTTGTAATGCTATTGGTTTTGTCTTCATGCGGAGAGTATAACAAAGTGTTAAACAAAGGAAGTATTCAGGAACAATACAAAATGGCTGTAAAAATGTACGAAGTGCAAAAATACAGTAAAGCATTGCGTTTATTTGAAAAAGTAACCCCTTCGTATAGAGGTAAACCTCAAATGGAACGTATTCAGTATATGGTTTCTCAATCTAATTTTAATGAAAAAAATTATAGTTTAGCAGGCTATTACTTTAACAGGTTTGCTAAAAACTATCCTAAAAGTTCAAAGAAAGAAGACGCTGCTTTTTTATCGGCATTAAGTTATTACAAGGCTGCACCTAGTTTTAGTTTAGACCCTACAGATACAAACAAAGCGTTGGCTTCTTTTCAGTCATTTATTGATGCTTATCCTAATTCTAATAAATTAGACGAAGCAAATAAATATTATACAGAATTACGTAGTAGGTTAGAGAAAAAAGCATTTGAAATAGCAAAAACATATTACAATACAGCAGGCTATGATTCTAGAAATTATCGCGCTGCAATTACTGCTTTTGATAATTTATTATCAGATTATTTAGGAACAAAATATAAAGAAGAAGCGTTATATTTTAGACTAAAAGCAGCACACGATTTTGCCATGAAAAGTACGCAGCGTAGAAAAGCTGTTAGAATTAAAGCCGCTATAAACGCGTACGATAAATTAAATAGAAGTTTTCCTGAATCTAAATTTATAAAAGATTCAAACGCAATGTTAGCCGCATTAAATAAAGAACAAGAACAATTAGTTAAAAGTTAA
>CAJKLB_01525 RNA polymerase Rpb6
ATGGATTATAAAGAAACGAAAGCACCCTTAAGTACTATTACTTATAATAAAGAAGCTATCGAAGCTCCAACAGAGAATATCTATGAAGCTATTTCAATTATAGCAAAAAGAGCGAATCAAATTAATGCTGATTTAAAGAAAGAATTAGTTGATAAATTAGATGAATTTGCTACTTATAACGATAGTTTAGAAGAAGTATTTGAAAATAAAGAACAAATTGAAGTTTCTAAATTTTACGAACGTTTACCAAAACCTCACGCTATTGCAGTAGATGAATGGTTAAACGGAAAAGTATATTTTAGAACTCCGGACGTTGAATAA
>CAJKLB_01530 Phosphopantothenoylcysteine decarboxylase
ATGTCTGTATTAAATGGTAAAAAAGTATTAGTAGGTATTACCGCAGGTATTGCTGCATACAAAACAGCCAATTTAGTTCGATTATTTATAAAATCAGGCGCAGAAGTTATCGTAGTGATGACTCCTGCGTCTAAAGATTTTATAACCCCGCTTACACTTTCTACACTTTCTAAAAACCCTGTTTATTCAACTTTTTATGATAAAGAAGATGAAAATGAGGTATGGAATAATCACGTTGATTTAGGGCTATGGGCAGATATTATGATTATTGCTCCGAAGAACCGCAAATACCTTGTCGAAAATGACAAACGGTACTTGCGATAA
>CAJKLB_01535 hypothetical protein
ATGACAAACGGTACTTGCGATAACTTGTTGTTAGCAACTTATTTGTCGGCAAAATGTCCGATATATTTTGCGCCGACCATGGATTTGGATATGTATATTCATCCATCGACTAAAAATAGTTTAGAGAAATTACAAAGTTTTGGTAATATTTTAATTCCTGCTACCTCTGGTGAGCTAGCAAGCGGATTAGTTGGCGAAGGTCGTATGGCTGAACCCGCAGATATCGTTTCTTTTATTGAAAAAGATATTGCTTCTAAATTACCACTAAAAGGGAAAAAACTGCTGATTACCGCAGGACCAACCTACGAAGCAATTGATCCTGTTCGTTTTATAGGAAATCATTCTTCAGGTAAAATGGGCTTTGAAATTGCTAAAACAGCCGCTAATTTAGGCGCTGAGGTTTATTTAATTTCAGGACCATCACACCAAGCAGTAAATCATTCTTTTATTCATAGAATTGATGTAAAATCAGCCCAAGAAATGTACGATGCTTGTCATCAATATTTTGCGGAGGTTGATGTGGCTATTTTATCTGCCGCAGTCGCTGATTATAAACCAAAAAATACTGCTACTCAAAAAATAAAGAAAAAAGATTCCGCTTTAGTAATTGAGTTAGCACCTACCAAAGATATTTTAAAATCGTTAGGAGAAATTAAAACAAGCCGAGTTATTAGTTGGTTTTGCTTTAGAAACCAATAA
>CAJKLB_01540 hypothetical protein
TTGAATTCTTTACAAGATAAAGGCGCAGGTTTTGCTACCGATACTAATAAAATAACCATTATTGATGCTGATTTTAACGAAAAACCCTTTGATTTGAAATCAAAAAAAGCAGTATCAGCAGATATTATGAGCGAAGTTCTTAAAAGAATTTAA
>CAJKLB_01545 DUF4835 domain-containing protein
ATGCGTAAGTTTTTCTTTTTAATTTTTATTTTATCAGCCGTTTTTAGCTTGCAATCGCAAGAGTTAAATGCTTTGGTAACTATAAATACCGATAAAATTCAAAGTAGTAATAAGCAAGTTTATCAAACACTTCAAAAATCAGTAACGGCGTTTATTAACGAAACCCAATGGACGACTAAAACTTTTAAGCAACAAGAGCGTATTAATTGTGCGTTTACCATTATTATCAGCGAACAAAATGCGGCTAATTTTACTGCAAGCCTTCAAATTCAAGCTACACGACCTGTGTATAATTCAAGTTATGCAACGCCTATTTTAAATATTAACGACACCAATTTTAATTTTAAATATAGTGAGTTTGCGCCTTTAATTTTTAACCCAAATACTTACGATTCTAATTTGGTATCGACCATTGCATTTTACGTTTATACTATTTTAGGAATTGATGCCGATACTTTTGCTTTAAAAGGAGGTACGGATTATTTTAAAACCGCAGAAAATGTGATGTTACAAGCGCAGTCTAGTGGAGAAAGTGCTTGGCAAAATAAAATAGGAAAACAAAACAGGTTTGCGTTGATTGATGGTTTTTTATCTTCAAAATTTAGCCCTTTACGCAGTATTTATTATGAGTATCACCGAAAAGGTTTCGATAATTTTTCAGCGGATAAAGAATTAGCAAAACAAACGATTCAAAAAAATGTAATTTCTTTAGAAAAATTACATAATATTTCTATTGGAAATTATATGATTCGTGTTTTTTTAGATGCCAAAGCAGATGAAATTTCTAATGTTTTTTCGGATGGAAAACCAGACAAAAAATACACAGAAAATGCTTAG
>CAJKLB_01550 Flavo-1 RNA
CCCTAGCCCCGATTGAAGCTTTGTTTGAGCTCCTTTTTTGATTTTTTTTCAAAAAAGAGCGAGTGCGGAAAGCGGGAAATAGC
>CAJKLB_01555 DNA repair protein RecN
ATGAGCCCGAAACTATTATCCGTAGAGAAATTTTACCTTCTCGGAAAATCAAGGGCTTTTGTAAACGATACGCCTGTAAATTTATCAATTTTAACAGCGTTAAAAATAAAATTACTCGACATTCACTCGCAACATCAAACGGCTGAATTGTCGGATACTAGTTTTCAATTTTCGATTATTGATGCCTTGGCAAAAAATAAAACCAAGGTTACATCCTACAAAACAGGGATGAAAAAATATACTTCTTTAGTTAAAGAATTAAAAATTTTAAAAGAAGAAACTCTAAAATCAAAAGAACAATATGCTTACAATTCACACTTATTCAATGAATTTGAACAGGCTGAATTAGTTATAGGAGAGCAAGAAATTTTAGAAGAAAAATTACATACTTTAAATAATGTAGAGGAAATAAAACTGCATTTATCGGAGGCCTTAGCTGTTTCATCGAATGAAGAAATTGGCGTGCAAAATTTACTGTATTCCTTAGAAAATAGCTTGCAAAAAATAAGTGCATACGCTAAAAATTACCAAGAAATTACGAATAGAGTTACGAGTTTAAAATTAGAATTTGATGATGTTGTTGCCGAATTAGAAAATGCGAACGAAGAGGTTGCTTTTAACCCAAATGAAGTTGAAGAATTAAACGACCGTTTGCAATTAATTTACAATCTTCAAAAGAAACATTCTGTGAATTCTATTGCTGAATTGTTGGTTATTTTTGAATCATTATCAGAAAAAGTAGCGCAGGTAGATGATGCAGACGCTTTGATTGCCGCTAAAAATTTAGAAATAACAGCAGTAACAAATAAATTAGATGAATTTGCTGTTTTAATTACAGCATCTAGAAATAAAGCGATTCCTAAATTACAGAAAGAATTGGAATATTTATTAATGGAATTAGGAATGCCAAATGCGCGTTTTTCAATGGAATTAATTCCGTCGGATAGCTATTTTTATAATGGAAAAGATGTATTGTCGTTTCTGTTTTCAGCAAATAAAGGTGGGAATTTTGGCGAACTTAAAAAAGTGGCTTCCGGAGGAGAATTATCACGAATTATGCTTTCTGTAAAGAAAATTTTATCAGAAAATATACAGCTTCCAACTATTATTTTTGATGAAATTGATACGGGAGTTTCAGGGGAAGTTTCTAATAAAATAGCCAAAATAATGCAAGATATGGGAGCAGGAATGCAGGTAATTACCATTACGCATTTACCTCAAATTGCGGCAAAAGGAGTACAGCATTACAAAGTATATAAAGGCGAAGAAAACGGCGTAACAACCTCTAATTTAAAATTACTTTCCGAACAAGAGCGCATTATTGAAATTGCGGAAATGTTAAGCGGAAAAGAGGTGTCTGAAAGTGCGCTAATTCATGCAAAAGAATTATTGAATTAA
>CAJKLB_01560 Enoyl-[acyl-carrier-protein] reductase [NADH]
ATGTACAATTTATTAAAAGGAAAAAAAGGAATTATTTTTGGGGCTTTAGATGAAAATTCTATCGCCTGGAAAGTTGCCGAACGCGCCTGTGAAGAAGGCGCTGAATTTGTATTAACCAATGCTCCTGCGGCAATGCGTTTAGGAAATATTGATGAATTGGCTAAAAAAACAGGGGCGGTAATTATTCCTGCCGATGCAACGTCAATGGACGATTTAACGGCTTTAGTTGAAAAATCAATGGAAATTTTAGGCGGTAAAATTGATTTCGTTTTACATTCAATCGGGATGTCGGTAAATGTGCGTAAAAAGCGTCATTATACTGATCCTAATTATGATTTTACAGCAAAAGGAGCGGATGTTTCTGCAGTTTCTTTTCATAAGGTTTTAAATGTTTTGTATCATAAAAAAGCCATGAATGAATGGGGGAGTATCGTAGCGCTTAGTTATATGGCAGCACAACGAGTTTTTCCTGATTATAACGATATGGCTGATAATAAAGCCTATTTAGAATCGATTGCTCGTAGTTTTGGCTACTTTTTTGGGAAAGATCATAAAGTGCGTGTAAATACGATTTCGCAATCGCCAACGCCAACTAGAGCAGGAAAAGGGGTAAAAGGTTTCGATGGATTTATTTCCTATTCTGATAAAATGTCGCCACTAGGAAATGCGACCGCTTTAGAATGTGCCGATTACACCATTTCGTTGTTTTCAGATTTAACAAAAAAAGTAACCTTACAAAATTTATTTCACGACGGCGGATTTTCAAATATGGGCGTTAGCACGGCGGTAATGGATAAATTTACAGAAGCATAA
>CAJKLB_01565 hypothetical protein
ATGAACAATAATTTACAGCTAGCCCAAATAGAAGCAAATTTAGCTCCTTTAAGAAAACAGTTAAAAGAACACGGGTTATACGATTCTTTAAAAAATATTACAGATGTTAAAACTTTTATGGAATCGCATGTTTTTGCTGTTTGGGATTTTATGTCGTTATTAAAAGCCTTACAACAAAAATTAACCTGTACCACTTTGCCTTGGCTTCCTGTGGCAAACCATAATACAGCGCGGTTTATCAACGAAATAGTTTTAGGTGAAGAAACCGATGTAAATGAATTAGGAGTTTCTAAAAGTCATTTTGAAATGTATATTGATGCCATGAATCAGGCAGGGGCAAATACCGCTCAAATTTCTGATTTTATTGATGCTATTCTAGGGGGAACAACAATAGAAGAAGCCTTAAATAAGGTAGTTATTTTACCGAAGTAA
>CAJKLB_01570 hypothetical protein
TTGTTTTCTTTTGAAGTTATTGCTACCGAAAAACCACATATTATTGCCGCTAGTTTTACCTTTGGTAGAGAGGATGTAATACCTGATATGTTTTTAGAAATTGTTAAAAATACTGAAGAAAATACCGAAGAAGAAGAAAGTACAACATATAGTAAATTAACCTATTATTTAAAAAGACATATTGAATTAGATGGCGATGAGCACGGTCCTTTATCATTACAAATGATCGAAGAATTATGTGGTAACGATGCCCAAAAATGGGAAGAAGTATTGCTATATGCTAAAAAATCATTAGAAAAACGCATCAATCTTTGGAGTGGGATTACAAAACAAATTAATCCAGGTTTTTTAGCTTAA
>CAJKLB_01575 Glycosyl transferase family 2
ATGTTAAAATTTTCAATAATAGTTCCTGTTTATAATCGTCCGAAAGAAATTGAGGAATTATTAGAAAGCCTTACAAAGCAAGATTTTCAAGAGAATTTAAAAGATGATTTAAAAGATGCTTTCGAAGTTATTATTATTGAAGATGGCTCTGAAAAATCATCCGAAGAAATTGTAAAGAGCTACAAGAATCGCTTGAATATCCGTTATTTTTATAAAGAAAATAGCGGAGCAGGAGCAAGCCGAAATTTTGGGATGCAACGTGCTAGTGGTACTTATTTTATCATTTTAGATAGCGATGTAATTTTGCCAACACAATATTTATCCGAAGTAAAAAAAGGCTTAAAACAACAATATACCGATGCTTTTGGAGGTGCCGATGCTGCTCATAGTAGTTTTACAGATTTACAAAAAGCTATTAATTATTCGATGACATCGGTTTTAACAACAGGTGGAATTAGAGGAAAGAAAAAAGGATTGGGAAAGTTTCAACCACGGAGTTTTAATTTAGGAATATCAAAAAAAGCCTTTATAAAAACAGTCGGATTTTCGAGAATGAAGGTCGGTGAAGATATTGATTTAACCTTTCGTTTGTGGGAAAATGGTTTTGAAACCCAACTTATTGAAAAAGCATTTGTGTATCATAAACGCCGAAGTACAATTAAGCAATTTTTTAAACAAACATTTGCCTTTGGAACTGCCCGCCCTATTTTGAATGCAAAATATCCTGAATCAGCAAAATTAACCTATTGGTTTCCCGATGTATTTATAATCGGTTTTTTGGTGAGTTTATTGCTGTTATCCTTCGGATATTGGCAACTTTTTATATTATATGTGTGTTATTTTACCGCTATTTTTATAGATGCTTACAGGCAAAATAAGAGTGTTAATATTGCTGCTAAAAGTAAATTAACAACCTTGGTGCAATTTACAGGTTATGGATTGGGATTTTTAAAATCAATCTTTAAAATATAA
>CAJKLB_01580 hypothetical protein
ATGAAAAAAATAGTATTATTTACCTTTTTAGTATTCACAACAATACTAACATCAAATGCTCAAAACAACAGTTCGTATGTTAAATTTACCGAAGCACAAATTACCTCAGCAAAAAAAATTGCAGTAGAAAAAATTGCCGTAGAAGTTTCATTCAATAAAGGCGTTGAATACGAAGGTAAAAACTTCGGTTTGTTACTACAAAAGACGATAAAAGTTATTATTTTAATAGCGATAAAAACTTTAAAGATGTCATTTATATTGAAGAGTATTACAACTCTTTAA
>CAJKLB_01585 Arsenate reductase
ATGATACAAATATACCACAATCCACGTTGCTCAAAATCTCGACAAGGGCTTGAAATTTTAGAAAATTCAGAGAAAGAATTCGAAGTTGTAAAATATTTAGAAAATATCCCTTCTGAAAAACAATTAACCCAAATTATTAGCCTTTTAAACATCGCACCTATTGATTTGGTTCGTAAGAATGAAAAAATATGGAAAGAAGAATTTAAAGAGCAATTTAAAAACAACGAATTATCTGACGATCAGCTTATAAAAGCAATGCTTGATCATCCTAAACTTATTGAACGCCCAATTGTTGTAAACGCAGATAAAGCTGTTATTGGTCGTCCGGCAGAAAATATTTTAACCATTATTTAA
>CAJKLB_01590 Peptide chain release factor 2
ATGGTTACACAAGAACAACTTAAAAATATTACAGAACGAATAGGCAAGTTAAAAGGGTATTTAGATATTGAGAAGAAACTGATTGAAATAAGTAATGAAGAGGAAAAAACAGTAGATCCTGACTTTTGGAATCATCCGAAGCAAGCCGAAATACTGCTAAAAACATTGCGTGTTAAAAAGAAGTGGGTGCTTGATTATCATACCGTTATTACGCTTAACGAAGACCTTGCCGTATTGTACGATTTTTATAAAGAAGGTGCTGTTGACCAAGAAGAAGTGATAGCGCAGTTTGACAAAACAATTGCTTTTTTAGAAGATATTGAGTTTAAAAACATGCTTTCTGATGAAGGTGATAATTTAAGCGCCACCATTCAAATTACTGCAGGTGCAGGTGGTACTGAAAGTTGCGATTGGGTAGAAATGCTTATGCGTATGTACACTATGTGGGCCGAAAAGCAAGGTTTTAACCTGAAAACACTCAATTATCAGGCAGGTGATACCGCAGGAATAAAAACGGTTACTATGGAATTTGAGGGCGATTATGCCTTCGGATGGTTAAAAGGCGAAAATGGCGTGCATCGTTTGGTACGAATTTCACCTTTTGATAGCAACGCAAAACGTCACACCACTTTTGGCTCGGTATATGTGTACCCTGTGGCAGATAACAGCATTGAAATTGATATAAACCCTGCCGATATTGAAATTGTTACCGCACGATCAAGCGGTGTTGGTGGGCAAAATGTAAATAAAGTGGAAACAAAAGTGCAATTAACACATAAGCCAAGTGGTATTCAAATTCAGTGTTCAAATTCTCGTTCGCAGCACGATAACAGGGCGACAGCTTTAAAAATGTTAAAGTCGCAATTGTATGAAATTGAGCTGCAAAAAAGACGTGCTACTAGAGAAAACATTGAAGCAGGAAAATTAAAAACCGAATGGGGAAGTCAAATTCGAAATTATGTAATGCACCCTTATAAATTAATAAAAGATGTACGTACCGGGCATGAAACAGGTAATGTTTCGGCGGTTATGGACGGAAATATCAATCCATTTTTAAAATCGTATTTAATGCTAAACGGACAAAAAGAAAATTAA
>CAJKLB_01595 Flavo-1 RNA
CCCTAGCCCCGATTGAAGCAATTGTTTGAGCTCCTTTTTTGATTTTTTTCAAAAAAGAGCGAGTGCGGAAAGCGGGAAATAGC
>CAJKLB_01600 hypothetical protein
ATGAATAAAATAATACTCATTTTTTCGCTTTGTTTATTTTCAATAAATAGCTTTTCGCAAGAAGATAATTTTTTTAACAATGTTCGTTTTGGTGGTACTTTTGGTTTTAGTCTAGGCGCTAACAGTACAACTTTATCTATCTCACCTAGTGCTGTTTATGATTTTACTGACGAATTTTCATTCGGAGCTAATCTTGGGTATTTATATAATAAAAGCAAAGATGCTAGTGCTAATATTTATTCTGCGGGGGTTGTTTCTATGTTCAGACCAATACCTAGCATCGAATTTTCTGCTGAATTGTTACAATCTTATATTAATAAAACTACAAATAGCGTTAAAGATAATTACAGCTACCCTTCTTTAAATTTAGGAGCTGCTTATATAAGTGGAAAAGTAACTTTTGGCGTTCAATATGATGTATTATACAAAAAAGACAAAAGCATTTACGCAAATGCAATTTCTCCTTTTATAAGAGTCTTTTTCTAA
>CAJKLB_01605 hypothetical protein
ATGGATTTAGATAAATATAAAACAGCATGGAATAATCAGCCTGAACAAACAAATCAAGTCTCTAAGGCGGCTATTTATAAAATGGCACATGCAAAATCATCGTCTATTGTAAAATGGATTTTTATTATTGGAATATTAGAATTTTTATTTTGGATATTGTTAAACTTATTTACTGCTAAAAGTAAGTATCTCAAAATTTACGACTCTTTTAATTTAACCTCATTTATTGAAATTTCTTACTACATTCATTATGTTGTAATTATTGGTTTTTTATATGTTTTTTATAAAAACTACACCGCTATTTCTGTAACCGATGGCACAAAAGAACTGCTTCAAAAAATATTTAAAGTTCGAAAAACAGTTAAATTCTATGTTTACTACAACCTATTAACTTTTATTCTTTTAGCTATTATTGTTAATGTTTTTATTTTTAGCGACTTAAATCACTTAAAAGAAATACTAGAAACAAACAATGCAATTATAGAGGAATCAAGCCTGTTTACAAGCATGCTGATTACTCAAATACTATTTCTATCATTATTTTTAGGATTATTCTGGTTATTTTATCAATTACTTTATGGTATTTTATTAAAAAAATTACTTAAAAATTATAAAGAATTGACTAAGTTTGATGAAAAAAAATATTATGAATAA
>CAJKLB_01610 RNA polymerase subunit sigma-70
GTGAAAAAGGAACTAGAAAATAACTTTTTATCTGATTTTGAAGCAAATCAAAATATTGTGCATAAAATTTGTAGGCTTTATACTACAAATCAGGATGCGCATAATGATTTGTTTCAAGAAATAACCATTCAACTTTGGAAAAACTACAGCAAGTTTAGAGGTGATGCTAAATTTAGTACTTGGATGTATAGAGTTGCTTTAAATACCGCAATTTCTTTATACAGAAAATCAACAAGAACTGTAAAAACACACGATATTACCGACTACAATTTCAAAATAAAAGCAGAGGACTATGACGATACGCAAGAATTACAATTAAAAGAACTATACAAAGCTATTCGCACATTAAATGATATTGATAAAGCGCTTATATTTTTGTACCTAGAAGACAAACCCTACAAAGAAATCGCTGTAACCTTAGGGATTAGTCAAGTAAACGCTCGGGTTAAAATGACTAGAGCAAAAGATAAATTAAAAAAAGTATTAAACCCATAA
>CAJKLB_01615 Histidine kinase
ATGAAAAAAGGCATACTTCTTTGTTTAAAAATCACCTTAATTTCCGGGTTGTTTTTTGTTTTGATAAACAAGCAATTTACATTAAAAGGCATCGGTTTAACGTTTTTTATTTCAGCAATTTATTCTTTTGGATTAGGCTTAGGAAATATTTTTTTAAATCATTACTTGAATACGAAATGGTCTTGGATTACACAAACAAATAAACGTGTTTGGGCGGGTATTATAGCAACTATTTTATATATAATTCCTGTAATATTGGCAATTCACTACTTTTTGTTTATTATTTTATATGATAAAAATCCGCAGTACTTTTTTTCTGTAAAAATGATTTGGATACATTTATTTTGGATAATCTTTTCTTTTGGAATATCCGCATTTTTACACGCTAGAGGTTTTATGAAAAACTGGAAAGCATCGGTAAAAAAAGAAACAAAACAGCATGAAATTGTTGCAAAAACACAAACCGCAAAATTTGAAAGTTTAAAAAGCCAATTAGATCCTCATTTTTTGTTCAATAGTTTAAATGTGTTGGTTTCTTTAATCGGTGAAAACCCGAAGAAAGCCGAGAAATTTACTACAAAATTATCAAAAATATATCGCTATGTTTTAGAACAGCGAAATAAAGAGTTAATTCCGTTAGAAGAAGAATTGAAATTCGCAAAAAATTATATGGAACTCTTACAAATGCGCTTTGAAGATGCCGTAGAATTTAATATTCCTAGTTCGGTAAGTAATCCCGAATTAAAAATAGTACCATTATCATTACAATTATTATTAGAAAACGCGGTAAAACACAATGTAGTTTCATCAACAAAACCCTTAGAAATACATATTTTTGAACACGCTGATTTTCTAGAGGTTCAAAACACGCTACAGCCTAAAGAAAATATAGGTAAAAGTACAAAAATTGGTTTGAAAAATATTATAGATAGATATGCTTTAATTACCGAAAAACCTGTAGAAATTAAAAGTAATAATAAAACATTTACCGTGAGTTTACCGCTGCTAATAAAATAG
>CAJKLB_01620 LytR family transcriptional regulator
ATGAATGTTATTATTATAGAAGATGAAAAACCAGCGGCTAGACGTTTAAAAAGAATGCTTTCTGAGTTAAATATTGAAGCTAAAACGATGCTACATTCTGTGGAAGAATCTATCAATTGGTTTCAAAATAATGAACACCCTGATTTAATATTTTTAGATATTCAATTATCTGATGGATTATCATTTGAAATATTTGAAGAAATTGAAGTAAAATCAGCCATTATTTTTACAACCGCTTATGATGAATATGCATTAAAAGCATTCAAATTAAATTCGATAGATTATCTATTAAAACCTCTTGACCAAGATGAGTTAAAGGTTGCTTTTGATAAATTTAAAGAGCATCAACCTAAAAAATCGGATATAAAAATTAATATTGATGCTATTCGAGAGCTGTTAGTAAATCCTGTTGATAGAAAGTTTAAAAAGCGATTTACCATTAAAGTTGGGCAACATATAAAAATAATACCTATTGATCAAATTGTTTGTTTATATTCTGAAAATAAAGCAACGTATATTCATACAAATACGAACCGAAATTATTTAATAGATAATTCGTTAGAATATTGGCAAGAACAGCTAAATCCTGAATATTTTTTTAGAGTAAATAGAACTTTTATCATTCATGTAAATGCCATAAAAGATATTATAACTTACACAAATTCTCGCTTACAATTAATATTACATTTTTATGAGCAAACAGAAATAATAGTAAGCAGAGAACGAGTAAAATCTTTTAAAAATTGGATTGATTAA
>CAJKLB_01625 hypothetical protein
ATGCCTTTGTCAAATCTTAATAGTATTTACTATTTATCTAAAAAACAATTATTCAATAGTAAAGAAATTAAGAAAAAAGCAAATCCTATTTACTTGCAGAGTTGTCTATTTTTTGGTGCTACTTTAATTGACCGTACAAAAAATTTAGATTCCGGAATTGATTTTACCATTTTAGATAAAATACCTCAAACATCAAATACATCAAAAACATTTTCAGAAATATGTAGTGAAAGAGCTCGTGAAATAATTAATGCGACTGATGGAGGAATTAAAGTATTATGGTCCGGTGGAATTGATTCTACCGTAGCATTAATATCGTTGATAAATGAATTAAAATCTATTGATAAAATTAACCGATTATCTATTTTATTATCAAAAGAATCGATTATAGAATATCCTACTTTTTTCAACGATATTATTGATAATAAACTTAATTATGAAATGATTAAAACAACTATTTTTAATCATATTCAACCAACAGAAACTATTATAACAGGCGAACATGGCGACCAACTTTTTGGTAGCGATAAACTTAAATACCCTATTCTAACAGGTGATGCTTTTACTCCTTATGAAGATATTTTAGAATTTATTGTCTCCAGAAAATTAGGTACCGATAAATTTACAAATCAAATTATAGATTTTATAGCACCTGTAATAAAAGAATCACCTTTTAAAATAATTTCGCTATACGATTATATGTGGTGGTTAAATTTTTCATTGAAATGGCAAACAGTATCTATGAGATTAATTCATGGTTTAGAGCGTAATCATGAAGATTTAGAAACAAGTGTTTTTCATTTTTTTAAAAGTAATAGTTTTCAAGTTTGGTCTCTTGAAAATCATTCTTCAAAAATTAAAAAAGAATGGAATACTTATAAGTATATTGCTAAAGAATTTATTTATGATTTCCATAAAGACCTTTTTTATCTAGAGAAAAAAGAAAAAGAACAATCATTAAAAGAAGTACTAGTTAATAAAACTAATTTTTCAGCATTAACTTTTTCTAAAAAAATATTTAATCAAATAAAAAACAACTGA
>CAJKLB_01630 hypothetical protein
ATGAGCAACGAAAATATTGATGAAATTGTTAATACATTTCTTAAAGATTTTAATGAAATGTGTAAAACTACAAAAAGAGATTTCCTGATTAGAGAAAAAATAGTTAATTATGAATCGGGTACTTACTCTAAAAAACAGGTAAAATATAATGTAACTTATAAAGTAAGCCGTAAGAAAAATATATGGGTTATAGAAGCTATAAATGGATTTTGGTTTTTTAAAAAGAAATTTTTACTGCTTCAAATTACTACAAAAGGTGAAAAATTAAATTTCTCAGGACTTTATACACATTCTTTTAAAGATTTTGAAAAATCATTATTAGAAGATAAGCTAAAAATATATTTGAATACTTGTAAAAAAATACGTCATGATGCCTTTGTCAAATCTTAA
>CAJKLB_01635 Cupin-2 domain-containing protein
ATGACAAACGAAACATTTGGAGCTTATTACTATGAAACTAAATCACCTACAGTATTTAAAAGTGATTCTAATCAACTTTACTTTTTTCAATCTTTTATAGGAAATCATACTATTGATGTAGAACTTGGAGACTGCGTATATTATTTTGATGATGATTTAAAATTTGCTAAAGTTAAAAAAGGTCCTTGTAAAATTCAATCTATTCATTTAGCAACCATAATACGTGGCTATATGCCTCCTGAAGCCTCTATATCAATGGAAGGAGTTACCACTTTACCATACGTAAATGGCTGTTCTACAAAACAATTATTTCCACCAATAAGACTAGGCGACCCTACATTACAATACTTAAAAATGCCTGCTTTTAGCAAAGAACAAGAACATCATATACACTCAACAGTTAGAGTTGTTTTGATTATTGAAGGATATGGAAAAAGTATTGTTGGAATTGAAAATAAAAATATAATTACGGAGTTAAAACCTGGTTCTGTTTGTATTCTTGAACCGATGTGTCCTCATCATTTTGAAACAGATACAGAAAAACCTTTAATTGCAATTCCTTTACATGTTTTTTCTTCTGTTGGTGCGATAGAAAAAAATCACCCTATGTTTAACGGTACTATTATGATTTAA
>CAJKLB_01640 DUF4298 domain-containing protein
ATGAATAATGATGCTATAAAAAAGGAATTCAAAGAAATGGATTCCTTACTTTTTGAGGTAGAAAAAGAATTTATCCAAATTAAAAAACACCATAAAAAGCTTAAAAAATTGATACAAAAAACAAAAATATTAGAAGAGTTTTACTTTTCTGAAAAATGGCTAAAAAATAGAGATTTACTTACAGAATCATCTAAAAATAATACTGAACCAAACTCTTTTTATTCAGCTAGTGAAGACGCAATTTGGAATTTGTCACAAAGTTTACATACCGAAAAAATAAAAATTCTGAAAACAATTACCAAAACGCTTTAA
>CAJKLB_01645 D-alanyl-D-alanine carboxypeptidase
ATGAAAAAAACCCTTATAATTTTTATACTGATTTACACGTATGCCTGTAAAAATGATAAACAAAAAAACAGCAATATCACAAGTAGTATTGCTATTACAACAAGTATAAAAGAAGAAATAACAACAAAAGCAATACAAGAAGCAACAGAAAAAACGATAATAAAAGAAAAAGAATACAACTACAGCACTGATTTTATAGTAGGTAAATTTAATTACAAAAAAGATAGTTCTTTTACTAAAGTTCGTAAAAAACACGCTTCTAAAACACTTTATATTAATAAGGAAGTATATGCGGCATTTATAAAAATGTATGCGCATGCTAAAAAAGAGAACATTGATTTAAAAATAATTTCCGGTACGCGAAGTTTTTATGAACAAAAAGGAATTTGGGAACGAAAATGGAAGAAATATAATGCTTTAAAAGAAATTGACAGAGCGCTTAAAATTTTAGAATATAGCGCAATGCCTTCAACATCTCGTCATCATTGGGGTACTGATATTGATTTAAATAACCTGAATAATTCTTATTTTGATACAGGAAAAGGAAAAAAAGAACACGATTGGCTGCTTAAAAACGCGCCACTTTACGGTTTTTACCAAGTATATACCTCAAAAGATATGGGGCGAAAAGGGTATCATATGGAAAAATGGCAATCGGTCTTATCTTCCACTTAG
>CAJKLB_01650 Uncharacterized lipoprotein NlpE involved in copper resistance
ATGAAAAAAATACACATTTTAGCTTTATCAATTGCAATTGCTTTATTTGGATGCAAAAATAACGAGCATAAAAATAACCCTGAAAATACCGTTAAAAAAGAAGATGTAAAAGAAGTTGTAAAAACGGTTGATAGTCATACTTCTGAAATTTCTTTAGATTGGAATGGTACCTATCATAGTTTTTTTCCTTGTGCTAGTTGCCCTGGAATTTTGACTACGGTAAAACTAAACAACGATAAAACATTTGAAAAATCAGATTTATATTTAGGAACTGAAAATGGTTATTTTGATAGTAAAGGAACTTTTTCGTTTACTAAAGATGGCGGAAAAATCATTTTAAAATCAGAAAAAGCTTCTGAAAACCAAACGACACTATATGCTGTTAAAGAAAACAAATTGATTTTATTAGATAAAGACGGACAAGAAGCAGCTTCTGAATTTGCGGAAATGTACACGTTAAAAAAAGCGTCAAATAACCCTATTGATTTTTCAAATAAAGTAATAAAAGGGTTTCTTACTTTTGGGCATGAAGTTTCATCTTTTAGACCTTGTGATGCTGAAAATTCTTATTGGATTACGGATCCAAGTAATAAATTAAGAGCGCTTTATTATAAGGAAATAGGAAACCAAAAAACTCCTTATACACCTGTAATGGCTGAACTTACTGTAAAAAATATCGGAAAAGATACAGAAGGTTTTGCTGAACAATATGAAAGTGTTTTAGAAACAGTAGCAATTAAATCGGTAGCTGCTATTACTCCCGAAAACTATTGTAAATAG
>CAJKLB_01655 Arginase/agmatinase family enzyme
ATGCTTAAAATATTCAATAAAAATGATACTGCTAATTTTGTAAATCCCCGAGAAGGAGAAACAAAAATTGGGCAATGTGTACAAACTATTTCTTCTTTAGATGAACTTCAAAATTGTTCCGCTAAATTTGTAATTATTGGCGTACCCGAAGATATTGGCGTAAAAATGAATTACGGAAACGGTGGCGCTCATACTGCTTTTATTCCTGCTTTAAAATCGTTTTTAAATATTCAAGAAAATCAATTTATCAGCGGAAAAGATATTCTTGTTTTAGGTTATTTAGATTTTTTAGACGACGTTTCAACCTTTAATACTTCTGATAGAGAAAAAGGTAATTTACTAGTTAAAGCTATTGATAAAGGAGTATCTGAACTTGTTAAAAAAATCGTTAAAGCCAATAAAATTCCGATTATAATTGGTGGCGGACATAATAATTCTTATGGAAATTTAAAAGGATTATCCGAAGCTAAAAAACAGCCGATTAATGTGATCAATTTAGATGCACATACCGACTTGCGAAAATTAGAAGAACGCCATAGCGGTAACGGGTTTTCTTATGCAATTGAACATAAATATTTAGAGAATTACTTTATGTTTGGCTTGCATGAAAGCTACACCCCACAATATATTTTTGACTACATTCATAGCAATGTTAATATTGGCTATAATACCTATGAAGAGTTGGAAGTTTATAAGTCGATTCCTTTTGAAAATGAGCTATTACGTGCTGAAAATTTTATTCAAAATAAACCTTTTGGTATTGAAATAGATTTAGATTGTATTCAAAATTTTCCTAGCAGCGCTATGACTCCTAGTGGTTTTTCACCTCAGCAAACACGTAAGTTTGTGTATTATTTTGCTAAAAACACCAATGCTAGTTATATCCATATTTGCGAAGGAGCGCCTACGGTTATGCAAGACCCCTCAGCGGTCAATCAGGTTGGGAAATTTATTAGCTATTTAATTACTGATTTTATAAAAGCGCAAAAACAGGATTAA
>CAJKLB_01660 hypothetical protein
TTGGGGGTTCTTACAGTTTCAATTATTGGGTTTTTAATTCCTCAAAATTTGAATATGCCTGTAAAAGGTGCAACGAAATATGACTACAATTCCAAATCATTTTGGTTTTATCCTTGGGGAAAATCAGTTACTCACAAAGGGGTAGATATCTTTGCTAAAAAAGGAACTAAAATTAATTCATCTACTTCGGATTAG
>CAJKLB_01665 hypothetical protein
TTGGAAAAAATCATATACATATTAACAATTTTATTTTTATTTAGTTGTAGAACTTACACTAAAGAAGAGCTAACTATTAATTCTGAATCTTATGAATTAATAGTTCCAAGAAATCATAAAGAATTATTAATTCTATTTCCAGGTTTTGGAGGAAATAATCAAACAGTTAAAAGCGAATCGAATTTAATTAAAAGTGTTCTAGATGAAAACATTTCCGTCTTAATTATTAAAATAAATAGAAATTTATTCCTGAATAAATTAGAAAAAGAAAAAACTACAAAACTTCTTTGGAAAATAATAAGCGAAAATAACATCAACGGAAACGACATTTATATTGGTGGATTTTCTGCGGGTGGAAATCTTGCCTTACAATTAGGGAAACACCTGACTTTTTATAAAAATGGGGAATTTAGTCCAAAAGGAATTTTTGTTGTGGATTCCCCTGTAGATTTAATACAATTATATAAAAACTGTGAACAGAAAGTTGAGCAAAATAATTCTATTCTTATAAATGAATCTACTTTCATTTTAAATTATTTAAATCAAAAAATAGGAAAACCCAACGAAAATTTAGAGGAATATAAACTATTTTCACCATATTTAGATACTTTAAAATATATTGAAAATGTAAAATTTAAAGAAACCGAATTGGTATTTTATACAGAACCAGACCTTCGAATTTAA
>CAJKLB_01670 Imidazolonepropionase
ATGACCACATTATTCATAAATATTAAAGAATTAATTCAAGTTAGAGATGCTGCTGTTAAAAAAGTTTCAGGAGCAGCGATGGCTATTTTACCAACAATTAAAAATGCCTTTTTATTAATTAAAGATGATAAAATAATTGATTTTGGCGAAATGAAAAACTTAAAATCAGCCGATTTAAAAGGGATTAATTTTGATGAAAAAATTGATTGTACAGGTAAAATGATACTGCCAACTTGGTGCGATTCACACACACATATTGTCTATGCAGGAAATCGAGAACAAGAATTTGTAGATAGAATTAACGGCTTAACTTATGAAGAAATTGCGAATAACGGCGGTGGAATTTTAAATTCTGCAAAGAAACTACAACAAACTTCTGAAGAGGATTTATACGCTCAATCGGCAGTTCGTTTAGAGGAAGTTATGAAGCTTGGTACTGGTGCTGTTGAAATTAAATCGGGCTATGGTTTAACCGTTGATGCCGAATTAAAAATGCTGCGTGTGATTAAAAAATTACGTGAAAATTACAATCTTCCTATAAAAGCTACTTTTTTGGGTGCACACGCTTTTCCAAAGGAATATAAAGACAATAAAGACGGTTATATCGACTTAATTGTCAATGAAATGTTACCTAAAATATCCGAAGAAAATTTAGCTGATTTTATTGATGCTTTCTGTGAAACTGGCTATTTTTCAGTAGAAGATACCGACCGAATTTTAGAAGCGGGTAAAAAACACGGTTTAAGAGCAAAAGTACACGTAAATCAATTTACAACTATTGGCGGTGTTCAAGTAAGTGTAAAACACGATGCCTTGTCGGTAGATCATTTAGAAATTATGAATTCTGATGATATTAATGCTTTGAAAAACACCAATACCATGCCTGTTGCTTTGCCATCTTGCTCGTATTTTTTAAGTATTCCTTATACGCCTGCTCGTAAAATTATTGAAGCAGGATTGCCTTTAGCCTTAGCAACCGATTTTAATCCTGGTTCTACGCCTTCGGGAAACATGAATTTTGTGGTTGCAACTGCTTGTATTAAAATGAAAATGACTCCTGAAGAAGCGATTAATGCAGCAACTATTAACGGTGCTTACGCTATGGATTTATCCGAAGAAGTTGGAAGTATTACCATTGGTAAAAAGGCTAATTTTATCATTACAAAAGAAATTTTAAGCTACGGCGCAATTCCTTATAATTTTGGTTCTGTATTAATTGATGCGGTTTTTATTAATGGAGAAATGATTTAG
>CAJKLB_01675 3-dehydroquinate synthase
ATGCTCGGTGAAATTCATAAAAACCTAGAAACCTGTGCAGGTGTTTGGAGCGCTATGACCGAATTAGGTGCCGACAGAAAAAGTGTTTTAATTACTTTGGGTGGTGGCGTTATTACCGATTTAGGCGGTTTTGTAGCCTCAACATTTAAACGAGGAATTGATTTTGTAAACATTCCAACCACTTTATTAAGTATGGTAGATGCTTCGGTTGGCGGAAAAACGGGTGTTGATTTAGGCGTTTTAAAAAATCAGATTGGTTTGTTTGCCAATCCTCAAATGGTGGTTTTAGATCCTGAATATTTACAAACCCTTTCGCCTAGAGAAATTAGGTCAGGAACTGCCGAAATTATTAAATACGGAATGACCCATGATGTTCATTTATACAATGAAATTAAAAGCAATCCAACATTAAATATTATTGATTTAATTCATCGTTCTATTGAAATTAAAAACGAAGTTGTTCTAGAAGATCCAAAAGAACACGGCGTTCGTAAAGCCTTAAATTGGGGGCATACAATTGGACACGGAATAGAATCTTATTTTTTAGAAAATGCGCATAAAGATACGTTAACACATGGCGAAGCAATTGCTATCGGTATGGTTTGCGAAGCCTATCTTTCTGCTAAAGTTTTAAATTTTCCTTCGGATAAAGTAGCGGATGTTAAAAAAACAATTCTTGCTATTTACGGTAAAACAGCTATTTTAGAAGCCGATTTTGCGCCTGTTTTAGAATTGATGAAACACGACAAGAAAAATATTGGCGGAGAAATTAACTTCGTCCTTTTAAACGATTTTGGAGATTTTAAAATTAATTGCACCGTTACAAATCAATTAATTATCGAAAGTTTACAGTATTATAATTCATAA
>CAJKLB_01680 hypothetical protein
ATGACTTCTATTCAAGCAGTAACCTACCCTATTGATTTTAACGAAAAAGGATACACATCCTTAGCCAATTTAATTCGTAATAAGCAGTATTCTACTATTTTTATAGTAGTAGATGATAACACGATTACGCATTGTTATCCTCGTTTTATCGAATTATTAGAAACCGATAAAAAAATTGAAGTCATTCAAATTGATGCTCGGTGA
>CAJKLB_01685 Proline dehydrogenase
ATGACACTTTTTAACAACACCGAAACTGCTTTTAAATTAAAGTCTGACTCAGAGTTAGAACGCGCATATTTTTTATTTAAAATGATACAAAATCAGCCAATGGTTCGTATTGGTACCGCAGTCACTAATTTTGCCTTAAAGGCGCACTTACCTGTTGAGGGTTTAATTCGTTCAACTGTTTTTGACCACTTTTGTGGTGGCGTAACAGAAGATGATTGCTTGCCTAACATAGAAAAAATGCACCAAAAAGGAAATGTGCACAGTATTTTAGACTACTCTGTTGAAGGGAAAGAAGATGAAGCGCAGTTTGACAACGCTTTAAAAATGACCTTAAAAACGATTGATTTTGCTGAAGAAAAAAAATCAATTCCGTACGCTGTTTTTAAACCAACAGGGTTTGGACGTTTTGCTTTATATCAAAAGTTAACAGAAAACCAAGCGCATACTACTCCAGAAAAAGCAGAATGGGAAACCGTTGTTGCTCGTTTTCATACAGTTTGTAAAGCTGCAGTAAAAAAAGACGTTCCTTTATTAATTGACGCAGAAGAAAGTTGGATGCAAGATGCCGCCGATGATTTAATTGAAGAATTAATGGAAACGTATAATAAAGACAAAGCAATTGTTTTTAATACGCTACAAATGTATCGCCATGATCGTATGGATTATTTACGTGGTTTACATCAAAGAGCCCACCAAAAAGGATACCATATTGGTTTGAAAATAGTACGTGGTGCTTACATGGAAAAAGAACGTGAAAGAGCGGAAGAAAAAGGCTATAAATCGCCAATATGTAAAGACAAACAAGCTACTGATGACAACTATAACGAAGCAGTTCGTTTTATGATGGAGCATAAAAACATGGCTATTTTTGCAGGAACTCATAATGAAGAGAGTTCTTATTTATTAATGAATTTAGCAAAAGAATACAGTATAAAAGCAACGGATAATCGCATGTGGTTTGGGCAGTTGTACGGTATGAGCGATCATATTAGTTTTAACCTATCTAAAGAAGGTTATAATGTAGCAAAGTACGTTCCTTTTGGCCCGGTACGTGACGTGATGCCTTATTTAATCCGTAGAGCCGAAGAAAATACTTCGGTAGCAGGGCAAACATCAAGAGAGCTTAATTTGATAAAAATAGAGCGAAAACGACGTAAGTTGTAA
>CAJKLB_01690 GTP-binding translation elongation factor-like protein
ATGCAACCAATTAGAAATATTGCTATTATAGCCCACGTTGACCACGGTAAGACCACTTTGGTAGATAAAATTATAGATCAAGCAAAAATATTAGACGATCGTAAAGAACGTACTGATTTATTGTTAGATAATAACGATTTAGAACGTGAAAGAGGGATTACAATTCTTTCTAAAAACGTATCAGTAAACTACAAGAACACTAAAATCAATGTAATTGATACCCCTGGTCACGCCGATTTCGGAGGTGAAGTAGAGCGTGTATTAAAAATGGCTGATGGTGTTTTATTATTAGTTGATGCATTTGAAGGACCAATGCCACAAACTCGTTTTGTATTAGGTAAAGCCTTAGAATTAGGATTAACTCCTATTGTTGTAGTTAACAAAGTAGATAAAGAAAACTGTACTCCTGACATCGTTCACGAAAAAGTTTTTGACTTAATGTTTGCTTTAGAGGCTACTGAAGAGCAATTAGACTTTGCTACTGTTTACGGTTCTGCAAAGAACAACTCGGATGAGTACTGA
>CAJKLB_01695 hypothetical protein
ATGCAAATTACTTCTTTAGATTTTTCTTCTTTTACAGGAAGAATTGCTATTGGACGTATTTTCCGTGGAGATTTAGAAGTCGGTAAAGATTACATGTTATGTAAAGCTGACGGTACTAATAAAAAAGTAAGAATTAAAGAATTACACGTATTCGAAGGAATGGGTAAAGTTCAAGTTGATAAAGTTCCTTGTGGAGATATTTGTGCAATTACAGGTATTGATGGATTCGAAATTGGTGATACGATTGCTGATTTAGAAAACCCGGAAGCATTACCAAGAACAGAAATTGACCAACCTACTATGAGTATGTTGTTTACAATTAACAACTCTCCTTTCTTCGGAAAAGAAGGTAAATTTGTAACTTCTCGTCATATTCGTGACAGACTGTTTAAAGAATTAGAAAAGAATTTAGCTTTAAAAGTTGAAACTACTGATTCTGAAGATAAATTTAACGTTTTTGGACGTGGAGTATTACATTTATCTGTATTGATTGAAACAATGCGTCGTGAAGGATATGAATTACAAGTGGGAAGACCACAAGTAATTATCAAAATGGTGGATGGTAAGAAACATGAGCCAATGGAAACATTGTCTATTGATGTACCAGAAGATGTTGCTTCAAAAGCGATTAACTTAGTGTCTCTTAGAAAAGGAGATATGTTAGTTATGGAGCCAAAAGGAGATTTACAACATTTAGAATTTTCTATCCCTTCTCGTGGATTAATTGGTTTAAGAAACAAGATTTTAACAGCAACTCGGAGGAGCAGCAATTATCAACCACAGATTTAG
>CAJKLB_01700 hypothetical protein
ATGGCTGTAAACTTAATTAAAGGAAAGCAATTAACAAACATGCGTAAATCCGGTACAGATGATGCTATGAAAATTGCTCCGAAAATTGATTTTTCTTTAGAGGAAAACATGGAATACATTAAAGCTGATGAGTACTTAGAAGTTACTCCATTAAGTTTACGTATGCGTAAAATTAACTTTAAAGCATAA
>CAJKLB_01705 ATP phosphoribosyltransferase
ATGAGTAAATTAAAAATTGCAATTCAGAAATCAGGAAGATTAAACGAAGATTCATTAAGTCTTTTAAAAAGTTGTGGTATTTCTATCGATAATGGAAAAGACCAATTAAAAGCTTCTGCAAGTAACTTTCCTTTAGAAGTTTTTTATCTTCGAAATGGCGATATTCCGCAGTATTTAAAAGATGGCGTTATTGATATTGCTATTATCGGTGAAAATTTATTAATTGAAAAAGGAGGCGATATAGAATATATAGAAAAATTAGGATTTTCTAAGTGTAAAGTGTCGTTGGCAATCCCAAAATCTGAGGAATATACAGGATTGTCTTATTTTCAAGATAAGAGAATAGCGACATCATACCCGAATACAGTTCAACATTTTTTAGCTACAAAAAATATTACTTCTCAATTACATATTATTAACGGTTCTGTTGAAATTGCTCCAAATATCGGCTTGGCTGACGGTATTTGTGATATTGTATCAAGCGGATCTACATTATTTAAAAATAACCTAAAAGAGGTTGAGGTTATCTTAAAATCGGAAGCTGTTTTGGCGGTTTCTCCAAAATTAGAAACATCACAAAAAGAAATTTTAGATAAATTACAATTCAGAATTCAATCGGTTTTAAAAGCAAGACGTTCTAAATATATTTTATTAAACGCTCCTAACGATAAACTAGAAAAAATCGTCAATATTTTACCAGGGATGAGAAGTCCTACAGTTTTACCATTATCAGAAAAAGGATGGAGTTCTGTACATTCAGTTTTAGATAAAAATGAATTTTGGGAGGTTATAGACGAGCTTAAAAAGAATGGAGCTGAAGGTATTTTAGTATGCCCGATTGAAAAAATGGTTGTTTAA
>CAJKLB_01710 Histidinol dehydrogenase
ATGAAAATTATAAAATATCCGACAAAAAAAGATTGGAAACAGCTTTGTAAAAGAGCCATTTTAAATCAAAATAATTTACAAGAAACGGTTCAAAATGTTTTAAATGATGTCAAAATCAATCAAAATAAAGCCTTAACAAAATATGCCGATTTATTTGATAACGTTTCTTTGACATCTTTTGAAATAAATCAACAAGAAATCGAAGAAGCTGATAAATTAGTTAGTACAGCGTTAAAAGAAGCAATTCAATTAGCAAAAAGTAACATTGAAATTTTTCATAATTCTCAAAAAGAAACAGCCAAAAAAGTAGTTACTACTGCAGGTGTTACTTGTTGGCGTAAAAGTGTTGCTATTGAAAAAGTCGGTTTGTATATTCCAGGAGGATCTGCACCTTTATTTTCAACAATTTTAATGCTAGCAACTCCTGCAAAAATAGCAGGTTGTAAAGAAATCGTATTGTGTACGCCTCCAAATAAAGAAGGAAAAGTTCACCCTGCAATTTTATATACGGCGGCATTAGTTGGTGTTACCAAAATTTTTAAAGTCGGTGGCGCACAAGCAATCGGAGCAATGGCGTACGGAACACAAACAATTCCGAGTGTGTATAAAATATTAGGACCGGGAAATCAGTATGTAACCAAGGCGAAAGAATTAGTTCAGCAAGAAGGAATTGCCATTGATATGCCCGCAGGACCAAGCGAAGTTTTGGTTATTGCTGATGAAACATCAAATTCGGCATTTGTAGCTGCTGATTTACTATCGCAAGCAGAACACGGAGCCGATAGTCAAGCGGTTTTAGTAACAACTTCATCAGAAATTGCTCAAAATATACTAGCGGAAGTAAACAAGCAAGTAAAAGAATTACCTAGAAGAGAAACTGCCGAAAAAGCATTAGAAAACAGTTTTGTAGTTGTTTTAAATTCTTCGGATGAAATGATTGCTTTTAGTAATGAATATGCACCAGAACATTTAATTATTGCTTCTGAAAATGCATCAATATATATTGATAAAATAATAAATGCAGGTTCGGTGTTTTTAGGAAATTATAGTTGTGAAAGTGCAGGTGATTACGCAAGTGGTACAAATCACACGTTACCAACAAACGGATATGCTAAAAATTATAGCGGTGTTTCTTTAGATAGTTTTATCAAAAAAATTACTTTTCAGGAAGTAACAAAACAAGGAATAGCTACTATCGGAAAAGCAATAGAATTAATGGCAGCAGCCGAAGGTTTACAAGCACACAAAAATGCTGTTACTTTACGATTAAAAGATATTGAGAGAAATTAA
>CAJKLB_01715 Histidinol-phosphate aminotransferase
ATGTTTAATTTAGATAAAATAGTTCGCCCAAATATTCAAAAATTAAAAGCATACTGTTCAGCAAGAGATGAATTTAAAGGAACTGCTGAGGTATATTTAGATGCCAATGAAAATCCTTTTGGAATTTTAAACAGATATCCGGACCCAAAGCAAACAAAAATTAAAAAACGATTATCAGAAATTAAAAATGTTGCTGAAAATCAAATTTTTATAGGAAATGGAAGCGATGAAGTAATTGATTTAGCATTCAGAATTTTCTGTGAACCATCAAAAGATAAAGCGGTAACATTTTCGCCTACGTATGGAATGTACGATGTTTCGGCAAATATTAATGATGTTGAGTTGATTAAACAACCTTTGGTAAATGATTTTCAAATAAGTTTAAATCAGTTACAACCATATTTAGATATGGAGGATGTGAAAATTATATTTATTTGTTCGCCAAATAATCCAACGGGAAATTGTTTTGATGATGAAACGATTGAATATATATTAGAAAATTTTAATGGAATTGTACTAATTGATGAAGCTTATATTGATTTTAGTTCAAGAGCTTCTTATAGTACTAAATTAGAGAAATATCCAAATTTAATTGTGAGTCAAACTTTTAGTAAAGCTTGGGGATTGGCAGGAGTAAGAGTAGGTGTGGCTTATGCAAATCAGCAGGTTATCGACTTGTATAATAAAGTAAAACCACCGTATAATGTTAGTATTTTAAATCAAGAAGCGGTACTGAAATCTTTAAATAATTTAGACGATTTTGAAATCAATAAGAATAATATTATCAACGAAAAAGAAACGCTGATAAATGAATTGAAAAAGATTGATTTTGTAAAAAAAATATATCCTTCCGAAGCAAATTTTATTTTAATCGAAGTGAAAAATGCAACTGAAATATATCGAAAATTAGTCGCCGAAAAAATAATTATCAGAAATAGAACGACTTTAATTGATAATTGTTTGCGAATTACGGTAGGAAAATCCGAAGAAAATAGAAAACTAATTACAGCGTTAAAATTATAA
>CAJKLB_01720 Histidine biosynthesis bifunctional protein HisB
GTGTATCCAGAAAATACTTTTTGGCCTGTACATAAATTTGTTATGAGAACATTAGCTGAAGAAGGAATTGTTTTTTCTGAAGAAATTATTGACAGAACTTTTGCTAAAGATAATCAGCCTACAAGAAAACCAAATACAGGTTTGTTAACAAAGTTTTTTTCGGAAGAATATGATTTAGCAAACTCATTTGTTATTGGAGATCGTTTAACAGATGTTGAATTAGCAAAAAATTTAGGAGCAAAAGGGATTTATATAAATGATGAAACTTTTTTAGGTACTGATGAAATTACCGTTAAAAGAAGTGCATTAGATGATTTTATCGCCTTAGAAAGTAGCGATTGGAATGCTATTTATGAGTTTTTAAAGTTAGAAGAAAGAACATCTGAAATTGTTAGAAATACCAATGAAACTAAGATTGATATTAAATTAAATCTTGATGGAACTGGTAAAAGTAATATTAGTACAGGAATTTCTTTTTTCGATCATATGTTAGATCAAATTGCACGTCATGGGCAAATGGATTTAGATATTCAAGTTAAAGGAGATTTAGAAGTTGATGAACATCACACAATTGAAGACACCGCTATTGCTTTAGGTGAAGTTTTTAACAAAGCTTTAGGTAATAAATTAGGAATAGAACGTTACGGTTTTTGTTTGCCAATGGATGATTGTTTAGCGCAAGTAGCTATCGATTTTGGAGGTAGAAATTGGCTAGTTTGGGAAGCAGATTTTAAAAGAGAAATGGTCGGTAAAATGCCAACAGAAATGTTTTTTCACTTTTTTAAATCGTTTACCGATGGAGCTAGATGTAATTTAAATATTAAAGCAGAAGGTGATAATGAACATCATAAAATTGAAGCTATCTTTAAAACATTTGCAAAAGCAATAAAAGTTTCTGTAAAAAGAGATCGTAGTAAAATGATTTTACCATCAACCAAAGGAACGCTATAA
>CAJKLB_01725 Imidazole glycerol phosphate synthase subunit HisH
ATGATTGCAATTATAAAATACAATGCAGGTAATATACGTTCGGTTCAAAATGCTATTACTCGTTTAGGGTACGATAGTATTATAACAGATAATCCTGCTGAAATACAACAAGCAGATAAAGTAATTTTCCCTGGTGTTGGCGAAGCTAGTTCGGCAATGGCATATTTAAGAGAACGTAAATTAGACGAACTTTTAGTATCGCTAACCCAACCCGTATTAGGTATCTGTTTAGGATTACAACTTATGGGAATATCTTCAGAAGAAGGAGATACAAAATGTTTAGGTATTTTTAATACGGTTACAAAAAAGTTTCCGCCTTTAGAAAAAGTACCACACATGGGATGGAATAGTTTCTCAGAAATAAAATCATCAAAAATAGTAGAAAATTTAAATAGTAATGATGATGTGTATTATGTACACGGTTTTTATGCAGAAGTTTGTGAAAACACCATAGCAACCTGTAATTATATACAACCATTTAGTTCAATTATGCAAAAGGATAATTTTTATGCGATGCAATTTCACCCGAGAAAAATCAGCAAGTATTGGTGA
>CAJKLB_01730 1-(5-phosphoribosyl)-5-[(5-phosphoribosylamino)methylideneamino] imidazole-4-carboxamide isomerase
ATGAGAATTATACCTGCCATAGATATTATCGAAGGAAAATGCGTTCGCTTAACAAAAGGAGATTACGCAACTAAAAAAATATATAACGAAAATCCGCTTGAAGTAGCTAAAGAATTTGAAGACAACGGCATCGAATATTTACATTTAGTAGATTTAGATGGTGCTAAATCGCAGCATATTGTAAATTATAAAATACTAGAACAAATTGCAGCTAAAACCAATTTAAAAATTGATTTTGGTGGTGGATTAAAATCAAATGAAGATTTACGTATTGCTTTTGAAAACGGAGCTAGTCAAATTACAGGCGGTAGTATTGCGGTTAAAAATCGGGAGGTTTTTACAGGATGGTTAGCCAAATATGGGGCTGATAAAATTATTTTAGGTGCCGATTGTATCAACAGAAAAATAGCAACCCATGGTTGGTTAGAAACATCAGAAGTTGATGTTGTTGATTTTATAAAACAGTACGAACAAATAGGTGTAAAAAATACTATTTGTACCGATGTCGCAAAAGATGGAATGTTACAAGGAGCATCCGTAGATTTATATAAAGAAATTTTAAGTAAAAGCGATGTAAATTTAATTGCTAGTGGAGGTGTTGCTAGTATTGACGATTTAATAGCGTTGAAAGAAATAGGTTGTGAAGGCGCTATTTTAGGAAAAGCTATTTACGAAGGTTATGTAACTTTAAAAGAATTACAAAAGCTATGTTAA
>CAJKLB_01735 hypothetical protein
ATGTTAAAAAAAAGAATAATACCTTGTTTAGATATTAAAAACGGAAGAACTGTAAAAGGTGTTAATTTTGTTGATATTAAAGATGCTTGGTGA
>CAJKLB_01740 hypothetical protein
ATGCTTGGTGATCCGATAGAATTAGCAAAACAATATGTAAAAGATGGCGCTGACGAATTAGTGTTTTTAGATATTACTGCTACTTTAGAAAACAGAAAAACATTAGTTGATTTAGTTGAGCAAATAGCACAAGAAATAAACATACCATTTACAGTTGGAGGTGGAATTAGTACTGTTGAAGATGCATCAAAGTTAATTCAAGCAGGTGCAGATAAGGTGAGTATTAATTCATCGGCAGTAAAAAATCCGCAGTTAATTACCGATTTAAAAAACAGATTTGGTAGTCAGTTTGTAGTAGTTGCTATTGATACTAAACATGTAAATGATACATGGAAAGTATTTACTAAAGGAGGTACTAACGAAACGGAATTAGAGACAGTTGCTTGGGCTAAAGAAGTAGAAAAATTAGGAGTCTGGTGA
>CAJKLB_01745 hypothetical protein
ATGAATATAGATTTTACAAAAGGAGACGGGTTAGTTCCTGTAATCATTCAGAATGATACCACATTACAAGTGTTAATGTTAGGGTATATGAACGAAGAAGCATTCTTAAAAACAAAAGATACAAATAAAGTTACTTTTTTTAGTAGAAGTAAAAATAGGTTGTGGACAAAAGGAGAAGAGTCTCGGTAA
>CAJKLB_01750 hypothetical protein
ATGCGTTCTAATTCATATAAAAAACCTTTTGGAGTTTCATCAGCAAAACAAGAAGTTGTTCCTTTATGGCAAGTTGCTCCTGCGGGGATTGCTTTTATTAAAATAGTATCATTATCGCAATCGATTTGA
>CAJKLB_01755 hypothetical protein
TTGTATAAAAGAGGAATTAATAAAGTTGCTCAAAAAGTTGGTGAAGAGGCTGTAGAATTAGTTATTGAAGCCAAAGATAATGATGCCAATTTATTTAAAAATGAAGCTGCTGATTTATTTTATCATATTGTAATTCTTTTAAAAGCAAAAGGTTTTACAATAACTGATATTGAGGCTATTTTAAGAGATAGAAATTAA
>CAJKLB_01760 SAM-dependent methyltransferase
ATGAATGAATTTCAACAACTAAGAGATACTTTAAACGAAAGCGTTTTAAATAATAATTTTGTAAAATTAACTTTAAGCAAACCTATCAAAAAAAGTGATGGATTACCAAACGTATATGTTCGATTGGTAAAGATAAAAGGCGCAGAAATGTTCCAATTTACCTATCATTATAATACCAATGATAAGGTTCAAAATTATACAATTACTGAAGCTATTACCGAAATAGAAATTCTATTGATGGACAACTTTAGAGCGGCAACTTTGTTTACCTTAACCAAAGATTTATTGATATTTATCTCTAAAAGAAAATTAGTTTCTTACCGAGAAAATATGGCGAGTTTCAAAAATAAATTACCTGAAACTCACGATAAACCAAAAGAACGCTTAGCCGAAGCAGGGAGTTATTTGCATCATTTAGGAATTACCGACAAAGACGGAAAGGTTATTCATAAAATGGCTGATAAATACCGTCAAATCAATAAATATTTAGAGATTATTGAAGGCTTATTAAAATCTACACGATTACCAAAACATATTAATATTGTTGATATGGGATCGGGTAAAGGCTATTTAACCTTTGCTTTGTACGATTATTTGGTAAATCAAAAAAAGTACAGCGCAACCGTTACAGGTATTGAATTGCGTAAAGAATTAGTTGATTATTGTAATGATGTTGCCGAAAAATCAGCCTTTACAAAATTGTCGTTTGTAGCGCAGCCAATTCAAGAATACGACAACAATAAAATTGATATTTTAATCGCTTTACACGCCTGCGATACCGCTACTGACGATGCTATTTATAAAGGATTATCGGCAAAAGCAGAACTGATTATTTGTGCGCCTTGTTGTCATAAACAAATCCGTCAGCAAGTAAAAGGAAAAGAGCAAGAAAGCCCGTTATTAAAATACGGAATTTTTAAAGAACGTCAGTTTGAAATGGTTACAGATACTATTCGTGCGTTAATTTTAGAAAAAAGTAATTATAACACCAAAGTTTTTGAATTTATAAGCAACGAACATACGCGTAAAAACGTAATGTTAGTGGCAAGCAAATCGATAAAAAAGAACGATATTTCTAAAATTGATGCTAAAATAGCAGGTTTAAAAGATGCCTATGCTATTGAAAGTCATTATTTAGAAACACTTGTTTAA
>CAJKLB_01765 Flavo-1 RNA
TCCTAGCCCCGATTGACGCTTTGTTTGAGCTCCTTTTTGTTTTTTTCTTTTAAAAAAAATAAAAAGAGCGAGTGCGGAAAGCGGGAAATAGC
>CAJKLB_01770 Multidrug transporter
ATGAAAAATTCAAAATTCTTAATTATAGCCGCCTTTTTTTCAATATATATAATTTGGGGCTCTACCTATTTATTTAACAAAATTGCCGTTACCGAAATACCACCATTATTTTTAGCGTCGATACGTTTTTCAATTGCGGGCGTTTTAATTATGATGTTGGCTAAAATCATGAAATTACCCTTAAAAATTAGTAGAAATCAGCTTGTAAATTCAGGAATTGCAGGGTTTTTATTTTTGGTGTATGGAAATGGTGTTTTTGTATGGGCATTAAAATATGTCGATAGCGGTTTTGCAGCTTTATTAGCCTCGACACAGCCGTTATTTGTGCTATTTTTACTGCGTTTAATCGACGGGAAAAGATTACAAAAAAAATCAATAATAGGTGTTTTACTAGGCTTAATAGGAATGTATTTATTGGTCAGTCAGCAAGAAATAACTACTTCGGAAGGCAGTGTTTTAGGGATTTTTATGATTTTAACTTGCGTACTAAGTTGGAGTTACGGAAGCGTATTTGTGTCAAAAGCCGATTTACCAAAAAAACATTTAGTAAGCACGGGCTATCAGATGTTATTAGCGGGTTTTATGTTGGCAATAGCAAGTTTGGTTTTTAAAGAAACTTGGATTTCGCCATTAAATTGGTCGTCAAAAACCCAAGGAGCCATGTTTTTTCTAATCATTTTTGGTGGAATTGTGGCTTTTACGGCATTCAATTATTTGTTAAAATCAGTTTCTCCCGAAAAAGTAGCAACATCGGCGTATGTAAACCCGATAATCGCCTTATTTTTAGGTTGGAATCTATTAAACGAACAATTAACAACCCAATCAATCGTAGCGTCTGCGGTTTTATTATTGGGCGTTTACTTTATAAATTCAAGAAAAAAAGTAGTAAAAGTATTGCCTAAAAAAGGAAGTTTTTAA
>CAJKLB_01775 Flavo-1 RNA
CCCTAGCCCCGATTGAAGCTTTGTTTGAGCTCTTTTTTTGATTTTTCTTCAAAAAAAAGCGAGTGCGGAAAGCGGGAAATTGC
>CAJKLB_01780 DUF1853 domain-containing protein
ATGATATTTCAGCCGAGTAATACAGAAATTGAACGCTGGATTGGTCCTAATAAAAAAGATTCTTTGGTTCAAAAATTAACCAAACTTAAAGAAAAACAACTGCCACTGCTCTATTCTAAACAATGTGAAAACTACTTAAAAACACTAAATTTAGAAGCTAAAAACCTGGAACAACAACTTTATTTTAAAGCGCAGTTATTTATTCCTTTGAATGATTTTAAGCAAGAACATCACAAAGAAAATATTAAATATCCGCTAATTAATAATGATTGTATTATTGGTTTTTATGTTACTTTACAGCAATTAAATCAGTTTAAAGATTATAAATTTTACATTCCTAACAAACACAATTGGTTAACACAACCTCACACAAATATTGATTGGTTAACTTTTAATAATTTTACCACAAACCTTCAGCTACTTTTAAGCCAAGAAAGAGCGCCACTTTGTTGGTTAAAAAAATCAAATGGTGAATTGTTGAAGTTTTTTGTTATTTGGTGGTAA
>CAJKLB_01785 DUF1853 domain-containing protein
ATGCATCAACAATTAAAAGACTTACAATTACAATATGAAGGCTTTTTAAAAACACCTTTTCTTTGGAACGGAAAAGGTGTTTTTGGTTTACAGCAATTTGAAATAAATGCTACAAAAACAGCTTCTTTTTTAGTAGAAATTACAAAAATTCCACGCTTAGGGAAATTAGTGGAACGTTTTGTTTCTTTTGAATTTCAACAGGATAAACGCCTTCAAATTATTGCCGAAAACATTCAAATTCAACAAGAAAAAATTACCCTTGGCGAATTAGATTGCTTGCTTTTAAAAGATGAAAAACCAATTCATGTAGAAATTATCTATAAGTTTTATTTGTATGATATTTCAGCCGAGTAA
>CAJKLB_01790 tRNA dimethylallyltransferase
ATGAAAAACACCCTAATTACCATTGTTGGTGCTACGGCAATCGGAAAAACAGCATTAAGTATAAAACTTGCACAGCATTTTAATTGCAGTATTATTTCTTGTGATTCTCGTCAGTTTTTTAAAGAAATGAGCATCGGAACTGCGGTTCCTTCTTCGGAAGAATTGGAAGCTGCACCACATCATTTTATTCAAAATAGAAGTATTTTTGAAGAATATTCTGTCGGACAATTTGAAAAAGATGCACTCGCTAAATTAGACGAATTGTTTACTGAAAATCCTGTGCAAATTATGGTTGGCGGTAGCGGATTATATATTGATGCCGTTTTAAAAGGCTTAGATTATTTTCCTGAAGTAGATGCTAGTATCAGAGAAAAACTAACCAAAGAGCTTGAAGAAAATGGCATCGAAAAACTTCAAGAACAACTCAAAGAACTCGATATTGAAACCTATAATACTATTACGATTGATAATCCGCATCGGGTAATGCGTGCTTTAGAGGTTTGTATTGGTTCGGGTAAAACATACAGTTCTTTTAAAAACAAACCCAAAGCACCTCGTAATTTTGAAGTTATCAAAATCGGTTTAACTGCCGACAGACAAATTATATACGACCGAATTAATAAACGTGTCGATATTATGTTAGAAAATGGTTTGCTTGAAGAGGCTAAAAAAATGCAACCTCATAAAGATTTAACCGCATTAAAAACCGTTGGATATCGCGAATTATTTGAATATTTTGAAGGGAATTTTACCAAAGAATTTGCCATTGAAGAAATTAAGAAAAATACCCGCCGTTTTGCAAAACGACAAGGAACTTGGTTTCGTAGAGATACCCAAATTAATTGGTTCGATTTTCAAGATGATATTCAAAAAATTATTACTTCTTTAGAAGATAAAATATAA
>CAJKLB_01795 Ion transporter
ATGTTAGAAAGTGTGGAAAGTATTAATGCAAAACACGGAACGCTTTTAAATATTTCTGAATGGATTATTACAGGGTTATTTTCAATCGAATATATTGCTCGAATTGTATCGATAAAAAAACCATCGAAATATATTTTTAGTTTCTATGGAATTATTGATTTACTGTCAACTTTACCAAAATATTTGGCAATTTTCTTTACAGGAACACACAGTTTAGTAGCATTAAGAGCCTTGCGATTGCTACGGGTTTTTAGAATTTTAAAACTCGCTCGCTTTGTTGGAGAGTCTAATAATTTTATGAAAGCCTTAAAAGCAAGCAGAACAAAAATTACCGTTTTCTTGTTTTTTGTATTGATTTTATGCGTTATTTTAGGAACTATTATGTACTTAATTGAAGGCGGAGAAAACGGTTTTACAAGCATTCCTCGAAGCGTTTATTGGGCGGTTGTAACCTTAACCACAGTTGGTTATGGCGACATTGCTCCACACACACCTTTTGGGCAGTTTGTAGCGAGTATTATTATGATTTTAGGGTACGGAATTATTGCCGTTCCCACAGGAATTGTAAGTTCTGAAATGGTCAAAGTAAACGAGCTTGATTTAAACACACAATCATGCCCAAACTGTTCGTATGAAGGGCATGATGATGATGCACTTTTTTGCAATCACTGCGGAAATAAATTACACGATTAA
>CAJKLB_01800 hypothetical protein
TTGTTAAAACTGTTAAAAAAAACACTTGAAAAAAACATTAAAAACTCGAAAGAAACTCTTCATGAAGTAATTTATGAAGCCGATACCTCAGGTGGTAAATTATTTGATATCGTTTTATTAATTGCCATACTTGCGAGTATTTTACTCGGTAATGTTAGAAAGTGTGGAAAGTATTAA
>CAJKLB_01805 DNA polymerase III subunit epsilon
TTGTACGCAATTTTAGATATTGAAACCACAGGAGGAAAATTTAACGAAGAAGGTATTACAGAAATTGCCATTCATAAATTTGACGGTCATCAAGTTGTTGACCAGTTTATTAGTTTGGTTAATCCTGAACGAGAAATACAAGAGTTTGTTGTTAAATTAACAGGGATTAACAGCAATATGCTTCGCAATGCTCCTAAATTTTATGAGGTAGCAAAACGCATTCTTGAAATTACAGAAGACTGTATTATTATAGCACACAACGCAAGTTTTGATTATCGAATTTTACGCACAGAATTTGACCGTTTAGGCTATGATTACCAAAGAAATACCCTTTGTACGGTTGCCCTTAGTAAAAAGCTAATTCCGGAAGCGCCTTCACATAGTTTAGGTAAATTATGTCGGTTTATCGGTATTCCAATGAGCGACAGACATAGAGCCAATGGTGACGCCTTGGCAACCATACAATTATTCAAATTGTTACTAGAAAAAGATACGGATAAAAGTATTATTCAGAAATCTATAAAATATGCCGATAACAGGCACGTAAAACAACGTTATTTAAAAATTTTAGATAAATTACCCGAAAAAGAAGGGCTTTTTTATGTGCATAGTGAACAAGGTGTTATTATTTTTATCGGTAGGGGTAAAAATATAAAACATGAAGTAAATAAACTTCTTTTAAAAGATAGTCCTAAAGGGCTAAAAATTATAAAAAGAATACACGAAATTACCTATCAAGAAACAGGTAATTTACTTTTTACCCGCTTAAAATATCATTTAGAACTGCTTAAATTAAAACCTAAGTATAATGTTATCCGTAAGCCAAAAATTTCTACTAAAAACTTTAATCACGATAATTTATTAGTGATTGATAAAGGAAGAACTCCTGAAGAAAATGCCGTTATTTTAATTGAAAATAATATGGTTGTAGGCTATGCATATACCGAGTTTGGCTTTTCAAGAAAATCAATTAGCTATTTTAAAACCCATGCTAACACCTATTGA
>CAJKLB_01810 Pyridoxal phosphate homeostasis protein
ATGGCGGCAAAATTTGATGCGTTGCCAAAAGACATCGAATGGCATATGATTGGGCATTTACAAAGTAACAAAGTTAAATATATGGCGCATTTTGTAAATTTAATTCATGGTGTTGACAGCTTTAAAACCCTGAAAGAAATTAACAAACAAGCAAAAAAACACGACCGTGTAATTAATTGTTTATTACAAGCTCGTATTGCCAAAGAAGAAACAAAATTTGGCTTGTCATTTTTAGATATTGATGCAATTATTTCATCCGAAGAACTTTTAGCCCTTCAAAATATAAAGATTGTAGGCTTTATGGGAATGGCTACTTTTACCCAAAACCAAGAACAATTAACGGATGAATTTACAGCTTTAGCACACTTTTTCAACCAAAGTAAAAAACAACATACTGATTTAAAAACATTATCAATGGGAATGAGTGGTGATTATCAGCTAGCTATAAAAAATGGCAGTACTATGGTGCGAATTGGTAGCGCTATTTTTGGCGTTCGAAATTATATTGTTTAG
>CAJKLB_01815 DUF1015 domain-containing protein
ATGGCAATTGTAAAACCGTTTAAAGCTGTTAGAGCTACTAGAGACAAGGTGGGGTTGGTTTCGTCAAAATCGTATGAAATTTATAGCCCGGAAATGTTAAATGCTAAATTAGCGTTTAATCCTTATACATTTTTACATGTTTTAAACCCTGGTTATAAATATCATAAACAAGATATTACAGGCGAACAACGCTTTAAATTGGTACACAATCGGTATTTAGAATTTAAAGATGATGGTATTTTTACCAAAGATAAGGTTGCGGGGTTTTATATTTATCAAAAAACAACCGCAACGGCATCTTTTTGCGGTATTATTGCAGCAACTTCTGTGGATGATTATCATAATAATGTCATTAAAAAACACGAGGGAACGCTTCAGGAAAGAGAGTTATTGTTTGAAAATTATTTAAAAAACACGGGGTTTAATACCGAACCGGTATTGCTTACTTATCCTGATAATAGTGTTATTACCGCTATTATTAAAAAATATAAAGCAACTAGAGCCGAATATGAATTTTCAACCACCGATAAAGAGCATCATTTATTATGGTCGGTTAATAATAAAGAGGATATTACACAAATAACCACTGCTTTTCAAGCAATCGATACCTTGTATATTGCCGATGGGCATCATCGGTCTACCTCTGCTTGTTTATTGGCTAAAAACTTAGCCAAAGAAAACCCGAATCATACAGGAAATGAAAAATATAACTTTTTTATGAGTTATTTGTTGCCTGAAAGTCAATTGAGTATTTATGAATTTAATCGGTTTATTACTGATTTAAACGGCTTAACTCCTGAAGAATTTTTAATTGAATTAGATACTTTTTTTAGAATAGAAAACAGGGGGCAAGAATTATACAAACCCAAAGAAAAGCATCAATTTAGCATGTATTTAAATGGCGAATTTTATGCCTTAAATTTACGCTTATCAAGATATAAATTTACAGATGTTTTAAGTAAATTAGATGCGCAAGTTTTATATACCGCTGTTTTAAAACCTATTTTAGGCATCGATGATATTCGAAATGCGTCTAAAATTTTATATTCTCAAGATAAATCGGACGGTTTAGAATTAAAAACAAAAGTTGATAGCGGTAAATTTAAAGTTTCCTTCGGAATGTTACCAACCGCTATTAATGAGCTTAAAGAAATTGTAGATGCCGATATGTTAATGCCACCAAAAACAACGTATATAGAGCCTAAGTTAAGAAGTGCTTTAACTATTTATGAATTTTAG
>CAJKLB_01820 hypothetical protein
ATGCTTGGTTTAGATACTTTTGAAAATCAGCCTACGCCAGAGATTCAATTATTAATGAATCCTGAGCTGTCTTTAAGCCCTAATATTGCTTCTTTTACCGTAGAATCACAGCATAAAATAGGAACGGAATTGGCAAATAAAATTATTAATTCATTACACGTATAA
>CAJKLB_01825 3-phosphoglycerate dehydrogenase
ATGAAAATATTAGTAAACGACGGAATCTTAGACGGTGGAACAGCTACCCTAGAAAATGCAGGATTTGAAGTAATAACAACCAAAGTTGCGCAAGAACAGTTAGACAATTTTATCAATGAAGAGCAAATTAATGTTGTTGTTATTAAAAACAGCACAGAAATTCATGCCGAACTGATCGATAATTGCCCTACCTTAAAACTGATTGCAAACGCAAGCACAACGAACGATAATATTGATGTTGTTTACGCCCAAGAATGTGGTGTGCAAATTATTAATGTTTCAGATGCAAGTGCCAATGCTGTTGCCGAATTGGTTTTTGCACACTTATTAACAATGGCTCGTTTTTTACACCAAGCCAATAGAGAAATGCCTTTAGAAGGTGATACGAGTTTTAATGCTTTAAAGAAACAATTTTCAGCAGGAACTGAAGTTCGTGGAAAAACTTTAGGGATTATAGGAATGAGTACCGAAGGACAACAGGTAGCAAAAATTGCCTTAGGTTTAGGGATGAAAGTTATTGCCTACGATGTTGAATTTGGTGATTCAATTACAATTCCTATTGAATTTTACAACGGACAGGCTATTGATATTGAAATCGATTTTACCTCAGCTGATGACTTATTAAAAGAAGCTGATTTTATTACGGTACATTTAGCATCCGAAGAAAATCATGTTATTGGTGTTAAAGAGTTTGAAAAAATGAAAAAAGGTGTTGGTTTTATCAACGTTTCCCAAAGTGGTTTGGTAGATGAAATTGCCCTTGTAAATGCTATTGAAAGTGGAAAAGTACAGTATGCTTGGTTTAGATACTTTTGA
>CAJKLB_01830 Phosphoserine aminotransferase
ATGAAAAAACATAACTTTAGCGCAGGTCCTTGTATTTTACCTGAAGAAGTTTTACAAAAAGCATCCGAAGCAATTATTAATTTTAATGATGATGATTTATCGTTAGTTGAAATTTCTCACAGAAGTACCTCTTTTGTAAATGTGATTGAAAATGCGCGTAGTTTAGCCTTAGAATTACTAGGTTTAGAAAACAAAGGCTATACGGCATTGTTTTTACAAGGTGGTGCAAGCAATCAGTTTTTAATGACCGCGTATAATTTATTAAACAAAAAAGCGGCGTACTTAAATACCGGAACTTGGAGTTCAAAAGCCATTAAAGAAGCAAAATTATTTGGCGAAATTGTTACCGTTGCTTCATCCGAAGATAAAAACTTTAATTACATTCCTAAAAATTATAGCATTCCTACCGATGCCGATTATTTTCATTGCACGAGCAATAATACTATTTACGGAACGCAAATGAAAAGTTTCCCAGAAACGGAAGTTCCTTTAATATGTGATATGAGTTCCGATATTTTTTCGCGTGAATTAGATTTTTCAAAATTTGATTTAATTTATGCAGGCGCACAAAAAAACATGGGTCCGGCGGGAACAACGCTTGTTATCGTAAAAAACGATATTTTAGGAAAAGTGGAACGTATTATTCCTTCAATGTTAAATTATCAAACGTTTATCGATAAAGATAGCATGTTTAATACACCGCCTGTTTTTGCGGTTTACACCTCAATGCTAACCCTAGAATGGTTAAAAAAATTAGGTGGAATTCCGTTTATTGAAAAAGTAAACGAACAAAAATCGGCACTTTTATATGCTGAAATCGATAGAAACCAATTATTTACAGGAAGTGCTACAATAGAAGATCGTAGCCATATGAATGCGACCTTTACTATTACATCGAGTATCGCATCCGAAGCTTTAAAAAATAAATTTGATACACTTTGGAAACAAGCAAATATTAATGGTTTAGATGGTCATAGAAGTATTGGCGGATACCGTGCAAGTATGTACAATGCCTTGCCTTTATACAGTGTTCAGGCTTTGGTCGATGTGATGCAAGAACTCGAAAGAACAAGTTAA
>CAJKLB_01835 Acyl-CoA reductase
ATGGATACAATCCAAAACAGAATCGATGCTTTTATTAAATTAGGAGTCTTTTTAGAGCAGTTTTCTCACAATAATATTCAAAAGAAAGAAAATATTGCTCATAACGACTTATTTTTTGATGGTTTTAAACATCAATTAAAAATAGCCGAAGAAAATAATAAATGGTTTACCCGTCAAAATTTATTATTTGCCATAAAAAGTTGGGCGGAAGCTTTATCCGAAGAAAATATTCAACAATGGATTGCAAACGAAAATTTAGGTAAAAATACACCTAAAAATGTAGCGATTATTATGGCGGGAAATATTCCGTTGGTTGGCTTTCATGATTTTTTATCAGTATTAATTTCGGGGCATTCGGTTTTGGTAAAACAATCGTCAAACGATAAACATTTAATGCCTTTTTTAGCAAAATATTTAGAATATGTTGCACCTCAACTAAAAGGGAAAATTACTTTTACCCAAGAAAAACTAACTGATTTTGATGCCGTTATTGCTACGGGAAGCAATAATACAGCCCGTTATTTTGAATATTATTTTAAAAATAAGCCAAGTATTATTCGAAAAAGTAGAAATTCTGTAGCCGTTTTAACAGGGAACGAAACTGCTGAAGATTTTGAAAATTTAAGCAATGATATTTTTCATTATTTTGGGTTGGGTTGTCGTTCGGTTTCAAAATTATTTGTCCCTAAAAACTATGATTTCGAATCATTTTTTAAAGGAATGTACAACAAACAAGATATTATTAACAACGCCAAATACGCCAATAATTACGATTATAACAAAACGGTGTATTTAATGAGCGAGTTTGATATTTTAGAAAATGGTTTTTTAATGATTAAAGAAGACCCAAGCTACACCTCGCCTATTGCTACTATTTTTTATGAATATTACGATAGTATTGCCGAGCTGAAAACAAAACTTGAAATCGAAAAAGAAAAAATGCAGTGTATTGTTGCCCGTAATTTTATGGAAAATGAAATTGCTTTTGGGCAAACTCAGCATCCTACATTATCCGATTATGCCGATGGCGTAAATACCTTAGCTTTTTTATCAAAAATTTAA
>CAJKLB_01840 Ferredoxin
ATGGCTATTATTATAACAGATGAGTGTATAAATTGTGGAGCCTGTGAACCAGAGTGTCCGAATACGGCAATTTATGAAGGAGCTGATGATTGGAAATATGCAGATGGTACTGATTTAAAAGGAAATTTAGTATTACCTAGTGGACAAAAAGCCAATGCAGATACCGATCAAGAGCCTATTTCTGATGAAATATATTTTATCGTAGCAGATAAATGTACTGAATGTAAAGGTTTTCATGAAGAGCCACAATGTGCGGCAGTTTGCCCGAGTAGATTGTTGTGTTCCTGA
>CAJKLB_01845 hypothetical protein
ATGAAGAGCCACAATGTGCGGCAGTTTGCCCGAGTAGATTGTTGTGTTCCTGATGACGATAACGTAGAAACAGAAGAAGAGTTGTTAGCGAAACAGCGTTTTATGCATAACGAATAA
>CAJKLB_01850 Ferric enterobactin receptor
ATGAAAAAAATTACACTTTTATTTTTCGCTATGTTGTGTAGTAGTCTTATTTGGGCTCAATCAAAAATTTCAGGAACTATTGTAGATAGCGCCAACCAACCGTTGCCTGGTGCAAATATTATTGAAAAAGGAACTGCTAACGGCGCTAATTCTGATTTTAACGGGGCTTTTAACTTGACCGTTCAAAATAATGCAGTTTTAGTCGTTAGTTTTTCGGGGTTTGAAACCCAAGAAATTGCCTTAAAAGGTAAAAAGAATATTAAAATTATTTTAAAAGAAGGTTTAGAGTTAGACGAAGTTGTTATTACAGGTTCGCGAACGCCATCACGAAGTAATACCACAAGTGCTTTACCTATTGATGTGGTGTCTGCTAAAGATTTACAATCTATCGGGCAAACATCTTTTGATAAAGCTTTACAATATAAAATCCCATCTTTTAATACGGTTCAAACACCTGTTAATGATGCAACTTCTTTATTAGATCCGTATGAAATTAGAAATATGGGACCTAGTAGAACTTTAATTTTAATTAACGGTAAACGTAAAAATTTAAGTTCTTTATTATATACCCAAACTTCGCCAGGACGTGGTGAAACAGGTTCTGATATTTCAGGAATCCCTACCGATGCCATTAAAACAGTGCAGGTTCTTAGAGATGGCGCTTCGGCTCAGTATGGTTCTGATGCTATTGCAGGGGTTATTAATATTATTTTAAAAGATGATGCCAAAAATGGTTCAGCAACATTAAGGTCAGGAGTTACAGGGCAAGGTGATGGTGAAATGTTGGGTGTAAGCATAAATAACGGAACTACAATTGGTGATGATAAAGGTTTTGTAAACTATACGGCTGATATTTCTAAAACAGCATTATCGAACAGACCTGGTACTGTTGATGCAGCGGGTGAATTTGCCGATTTTTACGATGCCGATGCTCAAAATCCAATTACACTTACCGATGTTCAAAACTATTTAAAAAGACATCCTGATGCGGCTAATATTAATGGATCACCACAGTTAGCGGCTTCTAAATTTTCAATTAACGCAGGATATACACTTAGTGAAACTACCGATATTTATGCCAATGCAGCATACGTGTTTAAAAAAGTAAATTCGTTTGCAAACCACAGAACACCTTATTGGAGAACGTTAGATAAAAAAACAGGCTATCCTTATTTGGCTGATTTTTACCCTGGAAGTCATCCGACAAATGCGGGTGGATATGACGGTTATACCCCAACTTTTGAAGGAGATTTGAATGATTATAATGCTACAATTGGTTTTAAAACCAAGAAAAATGATTGGAATATTGATGTAAGTTTTACCACGGGAGGAAATTCACAAACTTATAGAGTTAGTGAATCTCATAACAGAAATATTGTCCACTCTGCTTCTACTTGGATTGACGCAAATAAAAATAGAATTGTTGATATCGGCGAAATAACCGAAGGTTCTGAATTATACAGAGCAAATAGTAAAAAATCTTTTGATCCGGGAGGAACTGCTTTTTCTCATAAAGTAGGAAACATTGATGTTTCAAGAATACTTTCTGAAAAAGTTAGTGTTGCTTTTGGTACGGAATTTAGGTCAGAAGAATTTGAAGTAATCGTCGGTGAATTAGGTTCTTACGACGGTGGTGGTGCCGATTCATTTGCAGGAAACAGCCTTGAAAATGCCGGTAAATTTAGCCGTTATAATTTAGGAGGATACGCAAGTTTAGATTACGATGTTAATAAAGATTTTTTACTTAGCGGAACCGCAAGAGTTGAAAACTATTCTGATTTTGGAAGTACTTTTGTATGGAAGTTAAGTTCTCGTTATAAATTTTCTGACGATAAATATACCCTAAGAGGTTCTGTTTCTACAGGATTTAGAGCGCCTACTTTACATCAAATTTATACACAAAAAGCACAATATAGTTTTGTACCAGGACAAGGAATACAAGTTGGAGGTTTGGTAAATAATGTATCATCGCAAAAAGGATTATTAGGATTGCCTGATTTAACCGCCGAAGAATCTACTAATATAACTGTTGGTATTGGAGCAAAACCTTTTAGAAATTTCTCTTTCACACTAGATTATTATAATATTAAAGTTGACGACAGAGTAATTTTAAGTACTGAAGTAAAACCACCGAACACCCCTGTTTTTAGCGGATTGTCAGACGTTAGTTTCTTTTTAAACGCTATTGACACTAAAACTTCTGGTTTAGATGTAGTTATTGGTTACAAAAATATTGAAATAGCTGATGGTAAATTAGGTTTAAATTTATCAGGTAACTATACTATTGAAAACAAGCGAGTTGGTGCGGTTAAAAACCCTGCTTTTGTTAGCGCATCAAATCAATCGGTAGTAAATGATACACAAGAAGCCTTGTTTTTTACCTCAAGACCGCAAACAAAATGGATTTTAGGAACTACTTACGATATTGGTAAATTTGGAATATCATTAAACAACACTTATTTTGGTAAAACAAAATTTGCACAACAAGGACTGCAAGATTTAGAAGGATTATTTACCAATCCTGCCGATATTCCTGCTCGGAGCAGTAAAAGATGGAAGTTCAGATTTAAGAACCGAGTTTATTCCAAAAATAGTAACCGATTTAGGAATTAA
>CAJKLB_01855 Flavo-1 RNA
CCCTAGCCCCGATTGTAGCAATTGTTTGAGCTCCTTTTTGTTTTTTCCTTTAAAAAAAATAAAAAGAGCGAGTGCGGAAAGCGGGAAATTGC
>CAJKLB_01860 hypothetical protein
ATGGCTGATAAATTACTAGAAAAAGGTTATATGGTTATCTCTTTTGATGGTCCGGCACATGGAAATTCCTCAGGAAAAACCACAGCAATGCCCGAATTTATAGCTACCATTACTCTTCTTGACAAGCAATTTGGTCCTTTTGAAGCCGCTATAGGGCATTCTTTTGGCGGTATGTGCTTGTATAATAGTGTTGCTGATGGTTTTAAAATTAATAAATTAGTTACTGTTGGCGCTCCTGATCGTATTTCGGAGGTATTGCTTAATTTTTCAAAAAACTTAAACGTAAAACCCCGTATTGCTATTAAAATGAAACAGTTTTTTGATAAAAAATGGCAAGTAGATATTGAACAGCATTCCGCTAGCGTAGTGGCTAAAAAAATCACCATTCCAACATTGGTTGTGCATGATACTGCCGATGGTGATGTATCGGTTAATTGTGCTGTAAACATTCGTAAAAGTCTACAAAAAGGAACACTTTTAATGACCCAAGGATTAGGGCATACCAAAATACTACGCAATAAAAAAGTAACTACTGAAATTGTTAAATTTATTACCAATTAA
>CAJKLB_01865 hypothetical protein
ATGAATTTAATAAATACAAACCTACTACCTCCAAGCTTAACAATTCCTAAACCTATTATTTTTTTAGCGAAATTTACGCAATTTTTTTCAACACATTTAACGGCTAAATTTGCGGCACTTCTTTTTAGTACCCCTGTAAAATTTCCAATTCCAAAACGAGAAAAAGTAATGTTGGACAGCGCCCAAAAGAAAACAATTTTTGTAGAAAGTATTGGTAAAAATATTGAAGTTTTATCCTACGGATATTCTCAGAAAAAAGTATTATTGGTACACGGTTGGGTCGGTAGAAGTACCCGAGTTATTTATGATGGCTGA
>CAJKLB_01870 Peptidase M48
ATGAAAAAAATTATAGCTTTAGGAATTGTTGCCGTATTTTTAGTACAATGTAGTACGGTGCCAATTACAGGAAGAAAACGACTTAATTTTGTAAGTGATGCGCAAGTATTACCTGCAAGTTTTGCACAATATAAAGGTTTTTTACAGGAAAATAAATTATCTACAAACGCTACAAAATCAAACCAAATAAAAAGAGTCGGTAAAAAGATTTCAGCAGCAGTAGATCGTTTTATGAGAGCCAACGGAATGACATCCGAAGCAAATTCATATCGATGGGAATTTAATTTAGTAGAAGATAAAACATTAAATGCTTGGTGTATGCCAGGGGGTAAAGTAGTTTTTTATACGGGTATTTTACCAGTTTGTGCTAACGAAGATGGTGTTGCCGCTGTTATGGGACATGAGGTAGCACATGCTTTTGCTAAACACGGACAAGAGCGTATGTCAACAGGAAAAATACAACAATTAGGTGGTGCAGCAGTAGCTTTAGGAACAGCAAATAGTAAAAATGCACAACTTTTTAATATGGCGTATGGTTTAGGAAGTCAAACTCTTGTAATGTTACCATTTAGTAGAAGTCATGAAACAGAAGCCGATAAATTAGGATTGGTCTTTATGCTAATGGCAGGCTATAATGGTAGTGAAGCAGCTGAGGTTTGGGTACGAATGAGTCAAATATCAAAAGGTAAAGCACCTGCTGAATTTATGAGTACACACCCTTCAAACCAAACACGTATTCGAACACTTAGGGCTTTTTTACCGGAAGCAAAACAATTGGCAGCAAAATATAATGTTCCGAGTAAGAAAATAGCAACATAA
>CAJKLB_01875 MFS transporter permease
ATGTATAAAAGAGGAGATAAGAAGTTAATTAATGCCTGGGCATTTTACGATTGGGCAAATTCGGTATATTCATTAGTAATAAGCACAGCGGTTTTTCCGTTATATTACAGTGCGGTAACCAAAGGAAAAACCGTTCGTTTTTTAGGAATGGATTGGGAACATCCCGATAGTTTATATAGCTATGCCTTGTCATTTTCTTTTTTAGTAGTAGCATTTATTTCGCCTATTTTATCAGGAATTGCCGATTATACCGGAAGCAAGAAAAAATTCATGAAATTTTTCTGTTGGATGGGTGGTTTATCGGTAATCGCTTTGTATTTTTTTAAAGGAGTAGATACTGTTTGGATTGGTATTTTATTCACCATTTTAGCAAGTATTGGTTTTTGGGCTAGTTGGGTTTTTTACAACGCTTATTTACCCGAAGTAGCTTTGCCTGAACAACAAGATAAGGCTAGCGCTAAGGGTTTTATGTATGGCTATGTAGGTTCTGTAATATTATTGATTATCAATTTAATACTGATTCAAAAGCCTGATTTATTTGGTATTACAACAGGTATGGCATCGCGTATTTCGTTTGTAATGGTGGGGCTTTGGTGGATTGGTTTTGCACAAATTACCTTTAAAAAACTACCCGATGATATTTACAATAAACAGCCCGATAACGATTATATTTGGAAAGGCTATAGAGAATTGAAAATTGTATATAAAGAACTGTTAAACTACCCAACATTAAAGCGTTTTTTAATCTCTTTTTTCTTTTTAAGTATCGGTGTACAAACCATTATTTTAATGGCGGCTATTTTTGGTTCATCAGAATTAAACTTACCTACTTTTAATATGATTTTAACGATATTATTAGTGCAGATAATCGCTATTTTTGGGGCTTATATTTTTTCAAGAATCTCAGGTAAATTTGGTAATATTACTGCCTTAAAAATAACTATCATTATTTGGATGCTTGTCTGTTTATTTGCCTTTTCGTTAGATAAAACACAGGAAAACGTTGGTATATATTTTTATGGACTAGGAGGTTTATTAGGCTTGGTTCAAGGTGCAATACAAACACTAACACGCTCTACATATTCAAAGTTATTACCGAGACACACAAGACCACGCTACTTATTTTAG
>CAJKLB_01880 RluA family pseudouridine synthase
TTGGTTGCAAAGAACCTTGAAGTTTATAAAAATTTACAAGATCAGTTTGTCAACAAAACAATTAAAAAGCGTTACCTAGCGGTTTTAGATGGTGTTTTATCTGAAGAAAATGGCGAAATAAACTTACCATTAAGAGTCAATTTAGAAGACAGACCTAAACAGTTGGTTTGTGAACTTCACGGAAAAAAAGCACTTACAAAATGGGAAATTATCAAAATAAAAAATGCTAAAACCTACGTTTATTTTTATCCAATTATCGGGCGAACGCATCAATTACGAGTACATTCGGCACATTATTTAGGTTTAAATTTACCGATTATTGGCGATGTTTTATATGGTGTTACCGCTAATAGATTGCATTTACATGCTGAAAAAATTAGCTTTATACATCCTGTTTCAAAAAAAATAGTAACTTTAAAAAGCCCTACACCTTTTTAA
>CAJKLB_01885 hypothetical protein
TTGTTCCGCCGAGTGTATGATGTATTAAAAGAAGATGGTGTTTTCTTGAAAACTGAAAAAATAAACAATCAGATTAATCAGGAAATTATCAATTTAGAAAATAGTAGCGCCTATTTAAAAATAAAAAAAGACTATTTTATTTTACTAAAATCAACTGAAAAATTACTTCAAGAAGCGCAAAAAACACTTAAAAAAAGAAGACTTTTAAGAAAAACAGAAGGAAAACAAAATAATCAACTAAATATTAATGAAGAGTTTTATCTTCGAGAATATGATGTTTATTTACAGGATAAAATTCGTCCTTTTAAAAAAAAATACAGCAATTTTCAAGAACAGATTGAACAATTAAAACAACAACGAAAAAAACGTTCATCATCATCACAGCAAGAAATATTTAAGCAATATCAATTTTTAAATGCGAATAATAAAACGCAAAATTTAAGTGCTATTTTTGAAAACTCACCACAAAATATTCCCGCAGGAGCAGGCGATTGTTGCGCACCAAAATTATTACAATATGCGTTTTTGAACCACTTTACGCCTATTTGTATGGCGGAATTTTGGTGGGGAAATCCGTTAGCGACATCCGTTAGAAAACATAAAAATTATTACGATGCTTGTTCCGGAAAATGCAAACCGATTTTAAAACACATGCTACAGGGATTATCAGTTTATCGAAATCCGTTAATTGCGCAACTTCAAAAGCAAGAAAAAACAGTAAAAACACTAGAAATTATTTTTGAAGATTCCCATTTATTAGTTGTTAATAAGCCTTCAGGATTGCTGTCTGTCGGTCGGAAAAATAACGGAAGATTCGGTAAATAG
>CAJKLB_01890 hypothetical protein
ATGCCTAAATTTATTGCTTTCACTTCGGATATTAGTCAAATTGCTATTCCTGAAAAATTTGATTATCCGCATAATTACACGCCACATTCTTTAGCTAAAATTGCTTCGGAAGAACTACAGGAGTATCTAAAAACTCAAACAGATTTTACGCATAACTTCGGATTAAAAAACTTGAGAAATATAGAAGCTACTAAAAACAAGCAAAATACTACTGCTTTAGGAAAAATGTTTGGGGTTTTAGTGGTTAAAAATAAACAAGGTAAACTCGGTTATTTAACAGCTTTTTCAGGGAAGATAGCGCAAAGCACACAGCACAAGCATTTTGTTCCGCCGAGTGTATGA
>CAJKLB_01895 hypothetical protein
ATGGCTATTTTTATACTCGGTGATAAAGGAGAATTAGATGCCGATGGATTTTTGAAAATTACAGGGCGTACCAAAGAAATGTTTAAAACTTCGGGTGGTAAATATATTGTACCGCCATTATTAGAGGGCCAATTAAAACAATCACGTTTTATAGAGCAAGTAATGGTAATTGGCGAGGGCGAAAAAATGGCAGCTGCTTTTATTCAACCTAATTTTGATTTTGTTAAAGAATGGGCTTCAAGACATGGGCTAAAATTAGAAACAAATCAAGAGTTGGTTAAAAACCAAAAAGTAATTGATCGTATTGAAGAAGAGGTTATTATTTGTAATGCCAATTTCGGGAAATGGGAAACCATTAAAAAGTTTGAATTAACTCCTGAAGAATGGTCGATTGAAGGTGGACACCTTACTCCTACCATGAAAATGAAACGTAAAATTATTAAAGAAATGTATAAAGATTTATACGATAAAATTTATAGAAGTTAA
>CAJKLB_01900 hypothetical protein
TTGGCTAGTGAAAAAAGAGTGCCGTTATTATATGGCGAAGAACGTGGATTGAGTTTTTTACCCGTTTGCCATGTTTTTGAACGCATGATCTTATATTTATATCAATACTGTGGTGTTTCGATCTACTTTGCCGAATCTATTGAAAAACTAAGCGATAATGCAAAAGAAATTAAACCGCATGTAATGACAGCGGTTCCTCGTTTGTATGAAAAAATTTACGATAAAATTTATGCCAAAGGAGCAGACTTAACAGGAATAAAAAAACGATTGTTTTTCCGGGCAATTGAATTAGGGCTTCAATATGAGCCGTATGGTGCTAACGGATGGTGGTACGAAAAAAAATTAAGCATTGCTCGTAAATTAATTTTTTCGAAATGGCAAGAAGCTTTAGGAGGGGAGCTTAAATTAATGGTTTCTGGTTCGGCTGCTTTACAATCGCGATTAACAAGGGTTTTTACTGCCGCAGGAATGCCTGTTATGGAAGGTTATGGGCTTACAGAAACATCGCCTGTTCTTAGTGTTAATGATGTTAGAAATGGTGGTTTTAAAGTAGGGACTGTTGGTAAAATGTTAGACGGTATTGAACTAAAATTTGCAAGCACTCGGTGA
>CAJKLB_01905 hypothetical protein
ATGTCGATTGAAATCACCCGTCTTTTTGACTTTCCATATCATCTGCAAGAAACCTATAATTTAGAGAAAGCTTTTACCACCAAATATAATGGTAAATGGGAGTCTATCTCTACTCAAGAATATATTGATAAAGCCAATACTATTAGTAGGGGTTTGCTTCGTTTAGGCATACAACCTAACGATAAAATTGCCGTAATTTCAACAACAAATCGTACGGAATGGAACATTTGTGATATCGGAATTTTACAGATCGGGGCGCAAAATGTACCTATTTATCCGACTATTTCAAAGGAGGATTATGAGTATGTTTTAAATCATTCTGAGGCTATTTATTGTATTGTTTCTGATCAATCTATTTTAGATAAACTAAATCAAATTAAAGGAAATACAAAGCTGAAAGGTGTTTTTACCTTTGATGATATTGCCAATGAAAAAAGTTGGAAAGATATTTTAAAACTCGGGGAAGATAAAAGCAATCAAGCGGAAGTTGAAGCTAGAAAAAATGCCGTTAAATCGGACGATTTAGCCACCTTAATTTATACTTCGGAACTACCGGAAGACCTAAAGGCGTTATGCTTTCGCACGGAAATATTGTTTCTGATGTATTGGCTAGTGAAAAAAGAGTGCCGTTATTATATGGCGAAGAACGTGGATTGA
>CAJKLB_01910 Flavo-1 RNA
GCCTAGCCCCGATTGAAGCAATTGTTTGAGCTCCTTTTTTGATTTTTTTCAAAAAAGAGCGAGTGCGGAAAGCGGGAAATTGC
>CAJKLB_01915 Threonine synthase
GTGGATGTTGTTATTTTATATCCTAGCGGAAAAGTGAGCGATGTGCAAGAAAAACAATTGACCACTTTAGGAAAAAACATCACCGCTTTAGAGGTTGATGGCGTTTTTGATGATTGTCAAGATATGGTAAAAACGGCTTTTTTAGATACTGAAATTAAACGAACTTTAACCTCTGCCAATTCGATAAATGTAGCGCGTTGGTTGCCACAAATGTTTTACTTTTTTTTAGCTTATAAGCAAATTAAACAAACATTTCAACAAGAAAAAAATCAAAAAAATGCTTTAGAAAACCTTGTTTTTTCTGTTCCTAGCGGTAATTTCGGAAATATTTGTGCAGGAATGATGGCGCAAAAATTAGGCTTACCGATTAAACATTTTGTTGCATCAACCAATATAAATGATACGGTTCCTAATTATTTAAAAGATGGAATTTACATGCCAAAACCATCAAAAGCCACAATTTCGAATGCGATGGATGTTGGAAATCCTAGTAATTTTATCCGTATTCAAGAAATTTTTGAAAACAATATAGAGGCTTTAAAAAATTCTTTTTCTTCGTATTCTTTTTCTGATGAAAAAACCCGTGAGGCGATGAAATTAATCTATAAAAATAGCGGTTATATTGCCGACCCACACGGTGCTGTTGGATATTTAGGAGCAAAAGAGTATCAAAAGAATAATCCAAAAGCTTTTTGTATCTTTTTAGAAACTGCACATCCTGTTAAATTTTTAGAGGTTGTTGAAAGTACTTTAAATGTGAAAATTGCCATTCCTGAACAAATTAAATCGGTTATGGATAAAGAAAAAACAGCGATTAAAATGAGTACTTATAATGACTTAAAAAACTTTTTAAATTCGTAA
>CAJKLB_01920 Threonine synthase
ATGAACTATTATAGTCTTAATAAAAAATCGGAAAATGTAAGTTTTAAAGAAGCCGTAGTTAATGGTTTAGCTCCTGATAGAGGTTTGTATTTTCCTGAAAATATTACACCACTTTCAAAAGATTTCATTACGAATATCGAAAATTATTCAAATCATGAAATTGCTTTTGAAGTAATTAAACAGTTTGTTGGCGATGAAATTCCTTCGGATGTTTTACAGCAAATTATTAAAGAAACACTTTGCTTTGATTTCCCTGTTGTTTCTGTGGAAGAAAATGTAGCAACTTTAGAACTTTTTCATGGTCCAACGATGGCTTTTAAAGATGTTGGTGCTCGTTTTATGGCACGTTGTTTAGGCTATTTTAACAGAAATAATAACGACCAATTAACCGTTTTAGTTGCCACTTCTGGCGATACTCGGCGGTGCGGTTGCCGATGGTTTTTTAGGCGTAAAAGGTGTGGATGTTGTTATTTTATATCCTAG
>CAJKLB_01925 Homoserine kinase
ATGAATTATATAAAAATATTTGCGCCTGCTACCGTGGCGAATGTTTCTTGCGGATTTGATGCGATGGGTTTTGCTGTCGAAAAAATGGGCGATGAAATGACCTTTACAAAAACCGCTGAAAAAGGCGTAAAAATAACAGAAATTACGGGTGCAAATACCCTAACTTTTGATGCCACAAAAAATGCTGCGGGTGTAGTTGCCTTGGCAATGCTTGAAAAACACCCTGTTGATTTTGGTATTGAAATTACCATGCACAAAGGTTTTTCACCAGGAAGTGGATTAGGAAGTAGTGCTGCGAGTTCGGCAGGTGCGGCTTTTGGTGTTAATGAACTTTTAAATAAGCCTTTTTCAACCTTAGAAATTACAAAATTTTCAATGCTTGGCGAAGAAGCCGCTTGTGGAACTCCGATTGTTGATAATGTTTCTGCCGCAATTTATGGCGGTTTTGTGTTGGTTCGAAATTATGAACCGCTCGATATTATAAAAATTCCCGTGCCAAAAAAATTGCGATTAGTGGCAATTCATCCACAAATTGAAATAAAAACCAAAGATGCTCGAGAAGTTTTACCCGAAAATATTCCTTTGAAAACAGCGGTTACCCAATGGGCAAATGTTGGCGGATTAGTGAGTGGTTTACACACAAATAATTATCAATTAATTAGCGATTCTTTAACCGATGTAATTGCCGAACCTGCCGTAAAACATTTAATTCCTCATTTCGATTTAGTGAAAAGCGAAGCCATAAAAGCGGGTGCTTTGGGTGCAGGAATTTCAGGTTCAGGTCCAACTATTTTTGCCTTGTGCAAAGGTAAAAAAACAGCTAAAAAAGTAGAAAAAGCCATACAAAACGCCTACGCAGATAAAAATATTGATTTCACCTTATTTTCATCAAAAATAAATACCGAAGGAATAAAAATTTTAGAAACTAAATAA
>CAJKLB_01930 hypothetical protein
ATGATTGGTGTATCGGGTATTTCAAAACGTTTGTTTGAAACACTTTCGAACCAAGATATTAGCGTGGTTTTAATAACTCAAGCCTCATCAGAACATTCAATTTGCGTTGGAATTTATGATGAAGATGCTCAAAAAGCAACCAAAGCAATTAATGATGCTTTTGAAATTGAAATTGAACGTAAAAAAATAAAACCTGTTATTGTTGAACAAGGCTTGGCTATTTTGGCGTTAGTGGGCGATAACATGAAAAATCATCAAGGATTAAGCGGACAAATGTTCAGTGCTTTAGGTAAAAATAACGTAAATATTAGAGCCATTGCCCAAGGAGCATCTCAAAAAAATATTTCGGCAGTTATCGACAGTAAAGACGCTAAAAAAGGTTTAAACACGTTGCACGAGCAGTTTTTTGAAGAAAAATTAAAACAACTGAATTTATTTGTAACAGGTGTTGGAAATGTTGGTGAACGCTTTTTAGCACAAATACATCAGCAAAAAAAGTATTTGAAAGAACATTTAAAAATGAATATTCGCGTAGTTGGTATCGCAAATTCTAAAAAAATGACTTTTGATGCTAACGGAATTGATTTAAAAAGTCGGAAAACACTTTTAGAATCAGGAGAATCGGCAACTTTAGATAGTTTTTTCAATAAAACAAAAAGCTATAATTTGCGTAATTCAGTTTTTGTTGATAACACGGCAAATCAGAAAGTTTCTGAAGTGTACGAGCAATATTTACGCAATAATATTGCCGTAGTTACCTGTAATAAAATTGCCTGTGCCTCTAGCCTAGAAAATTATAAAACATTAAAATCAGTTTCTAGACAATACAATGCACCTTTCTTATTTGAAACCAATGTTGGTGCAGGTTTACCTGTTATTGATACGCTTAAAAATTTAATTGCTTCTGGCGATAGAGTTCAAAAAATACAAGCTGTTTTATCGGGAAGTTTAAACTTTGTCTTTAATAATTTTAATGAAAACACTACGTTTCACAATGTCGTTACCGAGGCTCAAAAAGAAGGATATACTGAACCAGACCCGAAAATTGATTTAAGTGGTGTCGATGTTGCTCGAAAAATATTAATTCTAGCCCGTGAAAGCGGTTATGAATTAGAATTATCAGATATTGAAAATGATTCATTTTTACCTGAGAAGAGTTTAAAAACGACTAATAATGAAGATTTTTACGCTAGTTTAACCGAATTTGAAGCACATTTTCAAAATATATTTAAAGAAGCAAACGATAAAAATTGTCGTTTAAAATACGTTGCCGAATTTGTTGATGGTAAAGCAAAAGTTGGTTTGCAACATATTCCTGCCGATCATCCTTTTTATAATTTGGAAGGAAGCGATAATATTGTGTTGTTTTTTACGGATAGATATCCTGTAAATCCGTTGTTAATAAAAGGCGCTGGTGTCGGTGCTGACGTTACCGCTTCGGGTATTTTTGCGGATGTAATTCGCATCGGAAATAGTTAA
>CAJKLB_01935 Aspartokinase
ATGAAAATTTTAAAATTCGGTGGCTCATCAGTCGCTAGTAGTCAAAACATTCAAAAAGTAATTCAAATTGTTTCAGCAGCTTCGGCAAAAGAAAAAGTAGCCGTTGTAGTTTCAGCATTTGGAAAAACAACCAACAAATTAATCGCTGCAGCAAACAAAGCGGCAAATAATGACCGCTCGTATATGGTACTTTTTAACGAAGTTACCGAGCATCATGCACAGGTAATTTCCGATTTAATTTTTAAAGAAAAACAAGCCGAAGTTCAAGAAAAGGTAACCGTATTATTTGGGCAATTAAATACCTTATTAGAAGGTTGTTTTTTACTAAAAGAAGCAACCCCAAAGGCCATGGCTCGAATTAGTGGTTTTGGCGAATTAGTATCTTCTTATATAATTTCTGAAGTTGCAAAAAACACTTTAAACGCAACCTATAAAGACAGTAGAGAGCTTATTATTACCTCAAATATTTTTGATAAAGCACAGGTTAAGTTTACCCTTACCAATAAAAATTGTCAAGAATATTTTCAAAATGATACGCATCAAGTTACCCTTTTACCAGGTTTTATTGCCAAATCTGAAAATGGCTTAACCACCACTCTAGGAAGAGGCGGTTCCGACTATACTGCTGCTATTTACGCGGCGGCGTTGCAAGCAAACGAACTTCAAATTTGGACAGACGTAAGCGGAATGTACACTGCAAATCCGAGTATTGTAAAACAGGCGTTTCCGATTCCTGAAATTTCGTATCAAGAAGCCATGGAATTATCCCATTTTGGCGCAAAAGTTATTTATCCTCCAACCATACAACCAGACCTTAGAAAAGGAAATTCCTATTGTTATCAAAAATACTTTTGA
>CAJKLB_01940 Sec-C motif domain protein
ATGAAATGTCCTTGTAATCCTAGCAAAAATTATACTGATTGCTGTGAAATAGCACATAAAAACATCCAAAATGTGGTAACAGCGGAGCAATTAATGCGTTCTCGTTACAGTGCTTTTGCCTTAGCAAATATTGATTATTTACATAAAAGTCATCATTCGAGCACTCGCCCATCAGAAACTGAAAATAAAGAAATTTTACTTTGGACAAAATCTGTTGAGTGGATGCAATTAGAAATCAGCAATACAAATAAAGGTACAGCTTCCGACATTACAGGAAATGTAAACTTTGAAGCATTTTTTAAAGAAAATGATAAAATTAATAGCATAAAAGAGAATTCTTCTTTCTGTAAAGAAGATAATCATTGGGTATATTTAAAATGA
>CAJKLB_01945 hypothetical protein
ATGAACAAGAACAAAGCTGGTTCGGGTTTTTTTAATGATAATATATTAGTTATCAATTTTGAATATCAAGGAGAAGATAATAATACTTATAAAGGTATTGTGGTTTACAGATGTATTTCTAAAGATATTTTAGATGGATTTTGGTCTGAAAAACATGGAAACCCCTTGTTTTTAGGAAAAGAACGTTGTTTTAGAATTGATACAAAAAACACTTTTCTAAATTAA
>CAJKLB_01950 hypothetical protein
ATGACAGTACAAAATATACAAAACTTAGTGGGTACTTATTCCATAATTGGTACTAATCAAGACGCCGAAGAACATTCTTATAAAGGAATACTTTCTTTACAACTTGATATGAATAATCGAATAGTTGCTAAATGGTTCATCAATAATGAACAAGAACAAAGCTGGTTCGGGTTTTTTTAA
>CAJKLB_01955 Polysulfide reductase
ATGCCAACGTATGTTTTAAAAGATGTCGATTTTAAACAAGCCGTACTTATAGGTGAAGGTTTAGCCGTTGCCGCATTAGTAATGTGTTTAGCTTTTGTGGTTGCCGATATGGGAGGTCCTGCTGTTTTATGGCATATGATGCCGATTATTGGCGTTTTTAACTTCCCTAACTCAATGTTAACTTGGGATGTTATTGCTTTAAATGGCTATTTATTTATCAATATTAGTATTCCTTTTTATATTTTATTCAGGCATTATCAAGGGAAAGAATCTAAAAAAAGTGTGTATTTACCAGGTGCTATAATTTCTGTTTTTTGGGCTGTTGGTATTCATTTAGTAACTGCTTTTTTATACCAAGGATTACAAGCTAAACCTTTTTGGAATACTGCATTATTAGGACCTCGTTTTTTAGCATCTGCTTTTGCCGTTGGTCCTGCATTAATTATTTTAGTGTTAGCTATTATTAGGACTTATACCGAGTTTAAAATAGAAAATAAAACTATTAAAAAGTTAGCTTTAGTAGTTACCGTTGCTGCTCAGATTAACTTAATTATGTTAGTTTCTGAATTATTCAAAGAATTTTATGCACCAACACATCATAGTGAAAGTGCGTATTATTTATTTTTCGGATTAGATGGAAAAACAGCTTTATTACCATGGATTTGGACAGCTATTACCTTAAATGTTTTAGCAACCGTTTTATTAACTTTTCATAAACTCCGTAATAATTTTAAAGTATTATTTTTTGCTTGTAGTATTTTATTTATTGCTATTTGGATTGAAAAAGGTTTTGGTTTAATTGTTCCTGGATTTATCCCTGGTCCTTATGGTAAAATAGCAGAATATACGCCTACTCGGAATCGAAATTGGAGTTACCGTAGGTATTTGGGCAATGGGTGCGCTTATTTTTACCATTTTAGCCGAACAGCTATTGAAATTGAACTTGGTAAAATGAGGTATAAAAAATAA
>CAJKLB_01960 hypothetical protein
ATGAGAAGACTTAAAGTTTTTACAAGTTTAATTAAAGACAGTCTAGATATTATTACTCATGGTTCAAAAAAGTATCATTTATGGATGGCTTTTTTAACCTTAATAATGTTGATTGGAATGTATTGTTATTCGATTCAATTAGAACATGGATTGAGTGTTACTTGGAATGACAGATCGAGTTAG
>CAJKLB_01965 Molybdopterin oxidoreductase
ATGAGTGGAATTGGAAAATATTTTAGGTTGAATTTAAACAGTACAACTAAACAAAAACCTTCAAATGGCGGATGTGGTTGTGGTAGTACTTCCGGAGGATGTAATTCTCACAGTTCAAAATCAGAAAATAAGCAAGAAAATAAAAAAGTATCCGAAGAAGAAATAAGCAATGAGGCATTTTTTGAAGCCGCTGTTGATGCTTCTATTGGTGATGAACGACATAAAGATGGTTTTGATCAGGTTTTTGATGTAAAAATGGATCGTAGATCTGCCTTTAAAAAATTAACGGCTAGTTTATTAATTGGTGCAGGCGCAGTTTCATCTTGTACAAGTGTGGTTTCTAGTGATGAATCAAAAGAAAAAGCACAAATAGATTGGGAAGAGCAATTTAAAGGAAACTATAAATTGATGGATGACAAAGAAAAAAATGCCACCGTTGATAGATTAGTTCGTTCGTATCAATTACGTACAGGTAAAAACGTGAGTATGTCTTCTAAAAATGCCGAAGAAGATGTGTTATTTGGGTATGCTTTCAATATTTCTAAATGTCAGGGATATATGGATTGTGTAAGCGCCTGTGTTGAAGAAAATAATCAGGATAGAAATTCGCAAATGGAATATATCCGTATTCATGAAATGAAAGACGGAAAAGGTTTTAATTTTAATGAAGCTGATGATAATTATTATCATGAAGTTCCTGCTGAAGGTCATTTTTATATGGGAACGCAATGTTTTCATTGTGATAATCCGCCTTGTGTAGAAGTTTGCCCTGTTCAAGCTACTTGGCGAGAAGAAGATGGAATTGTTGTAGTTGATTACGATTGGTGTGTTGGTTGTAGATATTGTATGGCGGCTTGCCCTTACGATGGTCGTCGTTTTAACTGGAGTAAACCCGAAGTTCCTGAAGAAGAAGTAAATAAAAATCAGCATTATTTAGGAAATAGAATGCGTAAACAAGGCGTAATGGAAAAATGTACTTTCTGTGTACAACGTTCTAGAGTTGGTAAAAATCCTGCTTGTGTAGAAGCCTGTCCTATCTGGCGCACGTATTTTTGGGAATTTATTAGATCCTGA
>CAJKLB_01970 Cytochrome C
ATGAAACACAAAAATTACATAAAACAAGGTTGGTTTTTAGGAATCGTTTTTTTATTGATAATCACTTCATGTAAACATAAAGAAGACGAATATCATAGCGTTACCGATAAAATTGAAGCGAAAAGCAAACACTATAAAGGAACGTCTATTTCATCAGAAAAATATACTGCAAACTTAAAGTTAGTAGAAGTTACAGAAAATGGAATTACCTTTTCTATTCCTGATAGAAAAGGCGCTATAAAATCATACGCTTGTACCGAATGTCACAGTAAACCCTTGCAAAAAATGCAAGAAAAAGACCTAAAAAAAGCACATTGGAATATTAAATTAAATCATGCTGATGCAAATACAATGAGCTGTACAACCTGCCATAATGGAAACAATATGGATAATCTTAAAAGTATAACAGGGCATGCTATCGATTTTAATAATAGCTATAAATTGTGTAGCCAATGTCATCAAAAACAATATAAAGATTGGACAGGTGGTGCACATGGAAAACGAATTGGTAGTCGGGCGCCTCCAAGAGCATCGATGACTTGTGTGAATTGTCATAATCCACATTCGCCAGGTTTTGATACCGAGATGGCCCGCCAAATTTAA
>CAJKLB_01975 Diheme cytochrome c NapB
ATGAGAAAACGATTAGGTATCATATCGCTATTTGTAATGTTGTTTATCGCTTTTATTGTTATTTGGAATTATAGTTATTACCAAGGACAAGAAAAAGCATATATTCCTATAAAAGAAAGCAAATCAGTTCCTATAATTCCTTCGGAAGTCGGAGTTTTTAAACGTTCGGAACATGCTTTGGATTATTCGGAAATGCCTGTGGATGTAAAATATCAAAGGACTTTAGAAACCTATTATGATAACAGAGCATATCATGGAGCACCACCAAGTATTCCGCATCCTACGGATGAACATAACATAGGCGGTAACAGCTGTTTAAAATGTCATGAAAATGGTGGTTTTGTAAGTAAATTTAATGCTTATACACCTGTTACACCACATCCTGAATTGGTAAACTGTAAACAATGTCATGTAGCTCAAAAATCAAAAACACTGTTTAAAAATGGAAATTTCGCAAAAGTACACGCTCCTAAAGTTGGTAACAATAACGCTTTAATTACAAGTCCGCCTGCAATACCTCATCAAACACAGTTACGTGAAAATTGTTTGGCGTGTCATGCAGGACCTAGTGCTCCTAAAGAAATTCGAGTTTCACACCCCGAACGTGTTAATTGCCGACAATGTCATGTACCAAATAATAAAGAACTTACAGCCGTTAAAGCTTTTATCAGAAAACAATAA
>CAJKLB_01980 hypothetical protein
ATGGTAATTCAGAAAGAAGAACCCAACACTCGGAACAAAATGGTCGAAGCTCCTGGTGATGCAACGCCTGATGCTTGGATGTTTATCGAGGTAGCAAAACGAATGGGATTTGGAGATTTATTTCCGTACAGTAAAGAAAATCATGCAGAAGAAATTTATAATGAATACCGTCAATTTCATGAAGGAGCCAAACACGGAATGGCGCCTTTAGAAGTTTTAAAGAAACAATCCGGAGCTATTTGGCCTTATGTTGATGGAAAATCTACTCAATGGAGATTCAATTCAAAATACGATCCTGCGTGTAAAAATGGGGAAGATTTTCATTTCTACGGAAAACCGGACGGAAAAGCAGTTATATGGCAACGTCCTTTTGAACCTGCTCCTGAAATGCCCGATGAAACGTATCCTTTTTGGTTAAATACAGGAAGAGTTATCGAACATTGGCATACGGGTTCTATGACTCGAAGAATACCTGTTTTACATAAAGCAATGCCACATGCTTATGTAGAATTACATCCTGAAGATGCTAAAAGATACGGCATCAGAAATGGTGAAAATATCAAAGTAACTTCTCGAAGAGGTTCTTGTGTTTTACCTGCATCAATCAACGAAAGAGGATTGCCTACAAAAGGACAAGTTTTTGTACCATTTTTTGATGAAAACATGCTAATTAATGATGTTACTTTAGATGCCTTCTGCCCTATTTCTAAAGAACCAGATTATAAAAAGTGTGCTGTTAAAATAGAAAAAGCATAA
>CAJKLB_01985 hypothetical protein
ATGAATAATTTAGTGTATAACATCCATTTATTAACAGGTAAAATTTCACAACCAGGTAACGGACCATTTTCTTTAACAGGACAACCTTCTGCCTGTGGAACTGCTCGTGAAGTAGGAACATTTACCCATAAACTTCCAAAAGGAGTTGTAATGAATCCTAAACACAGAGCATTAGCCGCTAAAATTTGGAAAGTTCCTGTTGAAAGAATCCCTTCAAAACCTACGTATCATGCAACAGAAATGTTTAGAGCCGTAGATAGAGGTGATATTAAATTTATTTGGACACAGGCTGTAAACCCGTTAGTATCGTTACCAAAAACGAGTCGTTATCGTCCTGCAATGGAAAAAGAATCTTGTTTCGTTGTTGTTTCCGATGTATTTCCTACGCCTACTTCGGATGTTGCCGATGTTATTTTACCAAGCAGCTTGGCACATCGAAAAAGACGGATTATATGGTAA
>CAJKLB_01990 hypothetical protein
ATGAAAGGTGCTATTGGTACTAATAATTTAGATTGCAACGCTCGTTTATGTATGGCTAGTGCCGTAATCGGTTTTTTAACAACCTTTGGAGCTGATGAACCAATGGGTTGTTATGAAGATATTGAACATGCTGATTATTTTATCACTTGGGGAAATAACATGGCAGAAATGCACCCTGTTTTATTTTCAAGAATGTTATCTCAAAAAAATAAAAGAGGTGCTAAAATTATCGATTTTGCTACAAGAACAACGCGTTCTAGTATGGCTTCTGATAAATCGATATTATTTGAACCTCAAACCGATTTAGCCGTTGCAAATGCTATTTGTTATGAAATCGTAAATAATGGTTGGGTTAATAAATCGTTTGTAGAAAAACATTGTAATTTCAGCAAAGGACTTACTAAAATGGGCTACGGTTTAGAAGATAAATACAAATTTAAAGACAAGCCAACAAAAATAAATTTTGAAGAATATAAAGCTTTCTTAGAAGATTATACGCCTGAAAAAGTAGCGAAATATTCAAAAGTATCCGTAAAAGATATTAAATATTTAGCTGCTATTTACGGAAATCCAAATAGCAAAGTGGTTTCATATTGGTGTATGGGAATGAACCAACACACCAGGAGGAACTTGGATGAATAA
>CAJKLB_01995 hypothetical protein
ATGAGCGCCTCTCTAACAAGCAGACGAATTTTTATAAAGAAAATGGCAGCGGCAGCAGCAATAACAGCGGCAATGACCATGTTTCCTGGAATTATTTTTGCAAACGAACAAGAAGCAGGAATACCTGAAGGAAATTTAGATTGGAAAAAAGGACCTTGTCGTTTTTGCGGTGTAGGTTGCGGTATTTTGGTAGGTGTTGAAAACGGAAAAGCTGTTGCCGTAAAAGGAGACCCTAATTCATCTGTAAACAAAGGATTACTTTGTGTAAAAGGGTATCATCAAACCATGTGTATTCAATCGAGCGATAGATTAACACACGCTTTAGTGAAAAAAGATGGGAAATATGTAAAAACTCCTATAAGCGATGCCTTAGATATTGTTGCTAATAAAATGAAAGAAACCATTGAAAAACATGGTAAAGATTCGGTAGCAATGTACACTTCGGTCAATCGACTATTCCTGAAGGATATATCGCTTCAAAATTTATGA
>CAJKLB_02000 Periplasmic nitrate reductase chaperone NapD
ATGCCAATTAAAAGTTATTTAGCGCATCCTCATCAAGGAAAAAAGGAGGAATTACAAAAAGCATTAATTATTATTGATGGCTGTGAAATTATTTCCGCAGAAAATAAAAATGTCATCGTCCTTGTTACAGATACCATTGATGACGATACTGATAAAATTTTAAAAGAATCCATAGAAAATTTACCTAGCTTAAAATTACTAGCCTTAGTTTCTGGATTTAACACACCTATAAAATAA
>CAJKLB_02005 hypothetical protein
ATGAAATTACAAAACGTATTTTTAGTATTATTAGTAGCCTTATTTATCAGTTGTGGAGGAACAGAGAAAAAAGCACCTTCATATAGTTCAGGAAAATCAGTACAAAAAACAGTTGAAAAAGCACCTGAAAAACAACTTAAAAAAAGTCGGAAAAACCAGAAATTATTGATTTAA
>CAJKLB_02010 Cytochrome c
ATGAATATGATTTTAAATCCTGGGGAAATGGTTAAAAAAGATCCGATAGCAAAAGCATTGTTACTTAAGTTTAATGGGTCGCCAATGGCAAATCAGCATTTAACCAAAGAGCAAGCAAGAGAGGTTCTTGAATATTTTAGAACATTATAA
>CAJKLB_02015 hypothetical protein
ATGTTAAAAACACATTCATTTCATATTCCTGTTATGGGAATAGGATTTACTATAGATTCTCCATTAAAAGTTTCCCGATTCGGAATAGATTCTGTTATTTCATTAGTCGATGATATTTTATTAGAAAAGATACGAAAAATGTATTCGTTGAAATTTAAAATTCCATACGATGAAATCACCGAAAAAATGGATGATTTTAGAGCCGAAAGAGTTACTTCTTACTTGAATTTGATCAAATCACTTTCAGAAGAGAAGTTTGAAGAATTTAAGAAGAATATTACCCAAACAAAGCAAGATATTGTTGATTTTTTTGAAGATCTTCCTGATTCATCATCATTAAAACAAGAATTTGTAAAGGTAACGAGCAGTAATTTTGATGTAAAAAAAGTTACAGATTGGTTAAAGGAAAATTTATCGATGGGGCAAATTGATGTAAATATCATGACCAAAGTTGATAAAGATAATTATACTAAAACCGATAAATTAGCTATTGAATATAACGATGCACACGCCGCTTTAAGAGGTTTTGCAAAGAGTGATGTTAATTCGTCAGTGGTGTTTTCGGCAGGTATGAATCCTCGGTTATATGCTTATTTAGAGAATTTTAAAGGGTTTTATCCTGATAAAAATGGGCGTATCAACAAGAAAATTATCTTAAAAGTAAGTGATTACCGTTCGGCGTTAATCCAAGGGAAATTTTTAGCAAAAAAAGGAATTTGGGTATCGGAATACCGCATAGAATCTGGTTTAAATTGTGGCGGACACGCTTTCGCAACTGATGGATATTTATTAGGACCTGTTTTAGAAGAATTTAAAATAAAACGAGCTGAATTACAAGAGTCAATTCAAAGTTTGCTTTTTAGTGCTTTAGACAAAAAAGAATATGTAGTTCCGGAAACTGATTTAACTTTTAAAATTTCGGCACAAGGAGGCGTTGGTACTGCCGATGAGCATCAATTTTTATTAAATCATTACAATATAGATTCTGTGGGTTGGGGAACGCCTTTTTTATTAGTTCCTGAAGCCACAACGGTTGATAAAAACACGTTAAATAAATTAATTAAAGCTACCGAAAAGGATGTTTATTTGAGTGATATTTCGCCATTAGGCGTACCGTTTTATAACTTAAAAGGAAACACAAAAGACCTAGAAAAGCAATCTTTTATTGATAAAGGACGCCCTGGAAGTGCCTGCCCGAAAAAATTTATCGCTTTAAATAAAGAGTTTAACGAAAAAGGGGTTTGTACGGCTTCAAGGCAATTTCAGCATTTAAAAATAAAAGAATTAACGGCTAAAAACTTATCAAAAGAAGCTTATTACAAAGAATATTCAAAAATAATAGCCAAAAGTTGTACCTGTGTTGGCTTAGGAACTTCGGCTTTATTGGCGTACGGTTTAGATACCAAAACAGAAGGTGTTGGTGTGTCGATTTGTCCTAGCCCTAATATTGCTTATTTTTCTAAAAAGATGAGTTTAAAGGAAATTACAAAAACAATTTACGGGCAATCGGCAAGTGTTACAAGCTTAGAAAGACCTAATTTATTTATCAAAGAATTGACTATTTATATTGATTATTTAAAAGATAAATTAAAAGAAACGCCTGCAGATGCTTCGCCGAAAGAAATTAAATATTTAAAAACTTTTGTCAAGAATTTAAAAGAAGGTTTGTTGTATTATAAAAACTTATTTAATACCGAATATCAAAGTGCAATATTACATTACCCAAGCAGTTTTAGCCGATTTAGAATTAAGTAG
>CAJKLB_02020 Quinolinate synthase
ATGAAATTGAAGCAGACATTAAAGGAGAAAATTACAGCGCTTAAAAACAAAAAGAATGCCATTATATTAGCACATTATTATCAAGATACCGAAATTCAAGATATTGCAGATTATGTAGGAGACAGTTTAGGCTTGTCGCAAAAAGCAGCAGAAACAACCGCTGATATTATTGTGTTTGCAGGGGTTCATTTTATGGCAGAAACTGCAAAAATTTTAAATCCAACGAAAAAAGTTGTGTTACCCGATTTAAATGCGGGCTGTTCGTTAGCAGAATCTTGCCCTGCCGATTCCTTTGAAAAATTCGTTAAAAAACACCCAAATCATACCGTTGTTACTTACGTAAATTGTAGTGCTGAGGTTAAGGCGCTTACTGATATTGTTTGTACCTCGTCTAACGCTTTAAAAATAGTGGAATCTATACCCGCTGAAACGCCAATTATTTTTGCTCCTGATAGAAATTTAGGGAATTATATTATGCAAGAAACAGGCAGAGAGATGCTACTTTGGGACGGAAGCTGTGTAGTTCATGAAGCTTTTTCTTTAGATAAATTAGCCGAATTATGTCAGAAATATCCGGACTATAAAATTATTGCACACCCGAATCGGAAGAGCATATTTTAA
>CAJKLB_02025 hypothetical protein
ATGATAAAGTATGTAAAAGAACATCCAACAGGAAAATTTATCGTAGCAACTGAAGTTGGTATTTTACATAAAATGAAGCAAGAAGTTCCGACGGCTGAATTAATTCCCGCTCCTGTAAAGGAAGATACGACTTGTGCCTGTAGCGAATGTGCTTATATGAAGGTAAATACCATGCAGAAATTATATGATTGTTTAGCAACGGAAAGCCCTATAATAGAGGTTGATAAAACCATCCGTGAGCGTGCTTTAATTCCTATTCAACGAATGCTTGATATATCAAAATAA
>CAJKLB_02030 L-aspartate oxidase
ATGATTAAAACAAATTATTTAGTCATAGGGTCAGGGGTTGCGGGATTAACTTTTGCCGTAAAAATGGCGGAGAAATTCCCTGATAAAACCATTACCATAATTACCAAAGCAAACGAAGATGAATCCAATACAAAATATGCCCAAGGAGGCGTGGCGGTTGTTTTAGATAAAGACGAAGATTCTTTTCAAAAACATATTGCCGATACTTTAATTGCCGGTGCAGGGCTTTGCGATAAAAAAGTCGTTGAAATGGTGGTTAAACAAGGTCCGAAGCGGTTTAAAGAATTAGTGCTTTGGGGGGCTAATTTTGACACCGATAGCACAGGCGCTTTTGATTTAGCAAAAGAAGGTGGGCATTCAGAATATCGGGTTGTTCATCATAAAGATATTACAGGATATGAGGTAGAAAGAGCCTTGTTAAAACGTGTGCATCAGTTAAAAAATGTAACCGTATTACCCCATTATTTTGCGATAGATTTAATTACAAATCATCAGTTAAAAACAGTAAAACCTTCCACTAAATTATTAAAAAATACCACAGAAAAATCTATAGAATCATCAACGGATTTAACCTGTTTTGGGGCCTATGTATTGAATCAAAAAACTTCCGAAATTTTTACTATAAAAGCTGATAATACCCTGTTAGCTTCGGGCGGCGTAGGAAGTGTTTATGGGCATACGACCAACCCTGTAATTGCTACAGGCGATGGTATTGCTATGGCATATCGTGCAAAAGCGACTATTTTAGATATGGAATTTGTGCAATTTCATCCTACGGTTTTATATCAAAAAGAACAAAATTCTTCTTTTTTAATTTCAGAAGCTGTAAGAGGTTTTGGGGCGTATTTACGCGATAAAAAAGGAAATCGTTTTATGCCTACTTATGATAAACGAGCAGAATTAGCTTCTCGTGATATTGTATCGCAGTGTATTTATAAAGAATTACAAAAATCGGGCGATACACAGGTGTATTTAGATTGCACACATTTAGATATCGAAAGTTTTAAAAATCATTTCCCTACTATTTATCAAAAATGTAAATCGTTACATATTGATATTGCTAAAGATTGGATTCCTGTAGTTCCTGCCTCACATTATATGTGTGGTGGAATAGTGGTTGATAAAAATGGAAAAACAGCGATTAAAAACTTGTTTTCTTGTGGTGAAGCATCAAGAACAGGGCTGCATGGTGCTAATAGATTAGCGTCAAATTCGTTATTAGAAGCCTTGGTGTATGCCGATAATATTTATAAGTTTTTAGCTGAAAATAGCCTAGAAGATGATAAATTGAATCAAATAAATCAAGAAAGTGATCGTATTCCTCAGTGGAAAGCTAAAAAAATAGTGTTTTCAGATAATGAAGATTTAATTAAACAATATGTAGAAGAATTACAGCAATTAATGCGTAATAATGCGGGAATTGTCAGAAGTAATGAAGGTTTAGAAAATGCTAAAATTAAATTAGCAATTTTATATAATAAAGTTGAAACATTGTATAAAAATTCAAAAATAAGTGTTCCGCTTTGTGAATTAAGAAACATGGTTAATGTAGCTCATTTAATTATTAATCAATCGGCAGCACAATCAGAAAATAAAGGTGGTCATTATAATATTGATCATGTTTTAGAACCTGTTTAA
>CAJKLB_02035 hypothetical protein
ATGATGAAATTAATTTTTCAATTTGTAGGAACACTTCCTTATTTTTCAGCTGTTATCTTTTCAAATATTGATTTTATAATCGGCTATTTACATTTTAATTTTTTAGGAATTGTAAGTATTTCATTGCTTGTTTTTTTACAGCAATTTCAATTGATACAGCTATCAAAAAAAAGCCTACTCTTTTATATAATAGGCTTTTTATTAACCGAAATTGTAATTTTTTACAAAGGAATTGTTGTTTGGTTAAATATTGATTTAATCAATTATTACCCTGAATATTTAGTTGCAGTTAGCCTACTTTTTTTAGTTGCAATAGCAGTAATTTTCAGCCAACAATTTAAAAAGAAACAAGCTGTTAAAATATTCTCTCAAAAATAA
>CAJKLB_02040 hypothetical protein
ATGAAAACCTCGTTAAATACTTCTTCTAATTTATTACAAAAACACAGTAAAATAGCCATAGGATATTTTATTTTAATTGCTTTTTTAGGCGTTTTACTTCGTGTTTTTGCAGTAATTGACCTGCCAATAAATTATCGTTTTATGGTACATGCACATTCTCACGTTGCTTTGCTAGGTTGGGTTTATACTGCTTTAACTACGCTTATTTTTAAATTATATTTAGATAAAAAAACACTTCACACTCGTTACAAGCAATTATTTTGGGCAACCCAAATAACCATTATTGGCATGCTGATTAGCTTTCCATTTACAGGCTACGCATTTTTTTCGATTGTATTTTCCACCCTATTTTTAATAGCTTCTTATTTCTTCGGATACCTCTTTTTCAAACACAGCTCAACGATACAAAAACAAACAAATTCATACAAATGTATTCGCATCGCCTTATGGTTTATGATTATTTCAAGCTTAGGACCTTGGGCGTTAGGAATTATTATAAAAACAGTAGGAAGTGGCTCCGGTTTATACCGAAATGCCATTTATTTTTACCTTCATTTTCAATACAACGGTCGGTTTATTTTAGCACTTTTCGGCGTGTTTTTTTATATTTTAGAAAAACATAAAATCATCCTTGCTAAAAAAATATTTAACCGCTTTTTTTGGATGCTAAATATAGGCGTTGTATTAACCTTCGGGATTTCCTTATTGTGGGACAAACCAAGTTTTATACTCTATTTAATTGCTAGTTTTGGTGCTTTATTACAAGGAATTGCTTTTTATATTTTAAGCAAGCATTTACTTGCTGATTATCAAAAGATAAAAAACATTTTTTCACCAGCTTCTTTTTAA
>CAJKLB_02045 Alginate-exp domain-containing protein
ATGAAAACAAATAAACTTTTTAGTGCATTATTAATTCTTATTACAACAATATCATACGGACAATTAAAAGTAGCTGCTGAACTTCGTACTCGTTCAGAATATCGACACGGTTTTAAAACCCTAATCAAAGACAATCAAAGCGCTGGTTTATTTACCTCGCAAAGAACCCGTTTAAATTTTTCTCAATCTATTGAAAAATTAAATTTTTATGTAAGCGTACAAGATATTAGAGTTTGGGGAGATGTACCTCAATTAAACACCACCGATGCCAACGGATTAAGCTTACATCAAGCTTGGGCAGAAGTGTTATTAAGCCCAAATTACTCGTTAAAATTAGGACGTCAAGAAGTCCTGTATGACGATAGCAGAATTTTAGGTAACGTAGGTTGGGCACAACAAGCTCGTAGCCATGATATTGCCGTTTTTAAATACAAAAGAGATGGAATTAAGTTAGATTTAGGTTTGGCTTTTAATCAATCAAAAGAAAATGTAACAGGAAGAACTTTAGAAACTGAAAAAACCTATAAAGCAATGCAATATGCTTGGTTACATAAAGATTGGAGTACTTTATCAGCAAGTTTTTTACTATTAAATAATGGTTTAGAAACTACTGATGGAATTAAATACAGTCAAACTGTTGGTACACATTTAAAAAGTAAGCAAAATAATTTACAAGTAGCTGCAAATTTATATTATCAATTTGGTACTGATAAAATGAACAGGGATTTAAGTGCTTATTTAGTAGGTTTAGAAGGTAATTATAACGTTTCAACCAAAACAAAATTAGGTCTAGGAATTGAATTACAAAGTGGTAATGATTACGATTCTAATACTGGTGACAACAATGCTTTTACACCTTTATATGGAACAAATCATAAATTCAATGGATTTATGGATTATTTTTACGTAGGAAACCACGGAAATAATGTTGGTTTATTAGATATTTATGCTAAAGCTAATTTCAAATTAAATGAAAAATCAGGCTTAACGGCATTTGTTCATAATTTTTCAGCAGCAGCCGATATTAATGCAAATGTTTCTAAGCAATTAGGTACAGAAATTGACCTTGTTTACGGATATAACTTCACCAAACAAATCGGTTTTAAAGCAGGATATTCTCAAATGTTTGCTTCACAAGCAATGGAAGTTTTAAAAGGAACATCTGACAACAATACTAATAACTGGGCTTGGTTAATGGTTACTATCAAACCAACTTTATTTACCTCTAAATAA
>CAJKLB_02050 Transcriptional regulator
ATGGGAAAAAAAATAAATGTTTTATTAATTGAAGATACTATTATTGAAATAATGAAAATGAAGCGTACTGTTTCATTTTTAGAATTACAACATACTATTACAGAGGCGAAAGATGCAGAAATAGCACTTAAAATTTTAGAAGAAAAAAGTAATTTACCTGATTTAATTTTACTAGATTTAAACATGCCAAAAATTAGTGGCATTGAATTTTTATCAATAATAAAAAATGATGACGCTTTAAAACACATACCAACGGTTATTTTAACAACTTCGGATAACCAAAAAGATTTAGAAGAGTGTTATAGAATAGGCGTTTCAGGATATATTTTAAAGCCTTTGAAATATGAGGATTATGTAGCTAAAATTGAAGTTGTTTTGTCTTATTGGAGCATCAATGAATTGAAAAAGTATTAA
>CAJKLB_02055 Heme transporter CcmB
ATGAAAGGAATCGTTTTTACAGAATTTTTAGATTTAGTAGAAGAAAAATTTGGGCTAGAGGTTGTTGATAAAATTATATCACAATCAACGTTAGATTCCCAAGGAATATATACAGCAATAGGAACGTATAGTTTTTCTGAAATGTTACAGTTATTACAACATTTAAGTAAACATAGTGGAATTTCTATAGATGATTTATTATTGCTATATGCAGAACATTTTTTTAGCGTTATTGAAAATAGTTACCCAGGACTTTTAGCAACCTACAAAGAACCGATTGAAATGTTGGCTTCTATTGAAAACCATATTCACGTAGAGGTACAAAAAATATATCCTGATGCTGAATTGCCAACCTTTATTATAAAAGAAAGAACCGAAAACTCGTTAATAATGATTTATAAATCGAGTAGGGCGATGCATCATTTTGGCTTAGGATTAATGAATAAAACATTTGAACATTTTAATACAAGTGCTACTATTGTTTTAGAAAAAATAAAACAAGATGGTACGGAAGTTAAATTTATCATTCATAAAAATTAA
>CAJKLB_02060 hypothetical protein
ATGAGTAATCATCGAATAGATATATTAGAACGAGCTTTAAAAAGACAGAAAGCAGCAAGGAAAATAGCCGAGAAAATATTAGAAGATAAATCAAGAGAATTATATTTAATATCCGAAGAATTAAAGGCAACAAATATAAAATTAGAAGCATCATTAATAGAAAAATCATCGCAGTTAAAAGGTGTTTTTGATAATATTAATGATTCTTATTTAATAATGAGTTTATCAGGCGATGTTCTTAAAATGAACGATGCTGCAATTGCTCTTTTTGGGTACGATATTTCAAAAGAAAAATTAAATGCAAAAAATTTAATATATCCTGAAGATGCTACCTATGCTTTTGAATCGTTTTATAAATTGTACCATACAGGTTCTTTTTCAAATTATATAGCAAGGGTTTTAACGAAGGAAAAAGAAATTAAATGGGTGCAAATAAATGCAAGTTTAATTTATGATAAAAATGATAAAAAAATTGCAGCCCAAGGAATTATTAGAGATATAACAGCAACAAAACGAACAACAGAACTTATCGCAGAACAAAAAAAAGAGTTGGATGTTATTGTTGAAAATTCTTCTTTAGGAATTGCGCTTATACAACAAGGTCGTTTTTTAAAAACGAATCGAATGTTTCAAGAGCTTTTGGGGTATTCAGTAGCTGAATTTTCTAAATTAACAATTAAAGATATTTTTTTTAAAGGAGATTATGCTTTTTCTAAAGAGTATTTAGATAAAATGAATAGTGGCGCTATTGATAATTTTGTGTTAGAAAAAAATACAAAAGAAAAAATGGTACCGTTTTGTGGGTAA
>CAJKLB_02065 GAF domain-containing protein
TTGTGGGTAAAAGCAAATGTAAATGCCGTAAGAAATGCTGTTGGAGCCATAAAATATGAAGTGGTGCTTGTTGAAAATGTTACTTTAAAAAGAGAAAGAACATTGATTATTGATATGATTAATGATTTAGCTAAATCTATTTTAGGAAAAGATAATATTTATGAAATAGCTTGGGAGGTAACTCAAAAAATAGCAACTTATTTAGATTCGGAAGATTGTGTTATTTTTTTAGTAAATCATAAAAATAATACTTTAGAGCAGGTTGCTTCACATTATTTGAAACTTGATAAAAAAAATATCAAAAAAAACAGTTTAGAAATAGGTAAAGGAATAGCAGGAAATGTAGCCAAATCGGGTAAGGCAGAGATTATAAAAGACACCTCTAAAGATGCTCGATATGTTATAGAAGGCGAGCGTCGGTTTTCTGAAATATCAGTACCTATAATAAGTGAAGGAAAGGTAATCGGTGTTATCGATTCAGAACATATAGATAAAAATTACTATACCCAAGAGCATTTAAATGTGCTAGAAAACATAGCTAGTTTAGTATCGATGCAATTAAAAAGTGCCATAAATAGAAGGCAACGAGAGAAAGCAGAAATAGAAAACTTAGAACTTTTAAGTCAGTTAGAAAAAAGTAATAATGAGTTAAACGAGTACGCACATATTGTTTCTCACGATTTAAAATCGCCATTAAGAAGTATTGATGCCTTAGTTTCTTGGATAAAAACAGATAATAAAGGAAGTTTTGATACGGCTACTTTAGCAAATTTTAAGCTAATAGAAGGTACTTTGCAAACCATGGAAAATTTGATTTCTAATATTTTAGAGTATTCAAGTGTAGGTACAGAAACAAGTGAAAAAAAACAGGTCGATTTAAATTTGATTATTAATACTTTAAGAGGATTATTATTTATTCCGGATCATATTTTGATTAAAGTACCACGAAAATTACCAATGATTAATGGTGATCCAACGAAGTTTCAGCAACTTTTTCAGAATTTAATTAGCAATGCGGTTAAATTTAATAATAAAGAAAAAGGATTGATTGAAATAGAATTTATAGAGCAAACGTCTTTTTATCAATTTTCAGTAAAAGATAATGGTATTGGAATTGACAAGAAATATCATGATAAAATTTTTAAAATTTTTCAAGCGCTTAATAAAAGAGAAGACTCTACGGGTATTGGGCTGTCTATTGTTAAAAAAATTATAGAATTATATGAAGGAACTATCTGGTTAGTGAGTAAGCCTGATGTAGGAACTACCTTTTATTTTACCATTAAAAAATAA
>CAJKLB_02070 FIST domain-containing protein
ATGAAAACAGTTCAATTGCAAAAAATAAATGGAAATTGGGAATATTTAACCACTAAAATAGTTTTAAAGAATCCGCTAGTATTGGTTTTTGGAAATCGATTTTTATTGGAAGATGAAAATATTTACAATGAAATTAGGGCTATTTTTAAGCAAGGTCATTTGGTTTTTGGATCAACTGTCGGTGATATATCTTCTGAAACAGTAGCTGATCAAAGTATTACAATTACAGCCATCGAATTTGAAAAAAGCACCTACGTAATTAAAAGAGCGAATGTTTTAAGTTCGGCAAATAAAACAGGTAGTTTTCAAATAGGTAAAGAATTAATACAGCAGTTTACTCAAGAAGGCTTAAGGTATGTTTTTTTAGTTTCAGAAGGGAGTTTTATCAACGCAAGCCAGCTTAACAAAAGGTATGAATGCTGCTACTAA
>CAJKLB_02075 FIST-C domain-containing protein
ATGAATGCTGCTACTAATAATAATTTATTAATAACAGGTGCTTTATGTGCAGATGCTGCTAGGTTTGAAAAAACAGTTTCATCTTACAATGAAAATCCAATATCGGGCGAAATAATAGCGATCGGTTTGTATGGCGAATCTTTAGAGGTTTCTTTTGCTATTAATGGAGGTTGGACACCTTTTGGTCCTGAACGAATTGTAACAAAATCAAAAGGAAATATTTTATATGAGTTAGATAATAAACCGACCTTGAATTTATATAAAAAATATTTAGGTGATAAATCAAAAGAATTACCTGGTGCGGCGTTGTTATATCCACTAAAAGTAAAATCTACCAATAATAAACAATCTATTGTTAGAACTATTTTAAATATTAATGAAGCGGATAATTCAATGATTTTAGCAGGCGATATTTTAGAGAATTCGAAAGTGCAATTAATGATGACCAATGTTGATAATATTGTTAATGCCGCCGAATTAGCTGCTATAAATGCAAGTGAATTAAGAACTAAAAAAGCTGAATTAGCTATTTTAGTTAGTTGTATTGGACGCAAATTAGTTTTAGACCAAAGAGTCGAAGAAGAAGTGGAAGAGGTTGTAGAAGTGATAGGAACTCAAACGACTGTTTGTGGTTTGTATTCTTATGGCGAAATTGCTCCGTTTAATGGAGAAAATAATTGTCAATTACATAATCAAACAATGACGATAACATTAATTAGTGAATAA
>CAJKLB_02080 hypothetical protein
ATGAACTCTCTTTTAAAAAGACAAATTAGAAAATATTTACCTAAAAATTTACAATCGAATAAAGAATTAGTAACATTTTTAGATGCTATTGATAGGTCATATACCACTTCGGATGATCAATTTTTAATGCTACAAAGAGCCACGACAATAAGTTCAGAAGAACTTTTTGATGCAGGTGAAAAATTAAAAGAAGAAACAAATTCTCAGCGCAAGGTTATTGGTAAACTAAAAGGTGTTATTGATACGCTTAAATTTTATGATTTAGAAGATGGGTATTCTATAGAAAACACAGACTCCTTAAAATTAGTCGATTTAATTGATAATCAAACCAAAGAAATTATAAAAATAAATCAACAGAAAGATTTTTTATTAAAAAGTTTAGCACAACAAAATAAGGAGTTAAACGATTATGCACAGATGATTTCTCATGATTTAAAAACACCTTTGCAAAGTATTGAGGCTTTATCTGCTTGGTTTTTGGAAGATTATGGCAGTGTTTTAGGCAAACAAGGAAAACAAAGAATAGCCCTTATAAGAGATAACATTGAAAAAATAGACACCTTAGTAAGCGCAATTCATAAATATGCAACTATTGATAAAACAATAGCGAAAGGTGCTGTTTTAAAAATGGATAATTTACTAACTACCATAATTAATCAGTTAAATATTTCTAAAAAAACAATCATAAATATCCCTGAAAAACTTCCGAGTTATAAAAGGAAATAA
>CAJKLB_02085 hypothetical protein
TTGTTTTTGAATTTAATCGGAAATGCTATTAAATTTAATGATAAAGAAGTTAAAGAAATAACAATAGGTTTTTCTGAAAATACTGATTTTTGGGAGTTTTATGTAAAAGATAATGGCAACGGAATAGCTGAAAAGTATTTTGATAAAATTTTTACTGCTTTTTTTAAATTGGAAAATGATTATAAGTCAGCAGGTATTGGCTTAGCAATTGTTAAAAAAATTATACACGTTTATAACGGAAAAATTTGGGTAGTATCTCAATTAAATGTGGGAACTACTTTTAATTTTACTATTAAAAAATAA
>CAJKLB_02090 Histidine kinase
ATGGAAACACCTAATTTAGAATATATAGAAAAATTAGCAAGAGGAGATCAAGCTATTCGTAAAATACTTATAGAGGTAATAAAAGAAGAGTTTCCTGCCGAAAAAATAGCCTATTATAAAAGCTTAAAAAGTAAGGAATACAAAAAAATTGAAGAAAATGTACATAAAATTAAACATAAAATTAGTATTTTAGGTCTTGAAAAAAGTTATAAAATAGCGAATGAATTTGAACATAATCTAAGAGCGCTTACGTTAGATAAAGCGCCGGATTTTGAGAAAATTTTAATAGTTATTTCAAATTACTTGAAAACTATTTAA
>CAJKLB_02095 LytR family transcriptional regulator
ATGAATTGTATAATTGTTGATGATGAAAAAATGGCAAGAGTAGTACTTGGTACGCTCTGTAATCAAATAAAAAATTTAAACGTAGTAGGTGAATTTTCAAACGCAATGCAAGCTATAAAATTTTTAAACTCGCATGAAGTCGATCTTATTTTTTCAGATATTCACATGCCTGATTTTAATGGTTTAGATTTTATAAAAACACTTAAAAATCCGCCAAAAATAATTTTAACTTCTTCTGATCCTAATTTTGCTATTCAAGCTTTTGAATATGATTTTATTGTTGATTATTTATTAAAACCGATTGAATTGCCTAGGTTTGAAAAAGCAATGGTTAAAGCTCAAAATCATCAATTAAAAGAAGCAGTTTCAACCAGTTCAAAGCACACAGAATCAGTAGGGTCTTACAGCAATGATTTTTATATAAATATTGACAGACGACTTATTAAAATTGATTTACCAAGTATTTATTTGGTAGAAGCCAAGGGTGATTACATTCATATAAAAACAGAGACTAAAAACTATTTGGTACATTCTACCTTAAAAAAAATAGAAGAAAAACTGCCTGAATCGTTATTTTTAAAAGTACATCGTTCTTATATTATCAATCTTAAAAAAATTATTGATATTGAAGATAATAGCGTATTAATAAAAAGAGATGTAATTCCTGTTAGTAGATCAAAAAGACCAGAATTAATGAAGCGCTTAAATTTATTGTAA
>CAJKLB_02100 Por-Secre-tail domain-containing protein
GTGTTATATAGTTTTACTATTGCTGCGCAAAATATACCTTTTAATTGTACTTATGACGCTTATTTATTTCAATATAATGATGTTTATTCTATTGATTTAGCATCAGGGAATTCTTATTTAGTTGCAACGGATGTTACTCCAGGAAGTATAAATGCAGCAGCTTATAATCCTACGGATGGATATATTTGGGGGTCATTAAGCACACCATCAAAAACAATTGTACGAATTGGAAAAAATTTTTCAACCACTACTTTTTATGTCGATGAATTACCTAGCAGTGGAAGATATATTGGGGATATAAATACAAACGGTGTTTATTATCTTAAAGGAGGAGGTTCAACTTATTATAAAATAGATGTTGATCCTAACTCACCAACATATACGGAGCATTTAGCTACCGCAAATTTATCTCAAAATATAAGCATTCATGATTGGGCTTTTAATGCTGTTGACGGCAATTTATATGCTGTGGAAAAAAATACCAATATTCTATATAGAATAGACCCTAGTAATGGTATTGTAAGTTCATTAGGCGAAGTTCCAATTTTATCAGGATTAAATTATACCTATGGTGCTGTATATTTTGATGCTTCAGGACGATTTTATGTGTCCGCAAATCAAACAGGGACTATATATGTTATTCAAAGCGTGCAAGATTTAACAGGTATAAATACTATAGATTCTAATTTATTTGCATTCGGTCCTTCAAGTGCAAGTAACGATGGTGCACGCTGTCCAACAGCACCTGTGCTACAAGAAATTTGTGACAATGGAATAGATGATGATGGAGATGGTTTGATTGATTGTCAAGATCCTTCTTGTTCAGGATATGGAGAATGTGATGTTATTTTACCACCAACATCAGGAGGAAATGCAGGAGGTTTAGAAAGTAATAATAGATTATCAGAACAAATAAATAAACGAAATTATAATCGTACTAAAGGAAATTATAAATTTGATAAAAAGAAGGCTGCAAGGGTTATAAAATCTAAAAATTATAGAAAAAGAACAAGTGCTGTTTTTAATTTAAATAATTTTATTCCTTTAAATATTATTAATGAAGATGAAATTATAGAATCGTCACCTACCGATTTAATTTCAATTACAAACGCTACAGAAATTTATGCGGTAGATTATATGAAAAGTGGTGTTTCAGTAGCTTCAGTTTTAGCATTGAAAACAGAAAATGGTGTATATGAGCATACCAAATATATTTGCGATCGTTTACTTGGGGCTGAATTAATTTCGGTATCTACCATAGATATTAATGGTCAGCAATTTATTAAATCATTGATTAGAAATACCGATAATACAGTTGAGTTTGTATTAAGTCTTTCGGCTAAAATAGTAAATAATAATGCTAATTTTGAAATAGAAAGTCATTGGAATTTAGATAAATATCAAAGCGATATTCCTTTTTATAATTTTCAAATATGGTCTAATTCTTTAGATGATTTATATCTTTTAGCAAAAGAAGTTATCGATTTATTATCCATAGAAAAACCTATTTTATCTTATAAAATATCGCCACCGCCAACTGTATTTGTTCGAAAAGGAAAATATATTAATGGAGCATTAGCTTTAGAAATTATAAATACGAACGCAAGTGAAAATATTGATTTTGATGCAGGTTTTAGAATCACAGAAACAAGTGATTTAAATAAAACCAATAAAACAATAGGTTTAGAAAAAAATTATATAACAAATATAAAAATTGAAACAGGGAATTTATTTGATATCGGTTTTAGAATTGGAGACGGAATTAATACGCCAGATGATATTTTTATGTCTGACGGACCTTGGGGAGTTGATGATTCTCAAGCGAATACTAAAGTGATTGATTATGTTGTTTCGGCAAATACTCTTGATTTTGAAAATACCGATTTCCCAATAGAGCGAAATGTCGCATTAGAGGTAACAACGGATTCTTATTTTGCAGTACACAGAGCTTTAACACCACGTTTTAAACCTGTAAATTTAGCAGATTATAATAGTTTTAATTTAACAGCAAAGGGAACAGGAAATGTTGAGGTTACATTTATAAAACAAAGTATTGCTACTTGGGAAGAACAATTTAAAGCAACAATTGCTGTAACAGAAAATTTTGAAGATTATGTAATATCTTTTTCAGATTTTAAATCAATTAATGGAGCAGAACTTATTTTAAATGATATAACGACTATTGTATTTACCATGTTATCTGAGCAAGGAGCGATGGTTACAAAAAGAATTAATTTAGAAAACATCCGATTTTCGACAGGTACTAAAGTTGTAATACCTGAATTAATTACCAAAGGAAATGCTTTAAAAGCAGCTCCAAATCCGTTGGAAACAATATCTGAAATTTATTTTAATACCAATCAGATAGCAACGGTACGACTGGTTATTTACAATCAATTAGGAAGAGTAGTAAAGGAAATTCCTTATAGAACAATAGTTGGTGAAAATAAGATAACACTTAAAAAAGAACGCTTAACTACTTGGTTTGTATTTTTGTAA
>CAJKLB_02105 TPR domain protein
TTGATTTCTAAAAAATATATGCGTTTAGGTTTGGCAAATAGTAAAGTGACAGATCAAAAATATATAGAAGCTGAAAATATACTAAAAGAAAATTTTATCGATTTTAAAAAAGATAAAGAAACCCTATTAAACTTAGCTAATCTTTATCTAATTTCAAATCAAATAAACAAAGCTAAAGAAACATATATTATTATTGGTGAAAATTCTGCTACTACATTAACCTCTTTAAACGGGATTTCGTTGGCAAATCATCTTGAAAGTGATGATAAACAAGCTTTAATCATCAGTAAAAAAGCTGTCAGTCTTTTAAATAATACTACTGATAAATCTATAAAAAATCAAACTAAAGAACGTTTTATACAAGCTTTAATATGGAATAACAAATATTCTTTAGCCGAAAAAGAAATTAATAAATTATTAGTCAATAATAAAGATCCTGAAAATTGGATACTTTCATTAAGAGCCACTTTAAATATTTATAAAAGTGATTTTAAAAAAAGTATTGCTGATTATAATTTGATATTAAAAAAAGATAGCGCTTCTTTTGATGGTAACTTAGGCAAAGCAAATGCTCTAAAAGCTTCAGGATACTTTATAGATGCCTACAAAAGTGCTGAAAATACTTTAAGTTTTTACAAAAAACAGAAAGATGCGACTAATTTTATTAAAAATTTAGATAAATCATTTACACCTTTTGTTGAAGTTAAAACAGCATACTCATTTGATAATGCTGATAATAAAGCGTATTTATATGCTGCTAATTTAGAATTTCCTTTTTCAACAAAACTTAAATTATTTGGTAATTATAGCTACAGAACAACAAGTAATTCTGTAACTAAAGCAAGTGGAATTTCTAATAATTTTTCAGCAGGAATAGCGTATCAATTATTAAACAATGCAACTTTTAAAGGTGTTTTAGGTATTAGTGCTTCCGATACTGATACAAATAAATTCAGTCAATTATTAGCAGATTTATCCTTAAAAATAAAACCTTTTAAGCTTCAAGATTTAGAAATAGGCTACAAAAGAGAAGTCCAAAATTTTAATGCCGATTTATTAGACAAAGAAATTATTCAGAATAATTTTTTAATAAATTATAGTTTGAATACCAATTTTAATCTAGGTTGGTACACACAACTTTACTACACTTCTCAAAGTGATGAAAATACACGAAACTTATTATTTACTTCGCTTTACTATAATATATTTAAGAAACCATCTTTAAAAGCGGGTGTCAATTATCAGAACATATCTTTTAAAAATCAAGTTCCTACAATTTATTTTAGCCCGCGTACATTTAGTGCTGCTGAAATTTTCATCAATATTATAAAAGATGAAAATATTGCGAAAAATAAAGAGTGGTTTTATGAACTAACTGCCGCTACAGGATTTCAATTTATTGAAAAAAACAAAAAACAAAGTACCTACAGAATTCAAGCTAAATTAGGATATAAATTTTCAGAACGTAGTTTATTAAATATCTATGGTACTCAAAGTAATATTGCTTCTGCCTCGACTATTTCAAGTAGTGCTGATTTCACTTTTACTGAAATTGGTTTACGCTTTAAATGGTATCTCTTAAAAAAACCTGTATTTAGAAAAAAAGAGTAA
>CAJKLB_02110 hypothetical protein
ATGAAAATTAAACTCCTTACATTTTTAGTATTTTTTATTACAACTACTGCTATCTTTTCACAAAATATGAAAGAAGGTTTCATCTATTTAGAAACAGGAAAATACCAACAGGCAGAAGTTTTTTTAAAACCATTTTAA
>CAJKLB_02115 STAS domain-containing protein
ATGGCTTTACAAATTACAAGAAGAAATGGGAAATTTCACCTAAAAGGAAAATTAAATAATACAACGTCTAAATTTCTTATTGCTTATTTTGAGCATTTTATCGCTAGAAATAAAAAGGTGATAATAAAAATAGATAAAGTAAATGAAATTACTAGAGATGGTTTAAGAGCAATAAGTACGTTGATTTCGATTGCTTTTAAAAAGAATAAAAAATTTGCAGTTATAGGCTATGGAGCTAAAGAGATTTATGATGAATTTAATCAGATGGATGCAGTATAA
>CAJKLB_02120 hypothetical protein
ATGATTAAAGTTTTAAAACAAGTAAAGCATAAAATATCATCAGAACAAATTTTTATGATTAGTGTTTTACTTGTAAATGGAGGTAATTATGTATATAATTTAGCTTTAGGAAGAATTTTAGGTCCTGCAAAGTTTGCAGATGCGGCTATTATGATTACTTTTTTATTGGTGCTTTCATTTATAGCAATGACTTTTCAGTTAGTTACCGCGAAATTTTCAGTATTGTTTGAAGATATTGTTTTTAAAAATTTTATATCAAAAATATATAAAAACTCAGCTATTGTAGGAGTGTTTTTAGGAATTTTAATTATGGTATTTGCGTCAGAATTACAAGTTTTTTTTAAAACGACATCTTCTACTATGTTTGTTGTTTTTGGAATCGGAGTTCCTATTTATTTTTTGATGAGTGTAAATAGAGGGGTTTTTCAAGGTAAAAAACAGTTGAAAAAATTATCGATTACTTATCAGTTAGAAATGATAAGCCGTTTATTAATTACTTTCGGATTATTATATTTTTTAAATATTGAATCTTCCATATTAATTGCTTTCGGAATTTTATGTTCTTTCGTATTTGGATTAATTCCGTTTGAATTTAAAAATATTTCTTTTTCTAAAATAGTATCATTAGAAAATACGGAATCTAAAATGGTTCGTAATTTTTTTATAATTACAGCATTTTACGAGTTAACTCAAATAATCATAAATAATAGTGATATTTTATTAGTAAAACATTACTTCGAGCCTTACGATGCAGGTTTATACGCTTCACTTGCCTTAATAGGTAGAGTGGTTTATTTTATCGCTTGGATGTTTGTCATGTTATTATTACCAACGGTTGTTCAATTAAAAAAAGAAGGAAAACCTACCGTGCCAATTTTACTAAAATATGTGGGGTATATTTTTGTAATTTCATCATCAATAATAATGGCGTGTTATTTTTTTCCGAACAAATTATAG
>CAJKLB_02125 Capsular polysaccharide biosynthesis protein
GTGTTATTTTTTTCCGAACAAATTATAGCCATTTTATTTGGAGATGAATATATGGCAATAACGCCTTTATTATGGAAATATGCTGTAGCAACAGGTGTTTTTGCAATCTCAAATATTTTTGCATATTATTATTTGTCTTTAGATAAATACATTCCCGTTGTTATTTCAGGACTTTTTGGGATGCTACAAATAGGTTTAATTATTTTATTTCATAAAAATTTAGAACAGGTTGTACATGTACAAATTTTAGCAATGGTTTTATTATTATTGATGCAATTATCTTTTTTCTTTTTGAATGATAAAAAATAG
>CAJKLB_02130 Glycosyl transferase family 1
ATGAAATTAGCTATCCTAACTGCATATCCGCCAAGTAAAGTAACTTTAAATGAATACGCCTATCATTTAGTAAAGAGCTTTAGACAAAGCAAAAAAGTAACTGAATTAGTTTTATTAACAGATGTAACTCCTGAAGGAAAAGACATTCACTTTACAGAAGATGGATGTAAAATTACAGTAAAAGAGTGTTGGAAATTTAATAGCTATACAAATGTTATAAAAGTAACAAAAGCTATAAGTGCTATAAAACCAGATGCGATATTGTTTAATTTACAATTTATGAAGTTTGGCGATAAAAAAGTTGCTGCTGCTTTAGGATTAATGTTGCCTTTAGTTTGTAAGATAAAAAAAATACCTACCATTGTATTATTACACAATATTTTAGAACAAACAGATTTAGAAAGCGCAGGTTTTACTTCAAATAAAATAGTACAAAAAGTATATAATTTTATTGGAGAAACACTAACTAAATTAATTTTAAAAGCTGATATTGTAGCTGTTACTATGCATAAGTATGTAACTACTTTACAGGATAAATATAAAGTGAATAATGTAAAAATGATTCCTCATGGAACATTTGAAATTCCAAATAAACCATCACATATACTGCCAAAAGGAGCTTTAAAAATAATGACTTTCGGTAAATTTGGTACTTATAAAAAAGTTGAAAAAATGATTGAAGCTGTTGAAAAAGTTAGAGCTTCAACAGGTTTAAATTTAGAAATAGTAATTGCAGGAACAGACAATCCTAATGTACCAGGTTATTTAGCATCTGTACAAGAAAAATACAAAAATGTAGCTCAAATAACATTTACAGGTTATGTTGAAGAAGTGGAAGTAGCTCCTTTATTTAATGAAAGTGCTGTTGTAGTCTTTCCTTATACCTCTACAACAGGTAGTTCAGGCGTTTTACACCAAGCGGGTAGTTATGGAAAAGCAGTTGTAATGCCTAATTTAGGCGATTTAGCAACTTTAATTGAAGATGAAGGGTACAGAGGTGAGTTTTTTGAGCCAGAAAATGTAGCTAGTTTAGCCAATGCAATTGAGCTAATCGTAACTAATGAAACACATAGAATAGCTTTAGGAGAAGCAAATTACAAAGCAGCTACCGCATTTCCAATGCAAAGAATTACAGCAATGTATTTAAATCAGTTTGAAGCTATTATAATGGTTGAAAAATTAGCAAAAAAAGTATTAGTTGAATCATAA
>CAJKLB_02135 Glycosyl hydrolase family 5
ATGGTAAATACCAAAAATATTTTAAAAATGGATAACACTAATAAAAACATAATGAGAGGTATTTTAATTTCTTCCTATGTTCTTATTATGTCAATCGTTATCTTTTTAATAAGTTCATTATATACTCATTTTAATACGGGTGCTGATAGACGTAAAATGTTACATGTTGAAGTCAAAAAAGTAGATCAATATTTACCTAAAATGATTTGGAAAGAAGATGGTAACCAAGGTAGAAAAATTGATGAACAAACCTTAAATAATATCGAAAATGATTATATCGATGCTTGGTATGTAAAGCATGTAGCCAATAAAACAAACCTAAAAAGTGGTATTAATGATTATTTTACAAAAAATGCACGCAAAAATTTATTCAATTTTATAGCACATAATAAAAAAGAAAAAATCACTATTGAAAGTACCACATTAAAACACAATCCTAATCTTATATTTTTTAGTGAAGATGGACAATCAATTGTTTTAGAAGATAAAAATGTTGTTGAATATAAAAAAATACTTAAAGATAAAAAACTAGTTTTAGAAACTACCGAAGTATCCGATTATAAAATGGTCTTATTATTAGAAGATGGTTTTTGGAGAATTAGACACTTAGTTAAAGAAAATTCATCAATTTTTGATAATTCAATTAAAGCTAGTCCTATCGATTCATTAAATATAAAAGGAATTAATTATTATCCACAAGATACACCTTGGGATATGTTTGGTGATAATTTTGATATTAAAATTATAGAAAATGATTTTAAAATCATCAAAAAAGCAAACTTAAATACGATTAGAATTTTTCTTCAATATGAAGATTTTGGTAAAGCAAATGTAAAAATCAGTAAACTAAATAAATTAAAACAAGTTTTAGATAGTGCTGAAAAAAGTAATTTAAAAGTTATTGTTACTTTATTCGATTTTTATGGAAACTACGACGTTTTAGATTGGACTTTAAACCACCGACATGCAGAAATTATTGTATCAAAATTTAAAAACCATGAAGCAATACTTGCTTGGGATATTAAAAATGAACCGAATTTAGATTTTATATCAAGAGGAAAAGAAAATGTTATTGCTTGGTTAAATCATATGGCTATTTTAGTGAAATCTATTGATAAAAAACACGCTATTACCATTGGTTGGTCAAATATTGAAAGTGCTCCTATTTTAAAAGATAAAGTAGATTTTGTTTCTTTTCATTATTATGAAGACATTCATAATTTTGAAAAAAACTATAAATCATTAAAAACTAAAATAACTGAAAAACCTATTGTTTTAGGTGAATTTGGAGTTTCTTCTTATAATGGTATTTGGAAACCTTTTGGAAATTCAGTAAAAAAACAAGCTAATTATTATAAAGTGATGCAACAACTGTTAACCAAAAACAACATTCCTTTTCTGTCATGGACTTTATATGATTTTCGTACAGTACCCAAGGAAGTTGTTGGGAAACTTCCTTGGCGAATAAATCCTCAAAAAGAATTTGGTTTTATTGATAAAAAAGGACGTAAAAAACCTGCTTTTAACTATATTTCTAAATAA
>CAJKLB_02140 hypothetical protein
ATGAATTTTATAAAAAACCTTTTTTTACTTTTTTGTTGCTTTGTAACACTTGTTTCTACAGCTCAAAATACCATAAAATTATTAACGCAACAAAAAGACTTTATCGCAGGAGATACTATTCATTTAAAATTTAATAGCAACAACACAAAAATCTATCAAATTTATTGCAGCAATAGTTACGGAAGCACATTACTTAATTCTGAAATTAATAATGATACTATAATTTTTAAAATACCCCCTTACCTAAGTAATAAAATTGGTGTTTTAAATTGGAAAATTGTAAATGATAAAAATAATATTTCAGGACAATTTAAAATAATACCAAAACATAATCCTATTTCTTTAGAAACTTATTTAGGTCCGCCAAGTATTGAAGCAGGCAGCATAGATTACACCATGTTAGTTGTAATACCTACAGATGATTTAGATAATCCTTTAAAAAAAGGCACTTCGGTAAAAGTGAAACATCAATTTTTAAAATCAGAAAGAAAAGTAAACGTTTTAACGGATAATTTAATTGCATTTAAAAAAATATACTCCCCTTTAAAAAGCGGAAGAATGCTTATTTCATCAGCATCTTTAGGTTTAAATTCTAAAGAATACAGTCTAAATATAATGCCTGCTATAGGTACTGATTTTAAACTATTTTTTAAACGGAATCATAAATATGCTGACGGAAATCAAATAACAACTTTTTACACTTCTATTATAAAAGATAAAAATAAGAATGTTATTAGCGATGGTAGTTTTGTTGATTTTTTTATCACTAATAAAAAAGGAAATATGCTAAAAACATCCGGAACTACTATAAATGGTATTGCTTATGCTAAAATGATTCATCCCGAATTTGAAGACACTTGGAAAGTAAAAGCTTATATAACTGGTATTTCGGAAAGTAAAATATTAAAAATAAGTTATAAAAAAATAATAGAAAAATTTGACATTAATTTTTCAAACAATAACAGAACTGTAAAAATTGGACCTTTAAAAAGTTTTATGAATCAGATGATTCCTGACGGATTAAAAGTAAAATTAGCAATTTATAAAGATGAAAAATTATTAAATGATATTATAAAAAAATCTAAAGATGGATTTGTGTACTTTAACTTAAATTCGAACATCTATAAAAATGGCAACTACACTATAAAAATTACTGCTGCGGCAGTAACTGAGACTTTTCAAGCTAAAAAATTATGGTAA
>CAJKLB_02145 putative membrane glycosyltransferase TK1552, contains 6-pyruvoyl-tetrahydropterin synthase (PTPS)-related domain
ATGAAAGAGACTTCTAATAAATATTTAATATCTGCAATACTATTCGCTATTGCCTTTCATGGAAGTGCTATTTTTTTTACTTTAGAAACTACTTATGATGCTTTAATTCACTTGTTTTTTGCCGATCATTACGCAAATAATTGGTTTGAACCTTGGAATTTTAAATGGTACACAGGTTTTACAGTGATGAGTTATCCGCCTTTAGTACATCAATCTATTGCTGTTTTATCTTTAATTGTCGGTTTAAAATTCGGGCTTTTTAGTGTCGCTATTATTGCTATTTTATTATTTATTACAGGAGTTTATCGTTTTTCAGTATTGATGACTTCTAATAAAACAGCGGTCGGTTATGCTGCTATTTTAGCTGTTTTTTCATCTTCTTTTGTAGAAACACTTCATATTTTCGGGCAGTTACCAAGTATTATTGGTATTGCTATTTTAATGCACGCTTTACCCGAGGTATATTCTTGGCTAAAAACAGGTAAATATCGCTATTTATTTACAGCACTTTCTTTAATTTCCGTTACAGTTACCTCGCATCATGTTACACCTATTTTTGGAATGATTTTTTTTATATTTCCTTTAATTGGAATGGTTATTTTAGATATTTCTCGTGAACAAGTAACTTCCTATAAAGAAGTTACTTTTAAACTATTTATAAAAAATTTCGGTAAACAATTTAAACGAAATATTAGTTTTGGTTTTTTTTCTTTGATTATAATTATTTTCTGCCTTTTACCTTATTGGATTAATTCTAAAAAAAACCCGATTACACAAGTTCCTATTCCGCATGGTTCTAGAGATAATTTTTTAGAAATCACCTCATCGGGGCTTGTTTTTTTTATAATTCCTTGGGGTGTTTTATTATTCCTTTTACCGTATTTTTTTTACAGATTTTTTCAAAAAAGATATTTATTCTTCGGAATTTCTTTTACAATGTTATTGATTTTGGGCACAGGAGGAACAACGCCTATTCCTAAAATGATTTTAGGACACAATGCCTTTAATATTTTAACGTTAGATAGGTTCACTTTATGGGCATCGATTATGTCTTTACCACTATTTGGTGAATTTGCTTATCGCTTTATAGAAGGCGATTTAAAAGTATTAATTCAACATAAATTTGGTGCAGTATATCATCGTTTAATAGGAGGATTATTAGCTTCTTTATTTTTATTGATGACTATTTTCACCATGAGTTTAGGTTATTTTAGACCCTCGCAACCACAAAAAATTAAAATGTTGCCTATTGTTAACTTTCTTAATCAAGATCAACATGATCAATGGCGGTATTTAACCTTAGGTTTTGGCGATCAAATGGCGTGGTTATCGGCACAAACAAAAGCAATGACTGTTGATGGAAACTATCATTCTGCAAGGCGTTTACCTGAACTAACAACAAGACCAATAGAACGTTTAGAAAACTCAAAATTTAAGGGTGTTGCAGGAATTGGATCTTTACAACAATTTTTAACAACTCTAGAAAAATACAATTTAAAATATATTTTTTCTAATGATAAATTTTACGACCCTATTCTTTATTTCTGTGGATGGCAACGCTTACCACAACTAGAAAACGGAATTATGGTTTGGGAAAAATTAAATGTACCTCCACTTTCTTCTATTTTGCCAAAAGAAGATGTTGCTACTTGGCAAAAAATAATGTGGGGTATTATTCCTTTTTTAACTGCTATTATTGCCTTTATTTTAAATATTCAAGCTATTTTTATACGTAGTTTAAAAACTAAAGTAAGAATATTACCTCCATATTTAAATAGTAAATTTAAAAATAAATATACTGTTTTTTCTAAAGGCCTTTTAACAACAATACATATTTGGGCAGTTATATTATGTGGAATTTTATTTTATAGTTCTTATTTATTTTATATAAAAAATGATTCACAAAGAACTCCTGAAAATGCTATAAAAGCCTATTATGATGCCATTGATTTTAAAGAATATGAAAAAAGTTATCAATTAATAGATCCTGAAAGTGGTTTATCTATTGCTCAATTTATGTTAGAAATTTCTGTTTCTGATGGTTTATTAGGTTCTTATGCTAAATTAGATGCTTTAGAAACTACTATTACTAAAAAAACAGATAGTTTAGTTATTCTAAAAATACATACAAATTGGATAACTCCTCTTGAAAAAATCAAAAAAACAGATTTTAAAACATTGGTTAATAGAAAAGGTAAATGGTTTATATTACCTGAAAACATGGATTCCGATTTACCACCAGATCAATTATATTCAAATAATGTAACAGGATATTTTAATCAAGGTAGACGAAAAATAACCACAGAACAAACACATCACGAAGATGTTTTAAAACAACCTGTTTTAGAAATTGTATCTGCTAAATTAGTTAAATTTAAAACACATTATGCACTTATCGGAGAAGTACAAAATATAGATAATGTACCTGCCGATGTTGTTTTAAAAGGAACATTATATAATGATGAAAATAAAAAACTAGCTACTTACAATGCTAAATATCATATAAAACACAAATTAATGCCTAAAGAAGTTAGTTCGTTTAGAATTAATTTTGAAGGAATTGCTTGGTCTAAAACAAAAGATGCTATTCCTAAAACATTTAATCCTGATGAATTTACACCTGTTGAATTTGAAGAACAACCTACTAAATTCAACTTACAAGCAGCAGGAAATGTGTCTAATTCTGATTTGTATAAAAATGTAGTTTTAAGTGATATTAATATCGATACTGAAAAAATACAAGGAACTTTGTTTAATAGTGGTTTACAAGAAATTACCATTCCTCAATTATTAATCACTTATTATAATAAAGATAAAGTACTCGTTTGGGTAGACCATTTATTTTTAGAAAACGGAATAAGACAACAACGAAAACAATATTTTGAATACACTATTTTAAAAAACAATGAAGTTATTATTATTAATGATGATATGACCGATTGTTACGTTAACGGACTACCAAATAAAGATATTTCAGATAAAATAATGCCTAACAGAATACAAAATAATGCAAATACTCAATTTCAAAGAATAAAACATCCGCTGTATTCTTTTATCAAAATTGAAATGAATAATTACATAGGAAATCCTAAATAA
>CAJKLB_02150 Transcriptional regulator
ATGTTATTTGTTATGAAAATATTAGCGATAGATGATCAAAAATTAGTTTTAATACCATTAGAGATTCGTTTAAAAGAATTGGGTTATGAAGTTGTAACAGAAACAAATGCTTTAAAAGGAATTGCTTTATTCAGTTCTTTTCAGCCGGATTTAGTAATTGTAGATCTTAATATGCCAGGGGTTTCAGGCATGGAAATAGTAAAACATATTAGAATAACTAAAAATTCAGACACGCCTATTATGATTTTGTCAGGTAATACCGACGATAACATGATAACACAAGGTTTTGATTTAGGTATTAATGATTATATGAAAAAACCGCTAAGTTTAGTAGAAGTCTGCGCTAGGGTAAAAAGACTGATAGGCATTGCAAAGGCTGTCAATAAAAATATAAAATATAAAGGTGTCATTATACAACAAAGATGTGTTGGTGTTGTAATACCATGTTATAATGAAGAAAAAAGGCTTTTAAGTAAAGATTTTACGGCTTTTATTGATAAAAATTCAGGCTATCATTTATGTTTTGTAAATGATGGAAGTACTGATAAAACATTAACTGTTTTAAACGATTTAAGAAAAGGAAGAGAAGATTTTATTACCATACATAATTGTGTAGAAAATGGCGGTAAGGCAGAAGCGGTAAGACAAGGAATGTTATATCTTTCAAAACAAGATGATTTAGATTATATCGGTTTTTTAGATGCTGATTTATCGACCAATTTAACTGATTTTGATGCTTTAGTTTCTGTTATTGAAAATTCGGATTATAAAATTGTAAGCGGTTCTAGAATTCGTAGAATGGGGGCAAATATTACAAAAGAATCTGCCCGTAAAATAATAAGTTTATCCATAAATTTTATCATCAGAAAAATTCTTTCTATGGATTTTAAAGATACCCAATGCGGTGCTAAAATTTTTAAGAAAGATGTGATTGAAATTTCTTTTGGTAAAAAATTTATAACAAAATGGATTTTTGATGTTGAAATTTTTAAAAGAATTACACGTCATTTTGGTTTAGAACAAGCAAAAAAAATACTGTGTGAGATGCCTTTAAAAAGATGGATTCATGCAGATGGTTCTAAATTATCGATAAAAGATTCTGTTAAAATCATAGGACAATTAGGGCAAATAGCCTGGTCTTATAAAAAATAA
>CAJKLB_02155 hypothetical protein
ATGAAGAAAGGACTCATTATTATTTTTGAAAAAAAAGACGCAGCTATTTTAAATGCTTTTTGTTTAAGGTCATTTATAAATCAAAAACTAAAAATAGTATTAATTAATAATGGCAATCATCAGGTGGTATTTGAGTTTTTAAATATTTTGAAAGATACATCGAAATGTGATGTTTCAATTTTAACACTACGGCGAGAAAAAAAAGTAGTATCAGCTATAAAAGCAGGGGTACGCTTTTTATCAACTATAAAAAATATTGGTTTAATTATATATACAAACCCAAGAAATATGTTAAATGCTACTTGGATTGATCAAGAATTAGATTTATCTAAGATAGAATTACCACACAAAAAAAACGAAAGAATATTACTAAGAAGAGTGTATTCTATGAATGAAATAATTAATTATTAA
>CAJKLB_02160 hypothetical protein
ATGATGATTTTAGAACAAACTATTCATAAAATTTTTTTAATCGAAGGGAGAATACAGCGATATGATTGGGGAGGTAAAAAATTTATCTCAAATTTAATCAAAAGAAGAAAAAGCATCGCTAATTATGCCGAATATTGGTTAGGAGCGCATTTAAAAGCGCCATCAATTATTAAAACAAAGGCAGGTAATATTTCTTTAGATTTCTTTTTAAGACAAAAACCAATTGAGTTTTTAGGATTAAGAGTCGCTAAAACCTATGGTAAACTCCCGTATTTATTTAAAGTATTAGATGTTCATAAAATGCTGTCAATACAAGTGCATCCAACAAAAAAAGCAGCTGAAATAGGCTTTAAACGTGAAAATAAAAAAGGGATTTTATTAACAGCAAGAAATAGAAATTATAAAGATAAAAATCATAAGCCAGAGGTAATGGTTGCTTTAAGTGATTTTTGGCTGTTACATGGTTTTTTAGAAAGTGAAAAAATAATAAATAATCTTGAACAAACAAGTGAGTTGCGTTTTTTACTGTCAACTTTTCAAGAATCGAATTATTTTGAATTGTACAAAAAAGTGATGCAGTTTTCTCAGGAAGAAGTAAATGAAATTCTAAAGCCTTTAGCGAATAGAATTTTACCAGATTTTTTAAATAATAAAATAGCCAAATCATCGCCAAGCATATTGGGTTGGGAAAGCTTTAGAGAATAA
>CAJKLB_02165 hypothetical protein
ATGGCAAATTCTGACAACGTTTTAAGAGGCGGTTTAACAACGAAACATATCGATGTTGAAGAACTTTTGAAAAACACCAAATTTGAAGAAACAATTCCAACTATTTTACACGGTGTTAAAAGTCCACTTAATGATGAATTAGTATATCAAACAAAAGCAAAAGACTTTAAATTAAGTAAAATTCAATCAACCGATGCTATAAAATATAATTCAACATCAAAATCGATAGAAATTTTAATTATTTTAGAGGGTAATGCTACTGTTATAAGGCATAAAAATCGCATTAATATTGAAAAAGGACAAGCCGTTTTAATAAAAGCAAATACTCGTTATAGAATTGTTTCTTCAAAAGGTGTTGAAATTTATAAAGCAAGTGTTCCTGATTAA
>CAJKLB_02170 Phosphopantetheine adenylyltransferase
ATGAAAAAGGCTATTTTCCCAGGATCTTTTGATCCTATTACGCTAGGACACCTAGATATTATTGAGCGTGGCGTTACTTTGTTTGATGAAGTTGTTATTGCAATTGGCGTAAATGCTGATAAAAAATACATGTTTTCATTAGAAGAACGCAAACGTTTTATTGAAGAAACTTTTAAAAATCAGCCTAAAATTAAGGTCGTTATTTATAGCGGATTAACGGTGAAATTTTGTCAAGAAGAAAATGCACAATTTATTTTAAGAGGTTTGCGAAATCCTGCCGATTTTGAGTTTGAAAAAGCCATTGCACATACCAACAGAAAACTGTCAGAAATAGAAACGGTATTTTTATTAACATCATCAGGAAAAAGTTATATTTCGTCATCAATTGTACGTGATGTAATTAGAAATAATGGCGATTATACAGGTTTAGTTCCTGATGCAGTGCGAGTTTAA
>CAJKLB_02175 hypothetical protein
ATGAAAGGTTTTACCCGTTCTGAATATATTTTTATAAATGATGAACCTCATTTCTTAGAAATAAACACCGTTCCTGGTTTAACCCAAGCAAGTATTTTACCACAACAAGCAAATTGTGCGGGTATTAATTTAACCGAGTTATTTGGCAACGCTATTGAAATGGCTTTAAAAAACGATCTTAAATAA
>CAJKLB_02180 D-alanine--D-alanine ligase
GTGAAAAAAAATATAGCGATTATTATGGGAGGATATTCTTCGGAAGCAGCAATATCCTTAAAAAGCGGAACAGTAGTTTACACGCATCTTGACAAAGAAAAATATACGGCATATAAAATTCATATTTTAAAAGATAAATGGGTTTTAGTTGATGATAATGATCAAGAATATAGCATCAATAAGCATGATTTTTCTGCGGATGTACATGGTGAAAAAATTACTTTTGATGTTGTTTTTAATGCCATTCATGGCGCACCTGGCGAAAACGGAGCTATTTTAGCCTATTTTGATTTAATCGGAATCAAGCATACCTCAGCTCCTTTTTATCAAATGGCATTAACATTTAACAAACGAGATACGTTAAGTGTTTTAAAAAACTACGGAATTTCAACGGCAATTTCGGTGTATTTAAACCAAGGTGATCTTATTGATGTTGATAAAATCATTAAAAAAGTTGGCCTGCCATGTTTTGTAAAGCCCAATAATGCAGGTTCTAGCTTTGGTATTTCAAAAGTACACAGCAAAGAAGCCCTTCTTCCTGCCTTAAAAGTAGCTTATAAAGAAGATACCGAAATATTAATTGAAAGTTTTTTAGACGGTACAGAAGTTTCCGTAGGTGTTTTTCAATATAAAGGAGCAACCACCGTTTTACCGATTACAGAAATTGTATCAGAAAACGATTTTTTTGATTATCAAGCAAAATACGAAGGTAAATCAACAGAAATTACCCCTGCCGAATTTCAAAAAAGCAAGAAAACCGTGTTTCAGAAATATCAAAACGAGTCTATGATATTTTAA
>CAJKLB_02185 Serine/threonine protein kinase
ATGAGTAATTTTTCAGAAAAACTTAAAAATTTATTTCAATTTATAAAAAGTAAAACATTTTTTATACAAATAGGAATTGCCGTAGTTTCGTTATTTATAACTGTTTTTGTATTAAAATGGTGGTTAGGGTTTACAACGAATCACGATCAAAAAATACAAGTACCTAATTTACATAAAATGTCGTTAGCACAGGTTGAAAAAAAATTAGAAGAACTTAATTTAGACTTTATTATTATTGACAGTGCTACTTATAATCCGGAGTATCCAAAAAAATCAGTGATAGAACAAAACCCTGCGGTAAACGATTTTGTAAAAGAAAAACGTAAAATTTATTTAACATTAAATCCGTCTAAATATAGAGATATTGAAGTGCCAAATTTAAACGGTCGAACAAAAAGGCAGGCAACAACACATTTACGATCGCAAGGTTTTATTGTTGGTAACGAAATTACATGGGTAGAAGATATTGGTAAAGATGTTGTAAGAGGCTTAAAATACAACGGGAAAGAAATTACAGTAGGAACAAAATTGCCTAAAAAAACAACGATCAACCTAATTTTAGGGGATGGTAATGGTAACTAA
>CAJKLB_02190 hypothetical protein
ATGCAGGAAGACACGAATTTAGAAATAGAAAATAGCGAATTGCACGAACATCACAGGTTTGTGGCAACAGAAGGTCAAGAACCATTAAGAGTTGATAGGTTTTTAATGAATTTCATTGAAAACTCAACCGAAGTAAAATTCAGCAAGCAGCGAAAGCAGGGAATGTGTTGGTAA
>CAJKLB_02195 Pseudouridine synthase
GTGTTGGTAAATGAGGTGGCTGTAAAACCAAATCATAAAGTAAAACCAAAAGATGTTGTTCGTGTTGTTTTAGCATATCCGCCGGCGGAAAACTTATTAGTAGCCGAAGATTTACCGCTTGATATCGTTTATGAAGATGACGATGTAATTGTGGTAAATAAAGCCCCGGGAATGGTGGTGCATCCAGGGCATGGAAATTATTCAGGAACTTTAGTAAACGGGTTAATTCATCATGTTGAAAACTTACCTACCAACTCAAACGAGCGTCCTGGTTTAGTACATCGTATTGATAAAGATACTAGTGGTTTATTAGTGGTTGCAAAAAATGAATTTGCAATGACTCATTTATCAAAGCAATTTTTTGATAGAACTACCGAACGTTTATATTACGCTATTGTTTGGGGTGATGTAAAAGAAGATACTGGAACTATTGAAGGAAATATCGGGCGTAGTTTTAAAAATCGTTTACAAATGGATGTTTTTCCTGAAGGCGATCAAGGAAAGCATGCGGTAACACACTATAAGGTTTTAGAGCGTTTGACCTATGTTACATTAGTACAATGTAAATTAGAAACAGGAAGAACGCACCAAATTAGAGCACACTTTAAGCATATTGGTCATACCTTATTTAACGATGAGCGTTATGGTGGTGATGATATTTTAAAAGGAACAACTTTTACAAAGTACAAGCAATTTGTAAAAAACTGTTTTAAAACCTTACCAAGACAAGCTTTACATGCTAAAACATTAGGGTTTACACATCCTGTAAGTGGTGAGTTTATGCAATTTAATACAGAAATACCTGCTGATATTGAAGCCTGTTTAGTAAAATGGCGTACCTATTCTGAAAATTCTAAATTACCAGAATTAGACGAAGACGAAGAATAA
>CAJKLB_02200 Flavo-1 RNA
GCCTAGCCCCGATTGAAGCTTTGTTTGAGCTCTTTTTTTGATTTTTCTTCAAAAAAAAGCGAGTGCGGAAAGCGGGAAATTGC
>CAJKLB_02205 Cytidylate kinase
TTGTATATTCGTACCTCTATTTTTTATTATTTTATGACACAAAAAATTACCATAGCCATTGATGGCTTTTCATCGACAGGAAAAAGTACGATTGCCAAACAATTAGCAACAAAATTAGGCTATATTTATGTTGATACAGGCGCTATGTACAGAGCAGTTACCCTATACGCAATGCAACATAATTACATTTCAGACACGCATTTTAATTCTGCTGATTTAATTGCTAATTTACAGAAGATTTCGCTTAAATTTATTTTTAATGAAAAAGCGGGTTTTGCTGAAATGTACCTAAATAACGTTAATATTGAAACTCAAATTAGAAGTATTGAAGTTTCAAGACTTGTTAGTAAAATTGCAACCATTTCAGAAGTTCGTAGAAAATTAGTTAGCGAACAGCAAGAAATGGGTAAAAACAAAGGTATTGTAATGGATGGTAGAGATATTGGTTCGGTTGTTTTTCCTGATGCCGAATTAAAATTATTTATGACCGCCTCTGCCGATAAACGAGCAACACGTCGTTATAAAGAATTATTAGACCGTGGCGACAATGTAAATTATCAAGAAATTTTACACAATGTTCAAGAGCGTGATCGTATTGATTCTACCCGAAAAGATTCGCCCTTAATTTTAACCGATGATGCTATAGAATTTGATAATTCTAATATGGGACTAGAAGATCAGTTTGATAGAATTATGAGCTTAGTAAAAATGAGATTGACTTCATAA
>CAJKLB_02210 hypothetical protein
ATGAGTACTTCTATAGTATCTCAAACATTGTTGAAGCCTGAATTAAAATTTACATCAGCGTGTGATGATGCTTCAAGTACCGATTATACGGTTACGTTTAAGTACAAAACATCTACATTCGCTACCGATAATACATTTACTATTGAATTGTCTGATTCAAATGGTACTTGGGATAGCCCTATAAACTTAGCAACAGTTGCTACTGAAAACGATACCTTTACTTTTTCAAGAACTTTTCAATTACCGAGAAAACACTTTTGGTAA
>CAJKLB_02215 Adhesin SprC
ATGACAAGCCCCGATTCTGAATCTTTTGAGGCGTATAAAAAATTGAATGGAACCTTAATTTTAAATGATTTTGAAGATGTAGTGCTTTGTGATGGTGCTACCACTGAATTAACATTAAACACCGATCAACAAGGCGCATACACTTGGTATAGAGATGGCAGTATAATTACAACAACAACGGATCCTTTTTTAGAAGTTTCAGCTTCGGGTAAGTATCAGGTTAAAATAGATTATGGTGCCTGTGGTTTTAAAGATTCAACCTTAATAGACGTGGTTACTTTTAGTGAAACAGATGCACAAATTAATAGCCCTGATGTTGTTGAAATTTGTGGAGATGAAGCACATACTTTTCAAGCGAATGTTACGGATACTTCTTATACCTATACTTGGTTTTTAGATAATCAAGAGGTGCAGTCTTCAAATAGTTCAACATATACAACGCCCACTGTAGGGCAGTTAGGGGTTTATTCTTTAGAAATTGATACAGGTATTTGTGTAACCACCTCAAATAATGTAAGCCTAAATCAAAAAAATGCGCCTAGTTTTACCATTACAGAAAACACTCCTTTAGCATCGGTATTATTACCAGGAGAAGCTATAGATATATCGATTACAGTAAATAACGCCGCTAATTTTGAGGTTGAATGGTATAAAGATGATAAAAGATTATTTGGTGTAGATGGAACGTCTTTAAATGTGAATCAGCCAGGTACTTATATTGCAAATGTTGTAGAAACAGCTACAGGATTATGTTCTTCAGGCTTGTCATCACAGCCAATACGCTTGTTGAGTGTAAAAAGATTTGAACCTGTTATGATTACAGATGACAATTATGAAAGTTGTACCGCCACAGGTGTTGATTTAAAACTACAACAAGTGAATGTTATTGCTCAAGATGATAACGAGTATGTTTTAACATCGGAGCAATTAGAATTATTAAATTATCAATGGATTTTAGACGGTGTAAATATTGTTGATGCTACAGATAACAAATTAACACGTAGTTCATATACGCAAAACGGAATTTATACATTAGGGATTAGCGCAGGACATTTAAATAATGTATCTTCTAGCGAATTAGATATTAAACTAATCGCTAAGCCGACAGTAGTAACATCAGAACCGTCTTCAAACTCATTATGCCCCGGAGGTATTATTACCTACACAATAAAAGATGTAGTTGATGGTTATACGTATCAATGGTTTAAAAATGATGATCAAACAGCTTTAGCAACTGATGTAGCCGAGTTTGTAGTAGATGAAATAGGAACTTATACCTTAAAAATGACAGGTTTTGGTTGTGAAAAAATAATAGAAACACTAGAAGTTGTTTTGTTTGATGCAGCGGCTATTGTTGTAACACCATCAGAAAAGGTGGTGCTTAAAGAGGGTGAAAGCACTGCAATAACAGCATCAGGTGCAGAGTCGTACGTGTGGTATGAAGGTGAAAATATCGATGGGATGCTTTTATCAACAAGTGAAACCTTAGAGGTGACATCTTTAGGTTTTTATACTGTAGTAGCCACTGCAGGAGCCTGTGGAATAGAAAAAACAATTGAAGTGGTAGCTCAAGATGATCAGGTAATTGTACCAAATATTGTAACCCCTAATGCCGATGGTGTTAATGATACTTGGAGTATTTCAAATAAATATGCCTTTCAGCCAACGATAAGCGTGCAATTATATAATGCCAACGGAAAAGAAATATTTAAAACAAATGATTATCAAAATGATTGGCCTTTTGAAAGCTTAGGGAATCAGCGAGTTTTTTATTATAAAATAATAAAAGAAAATATATTGATTAAAGCAGGAACAATATCTGTGTTAGATTAA
>CAJKLB_02220 hypothetical protein
ATGATTAAAAGAATTACATTATATATTATAACGCTATTTTTCACCGTTCTTTCGTTAGAGGCACAGGTATCTAGTAGTGGGCAGCAGTACAATAGTTTTACTTCACGTAATTTTATGAAGTTTAATCGTTTTTTAACAGTGCCAACTTTTTCATCATTGCGAGAAAGTAAAACAACAATAACAGCTATTGCCCGTAACAGTAATATTGATTTTGAAGACAACCCAAGGTTGCATGTAGTTTCTTATGCAGGAAAAATGCGTGAAAACATAGGTGCAGGCTTTGCTATTTATCAGCAAGAAGTTGCAGGCATGAAAGATTTTGGCGCTATCGCGAATTACGCTCAGCGATTGCAGTTAAGCCAAAGCCTAGATTTAACTTTTGGTTTTAATTTTTTATATAGTAGAAGCAGTTTAGATTGGGCTAGGGTATTGGTGAAAAATAAAGAGGACTCTTTTTTAAGTAATTTTCAAGATATTCCTATTGTAATGCTACAACCTGCGGTAACCTTATCGTTTGGTAAGTTTGATGTAGGAGTGTTTTTTGAAAATTTAATTGATTTTAATTTGAAAAATAACGAATTAGCAACTACTTTTGGCGAAAAAACAATATCAGCTCACGCAATGTATTCTCACGAGTTTACTTACGCTTCAGGTATTTTTGAAGGTACAGATTTGAGAACATTAATAATTGCTAGAAAAGAAGGTACAGAAGGCTTTAGTGGTGCAGGTACTGTAATATTAGATTTGCCTAAAGCAGGTTGGATAAAAGCAGGTTACGATAAAACGTATGGTATGTCTGTTGGTTTAGGTGTTAATATTTCTGATAAACTAGCTATAGGGTTTAGTTATGAAAAAAATAAATTTTCGGCAACGAATGAAGTTGGTTTGGTTTATACTTTAGGGCAAAAAAGGTACACTCGAGAAATATCGAAGAGAAGAACGGGTAAAGTAAATATTACCTTGCCAAAACGAAAACCTAAGAAAAAACCTGTATATAAAGACGAAGAACATCATGATTTATCTGATGAACTTCAGCAAGCACAAGACTCTATTAATAATTTAAATAAAAAAGTAGATGAGGTGCTTCGAATTTTAAAAAATCAACCAGACACTAATAAAAGAGGTAATAAAAGAACCAAAAACATTTATTCCTAA
>CAJKLB_02225 hypothetical protein
ATGTATTATGTAGTTTCAGATAGGTACAGAAATAAAGAAAATGTAGAGGTTCTAATAGAAAAATGGAACAGATTAGATATAGAAGCTAAATATATTTACGACCCTACCGATAAATGGTATTACGTATATATTGACAGATACGCAAAAGAGTCGGATGCTGAAGATAAAGTGTACGATTTTAACGATAAAACCCGTTTGTTTGAAAATAACGACAAAAACGATCAATCATCAATAAAGATGAAAAAAGGAGGTAAAGATCCTGTTTATGTAGTTAAATTAACTATTGGTGAAAAAGGTGATTCATATAAAGAGCCTAAAAAACAACCAGACAGCAAGGGTAAGAACGATGTCAAACTCACAAGGAATTGA
>CAJKLB_02230 hypothetical protein
ATGTCAAACTCACAAGGAATTGAGCCAGGGTATTATTTACAAGTTTATGTAAATTCAAAAAAACCATTAGCAGACAGAAATGTAGACGAGCTAAGAAATGACGATATTGAAGCAGGATATTTTGTAAATCCAACTACAGGTTATATGCACGTGTATATAGCAAAAACAGATAATAGAGAAGAAATTATCCGTTTATATAATAGTAATTTAGATGGCGCGTTTTATGATCGTAAAACGATAGTACATATAAAATAA
>CAJKLB_02235 hypothetical protein
ATGATAAAAAAAATACTTTTATTAGCTAGTTTATTCTTTACACTAATTTCATTCTCGCAAAAAATAGATGCTTCATTAGAGCATTTAAGAGAAGGTGAGAGTGTAATGATGGAGAGAGCAATGCCTTTACCATTAGGGCAGAGACCTTCAGGTTTTACGCAAAGTGATATTAATAAAAATTCTGCAGAGAAGGATTTAACTTTGCGAGGTAATATGACGTTTATAGGGAATAGTAATCTGAATAGAAATCTTAAAAAAACTAGAGAGGCTTATGAGGCTATATATCCTTATCTTACTTTTGGTTTTCAAAATCTATCGGGCATTACATATACAGGTGATGACAATGCTAATGTATCATTTACAGAAGAAGTAAGACTTACTTATACTAATAATGGTGTAACTACTCCATGGGTTGTTCCTGGTAATGGTCAGTTTTACATGGATTATGTTGATATAGATGGTTCTGTTGATGAAAATGGAGATGGAAAAGATGATACCTTTTCATCAAGTAGTGCAACTTTAAATTTACCTAATTGTTCACGTGTAGCCTATGCAGGTTTGTATTGGGCAGGGGTATATCCTAGTGAATTTTGGGGAAATGCTACACCAAGGTCAAATGATTATGATAAAATAAAATTCAAATACCCTTCGTCAACTGCTTATAAAAATATAACAGCTGATGAAATTATTTACAATGTAAACGAACCTTATATCTGTTTTAAAGATATTACAACTGAGGTACAAGCAGAAGCAAACCCTAATGGAGTATATACAGCAGCGAATATTAGAGCAATTAGAGGTTTAGCTAATGGTTTAGGAGGTGCTTCAGGTTGGGTTATGATTGTAGTATATGAAAATGATAATGAGTCAAGTAAGAAGTTTTCAGTTTTTGATGGGTTTGCCACTGTTAGAGATGGAAGTCCTCAGGAAGTAAAATTTACTTGGTTTTAA
>CAJKLB_02240 hypothetical protein
ATGGCTACTTTAGAGGGGGATAGTAATATTACAGGAGATGATTATCAAATTAGAAATAAAGTAAAAAATTATGTAAATGTATTTAACACTATTAGTCCTCAAGATAATTTTTTTAATGGTTCTATTAGTGTTTTTGATACTTATTTAGCAGGCAGAAACCCGACGAGTACAAATACCCTTGGTTTTGATATAGACCATATTAAAATCAAAAACACAGGGAATAGTATTATAGGGAATAATGAGATAGAAGCAGAAGTGAAATTTACTTCGGTAGGAGATGTTTATTGGCCGTTTTTAAACGCCATGTCTGTTGAGGTTGTAGAGCCTAAAATAAAATTAGTAAAAACAATTACAGATGCTTCAGGGGGGAATATTTCGGGAACACCTGTAGGTTTAGGTAGCTCTTTGTTTTATGACTTAACCTTTAGTAGTGTAGGTACCGATAATGCTAAAAACACGGTAATAATAGATGAATTACCTAAAAATGTAAATTTATCACTAGGAGATATTTTACCTGCGAGTATACAGCTCGTGGCTACAGCACCTGCGTACCCAAACACAAACACAGATATTGTATATACTTATGAACCACCTGTTTCAGCAAATGGATTTAGAGGGAAGTTACGTTTTTATATACCTGATAGTTTCGTTAAAATAAAAGGAGCTGAGCATTCAATAAAATTAAAAATTGAAGTTGTTAGTGATTGTAGTAAATTACGAGATGTTTGTTCTGATAAAATAGAGAACCAAGCTTACGCTAATTATAGTAGGGATTTATCTGCATTAAATGTAGGGGATTTAGGCTATACTCCAGGGTATAACAGAATAGAAAATACACCAAGTTTTTCAGGAATTGACGCTTGTAATTTAGGGCAAGCAGGGAGTTCTAATTTTTTAATTGATACCAGTGGATGTACCTTTGAAAGAACAGAAATTCTTTGTGGTAAAAACATTCTTCTTGCTGCCGGAACAGGTTTCACATCATATTCATGGGTAAATGAAAATGCACCATTAACAGTGTTAGGTACAAGTCAAACATATAACGCAACACAAACAGGAACTTACCTTGTAACAAAAGTTGCGCCAACAGGTTGTGTTACTTCTACCGAAAAAATAACTGTTATTCCTTATAGTACAGCGCCAAACCCTTTACTACTTTTAGTAGATCAAACATTAACAAGTTGTACTAGTAATTCTGTTGAGTTGTCTCAAATATATTTATGTGGCGCGGGAGTTTCAAAAAAGATAGATTTACCATTTACAGGAGCAACAGGAACTACTGTAAAATGGTTTCAGTTAGATGAAACCTGTGCTTTTAAGGCTGTATCAAATTGTGCTAATTTAGACACTAGCTGTACTTGGAATGAAATAGGAACAGCTTATTCTAAAGAATTTTCAACAGAAGGACAGTATAAAGTAGAGGTTTTTTACGATGGTAAATGTCCTTCTACCTATTATTTTAATGTCTATACATCAGCATTAAACCCTATCATTGTAAAAAAACATATTACTTGTGGTACTGATGCTAGTATTACTATAAATAGTGTGCCGACAGGTTACGAATATCAATTAACAAAACCCGATGGAACTACTATTCCTGTTAATGGTTTTCAGAACGGAAATGCTTTTACAGGTTTAAAAGATTCAGGAGATTATGAGGTAACAATAAGATTACAAGGGTCACCGACAACATCATGTAGTTATACCGAACCGTCTATAAATATTCAAAAACAAGCACTAGGTTTAACTGTTGCCCCTGAATTTAATGCTAGCTGTGATGGAAAAGCAATAATAACAGCACAAGTAAACGGTACTTTACCAGGTAATTATATTTATACATTATTAAATAGTGTTGGTGGAGTTATTGAAACAAAGGCAGCAACTTCTGATAAAAGTGTGACTTTTGAGGTAACAACAGCAGGATTGTATAGTGTAAAAGTAGCAACTGCTACGACTACTTGTACAGAGACAGTAATAACCGGAGTTATTAAACCAACTCCGCTTATATTAACCGCAGTAGCAACTAAAAATATTACCTGTACTGCAGGTTCATCGGCAGGAATAATAACTTTAGCAGGAGCTAATGGTGTACCAAATGCTACAGGCGACAAATATTCATACGCATTATTATCAATAGATGGAGTAGTTGTTAGCCCAAAAACCTATTTTACAGATACAACATATAATGTGCTAAATGGTACAGAGGGTGATTATATTTTTGAGGTTACCGATAGTAAAAACTGTACAGCAACGGCTACCGCTACAATTAGCGTAGAAGCACCTTTACAATTTACACATAAAGAAACTCAAGTAAATTGTAATAAGAAAGGAACTATAACAGTTGATGTTACTAATAATACGGGTTATAAATTAGAATATCGTCTTGATAATACTAATAATACTACTTGGAAAACTACAGGTTTTTTCGATGGTTTGAATGCTACAACAGCAGCAACATTATATACCGTTTATATTAGAGCAACCAAAGGAACATATCAATGTAATTACCAAATACAAAATATTGCTATTACAGAAACTGGAGGTTTATCGGCAGGTAAAGCAGTTGCTACAGGTTTAGAATGTCGTTGGGAAAATACGCAATCTAGTCCAATAGGAACAATTGCGTTTACTGCGCCAACAGGAGGAACAGCACCTTTTACGTATTTTTATAAACTTGCTGCGGATACTAATTTTACATCAGTAACCTCTGGAAATACAGCTTCAGTTCCTGTTGCAGGAACATACAATACAAAGGTAGAAGATAAAAATGGTTGTTCTTTAGTTTTAGATACCGTTACTATTGATGCTTTACCAACAGCGCCAACTATAAAACATGAAATATTAATTTGTGGTAATACAGCAACAGTTATTATAACACCAAAAGATGCTTCTTATACTTATAGTATTGATGGTACAAATTTTCAAGCTAGTAATGTCTTTGAAAATGTACGTCAAGATTGGTATAAATTTAGCATAAAATATGGTAAATCGTGTACTGTAAAAACCCCGTATGTATCTCTTTATGGGCAACCACTGACAGGAAGTGTTACAGCTACTACCGATAGTGATTGTTCTGGTTCGGATAATGGAAGTATTACAGTTAATGCAAGTAATTTTCAAGGAGGAAGCTATGAATATTCTACGGATGGTGGAGCTACTTGGGAAGAAACAGGAGATAATCCGTATAGAATTGTAGGGTTAGCAAAAGGAGATTACGATTTAAAAATTAGAGAAACAATAGGAACAGCACCTAATCAACTTACTTGTGAATTTGATTTAGGTAAACATACCATAGGCGAGCCTACTAAATTAGAATTAATAAATACAGGTATTACAACGCCTGCAACTTGTGTAACAGGGGCAACAATTACTGTAGAAGCAACAGGAGGAACAGCTCCTTATAAATTTAGTATTGATAAAGGTGTTACTTGGCAAGATGCAAATTCAAGTAATCAATATATATATACTGGTGTAGCAGTACGCGCTAAAAAATACCAGGTAATGTTATTGGATAGTAAAAAATGTGATGAATGTGGTTGTACCGATAATCCTTTTGAAAACGGAAGTTTTGAAGACCGTTATTTTAGAGGTTATTATCCTTATATAGCAGATGAGTCTAATTTTACAGGATGGGAAACTACCGCAGCCGATAATAAAATGGAGCTTTGGTACAAAAATAATTTTGAAGGTGTTCCTTCTTATGATGGGAGTGATAATTTTGTTGAATTAAACGCTAATACAGTAGGGTCATTATATCAAGAATTTTGTACAAAACCAGGTGATGTAATTAATTGGTCTGTTGCCCATAGAGGTAGGTTAGGGCGTGATGTAGCTACCGTGAAAATTGGTAAAAGCCTTGCATCTGCTACTATTGAAGAAACAATGTCTGACGGTAAAACTTGGAAAGAATATTCAGGAGCTTATACTGTGCCGGCAGGTCAAACAACAACAGTAATTTCTTTTGATGCTGTAAGTACATTTACAGGGGATAAAAGTACTTGGTAA
>CAJKLB_02245 hypothetical protein
GTGCCAATTACCGAAATTAAAAGCCCAATAATAACAAATATAACTGCAACAGCATTAGATTGTACAGTAAATACAAAAGCGAGTATTTCTTTTGAAGTATCCGAAGGAAAAGCACCGTTTAGTTATACTGTACATGATGGAACATCAACAATAAAAACAGGAAATATAACAGGAAATACAGCTACAATTTACGGTTTAACCGCAAATACTTATAAAATTATTGTTACTGATGCAAATAATTGTGCATCGGCAGAAATAAGTGAAAAAATTGAGGCGTTAGCTTCTTTAACAGGTGGTTCGGCAGTAGCGACCAATTTAAAATGTAGTGCTTCAGGAACTGTTTTTGGAACAATTACATTTACAAACCCTGCAACAGGAACCCCGGACCCAATAACAGGATATACTTTTTATTATAAATTAGACGGAACACCTGTTACTGCTTTTCAACCAATTGTAGGAAATTCAAAAACAGGATTGCCTGCAGGAACTTATAATACAAAAGTTGTTGATTCAAAAGGTTGTTCTTTAAATTTCCCTGATTTAACTATTGATGCTTTACCAACGGTATTAACAACAACAAAACCAGTTACCTATAATTGTGATGGAACAGGAAATGTAAAGGTTACAGTAACAACAACGCCAATACCTACAGCAACAGCGCCAATAACCTATACTTTAGGAGCAGATACTAATGAAACAGGAGAGTTTACTAAATTATCAGTAGGAAATCATACGGTTTCTGTAAATTATGGAAGCGATTGTATATTGCCTGTTATTGTTGAGGTTAAAGATAATCAGAATTTTACGGCAGTGGCTAGTTTTGTTGAAAACCCAAAATGTAAAGACGGAACAGACGGAAAAATTAAAGTTGTCGCTTCTTTTGGCTCGGTGGCTGTAAATTCTTTTGAATATTCTACGGATGGAATTAATTGGACTCCTGTAATAAATTCAAATGAAGTTACAATTGGTACATTTGGTGCGGGAACTCATACGATAAAAGTTCATCAAAATTTAGGAGGTTGTGAAGTTGATTCAAATGCAATAACATTAACAGCACCAACATCAGCAGTAATTGTAAATCCATCAACAAAAACATTAACTAAAGAAATTACTTGTAATCCAAATACAGGAGCAACTATAACGCCAACAGCAAGTGGTGGAAATGGAACTTATACTTTTGAATTATTAGATAGTGCAAAAGCTTCTTTAGGAAATACGTTCACAGATTTATCTGCAGGAACTTATTATGTTGTTGCAAAAGATAAATTAGGGTGTAAATCAGTACCTTTTGAAGTAATTATTGCTGATAAAAAAGGTGTAACTTTTACAGCAACAGCATCTGTTTGTCATACAGGAAGTGATGCAAAAATTGAACTTACAGCTATTACAGGAAACGATACGAATTTTACTTTTAGTGTACATGATGGAACATCAATAATAAGAACAGGAAGTGTAACAGGAGCTGCACATACAATTTCTGGTTTATCCGCAGGAACCTATAAAGTAACTGTAACAGATGGTTTTGGTTGTTCAGAAACAGAAGATGTTACAATTAATCCACAATTAAAAGTATCAGCAACAACAACACAGCAAACTTGTAATCCTGGAGATTTAACAATTACAGCATCAGGAGGAAAAGATACAAATTATGTTTATGCGGTTGTAAGTGAAAATACAGCAGTAAAAGATGCAGATTTTGGTGTAAAACCTACAACAATTACCGCAGGAATTTGGGATATTTATGTAAGAGATAATGGAGGAACAGGAACTTTAGGAACGGATTATTGTCAAGCATTTACAACCAATAAAGTAACTAAAATTCCAGACTTAAAAGTAGAAACAGTAACGGCTATACAACCAAAATGTAGCACGGACAAAGGAATAATAAATGTAACAGTTTCAGGAGGAACAACAGATTACACAGTAACTTTAACAGGTTCAGGAGCAACTCCAACAGTAAAAACAGCAACAGGAAATGTATTAAATTATAAGTTTGAAAACTTAGATGCAGATACTTATACAATTACTGTAGAAGATATTAATGCTTGTACAGGCACGGCAGCTTCTACCCAAGAAATTAAAGTTCCATCAGCATTAAAAGATGGTAAAGCTGCGCCTACTGATTTAGCTTGTGGCGTATCAGGAGGAAGTATTACGTTTACAAATCCTACGGGAGGAACACCAGACTCAAGTAACAGGAAATTATACTTTTTATTATAA
>CAJKLB_02250 hypothetical protein
ATGGCATATAGTTATATGCTAGATAAAGATAAAACAACGACTAATAATACAGGAGTATTTACACTTGTAACACCAGGTTCTCACACGGTTTCTGTAGATTATGGAAGTAGTTGTTCTACGGATATTATTGTTGAGGTTAAAGATAATCAGGAATTTACGGCAAGCATAACAGGGGAAACAAATCCTGTGTGTAAAGATGAAACGAACGGTGAAATTGAAGTAACGGCTTATTTTCCATCAGTAACACCAACATCTTTTGAATATTCTACGGATGGAACAACTTGGAAAGATGCAACTACAAATCCTTTTACAATTGATGGATTTAATGCAGGAACTACTGATATTACTCACACGATAAATGTTCGCCCAAGTGCTGCAACATCAACTTGTAATGTTACTTTAACTAAAATATTAAAAAATCCAACGGAAGTAAAAGTTACAGGAGAATCACATACAAAAATTACGTGTACTTCAACAACAAGTACGATAACACCAACAGCAAGTGGTGGAAATGGTGGAGCTTATACTTTTGAATTGTTTGATGATTTAAATTTAACTACTTCTTTAGGAACTACGCTTACAAATGTAGCTGCAGGAACGCACTATGTTGTAGCAACAGATTCAAAATTATGTAAATCAGCACCTTTTGAAGTAATTATTGCTGATAAAGAAGATGTTGAATTTACAGCAACACCATCAGCTTGTCATACAGGAAGTGATGCGTCAATTACACTAGGTGTTACCACAGGAAACGGAAATTATAGTTTTGCTTTAACAGGAACAGCAACAGGAGGAGGAAATATAACAGGAACATCACATACAATTCCTAATTTATCCGCAGGAACTTACACCGTAACTGTAACAGATGGTTTTGGTTGTTCAGAAATAGTAAAAGATATTATAATTAATGCAAAAATTACAGCAACACTAAGCACAACACAAGCAAACTGTAATAATGGAAGTTTGATAATAGCAAATGTAGCAGGAGCAAGCGGAACAGATTATGTGTATGCCGTTGTAGCTGAAGGAAGTCCTGTACCTACTACTTTTACAGCAATAACAAATCCACTAACAACAGTTAGTTTATCTAAAGGAAAATACGATGTTTATATTAGAGATAATAGCGGAAATGCAGGTTATTGTCAATATAAAGAAACAAAAGAAATAACTAAAATCCCTGATTTAAGAGTAACAACAAAAACGATAATACAACCAAATTGTTTTGGAGAAACGGGTAGTCTTGTTTTTCAAATATCGGGAGGAAAAGCAAATTATACTTATACTTTAAATGGGGCAGCAGTTCCAAGCAACAGCAACAGTTACTGTAGTAGGAAATACATATATAATTTCTGA
>CAJKLB_02255 hypothetical protein
ATGTTACAATTAATCCTTTACCAGACAGCACCAACATTAACAGAATCGGTAGCTTATAATTGTGATGGAAAAGGAACGATTACGGTATTGCCTTCTAATTCGGCTTATACTTATACTTTAGATAATCCTGCAAAAACAAATAATACAACAGGTATTTTTACTAATTTAGATGCAGGTTCTTATACGGTATCTGTAGGTTATGGAAGTGATTGTTTTACAGATATTGATGTAATTGTAGCAAATGATAAAAAATTCGGTGCAAGTGTAACCAAGACGGTAAACCCGACATGTTTTGGAGCATCTGATGGTAGTATTACTATTGAAGCTGTAAACGTAACATCGTCGTATGAATATTCTATTAATGGAGGAACTTGGAAAAGTGCAGCTACAAATATTGTTACTGAATCTGGTTTAGCAGACGGAACTTATAATGTTAAAGTAAGACAAAATAATATAGCACCATTCTGTGAAGTTGTGGTATCAACAGAAAAATTAGATAATCCTGATAAAGTAAAAGTTACCGCAACAGTAGAACAAGAAATTACGTGTAGTGCAACAGGAACAGAAGTTGGAGCAACTATAAAAGCCATAGGAACAAAAGGAACTTCTCCTTATACTTATGAATTATTTGATAATACAAATACTTCTTTAGGAAATACATTAACAGGAATTACAGCAGGAACTTATACTGTTGTTGCTACGGATAAAAACGGAACAGGTTGTAAGTCAGATCCTGTTACGGTTGTTGTTAATCAGAAGAAAGACATCGAATTTAATTTAACACCACAATATTGTTATGACGGAACTAACGGAACTATCGTTGTTGAAATAACTAATGGAAATGGCAATTATCAAATTAAAATAAATACAGGTACTTGGCAAAATTTAACGCCAACATCAACTACGGCAACAACTGAAACATATACACTTACAGGTTTATCGCCAAAAGAACATACAATTACAGTAAGAGATAAATCGAATTGTGAAGTAAGTGATAAAGTAACTATTTACCCTGAATTATCGGCTACGCATACAGCTACAAATATTAGTTGTAAAGATGGTAAAATTGTAATTATACCAAACGGTGGTGATGCGGATTATAAATATACAATAACACCATCGGCAGGTACTTCAATTTTAGGAGATGAAATAACTGTAAAAAATGCGGATACTTATACGGTTATTGTTCAAGATAAAAATGGCGGTGCAAATGCGTGTCCAGTTGTTTTATCAAACATTAAAATAGATAAAATAACGCCTGTTAAAATTACAACAAAAGCAAATCAACCACAATGTAACGGAAATAAAGGAAGTATTGATGGTAAAATTACTGCAAACACTCGGGCAAGCTCCTTTTACAATTACTTTAAAAGATAA
>CAJKLB_02260 hypothetical protein
ATGGTAAAATTACTGCAAACACTCGGGCAAGCTCCTTTTACAATTACTTTAAAAGATAATTTAAATGCTGTAATAGAAACTTTAACCAATCACACGTTACCAGAATTTAGTTTTAATAATATTCCTGCGGGAACAGGTTACAAAGTAGAAATTACAGATAATCTTACTTGTACAGATATTAAAACATTTGATTTAATAGAATTACCATCAATAGTTCTTAATATTGAACCTGTCTTACCAGATAATTGTACTACAGATATAGCAAATACAGGTTTTGACTTTAATTTTGGAACTTTAACTTTAGCTGATTACGCTCCTTATACTTTACAATACACTTTAGATGGAGATAACGGTACAGGTTGGACAAATATGAATACGCTTACGTCTTCATTAAGTGTAGCGCCACATCCAACACCTGGAGATAATTTATATAGTATAAGAAATTTAGCCCCAGGTTCACAACATACACCAACAATTAGAATTTTAAATGCAGATGGTACTGTACGTTGTGAATTAAAAAATGGTCTTTTTGTGATGCCTTATAGTGTAAATGGTGTAAAAATAGCCATTACAGTAATTGCAGGTGATTGTACAACAGGATATACAGTTACTGTTGAGGCAATTCAAGGAGTTGGTCCTTTTGAGTTCTCTTTAACGCCAGACCCTATTAATCCATCAACAGTTCCAGGTTTTTTAACTTGGTATGATGCTGAAGACCCTACTTTATCAGCAACTAATACAAATGACCCTGGTTCTAATTATAGAAGAAAAATATTTACAAATATAATTCCAGAAGTCGAGTATGATTTTTATGTAAGAGATAAAAGTACTAATTGTATTGCTGAAGCAAAAGATCAAGCAATGACTCCTGCATCAGATTTTGATGTTGCTATAACACCAATAGTTACAAGTCAATCATGTTCGGAATTAATAATGGTGAATTATCATTTAAAATAG
>CAJKLB_02265 hypothetical protein
ATGTTCGGAATTAATAATGGTGAATTATCATTTAAAATAGAAGATACTGATGGCGTTTTAAATGGTAAAGAATTAAAATGGCAATTATATGATGGTCTTAATGATATTCCTTTAGCAGGAATAGATGGTACAATATCAAATACACAAGGATATCCTTTTACATTAAATACAGTAATAGCACCAGAGCCTTCATTACAAGGGTTGTCATCTGGTTTATATTTTATTGTTATTGAAGATGCAAATAACGGTACAGCTCCTAATGTTTGTAAGTGGGGAAGTAAAGATGTCCAAATATTTAAAGGAACTCCTCTTGCTTGGTAA
>CAJKLB_02270 hypothetical protein
ATGTTTGTAAGTGGGGAAGTAAAGATGTCCAAATATTTAAAGGAACTCCTCTTGCTTGGTAACTTAAATAAACTAAAAGATATTACTTGTGCTTCGGCTGGAGAAATCAGAATTGATGACGTAACTGGAGGTTTTGGAGATTATACTTATACGGTTACAGCAATTACAAATTCAACACAAGCAACGCCAATAACAATTGCAACAGGAATAAATACTTTTGATGTACTGTATGCAGATGTAACAGATAAATCTTTAGATGTTGAGGTAACAATAACAGTTACTGATAAAAATCAATGTTCTTTTGAATTACCTAAAGCAACCTTAAAAGTAAGCCAAAGCCCAACAATTAACGCTGTAACGGTAAATAGTTGTGGAGCTGTAAATACTATTGATATTAATACAACAGGAGGTTCTGGAGATTATCAATATTCTATTAATAGCGGAACTTTTAGTACTCTTTTTACACCTGTAAATTCTACGGATAAATATACAATGAATGTTTCTGATGGTTTAAATCAAACATTAACAGTAAAAGATGCAAACGGTTGTACTGCTACTGCTAATTTTGATGTTCATCCTGATATTACTTTTGATATTGATAACATAACAGTACCAAGTTGTAATGCTAGTAATAATTCAGAGGATAATGCAACAGCAACTATAACTGTAAATACAGGTTCAGGAGATTATCAATATGTTTTAGATGGTGTTTTACCAGCTGTAGATATTACAGGAAACACGGTTACTTTACCTATAACTTTAACACCAGGGGATCATACTATTAAAATTATTGATAAACAGAATACTGCTTGTATATTAGAAAAAACATTTACAGTATCAAACCCGATAAAACCTAGTTTTACACACACGTTTACCGATAGTAAATGTGCTACGGATAATTCAGGAACAATAACATTAACAAGTACTGAAGCTTTAACATATACGATAAGCCCGGACCCAAATTCTGCTGGAAGTATTACAACAAATATGTTCTCAGCTTTACCACCAAATACCTATACCGTAACAGGAAAAGGAGCTAACGGTTGTACAACTGAAATTAAAGATATAATAATAACAGAATTTAAAGCAATAACAGTACCTACACCAACAGTAACAGAATTTGCGTGTACAACAGGAACAAATACAAGAAATCAAGCAACGGTAATTGTTGATAAAACAGCCATAACAGAAGGTAGCGGAACTTATACAGGTGTAAAATTTGAATTTACGCCAAACGGACAACCAAGCAGAACCTACAATAACTTCAACAAGTTTTGA
>CAJKLB_02275 hypothetical protein
TTGAATTTACGCCAAACGGACAACCAAGCAGAACCTACAATAACTTCAACAAGTTTTGAATTTACTACGGATAATATTCTAGGTGGAAAAGTTGATATAACTGTTTATGATGACCAAGGGTGTAAAGGAACAACATCAGCAACAATAGCTGCTTTTACACCGATTGCAGATTTATTAGCAATACCAAAAACAGCAATCACTTGTTCAACAAATGAAAGTATTGAAGTAACATTTACAGGAATTGCAACGGAAATTAAAGTCGTAGATGCTAATGGAATTAATTATGATTCAACGCCGACAACAGCATCAGCATCAGGAACAGTATTTACAAATTTACCAGTAGGAAAATACACGATAACTATTAAAAATGATAAAGGTTGTGAATTAACAACTTCTTATACAGTAAAAGAAATTCCTGCTTATACTATTCTTCTTTCTGATAAAATAGATACATCTTGTTTTGGTACAGATTCAGGAAGTATTAAAATTGATGTTGATAATTATACAGGAAATTATGATTATACAATAACAGAAACTATATTAGGAACTGTAAAAACAGGAACAGGAATTACAGCAGGAACACTAAAAGAAATTCCAGGTTTAAAAGCAGGAGATTATACTGTTAAAATATCAACAGGAACTATAAACTGTACAGTTACTGATAAAGATTTTAAAATTGAAGATGCTCCAGATGGAGAATTAAAAGTAAAAGCAGAAGAAACATCAGCAGTAAAATGTATAAATGATCCAAATGCAACAATTACTGTAACCGAAACAAAAGGCGGTTGGGGTCGTTATGAATATCAATTGGAAATAAAAGATGCAATAGGAACAAATTATACTGTTGTAAAAGATGCTTTATCAAATGATATTAATTTTACAACTAATGGAAATAATAAAATATTTACAGGTTTAGCTCATGGAACTTATAAAGTAAAAGTAAAAGATGCTTTAGGGTGTATTTCTGAAGATACGATAATAATTAAAAACCCAACAGAAGTTAAGTTTACAGTAACCAAAGATGATACTGTTTGTGATCCGAATATCGCAGGAAGTATTACTGTTGATTTAAAAGATGCGGTATCAGGATTAGCAGGCGGAAAAGCTCCTTATACTTATACTTTAACAGATGATGCCTCAACGCCAAATGTAAAAACAGTAACTATAACCGATACAGAATACACATTTACAGGTTTATCAAAAGCAAATTATACGGTAAGCGTAAAAGATGCGAATTTATGTGATGGAACTGTAAAAACAGTAGGAAATGATACCGTAGAAATCTTTGATGATATTGTATTTAATGAGCCAACACTTGTTACAGAATTAAAATGTCAAACAGGAACAGGAGTTTCTCCAAATACGAATACAAACGCAGTTTACAATATAAATGTAAGTGGCGGAAGTGGAAACTTTACCTATGGAATTAAAAAAGGTACTGATGTTAAAGTATCAGCAGGAACAACATTAACAAATACAACAACTTTTACAACAAGTGTAGCAGGAGATTATACGATAACAATTACAGATACAGACGCAGCACCAAACTGTACAATAACAAGAGATTTTACAGTTAAAGAATCTGTTAAGCCATATTTTGAAGCAGAAGCAACAACAACGAAGATTTGTTTTGGAAGTTCAACAGGTGTAATTACTATTGATGAAACTGTTAAAGTTGGAATTAATCCTGTAACATATACGATAAACCCTGACCCAAATAATGTTGGAAGTATTGTAACAAAAACATTCTCAGGTTTAAAAGCAGGAAAATATATCGTAACAGGAACAGGAACTAACGATTGTACATTTGTTCATGCTGAAATAGAAATTAAACAAACACCTAAAGTTACAATTGCTACAGATGCAATAAAAGATATTGAATATAGCTGTAGCCCTGAAATTCCAATGGCAACGATAAAAGTTGATAAAAATGAATTGTCAGGAGGAAGTGGGAATTATAATGTAGCATTTGTATATGATAATGGAACGCCAGCGGATACTACAGATGATGTAACACAAGCCGCTTCATCAAACTTTAAATTTACAACAACAAACACTTCAGGAGGAAAAGTTAAAATTATCGTTTCTGATGACCAAGGTTGTTCATCAGCATCAGTAACAAAAACAATTCCAAGCTTTTGCACCGATTTTAGATTTAGAAATAATTGA
>CAJKLB_02280 hypothetical protein
ATGAAGGCTTCTCCAAATTGTTCGTCAATATCTAAAGTCTTTGAAATTAAAGAACCAACAGATGATTTAAGTGTAACAGGAAAAGTTACAACAAAAATTAGTTGTACTGATGATGCAAATGGAACAATTACTGCAACAGCAACAGGCGGTTGGAATAGTTCTTATGAATATCAATTGGAAGATACTTCGGGAACTGCTATTACAGTAAAAGATGCTTTAGGAACAGATGTTATTTATAATTTTGCAAATAACAAAGGCAACAACATTTTTGAAAACTTACCTGAGGGAACTTATAAAGTTAGCGTAAAAGATGCTTTAGGTTGTGATGTTGAATCTGCTGAGGTAAAAGTAGAAAACCCAACGAAAGTAGAATTTGAAGTATCTAAAGATGATACGTCTTGTAATAATGCAATCGGTGGAGAAATTACGGTAACAGGTTCTCGGCGGAACAGGAACTTATACCTATACCTTAACAGATGA
>CAJKLB_02285 hypothetical protein
TTGTGTGTAGGAACAGAAGCCCCAACAAACATAAACCCAATAACAATTAATCCTGATATTGAATTTTCTTTAAAACAAACAAAGAACGTTGATTGTTCAACATCTCCAAATGGAGAAGTTACTGTTACTTTAGTTGATTGGAGTACAACATCAAATTATACATATAGTGTTTTATCTCCATTAAATCCAGGTTCAATATCAGGAGGTAATGTTACGAGTAAAATATTTACGATTGCAATTCCAAGCATAAACACAACGCCACAAACTTATACTGTAATTATTAGTGAAAATGGTTCAACATGTGGGATTGAAAAAGAAATAACCATAGCACCGAAATTAGAACCAATTTTTAAGGCAACTCCTTCAGATAAAATCTGTAACGGAACTGAAACAGGTGTAATTACAATTACTGATGAAGTTTTTAACGGAATTAAGAATGTAAAATATACAATAAGTTTAAATGGTGGAGCTTTAACTCCGACTCAAGAAACTTTTGATGCAGCAACAAAAACTTTCTCAGGTTTACCAAGTAGGAACTTATACAATAACAGGAACAGGAGATAA
>CAJKLB_02290 hypothetical protein
GTGAAAATTGAGCAATTAGATAAAGTTATTCTTAATTTATTAGCCGTAGATATACAAAACGCAATAACTTATAATTGTGATGTAGCAAACCCGACGGCAACGATAACTGTTGATAAAACAGATATTAAAGGCGGAATAGGAAATTACAATGTAGAATTTATATTTACGCCAACAGGCGGAACAGCAGAAGCACCAATTTTAGATTCTACATTTACAACGTATAATGTTTTAGGAGGAACAGTTAAAATTAAAGTTACAGACGACCAAGGCTGTGATTCAGATATAAAAACAGTTACTATCCCTGCTTTTGCACCGATATTACCAAGCGATATTCAAATATCACATACACCAACTTGTGAAGTTGGTAAGCAAAGTATTACTGTTAAATTAGATAATTTAGATCCTACAATAATAACTCCTATTAAAGTTGAAATTGAAAAACCTGATGGAACTATAATTTCACAAGAAACTCCAAGAGCATTAGCTAATACTACAGGAACAGTTTTTAACAATTTACCTGTAGGTATTTATACTGTTTCAATCAAAAACCCAAGTAACAGGATGTGTTACAACAGCGCAATCGTATAG
>CAJKLB_02295 hypothetical protein
GTGGTTATAGGTGTTCAAAAAGGAAATTCACAAGAATTTTATACAGGAGAGTATGAATATGAAGTTTTAGATTCAGTAGGAAATTCATTAACACCTAGTCCAATAAAAGCAAATGTACAAGCAGGAACAACAAACCCGCTTAAAATTTCAGGTTTAAAAGCAGGAAGTTATGTTGTTAAAATTACAGATGTTGATAATGCTACAGCGTGTAGTTTTACATCCGAAGTATTTACAATTGAAGATGCTCCAGATGGAAAATTAGAAGTAACAGCAGATATTTCATCAGAAATAACTTGTACTAACGATAACAATGCAACAATTACTGCAACAGCAACAGGCGGTTGGGGAAGTAATTATGAATATCAATTGGAAGATAATTTAGGAAATACTATTACAGTAAAAGATGCTTTAGGAGCTGATGTTATTTATGATTTTGCAAATAATAAAGGCAATAACATCTTTAAAAACTTACCTGAGGGAACTTATAAAGTTCAGGTAAAAGATGTTTTAGGATGTGACAACGTATATTCTAAAGAGCAAATTATAGTAAACCCAAAACCAGTTACTTTTAAAACAGAAATGATTGCAAATATTTGTTCAGATACAAAACCAGCAATTACAGTAACCGCAAAAGGAGGTTCAGGAACGTATATTTATACATTAAAAGATAAGTTAGGAAATGAAATAGAAAGTATTACAAAAACGGATACTGAATATACTTTTGAAAATTTATCTGTAGATAATAACGAAAATTATACGGTAAGCGTAAACGATGTAAAAGGATGCGTCGGAACTCCTGAAACAGTAAATGCAGATGTTGTAACAGTTTATCCTGATATTGCTTTAGGCTTAACTCCAGGTAAATTAACTTGTATTCCAGGAAGTGAAAATGCAGAGTATATCATAAATGTAACAGGCGGAAGTGGTGATTTCGATTATTCAGTTGTTGATAAAAATGATGTGAATAACACAGTTATATTTACAACAGGAACAAATCCTCCAACTTTTAGTATCAGTAAAGCGGGAAGTTATAGCGTAACTATTACAGATTCAACAGTAGCATCTTGTAATTCAATTACAAAAGATTTTATAGTTGATGATAAATTAGTACCAGATTTTGAACCACAAATACTTGTAAATAATATTTGTAACGGAAGTTCTGATGGTGTTATTTATATTCCAAACGGAGCTAATCCTTTAACATATACGATAAATTCAAATCCAAGTAATAGGTTTCAATTCAACAACAAATAA
>CAJKLB_02300 hypothetical protein
ATGGGAACGGTAACTGTTACAGATGCAATTAATGGCGGAACAGTTCCTGGAGGCGTTCAAAATATTAACAGAATCGTATTTGTGTACGATAACGGAACACCTTTAGATGCTACGGATGATATTGAACAAGATGAAAATGACTTGATCTTTAATATTGTTAATAATAATAATGATATTAAAGCAGGAACTGTTACAATTACGGTTTACGATGCACAAAATTGTTCATCAGCAACAACAACAGTTGCTATTGATGCTTTTCAAAAAATAGCAGAAGCAGAAATTAAAACAACTCAGAAATTAGATTGTACCAATAAAGAAACAATTACTGTAAAAGCAAATCATGATATCGCAAACCCTAATATCGCAAACTTAATTTATACGATAAAAGGAACGAACACAACTTATGATGAGCAAGAAACAATTGTTTCTGCAACAGGTATTGCAACATTTACAGGTTTAGATACGGATGTTTATACCATAACAATTACAAACCCAGACAACAGGTTGTGTATTTACAACAAGTCATACTGTAAAAGATGA
>CAJKLB_02305 hypothetical protein
ATGATTTCAGGCTTAACTGCAGGAACTTATAAAGTAAAAATAACGATGACCGATACTCCTGGATGTGAGCCTTTATCTAAAGATTTTACGATAGAATCGCAACCTGAATTAACTTTAGATGATAGTATTGTAACGTTTATCAGTTGTAATTCGGTGAAGGAGCTATTATTTTAA
>CAJKLB_02310 hypothetical protein
GTGAAAGGAGTAAAATTAACTGTGAAAAATGAAGTTAAAAATAATGTTTGTGAAGGTGAAAAAAATGCGAGTATTGAAGTAAACGTAATTGGTGGCGGGCAAACGCAAGACACTTCAATAAGAACGTACAGTTATATTTTAAAATACCCGACTGAATTAGGTGGATTAGAATTAGAGCAAACCTCAAATATTTTTACAGGTTTACAAGCAGGAAATTATCAAATAAGAGTGATTGATAATAAATACGGTTGTACCACAGGAGCTTTTAAAAATGTTAAGGTTGAAATTAAAGATCCTAATAAAGTAATAATATCATCTGTAAATATTACAGAAGATATTACTTGTGAGAATAATTCAACAGCAAGCGTTGAGGTTACAGCAGGTGGCGGAAAAGCACCATACGAATTTAGTACCGATGGAATTAATTATACAGCATCAGCAAGTACTACTTATACTTTTACAGGGCTTAACCCAGGATTAAATACATTTTATGTAAAAGATACTGAGCAGTGTGTAACAACAACAACCGCTACAATTGCTGAATATGTAGATTTAGAAGCAACTTTAAATGTAGTTTCAGGTTTTATTACTTGTAAAAATGATAGCAACGGAGTGTTATCGGCAACAGTAACAGGTGGTTTTGGAAATTATGAATATCAATTATTAGCAGGAAATGGTGTAGCAATTACAGGAGTTTGGCAAACATCAAATACTTTTTCAGGCTTAACACCAGACAACCTATAA
>CAJKLB_02315 hypothetical protein
ATGGAAACCATAAAAGATCACGAAATAAAAGAACCTGAAGCGTTAATTCCTGATGTAAAAGTTACACAACATGTAACCTGTAATGGCGGAAACACAGGTGTTATTACAGCATCGGCAACAGGTGGAACTAAACACTATGAATATAATATTGTTTCAGATCCCGGAAGTCTTGAATATCCTGCAAATAAATTTGTTCAAGATGGCGAGTTTACAAACTTAAAAGCAGGTACATATTATGTAACAGTAAAAGATGTTAGAGGTTGTACACAAGCAGCTATAGAAGTAACTGTTAAACAACCAAATAATATAGATATAACCGCAGTAGCGATAACTCAACAAGTTTGTATTTATGATGCAACACCAACAATAACAGTTAATGTTACAGGAGGAACACAGCCTTATTACATCAGTATAAATAATGATGAATTGCTAGTTCCGTATTCTTTAAATCAAATTACATTAGGTAAAGATGAAGGAATTGAAGCAGGAAAAAAGTATTCAATTAGCGTTCGAGGAAAAGATAAAGGTTGTTCAGTAGCAACATTAGATATACAAGAAACAACAGCAGCTATTAGTTTAGATGTAGAAGCATTTTCTAATTATACTTGTGATTCCGGGAATTTTATCAAAGCCTTTGTTGCTGATAAATATAAAGATGATGTAATTTTTACTTTAGATAACGGTATAAATGCTCCTTTAACTAATACAACAGGTGAATTTATAGATGTAGCACCAGGCGATGGTTATAAAGTAACGGCAACGCATACCGCTTCTATTTGTACAGAAACTTCTACGGATGAATTTGATATTCAAGACATTCAGGCATTAGCAATGACTATTGACGATTCGCAGAAGAATAAATTAATCGCCAATGTTAATTTCGGTTTACCGCCATATAATTTCACTCTTGACGGCGTAGATTATGGACAAGACAATGAGTTTACCATTTTACAAACCAAAGAATATGAAATTAAAGTAACCGATGCTAGAGGTTGTGAGGTAATATTACTTGTAACAGGAAGATATGTAAGTATAAGCGTATTGAACTTATTTACACCAGATGGTGATGGAATTAACGATTTCGCGTATCCTTTAGAAGTAGAAAATTATCATAATATAAAAGTGTATATCTATGACCGATACGCTCGTAAAATTCAAAACTACCAAGGATTAACTCAAGGATGGGATGGAACTTACCAAGGGAAACCATTACCAGCAGGAGATTATTGGTACACTATTTATTACAATGAATTATCAGGAGAAGAGAAAAAATTAATGGGTCACTTTACTTTATACAGATAA
>CAJKLB_02320 Cell surface protein SprF
ATGTCTGGTATTGGCTCGGAATTTAAGGTTCGATTAAATGGGGTAAGTCAATGGCTTGGGGTTAAAGAGTCTCCTGATACACAATCGTTAATTATAGATGCCCGTTTGGCAGAGCGTTTTGGTGGTGGTATAACTGTTTTTAATGATAAAAATGGGTTTACAAGTCAAAAAGGAATTAAATTATCATTGGCAAGTCATTTAACGCTAAGCCAATTTCACGATAGTTTTTTATCCTTCGGATTAACCTATAATTTTGTACAATTTGGTATTGACACCTCTCAAAATAATTCAGGGCAATTTGTATCAAATATATCAGAAACAAATTCTAATTTTGATGTTGGGCTGTTGTACCGTTACGAACGTTTTAGTATTAGTGTAAACGCAAATAATATTTTAGATAAAAAAATAGAGAATTTATTAACAAGTGAGCCTGAATCTTTAGGGCGTTATACACTTTATACTTCCTATGTTTTAGCCGTAATTAGTAATAAGATAGAAATAGAGCCCTCTATATTTATAGAATACTATGAATCTGACAAAAGATCAAGAACAGATTTGAACGTAAAGGTTCGAAAAGGTATTTATGATGGTTATGTTTGGGTAGGGGCAAGTTACACCTCATTAAATGATCAAATATTTAAGCCTCATGCGATTGCACCTTTAGTAGGTTTAAAAAAGAATAATTTATATATGTCGTACGGTTTTAGTATCGATTTAAATAAAACACAAAATTTTAATTACGGAACACATATGATAACCCTTGGTTTTGATTACGATAGACGCCCAAGTTTAGCTAGATGTACCCAAAAAATGATTATTTTTTAA
>CAJKLB_02325 Pseudouridine synthase
ATGGAAAATCAAAATAAAGTTTCAGTAAATCTTAATAAATTTATCAGTAGTACCGGGTTATGTTCTCGTAGAGATGCTGAAAAATATATTAGATCAGGTAGAATTACCATCAATAAAAATGTAGCACAATTAGGAAATCGAGTTTCTAAAGGAGATGATGTTCGGGTTGATGGCCGACGTTTAATAGTAAAAGAAACGATACTTTATATCGCTTTAAATAAACCCGTAGGTATTGTTTGTACGACCGATAGTCGAGAAAAAGACAATATTGTAAAGTTTGTGGGGCATCCCGACAGATTATTTCCGATAGGTCGTTTAGACAAACCATCCGAAGGATTAATTTTTTTAACCAACGATGGCGATATTGTTAATAAAATTTTAAGAGCAGGAAACAATCACGAAAAGGAATATATTGTTACTGTTGATAAAAAAATAACTGACGAGTTTATTGCTAAAATGAGTAACGGAATCCCGATGTTAGGAACAGTAACTCAAAAATGTAAGGTTGAAAAAATAACAGATTTTATCTTTCAAATTACCTTAACTCAGGGTTTAAACCGTCAAATTCGTAGAATGTGCGAATATTTAGAGTACGAAGTAACTAAGTTACAGCGTAATCGTATTATGAATGTTGGTTTAGGAAACTTAAAACCTGGAGATTGGCGCGAGTTAACCGAAGAGGAAATGAACGAAATTAATCAAATGATTTCAAGTTCGTCTAAAACCGAAGAAGCTTCTGATTTTAAGAGTGATAAATTGAAACAAAGCAAGCTAGCAAGGGAAGAAAATCAAGCGAGTAAATCAGGTCAAGCAAGTAAATCAGGTCAAAAAGGGCAGGCAAAACAAGCGAAAAAAGCAAAGAAAAAAGAGCTAGTTAACAAAAAAAGTGCTGCTTTTAGAAAGAATTCTCCTAAAACCATACGAACTGTAAAAGCAAGTGCAAAAGGAAAATCGGCAAGAAGACGTAAATAA
>CAJKLB_02330 Queuine tRNA-ribosyltransferase
TTGAAACACCAATTTTTATGCCGAGTAGGAACTGTTGGTACAGTAAAAGGTGTGCATCAATCCGAACTAAAAGATGAAATAAACCCAGATATTATTTTAGGAAACACCTATCATTTATATTTGCGTCCAAAATTAGAAACTTTAGAAGCCGCAGGTGGTTTGCATAAGTTTATGAATTGGGATCGCAATATTTTAACTGACAGTGGTGGATATCAAGTATATTCATTATCAGGAAGAAGAAAAATAAACGAAGAAGGAGTAGTCTTTAAAAGTCATATTGATGGTTCTTCACATTTTTTCTCACCAGAAAATGTAATGGAAACTCAGCGTACTATTGGTGCTGATATTATCATGGCTTTTGACGAATGTACGCCATATCCTTGTGATTATAACTACGCAAAACGTTCTATGCACATGACGCATCGTTGGTTGAAGCGTTGTGTAAATCACTTAGAAAAAGTACCTTTCAAATACGGGCATAAACAAGCATTTTTCCCGATTGTTCAAGGAAGTACTTATAAAGATTTAAGAAAACAATCTGCAGAATATATCGCATCCGTAGGAGCAGAAGGAAATGCCATTGGAGGATTATCAGTAGGCGAACCGACCGATGAATTATACGCAATGACCGAAGTTGTAACGGCTATTTTACCTGAAGACAAACCTCGTTATTTAATGGGAGTTGGTACGCCAATTAATATTTTAGAAAACATCGCACTAGGTATTGATATGTTTGACTGTGTAATGCCAACACGTAACGCTCGTAATGGAATGTTATTTACCGCACACGGGTCTATTAATATTAAAAATAAGAAGTGGGAAAATGATTTTTCTCCTATTGATGACATGGCAATTACCTATGTAGACACTATGTATTCTAAAGCATATTTACGTCACTTATTTGCGGCAAAAGAAATGTTAGGAAAGCAAATTGCTTCTATTCATAATTTAGGATTTTATTTATGGCTTACAAGAGAGGCTAGAAAGCATATTATTGTCGGCGATTTTGTACAGTGGAAAGATAAAATGGTCAAACAAATGGATAACCGTTTATAA
>CAJKLB_02335 Permease
TTGAAGATACTTGATTGGTACATATTAAAGCGTTTTTTGGCAACATTTCTATTCACCTTATTAATATTAATACCTATTGCGGTAGCTATTGATATTGCCGAGAAAATAGACAAGTTTTTACGAGAAGAAACCTTAACATTTTTTGAGGTTGTAAATGATTATTATGTGAATTTTATTATTTACTACGCCAATACATTTATGCCCTTGGCATTATTTATTGCGGTAATATTATTTACCTCAAAACTAGCAAACAATACCGAAATTGTAGCGATAAATGGATCGCAAGTATCTTTTACCCGATTTTTATATCCTTATTTTATAGGAGCAACAATTGTGTGTTCGGTGGCTTTATTGATGAATCATTTTTTTGTGCCATCGAGTAGTAAAACCAGAAAGAAGTTTGAAAGAACCTATTTAAAAAAGCGAAAATATTCCGATCATACCATTAGAGAGTTTAGTTTACAATTAAATGACAGTACGTATATTTATCTTCAAAGTTTTGATTTAAAAAGAAATACAGGCTATAATTTTACCACTGAAATTTATGATGGAATTCAATTAAAACAGCAACTATCGGCCGATAATATTAATTGGAGTGAAAAAGACAGTACTTTTAAGCTTTATAATTGGAAGTTAAGAAAAATTTTCAAAGCCCGTGACAGTATTTTTTCAGGAAACAATGTAGATACCACCTTTGCTTTTACCCCTAAGGACTTTAACTATAAAAATGTAATGGCGCAAGAAATGCGAACACCGGAACTAATAGAATTTATAGAAATGTCTAAAAATAGAGGTATTAAGAACTTAAATATGTATTTGGTTGAACTGTATAAACGTACCAGTTTACCAATAGCCTGTTATATTTTAACCTTAATTGCGGTAGGCTTGGCATACAAGAAAACTCGAGGAGGAATAGGAGCTAATTTAGCGTTAGGTATTTCGTTAATGTTTCTTTATGTATTCTTTTTAAAGGTTGCAGAGGTACTAGGAGCAGTGGCAGGAGCAAACGCCTTGCTAAATGTGTGGATACCAAACATCGTTTTTGGTTTGTATTCACTTTATTTATATTTAAATGGAAGAAAATAA
>CAJKLB_02340 Permease
ATGGAAGAAAATAAGTTAAAAAACTATCTTCATTTACACTTCATTGTATTTATTTGGGGTTTTACCGCCATACTTGGTGCGTTAATTTCAATAGATTCAGTACCCTTAGTTTGGTATCGAATGTGTTTGGCGGTGGTTTTTATAGCTATTTATTTTCTTTTTCAGAAGATATCCTTTATAGTTGATAAAAAAGGACTTTTAAAATTTGCTATTTCAGGCGTAATTATTGCCGTTCATCGGGTTACTTTTTTTGAAGCGATAAAGGTTTCAAACGTATCGGTAGCCTTAGTAACTATGAGTACAGGCGCTTTTTTTGCAGCACTTATTGAACCCTTATTTTTTAAACGAAAAATAGCCACTCTCGAAATTGTATTAGGCTTGCTAATTATAGGCGGTTTATACCTAATTTTTAATTTTGAAAGTCAATATACCTTAGGAATTATATACGCCTTGATATCTGCTTTTTTATCGGCATTATTTGCGGTTTTAAATGGCATTTTTATCAAGAAATATGAAGCAAATATTATTTCATTTTATCAATTATTATTTGGTGCTTTAGCCATCACTTTGTATTTGATTTTTACCCAGAAATTTACTGTTGATTTTTTTCAGATACCAACAAACGACTGGTTGTATTTACTTCTTTTAAGTAGTATTTGTACGGCATATGCGTTTATTGCATCGGTAAAAGTGATGAAATACATAACGCCTTATACGGTGATGTTAACCATAAATTTAGAACCTGTTTACGCTATTATTTTAGCCTTAATAATATTTGGTGAAAAAGAACAAATGAGTGCTGCTTTTTATTACGGAGCAGTGGTTATCTTACTAATTGTTTTAGCCAACGGTATTTTAAAAAACAGGAGTGAAATAAAAAAGAAATTCACTAAAAAATAA
>CAJKLB_02345 Acetyl-coenzyme A carboxylase carboxyl transferase subunit alpha
ATGGAATATTTAGATTTTGAACTACCTATAAAAGAACTAGAAGAGCAGTTAGTAAAATGTATTGCTTTGGGAGAAGAGAGTGATGTTGATGTTACAGAAACGTCTAATAAGATTGAACTAAAATTAGCAGAAACCAAAAAAGAGATATATAAAAATATAACCCCTTGGCAGCGTGTACAATTATCACGTCATCCAAACCGTCCTTATACTTTAGATTATATTAAGGCTATTTGTGGCGATACTTTTATGGAATTACACGGTGATCGTAATGTAAAAGATGACAAAGCGATGATTGGTGGTTTAGGTAAAATAGGCGATCAGTCGTTTATGTTTATTGGTCAGCAAAAAGGATATAACACCAAAACACGTCAGTACCGTAATTTTGGTATGGCAAACCCTGAAGGATATCGTAAAGCGTTGCGTTTAATGAAAATGGCAGAGAAATTTGGTATTCCTGTGGTTACTTTAGTAGATACTCCTGGAGCATATCCTGGTTTAGAAGCTGAAGAACGTGGACAAGGAGAAGCAATTGCTCGTAATATTTTAGAAATGACCCGTTTAAAAGTACCTGTAATTACCATTGTTATTGGTGAAGGAGCATCAGGAGGTGCTGTAGGTATTGGTGTTGGAAACAGGGTTTATATGATGGAAAATACCTGGTACACGGTAATTTCACCAGAATCTTGTTCTTCTATTTTATGGCGTAGTTGGGAGTATAAGCAAAAAGCTGCCGAAGTGTTAAAATTAACGGGGGAAGATATGAAGCGATTAGAATTAATTGACGGAATTATTGAAGAGCCATTAGGAGGAGCACATGCTAACAGAGAAGGCGCATTTAAAGCGGTACAAGCACAAATAATAAGTGCTTTTGCTGATTTAAAAGATTTAAGCGAAGCAGAATTAATTACCCAACGTATGGAGAAATACGAAAAGATGGGTGTTTATAATGAGAAATAA
>CAJKLB_02350 7-carboxy-7-deazaguanine synthase
ATGTGGAGTTTAGATTATATTACAAAACAACTACAGGATCACGGCATGAAAACACATATCGAAACCTCAGGAGCGTATGCTTTTTCCGGTGTTTGGGATTGGTTTTGCTTATCTCCTAAAAAAACAAAATTACCTACAAAGGAATGCTACAAAGAAGCCGATGAGTTAAAAATGATTATTCATAATAAGAATGATTTTAAATTTGCGGAAGAACAAGCTGATAAGGTTGGCAAAAAATGCCAATTATTTTTACAACCTGAATGGAGTAAAAAAGAAGAAATGACTCCGTTAATAATAGATTATGTGATGAAAAACCCAAAATGGCGCATTTCGTTACAAACGCATAAATTTTTAAATATTCCTTAA
>CAJKLB_02355 hypothetical protein
ATGAAAAGTATAATCAAACCATTAATAATCGCTTTAATATCAGTAGTATTCATACAATGTGAAAATAGTAAATATGATATTTCTAAAGGAAAAGTAGGTGAATTAACCAAGTAA
>CAJKLB_02360 ZIP family metal transporter
ATGAGTTATATATTATTAATTATTGCCGTTTTAATTGGCGCTTTGCTCGTTTTAATATTAAAACCAAACAATAAACACGTTCGATTATTACTTGCCTTTAGTGGTGCTTATTTGTTATCGGTAACTATTTTACATTTACTTCCCGAGGTTTATATGCACACGCACAATGCTAAAAAAATTGGAATTTTAATTTTGGTTGGTATTGTTATTCAATCGGTATTAGAGTCTTTTTCAAAAGGAGCTGAACACGGGCATATTCATGTACATTCCGATAAATCACAATTTCCGTGGTTGTTGTTTATTAGTTTATGTATTCACGCATTTTCGGAAGGCTTACCAATACATCATGTCGGCGATAACTTGCTAGGAGCAATTATTGTGCATAAAATTCCGATTGCTATTGTTTTAACCACCTTTTTATTACAAACAAACTACAGTAAAAAAACAATTATTTTATTTTTAAGTATTTTTGCGTTTATGAGCCCGTTAGGTGTTTTAGTTTCTGATAAACTAGCTTTTTTTAGCGATTATCACACAGAAATTACCGCTTTAATTATTGGGGTTTTTCTGCATATTTCAACTATCATACTTTTTGAAAGTTCAGAAAATCATAAATTTAATTTAAAGAAATTTACAGCAATTATTTTAGGTGTTTTACTTACTATTTTTACGCTTTAA
>CAJKLB_02365 Methyltransferase
ATGTATTTTTGCAGACCTTTTATACTTATGAAAACAACAGACTGGTTTACCTCGTGGTTCGACACAACTTATTATCACACATTATACAAGCACAGAAACGATGCCGATGCACAGTTTTTTATGCGCAATATAACAACATTTTTACAACTCCCTAAAACAAGCCATATTGCTGATTTAGCTTGCGGTAAAGGACGACATTCGCTTTATTTAAACTCGCTTAATTACAAAGTAACAGGTGGTGATTTAAGTAAAAATAGTATTGAATATGCCAAACAGTTTGAAAATGAAACACTCAATTTTGAAGTTTGGGATATGCGAAATGCTTTAGAAAGTAAATACGACGCTATTTTTAATTTATTTACCAGTTTTGGCTATTTTGATGATGATATACAAGATATTGCTATTCTAAAAAGTGTTAAAAATGGCTTAAAAAAGCAAGGTGTATTCGTTTTAGATTTTTTAAATGTTGAAAAAGTAAAAAAATCATTGGTTAGTGCAGAGGTAAAAACCATTGATGGCATTGAATTCAATATTAAAAGAGAAATTAAAGATGGTTTTATTTTAAAACACATTTCATTTATTGCCGATAAAAAACAACACAATTACACTGAGCAGGTAAAATTTTTAACCCTTGATAAAATGGAATTGTATTTTAAAGAAGTCGGCTTAAAATTAAAGCATGTTTTTGGTGACTATGCTTTAAATGAATTTGATAAAAACACTTCGGATAGATTAATTTTGATTGGAGAATAG
>CAJKLB_02370 DNA methylase
ATGGAGAAAGATTTTAAAATGACTGCCGTTACGATGGCAGGTTTAGAAGGTGTACTAGCAGATGAACTAAGAAAGCTTGGTGCCCAAGAAGTTAAAGAAGGAATACGTAATGTTTCTTTTAAAGGAGACACGGGTTTTATGTACAAAGCAAATATTGCGTTGCGTACAGCAATTCGTATTTTAAAACCAATTAAAAAAAGTAAAATTTTTGATGAGGAAGATTTATACGAGGCAATTCAACGTATAAAATGGGATAAATACATTGACGTTGATGGAACTTTTGCTATTGGAGCGGTTGTAAATTCTAAGAATTTTACAACAAATTCACATTATATCAGTTTAAAATCAAAAGATGCGATAGCTGATTATTTTGTGAATAAATATAAAAAGCGCCCGAATGTCGATTTAAAACACCCTGATGTTAAAATTCACATACATATTCATAACGAATGGTTAACAATTTCGTTAGATTCTTCCGGTGATTCACTACATAAAAGAGGCTACAGAAGCGCTACGAATATTGCGCCAATCAACGAGGTTTTAGCAGCAGGATTAGTATTGTTATCGGGGTATAAAGGAGATGAGAACTTTATTGACCCAATGTGTGGTTCGGGGACTATTTTAATTGAAGCAGCAATGATTGCTAATAATATTCCGACAAATATTAACCGTAAGCATTTTGCTTTTGAGGGTCGGAAAGATTACGATGAAGAATTGTATTTTGTAATTCAGGATGCTTTATTGAAAAAAATTACAAGCTCTCATTTTAAAATAATGGGGTTTGATAAAGCACCTTCGGCAGTTACCAAGGCGAAGCAGAACGTTATTAATGCTAATTTAGAAGAATTTATAGGAATTCACCACGTAAACTTTTTCAATTCTAAGAAAGAGGTATTTGGAAACACGACTATTTTATTTAATCCACCTTATGGAGAGCGTTTAAATATTGATGTTGAAGAATTTTATAAGAAAATTGGAGATACTTTAAAGCATAATTATCCAGGTTCAATGGCGTGGTTAATTACTTCAGATTCGCAAGCATTAAAACATGTTGGTTTACGAACATCAAAAAGAATACCGCTTAAAAATGCCGATTTAGATTGTCGTTTTGTAAAGTATGAACTTTATGAAGGAAGTAAAAGAATAAAGAATGATTCTGAAGATGAAAGAGAAGTAGAAAATACAGACGAAGAAGAATAA
>CAJKLB_02375 NAD(P)H dehydrogenase
ATGAAACATGTTTTAATTATTAACGGACACCCAGATAAACAGAGTTATAATTACGCATTATCCGAAGCTTATTTAAAAGGTGCTAGTAAAACAACGGCGGTTTTATCTCAAATTAATATTGCTGATTTAGATTTTAACCCGAATTTAGCCTTTGGATATCGTAAAAGAACCGAACTAGAGCCCGATTTATTAATCGCTATTGATAAAATAAAAAAAGCAACACATATCGTATGGATATTTCCGATGTGGTGGCAAGGCTGTCCTGCTATTATGAAGGGTTTTATTGATCGTACATTTTTGCCTGGTATTACCTATCAACCTATAGAAGGAAAACCATTTCCTGAAAAATTATTAAAAGGAAAATCGGCAAGAATAATTATTACAACCGATACGCCTCGATGGTATGATTTTCTAATTATGAAAAGCCCGACCCTACGTCAATTTAAAAAAGGAACTTTAGAATTTTGTGGTATTAGCCCTGTTAAAATAAGCTATATTTCGCCTATTAAAAACTCTAGTGTTTCGTTTAGAAACAAATGGATAGAAAAAATAACCTTGTTAGGTGAACAATTAAAATAA
>CAJKLB_02380 hypothetical protein
ATGGAATTTGTCTGGTTTGGAACTATTTTATCTATCACATTATTAATTATTGGGCTTTATAACGCCACTTTATTGCCTAGTGAAAAAGGGTTTTACGCATTTGCCTTTTTATTGGGTATTTTCGGAGCTATTACTGTTCAAAAGAATACGAGAGACAATTTATTTATTGATAAAAACCAAAAATAA
>CAJKLB_02385 hypothetical protein
ATGCTTTTAAATGAAAAAGGATATTATTTTACCGTGTTAATGTTCGGACTTTTTGCAGTAGTTTCACTTCAAAAAAGCGTTCGAGATAGAATTGAGGGATATCCTGTAACAGATATCTACTATGGAATTTGTCTGGTTTGGAACTATTTTATCTATCACATTATTAATTATTGGGCTTTATAA
>CAJKLB_02390 Fumarate hydratase
ATGAACAAATCAGATTTAATCGATGCAATGGCTGCTGATGCAGGAATTTCTAAAGCTTCTGCTAAACTTGCATTAGACTCTTTAACTTCTAACGTTACTACTTCTTTAAAAGTCGGAGAAAAAGTTGCTTTAGTTGGATGGGGAACTTGGTCTGTTTCTGAAAGAGCTGCTAGAACTGGTAGAAACCCTCAAACAGGAAAAGAAATTCAAATTGCTGCTAAAAATGTAGTAAAGTTTAAGGCAGGTGCTTGGTTTAAGCGATTCTGTAAACAACTAAGAATTTTTCTTAAAATATATTTTAAAACAGCATTTAGGCAACTAAATGCTGTTTTTTTTGTTATTGATACTAAAAAAGCGCAAGAAAAAGATCAAAAAACAAGACTTCGAAACAACTAA
>CAJKLB_02395 Methionyl-tRNA formyltransferase
ATGTTGCCAAAAACAGTTTGGGCAATGCCTGAATTTGGTACTTTTAACCTGCACGCTTCTTTATTGCCTGATTATCGTGGAGCTGCTCCTATTAATTGGGCTATTATTAATGGCGAAACAACTACAGGTGTTACTACTTTTTTTATTGATGATAAAATAGATACAGGTGAAGTTATTTTACAAAAATCGGTAGCTATTAAAGAAGATGAAATTGTTGGGCAGCTACACGACCGATTAATGAATTTAGGTGTTGGTTTAGTTGCTGAAACCCTAGATTTAATTGCCACTGGAAATGTTCCTACGACAAAACAACCCGAATTAGAAGAAAAGCCTGCACATAAGCTGTTTGCTGATAACTGTAAAATAGATTGGTCTAAATCTTTAAATGATATTTACAATCATATCCGTGGATTAAATCCATATCCTGCCGCTTGGACAAGCATAAAAAATGGCGAAACAGAAATTTCAGCTAAAATATACGGAACAACAAAAGAATTTGCCGAGCATGATTTAGCCAATGGAACTCTTGTAACTTCTAAAAAAGAATTGAAAATTGCGGTCAAAGATGGATATCTTATTATTAATGAAATTAAAATTTCAGGTAAAAAATTAATGGATGCTAAAAGTTTATTAAATGGTTTTCAATTTTCTGAAGATGCAAAAGCGCTGTAA
>CAJKLB_02400 hypothetical protein
ATGAGAGATTTACGAATCGTTTTTATGGGAACACCCGATTTTGCGGTTACCATTTTAAAACACCTTATCGAAAATGATTATAATGTAGTTGGCGTAATTACCGCGGCAGATAAACCTGCTTGGTAG
>CAJKLB_02405 hypothetical protein
TTGCGTTTATACGGCGGAGTTTTTGAAAATCCTGTAAAAATTGATGAATTTTATATCGCCAAAAAAACAGGCATTACCTCCTGGCAAGTTATTAAAGAATTAGAACGAATGCTTGAAAAAAATATACTTGAATATAAAAAAGCAAATGATAATTCTGAATTATTTTTTTTACAGCCAAGAGAAGATGATAAAACAATTAATAGGGTTTCAAAAAATATTGAGCTGTATTTAGCTCAAAAAAAGAAAAAACAGCAAGATTTAATTCATTTTTTAAAAAATAATGACGTTTGTAGAAGCGTGCAATTATTAAATTATTTTAATGAAGAGACTACTAATAATTGTGGTATTTGTGATGTTTGCCTACAACATAAACAAACTTTTTATATCAATCCTAAGCATATTATAGCGCTTTTTGATAAAGATAAAAAAGAAGGGTTAACTGTTTGTGAAATCTGTACCCGACTACATGAAAAACAAGCAAACATTTTAATACTTTTACGAACGCTTTTATCCGAAGAAAAAATTAGCGTTACTAACAATAAATATTTTTTACTATAA
>CAJKLB_02410 hypothetical protein
TTGTTACCTACGGGCGGTGGAAAATCTATCTGTTTTCAAATTCCTGCTTTAATTAACGATGGCGTTTGTATTGTTATTTCGCCACTAATTGCCCTAATGCAAGACCAGGTAGATAGCCTTGTTAATAAAGGTATAAAAGCAACAATAATTCCTTCAGGAAGTTCTCAAGACGAAATAATTACACTTTTTGACAATATTCGCTTCGGAAAAACGAAATTTTTATACATTTCTCCCGAACGTTTACAGTCGCGTTTTATTCAAGAAAAGATAAAACAACTAGCTGTTAATTTAATTGCCATTGATGAGGCGCACTGTATTTCAGAATGGGGACACGATTTTCGTCCTTCGTATCAAAATATTGCTATTTTAAAAGAACTGCAACCAAAAGTTCCTTTTATCGCCTTAACAGCAACGGCAACTAAAAAGGTGGTGAACGATATTATTGTTTCGTTAAAACTTGATACCCCTAAAATTTTCAAAAAATCTTTTTATCGAAAAAATTTAGCCTATCAAATTTTTCAAACCGATGATAAACTTCGCAAACTAAATCAGATTTTTACCAAAACAAAAGGTTCGGCAATTGTTTATGTAAATTCAAGAGCCAAAACAAAAAATATTGCCGACTATTTAAATGCGAAAGGATTTAAGAGTTCTTTTTATCATGCAGGCTTAACAATTCAAGAAAAAGAACGTGCTTTTGATAATTGGATGACCGAAAAAACACCCATTATAGTAGCCACAAATGCCTTTGGAATGGGAATAGACAAGCCAAATGTGCGGGTGGTAATTCATTTAAACCTTCCTGGATCTATCGAAAATTATATTCAAGAAGTCGGGCGTGGCGGACGAGACGGAAACAAAGCTTTTTCAGTAGTTTTAAACAATCAGAATGACCTCAAAAAAAGTACTGATTTATTAGAAAAATCACTTCCTAATATTGCTGATATAAAATTAGTTCATCGAAAATTATATCAGCAATTTCAAATTACAAAAGGCGAATTGATTGAAACAGCTTTCGATTTTAATTTTCTAGAATTTTGTACAAAATATAAATTTACTTCTAGTAAAACACATGCTGTTCTACAACTATTAAATAGCAACGGAATTATTGAATTAAATGCCAATTTTCAACAAAAATCAAGCATTCATTTTATCGTTTCAAGCAAACAAGTGGTTTTATATTGGCAGCAAAATCCAGACAGCAAAAAATTTTATACAAACACTTTTGCGTTTATACGGCGGAGTTTTTGA
>CAJKLB_02415 ATPase
ATGCAACAAAAAATAGTTTTAATAGGTGGTCCTGGCACAGGCAAGTCTTCAATTTTAAACGAGTTTATAAATCTTGGTTATAATTGCATGCCTGAAATTTCGAGAGAAGTAACGCTAAAGGCCAAAAAAGAAGGAATAGAGCAATTGTTTTTAGAACAACCTTTGCTTTTTAGTGAAATGCTACTACAAGGTAGAGAACAACAATATTTAGATGCTGAAAAAAACACGGCAGATGTCATTTTTTTTGACAGAGGAATACCGGATGTACATGCGTATATGAATTATTTAGGAAACGAATATCCGCCTGTTTTTAAACAAAAAAGTGGGCAATACTTATATACTAAAGTATTTATGTGTCCGCCTTGGGAAGGTATTTATGAATCTGATAATGAACGATATGAAACCTTTGAACAAGCGGTTGAAATTGATCGTTTTTTAAAAAAATCATACCTAGAAATTGGTTATGAAATTATAACTGTTCCTTTTGGAACTGTAAGGGAACGCTGCGATTTTATTTTACAATCGATTTAA
>CAJKLB_02420 hypothetical protein
ATGTCAGATAGAGAAGCATTTTATATTAAATTGAAAGGACAATTAGAAGACACAACAACATTTCCTACGAAATATTTGTTTAAATTTATTGTACCTACGGATGAAAATCAGGCAGAAGAAGTGAAAGAAGTGTTTAATAATGGGGGTGCGGTTATTAAAACCAAACAGTCAAAAACAGGTAAGTATAACAGTCTTTCTATTTTTTTAAATGTTAAAAGCGCCCAAGAGGTAATTACTTATTATAAAAGAGCAGATGTTATTAAGGGTATTATTTCATTATAA
>CAJKLB_02425 hypothetical protein
GTGAGTTCAAAAAAACATACAATCAGTAAAAAAATAATTAAAAAAACATTCTTTTTTTTAATAGCATTGTCTATTGTTTCCTGTGATTTTATCAGTTTAAAAACAAAAAAAGTATCAGAACAGCACAAACCTATTGCAACGGTTTATAATAAAAATCTTTATAAAAAAGATATTGAAGAGCTGTTACCAAAAGATATAAACCCAAAAGATAGTGTTGTTATGGCACGAGGGTTTATTTACTCATGGGCAAAAAAACAATTATTATTAGCTAAGGCAGAAGAAAATATATCAGAACTTAATAGTAAAAAAATAGCGGCTCTAGTTCATAATTACAAAAACAGTCTGTATATAAATGGCTACAAAGAACGCCTAATAAAACAACAGTTAGACACTGTTGTAGCCTTGCAAGAAATAGAAACGTATTATTATAAAAATAAAGAAAATTTTAAATTAAACGAAGAAATTTTACAATTTGAATATATTAACTTTGGAAAAGATTTTTTAGATAAAGCCGAGGTTATTAAAAATTTTAAATCATCAAAACAATCCGATAGAGAAGAATTAGAACGTTATTTATTAAACTTCAAATCGTATCGATTAGGAGATACAACTTGGGTGCCATTTTCTTATTTGCCTAAAATAATCCCTCCTTTTCAGCTGCAAACCACGCAAAGTTTGTTAAAAATTTCAAAATACATACAAAAAGAAGATAGTTTAGGAGTATATTTGGTGGCTGTAAAAAAGAGGTTGCCAAAAAATGCGAGCGCCCCTTTAATATTTGTACGTCCTAGGATTAAGCAAATAATTTTACACAAAAGAAAATTAGAATTAATTAGAGAGATAGAAAAAACCTTGATAAATGATGCAATTCAAAATAAAAACTTTAAAGAATACTAG
>CAJKLB_02430 Peptidylprolyl isomerase
ATGATGCAATTCAAAATAAAAACTTTAAAGAATACTAGCCTGTTATTTACCTTTTTTTTGGTAGGTTTAGGGAGTGTAAATGCACAACAAAACAAAGTTGATGGTGTGGCTGTGGTTGTTGGTAAAAACATTGTTTTAGATTCTGATATTGATAAATTTAAACAAGAAGTTGAGGTTAGAAGCGAAGGGAAAATAAAAATTTCTAACTGTGAAATGTTAGAGGAATTAATGGAACAAAAATTATTAGCTCACCATGGAGTTATTGATAGTGTTGTTGTTGCTCAGTCAGATGTTGATAGTAAAGTACAACGAAGTATTTCTTATTTTACCAACCAATACGGAAGTGAAGAAAAAGTAATTAAAGCCTATGGTTTTAACGATATTGAAGACCTTAAAAAAGAATTAGCGAGGGTACAAAAAGAAAATATTCTTATTGAAAAGGAGCAGTTAAAGATTACAGAAAAAGTAGATGTAACTCCCGAAGAAATACGTGTTTATTTTAAAGGATTAAATGATAAAAATGAATTGCCAGAAATTCCTGCGCAAGTATCGATAGCGCAATTAGTTTTAAATGCAGAACCAACATCGCAAGAAATAGAACGTGTTATTAACAAGCTTAATGAAATTAAAAAGCAGGTTGAAAATGGTGCTAGTTTTAAATTAAAAGCAATTATAAACTCTGAAGACCCAAGTGCTGCTCAAAACAGCGGAAACATGGGGGTTATTACCAAAGAAACTAACTTTGTAAAAGAATTTAAAGAAGTAGCTTTTTCATTAGAAGAAGGGCAAATATCAGCACCTTTTAAATCGCCTTTTGGATACCATATTATTTTACTAAATAAAATAAGAGGTAACGGACGTGAGGTTTCTCATATATTACTACAGCCAGAAATTGCTGATGAAAAATTAAAAGAAACAAAACAAGCTATTCAAAATATTGTAAAAGATATTAAAGAAAAGAAAATAACTTTTGAAGATGCTGTAAAAAAATATTCAGAAGAAGAAGAAACTAAAAATAATGGCGGATTATTAATTAACCCATATACACAAGAAACTACTTTTGAATTAACTAGAATGGCACCAGAATTATTTGGTAGAATTAGCGAACTTAATCAAGGAGATTTATCAGATATTCATTATGATGAAACTCGTGAGGGTAAAAAAATGTATAAAGTGATTTTATTAAAAACAAAAACACAAACACATAAAGCAAATGCGGTAGATGACTATGTGAAATTACAAGAATTTGCCTTGGCGAAGAAAAAAGAAGAAAAAATTACCAAGTGGTCTAAAGAAAAAATACAAGAAACCTACATCAAATTATCAAGCGATTATAAGAAGTGTGTCTTTAAAAAAGACCGGAAAAAAGAACATAAATAA
>CAJKLB_02435 hypothetical protein
ATGTCAGATGTAGCCGCTGTAAATAATTTAGTTAAAAAATTCAGTCAATTACAACAAGAAATAGGTAAGGTTATCGTTGGGCAGCAATCCGCTGTTGATTATACGCTATTATCTGTTCTTTGTGGAGGTCATTCTCTTTTAATAGGTGTGCCAGGATTGGCAAAAACACTGCTAGTAAATACCATATCGGAAGTATTGGGTTTGCAGTTTAGTCGTATTCAGTTTACACCCGATTTAATGCCTTCGGATATTTTAGGAAGCGAAATTTTAGACGAAAACCGTCAGTTTAAATTTATAAAAGGGCCTATTTTTTCTAATATTATTTTAGCCGATGAAATTAACCGTACGCCGCCAAAAACCCAAGCAGCTTTATTAGAGGCGATGCAAGAAAAATCAGTAACTATTTCCGGAAATCACTATAAATTAGACCTGCCATTTTTTGTGTTAGCCACCCAAAATCCTATAGAGCAAGAAGGAACATACCCGTTGCCAGAAGCCCAATTAGATAGGTTTATGTTTTCTATTCATTTAGAATACCCTACATTTGAAGAAGAAGTTCAGGTAGTAAAAAATACCACATCAACAAATAAACCAACCGTAAATTCTATTCTTTCTTCTCAAGAAATTATTGAAATGCAACACCTAATTCGAAAAATTCCGAGTAGCCGATAA
>CAJKLB_02440 hypothetical protein
GTGGCTAAAACACGTCCAAAATCGGAAAAAGCAATGCCGTTAGTTAAAAAATATATCGATTGGGGAGCAGGACCAAGAGCTTCACAAAATTTAATATTAGCCGCTAAAGCATACGCAGCTATAAAAGGTAAGTTTTCGCCCGATATTGAAGATGTTCAAGCAGTTTCAGTACCAATATTATCGCACAGAATTGTTAAAAATTACAAAGCCGAAGCCGAAGGAATTACTATTGAACAAATTATTAAATCATTATTTTAA
>CAJKLB_02445 DUF4440 domain-containing protein
ATGAAAAAAGTACTTATAGCAACACTGTTATTACTGATTAGTTTTTCTTGTCAAAAGGAAGTATCAGAAAAAGTAGCAAAGAAAGAAATTTTAGCCGTTATGAAAGCCCAAGAAACCGCTTGGTCAAACCATAATTTAGAAGGCTATATGCAGGGCTATTGGAAAAGCGATTCTCTAAAATTTTACGGAAGTAGCGGGCTTACTTATGGATGGAACAAAACCCTATCGAACTATAAAAAAGGCTATCCAACAAAAGACCATTCAGGAGTTTTAAAATTTAAACTAAATGATATTTCAAAAATAACCAATGGCGCTTATTTTGTAATGGGCGAATACCATTTAACCCGAAAAGTAGGGAATGCCAAGGGTGTTTTTATGATTATTTTTAAGAAGATAAAAAATCAATGGAAAATTATAGCAGACACTTCTTGTTAA
>CAJKLB_02450 hypothetical protein
TTGTCTGGTTTAGGTAAATTAGTTTTTTTAACAACCGATAAAAAAGCTGCAAATTCATCGGAAGTAGAAAACTATATTAATAGTTTATCTGCCGATAAAAAAGCACGTTTAAAAGCATTACCAAAGTATATGTATCAGGTTGAATTTGAAAAGCCAGGAGGTTTACCAATGCCAATTATTATCGAATTAACATACGCTGATGGCAGTAAAAAAAGAGAAACTTTTCCTGCTCAAATTTGGATGAATAACGATCAAAAAGCATTCCGTGTTTTTTCTTCGGATAAAGAAATAAAAAGCTTTGTAATAGATCCTGATTTAGAAACTGCTGATATTGACACTACAAATAACAGCCGGCCTAAGAAAAAAACAAGTAAATTTAACCGCTTTAAAAATAAGGCGAAAAAATAA
>CAJKLB_02455 hypothetical protein
ATGCTACTCGGTCAATTACAAAATGAAAAAGAGGTGCTAACCAAAGAACAACGTAAACGTTTTACAAAGGCTAGAAAATCGTACAAAAGCCCTGTTTTTATTGTTACCCAAAAAGAAGCAGAAGCAAACGAAAAAGGAAGATCTACCAAAACGAAAACATGGCACTTTAAGGCAAATAACGTACGTGATTACGCTTTTGCATCTTCAAGAAAATATATTTGGGATGCCATGGCTGTAAAAATAAATGGTAAAAATATTATGGCGGTTTCTTTGTATCCAAAAGAAGGAAACCCTTTATGGGAGCAACATTCAACAAGGGTTGTGGCTAATACTTTAGAAGAATATTCTAAAATGACTTTTGATTATCCGTATTCAAAAGCAATTTCTGTTCATGCAAAAAAACAAGGAATGGAATACCCGATGATTTGTTTTAACTACGGACGTCCTAATGCCGACGGAACCTATTCTGATAGGGTTAAAAACGGAATGATTGGTGTTATTACACACGAAGTTGGGCATAACTTTTTCCCGATGATTGTAAATTCTGATGAACGTCAATGGACTTGGATGGACGAAGGTTTAAATTCTTTTGTTGAAACCTTAGCAGAATTAGACTACGACCCAAACTTTAATACGGGTAATTTACCCAAAGATATTGTGCGTTATATGAGTTTAGATCAAAGCAGATTATCGCCAATTATGTCGCAGGGTGATTACGTAAAAAACTTCGGACCAAACGCCTATACAAAGCCTGCCGTCGGTTTATACATGTTACGTCATACCATTATGGGACCTGAATTATTTGATTATGCTTTTAGAACCTATGCTAAAAGATGGATGTTTAAACACCCTACTCCTGCTGATTTCTTTAGAACTATGGAAGACGCATCTGGTATGGATTTAGACTGGTTTTGGAGAGGTTGGTTTTATTCAACAGATTATACTGATATTGCAATAAAAGAAGTAAAATCGTTGTTTTTATCGAATAAACCAAACGAAAAAACGAAAAAACTACAAGAAAAATATCCTTCTTACTTTGTCTGGTTTAGGTAA
>CAJKLB_02460 Zn-dependent aminopeptidase
ATGAGAAAATATTCTACACTACTATTTTCAGCTCTTTTTGTATCTGCATCACTATTTGCACAAACAACAAATAAAGAGCCTCAAAAAGGTCATATTGATCAGAACAAATTTCGTCAATTAAAAAATGTGTTGGCTACACCAAACGACCAACACACAGCATCAGGAGCGCCTGGACATCAATATACTCAGCAAAAAGTTGACTATGTAATGAACTTACATTTAGACGAAGCTGCTAACAAATTATATGGTGACCAAACAATTACCTACCATAATAATTCTAAAGATAAATTAGACTATTTATGGGTGCAGTTAGATCAAAATATGCGTGCTCCAGATTCTAAAAGTCCGCTTGCGGAGTCTAAAGGAGCGAGTATTTTTCAAACTCCTGAAAAATTTGTAGCAAAAAACTTAGGGATTTCTAAAGATTTTGGATTCAAAATAGAAGAAGTAAAAAATGAAAATGGCAATGATTTATCATACACCATTAATCGTACAATGATGCGTATTAATTTACCAAAAGCATTAAAATCGGGCGAAGTTTTTACTTTTAAAATAAAATGGAACTACCTAATTAATAATTCTGTTGATGACGGTGGGCGTTCTGGTTTTGAATTATTTCCTGACGGAAACAAAAACTATACTATTGCGCAATTTTTCCCTCGTTTAGCTGTTTATGACAACGTTGAAGGTTGGCAAAACATGCAATTTTGGGGACGTAGTGAATGGGCATTAGAATTTGGCGATTACGACGTTAAATTAACCGTTCCTGCCGATCATATTGTAGATGCTACTCGGTCAATTACAAAATGA
>CAJKLB_02465 Aminopeptidase
ATGAGGTACACTATTTTATTCATTTTTTCTATTTTTTTTATGACTAGCCCTGTTTTTTCACAGCATGTTTCTAAAAAAATATCCGAAATAAAATCCGAAAACATAACAAAGCAAGGGCATACAAATCAAAATAAATTCAAACAATTAAAAGAGCTTTTACCAACTCCAAATAGCCAACATACTGCGTCGGGAGCACCTGGAAAAAAATACACCCAACAAAAGGTTGATTATAAAATGGACATCGTTTTAAATGATGCTAACCAAAAAATAACGGGAAAAGAAACGATTACATATCATAATAATTCTGAAGATGAATTAACATATTTATGGGTGCAATTAGATCAAAATGTTCGTGCGTCAGATTCTAAATCTCCGGATATTAAATCAAATAAAATCCCTAAAAAACTAAGTCAAGAAATGTTTAAAAAAGCATTTCCTGAAACTCTTTTTGATGGCGGATTTAAAATAACTGCGGTTACCAATACCGATGGATCTAAATTATCGCACAGCATTAACCAAACCATGATGCGTATTAATTTAGCGCAACCTTTAGCTTCTGGCGCTACTTTTAAATTTAATATTAATTGGTGGTACACCATTAATAATCACAGAACGCTTGGGGGAAGATCTGGCTATGAACATTTTGAAAAAGATGGGAATAATAATTATGTAATTGCACAATTTTATCCAAGAATGTGTGTGTATAATAATGTAGAAGGTTGGCAAAATGAGCAGTTTTGGGGACGAAGTGAATTTGCCTTAGAATTTGGCGATTTTAATGTAAATATTACTGTTCCTGCCGATCATATGTTAGGCGCAACGGGTGTTTTACAAAATGAAAAAGAGGTTTTATCTAAAAAAGAATTAAAAAGATTAGCAAAAGCCGGAAAAACCTACGATAATCCTGTAGTTATTAGAACTCAAAAGGAAGCTATCGAACTTGAAAAACAGGCTGCTAAAAAAACCAAAACTTGGAAATTTAAAGCTAAAAATGTAAGAGATTATGCCTTTGCAACTTCAAGAAAATTTATTTGGGATGCTATGGCAGTCAATATCAACGGAAAAAATGTAATGGCATATTCGTTGTATTCTAAAGAGGCAAACCCGTTATATGGCGAACATTCTACCGGAGCGGTGGCGCAAACTTTAAAAACATATTCAAATTATACCTTTGATTACCCGTATCATAAGGCGATTTCTGTAGATGGGCAAATGGGAATGGAATATCCGCAGATTTGCTTTAATCCAGGACGACCAAATGCTGACGGAACTTATTCTGATAGAGTAAAATACCGAATGATTAAAGTTACAATTCATGAAGTTGGGCATAATTTTTTTCCGATGATTGTAAATTCTGACGAACGCCAATGGACTTGGATGGATGAAGGTTTAAATTCATATATGGAAATGTTAGCGGAATTGGCTTACGACAAAAATTTCCCTGTTACTAGAGGCTATCCGAAGAATATTGTAAAATATATGAGTGGCGATCAATCTAAAATTGCGCCAATTATGTCAAAAGGAGATCACGTATATCAATTTGGAAACAATGCTTACGCAAAACCTGCTACCGCTTTATGGATTTTGAGAGAAACCATTATGGGGCACGAATTATTTGACCATGCGTTTAAAACCTATGCGAAAAGATGGAAATTTAAACACCCTACTCCTGCCGATTTTTTTAGAAGTATGGAAGATGCTTCGGCAATTGATTTAGACTGGTTTTGGAGAGGTTGGTTTTACACCACTGATGTTACTGATATTGGTATAAAAGCGGTTCAGAAATTTTATACCACTAAAAACAGCGATGCCTCAGTTAATTTTATAAAAGATAGCAGCAAAGGTTTAGGATTTTCTAATAATCACCCAAAATATCATTATCAAATTACCTATAATAAGCCAGGTGGTTTGGTAATGCCGATACTTGTGCAATTTACCTACAAAGATGGTAGCAAAGAGAAAAAAACATATCCTGCACAAATTTGGACCTATAATGACAAGCAAGTAACCAAGGTATTTTCTTCGGATAAAGAACTACAACAAATTACGATTGATCCGAACCTAGAAACTGCCGATGTTGATACTTCAAACAACAGTTGGCCTAGAAAAACAGCGACTAAATTTGATAAATTTAAGCGTAATCGTAAAAAATAA
>CAJKLB_02470 hypothetical protein
ATGAATAAAAATATCATAAAAATAAGCCTACTTTTTTTTATCCTTCCACTACTCGCTTTTAGCCTTCACAAATACTATATTTCATTAACTGAAATTAGCTATCAAGAAGAAACAAAATCAGTACAAATGATTATGAATGTTTTTATGGACGACATAGAAACTGCCATAAATAAAGAGTATAATGTCGATTTACAATTAACGTCAAACAAAGAATTGAAAAATGTTGACTCACTTTTTGTTAAGTATTTAGAAAAAAATTTTAAGATTAAAATTAACCAAAAACAGGTTGCTTATCATTTTATAGGTAAAGAATACGATGGCGATATTGTCTATTTTTATTTAGAAATAGAAAATATAGCAAGCCTAAAAACCATTGAAATAGAAAATAACATGTTAATTAAGTACTTTGCTGAACAACAAAATTTAGTAAAAGCTTCTGTAAAAAAAGAACGTAAAAGTTTATTTTTAGATAAAAAAAACAATACAGGATTGTTAAAATTTTAA
>CAJKLB_02475 hypothetical protein
ATGAAAAAAATAGTTTATATCTTGTTTTTAGTACTTTTTTGTTTAAAAATACAGGCGCAAAAACAACAGATACCTCGAAATTTTTTATACGGAAGCGTGAACGATAAAATTACCACTATTTATAATGCGCACATCATCAATTTAACCACAAAACAAGGAACTTTTAGCAATCAAGCGGGGGAGTTTAGAATTTTAGCTAAAGTAAATGATTCTTTAAAAATATCGTTTGTTGGTTATAAATCAATCCGTATTAAAGTGAACACAAATCATTTTGGGATTCAAAAAAATAATTTTAAACTACACAAACAAGCCTATGAATTAGATGAAATAACACTTAAAAAAAATGATTTGCTAGGTTTTTTATCCTCAGATATAAAAAATATAAAAACAACAGCTCAAATAAATGCGACAACATTAAACCTGCCTTATGCAGGCTCTAAACAACTAACACCTGCCGAAAGAACACTGCAAACCGCTATGGGAGGAAGTAAGCCTTTTACCTTTGGTTTGGCGAATGTAATTTCGTTAGACTACATTATAAACACCGCTTCCGGAAGGATAAAAAAGCTTAAAAAACTAAAAGACATCGAAAGTTTAGAGGTAAAAGTAAACAAGATAAAAAGCAGCTATTCGGCGGCTATTGTGCAAGAATACAAGATAAAAAAAGCAGACATTTATAAATTTATTTATTATTGTACTTCGGATGAAAGATTTGAAGAAACCTATAACGTCGGTGAAATAAATATGATTTTATTTTTAAAAAAGAAGGCCGAAAAATTCAAAAAATTAAACTTAAACGATTACAAAGAGTAA
>CAJKLB_02480 hypothetical protein
GTGAGCGCAAATCATTTTGGGATTCAAAAAAACAGCTTTATTTTAAGTAAAGAAACTTTTGAACTAGACGAAGTTACCTTAAAAAAGCATCAATTAAAAGGGCGTTTATTTAGCGATTTAAAAGAAGTTCCTACAAATTTTGGAGCGATAAAATCAAAAAAAGCAGTAGATTTTTCAATGATTGATTTTAACCAAATTGTTATTTCAAAAATTGATGCAACAGCGCGTATCAAAGCGCCTGACATGAGAAAACAAGTTGATCCTACAGCAAGGTTTGAAGGTGTTTCTATCAAATCCGGAGCAGGAATTGACCAATATGCCGCCGAAAAAAGAAGGCTTCGAAAAGAAACTCAATTTAAAGAGAACTTTCCTAAAATATTGCTATCAGAATTTGGTGAAAAATTCTTTTTTATCGAGTTGAAAATCCCCAAAGAAAAATACCATCACTTTTTAAATTATTGCAATTATTTAGGTATTGAAGAATTATACAAAAAAGGCAGGGTTTTAGAAATGCTTAAAATACTTCAACAACAAAGTGAAAATTATTTAATAATTATAAATTCAACAGAATGA
>CAJKLB_02485 Peptidase E
ATGAAAAACATGATAATAGCAAGCACATCGACTGTTCACGCAAGTGGATATTTAGAATATATAACCACAACACTGATTAATTTATTTAAAGATACCGACACTATTTTATTTATTCCCTACGCACGCCCTGGCGGAATTACCTATGACCAATATACCGATATTGCCAAAAAATATTTTGCAAAGCTTGATAAAAAAGTAAAAGGAATCCATGAATTTGAAAATCCGAAGGAAGCTTTAAAAGCAGCAAAAGGAATTTTTACAGGAGGCGGAAACACCTTTGAGTTGGTAAATCAATTATATAAAAACGATATAATTGACACTTTAAAAAATGTTGTAGAAAACGGAACAGCTTATTTAGGAACCAGCGCAGGAAGTAATATTTGTGGCGTAACGATGATGAATACCAACGATATGCCTATTGTATATCCGCCGAGTTTTAACACCTTAAATTTGATTCCTTTTAATATTAACGCGCATTATTTAGATCCTATAAAAAACTCAACTCATATGGGAGAGACTCGTGAAACTCGCATCAAAGAATACCATGTTTTTAATGAAACACCCGTTTTAGGATTGCGTGAAGGAAGTCTGGTTGGCGGTAACAGGAGATGA
>CAJKLB_02490 hypothetical protein
GTGAAGGAAGTCTGGTTGGCGGTAACAGGAGATGAAATTGTTTTAAAAGGAACTTTATCGGCACGTTTGTTTCAAAAAGATAAAGAACCCCTAGAATTAGCAACAGGAAAAGAAATAAGTGCTTATTTCGATTTTTAA
>CAJKLB_02495 GNAT family N-acetyltransferase
ATGCTCCCACAATTAGATACGCATGGATACTCTACTTATTCTTTAATAAGAAAGTCTGATGGTACAAAAGTTGGTACGTGTGGGCTTTATGACAGAGATGGGTTAGAAGGAATTGATATTGGCTTTGGTCTTTTACCTAAATACGAGGGATTAGGCTATGCGTACGAAGGTGCATCTATATTAATAAAAGCAGGTATAGAAGAATTTAAAATTAAAAAAATACAAGGAATAACATCAAAAGAAAATATTTCTTCTCAGCAGCTTTTAGTGAAATTAGGATTGAAAATAGTAGGTACAACAACGCTTCCATATGAAAATGAAGAGTTATTTCTTTATGAAATGAAAAAATAA
>CAJKLB_02500 Bifunctional 5,10-methylene-tetrahydrofolate dehydrogenase/5,10-methylene-tetrahydrofolate cyclohydrolase
GTGGTAGTTATTGGGCGTAGTCATATTGTGGGTAGCCCAATGAGTATTTTATTATCTCAAAAAAGAAACGTTGGAAACGCGACTGTTACTTTAACACATAGTAGAACTAAAAATTTAAAAGAAATTACCTTACAGGCTGATATTATTATTGCTGCTTTAGGAATTCCTGAATTTTTAAAGGCTGATATGGTAAAGGAAAATGTAACGGTAATTGATGTAGGAATTACCCGTGTTGCCGATTCGTCTAAAAAGAGTGGTTTCCGTTTGGTTGGTGATGTTGCTTTTGATGAAGTTTCAAAAAAATCAGCATTTATAACGCCTGTTCCTGGTGGTGTTGGTCCTATGACTATTGCAATGTTATTAAAAAACACCTTGTTAGCTTGCCATAGAAATTCATAA
>CAJKLB_02505 hypothetical protein
ATGATTTTACTAGACGGTAAGAAAACATCAGCAGATATTAAAGAAGAAATTGCTATTGATGTATTAGATTTAAAAAATCAGGATAAAAAAACCCCTCATTTAGCTGCTATTATAGTTGGTAACGATGGCGCAAGTTTAACCTACGTTAATGCAAAAGTAAAAGCCTGTGATCGTGTCGGTTTTGAATCTTCTTTAATTCGATTATCGGAAGATATCACAGAAGAAGAATTATTAAATGAAATTGCTATTTTAAACATTGATAATGATATTGATGGTTTTATAGTGCAATTACCACTACCCGATCACATTAATGAACAAAAAGTATTGATGGCAATAAACCCCGACAAAGATGTGGATGGTTTTCATCCAACGAATGTTGGTAAAATGGCATTAAATTTACCTACTTTTATTTCAGCAACTCCTTTTGGAATTTTAGAATTATTAGACCGCTATAAGGTAGAAACTTCGGTAAAAACGTGGTAG
>CAJKLB_02510 Signal recognition particle protein
ATGTTTAATAATTTAAGTGAAAAGTTAGATAAAGCGTTACATACGCTTAAAGGACACGGAAAGATTACAGAAGTTAACGTTGCTGAAACACTAAAAGAAGTTCGTAGAGCTTTATTAGATGCCGATGTTAACTTTAAAATCGCCAAAGAATTTACTAAAAGAGTACAGCAAAAAGCCATAGGACAAGACGTATTAACTACGTTAAACCCAGGGCAATTAATGGTTAAATTAGTTAAAGATGAATTGACCGATTTAATGGGTGGTGACACTGTTGGTATTAATTTAGGAGGTTCAATGAGCGTTATCCTAATGTCTGGTTTACAAGGATCTGGTAAAACTACTTTTTCAGGTAAATTAGCAAACTTCTTAAAAACTAAAAAGTCGAAAGAAGTATTATTAGTAGGTTGTGATGTGTATCGTCCTGCTGCTATTAATCAGTTACAAGTTGTTGGTGAACAAATTGGTGTAGAAGTTTATGCCGAGGTTGACAATAAAAACCCGATTGAAATTTCTCAAAATGCTATTAAGCATGCAAAAGCAACGGGTAAAAATGTAGTAATTATTGATACCGTTGGTCGTTTGGCTGTTGATACAGAAATGATGGATGAAATTTCAAACATTCATAAAGCTATTAATCCGCAGGAAACGTTATTTGTAGTAGATTCAATGACAGGGCAAGATGCTGTAAACACCGCAAAAGCCTTTAACGATATTTTAAATTTTGATGGTGTTGTACTAACAAAATTAGACGGTGATACTCGTGGTGGAGCTGCATTATCGATTAAATCAGTCGTAAATAAACCGATTAAGTTTATTGGTACTGGTGAAAAGATGGATGCTATTGATATTTTTCACCCCGATCGTATGGCAGATCGTATTTTAGGAATGGGAGATGTTATCTCATTAGTAGAACGTGCCCAAGAGCAATACGATGAAGATGAAGCTAGAAAACTTCAGAAAAAAATTGCAAAAGATCAATTTGGTTTTGATGACTTTTTAAGTCAAATTCAACAAATCAAAAAGATGGGTAGCATGAAAGATTTAGTTGGAATGATTCCTGGGATCGGTAAAGCCTTAAAAGATGTCGATATTGATGAAGGCGCTTTTACAGGGATTGAAGCAATTATTCAATCAATGACTCCGCTAGAAAGAAGTACACCTTCTTCTATAGATGCGAGTCGTAAAAAACGAATTGCAAAAGGTTCTGGAACGTCAATTCAAGAAATAAACCAATTGATGAAGCAGTTTAACCAAATGAGCAAAATGATGAAAATGATGCAAGGTGGTGGCGGAAAAAAGATGATGCAAATGATGCAAAACATGAAATAA
>CAJKLB_02515 Flavo-1 RNA
TCCTAGCCCCGATTGTAGCAATTGTTTGAGCTCCTTTTTTGATTTTTTTTCAAAAAAGAGCGAGTGCGGAAAGCGGGAAATAGC
>CAJKLB_02520 hypothetical protein
GTGTTCTATGCAAACGGCGGATATCATTTTAAAAACACTGCTGCCTATGCGTTTTCACGAAAAACGAATAGCGAACGAAATGTAACAGCGCTTTACCCGAAAGGTTTTGACCCTTTAATAACAGCCAAAATTTCAGATAAATCTTTCTCTACAGGTTTAAAATTAACCCACAATAATTGGAATATTGATGTTAATAACACCTTTGGAATAAACAACTTTCACTATTTTATTAAAAACACCTTAAACGCTACTTTGTTAAAAAAATCGCCTACAACCTTTAATGCAGGCGGTCATTTATTAAGTCAAAATACCACAAGTATTGATTTTTCTAAAAACGTTCCTACATTTTTTAAAGGAATTAATATTGCCTTTGGAACAGAGCATCGACTAGAAAAATATCAAATTTTTTCAGGCGAACAAGCCTCTTATAGTTCCTACGACACCCAGGGTAATTTAGTTACTCCTTTAACATTAAAGGAAAAATTAGTTACTTTAAATACGAAAATAAGACCTGGGGCATCGCAAGGATTTCCTGGGTATTCGCCTAAAAATGAGCTGCAAAAAAGCCGTAACAATTTAAGTTTCTACCTAGATTCTGAAGTAGATTTCACCAAAAAATGGATGCTTGCCACCGCTTTCAGATATGAACATTATACCGATTTTGGCAATGCCATTAATTATAAATTAGCTAGCAGAATTAAACTTTTGCCCACACTTAACTTAAGAACTTCTTTTAGCACAGGCTTTAGAGCGCCTTCGTTGGCACAGGTTTATTACAATTTTTCGTTTACAAATTACATCGGAAATACTCCTAGCGAATCGGTACTTATTGCCAATAACAACCCTATTTCCCGCACATTTGGAGTCGATAAATTAAAAGAGGAAAAAACTAAAAATACGAGCTTCGGAATTGCTTATAATCCTAAATATAATTTTATTGTTAATGTTGATACTTATTTAATATCAATAAAAGACCGAATTATATTAAGCGGTAATTTCAATGCTACGACCTTAAATTTACCTGCCCAAAATATTCAATTTTTTGCCAACGGCGTACACAGTACTACCCGCGGTTTAGATATTAAAATAAATTGGTTTAAAAAATTTAACAATTCTAAATTATCAATAGACTTATTTGGAAATATAAATTCTATGAAAATAGATAAAGTAGCCCATAAAAACCTCGATAAAGAAACTTTTTTTGGTGTTCGAGAGCGTCATTTTTTACTAGCCTCTGCCCCTAAAAATAAATTTATCTTAAATTTTAATTATCAAAAAGAAAAAATCAATATCAACACAAATATCACTAGGTTTAGCGGCGTTACATTAATTGACTGGAAAATGAATAACGACATTTACCATCCAAAATATACGGTTGACCTACAATTTCAATACCATCTTTTTAAAAATATAATTGTACACACTCGGGGCTAG
>CAJKLB_02525 hypothetical protein
GTGCCATTTAAAACGCTATCTTTAAAAGAATCATTACATCTTTTAAAAAAAATTACACCGTTAAATATTGATGCACTAGGCAATAATTATTATGTATTATATGCTACAAAACCGCAACATATTTTTACTTCGGATAAAAAAACAACCACCACGTTAAAAGCTAATTTACAGCTTGACGAAGTGTTAGTTACTGGTTCTCGAAATAATTTTAGAGCAACAAAAGATGCTGCTATTGCTACTGATATTATCGATTTAAATAAAATAGCCTCAAAAAGCAGTTTGCTAGAAATCAATGACTTTTTACAAAAAAACATTCCTTCTTTTAATGCCAACAAACAATCTGGTGCCGATGGCGCTGACCACAGTACTCCTGCCACGTACAGAGGTTTAGGACCCGACCAAACTTTGGTACTTATTAACGGAAAAAGAAGGCATCAAGCATCGCTTATTAATTTACACGGAACTCGTGGAAGAGGAAATTCAGGTACCGATTTAAACGCCATTCCTGTATCGGCGATTAAAAAAATTGAAATTTTAAAAGATGGCGCATCGGCACAATACGGTTCTGACGCTATTGCGGGGGTTATAAATATCCTCTTAAAAAACGATTCTAATTCACTAAACGTACAGACAACACTTGGTTTTAATAACGCTAGTAAAAACACGAATGCTACAAATAATATTGATGGTCATATTGATGGTTTCACCTATAAAATTGCTATTAATTACGGCACTAAATTATTTAATAAAGGGTTTTTAAATATTTCGTCAGATTTTTTATCAAAAGACCAAACCAGACAGATTAGGAACCGATATTAG
>CAJKLB_02530 FecR domain-containing protein
ATGACACACAAAACATACCATAACATTACCGATTTTTTAAAAGATACTTCGTTTAAAAATTGGGCTTTAAATTCAAACCTAAGCGATGTTTCTTTTTGGGAATATTGGCTAAAAAATAATGCCGATAAAAAAGAACTCGCCCAAGAAGCTAAAGCAATTATTATAGGGATTCAATTTAAAGAAAATCCTATTGATACCAAACAAGTAAACCTTGCTTGGAATACTTTTGAAGCTAAAATTTTAGAAAAACAACAACAAACCAATAAAAATACTGCTGTTAGTAAACTGTTATGGCTTGGTATTGCCGCTAGTATTGCACTTTTTGTAGGCATCGGTTTTTATAGTTTTAACAACCCTACTACAACATATAATAGTGGTTTTGGCGAAGTTTTACAGGTTAAACTTCAAGATGGTAGTTTGGTTACTCTAAATGCCAATTCATCTATTTCTTATTCAAAAGATGCTCCACGAAAAATTAAACTACAAGGAGAAGCGTATTTTAATATTGCTAAAAAAGAAACTAGCAATGCTAAATTTTGGGTTTGTACAAATGCCTTAAAAATTGAAGTTTATGGTACGAAGTTTAATGTAAATTCTAATAAAAAAAAGACACAGGTGTTTTTAGAAGAAGGAAATATATGGCTCGACTTAAAAAATGGCACTGCTAAAAAAATGCTTCCCGGTGATTTTATTTCTTATTCTGCCCAAAAACAGCAATTTTTAGAAACACGTACACAAGTAAATGCTTCTGAAAATACTTCCTGGAAAAATGGATACTTCACATTTAACAACGCAACACTATCCGAGGTATTTAAAAAGGTTGCTGATACTTACGGTTATAAAATTCTCTTTAAAAATACTGCGATTAAAAACACGTTAATTTCAGGAAGCATACCAACAAGAAACTTATCTATTTGTTTAAAAGCGATTGAAAAGGCTGCTAATGTTCACATTAGAAAAGAAAACACTAAATTAGTTGTTTCTAAAAAGTAA
>CAJKLB_02535 RNA polymerase subunit sigma
ATGAAAAAATTGTCTGACGAAATTTTATGGAAATCATTAAAAGAAGGTGATTTAATTGCTTTTGAAGCGCTTTTTAAAAACCATTACGAGCCTTTATTTAAATACGGTCTAAAAATTTCAGGAAATAAAATAATTACCGAAGATTCTCTTCAAGATTTTTTTATGTATGTATATGAACATCGTGAAAACTTAAGCGATTTAACCAAAATTGCGCCTTATCTATTTGTTTCTTACCGAAGGTTTTTAATTAAAGTTCTTCAAAAAAATCAAAAAAATAAACTTGTTCGAGATATAAACCAACTTATTGTTGATATTCATTTTACCCCTGAAGAATTTCTTACGCATCAAGAAGCAACCGTTTTTAGAAACAAAAATTTAACAGCTTCGTTAAATAAACTTTCTAAAAAACAACGAGAAGTATTGTATTTAAAATATAATTGCAACCTAAAAACACCTGAAATAGCCGAAATTATGGATATTAACTACCAAAGTGTACTTAATCATATTCATAAAGCGATAAAACGATTGCGCGAAGACGTTTTAATTTTACAATTATTTAATGCTTAA
>CAJKLB_02540 hypothetical protein
ATGAAAGCCGGAATTGTAGGATTACCAAACGTAGGAAAATCAACATTATTTAACTGTTTATCAAACGCAAAAGCGCAAAGTGCCAACTTTCCATTTTGTACGATAGAACCTAATATTGGTGTGGTAAACGTACCGGACCCACGAATTCAGGTTTTAGAAGGTATGGTAAACCCAGAAAGAGTAATGCCTGCAACGGTTGAAATAGTAGATATTGCTTGGTTTAGTAAAAGGAGCAAGTAA
>CAJKLB_02545 hypothetical protein
TTGCTTGGTTTAGTAAAAGGAGCAAGTAAAGGAGAAGGTTTAGGAAACCAATTTTTAGCAAATATTAGAGAAACAGACGCTATTATTCACGTATTACGTTGTTTTGATAATGATAATATTATTCACGTTGATGCTTCTATTGATCCTATTAGAGACAAAGAAACCATTGATATTGAGTTACAATTAAAAGATTTAGAAACCGTTCAAAAACGTTTAGAGCGTGTAAAAAGAACGGCTAAAACTGGTAATAAAGAAGCGCAAATAGAATTAGAAATTTTATTAAAAGTCGAAGAAACTTTATTACAAGGTGTTTCTGTTAGAGCTATTGATTTTTCAGAAAAAGACCAAGAAATTGTAGCAAGTTTACAATTTATTACGGCAAAACCAAGTGTTATACGTTTGTAA
>CAJKLB_02550 hypothetical protein
GTGTTATACGTTTGTAATGTTGATGAAGGATCGGCAGTAAACGGAAACGACTATGTAACTAAAGTAAGAGAGGCTGTAAAAGACGAAAACGCACAAGTAATTGTGTTAGCTGTAGGTACCGAAGCTGATATTACCGAGTTAGACGACTACGAAGAACGTGAAATGTTTTTAGCCGATATAGGTTTAAAAGAAGCAGGAGCATCGGTTTTAATTAGAGCCGCTTACAAGTTGTTAAACCTACAAACTTACTTTACTGTAGGAGTAAAAGAAGTACGTGCTTGGACCATTAATATTGGCGATACTGCACCACAAGCAGCAGGTGTTATTCATACCGATTTCGAAAAAGGATTTATTAGAGCTGAGGTTACAAAATACAACGATTACGTTACTTTAGGCGGTGAGCAAAAAGTAAAAGAAGCAGGGAAATTAGGTGTTGAAGGAAAGGAATATATTGTACAAGATGGCGATATTATGAACTTCAGATTTAACGTTTAA
>CAJKLB_02555 DUF2461 domain-containing protein
ATGCAGGTCGATAAATCAATATTTCAATATTTAGAAAATTTAAAACAAAATAACAATAGAGATTGGTTTACCGATCAAAAACCACGTTTTGTTGAGGTTCAAAAAAGCATAAAAGAGTTTTATGGAAAAGTAAGCGAAAACCTAGAAACACACGATGTTATTGATAACTTTAAATTATTCCGAATTTATAGAGATGTTCGTTTTTCAAAAGATAAAACGCCATATAAAACACATTTTTCAGGATCATTTTCACGAAAAGGAAGTCATTTAAGAGGTGGTTATTATTTACAAATTGAACCAGGAAACAGTTTTCTAGCCGGTGGATTTTGGCAGCCCAATAAAGAAGATTTACTACGTATTAGAAAAGAAATTGAACTCGATGCTTCTGATTTTAGAGAAATTTTAAACAACCCTGAGTTTGTAAAAAATTTCGGAACTAAGTTTGAAGGCGATGAATTAAAATCGGCACCTAGAGGTTTTGATAAAAACCATCCTGATATTGATTTATTACGAAAAAAAGGCTTTATCGCTGTGCGTAATTTTAGCGATAAACAAGTGTTCTCTAATAATTTTTTATCAGAAATTGATACTTCTTATAAAGCTTTACGACCTTTTTTTAATTTGATGAGCGAGGTATTAACAACCAATTTAAACGGTGAAAGTTTACTTTAA
>CAJKLB_02560 Flavo-1 RNA
GCCTAGCCCCGATTGAAGCTTTGTTTGAGCTCTTTTTTGTTTTTCTTTTAAAAAACAAAAAAAGCGAGTGCGGAAAGCGGGAAATTGC
>CAJKLB_02565 hypothetical protein
ATGAATTTTTATGAAAAAATATATACTGTTACCACAAACGAAATTGATGAATACCAACATGTTAATAATGTAGTGTATGTACAGTGGATGCAAGAGGTATCTGCTGCACACTCGGTTATTGCTAATTAA
>CAJKLB_02570 hypothetical protein
ATGTACAGTGGATGCAAGAGGTATCTGCTGCACACTCGGTTATTGCTAATTAAAAATATTCCTAAACCTGATTATGTTTGGTTTGTAATTCGTCATGAAATTGATTACAAAAAACAAGCGGTTCTAGGCGATGAAATAAGTGTAAAAACATGGGTTGGTAAAACCGAAGGAATTCGTTCTGTTCGTCATTTTGAAATACACAAAGGCACTGATTTATTAGTAAAATCGGAAACTACCTTTTGTTTATTAGACGCAAAAACACAAAAACCAAAAAGAATAACTAAAGAAGTTACAAACGTACTTTTAGGAAAAAAATAA
>CAJKLB_02575 DEAD/DEAH box helicase
ATGACAACATTTACAGGGTTAGGAGTACAAAAGCAATACGTTGAAGGACTGAAGGAATTAGGCATTACAAAACCTACCGAAGTACAAGAAGCGGCAATACCATATTTATTGCAAAATAATGCTGATTTTATCGGGTTAGCGCAAACAGGAACGGGTAAAACTGCGGCTTATGGCTTGCCTGTTTTACATAAAATTGACGCTTCAAAAGATACGGTTCAAGCTTTGATTTTATCGCCAACAAGAGAATTGGTGCAGCAAATAAAAAAACAATTATTTAAGTTTACAAAATATGTAGATGATAAAATTTTTATAGAAGCTGTTTACGGTGGTGAAAAAATAGACCGTCAAATAAATAACTTAAAAAGAACGACACACGTAATTGTAGCTACTCCAGGGCGTTTAATCGATTTGATTGAAAGAGGTGAGGTAAATTTAAAAGATATCAATACTTTGGTACTTGACGAGGCGGATGAAATGCTAAGTATGGGGTTTAAATTAGACTTAAATCGTATTTTAAAATACACTTCAGGTACTAGAAAAACATGGTTGTTTTCGGCAACAATGCCCGATGAAATTAGAAATATCATCAAAAAATACATGGATCCATCAGCAAAACAAGTGGAGGTAAATAAAAATTCGTTGGTGAATGCTAATATTACGCATCAGTTTATACAAACGACTATTCCTGAAAAAGTAGATGTCATTGTAAAGTTTTTAGAAAAAAGACCTAGCGAAAGAGGTATCATTTTTGCTAGAACAAAAGCAGGTGTGCAAAAATTAACAAAATTGTTGCAAGATGATGGTTTTTCGGTTGCCGCTTTAGAGGGTGATATGCAGCAAAGAGATCGTGAAAAGGTAATGCGAGCTTTTAAAAATGAGAGTCTTCAAATTTTAGTTTCTACAGATGTTGCCGCAAGAGGTATTGATGTACGAGATTTAGGTTTTGTAGTACACCATCAATTACCAGAACAATTAGAATATTACACACACCGAAGCGGAAGAACTGCAAGAGCAGGGAAAAAAGGTGTTTCTTTAGTATTAATTTTAAATAACGAAAGAAATAATATTAAAGAGGTGGAAAGAACATTACAGATAAAGTTTTCAGAAATTAATATTTAA
>CAJKLB_02580 Uncharacterized membrane protein YeiH
GTGGATATTATTTACGCTCTTGATATTGCAGGAACATTTGCCTTTGCCATTAGTGGTGCTTTGGTGGCAATGAAAAAACAATTTGATGTATTTGGTGTTGTTATTATCGCCTTTGTTACCGCTGTAGGTGGTGGTATGATACGAGATGTTTTAATTAACGCGCATCCTATAAATTGGATTAGTGACCTTAATTATATTTGGACAATTTTAACTGCCGTTGGTTTTACTTTTTTATTTAGAAGTAAAATAGCGCCACTACGTAAAACCATGTTTTTATTTGATACTATTGGTATTAGCGTATTTACTTTGTTGGGCTTAGAAAAAGGTTTATCGTATGATTTACATCCTTTTGTAGCCTTGGTTATGGGAATGGTTTCCGCAGTTTTTGGAGGTGTTCTTAGAGATGTGCTTACCCGAAAAGTTCCTTTAATATTTAAAAAAGAAATATACGCATCCGCTTGCCTAGCAGGTGGAGTCGTATATCTTATTTTAGAAGAATTTAAGATAAATAAAGACCTTCAGTTTGTAATACCAACACTCGGTTGTTTTTTTAATACGATCAATTGTAGTGAAGTATAA
>CAJKLB_02585 hypothetical protein
ATGCTTTGGGTGAATTGGGGTAGTTTTATAGAAAAATGTTTTATCAAAATTAAAATAAACGAGATGAAGAAAGAATTTAGTTTAGTGTTTTTATTGTTTATAAGTATAACTGTTTTTTCACAAGATAAAAAATTACCGACGAGGTCGGGATGTTATTAG
>CAJKLB_02590 hypothetical protein
ATGAATTTAATTACAGGAAGTATTTCTAAAAAATACCCTACAAAAGCTGCGGTAAAACCTTCGGGGAAGCTAGCCTTTGATCCAACAATTACACATAAAGTAAAAAAAGGAGAAACATTAAGTACTATTTCAAGAAAATATGATGTAAAACTATCCAGGTTATACCGATTAAATAGCATGACTAATTTCGATACCTTAAAAATAGGACAAGAAGTTGTAATTGGTTACGGGCAAAGTAAAGCAGAAAAAGTTGCTTTTTTTAAGAAAGTGAACTCTAAAATTCAGGTAGAAACAACGCCTAAACCTTTGGTGAAGTCAACTCCGACCAAACCAAAAGTGCTAATAGCTACTAAAAAAGCTATTAAAGTTAAAGCTGAAACAAAAACAATAGCTAAAGATACTCCTAAAAATAAAAAGGCTTTAAATGAATCGTACGCAAAACGTTTTGCGCTTATTGTAGAAAAAGATCCTGTTGTTGAAAAGAAAATTACAGCAAAAAAAGTAGCTGTTGTTACAGGTAAAAATACGGTAGTTAAATATCATACTGTTACAGCAACAGAAACTTTATACGGAATTTCGGTTCGTTATAAACAGCCTGTAGATCATTTGAAAAAGTTAAATAAATTAAAAGACAATACTCTTTTTATTGGGCAAAAATTACGTATTAAATAA
>CAJKLB_02595 RNA methyltransferase
ATGAGATTACATAGAAATTTAGTTTACGCAGTTATTGACAGTTTACGTGACGTTTTTAATGATGACGTATATGCCGATAAAGCTGTTGAAAAGGCATTAAAAAGAGATAAAAGATGGGGCGCACGTGATAGAAAATTTGTTGCCGAAACTATTTATGACATCGTACGATGGAAGCGTTTATACGCAGAAATTGCAGATGTAAAAACTCCATATTCACGACCGGATTTATGGCGTTTGTTAGTAGTTTGGTGTACTTTAAGAGGAATCAAATTACCAGATTGGAATCAAATTGAAGAAACGCCAACAAGACGAATCAAAGGAAAATTTGATGAGCTTTCTCAAATTAGAAAATACAGAGAGTCTATTCCTGATTGGATTGATGAATTAGGTGTTAAAGAATTAGGCGAAACTGTTTGGACTAAAGAAATGGCGGCATTAAACAAACGTGCCGATGTTATTTTACGTACCAATACATTAAACGTAACCAAAGAGCATTTACAAAAAGATTTACAACAAGAAGGTATTGAAACAGAATTTATAGAAGGCTGTGACGATGCATTACGTTTAGTAGAACGTGCCAATGTTTTTAAAACAGAAGCATTTCATAAAGGATTTTTTGAAGTTCAAGATGCTTCTTCGCAATTAGTAGCGGCTTATTTAGACGTTGCTCCAGGAATGAGAGTTATTGATACCTGTGCGGGTGTTGGTGGTAAAACATTACATTTAGCGGCATTAATGAAAAACAAAGGGCAAATTATTGCCATGGATATTTACGAAAGTAAATTACGAAAATTAAAAGTTAGAGCGCGCAGAAACGGTATTAGTAATATCGATTTAAAAGTAATTGATTCTACCAAAGTAATTAAAAAATTATATGGTAAAGCCGATAGAGTTTTAATTGATGCACCCTGTTCTGGTTTAGGTGTTTTACGTAGAAACCCTGATAGTAAATGGAAATTACAACCTGAATTTATTGATAATATCAAAGAAATTCAGCAAGACGTTTTACAGCGTTATTCACGAATGGTAAAGCCAGGCGGTAAATTAGTATATGCTACCTGTTCTGTGTTACCTTCTGAAAACCAAGATCAGGTTAAAATATTTTTAGCCTCTGAAGACGGAAAAGATTTTAGCTTAGTAAAAGATCATAAAGTATTAGCCCATGAATTTGGATATGACGGTTTTTACATGGCGCAATTAGTAAAAAAATAA
>CAJKLB_02600 SH3 domain-containing protein
ATGAAACAACTGATGCTAATTTTAATACTGTTTTTAACTGCTTTTTTTAATATAATTGCTCAAGAAAATATCTTTGGAAAAGAAAATGAATTTCCACTTAATGAAATAAGGTATGTTTTTGGAGATAATGTAAAATTAAGAGAAGCTTCCAATGTAAATTCTAAAGTGATTTCATTATTAAAAATAGGTGCTGAAATTACTGTTTTAGAAAAAACAAATGATTTTTTATTTTATAATGGAATTAACAGTTATTGGTATAAAGTAACATATAAAAATTCGATAGGTTTTATTTTAGGCGGGCTTATTTCTTTAGATAAAAAAGAAGTTGATAATTCTAAATATTTACTTTCTTTGAAAAAAGAAAATTCAGCCTATTATATATTAGTAAGAGTTGTTAATGAAGATAAACCGTATTTAGAAAATTCATCTTTATTAGGGGTTGAACAAGGTTTTTCAATGAAAACTTTTGATAATCAAGGTGTAGTGTCGATAGAAAATATGGTTTATATTGATTTTATGGTAGAATCTTGTGGTTTTAACGGTGGAGGTTATTATTTGTTTAATGATGGGAATACATTAAAAAAAGCAATAGAATTAACTCAAATAGGAGATGGAGGAAATTGGTTTGGAGAGGAATTAATTTTTCCGACAAATAAAAATGGTAAGGAAGGAGTCATTTTATATGAAAAAGAAATAGGAGAGGTTTTAGACGAACAAACCAATCATACCAAAATAATTATAGAAAAAAAAGAGTTAATTTGGAAAGGAAAAACATTTATTCAAACTAAAGATTAG
>CAJKLB_02605 ATP-dependent DNA helicase RecG
ATGAATTTAAATCATCCGATAACGTATATAAAAGGCGTTAGTGTAGCGCGTGCCGAATTGTTAAATTCCGAATTAGGAATTAAAACCTGTAATGATTTATTACACCTTTTTCCGTTTCGTTATATTGATAAAACGCAGTTTTATACGATTCAGCAATTGGCTCAAAATACGGCTGAGGTTCAAATAGTTGGTAAAATAACAGCGATTAAAGAAATTGAACAACAACGAGGAAGTAGGCTAGTGGCAACTTTTTCTGATGGCACGGGTTTTTTAGATTTGGTATGGTTTAAGGGTGCTAAATGGATAAAAAATAGCTTAAAAATTGATGTTCCGTATGTGATTTATGGAAAATTAAATTGGTATAACGGCAGGGCAAATATGCCGCATCCAGAAATGGAAACAGTAAAAGAACACAAAAGTAATGTTCAAACAGCCATGCAACCTGTATATCCATCGACTGAAAAATTAGCCAATAGAGGAATTACCAATAAAATATTGCGGGGGTTTATCCAAAATTTATTTGAACAAGCATCCGAAGTATTAGCAGAAACATTACCTGATTATGTATCCGAAGAAAATAATTTATTAGCCAAAAAAGAAGTCTTACTAAATATCCATTTTCCTAAAAGTCAAGAATTATTAGCGAAAGCACAATATCGCTTAAAATTTGAAGAATTATTTTTTATTCAAATTCAATTATTACAGAAAAAACGCATCCGTAAATCAAAAATAAAAGGTGCTGTTTTTGAAAAAGTAGGTGAAAATTTCACTGATTTTTACACCAATAAATTACCTTTTGAATTGACAAATGCTCAAAAAAGAGTGTTAAAAGAAATTCGAAAAGATGTGGGTTACGGCAAACACATGAACCGTTTATTGCAAGGTGATGTGGGGTCAGGAAAAACAATTGTGGCGCTGTTAAGCATGTTAATTGCCATTGATAACGGCTATCAGGCAACTATTATGGCGCCAACTGAAATTTTAGCGATTCAGCATTATAATGGAATTACCGAGCTTTTAGAAGGAACAACGATAAAAGTTGAATTATTAACAGGTTCAACCCGAATTAAAAAAAGACGTGAAATTCATACGAATTTAGAAGAGGGTTTAACGCATATTTTAGTAGGAACACACGCTGTTTTAGAAGATAAAGTCTGTTTTAAAAACTTAGGGATTGCTATTATTGATGAGCAACATCGCTTTGGTGTGGCACAGCGATCTAAATTATGGCAGAAAAATCAACCGCCTGCAATTCTGAATGAAAAAGGTAGAAATCTTCATCAAAAATATAAGAATGAAAATCCGAAGGCTCATCAATTAATTAAAGAAATCGCCTTTAAACGAAAAAATAAAACATCGAAAGCCGAAAGAGCCTTGTGGGAGGTTTTAAGCAGTAAACAAACAGGTTTTAAGTTCCGAAGATATTATATTATTGATGGATTTTTAATTGATTTTATCTGCCTTGAAAAAAAACTAATTATAGAGGTTAATGGCAAATATCATACGACCGAAAAACAGCAAGAAGCAATGCGTTTACGTACCGAAATTTTAACGGAATTCGGTTATAAAGTGGTTCGGTTAGATGAAAATCAAATTCTAAATTCGTCTGAAAACACATTAAAAAATAAACTTGAAAATAGACTAGATAAAACAACAAAAAGAATTATTGCAACGTTAAATAGTTTGCCTACGGTTTCAGTAAGAAAATCAATTCCGCCACATGTTTTGGTGATGACTGCAACGCCAATTCCACGAACTTTAGCGATGTCGGTTTATGGTGATTTAGATATTTCGGTAATTGATGAATTACCGCCAGGGCGTAAGGAAATTAAAACGGTACATCGGTATGATAGCAATCGTTTGTCGGTGTTTAAATTTTTAAAAGATGAGATAAACAAAGGGCGACAGGCGTATGTGGTGTATCCGTTAATTGAAGAATCGCAAGCGATGGATTATAAAGATTTAATGGATGGTTATCAGAGTATTTCTCGTGATTTTCCATCGCCAAAATATCAAATAAGCATCGTTCACGGAAAAATGAAACCTGCCGATAAAGAATTTGAAATGAATCGATTTATAAAAGGCGAAACTCAAATAATGGTAGCCACTACGGTAATTGAAGTTGGTGTAAATGTGCCAAATGCGTCGGTAATGGTTATTGAAAGTGCCGAGCGTTTTGGCTTGAGTCAATTGCATCAATTACGAGGTAGAGTAGGGCGTGGCGCATCGCAAAGTTATTGTATTTTATTATCGAGTTTTAAATTGTCATCCGATAGCAAAACCCGTTTGCAAACTATGGTTGATACCACCGATGGCTTTAAAATTGCTGAGGTAGATTTAAAACTTCGAGGTCCTGGAAATATTATGGGAACCCAACAAAGTGGTGTATTAAATTTAAAAATTGCCGATGTGGTAAAAGATACGGCAATCCTACAAAAAGCCCGTCAAACCGCAATCGCTGTTTTAGAAAATGATGCTAGTTTTTCGAAACCTGAAAATGCAAATCTATTGAAAGTCTATACGCAATTACAAAAATCAAACGGGCTTTGGAGTAATATTAGTTAG
>CAJKLB_02610 hypothetical protein
ATGCTATTAAATAAAAATAAAATCCCCGTAGCTTTTTCTATTATACAACTATTATGTTTCGTTTTATATTCTATTTTTGATACTCCTCTTGTACATCCTCATGCTATGATATCTATAGAAACATTCTTTTTTTTAATAATAAATACTTTTTTAATACTTCTATTTTCGATATTTTTTTTAATTAAAAAAAAACAAAATATTAGTATTTGGATTATCCCTTTTTTCTTGTTTATCTTTAATTTATATCAAACTACATAA
>CAJKLB_02615 hypothetical protein
ATGAAAGACGCAAATATAGCATCCGCAAGTAAAACCAAAACTTACAATAAAGTTCAAAAAGAAATTAAAAAATGGATGCGTAAAAATTCTTTTTTAATTACAAAAAACGCAAGATGGTACGTAGGAATTACCAATGATCCTAGTAGACGAAAAAGAGAACACAAAAACAAGAATAATATACAATGTCTGTATTGGAAAACATGGAATATGAAATCTGTTCGACTATCATTAGCGTTAGAAACTCATTTTCACAATAAAGGTTTATTGGATAAAGACCTAAAAGGTGGTTACGATAGAAAAACATCCAAACATATTTATGTTTATAAGAAGTTTCCTACCTTGATTAATAAATTGAAGTAG
>CAJKLB_02620 SAM-dependent methyltransferase
ATGAATAATTTAACGACAAATCCTAAACCTCCAAAAACTCCATGGCCAACAAAAGATGCAATGCAACAGGTTTATGAACTGAATTTATGGGGAAATAACAACACCGCTTTCTATTCGGGGGCGGGTTCGCATGAAATTGAAATTGTAACACCTTATTTATCGGTGGTAAGTTCATTTTTAAAATCGTTTGAAACACCATTAATAGTTTGCGATTTAGGCTGTGGCGATTTTAATATCGGAAAAGAATTAGTAACACACACAAAGCAATATATTGCGGCAGATATTGTGCCAGAACTCATAACATATAACACCGAAAAATTCAAAAACCCGAATTTAACTTTTCAAACCTTAGATATCGCAAAAGATACCTTACCAACTGCCGATTGCGTAATTTTAAGGCAAGTTTTACAACATTTATCGAACGATGAAGTACAAGAAGTGCTAGCTAAATTAAGTAATTATAAATATGTTATTTTAACAGAACATTTGCCAAGTGCAGAATTTATTCCAAATAAAGATATTATTTCAGGGCAGGGAATTAGGATAAAAAAGAAAAGCGGTTTAGCTATTTTAAAAGCTCCTTTTCATTTTCAAGTGAAAGAGGAAAAAGAGCTTTTATCGGTTGTTTTAGAAGATAAAAAAGGCATAATTGTAACCACACTTTACACTGTTTTTTAA
>CAJKLB_02625 DUF1343 domain-containing protein
ATGCTCGGCGAAACGGTTATTGATGGCGTTGATACTAAAACGCAATTACCGATTATTTCGTTGTACGGAAAAAATAAAAAGCCCTCGCAAGCACAATTAAAAAACATCGATGCTGTGGTTTTTGATATTCAAGATGTTGGCGCACGTTTTTACACCTATATATCGTCGTTGCATTATGTAATGGAGGCTTGCGCCCAGGCAAATATCCCTGTAATTATTTTAGATAGACCCAACCCTAACGCTCATTATATTGATGGTCCTGTTTTGCAAATGGCGCATACAAGTTTTGTAGGAATGCACCCTGTTCCCGTAGTTTATGGAATGACTATCGGCGAGTATGGAAAAATGATAAATGGCGAAAACTGGCTTAAAAACACTTCAGGAAATGTAAAATCTAGTCTAAAATGTGATTTAACCGTAATTCCTTTAGAAAATTACACGCATAATATAACTTATAATTTACCGATAAAACCATCGCCTAATTTACCCAATGAAATTTCTATAAACCTATACCCTAGCCTTTGTTTTTTTGAAGGAACAACGGTTTCGGCAGGTAGAGGAACTAACAAGCAGTTTCAAATTTATGGTGCGCCTTATTTGAAAAAAACGGCTTTTAGTTTTACCCCAAAAGCCAACGATGGTTCAAAATACCCAAAGCATCAAGGGAAATTATGCTATGGTGAAAACTTGCAAAAAAGCGATAAACTTTCGGGTTTAAACTTGTCTTGGCTGATAAAATCCTATAAAGAATCGCCTAAAAAATCTTTTTTCACCGTGTTTTTTACCAAACTTGCTCGGAACAAAAAAATTACAGCAACAAATTCAACAAGGTTTATCAGAAAAAGAGATTAA
>CAJKLB_02630 hypothetical protein
ATGAAAAACAATTTTAGTTACTTTTTATTATTATTAACCTGTTTTAGTTTTCAATTTTCTTCTTGCGCTCAGCAACAGAAATCAATACATAAAAAGGTAGCAACAACAACTACAAACCCTACAAAAATACCACTTCCTTTAAAAATTGGCGCTGATAGAACCAATTTATATCTACATAAATTAAAAGGAAAAAATATCGCTATTGTAGCCAATCAAACTTCTGTTTTAAATGTTTTTCAACGTGCCGAAGTAGCACCTAATACAATGGGGTTGAAAACAGTACAATATCATTTAGTTGATTATTTACACGGTTATAAAAACATCAACGTGCAAAAAGTTTTTGCACCCGAACATGGTTTTCGTGGTAAAGCAGATGCTCGGCGAAACGGTTATTGA
>CAJKLB_02635 hypothetical protein
TTGAATTTCGAATTATTTATCGCCAAACGAATTATTGCAGGCAAAGAACGTGAAAGCAGTATTTCATCGCCTATTATTAAAATTGCGACTATTGCCATTGCTTTAGGTATTGTAATTATGTTAATTTCCGTAGCAATCGCATCAGGTTTTCAGAAAAAAATCAGTGATAAAATGACGGGCTTTAAAGGGCATATTCAAATTGTAAATTACGATACCAATAACTCGGATATTTCTACCGTACCGATTTCTAAAACCCAAGATTTTTATCCGAAGTTTACAAATATTCAAGGCATTAAAAACGTGCAAGTTTTTGCCAATATCGGCGGAATTATAAGAACCCCAACCGATTTTGAAGCTATTGTTTTTAAAGGTGTTTCTTCCGATTATGATTTTTCATTTTTCAAAGAATATTTAGTCGAAGGACGCTTGCCAAATTTTGAGTTGCCTCGAAACAAAGAAATACTAATTTCTCAGGCAATTGCCGACGAGGTTAAATTTGAAATTAAACGACACCATTCAAACCCTTTTTAG
>CAJKLB_02640 hypothetical protein
ATGCGGAAGCCAATTATTGTAGGGATTTACAATACAGGTTTCGCCCAATTTGATAAAACCATGCTACTTGGCGATATCCGAGAAGTTCGACAAATTAACCGTTGGACAGCCGATCAAATAGGCGGTTTTGAAGTTTTAATTGACAATTTTGAGGAGTTAACCCAAAAAGGAAACGAGATTTACAGCAACATCGGATCTACCTTAAATAGCATGACGATTGTAGAAAATTACCCATTAATTTTTGATTGGATTAAACTTTTTGATAATAACGTATGGTTTATCATCGGAATTATGATTTTAATAGCCGGAATTAATATGATAACCGCCTTGCTTGGTTTTAATATTAGAGCGTGTACAAATGGTCGGGATTTTAAAAGCCTTAGGAAGCAGTAA
>CAJKLB_02645 FtsX domain-containing protein
TTGGTTTTAATATTAGAGCGTGTACAAATGGTCGGGATTTTAAAAGCCTTAGGAAGCAGTAATTGGAGCATTCAAAAAATATTTTTATACAACGCCTCTTATTTAATTTTAAAAGGACTTTTTTGGGGTAATTTAATAGGGATATCGCTGTTATTAATTCAAAAATACTTTAAAATAATCGAGCTAAACCCCGCAACCTACGCAGTGGCAACCGTACCTGTTGATATCAGTATTTTAGCGATTATCGCACTAAGTTTAGGAACGCTATTTTTATGTTTTTTAATGCTGATAATCCCTTCATATATTATCACAAAAATAGCCCCATCAAAAGCCATAAAATTTGCGTAG
>CAJKLB_02650 hypothetical protein
ATGAATAGTTTTAGAGTCTATATATTTATTGTGTTTATTACATATAGTTGTGGTCGTAATACTACATATATAGAAAAAATAGACTTTACGAACAAGACAGGTTTGTGTGATGTTAAGTGTAAAAATTTAGGTTTAGAATTAGATTTAACAAAAATATCAATACTTGATACAGAGAGAGATACAGTTACTTATAGGTCTCACAATGAATTGAATATGAAAATATATTTAACGGTAGTGAATAAAAGTGATAAACCGATAGTGTTTTTGAAAAATAGAACTGAATATAATCCTAAAAACTTTAAATGGGTACTTAAAAAGGATACTATTTATTTCTATAATTATGATTATGATAATAAATCGATAATAAAACCTAATGATAGTATCAATTTTTCTATAAAAGCTTATTTTTTTGATTTTTATAAATTGTTTAAAGAAAAAAAAGATAATACAGATGATATGTTAAAATTATTAACGAACTTTAAGTTAATTTATAATGATGGAGAGAAAGATGTGTGTGTTAATCAAGACAGAAATATTCCTGTCGGTGTTTATAATGATAAAACAAAATGGTGTTGGTGGTATTTGAAACGATGA
>CAJKLB_02655 Cysteine synthase
ATGAAATACGCAAAAAATATTTTAGAAACTATTGGAAACACGCCATTAGTTCAGTTAAATTCTGTAACCAAAGAAATCGATGCTTTAGTTTTAGCCAAAGTAGAAACCTTTAACCCAGGGAACTCTATTAAAGATAGAATGGCAGTAAAAATGATTGAAGATGCTGAGGCAGACGGTCGTTTAAAACCAGGAGGAACTATTATTGAAGGAACTTCGGAAATACAGGAATGGGATTGGCTTTAG
>CAJKLB_02660 Cystathionine beta-synthase
ATGGGATTGGCTTTAGCGGCAATTATAAAAGGCTACAAATGTATTTTTGTACTTTCTGATAAGCAATCTAAAGAAAAAATGGATATTTTACGTGCCGTTGGTGCACAGGTTATTGTTTGCCCAACAAATGTAGAACCAGAAGACCCTCGTTCATATTATTCAGTTTCTAAGCGATTAGGAGCAGAAACGCCAAACTCATGGTATGTAAACCAATATGATAATCCATCGAATGCTTTAACACATTACGAGCAAACAGGACCTGAAATTTGGGAACAAACTGAGGGTAAAATTACACATTTAGTAGTTGGAGTAGGAACAGGAGGAACTATTTCAGGAACATCAAAGTATTTAAAAGAGCAAAATCCGAATATAAAAGTTTGGGGAATTGATACCTACGGTTCTGTATTTAAAAAATACCACGAAACAGGTGTTTTTGATGAAAATGAAATTTATCCATATATCACCGAAGGAATTGGAGAAGATATTCTTCCTAAAAACGTAGATTTTTCTGTAATCGATGGTTTTACCAAAGTTACCGATAAAGATGCAGCCGTTTATACCCGTAAAATAGCCAAAGAAGAAGGGATTTTTGTTGGAAATTCAGCAGGATCGGCAATAAAAGGAATGTTACAATTAAAAGAACATTTCAAAAAAGATGATGTAGTCGTTGTTATTTTTCATGACCACGGAAGTAGATACGTAGGGAAAATGTTTAATGACGATTGGATGCGTGAACGTGGTTATTTAGATAAAGAAGTAACTACCGCTGAAGATTTAATTAAAGGACATCTTGATAAAGCTTTAGTAAGCGTTCAAACTGAAGAATTAGTGTCGCATGCTATTGAAAGAATGCGTGCATTTAAAATTTCACAAATCCCGGTAAGAGATGCCAATGGTTTTGTAGGTTCTATTGACGAATCAGATTTATTACACCGTTATATTGCCGATAAAAACATTGCTGATACGCCAATAAAAGATATAATGGGGGCTATGTATCCTATGGTAAAGTTAGATGCTTCAATTGATGCTGTTTCTAAGTTAATTACAAAAGAAAATCAAGCAGTTTTAGTTGATTTAGGAAATGGAAAACACCATATTATTACCAAGTACGATATTATAAGTGCTATTTAA
>CAJKLB_02665 Lipoyl synthase
TTGCGTGTAAAGCTACCTGTTGGAAAAAAATATACCGACTTACGAGGTTTAGTAGACAAATATAAATTAAATACCATTTGTACCAGTGGAAGCTGCCCAAACATGGGAGAATGTTGGGGAGAAGGAACGGCTACCTTTATGATTTTAGGAAATATTTGTACCCGTTCATGTGGTTTTTGCGGAGTAAAAGCTGGAAGACCAGAAACCGTAGAATGGGATGAACCTGAAAAAGTAGCGCGCTCTATTAAATTAATGGGTATTAAACATGCCGTTTTAACATCAGTAGATAGAGATGATTTAAAAGACGGTGGTTCTATTATTTGGGCAGAAACTGTAAATGCAGTGCGTAGAGCAAATCCTAAAACAACCATTGAAACATTACTTCCCGATTTTCAAGGAAACGAAAAACTAATTGATCGTATTATTGAAGTTGCTCCTGAAGTAGTTTCTCATAATGTAGAAACCGTTCGTAGATTAACCCGCGAAGTTCGTATTCAAGCAAAATATGATCGAAGTTTAGGCGTGTTAAAATACTTAAAAGAAAAGGGAATGCGTACAAAATCGGGTATTATGCTTGGTTTAGGCGAAAAGGAAGAGGAAGTTATTCAAACCATGAAAGATTTACGTGCTGTTGGTTTAGATATTATTACTATCGGTCAGTATTTACAGCCTAGTAAAAAACACTTACCTGTTAAGCAATTTATTACCCCCGATCAATTTAAAAAATATGAAACTTTAGGTTTAGAAATGGGCTTTATGTATGTAGAAAGTGGCGCTTTAGTGCGTTCGTCTTACAAAGCGCATAAACATGCACAATAA
>CAJKLB_02670 Iron transporter
ATGCTGCAGCTACTTGGCGAAACGCTATTAGACGGCTATAAAAAATTAGGTAAAGGGGTATTAATTGCTTATTTTATTTTAAATTTTGCAACCATGTTTACCATTCAAGCAGCAGTAACGATTGTTACAGCGAGCTTGGCGTCTAGTATTTTCGGGTTTACAAATAATTTGGTTATTTGGGCTGTTATTATTTTAGGTATTAGTATTGCACTTCTAAGCTTCGGAAAGTATAAATTACTTGATAACTTGATGAAATACCTCATCATTATTTTAACAATAAGTACTATTATAGCGGTAATAGTAGCGCTTTTTAACACCAAAAAAGGATTTAATTTTCAGCAAATACTACCTAGTGGAACTGCACAAATTACCTTTTTAATTGCTTTTTTAGGATGGATGCCCGCACCTTTAGATGTTTCTATTTGGCACTCTCTCTGGTCTGTAGAAAAAAGTAAAACCACCTTCGAACAAATAAAACCCAAATATGCTGTTTTTGATTTTAATGTTGGCTACATAGCAACCTTCTTTTTAGGGGTTTGTTTTGTGGTACTTGGCGCATTGGTAATGCATCAATCAGGAGAATCTTTTTCAAATAAAGGAAGTCGTTTTGCTCAGCAATTAATCAATTTATACACCGAAAATTTAGGTGATTTTTCTTATTTATTTATAGGAATAGCCGCATTTACCACCATGTTTAGCACCGCTTTAACTACTTTAGATGCTTCTCCAAGAGCAATGACCAAGGCTTCTAATTTATTATTTGTTAAAAAAAATAGGCTAAATTATTCTTTTTGGATACTTTTTTTAGCCATTGGTACTTTTATTATTCTAAACTATTTTTTAACTGATATGGGGTTTTTAGTTAAAATAGCCACTGTTTTATCGTTTTTAACAGCACCTTTTTATGCTATTTTAAATTATGTATTGATAACAGGAAAACATACTCCTAAAAAAAATCAACCAAAATTACCTTTACGAATATTAAGTATTGTCGGTATTATTTTTTTAATCGGATTTAGTCTTTGGTTTTTAATCAATTTATAA
>CAJKLB_02675 hypothetical protein
ATGAAAAAATCACTATCAAAAATACTTGGTCCTGGCTTGTTATTTGTCGGTGCAGCAATAGGCGTATCTCATTTAGTACAGGCTACAAAAGCGGGTGCCGATTTTGGCTTTGGGCTGCTTTGGGCTTTATTAATTGTATCCTTTTTTAAATACCCTTTCTTTCAATTTGGTCCTCGATATGCTGCAGCTACTTGGCGAAACGCTATTAGACGGCTATAA
>CAJKLB_02680 RNA polymerase subunit sigma-70
TTGGAAATACCTAAAGAAAAAGTACTTCAACATATTGAGTCAGCTAAAAAAGGAAATCAAGCTTCTTTTAATTTTTTACTAGATACTTTTTGGGGAAATGTATATAGTTATCAATTAGCGAGAATAAAAAATGATAATGATGCTGAAGATATTACCATTCGAACATTTTCTAAAGCCTTTGATAAAATTGATACTTTTAATGATGAGTATCAATTTAAAACATGGCTAATTACCATTTCAAAAAATGTGTATATCGATTCTTTAAGAAAAAAAAATAGCGCTTTTTTATTAAATACGTCTAAAGAACAACAGGAGGCCGCTTTTAGAATTATAGACAACACACCATCGGCTGAAGACACGCTTATTACCGAACAAAACTTAGCCAAACTTTTAAGAGATATTAAGAAATTAAAACCAAAATATCAGGAAATTATTCATTTGCGGTTTTTTCAAGAATTAAGCTATAAAGAGATTTCAGATAAAATTGGAGAACCGATGAATAATGTTAAAATTAAATTATTAAGAGCTAAAAAATTATTAGCTGAAATAATCAAAAAACCTTAA
>CAJKLB_02685 Membrane or secreted protein
ATGAAATTAGTTTTTATTACCATCGGACTATTAGCTTTAGCTTTTGCAGGGATTGCTATAAAAATTTGGGCAAAAAAAGACGGTGAATTTGCAGGAACTTGTGCTAGTCAAAATCCTGTTTTAAATGAAAGTGGTGAATCTTGTGGTTTTTGTGGTAAAACACCAGATCAATTTGACTCTTGTAATGATACCGAACACCATAACTAA
>CAJKLB_02690 Aquaporin Z
ATGAAAAAGTATTTAGCAGAATCATTTGGAACATTTTGGTTGGTTTTTGGAGGTTGTGGTAGCGCCATTTTTGCTGTCTGGTTTCCCGAATTAGGTATTGGTTTTATGGGCGTATCTTTAGCCTTTGGTTTAACCGTTTTAACTATGGCGTATGCAGTTGGGCATATTTCCGGAGGGCATTTTAACCCTGCGGTATCATTAGGTTTATGGGCAGGAGGGAAGTTTTCTGCAAAAGAATTAGTACCTTATATTGTTTCTCAATTAGTTGGTGCAATTTTAGCTGCGGGTGCGTTATTTTTAATTGTATCAGGAAAATCAGGTTTTGAATCTATCGGCGGTTTTGCTGCTAACGGATATGGCGAATTATCGCCAGCAGGTTATAATATGACATCGGCTTTTGTTGCTGAATTTTTATTAACCATGTTTTTCTTGTTGATAATTTTAGGAAGTACCAACGACAGAGCGCCTAAAGGTTTTGCTCCAATCGCTATTGGTTTAGGCTTAACGTTAATCCATTTAATCAGTATTCCAATCACTAATACTTCGGTAAATCCGGCACGTTCTATGAGTCAGGCTTTATTTGCAGGAGGCGGTTATTTAGCACAATCTTGGTTGTTTTGGGTTGCACCTATAGCAGGAGCAATTGTTGCAGGATTTATTCATAAAGCATTATTTGACAAAGCGTAA
>CAJKLB_02695 Flavo-1 RNA
GCCTAGCCCCGATTGAAGCATTTGTTTGAGCTCTTTTTTGTTTTTTTCAAACAAAAAAAGCGAGTGCGGAAAGCGGGAAATTGC
>CAJKLB_02700 UDP-N-acetylenolpyruvoylglucosamine reductase
ATGTCTGGCGAAAATTGGCATGAATTTGTACTTTGGTGTGTTTCTCAAAATTACGGAGGTATTGAAAATTTATCACTTATTCCAGGAAATGTAGGTACCTGTCCTATCCAAAATATTGGTGCTTATGGCGTAGAGGTTAAAGATACGATTACTCGAGTAGAAGCTATTGAAATTGAAACAGGTAAATTAGTCTGTTTTTCTAATGAAGATTGTAATTTTGGCTACCGAAATTCTATTTTTAAAAATGCTTCGAAAGGCAAATATATTATTACTTCGGTTTGTTTTAAACTTAGTAAAAAAGAACATAAACTAAACACTTCTTACGGTGCTATTGAAGCGGAATTTACGTCAAAAAACATTGTAAACCCAACTATAAAAAATATTTCGGATGCTATTATTGCCATTCGAAAATCAAAATTACCAGATCCTAAAAAAATTGGAAATAGCGGTAGTTTTTTTAAAAATCCTGTAATTTCAAAAAACCACTTTGAAACACTTATCAATCAGTTTACGTTAATGCCTCATTACGAAATTTCAAAAACAGAAGTAAAAGTTCCTGCGGGATGGTTAATTGAACAATGTGGATTTAAAGCAAAGCGTTTTGGTGCTTGTGGCGTGCATGAAAAACAAGCTTTAGTACTTGTTAATTATGCAAATGCAACGGGTAAAGAAATTTACGAACTAGCACAAAAAATTCAAGCAACAATTAAAGACACCTTTCAAATTGATTTAGAAATTGAAGTAAATATTATTTAA
>CAJKLB_02705 hypothetical protein
TTGAATATTCAACAAAACATATCCTTAAAAAAATACAATACGTTTGGCATTCATGTTAATGCCAAACGTTTTGTTAGTATCGATTCACTTTATAATTTACAACAACTTTTAAAATCAGAAAAAGACTTATTTTTAATTTCTGGCGGTAGCAATATGCTACTAACTAAAGATATTGAAAAGTTAGTTGTTCACTTAAATTTAAAAGGTATTTCTATTGATAGAGAAAATGAAAACGATATTTACATAACCGTAAATGTCTGGCGAAAATTGGCATGA
>CAJKLB_02710 Aminotransferase
ATGCCTGCTATTTCTATAAAAGGGAATTCTATGCCTCAATCACCAATTCGTAAATTGGTTCCTTTTGCTGAGGCCGCTAAAAAAAACGGAACAAAAGTGTTTCATTTAAATATTGGTCAGCCTGATATTAAAACACCTCAGGTAGCTTTAGATGCTGTTAAAAACAATACAATTGAAGTATTATCATACGCACGTTCTGAAGGTTCTGAGCAGTACCGTACAAAGTTAGCTGCATATTATGCTAAGAATGATATTCATGTAAAAGCAACTAATATTATTGCTACCACAGGTGGTTCTGAAGCGTTATTATTTACCATTGGTAGTATTACAGATCCGGGTGATGAAATTATTATTCCTGAGCCTTTTTATGCCAACTACAACGGTTTTTCTACTGCATCAGGAGTAAAAGTAGTTCCTGTAATTTCTAAAATAGAAGATAATTTTGCCTTACCTGCTATTGAAGAGTTCGAGAAATTAATTACCCCAAAAACAAAAGCAATTTTAATTTGTAATCCTGGTAACCCAACTGGTTATTTATATAGCGAAGCTGAAATTGAAAAATTAAAGCAAATTGTTTTAAAACACGATTTATTTTTAATTGCTGATGAAGTGTATCGTGAGTTTACTTATGATGGTGAAAAGCATAATTCAGTAATGACTTTAGATGGTTTAGAACAAAACGCTATTGTTATTGATTCTGTTTCTAAGCGTTACAGTATGTGCGGTGCAAGAATTGGATGTATTGTTTCTAGAAATGAAGAATTTATCAACACGGCTCTTAAATTTGCTCAAGCTCGTTTAAGCCCTCCAACCTATGCTTTATTAGCAAGTGAAGCGGCTTTAGACACGCCTCAAAGTTATTTTGAACAAGTTATTGAAGAATATCAAGAACGTAGAAATACATTAATTTCTGAATTACAAAAAGTAGATGGCGTAAAAGTTGCAAATCCTAAAGGAGCTTTTTACTGTGTTGCAGAATTACCTGTAGCTGATGCTGATCATTTTGCGCAATGGATTTTAGAAGATTTCAACGATAATAACCAAACTATTATGGTTGCCCCTGCTAGTGGATTTTACTCTACACCAGGCGAAGGTAAAAACCAAATTCGTATGGCGTATGTATTAAATAAAGTTGATTTAATTCGTTCTGTAGAGATTTTAAAAATAGCTTTAACAGCATACAAAAAAAGATCATAA
>CAJKLB_02715 Peptidase A2 domain-containing protein
ATGACTTTGATCAAAAAAATAAGCTTCTTTTTTACTGTCTTTTGTAGTGTGATTTCCTTTTCTCAAAATAACTTTATGTTTTTAGGGAGTCAAACAAAAAAACAGGTAGTGCGTTTTAAATTAATAAATAATTTAATTGTTATGCCTGTGTCGGTTAACGGGCAAAAACTATCTTTTATTTTAGATACAGGCGTAGGCAACACCTTATTATTTAATCTGACAAAAAAAGATAGTTTAAAATTGAATAATGTAAAAAAAGTACTGCTTCGTGGTTTGGGGGGCGGTGCTCCTGTTACGGCATTGATTTCTACAAAAAATGAACTAAAACTTAATACTATTGTAGGAAATAATCAAGATTTGTTTGTTGTTTTAACCGAAGATTTTAATTTGTCAGCAAAAATGGGAACAACTATTCATGGCATTATTGGCTATGATTTATTAAAAGATGTTATTGCTGAAGTTAATTATAAAACCTCAAAAATTATTTTTTATAATCCGAAGAAATATCAGCAAAAAAAATGCAGAAAATGTGAAGCGTTTCCACTAAGTTTTTATCGTAAAAAACCCTATATCGATGTTGCTGTTAAGGTTGATACCGTTGGTAATTTGGTAACGCCTGTAAAAATGTTAATAGATACAGGCGGTAGCGATGCGATGTGGTTGTTTGAAAATACAAAACAAGTGCTAAAAACTCCAATAAAGCATTTTAATGATGTTTTAGGTGAAGGGCTTAGCGGAACTGTTTACGGAAAACGAAGTAAAATCCCTGCTATTTTGTCGGGTAATTATGAAATTAAGACTCCTACGGTTTCTTTTTTAGATAAAACATCAACCATCAATGCCAGGCGTTTTAAGGAACGAAATGGAAGTATAGGTGGTGCTATTTTAAAGCGCTTTAAAGTTTGGATAGATTATCCGAATAAAAAGTTGCTATTAAAGAAAAATGCGTCTTTAAAAAAAGGTTTTTATTATAACATGAGTGGTTTACAGCTTATTCATGACGGGCAAGAATTGGTAAAAGAAGAAGTTACTGCTAAAAGTGCAACTACAGATAGTCATCAAAATAATGGGCGTATTATTTCTTTAAGTACAAAATATCAATACAAATTTAAACCTTCTTTTAAAATTGATGAGGTTTTAACCGATTCGCCGACAGGAAAAGCAGGTTTGCAAAAAGGCGATATTATCAAAAAAATAAATAATAGGGCAGCCTATCAATATGAGTTAGTTGAAATAATAGCGATGTTTCAGCAAAAACCTTCTAAGAAAATAAAAATGACGGTAAAAAGAGGTGAAAAGCATCTTAAATTTGAATTCAGATTAAAACAACGGCTATAA
>CAJKLB_02720 DUF1573 domain-containing protein
ATGAAAAGAATTTTATCATTTATCGCTGTTTGCTTTATCACTTTAACAGTAAGCGCACAAGAATTTAAATTTGAAACAGAAACAATTGACTACGGAAAAGTAGGCATTGCTTCAGAAGGAAAACGTACTTTTGAATTTACAAACATAGGTGATGAACCTATTATTATAAAAGATGTTATTTCTTCTTGCGGATGTACTGTTCCTAAAAAACCGGAAGCACCTATTATGCCAGGGCAAAAAGGACAAATTGAAGTTTCTTATGACACAAAAAAACCAGGAGGTTTTTCTAAAACTTTAACAGTTGTTTCTAATGCTAAAACCAAAAGAAAAAGAATTAAAATTAAAGGATTTATTGCTAAAAAAGATGCTGCTATAAAAGCTAAATCGTTATAA
>CAJKLB_02725 hypothetical protein
ATGAAACATAATTATTTTCATTCTGAAGTAGATGATCGTGAACCTTACACCATTGTAATACCACCACCTAATGTAACAGGAGTATTGCATATGGGGCACATGTTAAACAACACAATTCAGGATGTTTTAATCCGTCGTGCGCGTTTACAAGGTAAAAATGCGTGTTGGGTTCCTGGAACCGATCACGCCTCAATTGCTACCGAAGCAAAAGTAGTAGCAAAATTAAAAGAACAAGGAATCGATAAAAATGACTTAACTCGTGAAGAATTCTTAGCGCATGCTTGGGAATGGAAAAACGAGTATGGAGGAATCATTTTAGAGCAACTTAAAAAAATCGGTGCTTCTTGCGATTGGGAACGTACCTCTTTTACGATGGATCCTGAAATGTCGGAATCTGTAATTAAAGTTTTTGTTGATTTATATAATAAAGGCTTAATTTACCGTGGTTATAGAATGGTAAATTGGGATCCTGAAGCAAAAACAACGTTATCTGATGAAGAAGTTATTCATGTTGAAAAACAAGGAAATCTTTATTATTTAGAATATAAAATTGAAGGTTCTGACGAAAAATTAACTATTGCAACCACACGTCCTGAAACTATTTTTGGAGATGCTGCAATTTGTATCAATCCAAATGATGAACGTTTTACGCATTTAAAAGGTAAAAAAGCAATTGTACCTTTATGTAACAGAGTTATTCCTATTATTGAAGATGAATATGTCGATGTTGAATTTGGAACAGGATGTTTAAAAGTAACGCCTGCACACGATCAAAATGATAAAGTTTTAGGTGAAAAGCATAAATTAGAAGTAATTGATATTTTTAACGAGGATGCTTCTTTAAATTCTTTCGGATTACATTATCAAGGAAAAGATCGTTTTGTAGCGCGTAAATTAGTAGCTAAAGAACTAGAAGAAAATGGTGTTTTAGTGAAAACTGAAGTTCACATGAATAAAGTAGGAACTTCGGAAAGAACTAAAGCTGTTATCGAACCAAGATTGTCAGATCAATGGTTTTTAAAGATGGAAGATTTAGCAAAACCTGCTATTGAGGCTGTTTTAGGTGAAGATAGCGAGGTTAAATTATATCCAAAGAAATTCGAAAACACGTACCGTCATTGGATGGAAAACATCCGTGATTGGAATATTTCGCGTCAATTATGGTGGGGACAACAAATTCCTGCGTATTTCTACGGCGATGGAAAAGAAGATTTTGTGGTAGCAAATAGCATCGAAGAAGCAGTTGTTTTAGCAAAAGAAAGAAGCTGGAAAAACTGA
>CAJKLB_02730 hypothetical protein
ATGTCTGTTTTTGATGGAATTAATAATCCTGAAAATGAAGAAATCAAATATTATTATCCAACAAACGATTTAGTTACAGGACCAGATATTTTATTTTTCTGGGTAGCTCGTATGATTGTTGCAGGATACGAATATAAAGACGAAAAACCTTTTGAGAACGTTTATTTAACAGGTTTAGTACGTGATAAACAACGTAGAAAAATGTCTAAATCGTTAGGGAATTCACCTGATGCTTTAAAATTAATTGAAGATTATAGTGCCGATGGTGTTCGTGTAGGATTATTATTAAGTTCTGCTGCGGGGAACGATTTAATGTTCGATGAAGATTTATGTAAGCAAGGAAAAGGGTTTTCAAACAAAATTTGGAATGCTTTTCGTTTGGTTACAGGTTGGGAAATTGATGCAACTATTGAACAGCCTGAATCAGCAAAAATTGGTTTAGAATGGTATAATGCAAAGTTTCAAACTGTGTTAGCTGAAATTGAAGACCATTTTTCTAAATATCGTTTATCGGATGCTTTAATGGCAATTTATAAACTAATTATGGATGATTTTTCATCATGGTTATTAGAAGCAGTAAAACCTGCATATCAACAACCAATTGACAAGAAAACATTTGATGCGGTAATTGCTATTTTTGAAGATAATTTAAAAGTATTACATCCGTTTATGCCTTTCTTATCCGAAGAAATTTGGCAACATATTACTGACAGAACGCCAGAAGAAGCGTTAATTATTGCGAAATATCCTGAACTTAAAAAAGTAGATACCGCAATTATTGGTGAATTCGAATTTGCTACGGATGTTGTATCAGGAATTAGAACTATCAGAAAAAATAAAAACATTTCATTTAAAGATGCTGTTGAATTATCAGTGGTAAATAATGAAAATTTCACCAATAAGTTTGATGTTTTAATTGAAAAATTAACCAACGCATCAACAATTAAGTATGTTTCAGAAAAAGTTGATGGAGCTTCGTTTAGAGTAAAATCGAATGAATATTTTATTCCTGTTGCTGAAGAAGAAATTGATGTAGAAGCTGAAACTATTAAGTTAAATGCTGAATTAAAAAGAGCAGAAGGTTTCTTATTCGGAATTCAAAAGAAATTATCAAATGAGCGTTTTGTAAGCAATGCACCAGATCAGGTAATTGTTATTGAACGTAAAAAAGAATCAGATACGTTAGCGAAGATTGAAACTATTAAAAGTAGTTTAGCTTCTTTAAAATAA
>CAJKLB_02735 Putative hydroxymethylglutaryl-CoA lyase
ATGATTGACAGTATAAAAATTATAGAATGCCCACGAGATGCAATGCAAGGAATAAAAAGTCATTTTATTCCTACCCAGGCAAAGGTTAAATATATCAATTCGCTACTAAAAGTAGGTTTTGATACGATTGATTTTGGAAGTTTTGTATCGCCTAAAGCAATCCCTCAAATGAGAGATACTGCTGCGGTTTTATCACAGTTAGATTTATCAAAAACAACGAGTAAATTATTGGCAATAGTAGCCAATGTAAGAGGTGCAAACGATGCCGCTCAATTTGAAGAAATTAATTATTTAGGGTATCCTTTTTCGATATCTGAAAATTTTCAAATGCGAAATACGCACAAAACAATTGAACAATCGTTAGATACTTTAAAAGAAGTATTATCAATCGCGAACAGAAGTAATAAAGAGGTTGTAACGTATATGTCAATGGGTTTTGGAAACCCTTATGGTGATCCTTGGAATGTAGATATTGTAGGTGAATGGACCGAAAAACTAGCTAATTTAGGCGTTAAAATAGTATCATTATCAGACACTGTTGGTAGCTCAACGCCTGAGGATATAAGTTATTTGTTTTCAAATTTAATACCGAGTTATCCTGAAATTGAATTTGGAGCTCATTTACATACAACACCTGTAAAGTGGCACGAAAAAGTAGATGCAGCTTTTAAGGCAGGGTGCAAGCGTTTTGATGGCGCTATTATGGGCTACGGAGGTTGCCCAATGGCTAAGGATGAATTAACGGGTAATATGCCAACAGAAAAATTATTATCTTATTTTACAGTTCAAAAAGCAGTGACCAATATAAAACCAATGAGTTTTGAAAGTGCTTATAATAAAGCGCTTGAACTTTTTTAA
>CAJKLB_02740 hypothetical protein
ATGAAATTTAAAAATATACTTTTTTTCTTTTTAGCTCTTTTTTGTCAAGCTCTTTTTTGTCAAGATTCAATTGATGAACGAATAGGAGTGTGGCAAATAAATAAAGGAGTTTTAGTTATTAATAAGTCAAATAAAAATGATTTAGCAAATGATTACTCGGAAGGAGTTTTATAG
>CAJKLB_02745 hypothetical protein
ATGATTACTCGGAAGGAGTTTTATAGAATTTTCCCAAAAGAATTAACGACAAAATATATTAAACGTCTAGTTTTAATGACCGATGGCGAACAAGAAAAAGTAGGTGCGTTAGTGTCGTTAAATTCTAGAAACGATAAATGGCAATTGGAAATAGACGTTAAAGATGTAAATTTAAAAACCAGGGATAAAAAAATATTGTACGAATCTGTTTATACCATGGTGCATGAATTTGGGCATTTATTAACACTAAATAAAACCCAAATAAGACCTACAAATAAAAGAAAACAAGAAGAGGGAGAGTTGTATTTAACTCATGAAGGTGAGGCGTATCGAAAAAGTTATATCAATAGGTTTGTAAATTTATTTTGGAAAGGGAAGTTATTAAACCGATGGGATGTTATTCAGCGAGATTATTGCTATACCGAAGCAAATTGTGTTGATAAACTATTTGATTTATACCAAGATAATTCATCTGAATTTTTAACAGATTATGCTGTTGAAAGCCCCGAAGAAGATATTGTTGAAAGTTGGACGGCATTTGTTTTAAGACCAAGGATAAAAAAACCTAGAACGATTGCACATAAAAAAAGAAATTTTTTTTATCAGTTTCCTGAATTGGTGGCATATCGAAAAACAATAAGACAAAAAACGCGTAAATACCTTCATTAG
>CAJKLB_02750 Bifunctional metallophosphatase/5'-nucleotidase
[truncated: 2,335,188 more chars]
