# Supplementary material for: Genomics of Tenacibaculum Species in British Columbia, Canada
Source: Pathogens. 2023 Jan 6;12(1):101. doi: 10.3390/pathogens12010101 (PMC9864904; doi:10.3390/pathogens12010101)
Supplement: Supplementary file 1 [file pathogens-12-00101-s001.zip › Supplementary Figures and Tables (Revised)/TableS1_BaktaAnnotatedGenes/Barcode5_FinalConsensus_Trycycler_MedakaPolished_2022-03-14.ffn]

>JAJPGM_00005 Por-Secre-tail domain-containing protein
AGTGCACAAGGTGTATATTATCTGAAAGGGGGAGGTAGTACTTATTATAAAGTAGATTTAGACCCTAACTCAGCAACATATACTCAGCACTTGGCTACAGCAAATTTGTCGCAAAATATAGGTATTCATGATTGGGCTTTTAATGCTGTTGATAATAAATTATATGCAGTAGAAAAGAATACAAATATTTTATATCGAATTAATCCAACAACAAGTGTCGTTGAATCTTTAGGAGTTGTTCCTATTTTAACAGGATTAAGTTATACTTATGGAGCAGTATATTTTGATGCTTCAGGACGTTTTTACGTATCAGCAAATCAAACAGGAACAATTTATGTAATACAAGCTGTACAAGATTTAAATGGTTCAAATGAAATGGATTCTAATTTATTTGCATTTGGTCCTTCAAGTGCTAGTAATGACGGAGCACGTTGTCCTACAGCACCTGTTTTACAAGAAATTTGTGATAACGGAATAGATGATGATGGTGACGGGTTAATTGATTGTGAAGATCCTTCGTGTTCAGGTTACGGTGAATGTGATGTTATTATACCTCCAACTTCAGGAGGAAATGCAGGTGGTTTAGAAAGTAATAATAGATTATCGGAATTAATAAATAAAAGAAACTATAACCGTACAAAAGATAATTATAAATTTAATAGAAGCAAAGCACAAAGAGTTACTAGGTCTAATCATTATAAAAAGAAAAGCAAAAATAATATCGAATTAAAAGATTTTATTCCTTTAGGTGTTATTAATACTGATGAAACGATAGAATCTTCACCTACTGATTTAGTAGCGATTACAAATGCAACAGAAATTTATGCTGTAGATTATATGAAAAGTGGTGTTTCAGTAGCATCTGTTTTAGCTTTAAAAACAGATAATGGTGTATATGAACATACCAAATATATTTGTGATCGTTTACTAGGAGCTGAATTAATTTCTGTATCAACTATTGATATAAACGGACAACAATTTATTAAGTCTTTAATTAGAAATGCAGATAACACAGTAGAATTTGTACTAAGTCTTTCGGCAAAAGTAGTAAATAGTGATACTAATTTTGAAATTGAAAGTCATTGGAACTTAGATAAATACGAAAGTAATGTTGCTTTTTATAACTTCCAAATATGGTCTAATTCATTAGATGATTTATATACTTTAGGTGAAGAAATTATTAGTTTGTTAAATGTAGAAAAACCGATATCAACTTATAAATTATCAACACCTCCAACAGTATTTGTTAGAAAAGGAAAGTATAAAAATGGTTCTTTAGATATACAGGTTGTAAATACAAATAAAACAGATGATGTTAATTTTGATGCTGGTTTTAGAGTTACTGAAACAGCTGTTCTTAATAACAGTACTACAACATTAGCTCTTAATAAAGAATATATAACAAATTTAAATGTGCCAACAGGTAATTTATTTGATATTGGTTTTAGAATTGGAGATGGAGTAGCCACACCAGATGATTTATTTATGTCTGATGGACCTTGGGGGATTGATGATTCCCAAACAAATACTAACGTAGTTAATTATAATGTATCTGCTAATAAAAATTCATTTGAAGAAGCTGACTTCCCTATAGAAAGAAATGTAGATTTAGAAGTAACTACAGATTCTTATGCGGCTATCCATAGAGCATTAACTCCACGTTTTATGCCTGTAGATTTATCAGACTATAATAGTTTTAATTTAAAAGCAAAGGGAACAGGAAAGATAGAGGTTACATTAATTAAAAAAAGTATTTCTTTATGGGATAATCAATTTAAGTCAACCATAAATTTAACTGATAATCTTTTAGATCATAAAATATCTTTTACTGATTTTAAATCTAAAAACGGAAATAGTTTAGTATTAGACGATGTTACTACAATCGTATTTACAGTAGTAGCTGAAGATGGAAATATGACAACTAAAAAACTAAGTTTACAAGATATTAGATTTTCTCTTGAAAATGAAGTTCCGGATACTGGTATTACTGTCGAAGGAGATAATTTAAAAGCTGTACCAAATCCGATGGATACACAAGCTGATATACATTTTAATACTAATCAAATAGAAACTGTAAAATTAGTTCTTTATACAAGGTTAGGTAGAAAAGTAAAAGAGCTTGAATATAAAACAGTATTAGGTAATAATAAAATAGTACTAAAAAAAGAACATTTAAGTCCTGGTTTATATTTATGTAAAATCATAGGTGCACAAAGAGACTATAAAGCTATAAAGCTAATAGTTAATTAA
>JAJPGM_00010 Beta-barrel assembly-enhancing protease
ATGAAAATTAAAAATCTTACTTTTTTAGTACTCTTTATTATAAGCAATACTCTTTTTTCACAAAATATGAAAGAAGGTTTTACCTTCTTAGAAACAGGTAAATACCAACAAGCTGAAGCTTTTTTTGAAAACATTTTAAAATTACACCCTACCAATAAAACAGCAAGACTTTGTTATGGTAGAGCCTTAGGTTTAAACGGCAGTTCTTATAAAGCCGTTACTTTATTTACTAATCTTTTAAATGATTTCCCTTCAGATTTTGAAGTAAAATTAAATTATGCCGAATCACTTCTTTGGAATAAAAATTATAATAAAGCAGAAAATTATTATCAAAATTTAATAGTAGAAAATGATAAAAGTTTTCCTGCTCTTTTAGGATATGCAAATACATTATCGAATTTAAAAAAATTTAATAAAGCGATTAAATATGTAGACAAGGCATTATTGGTATTACCTAAAAATAAAAATGCATTAGTTTCTAAAAAATATATGCGATTAGGTTTGGCAAACAGTAAAGTAAGTTCTAAAAATTACACCGCTGCTGAAAAAATATTAAAAGAAAATTTTATCGATTTTAAAAAAGATAAAGAAACTTTATTAAACTTAGCTAATCTTTATCTAATTTCAAATCAAATAGATAAAGCTAAAAAAACATATATTATTATTGGTGAAGATTCAACTAATAAATTAACCTCTTTAAATGGGATTTCATTAGCAAATCATCTTGACAGTAATGATAAACAAGCTTTAATAGTTAGTAAAAAAGCTATTAATCTTTTAGATAACAAGACAGAAACTACTATAACAAATCAAACTAAAGAACGTTTTATACAAGCTCTAATATGGAATAATAAATATTCTTTAGCAGAAAAAGAAATTAACAAACTATTAATCAATAATAAAAACCCTGAAAACTGGATAATTTCATTAAGAGCAACTTTAAATATTTATAAAAGTGATTTTAAAAAAAGTATTGCTGATTATAATTTGATATTAAAAAAAGATAGTACTTCTTTTGATGGTAACTTAGGTAAAGCAAACGCACTAAAAGCTTCAGGATACTTTATAAATGCCTATAAAAGTGCTAAAAACACTTTAAAATTTTATAAAAAACAAAAAGATGCTAGTAATTTCATTAAAAATTTAGACAAATCATTTACACCCTTTGTAGAAGTTAAAGCAGCATATTCATTTGATAATGGTAATAATGAAGCTTATTTATACTCTGCTAATTCAGAATTTCCATTTTCAACAAAACTTAAATTATTTGGTAATTACAGCTATAGAACAACAAGTAATACTGTAACTAAAGTTAGTGGTGTTTCTAATAATTTTTCAGCAGGAATATCTTATCAATTATTAAACAATGTAACATTTAAAGGAACTTTAGGTGTTAGTGCTTCTGATACTGATACAAATAAATTCAGTCAATTATTAGCTGATTTATCTTTAAAAATAAAACCTTTTAAACTTCAAAATTTAGAATTAGGCTATAAAAGAGAAGTTCAAAACTTTAATGCAGATTTATTAGATAAAGAAATTGTTCAGAATAATTTTTTAATAAATTATAGTTTAAATACCAATTTTAAACTCGGTTGGTACACACAGCTTTACTACACTTCTCAGAATGATGGTAATACTCGAAACTTATTATTCTCTTCACTTTATTACAATATATTTAAAAAACCATCTTTAAAAGCTGGTATCAATTATCAAAATATATCTTTTAAAAATCAAGTTCCTACTATTTATTTTAGTCCTAGTAAGTTTAGTGCTGCTGAAATTTTTATCAATATTATAAAAGATGAAAATATAGCTAAAAAGAAAGAATGCTTTTATGAACTAACTGCTGCAACAGGATTTCAGTTTATTGAAAATAATAAAAAACAAAGCACTTATAGAATTCAAGCTAAATTAGGATATAAATTTTCAGAACGCAGTTTATTAAATTTATATGGAACTCAAAGTAATATAGCATCTGCTACAACAGCTACAGGTGCTTCAGATTTTACTTTTACCGAAATTGGTTTACGATTTAAATGGTACTTTTTAAAGAAACCTTTTTTCAAACAAAAGAAATAA
>JAJPGM_00015 STAS domain-containing protein
ATGGCATTACAAATTACACAAAAAAACGGAACATTTTATTTAAAAGGAAAGTTAAATAATTCAACATCTAAATTTTTTATTATTTTTTTTGATTTTAATATCAAAAAAAATAAACAGGTAACAATAAATATTGATAATTTAGACGAAATAACTAAAGATGGTTTAAATGCAATAAATATTTTGACAAGAAAATCAAAAAAAACAGCTAAAAATTTTTCTATTATAGGTCTTGGTTGCAAAGAAATTTATGACCATTTTGATGAAATAAATGTCGCTTAA
>JAJPGM_00020 Sugar isomerase
ATGATTCCAATTTTAAAACAAGTAAAGCATAAAATATCATCAGAACAAATTTTTATGATTAGTGTTTTACTTGTAAATGGCGGAAATTATTTATATAATTTAGCTTTAGGTAGAATTTTAGGTCCTGCAAAGTTTGCCGATGCAGCTATTATGATTACTTTTTTATTGGTACTTTCATTTATAGCAATGACTTTTCAGTTAGTAACAGCTAAGTTTTCAGTACTTTTTGAAGATATTGTTTTTAAAAATTTTATATCAAAAATATATAAAAACTCAGCTATTGTAGGGGTGTTTTTAGGAATATTAATAATTGTATTTGCATCAGAATTACAAATTTTTTTTAAAACAACTTCTTCTACTATGTTTGTTGTATTTGGATTTGGAGTTCCTATTTATTTTTTGATGAGTGTAAATAGAGGTGTTTTTCAAGGTAAAAAACAGTTGAAAAAATTATCTGTTACTTATCAATTAGAAATGATAAGTCGTTTATTAATTACTTTCGGATTATTATATTTTTTTAATATTCAATCTTCAATATTAATTGCTTTAGGTATTTTATGTTCATTTATATTTGGATTAATTCCGTTTGAACTTAAAAATATTTCTTTTTCTAAAATAGTATCATTAGAAAATACTGAATCTAAAATGGTTCGTAATTTTTTTATAATTACAGCATTTTACGAGTTAACTCAAATAATAATAAATAATAGTGATATTTTATTAGTAAAACATTATTTCGAGTCTTATGATGCAGGTTTGTACGCTTCATTAGCCTTAATAGGTAGAGTTGTTTATTTTATAGCATGGATGTTTGTAATGTTATTATTACCAACAGTTGTTCAGTTAAAAAAAGAGGGGAAATCTACAGCGCCAATTTTACTAAAATACATAGGTTATATTTTTATAATAGCGACTACTATTGTTACTTCACGTTATTTTTTTCCTGAACAAATTATAGCCATTTTATTTGGAGATGAATATATGGCAATAACGCCTTTATTATGGAAATATGCTATAGCGACAGGTATTTTCGCAATATCAAACATTTTTGCATATTATTATTTGTCTTTAGATAAATACACTCCAGTTGTTATTTCTGGGCTTTTTGGAATGCTACAAATAGGTTTGATTATTTTATTTCATAAAAATTTAGAACAGGTTGTACACGTACAAATTTTAGCAATGGTTTTATTATTATTGATGCAATTATCTTTTTTCTTTTTGAAAGATGAAAAATAG
>JAJPGM_00025 Glycosyl transferase family 1
ATGAAATTAGCTATTGTAACTGCATACCCGCCAAGTAAAGTAACTTTAAATGAATATGCTTATCATCTAGTAAAAAGCTTTAGACAAAATAAAAAAGTAACTGAATTAATTTTATTGACGGATGTAACTCCAGCAGAAAAAGACATTCATTTTACTGAAGATGGTTGTAAAATTACAGTAAAAGAATGTTGGAAGTTTAATAGTTATACAAATGTTATAAAAGTAACAAAAGCTATAAATACGATAAAACCAGATGCTATATTATTTAACTTACAGTTTATGAAGTTTGGTGATAAAAAAGTTGCTGCAGCTTTAGGGTTAATGTTGCCTTTAGTTTGTAAGATAAAAAAAATACCAACTATTGTATTATTACATAATATTTTAGAGCAAACAAATTTAGAAAGTGCAGGTTTTACTTCAAATAAAATATTACAAAAAATTTATAATTTTATAGGACAAACATTAACTAAATTAATTTTAAAAGCTGATATTGTAGCTGTTACTATGCATAAATATGTAACTACTTTACAAGATAAATATAAAGTTAGTAATGTAAAAATGATTCCTCATGGAACATTTGAAATTCCTAATAAACCATCACATATATTGCCAAAAGGAGCTTTGAAAATAATGACTTTTGGTAAATTTGGTACTTATAAAAAAGTTGAAAAAATGATTGAAGCTGTTGAAAAAGTTAGAACATCAACAGGTTTAAATTTAGAAATAGTAATTGCAGGAACAGACAATCCGAATGTACCAGGTTATTTAGCATCTGTAAAAGAAAAATACAAAAATGTAGCTCAAATAACATTTACAGGCTATGTTGAAGAAGTGGAAGTAGCTCCTTTATTTAACGAAAGTGCTGTTGTGGTATTTCCTTATACATCTACAACAGGTAGTTCAGGTGTTTTACATCAAGCGGGTAGTTATGGTAAAGCAGTTGTAATGCCTAATTTAGGAGATTTAGCAACTTTGGTTGAAGATGAAGGATACAGAGGTGAGTTTTTTGAGCCAGAAAATGTAGCTAGTTTAGCCAATGCAATTGAGCTAATCGTAACTAATGAATCTCATAGAGTAGCTTTAGGAGAGGCTAATTACAAAGCAGCTACAGCATTTCCAATGGAAAGAATTACAGCAATGTATTTAAATCAGTTTGAAGCTATTATAATGGTTAAAAAATTAGCAAAAAAAGTATTAGTTGAATCATAA
>JAJPGM_00030 Glycosyl hydrolase family 5
ATGGTAAATACCAAAAATATTTTAAAAATGGATAACACTAATAAAAACATAATGAGAGGTATTTTAATTTCATCTTATGTTCTTATTATGTCAATCGTTATCTTTTTAATAAGTTCATTATATACTCATTTTAACACGGGTGCAGATAGAAGTAAAATGTTACATGTTGAAGTTAAAAAAGTAGATCAATATTTGCCTAAAATAATTTGGAAAGAAGATGGTAATCAAGGTAGAGAGATTGATGAACAAACCTTAAATAATATCGAAAATGATTATATCGATGCTTGGTATGTAAAACATGTAGCAAATAAAACAAACCTAAAAAGTGGAATTAATGATTATTATACAAAAAATGCTCGCAAAAATTTATTCAACTTTATAGAACATAATAAAAAGGAAAAAATTACTATTGAAAGCACAACTTTAAAACACAATCCTAATCTTATATTTTTTAGTGAAGATGGTCAGTCAATTGTTTTAGAAGATAAAAATGTTGTTGAATATAAAAAAATACTTAAAGATAAAAAACTTGTTTTAGAAACTACCGAAGTATCTGATTATAAAATGGTTTTATTATTAGAAGATGGCTTTTGGAGAATTAGACATTTAGTTAAAGAAAAATCTGCCATTTTTGATAAGACTATTAAAACTACTCCTATCGATTCATTAAATATAAAAGGAATTAATTATTATCCACAAGATACACCTTGGGATATGTTTGGTGATAATTTTGATATGAAAATTATAGAAAATGACTTTAAAATCATCAAAAAAGCAAATCTAAATACTATCCGAATTTTTATTCAATATGAAGATTTTGGTAAAGCAAATGTAAAAATTAGTAAACTAAATAAATTAAAGCAAGTTTTAGATACTGCTGAAAAAAATAATATAAATGTTATTGTTACTTTATTTGATTTTTACGGAAACTACAATGTTTTAGACTGGACTTTAAACCATAGACATGCAGAAAGTATTGTGTCAAAATTTAAAGATCATGAAGCTATTATTGCTTGGGATATCAAAAATGAACCTAATTTAGATTTTATATCAAGAGGAAAAGAAAATGTTATTGCTTGGTTAAATCACATGATTATTTTGGTAAAATCTATTGATAAAAAACATCCAATTACCATTGGTTGGTCAAATATTGAAAGTGCACCTATTTTAAAAGATAAAGTAGATTTTGTTTCTTTTCATTATTATGAAGACATTAATAATTTTGAAAAAAACTATAAATCATTAAAAAATAAAATACCTAAAAAACCTATTGTTTTAGGTGAATTTGGAGTTTCTTCTTACAATGGTATTTGGAAACCTTTTGGTAATTCAGTAAAAAAACAAGCTAATTATTATAAGATAATGCAACAACTACTTACAAAAAAAAATATTCCTTTTATGTCGTGGACTTTATACGATTTTCGTAAAGTACCAAAGGAAGTTGTTGGTAAACTTCCTTGGCGAATAAACCCTCAAAAAGAATTTGGTTTTATTGATAAAAAAGGTCGTAAAAAACCTGCTTTTAGCTATATTTCCTCTAAATAA
>JAJPGM_00035 hypothetical protein
ATGAATTTTATAAAAAACCTTTTTTTACTTTTTTGGTGCTTTGTTACACTTGTTACTACTGCACAAGACATAACATTATTATCAAAAGAAAAACAATTTATTGCGGGAGATACTATTCATTTAAAATTTAATACTAATAGTACAAAAAAGCATCAAATGTACTGTACTAATAGCTACGGAAGTACTTTAATTAATTCTGAAGTAATTAATAATAAAATGTTTTTTAAAATACCCACTTACATAAGTAATAAAACTGGAGTTTTAAATTGGAAAATTTTAAATAATAAAAATAATATTTCAGGACAATTTAAAATAGTACCAAAACAGCAACCTGTTTCTTTAGAAACTTATTTAGGTCCGCCAAGTATTGAAGCAGGCGGAACAGACTACACCATGTTAGTTGTAATACCTACGGATGATTTAGATAATCCTTTAAAAAAAGGTACGATAGTAAAAGTAAAACATCAATTTTTAAAATCAGAAAGAAAAACAAAGGTTTTAACTAATAATTTAATCGCTTTTAAAAATATAAATTCACCTTTAAAAAGCGGACGAATGATAATTACATCAGAATCTTTAAATTTAAATTCTAAAGAATACGATGTAAATATAATGCCTGCTATAGGTACTAATTTTAAACTATTTTTTAAAAGAAATCATAAATATGCTGATGGAAATCAAATAACAACTTTTTACACTTCTATTATAAAAGATAAAAATAGGAATGTTATCAGTGATGGTAGTTTTGTTGATTTTTTTATCACTAATAAAAAAGGGAATATGTTAAAAACATCTGGAACTACTATAAATGGTATTGCTTATGCTAAAATGATTCATCCTGAATTTGAAGATAATTGGAAAGTAAAAGCTTATATTAATGGTATTTCAGAAAGTGATATCTTAAAAATTAATTATAAAAAAATTATAGATAAATTTGATGTAAATTTTTATGATAATAATAGGACTGTTAAAGTTGGACCTTTAAAAAGTTTTATGAATCAGATGATTCCTGACGGATTAAAAGTAAAATTAGCAATTTATAAAGATGAAAAATTATTAAATGATATTATAAAAAAATCTAAAGATGGATTTGTGTACTTTAACTTAAATTCGAACATCTATAAAAATGGCAACTACACTATAAAAATTACTGCTGCGGCAGTAACTGATACTTATCAAGCTAAAAAACTATGGTAA
>JAJPGM_00040 putative membrane glycosyltransferase TK1552, contains 6-pyruvoyl-tetrahydropterin synthase (PTPS)-related domain
ATGAAAGAGACTTCTAATAAATATTTAATATCTGCAATACTACTAGCTGTTGCCTTTAATGGAAGTACCATTTTTTTTACTTTAGAAACTACGTATGATGCTTTAATACACTTATTTTTTGCTGATCATTATGCAAATAGTTGGTTTGAACCTTGGAATTTTAAATGGTATACTGGTTTTACGGTAATGAGTTACCCACCTTTAGTACATCAGTCTATTGCTGCTTTATCTTTAATTGGCGGCTTAAAATTTGGGCTTTTTAGTGTAGCTATTATTGCTATTTTATTATTTATTACAGGAGTTTATCGTTTCTCATTATTAATGACTTCTAATAGAACCGTAGCTGGTTACGCAGCTCTTTTAGCTGTTTTTTCATCCTCTTTTGTAGAAACACTTCATATTTTTGGACAACTACCAAGTATTATAGGTATTTCTGTATTAATGCATGCGTTACCCGAAATATATTGTTGGTTAAAAACTGGTAAATATCGTTATTTTTTTACATCACTTTCATTACTTTCTGTAACAGTAACTTCTCATCATGTTACACCTATTTTTGGTATTATTTTTTTTATACTTCCGTTAGTAGGAACGGTAATTTTAGATACTAGTCGTGAACAAGTTAATTCCTATAAAGAAATAACTTTTAAATTATTTCTAAAAAACTTCGGAGTATTATTTAAACGAAATATTACTTTTTGCATACTTACCGTAGCCTTAATTGTTTGTTGTCTTTTACCTTATTGGATAAACTCTAAAAAAAACCCTATTACGCAAGTTCCTATTCCGCATGGCTCTAGAGATAATTTTTTAGAAATAACATCTTCAGGGCTTGTCTTTTTTATGATTCCTTGGGGAATTTTATTATTCCTTTTGCCCTACTTTTTTTACAGATTTTTTAGCAAAAGATATTTATTCTTCGGAATTTGTTTTACAATGTTAGTTGTTTTAGGTACAGGAGGAACAACACCTATTCCTAAAATGATTTTAGGACATAATGCCTTTAATATTTTAACGTTAGATAGATTTACATTATGGGCATCTATTATGTCTTTGCCTTTATTTGGCGAATTTGCTTATCGTTTTATAGAAGGAGATTTAAAAGTATTAATTCAGGATAAATTTGGTGCAGTATATCATCGTTTAATTGGAGGTTTATTAGCTTCTTTATTTTTATTGATGACTATTTTTACGATGAGTTTAGGATATTTTAGACCATCGCAACCACAAAAAATTAAAATGTTACCCATTGTTAATTTCCTTAATCAAGATCAACATGATTTATGGAGGTATTTAACCTTAGGTTTTGGCGATCAAATGGCATGGTTATCGGCACAAACAAAAGCAATGACTGTTGATGGAAACTATCATTCTGCAAGGCGTTTACCAGAACTAACAACAAGACCTATAGAACGTTTAGAAAACTCAAAATTTAAAGGTGTTGCAGGAATTGGATCTTTACAACAATTTTTAACAACTCCTGAAAAATACAATTTAAAGTATATTTTTTCTAATGATAAATTTTACGATCCTATTCTTTATTTCTGTGGATGGCAACGCTTACCACAACTAGAAAACGGAATTATGGTTTGGGAAAAATTAAATGTACCTCCGCTTTCTTCTATTTTACCAAAAGAAGATGTTGCTACTTGGCAAAAAGTAATGTGGGGTATTATTCCTTTTTTAACAGCTATTATTGCATTTATTTTAAATATTCAATCTATTTTTATACGTAGTTTAAAAACTAAAGTAAGAACATTACCTCCATATTTAAATAGTAAGTTTAAAAATAAATACACTGTTTTTTCTAAAGGTCTTTTAAGAATAATACATCTTTGGGCTATTATATTATGTGGAATTTTATTTTATAGTTCTTATTTATTTTATATAAAAAATGATTCACAAAGAACTCCTGAAAATGCCATAAAAGCATATTATGACGCTATTGATTTTAAAGAATATGAAAAAAGTTATCAATTAATAGATCCAAAAAGCGGTTTATCTATTGCTCAATTTATGTTAGAAATTTCTGTTTCTGATGGATTATTAAGTTCTTATGCTAAATTAGATGCTTTAGAAACTACTATCACTAAAAAAACAGATAGTTTAGCTATTTTAAAAATACATACAAACTGGATTACTCCTCTTGAAAAAATTAACAAAACCGATTTTAAGACACTAGTTAATCGAAAAGGAAAATGGTTTATACTACCCGAAAATATGGATTCCGATTTACCGCCAGATCAATTGTACTCGAATAATGTAACAGGATATTTTAATCAAGGAAGACGAAAAATAACTACAGAACAAACGCATCACGAAGATGTTTTAAAACAACCTGTTTTAGAAATTGTTTCGGCTAAATTGGTTAAATTTAAAAATCATTATGCAATTATAGGAGAAGTACAAAATATAGATAATGTACCAGCAGATGTTGTTTTAAAAGGAACATTATATAATGATGAAAATAAAAAACTAGCCACTTACAATGCTAAATATCATATAAAACATAAATTAATGCCCAAAGAAATTAGTTCGTTTAGAATTAATTTTGAAGGAATAGCATGGTCTAAAACAAAAGATTCTATTCCTAAAACATTTAATCCTGATGAATTTACACCTATTGAACTAGAAGAACAACCTACTAAATTTAACTTACAAGCAGCAGGAAATGTTTCTAATTCAGATCTGTATAAAAATGTAGTTTTAAGTGATATTAATATCGATAGTAAAAAAATACAAGGAACTTTATTTAATAGTGGTTTACAAGAAATTACAATTCCTCAACTATTAATTACCTATTATAACAAAGATAAAGTACTCGTTTGGGTAGACCATTTATTTTTAGAAAACGGAATAAGACAACAGCGAAAACAGTATTTTGAATACAATATTTTAAAAAATAATGAAGTTATTATTATTAATGATGATATGACAGATTGTTACGTTAACGGATTAAAAAATGAAGATATTTCAGATAAAATAATGCCTAACAGAATAGAAAATCATGCAAATAATCAATTTCAAAAAATAAAACATCCACTTTATTCTTTTATCAAAATTGAAATGAATAATTACATCGGAAATCCTAAATAA
>JAJPGM_00045 Transcriptional regulator
ATGAAAATATTAGCTATAGATGATCAAAAATTAGTTTTAATACCATTAGAAATTCGACTAAAAGAATTGGGTTATGAAGTTGTAACAGAAACAAATGCTTTAACAGGAATTGCTTTATTTAGTTCTTTTCAGCCAGACTTAGTAATTGTAGATCTTAATATGCCAATAGTTTCAGGTATGGAGGTTGTAAAACATATTAGAAATATTAAAAAATCTACCACGCCTATTATGATTTTATCAGGTAATACTGATGATAGTATGATAATACAAGGTTTTGATTTAGGTATTAATGACTATATGAAAAAACCATTAAGTTTACTAGAAGTTTGTGCCAGAGTAAAAAGATTAATAGGAGCTCCTGAAGCAAAAAATAAAGATATAAACTATAAAGGCGTTATTATACAACAAAGATGTGTTGGTGTGGTAATACCTTGTTATAATGAAGAAAAAAGGCTTTTAAGTAATCAGTTTACTAATTTTATTGAAAAAAATTCAGGATATCACTTATGTTTTGTAAATGATGGAAGTAAAGACAAAACACTAGAGGTTTTAAATAATTTAAGAAAAGGAAGAGAGGAATTTATTACCGTGTATAATTGTGAGAAAAATGGAGGGAAAGGTGAAGCTGTAAGACAAGGAATGCTGCATATGGCTAAAAAAGAAGATTTAGATTATATAGGCTTTTTAGATGCCGATTTGTCTACAGATTTATCTGATTTTGATGATTTAGTTTCTACTATTGAAAATTCTGATTATAAGATTGTAAGTGGATCTAGGATTAGTAGAATGGGAGCAAATATCAATAAAGAGTCTGCTAGAGAAATAATAAGTTTAACTATAAACTTTATCATTAGAAAAATTCTTTCAATGGATTTTAAAGACACTCAATGTGGGGCTAAAATTTTTAAGAAAGATGTTATTGAAATTTCATTTGGAGAAAAATTTGTAACACAATGGATTTTTGATGTTGAAATATTTAGAAGAATTACACTTCATTTTGGGCTAAAAAAAGCCAAACAAATATTGTGTGAGAAACCTTTAAAAAGATGGGTTCATACAGATGGGTCTAAATTATCAATGAAAGATTCAGTTAAAATTATTGGGCAACTAGGGCAAATAGCTTGGTTTTACAATAAAAAAAAACAAATAAAAAAGGATTAA
>JAJPGM_00050 hypothetical protein
ATGAAAAAAGGGATAATCATAATTTTTGGAAGAAAGGATGTTAGTTTTTTAGGAGCATCTTTTCTAAAATCATTTATTAATCAAAAAATAAAAATTTGTTTGATTAATAATGGAGGTGATGAGCTAGTCTTTAGGTTGTTATTTGAATTGAAAAAAGTGTCTAAATGTGATATTTCAATTTTAACATTAAGACGGGAAAAAAAGATAATGTTAGCTATAAAAGCTGGTGTACGATTATTATCAACTAGTACTACTAAAAATATTGGTTTCATTATGCATGCAAAGCCAACAAGTATATTAAATTTAAGTTTAATTGAAAAGCTTTTAAATTTATCAGAAATAGAGCTTCCTGATAAAAAAAATGAAAGAATATTATTAAGAAAAGTGTATTCTATTAATGAAATAATTAATTGTTAA
>JAJPGM_00055 hypothetical protein
ATGATTGTTCTAGAAAAAACTGTAAAAAAAATTTTTTTAATCGAAGGAAAAATACAACGATATGATTGGGGAGGAAGAAGGTTTATTTCAAACTTGATTAGAAGAAAAAAAGTGTAG
>JAJPGM_00060 Mannose-6-phosphate isomerase
TTGTTTAAAGTATTAGATGTTCATAAAATGTTATCAATACAAGTACATCCAACAAAAGAGGCAGCAGAAATAGGATTTAAACGTGAAAATAAAAAAGGAATTTTATTAACCGCAAGAAATAGAAATTATAAAGATAAAAATCATAAGCCAGAGGTAATGGTTGCTCTAAGTGACTTTTGGTTGCTGCATGGTTTTTTAGAAAGTGAAAAAATAATAAAAAATCTTGAACAAACAAGTGAGTTACATTTTTTACTATCGACTTTTGAAGAGTCTAATTATTTTGAATTATATAAAAAAGTTATGCAGTTTTCTCAAGAAGAGGTAAATAAAATTTTAAAACCTTTAGCAGATAGAATTTTACCGGATTTTTTAAATAATAAGATAGCTAAATCATCACCAGAATATTGGGCAGCAAAAGCATTAGAAGGTAAAAGTTTAGACAATATTGATAGAGGTATATTTTCTTTCTACTTTTTTAATATTGTAAATTTATCAAAAGGAGAAGCTATTTTTCAAGATGCAGGAGTTCCGCATGCTTATTTAGAAGGGAAAAATATCGAATTAATGGCTAATTCCGATAATGTTTTAAGAGGTGGATTAACAACTAAACATATCGATGTTGAAGAGCTTTTGAAGAATACTAAATTTGAAGAAACAATTCCAAAAATATTATATGGTGTTAAAAATCGAGTTAATGGTGAGTTAGTATATAAAACAAAAGCAAAAGATTTTAAATTAAGTAAAATTCAATCAACAGAAGCTATAAGATATAATTCAACATCAAAATCTGTAGAAATTTTAATTATTTTAGATGGTAATGCTACTGTTATAAGACATAAGAATCGTATTAATATTGAAAAAGGACAAGCAGTTTTAATAAAAGCAAATACTCGTTATAGAATTGTTTCTACAAAAGGTGTTGAAATTTATAAAGCAAGTGTACCTGACTCTTAA
>JAJPGM_00065 RND transporter
ATGAAAAAATATATAATTTACATAGGAATATTAGCTGTTGGCTTATTGTTAGGATGGAGTTTATTTGGTAATTCTCCAAAGGAAAAAACATCACATAATCACTCAGAAAAAGAAGCAATAAATAAAATGTGGACTTGCTCAATGCATCCTAAAATACTGCAATCCGAAGCAGGCGATTGTCCAATTTGCGGAATGGATTTAATTCCTACCGAAACAACTTTCGAAGGGCTTAATCCGAATGAATTTAAGCTAACTAAAAATGCAATGGCATTGGCTAATATTCAAACACTGGTCGTTGGCGATAATATAAATACAAATTCGACACTAAAATTATCTGGAAAAATAACAGAAAGCGAAGATGAAAAAATAGTACAAGCAAGTTATTTTTCTGGAAGAATAGAGCGTTTAAATATTAGTTCGGTTGGTGAAGAAGTTAAAAAAGGACAATTATTAGCAACTATTTATTCACCTGAATTATTTGCCGCACAACAAGAATTAATTACGGCATCAAGTTTAAAAACATCACAACCTGCATTATATAATGCTGTTCGTAATAAATTAAAACTTTGGAAAATTTCTGAAAATCAAATTAATCAAATTGAAAAATCAGGAAAAGTAAAACAAAATTTCCCAATATATGCAACTGTTTCAGGAACGGTATCAGAAAAATTAGTTGCACAAGGCGATTACATTAAACAAGGACAAGCGTTATTAAAAATCACAAATTTAACGACTGTTTGGGCGTTATTTGATGTTTATGAAAATCAAATTGACTTCTTTAAAAAAGGTCAGAATATTACAGTTACTACAAATGCGTATCCAAATAAAAGATTAAAAAAGAAAGTCGATTTTATTGATCCAACTTTTAATTCAGCAACTAGAACCCTAAAACTAAGAGTAATTTTAGATAATAAAAAACGAGAATTTAAAACAGGAATGTTTGTTGAAGGAGCTATTGAAAACAATTTTTCTGATAAAAAACAATTATTAATGATTCCTGCATCAGCAATATTATGGACAGGAAAACGCTCGGTAGTTTATTTAAAAACAACGCCTGACCAGCCTATTTTTGAAATGAAAGAAATAACCATAGAAAAGCAATTGGGTGATAAATATGAAGTTATCGATGGACTTTTAAATGGTGACGAAATTGTAATTAACGGTACCTTTACTATTGATGCTTCTGCTCAATTACACGGTAAAAAATCTATGATGAATAGAAATACTGTAAAAAATATGGGAACAGCGGAAGTGATGAACAATCATGAAAATCATCTTGAAAAAGAAATAAAAAACACTCTTAAAAATGAACGTATTAAAGTTTCAAAAGTATTTCAAAAACAATTAAAAATAGTCGTTAATGATTATATCAATCTAAAAAATCATTTAATTAATGACGATGAAAAAAATGTAATTATCGCCTCAAAAAACATTTTAAATAATTTAAAAAATGTGGATATGAAACTATTAAAAAACAATAACACACATTTAAAATGGATGTCTTTTGATAAAAAAATTAAAGATGCTGTTTATGCTATATCAAAAGAAACAACTATAAAAGAGCAAAGAATTCATTTTAAAAATTTGTCATTAGTTTTAATAAATACTGTTGAAACCTTTGGTATCAATGAAAAAATGTATCGTCAGTTTTGCCCAATGGCAGATAATTATAAAGGTGGATATTGGTTAAGTAAAGAAGAAAAAGTACAAAATCCTTATTTTGGAAATAAAATGCTAAAATGCGGAAGTGTGAAACAAGTTATAGAATAA
>JAJPGM_00070 hypothetical protein
ATGAATTTATTAAACAACAATATCATCAGTAAAACAATTTTAACCGCTTTAGTAATCGGATTAACATTTACAACAATGTCGTGTAAAGACGCTAAAAAAGAAAATAAAACTACTGAAAAAATATCCGTAGAAAAAAAAGGAAAAGAACATACATCAGCATACGTATGCCCTATGCATTGTGAAAACAGCGGAAGTGATAAAGAAGGTAAATGTCCAACTTGTGGAATGACTTACATAGATAATAAAATTCATAGCGCAAACGGTCATAAGCACTAA
>JAJPGM_00075 Transporter
ATGAAATATTTTAAATCATACTTAAAAACAGTTTTTTTGATGTCATTTTTTTGCTTTTTTACAGAAGGAAATGCACAACAACTCAAAACACTTATCGAAGAAGGATTATCAAAAAACCCTAAAATCCAATCTTTTAAATTAAAACATCAAATTGCATCAGAAAAAACAAACGAAGCAAATACCTTACCTAATACACAAATAGGTGTTGGTTATTTTGTAAGCGAACCCGAAATAAGAACAGGTGCTCAACGTTTTAAAATTTCTGCAAAACAAATGCTACCTTCTTTTGGAACGATAACTGCTAGAGAAAATTATCTTAATTCTATTACAGATGCCGTTTATGAAGATATTGTTATTATCAAACGAAAATTGGTCGCTTCAATATCTAAATCTTATTATCTTTTATATGCTTTAAAAGATAAAAAAGAGGTTTTAGAGGATAATATAATCCTACTTAAAACCTATGAAAAATTAGCTTTAACAGCTATTGAAGTTGGTAAAGCGTCCGCTGTTGATGTATTACGTTTACAAATACGTCAGAACGAACTACAGCAATTAAAACAGATTTTAGAGCAAAATTACTTAGCAGAACAAACCGTAATTAATAAATTATTAAACAGAGAAAAAAATATTAAAATTACTATCGATACTGAATTTGTAATTCCTTCAGAAAATAATTTGATAAATACCAATAATTTAACCTTACATCCTGAATTATTAAAATACGATAAACTTTATAAATCAGTTGAAAAATCTGAGCTTTTAAATCAAAAAGAAAGTAATCCTATGTTTGGTTTTGGGCTGGATTATGTAGCTGTTTCTGAAAGACCAAATATGGATTTTAGTGATAATGGAAAAGATATTTTGATGCCAATGATTAGTCTTTCTATTCCTATTTTTAATAATAAATACAAATCAAAAAGTAAACAAAATAAGCTACAACAAATAGAAATTATCTCAAAAAAAGAAAACAGATTAAATACTTTAGAAACCTTGCTTGATAAAGCTATTAAAAATAGTAATTCGGCAAGAATACGTTTCAATATTCAAAATAAAAATTTGAAAAAAGCTAAAAACGCAGAAACTATTTTGGTAAAAAGTTATGAAACAGGAACTATTAATTTTAATGATATTTTAGATATTCAAGAATTACAATTAAAATTTCAAATCAATAAAATTGAAGCAATTAGAGCTTATTATTTACAAAAAACTAACATCAATTATTTAAAAAATTAA
>JAJPGM_00080 hypothetical protein
TTGATTCCTCCTTTTGCTGCATTTTTATTCAAAAAAAGAAGCATCAAAAAAGTATCAGGAATTGTTATCAGTAGCCTTTTAATTTTGATTGGAATAACAGCCGTAATTTATGGCTATTGGATTGCTATTATTTTGATTGCTTTTGGAATATCTGCTATTTTAAAATCGAAACAAAAAATTAATAAGAAACAGGTAAATTATATTAATATCGGTATTTCTGCGCTGGCAATTGTGTTTCTTTTAGCAGAATATTGGCGACCATTAGGTGTTGATAAAAATATCTTTTGGAATTTAATTTTTGTAGCTATCATTTGTTTCGGACTTTTAGGTGTTTTCACCTTATTCAGAACATATTATACTCGTATTTTAAATTGGGCTTTAAACAATAAAATACTGTTTCTTTCTATCCCTACGACTATTGTAATTTGTGGTTTTTTTATCCTAAAAAATACTGGAAAAGAATTTATGCCTTCCTTAAATGAAGGTTCTTTTTTACTGATGCCAACATCGATGCCACATGCAGGTCTTGAAGAAAATAAACGCACTTTACAGTTGTTAGATATGGCTGTAGCCAGTATTTCTGAAATTAAAACTGTAGTTGGTAAAGCAGGTCGTGTAGGCTCATCTTTAGATCCTGCTCCGCTTTCTATGTATGAAAATTTAATTCAGTATAAACCAGAATACATGCTGAATAAAAATGGAAAACGACAACGTTATAAAACAACTAATAATGGATTATTTGTTTTAAAATCAGGAGCAACTATTGAAAATCCAAATAATACAGAAAATAATATTTCAATGCCTGAAATTACAGTCAAAAATCTTATTGAAGATGATAATGGTGATTTTTACAGAAATTGGCGTCCAAAGATAAAATCAGCAAATGGTATTTGGGACGAAATTGTACGAGTAACAAAATTACCTGGCGTTACTTCTGCTCCTAAATTACAACCTATTGAAACACGTTTGGTGATGTTACAAACAGGAATGCGTGCACCAATGGGAATAAAAGTAAAAGGACAAAATTTAAAACAAATTGAAGATTTTGGTGTACAATTAGAATCGGTTTTAAAACAAGTAGAAGGTGTTAAAACCGAAGCTGTATTTGCTGATAGAATTGTTGGAAAACCTTATTTACTTATCGACATTAATAGAGAAAAAATTGCACGTTACGGAATAACAATTCAAGATGTTCAAGATGTATTAAAAGTTGCTGTTGGTGGTATGGAAATAACACAAACAGTAGAAGGTCGTGAGCGATATGGCGTGCGTGTTCGCTATCCTAGAGAATTAAGGTCTACTCCTACCGATTTAAAAAACATTTATATTCCTGTTGCAAAAGGTAGCGCAATTCCTTTGAGCGAATTAGCAACTATTAAATACGAACAAGGTGCTCAGGTTATTAAAAGTGAAGATACTTTTTTAATCGGTTATGTACTTTTTGATAAACTAAATGAATATGCTGAAGTTAGTGTTGTTGAAAATGCTCAAACTTTAATTCAATCAAAAATAGATTCAGGTGAATTAATCGTTCCTAAAGGAATTAATTATCAATTTACGGGTACTTATGAAAATCAAATAAGAGCAGAAAAAACATTATCCGTAGTAGTTCCTTTGGCATTAGGTATCATTTTTTTGATTCTATATTTTCAATTTCGATCAGTAGCAACATCATTAATGGTTTTTTCAGGAATTGTTGTCGCATTTGCTGGAGGTTTTATTATGATTTGGTTATATGGACAAGATTGGTTTTTGAATATTAATTTCTTTGGAGAAAATCTACGAGCATTATTTCAGATGCATCCTACCAATTTGAGTGTTGCTGTGTGGGTTGGTTTTATCGCTTTATTCGGTATTGCTACGGATGATGGCGTTGTTATGGCAACCTATTTAACACAAATATTTGATAAAAATAAACCTATCAATAAAAAAGAAATTAGAGCTTCGATTATAGAGGCTGGTGAAAAACGTATCCGCCCGTGTTTAATGACAACTGCTACAACTATTTTAGCATTATTACCAGTATTAACAGCTACTGGAAGAGGAAGTGACATTATGATTCCGATGGCAATACCTAGTTTTGGTGGAATGTTAGTTGCTTTAATCACCTTGTTTGTAGTACCTGTTTTATTTAGTTGGAAGCAAGAATTAAAACTTAAAAAGAAATAA
>JAJPGM_00085 Cu(I)/Ag(I) efflux system membrane protein CusA/SilA
ATGCTAAATAAAAGCATCAAATTTCTAATAGAAAATAAACTCGTAGCCGTTTTAATACTCTTAATTTTTATTGGCTGGGGAATCGTACACGCCCCTTTTAATTGGAATACTGGCTTTTTACCAAGCAACCCTGTTGCCGTAGATGCAATTCCTGATATTGGCGAAAATCAACAAATTATATTTACAAAATGGGATGGTCGTTCACCTCAAGATATTGAAGACCAAATTACGTATCCTTTAACAACATCTTTACTTGGTATTTCTGGAGTAAAAACAATTCGTAGTTCTTCTATGTTTGGTTTTTCTAGTATTTATATCATTTTTGAAGAAGATGTAGATTTTTACTGGAGCAGAAGTCGAATACTCGAAAAGTTAAATTCGTTACCTAATAATTTACTTCCTAATGAGGTAAATCCATCTTTAGGTCCTGATGCAACAGGACTCGGGCAAATATTCTGGTACACTATTGAAGGAAGGAATCAACAAAGTGATGTGACTGGTGGCTGGGATTTACACGAAATAAGAAGTGTGCAAGATTACTATGTAAAATATGCGCTTTCATCGGCTAGCGGAGTATCAGAAGTAGCTTCAATTGGTGGGTATGTTCAGGAATATCAAATAGATGTAAACCCTGAATTAATGCGTCAATATAAAATTGGATTAAACGAAGTTGTTAAAGCAGTAAAACAAAGTAATAAAGATATTGGTGCGCAAACTCTAGAGATTAACAAAGTTGAATATTTAGTACGTGGTTTAGGTTATATAAAATCTATTTCAGATATCGAAAATGCAGTCGTTACTTCGGAAGATTTTACGGCTATCAAAATAAAAGACATCGCAAAAGTAACACTTGCACCAAAAGCAAGACGTGGTATTTTAGATAAAGAAGGTGCTGAAGTTGTTGGTGGCGTAGTCGTTGCAAGGTATGGAGCAAATCCATTGGAAGTTATCAATAATGTAAAATCAAAAATAAAAGAATTAAGTGCAGGTTTGCCTTCAAAGGTTTTAAAAGATGGAACAACTTCTCAACTTACTATTGTTCCTTTTTATGATAGATCAGAACTTATTACAGAAACATTAGGTACACTAAACGAAGCTCTTACGCTTGAAATATTGATTACTATTTTGGTCATCATTATTATGACTTTTAATCTTCGAGCTTCTATTCTTATTTCAAGTTTACTTCCTGTTGCTGTTTTAATGGTTTTTATCGCCATGAAAATTTTTAATGTTGATGCCAATATTGTGGCACTTTCAGGAATTGCAATTGCCATCGGAACAATGGTAGATGTTGGTGTAATTCTTTCAGAAAACATCATTCGGCATTTAGACGAAAACAATGATAAATCTCCTATAAATGAAGTAGTTTATACCGCTACAACTGAAGTTTCAGGAGCTATTATAATAGCAGTTTTAACAACAATTATAAGTTTTATTCCTGTATTTACTATGATTGGAGCTGAAGGAAAACTATTCAGACCTTTAGCATTTACTAAAACCTTTGCTTTAACAGCTCTATTATTGTTGCCTTATTTTTGA
>JAJPGM_00090 hypothetical protein
ATGAAAAAAGTATCTCATAAAATAATGTCTGTATTAATGGCTTTAGTAGTGTTGTTCGCTACTATGTCGTTTACTATTGATATGCACTTTTGTGGCGATACTTTAATAGATACAGCAGTATTTCACAAAGTAAAATCATGTGGAATGAAAATGCAAAAACCAGCAACTAAAGGATGTACTATAACAAAGAAAAATTGTTGTAACGATACACAGATTGCTGTTGATGCACAAAATGAATTACAAATTACAGTTGATTCAATTTCTTTTGAACAACAAGTATTTATATCATCATTTGTTTACAGTTATAGTCTTCTTTTTAAAACTGTAAATAATAACGTACCTTTTTATAAGGCATATAAACCGCTACTCGTCATAAAGCAACTCTACAAGATTGACGAAACTTATTTAATTTAA
>JAJPGM_00095 Phosphopantetheine adenylyltransferase
ATGAAAAAAGCAATTTTCCCAGGATCTTTTGATCCTATCACCTTAGGGCATGTAGATATTATTGATCGTGGCGTTACTTTATTTGATGAATTAGTTATCGCAATTGGTGTTAATGCTGATAAAAAATATATGTTTTCATTAGAAGAACGTAAGCGTTTTATTGAAGAAACGTTTAAACATCAACCTAAAATAAAAGTCGTTATATATAGTGGATTAACTGTGAAATTTTGTCAAGAAGAAAATGCTGAATTTATTTTAAGAGGTTTACGAAATCCAGCCGATTTTGAATTTGAAAAAGCTATTGCACATACCAATAGAAAACTTTCAGAAATAGAAACTGTATTTTTACTAACATCCTCTGGAAAAAGTTATATTTCATCATCTATTGTTCGTGATGTAATTCGAAATGATGGTGATTATACAGGTTTAGTTCCTGATGCAGTAAGAGTTTAA
>JAJPGM_00100 D-alanine--D-alanine ligase
ATGGGTGGATATTCTTCTGAAGTAGCAATATCCTTAAAAAGCGGAACAGTAGTTTACACGCATCTTGACAAAGAAAAATATACTCCATATAAAATTCATATCTTAAAAAATAAATGGGTTTTAGTTGATGAAAAAAATGAAGAACACCTTATAAATAAACATGATTTTTCTGCGGATGTAAATGGAAAAAAAATAATGTTCGATTGTATTTTTAATGCAATTCATGGCGCACCAGGTGAAAACGGAACTATTTTAGCTTATTTCGATTTAATAGGATTAAAACATACCTCAGCTCCTTTTTATCAAATGGCATTAACATTTAATAAACGTGATACTTTAAGTGTTGTAAAACAATATGGAATTGCTGCGGCAACTTCAGTATATTTAAACAAAGGCGATACTACTAATGTTGATAAAATTATTGACAAAGTTGGCTTACCATGTTTTGTAAAGCCAAATAATGCGGGTTCTAGCTTCGGAATTTCAAAAGTACACACTAAAGAAGCATTAATTCCTGCTTTAGATGTTGCATATAAAGAGGATTCTGAAATATTAATTGAAAGTTTTTTAGATGGAACAGAAGTTTCTGTTGGAGTAATTCAATATAAAGGAGAAATAAAAGTTTTACCAATTACAGAAATTGTTTCAGAAAATGATTTTTTTGATTATGAAGCTAAATACGAAGGAAAATCACAAGAAATTACACCTGCTCGTCTTTCTGAATCACAAGAAAAAAAGGTTACAGAAATAGCTAAACGAATATATCAAATTTTAAATATGCGTGGTTTTTCTCGTTCAGAATATATTTTTGTAAACGACGAGCCTCATTTTTTAGAAATGAACACCGTTCCAGGATTAACTGAAGAAAGTATTTTACCACAACAAGCAAGTTGTGCAGGTATTAGTTTATCTAAATTATTTGGAAACGCCATTGAAACAGCATTAAATAATTAA
>JAJPGM_00105 Serine/threonine protein kinase
ATGAGTAATTTTTCTGATAAACTAAAAAATTTATTTCAATTTATAAAAAGTAAAACATTTTTTATACAAATAGGAATAGCGATAGTTTCGTTGTTTGTTATCGTTTTTGTATTGCAGTGGTGGTTAGGTGTTACAACCAATCATGATCAAAAAATACAAGTACCGAATTTGCATAAAATGTCATTAGCTGAAGTTGAAAAAAAATTAGACGAACTTAATTTGGATTTTATCATTATTGATAGCGCTAGTTATAATCCTGAGTATCCGAAGAGGTCAGTTATAGAGCAAAATCCGGCAGTAAACGATTTTGTAAAAGAAAAACGTAAAATTTATTTGACTTTAAATCCGTCTAGATATAGAGATATTGAAGTGCCAAATTTAAATGGTCGTACTAAAAGACAAGCAACTACACACTTAAAGTCGCAAGGGTTTATTGTAAGTAAAGAAATAACACTGGTAAATGATATTGGAAAAGATGTTGTTAGAGGGTTAAAATATAACGGTGAGAAAATTACACCAGGAACAAAATTGCCAAAAAAAACAACTATTAGCCTGATTTTAGGTGATGGTAATGGTAACTAA
>JAJPGM_00110 Pseudouridine synthase
ATGCAGGAAGACACGAATTTAGAAATAGAAAATAACGAATTGCACGAACATCATAGGTTTGTAGCAACAGAAGGTCAAGAACCATTAAGAGTTGATAGATTTTTAATGAATTTCATTGAAAACTCAACAAGAAGTAAAATTCAACAAGCAGCAAAAGCAGGAAACGTTTTGGTAAATGATTTGGCTGTAAAACCGAATCATAAAGTTAAACCAAGAGATGTTGTTCGTGTTGTTTTAGCGTATCCTCCAGCGGAGAATTTATTAGTTGCAGAAGATTTACCAATTGATATTGTTTATGAAGATGATGACGTAATTGTAGTTAATAAAGCTGCAGGAATGGTTGTGCATCCTGGTCATGGGAATTATTCAGGAACTTTAGTAAATGGATTAATTCATCATGTTGAAAACTTACCAACAAACTCAAACGAGCGCCCTGGTTTAGTGCATCGTATTGATAAAGATACTAGTGGTTTATTAGTTGTTGCAAAAAATGAATTTGCAATGACTCATTTATCAAAACAGTTTTTTGATAGAACTACCGAACGTTTATATTATGCCATCGTTTGGGGTGATGTAAAAGAAGATACAGGAACTATTGAAGGAAATATCGGACGTAGTTTTAAAAATCGTTTACAGATGGATGTTTTTCCAGAAGGTGATCAGGGAAAACACGCCGTAACACATTATAAAGTTTTAGAGCGTTTAACCTATGTTACATTAGTACAATGTAAATTAGAAACAGGAAGAACTCATCAAATTAGAGCACACTTTAAACATATTGGTCATACATTATTTAATGATGAGCGTTATGGAGGTGATGATATTTTAAAAGGAACAACTTTTACAAAGTATAAACAATTTGTGAAAAACTGTTTTAAAACCTTACCAAGACAAGCGTTACATGCTAAAACATTAGGTTTTACACATCCTATAACAAATGAATTTATGCAGTTTAATACAGAAATACCTTCGGATATCGAAGCGTGTTTAGTAAAATGGCGTACTTATTCAGAAAACTCTAAGTTAGTAGATTTAGAGGAAGAGGATGAAGAATAA
>JAJPGM_00115 Cytidylate kinase
TTGTATATTCGTAGAACTAATTATTACTACTTTATGAAACAGAAAATCACAATAGCCATTGATGGCTTTTCATCTACAGGAAAAAGTACTATTGCAAAACAATTAGCAAAAAAACTAACATATATTTATGTTGATACTGGCGCAATGTATAGAGCTGTAACTCTATATGCTATACAACAAAATCATATTTCAGATACTCATTTTAATACTGAAAATTTAATTACAGATTTACCAAAAATATCACTTGCTTTTATTTTTAATGAAAAATCTGATTGCACCGAAATACATTTAAACAACATAAATGTTGAATCTGAAATTAGAACTATTGAAGTTTCTAGATTAGTAAGTAAAATTGCAACTATTTCAGAGGTTCGTAAAAAATTAGTAAGCGAACAAAAAGAAATGGGAAAAAATAAAGGTATTGTTATGGATGGTAGAGATATTGGTTCGGTTGTTTTTCCTGATGCTGAGCTAAAATTATTTATGACTGCAGCAGCAGATAAACGTGCTACTCGTCGTTACAAGGAATTATTAGACCGTGGTGATAATGTTACTTTTGAGGAAATACTTCAAAATGTAGAAGAAAGAGATCATATTGATGCTACACGAAAAGATTCTCCATTAATTATGACTGAAGACGCCATAGAATTTGATAACTCTAATATGGGATTAGATGATCAATTTGATCGTATTATGACATTAGTTAAAATGAGATTAAACTAA
>JAJPGM_00120 Adhesin SprC
ATGTTCTTGTTTTTTGTGACAACTATAGTGTTGTCTCAAGAGATATTACAGCCCGTGTTAGAAGTGCCTATTGCTTGTGGTGATAGTCCAACTAAATCTTTTAAAGTTTCTTTTGCTACAACAGGAGTATTTCCTTCGGATAATGAATTTACAATAGAATTATCTGATGGTAATGGTATTTGGGATGCACCAATTAATTTAGGTACAATAACAACTGCTAATTCTTTATTAAATTTTGATAGCACTTTTATATTGCCGGATGATACTTTTGGGTCAAATTATAAAATAAGATTAGTAGCTAGTTCTCCTGTAAAAACTAGTCTAGATTCTGAACCTTTTAAAGCATATAAAATGTTTACTGGGTTTTTAGTTCTTAATGATTTTAAACACGTTTTTTTATGTGATGGAGATTCTGCCGATTTAACCTTAAATACAACTGAAAAAGGAGAGTATGAATGGTATAGAAATGGTGTCCTATTTACAACAACAATAGATCCTGTTTTAAGCGTGTCGAAAGGAGGTACCTATCAAGTTAAAATTGATTATAGTGGGTGTAGTTTTGTGAATTCAACAACAGTAGATGTTAATATTTTAAGCGAAGAAGATAAGCAAATAAAAGGAGCTTCTGTCATTCAAATATGTGGAGAAGAATTACATACTTTTGAAGCTAATGTTGTTAACACTTCTTATACTTATAATTGGTATCTTAATACTGTGTTAGTACACTCTTCAAATACATCAACATACACAACCCCATCAACAGGGCAATTAGGAAGCTATTATTTAGAAATTGATACAGGTACTTGTTTAACAAACTCAAACGAGGTGGAATTAACACAAGAAAGTACACCAACTCTTACTATAACAGATGAAACACCTTTGTTCTATCCTTTGCTACCTGGTGAAGCTGTCGATTTATCTGTTACTGTGACAGGTTCTACTACTTACACTGTTCAATGGTACAAGGATGGGAATAAACTCTTTGGTATTAATGAAACTACATTAAATGTAAATCAATCAGGTGATTACGTTATAGATATTATAGAGTCTGCTGTTGATGGATGTGCTGTAATACAGCCTTCAAAAACAATGAGTTTATTAGCTATTAAGTCATTCGAACCAATTATTGTTACTAGTGATACTTATGAATCATGTAATGCTACAAGTGTTGATTTAAGAGTGCAAAAGGTTAATGTTATTACTGAAGATGATAATGTATATGTTTTAACAACAGAGCAGTTAAACATGTTATCTTATCAATGGACTTTTAATGATGTACCTATTTCTGATGCTACAAATAATGAGTTAACTCTTAGTTCGTATACAGAAAATGGTTTTTATAAGATGGAAATTAGTATAGGAGCTTTTAAAGATGTATATTCCAATGAATTAGATATTAAGTTGACTGAGGAAGAACCTTTAATAACCTCACTTCCTTCATCAAATTCACTGTGTCCAGGAGGTAGTATTATTTATACAATAAGTGATTTAGTAGCTGGTTATACATATGAATGGTTTAAGGATGCGGATACCGTACCTGTAGCCACTAATGTTACTGATTTTGAAGTTTTAGAAGTTGGTACTTATCTTTTAAAGATGACTGGTTTTGGTTGTGAAAAAATAATTGAAACTATAGATGTGGTTTTATTTGATGCATCAGCTATAGTAGTAACTCCTTCAGAAAAAGTGGTGCTAGTTGAAGGAGAAATAGAAACGATAACAGCATCAGGAGCTGAATCATATTTGTGGTATGAAGGTGAAAGTGCTAGTGGAATGCCATTAGCAACAAGTGAAACCTTAGATGTGAGTGAAATAGGTTTTTATACGGTCGTAGCTACTGTAGGCTCTTGTGGTGTAGAAAAAGTTATTGAAGTAATAGAGCAAGACGATCAAGTTGTTGTGCCAAATGTTGTAACTCCTAATGGAGATGCGATTAATGATACTTGGAAGATTTCAAATAAATATGCGTTTCAACCAACAGTGGTTATAGAATTATATAATTCTAACGGAAAAGAAATATTAAAAACAAGTAATTATCAAAATGATTGGCCACTTGAAAGTTTAGGAAGTCAAAGAGTATTTTATTATAAAATAATAAAAGAAGAAGTTTTGATTAAAGCAGGAACAATATCTGTGTTAGATTAA
>JAJPGM_00125 hypothetical protein
ATGATTAAAAGAATTACATATATCATATTTTTATTAGTTACAGTGTTGTCTTTAGAAGCACAAGTATCTAGTGATGCACAACAATATAATAGTTTTACTTCTCGAAACTTCAGTGAAGTTTAA
>JAJPGM_00130 hypothetical protein
ATGCACAACAATATAATAGTTTTACTTCTCGAAACTTCAGTGAAGTTTAATCGTTTTTTAACGATACCGACTTTTTCTGCTTTGAGAGAAAATAAAACAGCAATAACAGCTATTGTTCGTAATAGTAATGTTGATTTTGAAGATAATCCAAGATTACATGTAGCAACATACTCAGGGAAAATGCGTGAAAGTGTTGGTGCAGGTTTTGCTCTTTATCAACAAGAGGTTGGAGTTTTTAAAGATTTTGGTGCTATTGCTAATTATGCTCAGCGATTACAGTTAAATCAAAATATGGATTTAACTTTTGGATTTAATTTCTTATACAGTAGAAGAAGCGCTAATGGATTAAAAGAAAACACTCTTATTCCAGACCCGCAGGTTGCAAATTTTCAAGATATACCTATTGTAATGTTACAACCGGCAGTTACTTTGTCATTTGGTAAGTTTGATGTTGGAGTGTTTTTTGAGAATCTAGTAGATTTTAATTTAAAAAGTAGCGAAATGGCTACTTCTTTTGGTGATAAAACTTTTTCAGCTCATGCGATGTATTCTCATGAGTTTACCTATGCTTCAGGTATTTTTGAAGCCGCTGATTTAAGAACATTAGTTATTGGTCGAAAAGCTGGTGAAGAAGGTTTTGGAGGGGCAGGTAGTGTTATATTAGATTTACCTAAAGCTGGTTGGGTAAAAGCTGGTTATGATAATGTATACGGGATTTCAGCAGGTTTAGGTGTGAATATTTCTGATAAACTAGCTATTGGATTTAGTTATGAGAAAAGTAAATTTTCAGCAACAAATGAAGTTGGTTTGATTTATATCATTGATAAAAAATCTTATAAAAGAGAAAGACCAAAAAGAAGAACAGGTAAAGTAAAAATTACACTTCCAAAAAGAGCTACTAAAAAGAAACCAGTATATAAAGATGAAGAACATAATGATTTATCTGATGAAGTGCAAAGAGCTCAAGATTCAATAGATATATTAAATAAAAAAGTAGACAATATATTACGTTTGTTAAATAACAAACCTGTATTAAAAATAAGAAAGACAACACCTGTAAAAGTATTTACACCTATAGAAATTAAAGGTGATGAAAAAGATACTTCTTTAAAAGGAGGTCAACAGCTCCTTGGCGTGAAAGCACAATTGAAAAACCTAGTGGTGGCGGTGGTGGTACTATGTATTATGTGGTTTCAGATAGATATACCAATAAAGAAAATGTAG
>JAJPGM_00135 hypothetical protein
ATGTATTATGTGGTTTCAGATAGATATACCAATAAAGAAAATGTAGAGGTATTGATAGATAAATGGAAAAAATTAGATATAAAAGCTAAATATATTTATGATCCTACCGATAAATGGTATTATGTGTATATTGATAGATATGCCAAAGAATCAGATGCTGAAGATAAAGTAGATGATTTTAATGATAAAACACGTTTATTTGAAAATGATGATAAAAATGATCAATCATCAATAGATATTAAAAAAGGAGGTAAAGATCCTGTTTATGTTGTTAAATTAACAATAGGAAAACCAGGTGAATCTTATAAAGAACCTAAAAGACAGCCCGTAGCAAGAGTAAGAACCATGTCTAATATGCAAGGTGTTGAGCCAGGGTATTATTTACAAGTTTATGTAAATTCTAAAAAATCATTAGCAGATAGAAATGTTGATGAATTAAGAAATGATGATATTGAAGCAGGATATTTTATAAATCCTAATACAGGTTATATGCATGTGTATATAGCCAAAACTAACAACCGAGAAGAGGTTATTAGTTTATATAATAGTAATTTAAAAGGTGCGTTTTACGATCGTAAAACAATAGTCCATATAAAATAA
>JAJPGM_00140 hypothetical protein
ATGATGAAAAAAATATTTTTATTAGCCAGTTTATTTGTGTTAACAGTTTCGTTTTCACAAACTTTAGATACAGTTATACCAAATTTAGCAGAACGAAAAGGTGAAATGTTAGATGCTGTTGCTCTTTCTGATTTAGCTAAAAAACCAAATAGTTTTGAACAACGTGAGTCTATAAATGTACGTGGTAACATGACTTTTATTGCTAATAATATTTTAAATATACGTGAGTGGGTAAATGGACCAAATTGGGTTTTATCAGAGCCAGAAGACCCTTATAATGGAGATCAAGGTAATAACGGAAATAATATGTACTATATTGACGTAGATGGTTATGTTGATGTTGATAATAATGGAGTTGATGATACCTTTTCATCAAGTAGAGCTATTTTAAAGTTACCAGATTGTTCACGTGTTGTATATGCTGGTTTATATTGGGCAGCTGTATATACTGGAGGTTCAGAAGATTATCGTAAAATGAAGTTTAAATTACCTTCTTCTACTAATTATATTGATATTAGTGCCACTAATAATAATAGAGAAGTTTTAAGTAATACGAATAGCTTATATACTTGTTTTAAAGATGTAACTGCCTTGGTACAAGCAGAAGCAAATCCAAATGGTACTTATACCGCAGCAAACATAACAGCAAGTGAAGGGCAGCCAGCTAGTGGTGGTTCAGCAGGTTGGACAATGGTTATTGTTTATGAAAATGATACTGAAACAAAGAAAAATATTTCAATTTTTGATGGATATGCTGAAGTTGCTTACAATGAAGTAGAATTAACTTATTCAGGTTTTCAAACAATTCCAACAGGTAATGTTAAGGCAGAATTAATTTTGGGAGCTTTAGAGGGAGATAGAAATATACCTGGTGATATTTATGAATTTAAGGATAAATTAGGTTCTTATATAGAAGTTTTTAATAATCTAAATACTCAAGGTGATTTTTTTGATGGAAGTATAACTGTTTATGATTCTTATTATGCAGGTAGTTTACTATCAAGAGAACCTGCAAGTGAAAATACATTCGGTTTTGATGTAGATCAAATTAAATTAGATAATACAGGTAATAGTATTATAGATAATAATCAAACTTCAGCTGATGTTAGATTTACTTCTACGGGGGATATTTATTATCCTTTTTTAAATGCTATGTCTATTGAGGTTATTGAACCTGAAGTTAAGTTAGTTAAAACACTAGAAGATGCAGCAGGTGTTCTTATACCTAATGCTCAATTAGTACCCTTAGGAAGTGATTTGTTTTATAAGTTAACTTTTAAAAGTGTAGGTACTGATAATGCAAAACAGACAAAAATTATAGATGAATTACCTAAAAATGTAACATTATCACCAGCAGATATTATTGTATCAGATCCTAGTATAACATATACTTATGATTCACCTGCAGCAGGTAATGGTTTTAGAGGTAAATTAGAGTTTTCTATACCAGATGACTTAATGAAAATGGGTGGTGCTGAATATTCTATAAGAATGAAAGTTGAAGTAACTAATGATTGTAGTGATTTATTAGCTTCTTGTGCTAATAATGTAGAAAATCAAGCGTTTTCGAGTTATGAAAGAGATTTATCTAGATTAGATCCAACAGATATTGGTTATACGCCTGGTTATAATCAAATAAATGATAACCCAAGTCTTTCTGGTATTGAACCTTGTGGTTTAGGTATATCAGGTACTTCAAATTTTTTGATAAATATAAGTAGCTGTGCATTTGAACGTACAGAAGTTCTTTGTGGAGGTAATGTTGTTCTTACAGCAGGTGATGGTTTTGATACTTATTCAATGGGAAAATACAAATAA
>JAJPGM_00145 hypothetical protein
ATGGTTTTGATACTTATTCAATGGGAAAATACAAATAATCCAGGTACTGAAATAGCAAACACACAAACATATACAGCAACCCAAATAGGAACTTATATAGTAAAAAAAGTATCTACTTCAGGTTGTGATAACTCTACAGAAACGATAAATGTTGTAGATTATAATACAGTACCAAACCCTTTAATTGATTTTGCAGATCAAGTTGTAAACTGTCTTAATCCGGTATCTGATTTAGTTGAAATATATTTATGTGGAGCAGGAGATTCTAGATATATAAATTTACCATTTACAGGAGCAACTGCAACTACTGTAAAATGGTTCCAATTAGATGAAACGAAGCCCTGTGATTTAACCAAGCCAACAGATTTACCGTTAAAAAATAATTGTCCTAATATAGCTACTGATTGTTCTTGGGATGAAATAGTACCTACTACTCCTTTTTCTATGAGTTTTGCAACAGCTGGTCAATATAAAATTGAGGTTTTATATGATGGTCAATGCCCTTCTACCTATTATTTTAATGTGTTTACAGGGAGCTTAACACCTATTATCGATAAGGAAAATATTGTTTGTAATACTAATGGTAGTATTACTGTAAATAGTGTGCCAGCAGGTTATGAATATAGTTTAACAGGTCCTGCAGGGTATAATGCTCCTTTTCAAGATTTAAATAGTTTTACAAACTTAACCGAACCAGGAGATTATGATTTAATTATCAGGTTAAAAGGTTCAACATCTGCAGCATGTAGTTTTCCTTTTTCTAACATAAATATTCAAAAACAAGCTTTAGGTTTAACAGTCGCTCCAATAATAAATATGGAGTGTGAAGGTGGTGTTGCAAAAATAATAGGACAATTAAATGGTGATGCACCAGGTCCTTTTACATATACATTAATTAATAGTGCTACAGGATTAACTGTGGCTACATTGCCTTCAACAACGGATAAAGATTTTTCTTTTGATGTAACAGATGATGGTTTATATGTTGTTAAAGCAACTACTGCAGATTGTTCTGAAGAATCAATAACTAATGTTGTTGAGCCAGATCCTCTTTTTGTAACTGCATCAATAACTAAAAATATTACTTGTTTAAATGGTAGTTCTGCAGGAGTTATTACGTTAACAGGAGCTGGAGGAACTATTGATACCGCTGCTGGTGAAACATATACATATGCTGTTTGGTCAAAAGATGGTACGCCATTATATGCCGATGTAGCAAGTATACCGATAGCTGCTTATTCTTCAACAAATCCTCTTTTTACAACAAATAATACTTATTCTGTTCCTAACGGAAGTGAAGGTAAATATGTCTTTGTAATAATAGATTCAAACGATTGCCCTAGTTTTTCAAATGAAGTTGAAATTATTATAGAAGCTCCATTAACATTTACACATACAGAAACACCTGTAAATTGTAATGATAAAGGAATCACAAATGCTCAAGTAGTTGATGATTTTGGCTATGCAATAGAATATAGTATTAATAATACAGACTGGTTTGCTTCAGGAGTTTTTAATAATTTAGATGCAACAACACCAAGTACTTTATATACTGTTTACATACGTGCTACTAAAGGAGGTGCTCAATGTTTATATGAAATTCCAGATATTGAAATTACCGAAACAGAAGCATTATACGCAGAAGCATCACAAACACAAGATTATACACGTGCTCAAGATGGAACTATAACTTTTGATATAACAAAAACAACAGGAGGAACACCTCCGTACACATATGGTATTAATGGTGATTTTACAACAGATCCAATAAAAATAGGCTTAACAAATATAGCTTATACTTTAGTAATTAAAGATAAGAATAATTGTGAGTTTATTTTACCAGGTATTACTATACCTAATTTACCAACAGCACCAACTTTAGGAAGTTCAATAGCTTTAAATTGTGATACTACAGCAACTGTAACTATAACACCATTTAACGCAAATTATATTTATAAGTTAGGAGCATTAGAACAAACAGGTAATAATATATTTTATAATGTACCTGATGGCGCTCATAATTTCATAGTAGATTATGGTAGTTCATGTACAACAGATATTAATGTAACAGTTAACGGAACTCAATTTGAAGCGAGTTTTATAAGTAAAGAAGATAGTGATTGTTATGGTTCAGATAATGGTGCAATAACTATTGATGCAAAGAATTTTTATGATGGACGTTATGAATATTCTACAGATAATGGAACTACATGGGAAGAAACAGGAGATAATCCATATAGAATTGTAGGTTTACCAAAAGGAGATTATCACGTGCTTATTAGAGAAGTTACAGGTATTGCTCCAAATCAAGTTACTTGCCCTGTTGATTTAGGTATTATAAAAATAGGAGAACCTCCAGTATTAGAATTAACATCGGCAACTGTAACAACTCAAGCAACTTGTACTGAAAATGCTACAATAACAGTAGTTGCAGATGGTGGAGTACCTCCGTACAAGTTTAGTATAGATAATGGTATTACTTGGCAAGACTCTGTCAGTGATCAATATATATACACAAATATAGCACCAAGTGCTACAAATTATAAAATATTACTACTTGATAGTAGACGTTGTGACCAATGTGGTTGTACTGTAAATCCATTTGAAAATGGAGGATTTGAAGATCACCCTGAAAAATCAGCAACAGGAAATGGTTATTTAATACGTGATGAATCTCAAATTCCAGGCTGGGATACAACAGAACCTGAAAACAATGAAATCGAAATTTGGTATAATAGTTTTCAAGGAGTACCTCCTTATGAAGGTACATCTTTTGCTGAATTAAATGCAAATAAAGTAGGTGCTTTATATCAAGAATTTTGTACAAAACCAGGAGATGTAATATCTTGGTCGGTAGTACATAGAGGTAGGTCAGGTGTTGATGTTGCTACAGTAAAAATAGGAGGAAGTCTTGCTACAGGAACTATTAAAGCAACAATGTCTGATGATAATACTGCTTGGGGACAATATTCTTCAGGCGCAACGCCATATATTGTACCTGCAGGGCAAACAACTACTGTAATTGCTTTTGAAGCAGTTTCTTCAACTGGGGGTGATAGTTATGGTAATTTTATTGATGATGTAAAAATAGAAATTAACAGAGTAGTTTGTACACCTGTTGAAGTAGAAGTTAAAGCAGCTGAAGATGTAGTTCATACTGCTTCAATTACAAATAATTGTTACAATGGTTCAAATGCAGAAATTGTAGTAAATGTAACAGATGGAAACGGAAAATATCAATTTAGTATTGATGGAGGTACTACTTGGGAAACTCCTACTGATGTTGATGCAACTACGTTTACTTTTGATGAAACAAATGGTTTAAATCCACCAACAACAATATCAAAAACGTATACAATAGACGTAAAAGATAGTTCAGGTTGTGTATCACCACAAACATCACATTTAATCTATCCTCAATTAAAATTAACAACTACGTCTGTTAATGAAACCTGTAAAACAGGTCAAATAACTATAACTCCTGAAGGAGGAGATACAAATTATATATTTGCTGTAATCCCTACAGGAAATACAGTTGCAGATGCTGATTTTAGTACTACAAATCCTATAGATGTAGCAGCAGGTATTTATGATGTTTATGTAAGAGATAAAAATGGAGGAACTGATTTCTGCCAAGTATCAGAAATAGCTGTTAAAATTACTAAAATAGATAATCCAACAGTAGCTGTTACAGTTACACAACCTAAATGTTTTGGTGAAACAGGAACAATTGATTTAGACATATCAAATGGAATAGCTCCTTTTAAATATACTTTAGATGGAGGAACACCACAAGATATAATAGGTAATCAGCAATCAATAAGTGGTTTAAATGATGGTAATCATACTATTGTAATTATTGACGCTAATGATTGTTCATCAATAAATATTATAGAAAATATAAGTGTACCAGCAGCTTTAGAGAATGGTAAAGCAGTAGCAACTGATTTTGCATGTAGTGCTTCAGGAACTATATCAGGAACAATTACTTTTTCAGAAGTAATAGGTGGAACAACAGATTATATATATTCTTATAAATTAACATCTGATACCGTTTATACACCATTGTTAGCTGGAGAAACATCAGTATCTAATATAGCAGCAGGTACTTATGATACACAAGTGACTGATGCAGAAGATTGTGTTAGAGCTTTAAATCTGGTAGAAATAAAAGGTTTACCAACTGAACCAACATTAGCAAGTGGAGTAACTTATAATTGTGATGGAACAGGAAATATAAAAGTAACAGCAACGCCAGCAGCAGTATTGCCAATAATATATAGTTATACTTTAGGTGCAGAAACAAATACAACAGGAGTTTTTGAAGATGTATCAGTAGGAACTCATACGGTATCTGTAGCTTATGGAAGTAATTGTTTTGTAACTATTAATGAAGAAGTTAAAGCAGATCAGAAATTTACAGCAGCAATAACGGATGAAACAAATCCTGTGTGTATAGGAGAATCAAATGGAGAGATAGAGGTAACGGTTTCTTTTCCATCAATAACACCAGCTACTTTTGAATACTTTAATGGTATAATTTGGGTAGCAACAACAAGTAATCCATTTACAATATCAGGATTTAACGGAGGTGTAAATCATGAAATTAAAGTCCGTCCTTTAGGAGCTACAACAGCAAGTTGTGATGTAATATTAAATAAAACATTAACAAATCCATCAGCAGTAATTGTAGATCCGTTAACAAAAGTAACCAAAGAAATTACGTGTACTCCAGCAACAGGGGCAACGATAACACCATTAGCAAGTGGTGGAAATGGGGCAGTTTATACTTTTGAATTATTTAATGATGCAGGAGTATCTCAAGGTGATGTATTTACAGATTTATCTGCAGGAGATTATACTATAATTGCAACAGATTCTAAATTATGTACATCAGTTCCATTTCCTATAACAGTAGCTGTTAAAGAAGATATAGCTTTTGAATTAACACCAGAACTTTGTTATAGTGGTGCTAATGACGGAACTATTAAAGTAATAGTAACAGGTGGAAATGGAAATTATACATTTAGTAGAGATAATGGGGTAACTGTTTATACGCCAAATCCTGCAACTCCAAATGAGTACACATTTACAGGGTTATCAGATACAGTTTATAATATTACAGTAACTGATAAATTTGCTTGTGAATTAACGAAATCGGCAACTATTTTACCAGAATTAGAAGTATCAGCAATAACAACAAACGAAAGCTGTAAGTCTGGAGATTTAACAATAACTGCAACAGGTGGAGATGGAGATTACGTATATGCTGTAGTAACTAGTGGAGCAGCAGCAACAGGTTTTAGTGTAACAAAACCAATAACTATTGCTGCAGGAACTTGGGATATTTATGTAAGAGATCATAAAGGAACAGGAACTCTAGGAACTGATTTTTGTGAATCTAAAACAACAAAAATAGTAACACGAATAGTTGATCCAACAATAACAACAACAGCTACACAACCAGAATGTTCTGGAGAAACAGGAACAATAAAAGTTGTAGTCGCAAATGGAACAGCAGATTATACAGTAACTGTAACAGGTTTACTATCTGCACCAGTAGTACAAACAGGTAATTTATTAAACTATGAATTTACAGGATTAGCAGATGATACATATACTATCAGTATAGAAGATGCTAATGGATGTTCACAAACACCAGTTGCTACAGAAACAATAAAAGTACCATCTGCTTTAGCAGGAGGTACGGCAACACCTGTAGATTTTATGTGTAATACATCAGGAGGTACTATTCAAGGAGGAATAAACTTTACAAACCCTACAGATGGAACACCAGGTTATACTTTTTATTACAAATTAGCTAGTGCACCAATTACTGATTTTACACCTATAACAGGAACTACAGTAACAGGATTAGCCGCAGGAATTTATGATACAAAAGTATTAGATGCGAATGATTGTGAGATCGCTTTAAATCAAGTAGAAATAAAAGGTTTACCAACAACACCAGTATTAGTAAGTGCAGTTACATATAATTGTGATGGAACAGGGAATATAACAATAACTCCTCTTGATGCTAGTTACACTTACACATTAGATGGTAATGCAACAACAGATAATAATACTGGAGTTTTTAATAATGTTTCACAATTAACACCACATGTAATAACGGTAGCTTATGGAAGTAGCTGTACGACTGATATCACTGTAACTTTAGATACAGATAAAGCCTTTGGAGCAACAGTGACTAATACAACGAATCCTTTATGTTTTGGAGCATCAGATGGTACTATTACTATTGAAGCTGTAAATGCAACATTACCATATCAGTATTCTATAGATAATGGAACTAACTGGAAGACTGCATCAACAAATACATTTATAATACCAGCTTTAGCAGATGGAAGTTATGATATAAGGGTTAGGCAAAATGCAATAGCACCACTTTGTGATGTAGCTGTATCAACAGAAACATTAAATCAACCAGTTAAAGTAACTGTAACAGCATCAGTAATACAAGGAATTACATGTAATGCAACAGGTACTGAGGTAGGAGCAACAATACAAGCTATTGGCGCAAAAGGAATTGCACCTTATACTTACGAACTTTTTGATAACACAAATACTTCTTTAGGAAGTACATTAACAGGTATTGGAGTAGGAACATATACTATTATTGCTACGGATAAAAACGGATTAGGTTGTCCATCAGATGCTGTTACAGTTATTGTTAATCCAAAAGAAAATATTACTTTTAATTTAACACCAGAATATTGTTACGATGGTACTAATGGAACTATCGTTGTAGCCGTAACAAATGGAAATGGAGATTATCAAATTAATACAAATAATGGTGGATGGAAATCATTAACACCAACATCAATTACGCCTTTAGAATATACTATTACTGGTTTATCAAATACACCTTCACCACACAGTATTAGTGTGCGTGACAAATCAATGTGTGTTGTAACAGATACCGTTACTATAAATCCAGAATTAACTGCTTTTGCAACACCAACAAATATTAGTTGTAATTCTGGAAAAATAGTAATTACACCAAATGGAGGTGATGGTAATTATCAATATACGATAAGCCCATCAGCAGGTACAACTATTACTGGTAATGAAATAGCCATAACAACAGCTGCAACTTATACGGTTACTGTTCAAGATAAAAATGGAGGTGCAAATGCTTGTTCAATTAGTTTACCAAACATTGTTATAAATGATGTACCAGATGTTAAAATAATATTAACACCTAACAACCCTCAGTGTAATGGTGATTTAGGAAGTGTAGATGGTGTTATAACAGCAGGTACTGGAGAAATTGAGCATACCATAACATTAAAAGATAATTTAGGAACAATAATAACAACGTTAAATAATTATACATTACCTAATTTTAGTTTTAATAGTATCCCTGCAGGAACAGATTATGAAGTTGAAATAACTGACAGTCTTGGTTGTACAGATATTAAAACATTTGATTTAATAGAGTTACCTCCAATAGTATTAAATATAGAACCTATTTTACCTGCTAATTGTGAAGATGTAACATTAACTAATACAGGCTTAGATTTTAATTTTGGGTCATTAAATTTAGCAAGTTATGCTCCTTATACTGTTGAGTATACTTTAGATAGTAATACTAATACAGGTTGGACAAATATGAATACACTTACTCCTTCAGTAAGTGCAGCACCACATCCAACTCCTGGAGATAATCTATATAGCGTAAGAGGTTTAATTCCAGGTACATTATATAGACCAGCAATTAGAATTTTAAACACAGATGGTACTGTACGATGTCAGTTAAACAATGGTATTTTTGTAATGCCTTATAGCGTTAATGGATTAAAAATACTTATTAAAATTGTTCCTGGTGATTGTACAACAGGATATACAGTAACAGTTGAAGCAATTGATGGAGTTGGTCCTTTTGAGTTTTCTTTAACACCAGATCCTATAAATCCATCAACAGTTCCTGGTTTCTTAACATGGTATGCATCTGAAGATCCTGTTCTATCAGGAACGAATACAAATGCTGTAGGTTCTGATTATAGAAGAAAAATATTTACAAATATAATTCCAGGAGTCGAATATGATTTTTATGTAAGAGATACAAGTACAACTTGTATTGCAGAAGCACAAGATCAAGCAACTGAACCTACAAATACAGGTTTTGATGTTACTATAACACCAACAGCCACAAATCAATCATGTCCTGGTGCTATTGATAATGGTGAGTTATCATTTTTAATAGAAGATACAGATACTATTTTAGATGGAAAAGAGTTAAACTGGCAATTATATGATGGTTTTACAGATGTTCCATTAACAGGAATTAATGGTATAATACCAAATACAACAACATATCCTTTTACATTAAATACCACAGCTATACCAGAACCATTATTACAAGGATTGTCTTCAGGATTATATTTTATTGTTATTGAAGATACTTCAAGTGGTACATTTCCTAATATTTGTAAATGGGGTAGTAAGGATGTAGAAATATTAAAAGGAACTCCTTTTACAGGAAATTTAAATATATTGAGAGATATTACTTGTAATACAGGAGGTCAAATACGTATAGAAAATATAAATGGTGGGTTCCCTAATAACACAGTTCCTAAATATACTTACACTGTTACTGCAGTAGGTGCAACTGCAACAGTTGATAATAATAGTGGAATTGTAAGTGTTGCATATCCATCACCAGTTACAGCTACTGTAGATGTTGCTGTAACAGTTACAGATAGTAACGGATGTTCTTTTGTTTTAAATGAAACAATAAATGTAAGTGATAATCCAACTATTAATTCAGTTACTGTAAATAGTTGTGATGCTGTAAATACTATTGATATAAATACAACAGGAGGTTTAGCTCCTTACAAGTATTCATTAGATGGAACTAATTTTACAGCTCCAATAACTACAGCAATATATACTATGAATGGCATTCCTGATGGAGTAAATCAAACATTAACAGTAAGAGATGCTAATGGTTGTGAGAATACATATAATTTTACAGTATATCCTGATATTACTTTTGATATTACTAATATAACAATACCAGACTGTATGCCTGCAAATAATGCAACAGCAACAATAACTGTGAATACAGGTTCTGGTACAGGAAATTATGAATATAGTTTAGATAGTAATTTACCTGCAATAGCTTTTGCAGGAACTACTCTTACTTTACCTGCCAATTTAAATACAGGAAATCATACTATTAAAATTTTTGATACACTAAATAGTTGTTCATTAGAAAAAACATTTACAGTATCAAACACAATTACACCAATTTTTACAGCGAATATCACTAAAAATAATATTTGTGATAGTGCTACAAATGGAGAAATAACAATATCACCTATTGTTAACGGAGCAGATCCATTAAGTTTTACAATAAGAAATATTACAGCAGGAACACCAGCCGTAGCTCTTCCAGGATTAGTAATTAGTACACTAGCCGCAGGAGAATATGAAATTGTAGCAACAGGAATTGCTAATGGCTGTACATTTACATATCCTTCACTTACTATAATTGATTTAGAACCAATTGTTGCAACAACACCAACGGTAACACAATTTGAATGTGATTTAGGTACAAATGTCGAAAATATAGCAACAGTAACTTTACCAAATAGTGGTGTTGATTTAATAACAGGTGGAACAGGTAATTATTCACAAGTTATTTTTACATATACACCTGTAACAGGACCACAAGAAATACAAGACAGTAATAGTTTAACTTTTACAACAACAAATACATCAGGAGGAACGGTAGCAATACAAGTTTTTGATGATGAAGGTTGTTCTTCAAATGTAGTAAACGCAACTATTAATGAATATATTCAATTAGATGATATTCAAATAAATATAGCCGATGCAATAACTTGTAATAGAGGAGAACGAATTACAGCAAATGTGACTTTTATACCTCTTACAGCAACACCTGTAGTAATATATAGTTTACTTGATAGCATGGGTACAGAGTTAGAAAATAATAATGATGGTAATTTTACTAGCTTTCTTGTACCAGGTATTTATACAGTTAAAGTTTTGAATACAGTAACGAACTGTTCTATAACAAAAACACACACTGTTGGAGATGCACCAGTATACGACTTAATAGCATATAATCCAGTAAATGAAACTTGTAATTCTGATAATAATGGACAAATAACATTTAATTTTTCGACAACAAGTGCTATTTACGCAAGTGCTTATGATTATCAATTATATGATAGCTCAGATACTGCAATAGGTGGATTAGTAACTGGTGTAACTGGTGAACAAACAATTAATAATTTATCCGCAGGAAGCTATTATGTTGAAGCTATATTGACAGCTACAAGTGCTACGGGTACAGCTTGTACTATTAAAACAGCTAACTTCACAATTAATGAAGCTTTAATACCTTTAAGTGTAACAGGATTAGTTACTACAGAAGTTAATTGTATAAACGAAGCAAATGCAACAATTACTGCAACAGTAATAGGTGGTTGGGGTAATACGATATATCAATTAGAAAACACATCAGGAATCGTTACTGGTTACGATTTTGTAACCAACGGAAATAATGATGTATTTAATAATTTACCTGCAGGAAATTATACTGTACGTGTACGTGATGGTAGTGGGTGTGAAGCTCCTTCAACAGTAATTGTTGTTGATAATCCTACACAAGTAACTTTTAGTATCACAGAAGATGATACAGCTTGTGATTTATCAACAGGAGGAACTATAACGGTTACTGCATCAGGAGGTTCAGGAACTTATAAATACATATTAACAAATAGTACAGGAGTTGAAGTTGAAAATACAGGAGTGTTTGTAGTAACTGCTCATACATTTACAGATTTACCAGCAGAAACATATACAATAAGTGTTCTTGATGCTAATTTATGTGTTGGAATTCCATTAGTACCAAGTACAAATACAGTAACTATAAATCCAGATGTTAATTTTTCTTTAAATGAAACAAAGAAAGTAGATTGTTCAGTAGCACCAGATGGGCTTGTAAGAGTAACATTGTCTTCATGGACAAATGGAACATCGAACTATACCTATAATGTTGTAGGTTCAGTTGATGGATTATTATCAACAGGAGTTGTTGTTACATCAAATCCATTTACGATTTCAATTCCAAGTGGAAATACAACACCACAAACTTATACAGTAACAGTTACAGATACTGATGCATTACCAACATCAACACGTGGAATTTCAAATACAATTGAAATTCAACCAAGAATAGAACCAGATTTTGCAGCAATAGCTATTGTTGATGATATCTGTAAGAATAGTTTAACAGGAGTAGTTCAGGTAACAGCAGTAGCTAACGGAATTACACCATTAACTTATGTTATAAATAACGTAGCTGGTACATTTACAGCTACACCAGTAGGGACAGATTTTATAAATTTACCTGCGGATGATTATATTGTAACAGCAACAGGAATTAATATATGTACAGCAGATGTTCCTGTAACAATTAAAGAAAACAATATAGTAGATCCATCAGCAGCTATTTCTGTAACAGAATTTGCATGTAGCACAGGAACGAATAAAACAAATAATGCCATAGTAATAATTGATAAATCATCAATACTAGGTGGAAGTGGAACTTATACAAGTGTAGAATTTGTATTTACGCCAACAGGCGGAACAGCAGAAACTCCAATCGTTTCAAATAGTTTTGTATTTAATACTGATAACATATCAGGAGGAATAGTTACTATTACCGTTTCTGATGATAAAGGATGTTCAGGAACAACAACTGCAACAATAGCTGCACTTGATGGCTTAACAAACCCTAATATAAGTTTAGATAAAGCCATAACTTGTACTACAGGTGAAGATATAACGGTAACATTTGATACTGTTTCAGGAATATCTGCGGATATTAAAATTGAAGGAATTAACGGTAACAGTTACGCAGCAGTAACACAAAACGGAACATCAGGAGATTTTGATAATTTACCAACAGGTGATTATCAAATAACAATAGTTCACCCAACAACAGGATGTGAATTAATTACTTATCATACAGTAAATCCAGAGCCAGTTTATAGTATAGGTGTTACAAATATTGTAGATATAAGTTGTAAAGGAGGAAATGATGGAAGTGCTGTTTTAGACTTTAGTTCTAATAGCCCAATATATACATTAGGTTATACTTATGAAGTATTTATGGTTGGCAATCCAGTAGCAGTAGCTAATGGAATAGGTACAGGAGGAATACCAACACTAATATCAAACTTAGTTGCAGCAGATTATTATGTAACAATTGATATGGGACTTAATACACCATCTTGTACAGCTCAAACAGCTAACTTCACAATTAGTGAATCAGCAATTGCTTTAAGTGTAACAGGAATAGTTAGTACACAAGTTAGTTGTATTAATGGAGCAAATGCAACAATTACCGCTACAGCAATAGGAGGTTGGGGTGATAATAAGTATCAATTAGAAAATACATCAGGAATAGTTACTGGTTACGATTTTGCAACCAACGGAAATAATGATGTATTTAACAATTTATCTTCGGGAAGTTATACGGTACGTGTACGTGATAGTAGTGGATGTGAAGTTGTTTCAACAGTAATACTTATTAATAATCCTACACAGGTAACTTTTAGTGTTGCTAAAAATGACACAGCTTGTGATTTATCAACAGGAGGAACTATAACGGTTACTGCATCAGGAGGTTCAGGAACTTATAAATACATATTAACAAATAGTACAGGAGTTGAAGTTGAAAATACAGGAGTGTTTATCGCTACTTCTCATACATTTACAAATTTACCAACAGAAACATATACTGTAAGTGTGGTAGATGCTAATTTGTGTATTGGGATTCCAGATGTAACTTCGAATGTAATTATTTCACCAGATTTAATTTTTACAGTTAATGAAACTAAAAAATTAGATTGTTCAATAAATCCAGATGCAAGTGTTGTATTAGATTTATTATCAGGTTCAGGAACTTATGATTATCAAATAACAGGACCTAGTGCAGTAGTAACAAGAACTCTATTGACAACTAAAACTTTAACTTTTAATCCAACAACAATCGGTAGTTATGAAGTTACTGTTTTTGATACAGGAGCAACACCTGAATGTTCTATAATGATACCAGTAACTATTTCATCAAAAATAGAACCTGAATTTATTGCAGTAGCTACAATAAATAATATTTGTAATGGTGATGCTACAGGTGTTATACAAATGTCGCAAACTAATAATGGTATTAATCCATTAAGTTACACTATAAGTCCTGACCCAAATACTGTAGGCAGTATTACTTCTGATTTATTTATTGATTTACCAGCAGCAACTTATACAATAACAGCAACAGGAAATAATAGTTGTTCAACATCTGAAACTGTAACTATATCAGAAAAATCAATAATAAATATTGAACCAGCAATAACTGTAACAGAATTTGATTGTACTGTTGGTAATGATACAAATTTGGCTACAATAACTATTGATAAATCAAAAATTGAAGGTGGAATTGTTACTCCAACTGATGTACCAAGTTTTGAAAAAGCAATATTTGTATATGATAACGGAACACCAACAGATCTTTCAGATGATATAAAACAAGAAGGTTCATCATTTAATTATACAGTACTTAATGAAGCAGGAGGTACAGTAACAATAACAGTATTTGATGACGCAGGATGTTCTGATACAACAACAAGAACAATTCTACTATTTGAAAAAGTAACCGCTGCTGATATTTTAGTATCAAAAGAAATAGATTGTGATACAGGAGAAAATATAACTGTAAAAACAACTGAAAATATAGCAAACCTAATTTATACAATAACAGGTACTGCTACAACAGTTACACAAACGGAAACAGTTATTTTAGGTGCAGATTTAGCAACATTTACAAATTTACTAGTTGATAAATATGTAATTACAATAGCAAATCCAGCAACAGGTTGTGTATTCTCAACAGAATATATTGTAAACGAAGTACCAACATTTGTATTAAATGTTAACAATATTAATAATGTATCTTGTTTCGGAACACCTTCTGGAAGTGCTGAATTAATATTTAGTTCAATAGAAGAATATAACGGAAATTATACTTACGAAATATTTAATGTAGGTGGTTTAACAACAACTATTACTGGCAGTGGTACGGGTAACGTAATTGAGCCATTAACAGGATTAGAATCTGGTGATTATTACGTAACCGTAAAGATGACAGATAGTCCATTTTGTGATGTATCATCAGCACCATTTAAGGTGTTGGAATCACCAGGAGTTTTAGGTGTAACAACAGCACTTTCTTATATATCTTGTGTTGACCCTAATTCAGGTGAGGTAGTTTTACAAGGAACAAGTGGTTGGGGTAGTTATACATATCAATTAATAAATACAACAACAGGTGATGTAAAACAAGCATATAGCGCCAATTCAATAATAAAAGGATTAGATGCAGGAATATATGATGTTACTATTAAAGATGTTAATAATTGTACACATACAGAAAGCTTTACATTAGATGGAGGAACACCATTAGTTGCGACTATTGCACCTCCTGTTTTAAACCAGTGTGAAGGTGATTTTGGTGCAAGTATTACTGTAACAAATGTAACAGGTGGTCAATTACAAGATACAGCAGCAAATAATTACAGCTATATTTTAACATACGTTAGTAACGGATTAGAAGTATCACAATTATCAAATGTTTTTGATAACTTATCAGCAGGAAATTATACAATAAGAGTTGTAGATAATAGATACAGTTGTGTAAGTCCTGTATATCCAATTACTATTGTAGACCCTATTGAAGTAATAGCATCAGCAAATATTACTACAGATATTACTTGTAGTGTACCTACTGCAACAGTTACTGTATCAGGAGCAGGAGGAACAGGACCTTATGAGTTTAGTGCCGATGGTATTAATTTTAGTCCAGTAAACATATTTAATAATATAACAGCAGGACCACATTCTTTTTATGTAAAAGATGATAAAGGTTGTATTTCAGATCAAACAACAGTTACAGTTGCTACTTATGAAACGTTAGAAGCAACATTAAATGTAATTTCAGGGTTTATTACTTGTAAAGATGATAGTAACGGAGTTTTATCAGCCGATGTAGTTGGTGGTTTTAATAATTATGAATATCAATTAGAAGGAACAAATGAAGCTGGTACAGCAATAACAATTCCATGGCAAGCTTCAAATACATTTTCTAATTTAAATGTAGGTAGTTATCAAATTAATATAAGAAGTACTAATAGATTTGGTGTTATATGTTATGTTATAACAGATCCTTATGATATAAAAGAACCAGATTTATTAGATGGTACTACTGTTGTTACTCAACAAGTAAGTTGTTTTGGAACTAACACAGGTATTATTACAGCATTAGGTATAGGTGGTAATGGAGATTATGAATATAATTTGGTTTCAGTACCAGCAAATCCATTATATCCAGAAAATAAATTTACAGATAATGGTGTATTCGAAAACCTTTATGCAGGTATATATCAAGTAACTATTAGAGATGTTAAAGGGTGTACGATTTTAACTCCTTTTGAAGTTGAAATAGTAGAGCCAGACCCATTGGAAATAAGTTTAGTTAATGTAGTAGAACAGGTTTGTTTAAATGATCCAACACCAACAATTACAGTTAATGTTCAAGGGGGAACAGCACCTTATTATATTAGTATTAATAATTTAGAATTACCAATACCATATAATCAAAATCAAATAACATTAGGTAGTTCTGAATTTATAAACGGAGGTACTACATATGTTATAGGTGTTAGAGGTACTGGTAGTGATTGTCCTTCAGAATTATTAAGTCAATTAACAACAAGTACTCCTATTGATTTACAGTTAACTGTAGATTTTGAGTATACATGTGAAACAGGTAATTTTATTAAAGCAATTGTTGATGAGAAGTTTACAAATGAAGTAAGTTATACTTTATATGACGATAATAATGTTGCAGTAATAACAAATACTTCAGGTGAATTTATCAATGTAGCAGCAGGAGATGGTTATGTAGTGAGAGCTACTCATATTGCAACATTGTGTTCTGAAGATTCAAATGATAATCCAGAAAATTATATTCCTGAGATTTTAGATATTAAAGAATTATCAATGACCATTGATGATTCTGAGAAAAATAAAATTACAATTAATGCTGATTTTGGTTTAGAACCTTATGAGTATAGTATTGATGGTAGTGATTTTGGATCAGAGAAAGAATTTACTATCTTACAAACAAAAGATTATAAAATTACTGTAAGAGATGCTAGAGGTTGTGAAGTAACCTTAAATATTAGAGGAACTTATGTATCTATAAAAGTGTTAAACTTATTTACACCAGATGGTGATGGAATTAATGATTACTGGTATCCTTTAGATGTTGAAAATTATCATAATATAAGAGTACATATTTATGATAGGTATGCTCGTAAAATTGCAAACTATAATGGTTTTGTACAAGGATGGGACGGTACTTATGATGGTAATCCATTACCTGCCGGAGATTATTGGTACACTATTTATTATAATGAATTATCAGGAGAAGAGAAAAAATTAATGGGGCACTTTACTTTATACAGATAA
>JAJPGM_00150 Cell surface protein SprF
ATGAGAAAAATATTTATAACAATAAGCATCCTAATTTTTAGTCTAAAATTAGTCGCTCAAGAAATTAATTTACCTCAGTATATTAGTCATATGGCTGACAATCCATTTTTAATATCGCCAAGTTATGCGGGTATAGGGTCAGAATTAAAAGTTAGACTAAATGGTGTAAGTCAATGGATTGGAGTTAAAGACTCTCCTGATACACAATCATTAGTTGCTGAAGCTCGTTTAGCAGAACGTTTTGGTGGAGGTATTACACTTTTTAATGATAAAAATGGAGAAACAACCCAAAAAGGAGTTAAATTATCTTTAGCAAGCCATTTAACATTAAGTAATTTTCATGATAGTTTTTTGTCATTTGGTTTAACTTATAATTTTGTTCAATTTGGTATTGATACTTCAAATGATAATTCAAATAGTAATGTTCCAAATAGATCACAAACGAGTTCTAATTTTGATGTAGGTATGCTTTATCGTTATGAACATTTTAGTATTAGTGTGAATGCAAATAATATCTTAGATAAAAAAATAGAAAATTTTTCAACAAATGAGCCAGAAGGTTTAGGTAGATACACTGTTTATTCATCATTTGTATTTACTAGAATTAGTGATAGAATTGAAATAGAGCCATCTATTTTTGTTGAATACTATGAAGAAGATAAAAGGTCTAGAACAGATTTAAATGTAAAAGTTAGAAAAGGTATTGATGAAGGCTATGTTTGGGCTGGTTTAAGTTATACATCTTTAAATGATCAATCATTTAAACCTCATGCAATTGCTCCGTTAGTCGGTTTAAAAAAGAATAACTTATATCTTTCTTATGGTTTTAGTGTTGATTTAAACAAAACACAAGATTTTAATTATGGAAGTCATATGATAACACTTGGTTTTGATTATAGTAGACGCCCAAGTTTAGCTAGGTGTACTCAGAAAATGATTATGTTTTAA
>JAJPGM_00155 Pseudouridine synthase
TTGGGGATTTTCTTTTTCTTTGCAATAATGGAAGATAACAATAGAGTTTCAGTAAATCTTAATAAATTTATCAGCAGTACAGGTATTTGTTCTCGTAGAGATGCTGAGAAATTTATTAATTCAGGTAGAGTTACAATTAATAAAAATGTAGCTAAATTAGGTAATCGAGTTTCAAAAGGAGACGTAGTACGAGTAGATGGACGTTTATTAGAACCAAAAAAAAGTACACTTTATATCGCTTTAAATAAACCAGTAGGTATTGTTTGTACTACGGATAGTAGAGAAAAAGATAATATTGTAAAATTTGTAGGACATCCTGAAAGATTATTTCCTATCGGTCGTTTAGATAAACCATCGGAAGGATTAATATTTTTAACAGATGATGGTGATATCGTAAATAAAATTTTACGTGCAGGAAACAACCGTGAAAAGGAATATATTGTTACTGTTGATAAAAAAATAGACGAAGAATTTATCGATAAAATGGGTAACGGAATTCCGATGTTAGGAACGATAACTCAAAAATGTAAGGTTGAAAAAATAACAGATTTTATATTTAAAATTACCTTAACTCAAGGTTTAAATCGTCAAATACGTAGAATGTGTGAATATTTAGATTACGAAGTAACTAAGTTAAAGCGTTATCGTATAATGAATGTTTCTTTAGGAAATTTAAAACCTGGTGATTGGCGAGAATTAACAGAAGATGAAATGAAAGAAATCAATGAAATGATTTCAAGTTCTTCTAAAACAGAAGAAGCATCTCAAGTTCAAAAAAATAAGCCAAAACAAGCAAGACAAGTAAAAGAAACAGGTCAAGCTAAACAAACGAAGAAAGCAAAGCAAATAAATAAAAAAGAGGCAGTTAACAAAAAAAGTGCTGCTTTTAGAAAGAATTCTCCTAAAACTCTACGAAATGCAAAAGCAAGTGCAAAAGGTAAAGTGGCAAGAAGACGTAAATAA
>JAJPGM_00160 Queuine tRNA-ribosyltransferase
TTGTGCCTTATGCAATTCGACTTAAAAATAACAGACCCAAAAAGTAAAGCCCGAGCAGGAGTTATTACTACAGATCACGGAACTATTGAAACACCAATTTTTATGCCAGTAGGTACTGTTGGTACAGTAAAAGGTGTGCATCAATCTGAACTTAAAGATGAAATAAACCCTGATATAATTTTAGGAAATACCTATCATTTATATCTACGACCAAAATTAAAAACTTTAGAAGCCGCAGGTGGTTTACATAAGTTTATGAATTGGGATCGTAATATTTTAACTGATAGTGGAGGATATCAAGTATATTCACTTTCAGGAAGAAGAAAAATAAACGAACAAGGAGTAAAGTTTAAAAGCCATATTGATGGATCAATGCACTTTTTTACTCCTGAAAACGTAATGGAAACGCAACGTACCATTGGAGCCGATATTATTATGGCTTTTGATGAATGTACACCGTATCCGTGTGATTATAATTACGCAAAACGCTCGATGCATATGACGCACCGTTGGTTAACACGTTGCGTAAATCATCTAGAAAAATTACCTTTTAAATACGGATATGAACAAACGTTTTTCCCTATTGTACAAGGAAGTACTTATAAAGATTTAAGAAAACAATCAGCAGAATATATTGCATCAGTTGGTGCACAAGGAAATGCTATTGGAGGGCTTTCAGTGGGTGAACCAGCTGATGAATTATATGCTATGACAGAAGTTGTTACAGCTATTTTACCAGAAGATAAACCTCGTTATTTAATGGGAGTTGGTACGCCAATTAATATTTTAGAAAACATAGCATTAGGTATTGATATGTTTGACTGTGTAATGCCAACTCGTAATGCACGTAATGGTATGTTGTTTACAGCTTACGGATCTATCAATATTAAAAATAAGAAATGGGAAAATGATTTTTCTCCAATAGATGACATGGGAATTACTTATGTAGATACCATGTATTCTAAAGCTTATTTAAGACACCTTTTTGCTGCAAAAGAAATGTTAGGAAAGCAAATAGCATCTATCCATAATTTAGGCTTCTATTTATGGTTAACAAGAGAAGCTAGAAAACATATTTTAGCTGGAGATTTTGTACAGTGGAAAGATAAGATGGTTAAGCAAATGGATAATCGTTTATAA
>JAJPGM_00165 hypothetical protein
TTGAAAATACTTGATTGGTACATATTAAAGCGTTTTTTGGCAACATTTCTGTTTACCTTATTAATATTAATACCTATTGCGGTAGCTATTGATATTGCGGAGAAAATAGATAAATTTTTACGACACGAAACGTTAACTTTTGTAGAAATCGTAAATGATTATTATATTAATTTTATAATATATTACGCTAATACATTTATGCCATTGGCATTATTTATTGCTGTAATATTATTTACATCAAAATTAGCAAATAATACAGAAATTGTAGCTATTAATGGTTCTCAAGTATCGTTTACACGTTTTCTATACCCTTATTTTATAGGTTCAACGATCGTTTGCATTGTTGCATTGCTAATGAATCACTTTTTTGTACCATCTAGTAGTAAAACAAGAAAAGCTTTTGAAAGAGAATATTTAAAGAAGAAAAAATATTCAGATACTTCTGTAAGGGAATTTAGTTTACAACTAAATGATAGTACATATATCTATCTTCAAAATTTTGATTTAAAGAGAAACAAAGGATATAACTTTTCGACAGAAATTTATGACGGAATTCAATTAAAAGATCAATTAACTGCTGATAATATTTCGTGGAAAGAAAAAGACAGTATATTTGAATTAGTTAATTGGAAGAGAAGGAAAGTATTTAAAGGAAATGATAGTATTTTTTATGGAAATAAATTAGATACAACTTTTGCTTTTACTCCCAAAGACTTTAATTATAAAAATATCATGGCTCAAGAGATGAAATCTCCTGAATTAATTGAATTTATTTCCATTTCAAAAAAAGAGGTATTAAAAATTTAA
>JAJPGM_00170 hypothetical protein
TTGGTAGAACTATATAAACGTACCAGTTTACCAATAGCATGTTATATTTTGACATTAATAGCAGTTGCTTTAGCATACAAAAAAACAAGAGGAGGAATAGGTGTTAATTTAGCCTTAGGTATCTCTTTAATGTTTATATATGTATTCTTTTTAAAAGTAGCAGAAGTATTAGGTGCAGTAGCTGGCGCAAATGCCTTATTAAATGTATGGATACCAAATGTTGTGTTTGGTACATATTCACTTTATTTATATTTTAATGCAAGAAAGTAA
>JAJPGM_00175 EamA family transporter
ATGTTGTGTTTGGTACATATTCACTTTATTTATATTTTAATGCAAGAAAGTAAACTAAAACACTACCTACAATTACACTTTATTGTTTTTATATGGGGGTTTTCAGCAATATTAGGTGCTTTAATCTCTCTTGATGCAATTCCTTTAACTTGGTATCGTATGACAATAGCAGTGGTATTTATTGCTGTTTATTTTATAATTCGTAAAATATCTTTTAAGGTCGATCGTAAAGGGCTTTTAAAATTTGCTTTTTCAGGAGTAATAATTGCCGCACATTGGGTTACTTTTTTTATGGCAATAAAAGTATCAAATATTTCCGTGGCTTTAGTAACTATGAGTACAGGTGCTTTTTTTACATCGCTGATTGAACCGCTGTTTTTTAGAAGAAAAATTCAAATTATTGAAATTTTATTAGGACTATTAGTTATTGGAGGCTTGTATATTATTTTTAATTTTCAAAGTGAATATACTTTAGGGATAATTTACGCATTAATATCTGCATTTTTATCAGCATTATTTGCTGTTTTAAATGGTCTTTATATTAAAAAATACGATGCAAATACTATTTCTTTTTATCAATTATTATTTGGTGCATTAGCGGTAACATTATATTTATTATTTACACAAAAATTTTCAGTAGCTTTTTTTCAACTACCAACGAATGATTGGTTGTATTTAATTTTATTAAGTAGTATTTGTACTGGGTACGCTTTTATTGCTTCGGTAGATATAATGAAGTACTTAACGCCTTATACAGTAATGCTAACTATTAATTTAGAGCCTATTTATGCTATTGTTTTTGCGTTAATCATATTTGGCGAAAAAGAACAAATGAGTACAGAGTTTTATTATGGTGCATTTATTATTTTAGGAGTTGTTTTATTAAACGGAGTTATCAAAAATATGAGGTCTATCAAAGATAAATTTAAGAAAAATTAA
>JAJPGM_00180 Acetyl-coenzyme A carboxylase carboxyl transferase subunit alpha
ATGGAATATTTAGATTTTGAATTGCCAATAAAAGAACTAGAAGATCAGTTGGCGAAATGTTTTGCTATAGGAGAAGAAAGTGATGTAGATGTTACAGAGACCTCTAGGAATATTGAAATAAAATTAGAAAAGGCTAAAAAAGAGATATACAAAAATATAACACCTTGGCAACGTGTACAATTATCACGTCATCCAAACCGTCCATATACCTTAGATTATATCAAGGCTATTTGTGGAGACACTTTTATGGAGTTACATGGTGATCGTAGCGTAAAAGATGACAAAGCTATGATTGGTGGTTTAGGTAAAATAGGCGATCAATCGTTTATGTTTATCGGTCAACAAAAAGGATATAATACTAAAACACGTCAGTACCGTAATTTCGGAATGGCAAACCCTGAAGGATATCGTAAGGCATTGCGTTTGATGAAAATGGCAGAGAAATTTGGCATTCCTGTCGTAACTTTAGTAGATACTCCAGGTGCTTATCCAGGTTTAGAAGCTGAAGAAAGAGGACAAGGAGAAGCAATTGCTCGTAATATTCTTGAAATGACGAGGCTTAAAACACCTATTATAACAATAGTTATTGGTGAAGGTGCTTCAGGAGGTGCTGTAGGTATTGGTGTAGGAAATAAAGTATATATGATGGAAAACACTTGGTATACGGTAATTTCACCAGAATCATGTTCTTCTATTTTATGGCGTAGCTGGGAATATAAAGAAAAAGCAGCCGAAGTATTGAAATTAACAGGTGAAGATATGAAGCGATTAGAATTAATCGACGGAATTATTGAAGAGCCAGTTGGAGGTGCACATGCTGATAAAGAAGGAGCTTATAAAGCAGTACAAGCACAAATAGTAAGTGCTTTTGATGAATTAAAAGATTTAACAGAAGCCGAATTAATTGCCCAGCGTATGGATAAATACGCAAATATGGGGGTGTATAAAGAATAA
>JAJPGM_00185 7-carboxy-7-deazaguanine synthase
ATGTTGAAAAAAGAAGTACAAGAGTTAATTGATAAAGGACAAATGCTTCCATTAATGGAGGAATTTTATACTATTCAAGGAGAAGGATCGCACACAGGTACTGCGGCTTATTTTATTAGAATTGGAGGTTGTGATGTCGGATGTCATTGGTGTGACGTTAAAGAAAGTTGGGATGCAAATTTACATCCACCAACCAAAACAGACATTATTGTTTCCAATGCTAAACAATATGCTAAAACAGTAGTAATTACAGGTGGTGAACCTTTAATGTGGAGTTTAGATTATATTACATCTGAACTGCAAGATAAAGGAATGAAAACACACATCGAAACATCAGGAGCATATGCTTTTTCTGGAGTTTGGGATTGGTTTTGCTTATCTCCTAAAAAAACAAAACTACCTACAAAGGAGTGTTATAAAGAGGCAGATGAATTAAAAATGATTATTCATAACAAGAATGATTTTAAGTTTGCAGAAGAGCAAGCTGAAAAAGTTGGCAAGAAATGTCAATTATTTTTACAACCTGAATGGAGTAAAAAAGAAGAAATGACTCCGTTAATTATTGATTATGTAATGAAAAACCCAAAATGGCGAATTTCTTTACAAACTCATAAATTTTTGAATATACCTTAA
>JAJPGM_00190 hypothetical protein
ATGAAAAATATAATTAAACCTTTAATAATCGCTTTAATTTCAGTGGTATTTATACAGTGTGGAAACAATAAATACGATATTTCTAAAGGGAAAATAGGTAAATTATCTACAGCTACAACCATGCAAGAGGTTGATAGAGTTTTTAAAAATGATTCGATTGTAAAAGTATTAAGCGAAGGAGCTAAAGGAAGTAACTATTTTCAAGAAGATGATAAATATTTAATTTATGAAAAAGGAGGAAAGCATTTATTAACAATTGTACCTAAAGAACAATTAGATTCTTTATCAACAATAAAAAGTATCGAAATTTTTGATGAGCGTTTTAAAACAGCTTCTGGTTTAAATATAAATTCTTTATTTCAAGAAATTAATGCAAACAATACTATTTCTAAAGTAGAATCTTCATTTTTATCAGTAACTTTATTTATTGATGATTTAAATGCAACAGTTTCACTTGATAAAGAAGATTTAGGTTTAAAAGATTTTAGTACTCAAAAAGTAACTATTGAGCAAATTCCTGATTTAGCTAAGATAAAATCATTAACGATCTGGTTTCATTAG
>JAJPGM_00195 ZIP family metal transporter
ATGAGTTATATATTATTAATAATAGCAGTTTTAATAGGTTCTTTACTAGTTTTAATATGGAAACCGAATAACAAGCACGTACGTTTATTACTAGCCTTTAGTGGTGCTTATTTACTTTCGGTAACTATTTTACATTTACTTCCTGAAGTTTATACACATACGCATAACGCTAAAAAAATAGGAATTTTAATTTTAGTCGGAATTATTATTCAATCGGTATTAGAATCGTTTTCTAAAGGAGCTGAACACGGACATATTCATGTACATTCTGATAAATCAGATTTTCCTTGGTTGTTATTTATTAGTTTATGTATTCACGCTTTTTCGGAAGGATTACCAATACATCATGCTGGTGATAACTTACTTGGAGCGATTATTGTTCATAAAATTCCAATTGCGATTGTTTTAACAACCTTTTTATTGCAAACAAATTATAATAAAAAAACAATTATTTTATTTTTAAGTGTTTTTGCTATTATGAGTCCGTTAGGAGTTTTAGTTTCTGATAAAATACCTTTTTTCAACGAATATCATACTGAAATTACAGCTTTAATTATTGGTGTTTTTCTTCATATTTCAACAATAATACTTTTTGAAAGTTCTGAAAATCATAAATTCAATTTAAAAAAATTTACTGCCATTCTTTTAGGTATTATTCTGACTATTTTTTCGCTTTAA
>JAJPGM_00200 Methyltransferase
ATGAAAACAACAGACTGGTTTACTTCTTGGTTCGATACATCTTACTATCACACATTATATAAGCACAGAAACGATGCAGATGCACAGTTTTTTATGCGCAATATAACGTCTTTTTTACAACTCCCTAAAACAAGCCACATAGCTGACTTACCCTGCGGAAAAGGACGGCATTCGGTTTATTTAAACTCCTTAAACTACAAAGTTACAGGAGGTGATTTAAGTAAGAATAGTATTACACACGCAAAACAATTTGAAAATGAAAATCTTCATTTTGAAGTTTGGGATATGCGAGATCCTATAAAAGAAAAATATGACGCTATTTTTAACTTATTTACAAGTTTTGGTTATTTTGATGATGATAACGAAGATATTGCCATTTTAAAAAGCATTAAAAACGGCTTAAAAGAAGATGGTGTATTCGTTTTAGACTTTTTAAATGTTGAAAAAGTAAAAAATTCGTTAGTTACATCAGAAATTAAAACTGTAGATAATATTGAATTCAATATTAAAAGAGAAATTAAAGATGGTTTTATATTAAAACATATCTCTTTTATTGCTGATAAAAAACAACACAATTACACCGAACAAGTAAAGTTTTTAACTTTAGATAAAATGCAAATCTACTTTAAAAAAGCTGGCTTAAATTTAAAACATGTTTTTGGTGATTACGGTTTAAATGAGTTTGATAAAAATACTTCTGATAGATTAATTTTAATTGGAGAATGA
>JAJPGM_00205 DNA methylase
ATGGAGAAAGATTTTAAAATGACTGCCATTACGATGGCAGGTTTAGAAGGCGTACTAGGAGATGAACTAAGAAAACTTGGTGCTCAAGACGTTAAGGAAGGAATACGTAATGTTTCCTTTAAAGGAGACACTGGTTTTATGTACAAAGCAAATATTGCTTTACGTACAGCTATTCGTATTTTAAAACCAATTAAAAAAAGTAAAGTTTTTGATGAAGAAGATTTATACGAAGCTATACAGCGTATAAAATGGGATCGCTATTTAGATGTAGATGGTACTTTTGCTATTGGAGCTGTTGTGAATTCTAAAAATTTCACAACAAATTCGCATTATATTAGCTTAAAATCTAAAGATGCAATTGCTGATTACTTTATGAGTAAGTATAAAAAACGTCCGAATGTAGATTTAAAACACCCTGATGTTAAAGTTCATATACATATTCATAATGAATGGCTAACTATTTCTTTAGATTCTTCTGGTGATTCATTACACAAAAGAGGATACAGAAGTGCTACCAATATTGCCCCAATTAATGAGGTTTTAGCAGCAGGATTAGTATTATTATCTGGTTATAAAGGAGAAGAGAATTTTATTGACCCTATGTGTGGTTCTGGTACTATATTAATTGAAGCAGCAATGATTGCTAATAATATACCAGCAAACATTAATCGTAAGCATTTTGCTTTTGAAAACTGGAAAGATTACGATGAAGATTTATATTTTGTAATTCAAGATGCTTTGTTGAAAAAAATTACAAGTTCTCATTTTAAAATAATGGGATTTGATAAAGCTCCTTCGGCAGTTACCAAGGCTAAACAGAATGTTGTTAATGCCAATTTAGAAGAATTTATAGGGATACACCGTGTAAACTTTTTTAATTCAAAGAAAGAGGTATTTGGTAACACAACTATTTTATTTAACCCGCCTTATGGTGAACGTTTAAATATTGATGTTGAAGAGTTTTATAAAAAAATAGGGGATACCTTAAAGCATAATTATCCAGGTTCGATGGCGTGGTTAATTACTTCGGATACACAAGCATTAAAACACGTTGGTTTACGAACTTCAAAAAGAATACCTCTTAAAAATGCCGATTTAGATTGTCGTTTTGTAAAGTATGAACTTTATGAAGGAAGTAAAAGAATAAAAAATGATTTTGAAATAGAAGAATAG
>JAJPGM_00210 hypothetical protein
ATGAAAAATATAATATTACTATTACTAATCGGTATAAATTTAATTAGCTGTAAAAAACCAATTAATGGAAATCAATTAGAAAATAGAGATGGAATACATTTTGAAATAAACAAGAAAACTCCTTATACAGGTGAAGCTATTGTTAAATGTTATGAAAGTGGAGAAATTGAACTTAAAGAAATATTTAAAAATGGAAAACGAAATGGAGAAAGTACTAGATATTATAAAAATGGAAAAATTTACAGAAAATTAAGTTGGTTAAATGGACAACAAACTGGAAAAGATATTTGGTATTATGAAAATGGTCAAATATCAACTAAATCTAATTTAATTAACGGTATATCTAATGGAGATTTAATCAATTATTATAGAAGCGGAGAACTTGAGTTTAAAGGAAAACTAATAGCAGGAAAGCCTAATGGAGAAGGTATTCGGTATTATAAAAATGGAAATGTTAAGTATAAAATAAAGTGGAAAAATGGTGAAGAAGATGGTGAAGCAATTTGGTATTATGAAAATGGGAAAATAAAATTAAAAAAAAACTATAAAAAAGGAAAACTAAACGGAGAGATTATAAACTATTACGAAAATGGAAAAATAAAGTATATAGAAAACTATAATAAACGAAAGTAG
>JAJPGM_00215 DNA-binding protein HU-beta
ATGAACAAATCAGATTTAATCGATGCAATGGCTGCTGATGCAGGAATTTCTAAAGCTTCTGCTAAACTTGCATTAGACTCTTTAACTTCTAACGTTACTACTTCTTTAAAAGAAGGAAACAAAGTAGCATTAGTTGGATGGGGAACTTGGTCTGTTTCTGAAAGAGCTGCTAGAACTGGTAGAAACCCTCAAACAGGAAAAGAAATTCAAATTGCTGCTAAAAATGTAGTAAAGTTTAAAGCAGGTGCTGGTTTAAGCGATTCTGTAAACAACTAA
>JAJPGM_00220 Methionyl-tRNA formyltransferase
ATGAGAGATTTACGCATCGTTTTTATGGGAACGCCCGATTTTGCGGTTACCATTTTAAAGCACCTTATCGAAAATGATTATAATGTAGTTGGCGTAATTACTGCCGTAGATAAACCTGCCGGTAGAGGTCGTAAATTAAACCAATCGGCGGTAAAAAAATACGCGCTTTCTCAAGAACTACCAATTCTTCAACCGACAAACTTAAAAAATGAAGATTTTCAAGCTGATTTAAAAAAGTGGAATGCCAATTTACAAATTGTCGTTGCTTTTAGAATGTTGCCAAAAATAGTTTGGGCAATGCCTGAATATGGTACTTTTAATTTACACGCATCTTTATTACCTGATTACCGTGGAGCTGCTCCAATAAACTGGGCGCTTATCAATGGTGAAAAAACAACAGGGGTTACTACTTTTTTTATTGATGATAAAATAGATACAGGTGAAGTTATTTTACAAAAAACAGTATCTATTAAAGAAGATGAAATTGTTGGTGAGTTACACGATAGATTAATGAACTTAGGAGCTGTCTTAGTCGCTGAAACGTTAGATTTAATTGCTACTGGAAATGTACCCACAACAAAACAACCTGAACTAGAAGAAAAATCTGCACCTAAATTATATCCTGATAATTGCAAAATAGATTGGTCTAGGTCTTTAAATCATATTTATAATCATATTCGTGGTTTAAACCCATATCCTGCCGCTTGGACGACTATAAATAATGGTGAAACTGAAATTTCAGCAAAAATATACGGTACAACAAAAGAATTTGCTGAGCATGATTTAGCTAACGGAACGATTGTTACTTCTAAAAAAGAATTAAAAATCGCCGTAAAAGATGGGTACCTTATTATTGAGCAAATTAAAATTTCAGGTAAAAAATTAATGGATGCTAAAAGTTTATTAAATGGTTTTCAATTTGATACAGAAGCTAAAGCCCTGTAA
>JAJPGM_00225 RecQ family ATP-dependent DNA helicase
ATGTCTGATAAATCGATAGAAATATTAGCTCACTATTGGAAACACCGTTCTTTTAGATCACCTCAACAAGAAATTATAACGGCTGTTTTAGACGGAAAAGACACCATCGCTTTATTACCAACAGGTGGTGGAAAATCTATCTGTTTTCAAATTCCTGCACTAATTAACGAAGGCGTTTGTATTGTTATTTCGCCATTAATTGCGTTAATGCAAGACCAAGTTGATAGCCTTATCAATAAAGGAATAAAAGCAACTGTAATTTCTTCAGGAAGTTCTCAGGACGAAATAATTACGCTTTTTGATAATATCCGATTCGGAAAAACAAAATTTTTATACATTTCTCCAGAACGTTTACAGTCTCGTTTTATTCAAGAAAAAATAAAACAACTAAAAGTTAATTTAATTGCTATTGATGAAGCTCATTGTATTTCTGAATGGGGGCATGATTTCCGTCCTTCTTATCAAAATATTTCAATTTTAAAAGAGTTACAACCCAAAGTTCCTTTTATCGCTTTAACAGCAACGGCAACTAAAAAGGTAATTAACGATATTATTGTTTCCCTAAAACTTGATACTCCTAAGATATTCAAAAAATCTTTTTATCGAAAAAATTTAGCCTATCAAATTTTTGAAACAGATGATAAACTAAATAAATTAAATCAGATTTTCACAAAAACAAAAGCTCCTGCAATTGTTTATGTCAATTCTAGAGCGAAAACAAAAGATATTGCTAGTTATTTAAATGCTAATGGATTTAAAAGTTGTTTTTATCATGGAGGATTAACATTTCAAGAGAAAGAACTTGCTTTTGATAGTTGGATAAGCGAAAAAACGCCCATCATAGTCGCAACCAATGCCTTTGGTATGGGGATAGACAAGCCTAATGTAAGGGTAGTTATTCATTTAAACCTTCCTAGTTCGATTGAAAATTATATTCAAGAAGCTGGACGTGGCGGACGAGATGGAAATAAAGCTTTTTCTGTTGTTTTAGTCAATAAAAATGATATCAAAAAAAGCGAAGACTCTTTAGAAACCTCGCTTCCTATTATTTCTGATATAAAATTAGTACATCGAAAATTATATCAGCATTTTCAAATTACAATAGGTGAATTTATTGAAACAGCTTTCGATTTTAATTTTTTAGAGTTCTGTACAAAGTATAAACTCCCTTCTACTAAAACATATAATGTATTACAGATATTAAATAGTAATGGTATTATAGAATTAAATGCTAATTTTCAGCAAAAATCAACCATTCATTTTATTGTTTTAAGTAAACAGGTTGTACTTTATTCTCAACAAAATCCATCAGTAAAAAACTTTATACAAACAGTTTTACGCTTATATGGAGGTGTTTTTGAAAACCCTATTAAAATTGATGAGTTTTATATCGCCAAAAAAACAGGCATTACTTCATGGCAAGTTGTTGAGGAATTAGAACGAATGCAAGAAAAAAATATACTCGAATATCATAAAGCAACCAATAATTCTGAATTGTTTTTACTGCATCCACGAGAAGATGATAAAACTATCAATAGAGTTTCAAAAAACATTAACCTCTATTTAACTCAAAAAAAGCAAAAACATAAAGATTTAATTCATTTTATAGAAAATAATGACGTTTGTAGAAGTGTTCAGTTACTAGCTTATTTTAATGAAGATGCTACTAAAAAATGTGGAATTTGTGATGTTTGCTTACAACATAAAAAAACTTTTTATATAAATCCGAAGCATATAATTAAGATACTTGATACTAAAAAAGGATTAAGTGTTTCTGAAATCTGTACACTACTACATTGA
>JAJPGM_00230 ATP-dependent RecD-like DNA helicase
ATGCAACAAAAAATAGTTTTAATAGGAGGTCCTGGTACTGGTAAGTCTTCAATTTTAAATGAGTTTATAAACCTCGGTTATAATTGTATGCCTGAAATTTCGAGAGAAGTAATACTAAAGGCTCAAAGAGAAGGTATAGATCAATTGTTTTTAGAACAACCTTTGCTCTTTAGCGAAATGTTATTAGAAGGAAGAGAACAACAATATTTAACTGCTCAAAAAAACAATAATGATATTGTTTTTTTTGATAGAGGAATCCCTGATATACATGCATACATGAATTATTTAGGCAATGAATATCCACCTATTTATATAGAAAAGAGTAAGCAATATATATATACCAAAGTATTTATGTGCTCACCGTGGGAAAGTATTTACGAATCGGATAATGAGCGTTATGAAACATTTGAGCAATCAGTAAAAATAGATAAATTTTTAAAAGAAACTTATATGGAAATTGGTTACGAAATTATAGAAATTCCTTTTGGAAGCGTAAAAGAACGCTGTGATTTTATTTTACAATCATTATAA
>JAJPGM_00235 hypothetical protein
ATGATTAAAATTAATTTTAGAAAAATAATAGTACGTATTATGTCAGAGAGAGAAGCATTTTATATTAAATTGAAAGGACAACTAGAAGATACAACAACGTTTCCGAGTAAATATTTATATAAATTTATTGTACCAACAGATGGGAATCAAGTAGAAGAAGTAAAAGAATTGTTTAATAATGCAGGTGCTGTTATTGAAACTAAAAAATCAAAAACAGGAAAATATAATAGTCTTTCTATTTTTTTAAACGTTAAAAGCGCTGACGAAGTAATTGCCTATTACAAAAAAGCAGATGTAATTAAAGGAATAATTTCTCTATAG
>JAJPGM_00240 Peptidylprolyl isomerase
ATGAAAAAAATATTTTTAGTATTTATTGTTTTAGTGATAACGAGTATTAATTCTTTTGCTCAAAAAGATACGGAGTTATTTCGTATTAATAATTCACCTGTAATGGTGTCTGAATTTAAGCAAGTTTACGAAAAAAACTTAGGCGTTTTAATTGATGATAAATCTAAAGATATAGACAACTATTTAGAATTATTTATTGATTATAAGTTAAAAGTAAAACAAGGATACGATTTAAAATTAGATACATTAAAAAATTATAAAAATGAATTAGCGGGTTATAAAAATAAATTAATAACGCCTTATTTACAGAATACAGTGTATTTAAATGAATTAGTAGAACAAGCTTATCTTCGTGAAAAAACAGAAGTAAAGGCAAGTCATATTTTAATTAAATTCCCTAAAAAAGGAATTCAATTTGATACCTTGCCTTTATATAACAAGATAAATGCTATTCGAAAGACTATTTTAAACGGAGCTTCTTTTGAAAAAATAGCAAAGGAAGTTTCTGAAGATCCTTCAGCAAAGGTTAATGGAGGTAATTTAGGTTATTTTTCAGCTTTTTCAATGGTGTATCCGTTTGAAGATGCCGCTTATACTACTGATTTAAGTAAAGTTTCAAAGCCTTTTAAAACAAAATTTGGATATCATATTTTAAAAGTTACAGGAAAAAGAGTCGCTAAAGGAGATTTTGAAGTTGCTCATATTTTGGTAAAAGATAATCCAAAAGCTGAAGTAAAAATAAAGGGTTTATATCAAAAAATAACATCAGGGATTTCTTTTGAAACAGTTGCTAAAAAATATTCTGAAGATAAAGGAACTGCTATTTCTGGAGGTAAATTACCAAGGTTTGGTACTGGAAGAATGGTTACTGTTTTTGAAAATAAAGTAAGAGAATTACCAAAAATAGGTTCTTATAGCAAACCTTTTAAAACAAAATACGGATGGCACATCGTTAAGTTATTAAAAAATTATCCAATCGATTCTTTTGATGATTTAAAAGATGAATTAACCGATAAAGTGAAAAAGACAAATAGAGCTAGTTTATCAAAAACAGCTATTTTAAATAAATTGAAAAAAGAATATCGAATAAAAGAACATAAAAAAGCTTTGGCTATTTTTTTAACATCAGGTATTCATCAATTAAAAGAAGAAAAATTAAATAAAGTCTTACTTTCTATCAATAATAAAAAAATAACACAACAAGTATTTTTTAAATCGATAAAATATAAATCTAATCAGTCGATTACTGTTTTATATGAAAATTTTAAAAATAGTCAGATAATCAGATATTTTAAAGATGATTTAATAAATACTGAACCTATATACAGAAATACTTTATTAGAATATAAAGAAGGTTTACTATTATTCGAGTTATTACAACAAAAAATATGGAACAAAGCATCTAAAGATACTTTAGGTTTAACTGCTTTTTATAAGGATAACAAATTAAAATATCAGAATAAACCATTTAAAGATGTAAAAGGGTTTGTAATTAATGATTATCAAAAAGAAATAGAAACAGCGTGGATTGCTGAGTTAAGAAAGAAAAATAAGATAAAAATAAAAAAGAGTGTATTAAAAAAGTTTAAAGAAACATATGATAAATAA
>JAJPGM_00245 hypothetical protein
ATGATAAATAAAACCGCCCTTTTCTTAATAGCAATACTTATTGTTTCTTGTGATTTTATCAGTTTAAAAACAGAAAAAGTAACACAACACAGACCTATTGCAACTGTTTTAAATAAAAATCTATATAAAAAAGATATTGAAGAGTTATTGCCAAAAGGTATTAGTTCAAAAGATAGTATCGTTATTGTAAGAGGACTTATTTATTCTTGGGCAAAAAAACAGCTGTTATTAGCTAAGGCAGAAGAAAATATTTCAGAGGTTAACAGCGATGAAATAGAAAATTTAGTAAATAATTATAAGAAAAGTTTATATATAAATGGATATAAAGAACGTTTGATAAAACAACAATTAGATACTATTGTGGAACAAGAAGAGGTTGATTTATATTATCAAAAAAATAAAGAAAACTTTAAGCTAAATGAAGAGATTTTACAATTTGAATATATTTATTTTGGTAAAGATTTCTTAGATAAAGAAGAAACTATTAAAAATTTTAAATCTTCAAAAGAAGAAGATAGAGAAGATTTAGAAAGATACTTATTAAATTTTAAGTCATATAGATTACAAGATACAACTTGGATTCCATTTTCTTCATTACCAAAAATAATTCCGCCTTTTCAGTTCGAAACGAAGCAAGATTTGTTAAAAATTTCCAAATACATACAAAAAGAAGATAGTTTAGGAGTATATTTGGTGGCTGTAAAAAAGAGGTTGCCAAAAAATGCTACGGCACCTTTAACATTTGTAAGTAGTAGAATTAAACAAATAATTTTACACAAAAGAAAATTAGAATTAATTAGAGAGATAGAAAAAACGTTGATAAATGATGCAATTCAAAATAAAAACTTTAAAGAATACTAG
>JAJPGM_00250 Parvulin-like PPIase
ATGATGCAATTCAAAATAAAAACTTTAAAGAATACTAGTATATTATTAACCTTTTTTTTATCAGGTTTAGTAGCTGTAAATGCACAACAAACTAAAATTGATGGTGTTGCTGTAGTAGTCGGTAAAAACATTGTTTTAGATTCTGATATCGATAAATTTAAACAAGAAGTTGAGGTTAGGAGTGAAGGAAAAATACAAATTTCTAATTGTGAAATGTTAGAAGAGTTAATGCAACAAAAATTATTAGCACATCATGGTATTATTGATAGTGTTGTTGTATCTCAACCAGACATTGATAGCAAAGTACAAAGAAGTATTGCATACTTTACAAAAGAATATGGTAGTGAGGAAAAAGTGATTAAAGCCTATGGTTTTAATGATATTGAAGATTTAAAGAAAGAGTTAGCAAGAGTACAGGCGGAAAATATTCTTATCGAAAAAGAACAATTAAAAATTACCGAAAAAGTTGATGTAACTCCAGAAGAAATACGTGTGTATTTTAAAGGATTAAAAGATAAAAATGAATTACCTGAAATTCCTGCTCAAGTAGAAATAGCACAATTAGTATTAAATGCTGAGCCAACAAAAGAAGAAAATGACCGTATAATCAACAAATTAAATCAAATTAAAAAGCATGTTGAAGCAGGTGCTAGTTTTAAATTAAAAGCAATTATAAATTCAGATGATCCGAGTGTTTCTCAAAATAGTGGAAATATGGGAGTTATTACAAAAGAAACAAATTTTGTAAAAGAATTTAAAGAAATAGCTTTTTCATTGGAAGAAGGTCAAATTTCAGAGCCTTTTAAATCACCTTTCGGATATCACATTATTTTATTAAATAAAATTAGAGGTAATGGACGTGATGTTTCTCACATATTAATGCAACCAGAAATTGCAGATGATAAATTAAAAGAAACAAAAGGTGCTATTGAAAATATTGTAAAAGATATTAAAAATGGAAAAATAACTTTTGAAGAGGCTGTGAAAAAATTCTCAGAAGAAGATGAAACTAAAAATAATGGTGGTTTAATTATAAATCCATACACACAAGAAACTACTTTTGAATTAACAAGAATGCCTCCAGATTTATTTGGTAGAATTAGTGAACTTAAACAAGGAGATTTATCTGATATTTTTTATGATGAAACTCGTGAAGGTGAAAAAATGTATAAAGTAATCTTATTAAAAAAGAAAACAGATACACATAAAGCAAATCTTGTAGATGATTATGTAAGATTACAAGAGTTTGCTTTAGCTAAGAAAAAAGAAGAAGTAATCGTTAAGTGGTCTAATGAAAAAATAGAAGAAACCTATATTAAATTAGGTAACGATTACAAAGACTGTGTATTTAAAAAAGATTGGAAGAAAGAAAATAAATAA
>JAJPGM_00255 AAA family ATPase
ATGTCAGACGTAGCCGCTGTAAACAATTTAGTAAAGAAATTTAGTCAATTACAACAAGAAATAGGTAAAGTAATTATAGGACAGCAAGAAGCTGTTGATTATACATTATTATCCGTTCTTTGTGGAGGTCACTCTCTTTTAATAGGTGTACCAGGTTTGGCAAAAACATTGTTAGTTAATACTATTTCAGATGTATTAGGATTACAGTTTAGTCGTATTCAATTTACACCAGATTTAATGCCTTCGGATATTTTAGGAAGCGAAATTTTAGATGAAAATCGTCAGTTTAAATTTATAAAAGGACCTATTTTTTCTAATATTATTTTAGCCGATGAAATTAATCGTACACCACCTAAAACTCAAGCAGCTTTACTTGAAGCAATGCAAGAAAAATCGGTAACTATTTCTGGTCATCATTATAAATTAGATTTACCATTCTTTGTGCTAGCAACACAAAATCCGATAGAACAAGAAGGTACGTATCCGTTACCAGAAGCGCAGTTAGATAGGTTTATGTTTTCTATTCATTTAGAATATCCAACATTTGAAGAAGAAGTACAGGTAGTAAAAAATACAACTTCAACAATTAATCAGACTGTAAACTCAATTCTGTCTTCACAAGAAATTATCGAAATTCAACAATTGATTCGAAAAATTCCTGTAGCTGATAATGTAATTGAATATGCTGTTGGTTTGGTAGCTAAAACACGTCCGAAATCAGAAAAAGCAACTACTTTAATTAAAAAGTATATTGATTGGGGAGCAGGACCAAGAGCGTCTCAGAATTTAATATTAGCTGCAAAAGCATACGCTGCTGTAAATGGAAAATTTTCTCCAGATATTGAAGATGTTCAAGCAGTTTCTGTACCGATATTATCACACAGAATTGTTAAAAATTACAAAGCAGAAGCAGAAGGTATAAGTATTAATGAAATTATTAAATCATTATTTTAA
>JAJPGM_00260 DUF4440 domain-containing protein
ATGAAAGCTCAAGAAATAGCTTGGTCAAATCATGATATTGAAGGATATATGCAAGGTTATTGGAAAAATGATTCTTTAAAATTTTACGGAAGTAGTGGGCTTACTTATGGATGGAATAAAACATTATCAAATTATAAAAGAGGATATCCAACTAAAGATTATTCAGGAACATTAAAGTTTAAGGTTAACGATATTTCAAAAATAAATAGTGGTTCTTATTTTGTAATGGGAGAGTACCATTTAACAAGAAAAGTAGGAGATGCAAATGGTATATTCATGATTATCTTTAGAAAGATAAAAGGATCGTGGAAAATAATTGCAGATACTTCTGCTTAA
>JAJPGM_00265 Peptidase-M1 domain-containing protein
ATGAGAAAGTATTCTACACTACTATTTTCGGCACTTTTTATTTCTGCATCAATATTTGCACAAGAAACAATTAAAAAGGAGCCTCAAAAAGGTCACATTGATCAAAACAGATTTCGTCAATTAAAAAATGTACTTGCTACACCAAACGATCAACATACGGCATCGGGTGCACCTGGTCATCAATATACGCAACAAAAAGTTGATTATGTGATGGATTTACGTTTAGATGAAGCTTCTAACAAATTATATGGTAATGAGGTAATTACCTATCATAATAATTCTAAAGATAAATTAGAGTATTTATGGGTACAATTAGATCAGAATATGCGTGCACCTGATTCTAAAAGTCCACTTATAGAATCTAAAGGAGCTAGCGGTTTTCAAACTCCTCAAAAATTTATTTCAGAGAATTTAGACAAACCAAAAAATTTTGGTTTTAAAATAGAAGAAGTAAAAAATTCAAATGGTAATGATTTATCATACACAATTAATAGCACAATGATGCGTATTAATTTACCTAAGGCATTAGCTTCTGGAGATGTTTTCAAATTTAAAATAAAATGGAATTATTTAATTAATAATTCTGTAGAAGATGGTGGTCGTTCTGGTTTTGAATTATTTCCTGATGGAAACAAAAACTATACTATTGCTCAATTTTTCCCTCGTTTAGCTGTTTATGATAACGTAGAGGGTTGGCAAAATATGCAATTTTTTGGAAGAAGTGAATGGGCTTTAGAATTTGGTGATTACGATGTTAAATTAACTGTACCTGCCGATCATATTTTAGATGCTACTGGTGAACTACAAAATGAAAAAGATGTTTTAACAAAAGAACAACGTAAGCGTTTTGAAAAAGCAAGAACATCTTACAAAAACCCTGTTTTTATTGTTACTCAAGAAGAAGCTGAAGCTAACGAAAAACAAAGTACTACAAAAACTAAAACATGGCACTTTAAAGCAAATAACGTTCGTGATTATGCATTTGCTTCTTCTAGAAAATATATCTGGGATGCCATGGCTGTAAATGTAAACGGAAAAAATATTATGGCTATTTCTTTATATCCTAAAGAAGGAAATCCATTATGGGAAGAGCACTCTACAAGAGTTGTTGCCAATACTTTAGAAGAATATTCTAAAATGACTTTTGATTATCCTTATTCTAAAGCAATTTCTGTTCATGCAAAAGATCAAGGAATGGAATATCCTATGATTTGTTTTAACTACGGACGTCCTAATGCTGATGGTACTTATTCTGATAGAGTTAAAAACGGAATGATTGGTGTAATTACTCGTGAAGTTGGGCATAATTTCTTTCCTATGATTGTAAATTCTGATGAGCGTCAATGGACTTGGATGGATGAAGGTTTAAATTCTTTTGTTGAAATTTTAGCAGAATTAGATTACGATCCTAGTTTTAATACAGGTAATTTACCAAAAGATATTGTACGTTATATGAGTTTAGATCAAGAAAAACTAAGCCCTATCATGTCACATGGTGATTACGTGAAAAACTTTGGACCAAATGCTTATACAAAACCAGCTGCTGGTTTATATATGTTACGTCAAACTATTATGGGTCCTGAATTATTCGATTATGCTTTTAGAACTTACGCTAAAAGATGGATGTTTAAACACCCTACTCCTGCTGATTTCTTTAGAACAATGGAAGATGCTTCTGGTATGGATTTAGACTGGTTTTGGAGAGGTTGGTTCTACTCTACTGATTATTCTGATATTGGAGTTAAAGAAGTAAAAACGCTTTACATAACAGACAAACAAAATGATAGAGTAAAAGGATTAATAAAAACGAATCCACGTGCAAAGGCTTATTTTGAATCGTTAGGTGAGTTAATCTTTTTAACTGATAAAAAAGAAGATGCTAATACTAGTAAAATTAATAATTATATTAATTCTTTACCTGTAAATCAAAAAGCAAATTTAAAAGCATTACCTAAATATATGTATCAAGTTGAATTTGAAAAAATAGGAGGCTTACCAATGCCAATTATTATTGAATTAACATATGCAGATGGTACTAAAAAACGTGAAACATTTCCTGCTCAAATTTGGATGAAAAATGATCAAAAAGTTTACAGAGTTTTTTCTTCGGATAAAGAAATAAAAAGCTTCGTAGTTGATCCTGATTTAGAAACTGCAGATATTGATACTACAAATAACAGTTGGCCTAAGAAAACAGCCAACAAATTTGATAACTTTAAAAATAAAAATTAA
>JAJPGM_00270 Peptidase-M1 domain-containing protein
ATGATTGTTAATTCTGATGAACGCCAATGGACTTGGATGGATGAAGGTTTAAATTCATACATGGAAATGTTAGCAGAATTTGACTATGATAAAAATTTTCCTGTTACTAGAGGTTTTCCGAAGAATATTGTTAAATACATGAGTGGAGACCAATCTAAAATTGCGCCAATTATGTCTAGAGGAGATCACGTATATGAATTTGGAAACAATGCTTACGGAAAACCTGCAACTGCTTTATGGATTTTAAGAGAAACCATTATGGGACATGAATTATTTGATCATGCTTTTAAAACCTATGCAAAAAGATGGAAATTTAAACACCCTACTCCTGCTGATTTTTTTAGAACAATGGAAGATGCTTCTGCCGTTGATTTAGATTGGTTTTGGAGAGGTTGGTTTTATACTACCGATGTTACTGATATTGGTGTGAAAGCTGTTAAAAAGTTTTATACATCAAAAAACAATGATGGTTCTGTTAATTTTATTCAAGATACAAGTAAAGGTTTAAATTTTTCTAATCAACAAAATAAGTATCATTATGAAATTACTTATAATAAACCAGGTGGTTTAGTAATGCCTATAATTGTTGAATTTACTTATAAAGATGGAACTAAGGAAAAGAAAATATATCCTGCACAAATTTGGAGATATAATGACAAAGAAGTGACAAAAGTATTTTCTTCGGATAAAGAAATAAAAAGTTTTATAATAGACCCTGATTTAGAAACTGCTGATGTTGACACATCTAATAATACTTGGCCTAAAACAACAAAAACTAAATTCGATAACTTTAAAGATAAAGTTAAAAATTAA
>JAJPGM_00275 hypothetical protein
ATGACGAAAAATATTTTATTTATTTTCTCTCTTTTTTTCGCAGTAACCACTGCTTTTTCTCAAAAAACTAAAAAAGGACATACTAATCAAAATAAATTTAGACAGTTAAAAGAACTTTTAGCAACACCAAATGACAAACATACTGCATCGGGTGCTCCTGGAAAAAAATATACACAGCAAAAAGTTGACTATAATATGGATATCATTTTAAATGATGATAAACAAATAATTACAGGAAACGAAACAATTACTTATCATAATAATTCAGAAGACGAATTAACGTATTTATGGGTGCAATTAGACCAAAATGTACGTGCTTCAGATTCTAAATCTCCAGATATTACTTCAGGAAAAATTGAAGAAACATTAAGTAAGAAAAAATTTAATAAAAATTTTCCTGAAAAAATTTTTGATGGTGGTTTTAAAATAACAGCAGTTACCAATACCGATGGTTCTAAATTATCACACACCATTAACAGAACAATGATGCGTATTAATTTATCAAAACCTTTGGCTACTGGTGATACTTTTAAATTTAACATCAATTGGTGGTATAAAATTAATAATCACAGAACACTTGGCGGAAGATCTGGTTTTGAACATTTTGAAAAAGACGGAAATAATAATTACGTAATTGCACAATTTTATCCAAGAATGTGTGTGTACGATAATGTAGAAGGCTGGCAAAATATGCAATTTTGGGGAAGAAGTGAATTTGCTTTAGAATTTGGAGATTTCAATGTAAATATTACAGTTCCTGAAGACCATATGTTAGGGGCAACAGGTGTTTTACTAAACGAAAAAGAAGTTTTATCTAAAAAAGAATTAAAAAGATTAGCCAAAGCAAGAAAAACTTATGATAACCCTGTTATTATAAGAAATCAAAAAGAGGCTATCAAAAATGAAAAAAATCGTGCTAGAAAAACAAAAACCTGGAAATTTAAAGCTACAAATGTAAGAGATTACGCTTTTGCTACTTCAAGAAAATTTATTTGGGATGCCATGGCTGTTGATATCAACGGAAAAAATGTAATGGCATATTCTTTATATTCTAAAGAAGCAAATCCTTTATATGGCGAACATTCTACCAGAGCTGTTGCTCAAACATTAAAAACATATTCAAGATATACATTTGATTATCCTTATCATAAAGCAATTTCTGTGGATGGACAAATGGGAATGGAATATCCACAAATTTGCTTCAATCCTGGAAGACCAAATGCTGATGGAACTTATTCTGATAGAGTAAAATACAGAATGATTAAAGTAACAATTCAATGA
>JAJPGM_00280 hypothetical protein
ATGAAAAAAATAAGCGTCCTTTTATTTATACTTCCTCTACTCGCTTTTAGCGTTCATAAATATTATATTTCATTAACAGAAATAAATTATAAAGAAGAAACAAAATCTGTACAAATGATTACAAATGTTTTTATGGATGATATAGAAACTGCAATCAATAAAGATTATAATGTCGATTTACAATTAACTTCAGATAAAGAATTAAAAACAGTTGATTCTCTTTTTTTAAGTATTTAG
>JAJPGM_00285 hypothetical protein
ATGAAAAAACAACTGCTTTTATTTTTTTTAGTTTTTGGAGTAATTACAATAAGTGTTTCCCAAGAACATCAAAAATTTTTATACGCAAATGTTAAAGATAATATTGGTAGTGTATATAATGCACACGTAATTAACTTAACTACAAAACAAGGAACTTTTACCAATGAAAACGGTGAATTTAGAATTTTAGCTAAAAAAAATGACTCCTTAAAAATATCTTTTGTTGGCTATAAATCAACAATTATTATTGTAGCATCAAATCACTTCGGAATGCAAAAAAACACGTTTAAGTTAGTTAAAACAACCTATGAATTATCCGAAGTAAATATTAAAAAACATAATTTATCAGGCTTTTTATCTACTGATAGTAAAAATATAAAAACCACAAATCAAATTAATGCGACAACATTAAATTTACCATACGCAGGCTCTAAACAACTAACACCTGCCGAAAGAACACTACAAACGGCTATGGGAGGAAGTAATGCTTTTACGTTTGGTCTTCTAAATAAAATCTCCTTAGATTATATTGTAAATAAAGCTTCTGGCAGAATAAAAAAGCTTAAAAAACTAAAAGCAATTGAAACCTTAGAAGTAAAAGTTAATAAAATAAAAAATAATTATTCATCGGCTATTGTACAAGAATATCACATAAAAAAATCAGATATTTATAAGTTTATTTATTATTGTACTTCGGATGAAAAATTTGAAGAAACTTATAATTCAGGAGAAATAAATATCATTTTGTTTTTAAAAAAGAAAGCAGAAGTATTTAAAAAGTTAAACTTAAACGATTATAAATAG
>JAJPGM_00290 Carboxypeptidase-like protein
ATGAGGAAGTTATTATTATTTTTATTCAGTATTACATCACTTATTAGTATCGCTCAAAATAATCCTAAAATTGTTTCAGGATATATTTATTTAGATAGTTTAAAAATTCAGGATGTTCATATTATAAATCCAAAGTTAGATATCGGTTCAGTTTCTGATGAAAAAGGACGTTTTGAAATTCTTGCTTTAAAAGGAGATATTTTAATTATTTCTCATCTAAATTTTGAATATAAAGAACATTTAATTACTGATGAAAATTTAAAAGAAAAAGCGATTATTATTCATTTAGATAGTAAAACATATCTACTTGAAGAAGTTATACTTAAAAAAAAGAAAGGTATTTTTGATGTTGATAAAGATATACTATTACATAATTTACCAATTGTAAACGCTAAAACATTAAATTTACCGTATGCAAATAGTAAAAAACCTAAGAATGAAAAAACAGTTACATTCAAATCGGGTGTTTCTGTTAGTTTAGGAGGACTTATAGGAGCTTTAAATGGAAGTTATAAACAGAAAAAAAAGCTAGAAAATTTACAAAAAACAGATAATAAACTACTAAAAATAAGAAAACACTTTACTGATAGTTTTTTTGTACATCAATTAAAAATTAAAAAAGAACATATTAATCCATTTTTAGAACATTGTATTTCAAAAGGAATTATTAATTTATATCATAAAGAAAAACTATTAGAACTAACCACTGTTTTGTTAAATAATAGTAAAAATTCACCATATCTTTTAGACAAAGAAAAAACTACTGTTGTAGGAATTCAAAAATAA
>JAJPGM_00295 Dipeptidase E
ATGAAAAAACTTATAATAGCAAGTACATCAACTATTCATGGAAGTGGATATTTAGAATATATAACACCAACACTTATTAATTTTTTTGAAAATTCAGATACTATTTTATTTATTCCGTATGCAAGACCAGGCGGAATTAGTTATGATGAATACACTGATGTTGCTAGGAAATATTTTGCAAAGCTCGATAAAAAAGTAAAAGGAATTCATGAGTTTAAAAATCCTATAAAAGCTTTACGAGAAGCTAAAGGTATTTTTACAGGTGGCGGAAATACTTTTGAATTAGTCAATCAATTATATCAGAATAATATAATAGACACTTTAAAAAATGTTGTAGAAAATGGAATTCCGTATTTAGGAACTAGTGCAGGAAGTAATATTTGTGGAGTTACTATGATGAATACAAATGATATGCCTATTGTGTATCCACCAAGTTTTAAAACCTTAGAATTTATTCCTTTTAATATCAATGCACATTATTTAGATCCGATTGAAGGTTCTACACATATGGGAGAAACTCGTGAAACGAGAATAAAAGAATATCATGTATTTAACGAAACTTCTGTTTTAGGATTAAGAGAAGGAAGCTGGTTAGAAGTAAAAGGAAATTCAATTCTTTTAGAAGGAACTTTATCAGCTCGTTTATTTCAAAAAGATAAAGAGCCTTTAGAATTATCAACAAAAAAAGAGATAAGTACTTATTTTAAAGTATAA
>JAJPGM_00300 GNAT family acetyltransferase
ATGCACAAAGAATTTGAGTCAGAAAGATTATTGATAAGACCAACTTTAAAACAGGATGCTGAATTAATTTATGAATTAATGAATACTCCAAAGTTTATAAAATATGTAGGAGATAGAGAGCTTAATTCAATTAAAGACGCTGAAAAATATATTGAAGAAAAAATGCTCTCACAATTAAATACACATGGGTACTCGACTTATTCTTTAATAGGAAAGTCTGATGGTAGAAAAGTAGGGACGTGTGGGCTTTATGATAGAGATGGATTAGAAGGAATTGATATTGGATTTGGTCTTTTACCTAAATATGAAGGAGTAGGATATGCTTATGAATCGGCATCTATATTGATAAAAGCTGCTATACACGATTTTGAAATAAAAGAAATTAAGGGGATAACATCAAAAGAAAATATTTCTTCTCAGAAGCTTTTGGAAAAATTAGGATTAGAAATGGTAGGAACAAAAATATTACCAAACGAGAGTGAAGAATTATTACTTTACAAATTAAAAATATAA
>JAJPGM_00305 tRNA (Cmo5U34)-methyltransferase
ATGAATAATCAAACTAAAAAAGCAAAAAAACCTTGGCCTACAAAAGATGCTATGGAACAAGTATATGAAATGAAACTTTGGGGTGATAATAATACCGCTTTTTATTCGGGCTTAGGATCACATCAATCTGAAATTGTAAAACCATATATTAAAGCTGTAACTTCTTTTTTAGCCTCGTTTAAAAAATCGCTTACAATTTGCGATTTAGGTTGTGGTGATTTTAATATTGGTAAAAATTTAGTTCCTTATGCAAAGCAATATATAGCAGTTGATATTGTTCCTAAACTGATAACTTATAATGCTACAAAATTTAAAGCACCGAATTTAGAGTTTCATTCTTTAGATATTTCAGAAGATATTTTGCCAATTGCCGATTGTGTTATAATAAGGCAAGTATTACAGCATTTATCAAATGATGAGGTTAAAAATGTGGTCGCTAAATTGGCTGATTTTAAATATGTTATTTTAACAGAACATTTACCAAACGGAGAGTTTACACCGAATAAAGATATTATTTCAGGGCAAGGAATTAGGATAAAAAAGAAAAGCGGATTAAACCTAACAGTAGCTCCTTTTAACTTTAAAGTTAAAGAAGAAAAAGAACTACTATCTGTTATTTTAAAAGATGGTAAAGGTGTAATTTTAACGACACTTTATACTGTTTTTTAG
>JAJPGM_00310 hypothetical protein
ATGAAAACCTATTTTAATTACTTTATATTATTTTTAGCTTGTATTAGCTTTCAATTTTCTTCTTGTGCTCAGCAACAGAAATCAACAACTGAAAAAGTTACAACTACTATACCTCTTCTTTTAAAAACAGGTGCTGATAGAACCAATTTATACTTATCTAAATTAAAAGGTAAAAATATAGCTATTCTAGCAAATCAAACATCAATAGTAAATATTCCACAACAAAATAAAGTAGAATCACATCATTTAGTCGATTATTTACACAATAATAAAGGAATTAACGTACAAAAAGTATTTGCTCCAGAACACGGTTTTCGAGGGAAAGCTGATGCTGGTGAAACTGTAATTGATGGAATTGATACTAAAACACAATTACCAATTATTTCGTTATACGGAAAAAACAAAAAACCATCGCAAGCACAATTAAAAAACATCGATGTAGTTATTTTTGATATTCAAGATGTTGGCGCACGTTTCTACACTTATATTTCATCGTTACATTATGTTATGGAAGCTTGTGCAGAAGCAAATATTCCTGTAATTGTTTTAGATAGACCAAATCCTAATGCACATTATATTGATGGTCCTGTGTTAAATATGACACATAAAAGTTTTGTAGGAATGCATCCTGTACCCGTAGTTTACGGAATGACAATTGGCGAATATGGGCAAATGATAAACGGTGAAAACTGGTTAAAAAACAACCTAAAATGTGATTTAACTGTAATTCCTTTAAAAAATTATACACATAATACAGCATATCATTTACCTATAAAACCATCTCCGAACTTACCGAATGCTATTTCTATAAACCTATACCCTAGCCTTTGTTTTTTTGAAGGAACAACGGTTTCAGCAGGTAGAGGAACTAATAAACAGTTTCAAATTTATGGAGCTCCTTATTTAAATAAAACAAGTTTTAGCTTTACACCTCAACCTAATGAAGGAGCAAAATACCCGAAGCATAAAGCTCAATTATGTTATGGTGAAAACTTACAGAAAAACGATAAACTTTCAGCTTTAAACTTATCTTGGTTGATAAAATCATATCAAGAATCATCTAAAAAAACATTTTTCAATACATTTTTTACTAAACTAGCAGGAACGAAAAAATTACAACTTCAAATAGAACAAGGTTTATCTGAAAAAGAAATTAAAAAATCGTGGGAAAAAGATTTATCAGAATTTAAAAAAATTAGAGCAAATTATTTACTTTACAAATAA
>JAJPGM_00315 Transmembrane permease
TTGAATTTCGAATTATTTATCGCTAAACGAATTATTGCTAGTAAAGAGCATAAAAGCAGTATTTCATCACCTATTATTAAAATTGCAACTATTGCGATTGCTTTAGGTATCGCTATTATGTTGATTGCAGTTGCTATCGCTTCTGGTTTTCAAAAGAAAATTAGCGATAAAATGACAGGTTTTAAAGGTCATATACAAATTGTAAATTATGATACCAATAATTCAGATATTTCTACAGTACCAATAAGTAAAACACAAGATTTTTATCCGAAGTTTAAAACAATTGATGGAATTAAAAATGTACAAATTTTTGCTAATATCGGAGGAATAATAAGAACACCTACCGATTTTGAAGCCATTGTTTTTAAAGGAGTTTCTTCGGATTATGATTTTTCATTTTTTAAAGAATATTTAGTTAAAGGACGATTGCCTAATTTTAAATTAGATAGAAATAAAGAAATATTAATTTCTGAGGCTATTGCAGATAGGCTAAATTTTAAATTAAATGATACTATTCAAACTTTATTTAGTGCAACAAAAAGTAAGCTAAAATATAAAATGAGAAAACCTATTATTGTAGGTATTTATAACACAGGTTTTGCAGAGTTTGACAAAACAATGTTGATTGGTGACATTAGAGAAATACGTAAAATTAATAGATGGACTGCTGATCAAATTGGAGGATTTGAAGTGTTAATTGATGATTTTGATGAGTTAACTCAAAAAGGAAACGAAATTTATAGTAATATAGGAGCTACTTTAAATAGCATGACTATTGTTGAAAATTACCCATTAATTTTTGAATGGATTAAAATTTTTGACAATAACGTATGGTTTATTATCGGAATTATGATTCTAATAGCAGGAATTAATATGATAACTGCTTTGTTAGTCTTAATTTTAGAAAGAGTACAAATGGTTGGAATTTTAAAAGCTTTAGGAAGTAGTAATTGGAGTATTCAGAAAATATTTTTATACAATGCTTCTTATTTGATATTAAAAGGACTGTTCTGGGGAAATTTAATCGGAATCATGTTATTATTAATTCAAAAGTATTTTAAGGTGATTAGTTTAGATCCTGCAACATACGCAATAGCAACAGTACCTGTTGATATTAGTATTTTTGCAATTACAATATTAAGTTTAGGAACATTGTTATTATGTTTTTTAATGTTGATAATTCCATCGTATATTATTACAAAAATAGAGCCTTCAAAATCAATTAAATTTGCATAA
>JAJPGM_00320 Lipoyl synthase
ATGGCAAACGAATCAGTATTATTACCAGAAAGAGTAAAAAAACCAAAATGGTTACGTGTAAAATTACCTGTTGGAAAAAAATATACGGACTTAAGAGGTTTAGTAGACAAATATAAATTAAATACCATTTGTACAAGTGGAAGTTGCCCAAACATGGGAGAATGTTGGGGAGAAGGAACTGCTACTTTTATGATTTTAGGAAATATATGTACCCGTTCATGTGGATTTTGTGGTGTAAAAACAGGAAGACCAGAAACGGTTGAATGGGATGAACCAGAAAAAGTTGCACGTTCTATTAAATTAATGGAAATTAAACATGCTGTTTTAACATCGGTAGATAGAGATGATTTAAAAGACGGTGGTTCTATTATTTGGGCAGAAACAGTAAATGCTGTTCGTAGAGCTAATCCAAAAACGACATTAGAAACCTTAATTCCTGATTTTCAAGGAAACGAAAAGTTAATTGATAGAATTATAGAAGTTGCTCCTGAAGTAGTTTCTCATAATATGGAAACCGTTCGTAGATTAACTCGTGAAGTTCGTATTCAAGCTAAATATGACAGAAGTTTAGGTGTTTTAAAATATTTAAAAGACAAAGGAATGCGTACTAAATCAGGTATAATGCTAGGTTTAGGTGAAAAAGAAGAAGAAGTTATTCAAACTATGAAAGACTTACGTGCTGTTGGTTTAGATATTATTACTATTGGACAATATTTACAACCTAGTAAGAAACACTTACCTCTTAAAGAATTTATTACTCCTGAACAATTTAAAAAATACGAAACATTAGGCTTAGAAATGGGCTTTATGTATGTTGAAAGTGGTCCTTTAGTACGTTCTTCGTACAAAGCACATAAACATGCACAGTAA
>JAJPGM_00325 hypothetical protein
ATGAAAAAATCGCTATCAAAAATACTTGGTCCTGGATTGTTATTTGCTGGTGCTGCAATAGGTGTATCTCATTTAGTACAATCAACAAGAGCTGGTGCCGATTTTGGCTTCGGATTACTTTGGGCATTATTAATTGTAACACTATTTAAATATCCTTTCTTTCAATTTGGTCCTCGTTATGCTGCTGCTACAGGAGAAACACTACTTGATGGATACAAAAAATTAGGAAAAGGAGTATTAATATGTTATTATATTTTAAACTTTGCTACAATGTTTACCATTCAAGCAGCCGTTACAATAGTAACTGCTAGCTTAGCTTCTAATATTTTTGGATTTACAGATAATCTAGTTATTTGGTCTGTCATTATATTAAGTATCAGTATTCTTCTTCTTCTTATTGGAAAATATAAACTGCTAGATAATTTAATGAAATATATCATACTGATATTAACTATTAGTACTATTATAGCCGTAATAGTTGCAATATTTAGTACAGAAAAAGGCTTCAATGTTCAACAGATACTACCTAGTGGAACTGCTCAAATTACTTTTTTAATTGCTTTTTTAGGTTGGATGCCTGCTCCTTTAGACGTTTCTATTTGGCATTCATTATGGTCTGTTGAAAAAAGTAAAACCACTTTTGAACAAATAAAACCAAAATATGCTGTTTTTGATTTTAATGTTGGTTACATAGCAACCTTCTTTTTAGGCGTTTGTTTTGTCGTTCTTGGAGCGTTGGTTATGTATCAATCTGGAGAATCATTTTCTAATAAAGGAAGTGTTTTTGCTTCACAATTAATCAATTTATATACCGAAAATTTAGGTGATTTTTCTTATTTATTTATAGGAATCGCAGCATTTACAACGATGTTTAGTACCACGCTGACTACTTTAGATGCATCACCAAGAGCAATGACCAAAGCATCAAACTTATTATTTCCTAAAAAAAACAGACTAAATTATTCTTTTTGGATATTATTCCTAACTATTGGTACTTTTATTATTTTAAACTATTTTTTAAGTGATATGGGCTTTTTAGTTAAAATTGCGACTATTTTATCCTTTTTGACAGCGCCATTTTATGCTATTTTAAACTATCTACTGATTACAGGGAAACATACACCTGAAAAAAATAGACCCCAATTGTCTTTACGTATTTTAAGTATTACGGGAATTATTTTTTTAATCGGATTTAGTCTTTGGTTTTTAATCAATTTATAA
>JAJPGM_00330 hypothetical protein
TTGGAAATACATAACGAAAAAGTACTTCAACATATTCAACAAGCAAAAAAAGGAAGCCAAATTTCTTTTAATTTTTTGTTAGATACTTTTTGGACAAACGTATATAACTACCAATTATCTATTACAAGAAATGATAATGAAGCAGAAGACATTACAATTAGAACTTTTTCAAAAGCTTTTGATAAAATTGATACTTTTAATGAAGCATATCAATTTAAAACTTGGTTAATTGCAATTTCTAAAAATGTATATATTGATTCTCTAAGAAAAAAAATACTTCAATTATTTTAA
>JAJPGM_00335 Membrane or secreted protein
ATGAAATTAATTTTTCTTACTATCGGTTTATTAGCATTAGCTTTTGCAGGAATCGCTATAAAAATTTGGGCTAAAAAAGATGGCGAATTTGCAGGTACTTGTGCTAGTCAAAATCCTGTTTTAAATGAAACTGGAGAATCTTGTGGTTTTTGTGGAAAAACTCCAGATCAATTTGATTCTTGTAACGATACAGCACACAACAAAGAATAA
>JAJPGM_00340 Aquaporin Z
ATGAAAAAGTATTTAGCAGAATCATTCGGAACATTTTGGTTAGTATTTGGAGGTTGTGGTAGCGCCATTTTTGCTGCTGGTTTCCCTGAATTAGGTATCGGGTTTATGGGCGTAGCCTTAGCCTTTGGTTTAACCGTTTTAACAATGGCATATGCTGTTGGGCATATTTCAGGAGGACATTTTAATCCTGCGGTATCTTTAGGTTTATGGGCTGGAGGTAAGTTTTCTGCAAAAGAATTAGTACCGTATATTGTTTCTCAATTAGTTGGTGCTATTTTAGCTGGAGGAGCTTTATTTTTAATTGTTTCAGGTAAATCTGACTTTGAATCTATTGGAGGTTTTGCTGCTAACGGATATGGAGAATTATCACCAGGAGGTTATAATATGACATCGGCTTTTGTTGCTGAATTTTTATTAACTATGTTTTTCTTACTAATCATTTTAGGAAGTACCAATGAAAGAGCTCCAAAAGGTTTTGCTCCAATAGCTATTGGTTTAGGTTTAACATTAATACACTTAATAAGTATTCCAATTACAAATACTTCGGTAAATCCTGCACGTTCTATGAGTCAGGCTTTATTTGCTGGTGGTGGTTATTTAGCACAATCTTGGTTATTTTGGATTGCACCTATAGCAGGAGCAATTGTAGCAGGATTTATTCATAAAGCATTATTTGATAAAGAGTAA
>JAJPGM_00345 Sulfatase
ATGAGATTAGCGATATCGAGTTTTATTTTATTGTTTACAATCTTAGTTATTTCATGTGGTACAGATAATGTATCAGAAATAAATGAACCAGATGATGAGGTTATCGTAATAAACAATAAGCCCAACATCTTATTAATTATTGCTGATGATATGGGGTTAGATGCTACTCCAGGTTTTAATATTGGTAGTATAAAACCTGTTATGCCTAATCTTCAAAAGATGATTAATAACGGTGTTAAGTTTAATAATTTATGGTCATACCGAACGTGTACACCAACAAGGTCAAGTATTTTAACTGGTAAATATGGTTTTAGAACCAATGTAATGAAGGTTAATGATGCGTTATCAACATCAGAAATATCACTTCAAAAACATTTAGATAACAATAATTCGGGTTATAATCATGCTGTAATAGGTAAATGGCATTTATCAAAAGATGCTTCACATCCAACACAAATGGGCGTAGGATATTATGCAGGTTTGTTAAGTGGAGGAGTACAATCATACACTAATTGGAATTTTACAGAAAATCAGCAAACAACAAATTCAACAGAATATACTACCACTAAGTTTACTGATTTAGCAATCGACTGGGTAGATTTACAAAAAGAACCTTGGTTTTTATGGTTGGCTTATAATGCTCCGCATACACCTTTTCATTTACCTCCATCAAATTTACATACACAATCATTATCCTCAGATCAAGCAAGTATTGATGCAAACCCAATGCCTTATTATATGGCAATGTTAGAGGCTTTAGATACCGAAGTAGGAAGGCTGTTAGCTTCAATGTCACAAGAAGAAAAAGATAATACAGTAATTATTTTTATAGGAGATAATGGTACGCCGAATCAAGTTGTTCAAGAGCATGCTAGTCAGCGAGCAAAAGGAAGTGTATATCAAGGAGGTGTTAATGTACCGATGATTATATCAGGTAAAAATATAAATCGATTTAGTGAATCAGAAGATGCTTTATTAAATACAACTGATTTATTTGCAACAATTTCAGATATAGCAGGCACAGGTACTACAGAAATAAATGATAGTAAAAGTTTTAAAGAGTTATTTACAACTTCAAATACTAGTTTTAGAGATTATACATATACCGAAATCGGCGAAGACAACGGAACAGTAAATTATACTATTAGAAATTCAACTCATAAATATATACAGTTTTCAGATGGAAGTGAAGCTTTATATAATTTAATTGAAAACCCTTTAGAAAACCCCAATTTATTAAGCACAAATCAATTGCCTTTAAGTGCTAGTGATACTGTTATTAAAGATGAATTAATAACGAAAGTAAATAGCCTTAGAGAGTAA
>JAJPGM_00350 YHYH domain-containing protein
ATGAAAAAAAATCAATTAATTAAAAAAGTAGCAGTATTAATAATGATAACAGGTTTATTTTACGCTTGCTCATCTGATGATACTACAGAAGAAGGAGGAAGTACACCTGAAGCAACAAACTATGATATTACAAGTATTTTATCAAAATTTGATGATGTAGCATCAGTTTCTTATGCCGTATCAGGTAATACAGTAACTTTTACAACTACCGATTTACCAAATCATAAAAGCCCGTATTGGGGAACAGATAACGCAATGTACGAAGCTTATAACGGAACAAATACTAGTTGGAATCAGAATCCAGGCTCTATCGGAGAGCAAGAGATTACTTTTACCATGTCTTTAAATCCAAGCGAAGCTGTAAATAAAACAGCAACACCAATGGGACCAATAGGAATATCAAGAAATGGTGTTGTTTTTTTCAATCAATATGCAGCAGGAGGAGCGCCTTTAACAGGTGAAATTAATTCTTTTGATCAATATTTAGGACATCCTGCAATGACAACATATCATTATCATATTAAACCAAAATTTTTAACAGATACTTTTGGTGAAGATGCTTTTTTAGGATTATTATCTGACGGATTTCCTGTATATGGTTCTTTAGAAGATGGAAAAACGGTTACAAATGATGATTTAGATGATTATCACGGACATACTGGCTCAACAGTTGATTTTCCTGATGGAATTTATCATTATCACATTACAAATGAAGATCCTTATTTAAATGGAAATGGTTTTTTCGGTACTGCTGGAGTTGTAACAAGATAA
>JAJPGM_00355 hypothetical protein
TTGTTATTAAATGAAACACCATATTCAGGAATTGTAGAAGATTATTATTCAAAAGAAAAGCTAAAATCAACCTCTGTATATTTTCAAGGAAAAAAACACGGAATTTATAATGGATGGTACATTAGTGGAAATAAATGGTTTCAACGTTTTTATACAAACGGATTAAAAACAGGAATTCATGTTGGTTGGTTTGATAATGGTAAACCAATGTTTAAATATCATTTTAATACTAACGGTGTATATAATGGTAGCATTACAGATTGGTATATGAACGGAACATTATTAAATGAGTTTAATTTTAAAGATGGAAGAGAAGAAGGTAGTCAAAAAACATGGCAACCTAACGGAAAAATAAAAGCAAATTTTGTTACTAAAAATGGAGAACGTTTTGGATTGATAGGATTAAAAAAATGTTATTCGGTGGCTATTGAAAATGAAAAAATTAAATAA
>JAJPGM_00360 Thioredoxin domain-containing protein
TTGAAAAAGAACATATTCGTATTATTTTTTTTGATGATAAGTTTTACGGCGTATAAAACCAAAATTGAAAATGAAGTAAAAATAGATAAAGAAACAGTATTGCCTTTTTTTAATTCAGCAGAATTTACACCCGAATGGATTTCTAAAAGCTCTTTAAAATATAAAGAAATACATACAATTCCTGATTTTAGTTTTATCAATCAGAATGGGAAAAAAGTTACTAATAAAACTTACAAACGAAAAATTTATATTGCTAATTTTTTCTTTGTTACTTGCCCTGGAATTTGTCCTATTCTTGAAAAAAACATGAGTAAAATACAAGATAAATATAAGAATGATTCTTCTGTTTTATTATTGTCGCACACTGTAATGCCAACTAAAGATTCTGTAGCCGTTTTAAAAAAATATGCTATAGATAATAATATTATTTCTGATAAATGGAACTTAGTTACTGGTGATAAAAAACAGCTTTATAATGTCGCTAGAAAAGGGTATTTTGCCGATGATGAATTCAATAAAACAAAAAACACAGCTGCTTTTATACATTCAGAAAATTTTGTTTTAGTCGATAAAAAAGGAAGAATACGAGGTGTTTATAACGGTACTTTAGGATTAGAAACTAAAAGATTAATTCGTCATATTGAAATTTTGAAAAAAGAAGATTAA
>JAJPGM_00365 UDP-N-acetylenolpyruvoylglucosamine reductase
TTGAATATTCAAGAAAACATATCATTAAAAAACTATAACACGTTTGGCATTCATGTTAATGCCAAACGTTTTATTTCTATTGATTCACTTTATAGTTTACAACAACTTTTAAAATCAGAAAAAGATATTTTTTTAATTTCTGGAGGTAGCAATATGTTACTAACTAAAGATATTGAAAAACTTGTTGTTCACTTAAATTTAAAAGGTATTTCTATTGATAGAGAAAATGAAAACGATATTTACATAACCGTAAATGCTGGCGAAAATTGGCACGAATTTGTACTTTGGTGTGTTTCTGAAAATTACGGAGGTATTGAAAATTTATCTTTAATCCCTGGAAATGTAGGTACTTGCCCTATTCAAAATATTGGTGCATACGGAGTTGAAGTAAAAGATACCATAAATCGTGTAGAAGCTATTGATATTGAAACCCGAAAATTAGTTTCTTTTTCTAATGATGATTGTAAATTTGGATATCGAAATTCTATTTTTAAAAACATCGCTAAAGATAAATATATTATTACTTCGGTTTGTTTTCAACTTACAAAAAAAGACCACAAACTTACCACTTCTTACGGTGCTATTGAAGCTGAATTTTCATCAAAAAACATTAAAAACCCTACTATAAAAAATGTTTCTGATGCCGTTATAGCAATCAGAAATTCTAAATTACCAGATCCTAAAAAAATTGGTAATAGTGGTAGTTTCTTTAAAAATCCTGTAATTTCTAAATCGAAGTTTGAAGAAATTCAAAAGGATTTTCCTAATATCCCAAGTTATAAAGTATCAGACACAGAAATAAAAGTTCCTGCTGGATGGTTAATTGAACAATGTGGATTTAAAGGTAAAAGTTATGGTAATTATGGCGTACATGAAAAACAAGCTTTAGTACTTGTTAACTATGGAAATGCAACAGGTATCGAAATTTACGAACTAGCACAAAACATTCAAAAAACTATTAAAAACACTTTTTCTATTGATTTGGAAATTGAAGTTAATATTATTTAA
>JAJPGM_00370 Aminotransferase
ATGCCTGTTATTTCTATAAAAGGGAATTCTATGCCTCAATCACCAATTCGTAAATTGGTTCCTTTTGCAGAGGCTGCTAAAAAAAATGGAACTAAAGTTTTTCATTTAAATATTGGTCAACCAGATATTAAAACTCCTCAAGTAGCTTTAGATGCTGTTAAAAATAATACTATTGAAGTATTATCATACGCACGTTCTGAAGGTTCTGAACAATACCGTACAAAGTTAGCTGCATATTATGCTAAGAATGATATTCATGTAAACGCAAATAATATTATTGCTACTACAGGTGGTTCTGAAGCGTTATTATTTACTATTGGTAGTATTACTGATCCAGGTGATGAAATTATCATTCCTGAGCCTTTTTATGCTAACTATAATGGTTTTTCTACTGCTTCAGGAGTAAAAGTTGTTCCTGTAATTTCTAAAATAGAAGATAATTTCGCGTTACCTGCTATTGAAGATTTTGAAAAATTAATTACATCAAAAACAAAAGCTATTTTAATTTGTAACCCTGGTAATCCTACTGGTTATTTATATAGCGAAGCTGAAATTGAAAAATTAAAGCAAATCGTTTTAAAACACGATTTATTTTTAATTGCTGATGAAGTTTATCGTGAGTTTACTTATGATGGTGAAAAGCACAATTCAGTAATGACTTTAGATGGTTTAGAACAAAACGCTATTGTTATCGATTCTGTTTCTAAGCGTTACAGTATGTGTGGAGCAAGAATTGGATGTATCGTTTCTAAAAATGATGAGTTCATCAATACTGCTATTAAATTTGCACAAGCTCGTTTAAGCCCTCCTACTTATGCTTTATTAGCTAGTGAAGCAGCTTTAGACACACCTCAAAGTTATTTTGATGAAGTTATTGAAGAGTATCAAGAACGTAGAAATACTTTAATTTCTGAGTTACAAAAAATTGATGGTGTAAAAGTTGCTAACCCTAAAGGAGCTTTTTATTGTGTAGCTGAATTACCTATTGCTGATGCTGATGATTTTGCACAATGGATTTTAGAAGATTTTAACGATAACAACGAAACTATTATGGTTGCACCTGCTAGTGGATTTTATTCTACTGCTGGAGAAGGTAAAAACCAAATTCGTATGGCGTATGTATTAAATAAAGTTGATTTAATTCGTTCTGTAGAGATTTTAAAAATAGCTTTACAACAATACAAAAAATAG
>JAJPGM_00375 PDZ domain-containing protein
TTGATAAAAAAACTACTATTATTTTTTGCTTTGATTATTAGTTTTTCTTCTTTTTCTCAAAAGAATTTTCAGTTTTTAGGAAATAAAACAGAAAAACAAGAAATACGTTTTAAATTAGTTAATAATTTAATTGTTATCCCTTTAAAAGTTAATGGGAATGAATTGTCTTTTATTTTAGATACAGGAGTTGCTAGTACATTATTATTTAATTTAACCAAAAAAGATAGTATCGGTTTAAATAATGTTAAAAAAATAATGCTTCGTGGTTTAGGAAGAGGAGAACCTATAACTGCATTAACATCAACAAAAAATGAACTAAAAATAAATAATATTGTAGGTTCAAATCAAGATTTATTTGTTGCTTTAACCGAAGATTTTAATTTATCGGCTAAAATGGGAACAACTATTCACGGAATTATAGGTTATGATTTATTAAAAGATGTTATCACTAAAATTAATTATAAAACAAAAAAGATAGTTTTTTATAATCCTAAAACATATCAACAAAAAAAATGTAGAAAATGTCAAGAGTTTCCCTTAGAGTTTTATCGTAAAAAACCCTACGTAAATGTTGCCGTTAAAATTGATACAGTTGGTGATTTAATAACTCCTGTTAAAATGTTGATAGATACAGGAGGTACTGATGCAATGTGGTTGTTTGAAAATACAAAAGCCGAAATTAAAACACCTATAAAGTATTTTAAAGATATTTTAGGCGAAGGATTAAGTGGTACTATTTATGGAAATAGAAGTAAAATACCACATATTTCATTAGGTGATTTTTTGATAAAAGAACCTACTGTTTCTTTTTTAGACAAGAAATCTACTCTTAATGCAAGACGTTTTAAAGAAAGAAATGGAAGTATTGGTGGGAATATTTTAAACCGTTTTAAAGTTTGGATAGATTATCCTAATAAAAAAATGATTTTAAAGAAAAATGGTTCTTTGAAAAATGGTTTTTATTATAATATGAGCGGTTTATATTTAATTCATGACGGGCAAGAGTTGGTTAAAGAAAAAATAAGTAATAATTCAACAAAGTTTTATAATTCAAAAAATGATAGAAATACAATTTCTTTAATAACAAAATATCATTATAAATTTAAGCCGTCTTTTAAAGTTGATAAAGTTTTAAAAGGTTCACCTGCCTATAATGCTGGTTTATTAAAAGGAGACATTATAAAGAAAATAAATAATAAGCCTGCTTATGAATATCAATTAAATGAAATTACAACAATGTTTCAAAGTCAACCTTCTAGAAAAATAAAAATAATTGTAAAAAGACGCTTTAAAGAACTTAAATTTGAATTCAGGTTAAAAAAAGAATATAAAAAAAGTGCCAATAATTATTGGCACTTTTTTACTTTATAG
>JAJPGM_00380 hypothetical protein
ATGAAAACAATTTTATCATTTGTAGCTATATGTTTTATTACATTAACTGTAAGCGCTCAAGAATTTAAATTTGAAACAGAAACTATCGACTATGGAAAAGTAGCTATCGCATCAGAAGGAAAACGTACTTTTGAATTTACAAATGTAGGTGATGAACCTCTTATTGTTAAAGATGTAGTTTCTTCTTGCGGATGTACAGTTCCTAAAAAACCTGAAGCTCCTATTATGCCAGGGCAAAAAGGTCAAATTGAAGTTTCTTATGACACTAAAAGACCAGGAGGTTTTTCTAAATCATTAACGGTTCTTTCTAATGCTAAAATTAAAAGAAAAAGAATTAAAATTAAGGGATTTATCGCTAAAGACGTTGCTCCTGTTAAAGAAAAAAGTATTGTAAATCAATAA
>JAJPGM_00385 hypothetical protein
ATGAATATTCCATCAAAATACGATTCTAAAGAGGTAGAAGGAAAGTGGTACGATTACTGGATGAAACATAATTATTTTCATTCAGAAGTAGATGAGCGAGAACCTTATACCATTGTAATACCGCCACCTAACGTAACAGGAGTATTACATATGGGACATATGTTAAACAATACAATTCAAGATGTTTTAATACGTCGTGCACGTTTACAAGGTAAAAATGCTTGTTGGGTTCCTGGAACTGACCATGCATCAATTGCTACTGAAGCAAAGGTTGTTGCAAAGTTAAAAGAACAAGGAATTGATAAAAATGATTTAACTCGTGAAGAATTCTTAGCACGTGCTTGGGAATGGAAAAATGAGTACGGTGGAATTATTTTAGATCAATTAAAAAAATTAGGTGCTTCTTGTGATTGGGAACGTACAGCTTTTACTATGGATCCTGCATTGTCAGAATCTGTAATTAAAGTTTTTGTTGATTTATATAATAAAGGCTTAATTTACCGTGGTTATAGAATGGTAAATTGGGATCCTGAAGCAAAAACGACTTTATCTGATGAAGAAGTTATTCATGTTGAAAAACAAGGAAATCTTTATTATTTAGAATATAAAATTGAAGGTTCTGACGAAAAATTAACCATTGCAACTACACGTCCTGAAACTATTTTTGGTGATACGGCAATTTGTATTAATCCAAATGATGAGCGTTTTACTCATTTAAAAGGAAAGAAAGCAATTGTTCCTTTATCTAATAGAGTAATTCCTATTATTGAAGATGAATATGTAGATGTTGAATTTGGTACTGGATGTTTAAAAGTTACTCCAGCACACGATGAAAATGATAAAGTTTTAGGAGATAAACATAAGTTAGAAGTAATTGATATTTTTAATGATGATGCTTCTTTAAACTCTTTCGGATTACATTATCAAGGAAAAGACCGTTTTGTAGCTCGTAAATTAGTTGCTAAAGAATTAGAAGAAAAAGGAATTTTAGTGAAAACTGAAGTTCATATTAATAAAGTAGGAACATCAGAAAGAACTAAAGCTGTTATCGAACCAAGATTATCAGATCAATGGTTTTTAAAGATGGAAGAGTTAGCAAAACCTGCTATTGATGCTGTTTTAGGTGAAGATAGCGAAGTTAAATTATATCCTAAGAAATTCGAAAATACGTACCGTCATTGGATGGAAAATGTACGTGATTGGAATATTTCTCGTCAATTATGGTGGGGACAACAAATTCCTGCGTATTTCTACGGAGATGGAAAAGAAGATTTTGTAGTTGCTTCAACTATTGAAGAAGCTGTAGTTTTAGCAAAAGAAAGAACTGGAAAAGCCGATTTAGTAGCAACTGATTTAAGACAAGATGAAGATGCTTTAGATACTTGGTTTTCTTCTTGGTTATGGCCAATGTCTGTTTTTGATGGAATTAATAATCCTGAAAACGAAGAAATTAAATACTATTATCCAACAAACGATTTAGTTACTGGTCCAGATATTTTATTTTTCTGGGTAGCTCGTATGATTGTTGCAGGATACGAATATAAAGATGAACGTCCGTTTGAAAACGTTTATTTAACAGGTTTAGTACGTGATAAACAACGTAGAAAAATGTCTAAATCGTTAGGGAATTCTCCTGATGCTTTAAAATTAATAGAAGATTATAGTGCCGATGGTGTTCGTGTAGGATTATTATTAAGTGCTGCTGCGGGTAACGATTTAATGTTTGATGAAGATTTATGTAAACAAGGAAAAGGTTTTTCAAACAAAATTTGGAATGCATTCCGTTTAGTTACAGGATGGGAAATTGATGCAACTATTGAACAACCTGAATCAGCAAAAATTGGTTTAGAATGGTATAATGCAAAGTTTCAAACAGTGTTAGCTGAAATTGAAGACCACTTTTCTAAATATCGTTTGTCAGATGCTTTAATGGCTATTTATAAGCTAATTATGGATGATTTTTCTTCAATGGTTATTAGAGGCTGTAAAACCAGCTTATCAACAACCAATTGA
>JAJPGM_00390 hypothetical protein
ATGATTTTTCTTCAATGGTTATTAGAGGCTGTAAAACCAGCTTATCAACAACCAATTGACAAGAAAACATTCGATGCCGTAATTGCTGTTTTTGAAGAGAACTTAAAAGTATTACATCCGTTTATGCCTTTCTTATCCGAAGAAATTTGGCAACATATCACAGATAGAACCCCTGAAGAAGCTTTAATTATAGCTAAATATCCTGAACTTAAAAAAGTAGATACGGCAATTATTAATGAATTTGAGTTTGCTACAGAGGTAATATCAGGAATTAGAAATATCAGAAAAAATAAAAATATTTCGTTTAAAGATGCAGTAGAATTATCAGTTGTAAATAATGAAGATTTTACAAATAAATTTGATGTTTTAATTCAGAAATTAACCAATGCATCAGTAATTAATTATGTTTCTGATAAAGTTGATGGAGCTTCGTTTAGAGTAAAATCAAACGAATATTTTATTCCTGTAGCTGAAGAAGAAATCGATGTAGCGGCAGAAACTATCAAATTAAATGGAGAGTTAAAAAGAGCAGAAGGTTTCTTATTCGGAATTCAAAAGAAATTATCAAATGAGCGTTTTGTAAGCAATGCACCAGATCAGGTAATTGTTATTGAACGTAAAAAAGAATCAGATACGTTAGCGAAGATTGAAACTATTAAAAGTAGTTTAGCTTCTTTAAAATAA
>JAJPGM_00395 DUF2807 domain-containing protein
TTGAAAAAACATTTAATTACATTTATTATCGTTTTAGTATCAATTTCTAGTAATGCACAAAATTGGTGGGGTTCTAACAAAATTAAAGGTAATAGCATTACTAAAACTCGTACTATACCTTCTTTTGATAAAGTATATGTTAATGGTTCTTTTAACGTTAATTTAATTGATGGTAACAAAGGAACAATAACTCTAAAAGGAGAAGAAAATATACTTTCTTTTATAGAAACTTATGTAAAAAAAGGACTTTTAATTATTAAATTTAAAGAAAACACCAATATTAATACAATGAATAACTTAATTATTACAGTTCCTTTTCAATCAATTAAAAAAGCTTCTTTAAACGGTTCAGGTAATCTTAATATTAAAAAAACAATTAAATCAGATATTATCTCTTTTGATTTAAACGGTTCAGGTAATATTACTGCTCATGTAAATACAAATATTGTAAAAACTTCAATTAGTGGATCTGGAAACATTAATTTAACAGGTAGTACAAGTAGTTTTGAAAACTCTTTAGTTGGCTCAGGAAGCTTGAAAGCATATAATTTAAATACCCAATATTTAAAAGCAAATATTACAGGATCTGGAAGTATGAAAACTACAGTTAATAAAGAAATTACAGGTAAAATTACAGGATCTGGAAGTATTTGCTATAAAGGTTATCCTAAAAACATAAAAGTAAAATCAATTGGTTCTGGAGATATTGTTGATAAAAACTAA
>JAJPGM_00400 hypothetical protein
ATGATGAAATTATATAAATTAATCGTGTTGTTATTTTTCATACCTAACATTTTAGTAGCAAATAATGATAAAAAATATGAAGAAACTAAAACAATTCATAAAAAGTTTTCTGTAAATAAAAATGCTACGCTATATGTTAGTAATAAATACGGAAATATACAAGTTAGCAGTTGGGATAAGAATCATATAGTAATTGAAGTTAAAATAATCGTAAAAGGAGATAATATAAATAGTATTAAAAACAAATTAAATGCGATTAATGTCCTATTTGAATCTTCAAAAAACTTAGTAAAAGCACGTACTAAAATTGAAAATTCAAAATTTAATTGGTCGTCATGGGGAAATAATAATATAAATTATAAAATAAATTATCACATAAAAATCCCTCTAACAAATAATGCCGATTTAAACAATAAATATGGTAATATCGAACTTGATCGTATAAAAGGGAAAGTAAATATTAATTGTGATTATGGTAATGTAGAAATTGATGAATTATTAAATGAGTATAATAATATTAACCTAGATTATTGTGAAAATTCTGAAATTAATTTCATTAAATCAGGTAATGTAAATATAGATTATTCTAAATTAACGATTAATAATTCTAAATCATTAATTGTTAACAATGATTACTCCACTGTAAAAATAGGAAAAATAGAAAACCTTAAACTTAATAGTGATTACGGAAGTTTATCTGCTAATAATATAACTCAATTTTCAAGTAATTCTGATTACACTAATATTAAAATTAAAACTTTAAAAAAGAACCTAATACTTAAATCAAATTATGGTACAATTAAAATTGAAAATCTAAAAAAAGATTTTGATAAAATTATAATTGATGGTAATTATACAAATATAAAACTAGGTACAAGTATCGAAAATAATTTCAATTTTAAAATAAATTTAACATATGCTAACCTTAGATATCCTAAAGAAAAAACAACAATTTTTAAAAGTATTGAAAAAAACTCCACAAAATATTACGAAGGTATTTTTGGTAATGAGACAAATTCAAACGTAAATATAAAGTCGAATTATGGAGGCGTTTCAATTAAATTAAATGAATAA
>JAJPGM_00405 hypothetical protein
ATGAATATTGCAGCATCCATAACCTTAATCTTAGGCTTTTACTTAGGTAGTTATCAACAAAATAAAAGGTATAACTTAGCTAATGTATCACCAAAAATGGCAGAAACACAATACTTTTTTGTTTCAACAATAAATCAAGAATTAAAAGAAATTGAACAATATAGAAACATTGATACTGAAACTTTGATAGAAGATTCCTTTGAAAAAATTGAAGATTTAGAAAATCGCTACAATGGGCTAATAAATGATCTTTCTAAGAACGAAAATAAAAAACAAATAATTAGGCAAATGATTCTAAATTACCAACAGCGTTTAAAGGTTTTAGAAATACTTTTTACACAATTAGAAGTACATAATAATTCTAAAAAATTAAAAATAAAAGATGATGAAATTATATAA
>JAJPGM_00410 hypothetical protein
ATGGAAGATAAATTACATCAATTTTTCGATGAAAATGATTTCGATATATTGGAACCTCACATTGGGCATTCAAATCGTTTTTCAGAAAAATTAAAAGAAGCTAAAAAAAGAAAAAAACCAATATACTGTGGATGA
>JAJPGM_00415 RNA polymerase sigma factor
ATGATAGCTTTAAATACTAAAAAAAAACATATCGATCAATTAATAGCATACTGTAAAAAAGGCAATCACTCTGCACAAATGCAAGTGTATAATAGTTATTATAAAGCTATGTATAATACGTCATATCGTATCTTAAAAGATGATTTTGAAGCTGAAGATATAATTCAAGAAGCTTTTTTAACTGCTTTTACAAAATTAAATACATTTAAAGGTGAGGTTAGTTTTGGTGCTTGGCTAAAAAGGATCGTAATTAATAAAAGTCTTACACAGCTAAAGAAAAACAATCGTTATGAAACAGTAAAAATGGAAGTTATTCCTAATTCTGAAATAGAAGAACCAGAAATAGATTATACATCTTTAGATGTAAAACAGGTTATGAATTGTTTACTTAAGTTAAAAGAAAATTACCGAATAATACTTACTTTAAATTTAATTGAAGGATATGATTATGAAGAAATATCTCAAATATTAAATTATACAAACGAAAATGTACGCACAACAATATCAAGAGCTAAAAAGAAATTAAAGCAAGAAATACTTACTAAAACAACAAAAAATCAAATATATGGAAGATAA
>JAJPGM_00420 Putative hydroxymethylglutaryl-CoA lyase
ATGATTGACAGTATAAAAATTATAGAATGTCCTCGTGATGCGATGCAAGGAATAAAAAGTCATTTTATTTCTACTGAGGCAAAGGCAAAATATATCAATTCCTTATTAAAAGTAGGTTTTGATACCATTGATTTTGGAAGTTTTGTATCACCTAAAGCAATTCCTCAAATGAGGGATACTGCTGAGGTTTTATCAAAGTTAGATTTATCAAAAACAAGAAGTAAATTATTAGCAATTGTAGCGAATGTTAGAGGTGCAAATGATGCAGCTCAATTTGAAGAGATTGATTATTTAGGATATCCTTTTTCTATATCTGAGAATTTTCAAATGCGTAACACACATAAAACAATTGAACAATCGGTAGATACTTTAAAAGAAGTATTATCTATTGCTAATAGAAGTAATAAAGAAGTTGTGGCATATATGTCAATGGGTTTTGGAAACCCTTATGGAGATCCGTGGAATATAGAAATTGTAGGAGAATGGACAGAAAAATTATCTAATTTAGGTGTTAAAATTTTATCTTTATCCGATACCGTTGGTAGTTCAACTCCTGAAGATATAAATTATATATTTTCAAATTTAATACCTAGTTACCCTGAAATAGAGTTTGGTGCTCATTTACATACTACGCCTGAAAAATGGCATGAAAAAGTAGATAGTGCTTTTAAAGCAGGATGTAAACGTTTTGATGGAGCAATAAAAGGTTATGGAGGTTGTCCAATGGCAAAAGACGAGTTAATAGGTAATATGCCTACGGAAAAATTATTATCCTATTTTAATGTCCAAAAAGCTGAAACAAATTTAAAACCAATGAGTTTTGAAAGTGCTTATAATAAGGCTCTTGAGCTCTTTAAAATATAA
>JAJPGM_00425 hypothetical protein
ATGAAGTTTAAAAACAGTATTTTTTTATTATTTTTAGTATCCCTTAGTCAAATTATTTTTAGTCAAGAGTCAATTGATGAGCGTATTGGTGTTTGGCAAATATCCGATGGTGTTTTAGTTGTGAATCAGTCAAATAAAAATGATTTGGCAAATGATTATTGGAAAGAATTTTATAGGATTTTCCCTAAAGAATTGACTAGGAAATATATTAAACGTATCGTTTTAATGACCGATGGAGTAGATGAGAAAGTTGGTGCTTTAGTATCTTTAAATTCTAGAAATGATAAATGGCAGTTAGAAATAGATGTTAGAGATGTAAACCTTAAAACTAGGGATAAAAAAAGGTTGTATGAGTCTATTTATACGATGGTACATGAATTTGGTCATTTATTAACTTTAAATAAAACTCAAATTAGACCAACGACTAAAAGAGAACAAGGCGAAGGTGACTTATATTTAACTAATGAAGGTGAAGCTTATAGAAAAAGTTACATCAATAGGTTTGTAAATTTATTTTGGAAAGGCAAATTATTAAGCAGGTGGGATGTAATTCAGCGAGATTATTGTTACACAGAAGATAATTGTGTAGATAAGTTATTTGATTTATACGAAAATAATTCTTCTGAATTTTTAACAGATTATGCCGCCGAAAGCCCTGAAGAAGATATTGTTGAAAGTTGGACTGCCTTTGTTTTAAGACCACGAATAAGAAAACCAAAGACTATTGCTCATAAAAAAAGGAACTTTTTTTACCAGTTTCCTGAGTTAGTTGCTTATAGAAAAACAATCAGACAAAATACACGTAAATATCTTCATTAG
>JAJPGM_00430 hypothetical protein
ATGAAACAAGTTAAATTTTTATTAGCAACTATAATAATTTTTTTTATTATTGGTTGTAGTTCACAAAAACACACACAGAGTTCATCAAAAGCTGTTTATCAATTTAATAAACAAGCAGAAAAAACATATTTTAATATACTTCAACTAAATGATGTTTACGAAATAGCTCCTATTCAAGGAGGTAAATTTGGTGGTATGGCGAGAGTCGAAACTGTACATCAAAACTTATTAAAAGAAAATAAAAATACAATGCTTGTTTTGGCAGGTGATTTTTTAAACCCATCTTTAATTGGGACCATGAAAGTTGACGGATCTCGTGTTAAAGGTAAGCAAATGGTTGAGGTAATGAATGCAATGAACTTTGATTTTGTTGCATTTGGTAATCATGAGTTAGACTTAAGTTATAATAGTTTACAAGAAAGATTAAATGAAAGTAATTTTGACTGGATTTCATCAAATGTATTACATAATAAAGAAGGTAAACATTATTATTTCCAAAAGATAATTAACGGTAAAAAAGAAAACTTAGAAGATTCTTATATTAAAGAATACTTAAATCCTGATGGATCTATATTAAAAGTAGGTTTTATAAGTGCTTGTATTCCTTCAAATCCTAAAAGCTATGTTTATTATGGTGATGTTTATGAAGAAATAAAAAGAGCATATAGAGAAATTAAAGATAAAGTAGATGTTGTTATTGGTTTAACACATTTAACAATTGAACAAGATAAAAAAGTAGCAGAATTATTGCCAAATGTTCACTTAATAATGGGAGGGCATGAACATACTAATAGTTACGATAAAGTAGGTAATGTAGTTATTACAAAAGCAGATGCGAATGCTAAAACAGTATACATACATCGATTTGAATATGATTCAGCAACTAAAAAAATTCAATTAAAATCAGAGTTAAAAGAAATTAATAATAAAATTCCTAAAGATAAAAAAGTAGGTGTTATTGTTGATAAATGGCAAAATATTTTAAAAAATAAAATTCAAGATATTGTATCGAATCCATATGAAATTATCTATAAAACTAAAATCCCTTTAGAAGCAAGAGAAACACCTATTAGAAGTGAGCAAACAAGTATGGGTGAAATTATAGCAAAAGCAATGAGTTTTTCTTATGATGATACTGTTGATTGTGCACTAGTAAATGGAGGGTCTATTCGTATTGATGATAGATTATTCGGAAAAATAAGTGTGATTGATATTTTTAGAGTTTTACCTTATGGAGGTGCTGTTTTAAAAGTTGATATAAAGGGAGGTTTATTGAAAGAAGTTCTAGAATATGGGCAAAATGCAATAGGTACTGGAGCTTATTTACAACGTTATAATGCTAGTAAAAAACAAGATAAATGGATTATTGGTACTAATGTTATAGATGAAAATAAAATTTATAAAGTAGCATTTTCTGATTATTTATTAAAAGGTTTAGATATTCCTATGTTGAATGAGAAAAACAATAATGTATTATCTGTTTACAAACCCAAAAATTCCGAATTAACTTTTGATATAAGAAAGGCAGTAATTAGCTATCTTAAAAAGCAGTAA
>JAJPGM_00435 hypothetical protein
ATGAGAAAAATTATTCTTTCAGCATTGGTTTTATCAACCTTAGTATTCACATCTTGTTCAAATGAAAAAAATACTCCTGAAGTTTTAAATTCAGTGGAAACACCTGTTGCTTATGATTTTGAAAATGTTAGTTTTTCAGGTCAAGTAACACGTTTAAAAATGGCAGATGAATTAAAAACAGCCTTAGGTAAAAGTAGTTTTGCTATTACAGGAGATGTTTCTACTTCAGATGCATTGACAAAATTAAACAATATGTTTGCTGATGGAACTGGTTTTTCTGATAAAGAATTAGTAGGTAAAAAATTGCGAGTAACTGTTGCTTCAGGTACTAATTCAATATTAACATCACCACAAAGTGATGAGTTACGTGTTAAAATGGATGGTTGGATTAAAGAGTTCGCAGAGGTAGTTGTTCCTGCAAAAGCAGTAGATGCTTCACAAGGAGTTGCTGGTAACTTAGATGGAAAAAGATATGTTAATGCAAATGGTTTAGAAGCTAATCAGGCAGTTGCTAAAACTATGATTGGTGCTATTATGTTAGATCAAATTGTAAATAAATATGTATCGAAAGATTATTTAGCAGGTGCAACTGCAGATAATGATGCAAATAAACCATATAAAGAAGGTGTTAAATATACTAAGTTACAACATGCTTGGGATGAAGCTTATGGTTATGTTTTTGGTTTAGAAGATAATACTAAGAATCCAGTAAATAGTACTGATGCTAGAAAAGGTTTTTTAAATTCGTATTTAAAAACTGTTGAGTCTGATGAAGACTTTAAAGGTATTTTTGATAAAGTAAATAACGCCTTTAAAAAAGGAAGACAAGCAATCGTTGTTAAAAACTACGATGTAATGCAAGAGCAAGCAGTTATTTTAAGAGCTGAATTATCTAAAGTTATAGCAGTGAAAACTGTATATTATTTACTAAAAGGAAAAGGTACAAAAGATGCTAGTACATTACATGCCTTATCTGAAGCTTATGGTTTTGCACATGCAATGAAATTTGCACATGTTAATGGAAAACAAATAGGTGCAATGATGGATAGTACTATTACTACTCTAGAAGAAGGTGAATTTGGTCTTTGGTCAGTATCTGATGAAGATTTACAATCTTTAGCTGTTAAGTTAGCTAGTTATTATGGTTTTACAGCAGATGAAGCTTTATAG
>JAJPGM_00440 Peptidase-M75 domain-containing protein
ATGAAAAATTTAATATATATCGCTTTTGTTTTTATCTTGGTTGGTTGTGGTTCTGATGGCAGTGGAAACACACCTTCAAACCCTGATAGTTTTAAAAGAAAAGAAATGCTAACTTTTTGGGCTGAACAAATTATTATCCCTGGTTACACTGACTTCAATACAAAAACAAATCAGTTAAATACAACTGTGCAATCATTTACAACTACGCCTTCAGTAGAAAATTTAAACTTAGCGAGAGATGCATGGAAAAAAGCATACATCGCTTGGCAAAAAGTGTCTATGTTTCAAGTAGGAAAGGCACAAGATTTAAATATGGTAAATTGTATGAATACAATACCAGCGAGTACTGAAAAAATAACATCATACGCTATATCTGGTACATATAATTTAGAATCACCAAACTTATATCCTGTTCAAGGTTTTCCTGCTTTAGATTATTTATTAAATGGTTTAGGTACAGATAATGAAATAGTTATTTTTTATACATCAGCAACTAATGCTAGTAAATATAAAACATATTTAAATGATATAACTAAAAGAGTTGCCGATTTAACTAAAATGGTTTCTGATGATTGGACTGGAAGTTACAAACAAACTTTTATTGATAATGACGGATATACAGATGTAAGTAGTGTTGATAAATTAGTGAATTTTTACATTATTCCTTTTTTCGAAAAAGAGTTAAGAGATAATAAAATAGCAACACCTTCAGGAGCTAGAACAGGTGAAGCTGAATCAGAAAAAGTAGAAGGGTATTATAATAGAAATATTTCTAAAGAGCTTTTTACAACAGCATTATTAGCTACTAAAAACTTTTTCAAAGGAATAGGAAACAATGGTGTTGAAGGTAAAAGCTTACAACAATATTTAGAGTTTTTAAAACGTAAAGATTTAGTTGATATAATCAATGCCAAATTTGATGATATAGATAATAAAGTTACATTGTTAAATGATGATTTTGCAAGTCAAATTGAGTCAGATAAAACAGTTTTTTTAAATACATATGATTCTTTACAATCATTATTAAAAAGTTTTAAGCCTGATATGATGAGTGCTTTGAGTATTAAAAATAATTCTACGGATGCAGATAATGATTAA
>JAJPGM_00445 Vitamin K-dependent gamma-glutamyl carboxylase
ATGCAGATAATGATTAAAGGTATTCAACAATACTTAAAAAAAAATACGGAAGCCGCTCCATTAGCTGTTTTCCGTATTTTTTTTGGTTTTATGATGCTTTTAAGTTTACTGCGTTTCACTTATAAAGGTTGGATTGATCAATTATATATTCAACCTAAATTTGCTTTTTCTTTTTATGGTTTTGAATGGATAAAGCCTCTAGGAAATTACACTTATATAATATTTTTAATTTGTGCAATTTCAACAATATTAATAACTATTGGTTATAAATATAAAACCGCAGTTTTAGTGTTTTTTCTAAGTTTTTCTTATATAGAATTAATGGATAAAACATATTATTTAAATCATTATTACTTTGTTAGTTTAATCGCTTTTATCTTATTTTTTTTACCAGCAAATGCTTATTTTTCAGTAGATGCAAAATTGAATGAAAAAATAAGTTATCAAAAAATACCAAATTGGACAATTGATTGTTTAAAATTAATGTTAGCGATTGTTTATTTTTATGCAGGTTTAGCAAAATTAAATTCAGATTGGTTATTTAGAGCATCTCCATTAAATATTTGGCTTCCTATACAGAATAATTTACCTTTAGTCGGTGTTTTTATGCCAAAAACATGGTTTCATTTTGTCATGAGTTGGTCAGGAGCTATTTACGATTTAACAATTCCTTTTCTATTATTTTATAAAAGAACTCGTTTATATGCCTTTATAATCGTTGTAATATTTCATGTTTTTACAAGGATATTATTTTCAATAGGTATGTTTCCGTATATAATGATTGTTTCTACAATTATATTTTTCGATGCAAAGGTGCATCATAAAATATTAGCTATATTTGCATCTTTTTTTAAAATATCTAAAACTTATTTTGATCAAAATAAAGTTCTTTTTAAAGCGAAAAAACAACAAGTAATACTTAATGTATTAGCTCTTTTCTTTGTTTTTCAAATCTTATTTCCTTTCAGATATTTATTATATCCTGGTGAATTATTTTGGAATGAAGAAGGATATCGTTTTTCTTGGAGAGTTATGCTAATAGAAAAAGCAGGATTTGCAGAGTTTAAAATAGTAGATAAAGAAACCAAACAGCAATTTTATATCAATAATAGAGAATATTTATCTGCTATTCAAGAAAAGCAAATGAGTTTTCAGTCAGATTTTATACTACAATTTGCACATTTTTTAGGTGATACTTATAAACAAAAAGGAATGAAGAATCCACAAGTTTTTGTAGATAGTTATGTTACATTAAATGGCAGATTAAGTACAAAATTTATAGATTCTAAAATAGATTTATATCAACAAAAAGAAAGTTTTAAGCACAAAAACTGGATTATACCATTTAATCATGAAATTAAAATTAAAGGATTATAG
>JAJPGM_00450 Iron(III) dicitrate transport protein FecA
ATGAAATTAAAATTAAAGGATTATAGTATTCTTATAATAGCAATACTTACTTTTTCTGTAACTTTTGCACAATATACCGTATCAGGAAAAGTATTAAATTCAAAAGGAAAAGGTATTAATAGTGTAGAAGTATATAGTGCTAATAGCGGTGTGTTAATAAAAACAAATGCTACTGGTAATTATAAAATAACTGATTTGCCAAAAGGAAACATAAAACTTGTTTTCTTTTCTTATAATTATAATATTGTAGAAAAAAAGATTAATTTAACGGCAGATTCAAAGTTAAATATTACGCTTGATTATATTGGTGAAGAGTTATCTGAAGTTGTAATTAATCAAAGACAACGTAAAGTTTTTGCCTTAAAAAGATTAAAAAAAGTAGAAGGAACTGCTATTTATGCAGGTAAAAAATCAGAAGTAGTTTTATTAGGGGAAACAATTAGTAATAAAGCAGCAAATAATGCTCGTCAAATTTATAGTCAAGTAGTTGGATTGAATATTTATGAAAATGATGATGCTGGTTTACAATTAAATATTGGTGGTAGAGGTTTAGATCCTAATAGAACATCAAACTTTAATACGCGTCAAAATGGATACGATATTAGTGCCGATGTTTTAGGATATCCTGAAAGTTATTATACGCCTCCTGCTGAAGCTTTAAAAGAAATACAAGTTGTACGTGGTGCAGCTTCATTACAATATGGAACTCAATTTGGTGGTTTACTTAATTTTAAATTAAATGAACCAAATAAAAATAAAGAATTTGAACTTGTAACAAGACAATCTACAGGATCTTTTGGATTAATAAATTCATTTAATAGCGTAGGTGGTACTATCGGTAAAACAGGATATTATGGATATGCTAATTACAAACAAGGTGATGGATTTAGACCTAATTCAGAATTTACTTCTATCAATATTTATGGGCATGTAAATCATAAATTATCAGAAAAAACAACCTTAACTGTTGAAGCTACTTATTTAAATTATTTAGCAAAACAAGCAGGAGGATTAACCGATACAATGTTTAATGAATATCCTACACAAAGTAATCGTACAAGAAATTGGTTTCGTGTAAATTGGAATTTATGGGCTGTAAAATTTGATCATGATTTTAATGAAAAAAGCAGATTAAGTGTTAAATTTTTCGGTTTAGATGCATCAAGAAAAGCGGTAGGTTATAGAGGTCAATATAAGTTTCCTACTTTAAATCCTATATCAGCAGAAGATGAATTATTATTTGATAATCAATATGATGTTAGAGATTTAGTATCAGGTACTTTTAAAAATTGGGGAGTTGAAACACGTTTTTTATCAGAATATAATCTCGGAAATCAAAAAAACATTTATTTACTAGGAGTTAAATATTATCAAGCAAGAAATTCAGAAGTACAAGGAGAAGGTACTAGAGGTGTAGATGCTGATTTTACGCTTGTTCCATCTGAAAGTTATCATAATTCTGATTTTGTTTTTCCTAATAAAAACTTAGCGGTATTTGGTGAACATATTTTTAATGTTACCGATAAAATATCAATTACGCCAGGTTTTCGTTTTGAGTATATAAAAACAGAAAGTGATGGAGCATATAGAACTATTATTAGAGATGGAGCAGGAGATGCTGTAGCTTTTGAAGATGCTACTGATAATCGAGTAAAAGAAAGGAATTTTGCTTTATTAGGTATTGGTGCAAGTTATAAACCATCTAATTCTTTTGAAATGTATGGTAATGTATCTCAAAATTACAGATCGGTAACATTTAATGATATTCGTACAGTTAGCCCTAGTTTTGTTGTTGATGAATTTATTGAAGATGAAAAAGGTGCTACAGGTGATGTTGGTTTTAGAGGGCGTTGGAATAATATCATATCTTATGATATTAGCGGATACGGACTTTATTATAATAATAGAATAGGTTTAGTTATTGAAGATGAAGGAGAGCATAAAGGAGATAGATTACGTACTAATATTGGTAATGCTTTTATCTATGGATTTGAAAGTTTAATTGATGTGAATTTAGCAACAGCTCTTAATTTAGATACTAATTATTCATTAAGTGTTTTTAATAATTTAGCCTTAACTAAATCAGAATATACCGAATCTGTTTATAAAAATGTAAAAGGAAAAGAAGTAGAATTTATTCCTTTTATAAACCTAAAATCAGGTACTAAATTTGGATATAAAAATTTCTTAGGAAGTTTACAATTTACTCATTTATCGGAACAATTTACAGATGCAACAAATAGTGGAATTGATGAAGAAGGTAGTAATAGAGAAGGAACTGTTGGTCCAATTCCTGCTTATTCAATTGTAGATGCATCTTTTTCTTATTCATATAAAAAATGGAAAATAGAAACAGGAATAAATAATTTGTTAAATCAAAATTATTTTACTCGTAGAGCAACAGGATATCCAGGACCAGGTATTTTACCAGCTTCTCCAAGAAGTTATTACTTAACTTTAGAATTTAAATTATAG
>JAJPGM_00455 Iron (III) transporter iron (III)-binding protein
TTGCTTCAATGTAAAAAAGAACAGAAAAAAGAAGCAGTAAAACAACAAGAAGTAAACGTTTATACACATCGTCATTATAAAGCAGATCAAGAATTATTTGCTCAATTTGAAAAAGAAACAGGTGTAAAAGTAAACGTAGTAAATGCAAAAGCTGATGAGTTAATGCAAAAAATGACTATTGAAGGAGCGCAATCTCCTGCAGATGTATTAATTACTGTAGATGCAGGTCGTTTAGTTAGAGCCAAAAAGAAAGGTTTGTTACAGTCTGCTACTTCAGATATTTTAAATAAAACAATTCCTGCTCATTTAAAAGATGCCGATAATAATTGGTTTTCGTTAACAAAAAGAGCTCGTGTAATTGTTTATAATCCTGAAAAAGTAAAAGAAGAAGAATTATCTACTTACGAAGCTTTAACTGATGAAAAATGGAAAAATAGAATATTAATTCGTTCATCAGCTAATATTTATAATCAATCATTATTAGCTTCAATAATAGCGAATAACGGAGAAGAAAAAGCTGCTGAATGGACTAAAGGTATTGTTGCTAATATGGCACGTTCACCAAAAGGAAATGACCGCGACCAAGTAAAGGCAGTCGTTGCTGGTGAAGGAGATATTGCTATCGTAAATACCTATTATATTGGTAAATTATTAAATTCTAAAAACCCTGAAGAAGTAAAGGTTGCTAACGGAGTTAAAATATTTTTTCCAAATCAAAATACTAACGGAACACATATTAATGTAAGTGGAGCAGGAGTAGCAAAATATGCACCTAACAAAGCAAATGCTATTAAGTTTATTGAATTTTTAGTAAGTAAAAAATCGCAAGAAGTATTTGCTAAAGCTAATTATGAATATCCTGTGAATAAAGAAGTAGTTGCTTCGGATTTATTAAAATCATGGGGAACTTTTAAAGAAGATACTTTATCATTAACTAAATTAGGTGAGAATAATAAAAAAGCTGTTTTAGTTTTTGATAAAGCTCAATGGAAATAG
>JAJPGM_00460 Thiamine ABC transporter, permease component ThiP
GTGAAAAATACTTTTCAAACCATACGAAGAGATACAAACAAATGGTCAATATTTTTATTGATCATTGTTTTGTTTGTGGCAATACCTATACTGACTGTTTTTATTAATTTGTTTTATGGTCCTGGTGAAACTTGGAATCATTTAGTTGTTCATTTGTTACCAAACTATGTTCAGAATTCTGTTTTGTTAATTATCGGTACAGGTATTTTAACATTGATTTTTGGTGTTTCATCAGCTTGGATTGTTTCTCGATATCATATTCCGTTTAGAAAGCAATTGGAATGGTTATTAATTCTTCCATTAGCAATTCCGTCTTATATTACAGCATATACTTATGCAGGTTTTTTTGATTATGGCAGTATTATAGAAAATATATTTCATGTTAAAATTGATGTAATGAATCACGTAGGATTAATTTTTGTCCTAAGTATTTCATTGTATCCTTATGTATATGTTGCTTCAAGGTCTTTCTTTTTGAATCAATCAAATAATATAATTGAAGCATCAAAATTATTAGGTGCAGGAGAACGAAAAACATTTTTTAAATTGATTCTTCCTTTAGCACGTCCTGCGTTTATTGGCGGATTAATTTTAGTATTAATGGAAGTTTTAAATGATTATGGAGCAGCTAAATATTATGGAATAAGTACTTTTACAACTGGTATTTTTAGAGCGTGGTTTTCTTTGGAAGAACCAGAAACAGCTATTTATTTATCAGCAATTTTAGTAATTATAATATTTTTGTTAATCACTATTGAAAAATGGCAACGAAGAAAAATAGGCTATTTTAATGCGACAAAAAATCATCAGAAAGTAAAAAGAGAATTTATATCAACTAGATTAAAAATAATATTTTTTATAATTGCTTTTATACCTGTTTTATTTGGATTTTTAGTGCCTTTATTTCAGTTATTATATTGGGCATCCTTAACTTATAAAGAAGTTTTTACTTCTGAATTTTTAGTAATTTCTCTTCAAAGTTTTGGTATTGCAATGTTGTCGGCAATTTCTACGGTACTTTTTGCATTATTTTTAATATTTTTTTCAAAATGGAATCGATTATCTTGGATGAAATCAACAGCAAAAATAGGCGTTTTAGGATACGCAATTCCAGGAGCAGTAATTGCTGTAGGAGTTTTAATTCCAACCTTATCAATAGATAAATGGTTGGTTACTTTTATGAAAAATATATTTGATATAAAAATCGGATTTATTATCAACGGAACTATTATGGCATTGGTATACGCTTATCTTGTTCGTTTTTTGGCGGTGGCGTATAATCCTATTGAATCAAATAGTTTAAAGTTTGGAAAATCATTATCCGAAGCATCAAAAATTTTAGGTGCGAGTACGCTTAAAACATTTATTAAAATTGAATTTCCATTATTAAAACCAGCTATTTTAAGTGCATTTATCTTAGTTTTTGTCGATGTAATGAAGGAATTACCACTTACTTTAATTTTAAAACCATATCATATAAATACTTTGGCGGTTAAAGCTTACGAATATGCAGGCGATGAATTAATTGCAGAAGCATCATTGCCATCATTATTTATTATTTTAACAGGAATAATACCAATATTATTTTTAAATAGATTAATAGCGAAAGAAAATTAA
>JAJPGM_00465 ABC transporter
ATGAAGACTACATTATTAGAAGTAAAAGATGTTAAAAAAACATTTAATAAAGGAAAAGTAGTGGCGTTAAATAACGTTTCTTTTTCTTTATCAAAAGGAAAAATAATAGCTATCGTAGGAGAAAGTGGAAGCGGAAAAACAACTTTAATTCGCTTAATAACAGGTTTAGAAACTTTAGATTATGGAACTATACTAATCAAAGAAAAAACAGTTTCATCATCAGCAATTTTTGTAAAACCACAACTTAGAAATGTAGGAATGGTTTTTCAGGATTATGCTTTGTTTCCTCATTTTTCTGTTGCTGATAATATTGGTTACGGAATATCTAATTTATCAGATAAAAAAGATAGAATTAAAGAAGTTTTAACTTTAGTAGGTTTATCAGATAAAGAAAATAGTTATCCGCATGAACTTTCAGGAGGACAACAACAACGTGTTGCTTTGGCAAGAGCATTAGCACCAAAACCAGAGTTATTAATTTTAGATGAACCTTTTAGTAATTTAGATGTTATTTTAAGAAGTCAATTACGTAAAGATATTTTAGCTATTTTAAAAAAAACAAATACAACAGCAATTTTTGTAACGCATGATATTAAAGATGCACTTGAAGTTTCTGATGAAATAATTGTGTTAAAAAATGGCGTTGTTTTACAACAAGGAATAACAAAAGAAGTATATGAAAACCCTGAAGATGGTTACGTAAAATTATTGTTTGAAAATATATAA
>JAJPGM_00470 hypothetical protein
ATGAGTATTGGTGGTGGTTACACTATCAGATTAAACAATTATTTAAATTTAAAGCCTTCTACATTAATTACGATTGTGCAAGGAACTCCGTTAGTTTTTGATTTGAATACCACGTTAGAAATCAAAGAAAAATACAATGTAGGACTTTCTTATTCTTTAAATAATTCTGTTCAAATAAACGGAAAATTAAGTGCTACAAAATGGTTTGATTTAGGCTATGGATATAGTATGTACACCAACAAAATAAGTCCTTATCAAAACGGAACTCATGAAGTTTTTTGCCCTATTTAA
>JAJPGM_00475 hypothetical protein
ATGTTACTACGAAAAATATTATTTATAAGCGCATTAATACTTACTCTTTGTGTTTATTCTCAAAACAACGTAAATTATTCCTTATATAATTACAACTTAAACTTAATAAACCCTGCCTTTGCGGGGCAGGAAAATAAAACTTCTATTCTTATAAATTCTAAAACACAGTGGGCTGGAATACCTGATGCACCTAAAACAAGTACTATTTCTTTAAATATTCCGCTAAAAGAAAACATCGGAATTGCTTTAAATATTATTAATGATAAAATATTTATTTTTAATCAAACACAAATTTCTTTAGATGCTTCTTATAAATTAAAAGTTAGCGAAAATCATCAGGTATTATTTGGTATTAAAGCACAGGCAAATTTATATAGTGGTGAATTTAATACCATTAAGACAGAGGTAGAAAATGATGCTTTTTTTGCTGAATCTATTAATAATTTTAGCCCTAATTTTGCATTCGGTACTGCATTGATACATTTGAAAAATATTATGTACACGCAACAATAA
>JAJPGM_00480 Big-1 domain-containing protein
ATGTTATATAAAGCATCACAAATAAGTGCATCGGGAGCAATAAAAGGGCTTGCTTTTTTTGCTGATTGTAGATATAATAATTGTAATTTTGATACGGCTAAAAATCAAAAAATATATTTAAAAGAAGTTGATTTTTCTCAAATTGAAGATACATCAGCACCTGATTTATCAACTTTCACAAAAGTATATGATGGTGAAATAACTTGGAGAAGAGGAAGTACAATCGAAAATTCTAAAACACAAATTGTTTTTGCAAGTGAATTCAACTATACAGGTTCTAAAAATTTATTAGTTTATTTTAGTAATGAAAACGATAAACCTTTAGGAGGTTTTGGAGGTTGTGGAAGTTCTCCTTCTTTTTTATGGGATAACGCTGGAGAAAAAACTGTTCTTTCTGAAGTTTTTAAAAAAGGCGAAAAAACAGGAAATGGAAATTATAGCAAAGAACTACCTATTGTCCGATTCTATTTTGACGAAATAAATACTGAAGATTTTTCCGCTTCAGTACAAAAAACATTAATTACTGCTTCTCCTAAAAAAATTACAGCCAACGGTGTTTCTTCTAGTGTTATAACCGTTCAATTGTATAATGCAAATGGTGCTATTTTAAATTATGCAAATCAAAAAGTTGTATTAAATACTACTGCGGGTATTTTAGGAAGTGTTGTAGATAAAAATAACGGCTCTTATACCGCTTTTTTAACGAGTAGTGAATATGAAGAAACAGCTGTTATTTCTGGCATATTAAATGAAGTCAATATTATTGATACCGAAGAGGTTCAATTCATAAAAAAAGATAGTTCTGAATCAGAAACTGGAGGAAACCCTACTAACAATTCAAACCCAACCAACCTAGTACAAGGGTTTTCACCGAATAATGATGGTATAAATGATACTTGGAAAATTTTGCCAAATGTGCAAACAACATATCCTAATAATAGCTTATTTGTTTTTAACAGATTTGGCTATAAAGTATATGATGCGGCTCCTTATCAAAATAATTGGAATGGAGAATCTAACGGAAAAACAACCATTTCTAAAGATTCAAAACTTCCTGTAGGTTCGTATTATTTCATTTTTAACACTGGTAAAAACGAGCAAATTTTTAAAGGTTGGATACAAATAAATTATTAA
>JAJPGM_00485 hypothetical protein
ATGAAAAAAATAATTTTACTAATTTTATCTTTCTTATCAATAACAATCTATTCACAAGGGAATGAAATTACTATCGGTACACCAATGTGTGGTACTTCTATAACTAAAAAAGCTCCAGCTAATTATGATTATGTTCTAGAAAAAAAAATAGTTGGACTACCATGTTATATAAAGCATCACAAATAA
>JAJPGM_00490 hypothetical protein
ATGAAATCACTCTATATTATTCATTTTTTTTTATTAATATATCTGTGTAATATTAATAATGTAAAAAGTCAAAACACAGCTGATTTTTCAGTTTTCAATCATAGTTTAAATCTTATAAATCCTGCTTTTACTGGAAAAAACAATAAAATTCAAATAGCTTCAAATTATAAAAAAGTATGGGCTGGTATTGAAAATTCAATACATTCTAATATTATTTCGTTTAGTATGCCTACTCAAAAAGGTATTGCTATTGGTTTGTCTGTAATTACAGATAATTTTTATTTATTTAAAGAAACAAATATATCAGGAGATATTTCTTATAAAATTAAATTATACGCAACTCATGAACTATTATTTGGTTTAAAAGCCTCTGTAAAGTCCTTCGGAGCTAATTTAAATAATATTAAAACTTTTGAAAACAACGACCCCTTATTTACTAAAAATGAACAGCTAGTTTTACCTAATTTTTCTCTTGGCTTTGCAATTAGAAATGAACGTTATTTCGTTCATTTTTCAATGTTAGATATTTTAAAAGAACGAAAAAACAATACGGAAAAAGTAGCCACATCAAATAAGATGAGAACAAATTTTGGTGCGGGAATACATCATAAACTTACTGATTATTTAGGTGTAACGACCACTTCTTTATTTAGAGTAATACAAGGAGTACCGCTTTCTTTTGATATTAGTTCAATGCTTTCGATCAATAATAAATATGATGTTGGGCTTACCTATAGATATAACGCTGCTTTAATGGGTAATTTTCTTATAAAAACAACTGATTGGCTACAATTGGGTTACAGTTATGGAGCCCCTTTAAATGAAATAGCAAAATACAACAACGGTACACACGAATTTTTTATACGCATATACTTTAACAAGAAAACAAAGAACCCTTTTAAATGGAGATTAGGCTGTTTTTAA
>JAJPGM_00495 hypothetical protein
ATGGTTAAAAAAGTATTCTTTATTCTTTTAGTAATGTTACATTTTAGTACATCATATGCCGCAAATAAAATTTATACGATAAATGATTTAGATAAACATCAAAATAGTTTAACAGAAGTCACCATTTGTGAAGGAGAAAATTTAGCGCTTACTGCTCAGTTTTTTGAAGAAGCAACCTATAAATGGTTTACTTCTGATGAAAAAACAATCAATAATATTGATTTATTTCGTTCGAATATTTCCGTAGAAATGGCAGGAACGTATCTTTTAACAATCTATAATAATGGATGTAACGATACTGCTCAAATTAATGTTATTGTTATTCCTAAACCAAACGCAGGAATAAATGGTTCTTTAGATATCATAAAAGGTTTTACCCCTACCCAAGAAGAATTATTTGACGCTTTAGGCGGTAATCCTGAAGAAAATGGTGTTTGGACAAAGATAAAAAACACCTATACTTATACTGTAAATTCAAAAAACAAGTGTAGTAATATCGCTAAATCAACTGTAAATATTACTGAGAATATTCAGCTAACAAATGGTTTCTCTCCTAATAATGATTCTGTTAACGATACTTGGGTTATTCTTTCTGAAATTTCAATTAAATACCCAAACAACAAACTTTTGGTATTTAATCGACACGGAAATAAGGTGTACCAAGCCGCTCCATACAAAAATAATTGGGATGGTATTGCAAATTCTAACTTGATTATTAACAAAACCACCAAACTACCTATAGGCCCTTATTATTATGTATTAGAATTGAATAATACTAGCAATACTATGCTTAAAGGTTGGGTTTATATTAATTATTAA
>JAJPGM_00500 IG domain-containing protein
ATGATAAAAAAATTATTATCAACTACCGTATTATTATTCTGTTGCCTTACTATCTTAGGAAACAATATAGCTACATCTAAAACGACTGTAACCCCTCCTTCTTTACCCGAGATTACACTATGTGAAAATGAAAACTTAGAATTAACAGCAGAAGATGCTGGAACTGGAGCAACTTATGAATGGACTAAAGGAGTTGATGTAAAATCAAATATTAAAGATTTAATTATAAATAATGTTACTTTAGTTGATGCAGGAATATACACCTTAACTGTAACAAAAAATGGTTGTTCAAATACAGTTGATATTCTTGTAAAAATCAACGAAAACCCTGACACACCTATATTAGCCAATACAGCTGCTTCTTGTGCTGCTAACGGAACTAGTGAAATAACAAATTATGACGCTACTGTAACTTACCTTTTTACTCCTGTAGGACCTACCGTTAACGCTACTGGTGAAATTCAAAATATGACTTTTGGAACTTCATATACTGTAATAGCTGAAAAATTAACACGCCAATCTGATAACTCGGTCTCTTTTCAAAATGACGCAATGTTACCAACTCCTAACGTACCAACATTAAACGATACAGCTGCTTCTTGTGCTGCTGATGGTACTAATCAAATTGATAATTATGACGCTACCGTAACTTATGTTTTCACTCCTGTAGGACCTACTGTTAATACTAGTGGTGAAATTCAAAACATGGTTATTGGTACTTCATATACTGTAATAGCTCAAAAAGGTACTTGTGATTCTGGAAGTTCTATTACTTTTCAAAATGATGTGATGTTACCGACTCCTAAAGCAATTATTAAACTAAAATAA
>JAJPGM_00505 hypothetical protein
ATGAAGAAATTATTAATTTTATACATAATCGCATTAGTTACTATTTCTGTAAATGCACAAGAAGTGACCGTTGGGGCAGGAACCTGTGGTGGATCTATTACCTCAAATCTTCCTGTTAAATATGATGATGGTTCTTGGACTAGCGGAAAAAGTAACAGTTGGTCTTTGATGCTTTATAAAAAAAGTGAATTAAACAATATCAATGGAAACTTAACCCAATTAGGGTTTTATACAGATTGTGGAAGTACAAATTATTCAACAGTCAATAACCAAAGAATTTATATAAAAGAAACAAATATCTCTCAAATAACAAATGGAAATATCCCCGATCTTTCAACTTATACAAAAGTTTTTGATGGTGCTATTACTTGGCAAAAAAAATCAAGTTTTACCCCTAATATAATAACACTTACGAATCCTTTTACTTATTCAGGGACTAAAAATTTATTGATTTATTTTGAAAATGAATCAGGAAAAGGTGTTTCTATGTGGGGGAGTATCCCTTTTATATGGAATAATCAGGGTGCAAAAAGAACAGCAAGTACACCTTATAAATTGAGTAATAAAAACAGTTCTATAGGAGCTATTGATAAAGTATTGCCTGTTACGTATTTTAAATTTTCAACACCAAGCGCTCCTCCTGTAATTACAATGGAATTGGATCAAAATATCTGTAGAGGAAGTTCTTTTAGTTTTACAACTGTTGATATTACACCAATAAACCCGACACTTACATTAAAATGGATAACATCAGGTACTGGAACATTTAATAATAACACTATAAAAAACCCTAGTTACACGCCTAGTAATACAGATATAACAAATGGAGATGTAATACTAACATTAACCGCTACAAACCCTGATGGATCTAGTGATGCCAGTTTTACGCTTTCTATTTCTCCGCTTCCGAGCGCATCTATAAAAAAAATTAATTAA
>JAJPGM_00510 hypothetical protein
ATGTATAAAAATATAATACTAACACTGGTTTTAGTAGGAGCAATAACTGTAACCGTAAACGGACAAAAAAAAAAAACTGAGATGGTTAACAAATATTGA
>JAJPGM_00515 hypothetical protein
TTGAAAAATGAAGTTTTATCTTCTGAAATATTTAAAAATAAAGCTCTTTTAGACTATGTTTTAGTAAATATTGATTTTCCTCGTAGTAGAAGAAAATTAACAAAAGAACGCATTAATTATATAGAAAAAATAGCAGAAAAATATAATAATTCAGGTGCTTTTCCTTTTGTGGCAGTTTTAAATGATAAAGCAGAAATGGTAAAAGCTATTGATGGTTATAAAAGTGAAACAGCAGCATATTATATCGAAAATTATTTAAAATAA
>JAJPGM_00520 FAD:protein FMN transferase
ATGGGCGTTGATTTTGAATTTACCGTTGTTACTGAAACAAAAGAAAAATCTACTTTTTTTATTCAAGAAGCTATCAAGGAAACTGTGCGAATTGAAAACTTAATATCGTCTTGGAAAGCAACTTCTCAAACTTCAAAAATTACAAGAAATGCGGGAGTAAAACCTGTAAAAGTGAGTCGTGAATTGGTTGATTTAATCGCAAGAAGCAAAAGAATATCGGAATTAACAAATGGATGTTTTGATATCAGTTTTGCCTCGTTAGATAAATTGTGGTATTTCAATAAACCGATGAAAAAATTACCTGATAGCACGCTTGTTTTAAAATCAATAAAAAATATTAATTACAAAGATATTCGTATTGATAAAGAAAATAATACGGTGTTTTTAGTAAAAAAAGGAATGAAGATTGGTTTCGGATCTATTGGAAAAGGCTATGCGGCAGAAAAAGTAAAAGAAAAATTAAAAAAACTAGGCGTAAAAGCTGGTTTGGTAAATGCAGGAGGTGATTTGACAACTTGGGGAAATCATCCGATAACCGAAAAATGGGCTATAAAAATTGCAGATCCGAACAAAGTATTAAAAAGTATTGCTTCGTTTAATTTGTACAATAACGGGGTGGTAACTTCAGGTAATTATGCAAAATATATCGAATTTAATGGAATTAAGTATTCGCATATAATTCATCCTAAAACGGGTTGGCCAGTTAAAGGCTTAAAAAGCGTTACTGTTTTTTGTGAAAATACAGAGTTAGGAGACGCTTTAGCAACATCGGTTTACGTAATGGGAAAAGAAAAAGGATTAGCATTAATAAATCAACTAAAAGGTGTTGAATGTCTTTTAGTTACTAACAAGAATAATATATATACATCTACTAATTTAAAATTAAACTAA
>JAJPGM_00525 DUF4266 domain-containing protein
ATGATTAAAAAAACAGTTATGCTTTTACTTATTATTACAATTTTTTCAAATTGTGTAAGCGTAAAGCCATATCAAAAAATGTATTTAAATGATGAAGATATGGCTTTATCATCAAGAAAAATTGAACAATACGAAACAAGCTCTCAGAATTATAGAGAAGGAGTTGCAGGTGCTAACGGAGGAAAATCAGGTGGAGGATGTGGATGCAATTAA
>JAJPGM_00530 hypothetical protein
ATGTGGATGCAATTAAATACTAAATTAATCATTATTTTGTGTTTTATGTTAAGTGAGAATATGTTTTCGCAAAAAAAAATAAAACAATTAGATAAAGTTCAAGTAGATATTCTTTATAACTATTATGAACAAGATGGAAATAATGCGGCAGTAACTGGAGGTTTGGGTACCGAAAAGTTAGATAATAATGCCCCACAAATAACAGTTTCAATACCTGTAAATAAAACCGCTACTTTTGGAGCAACTTTTGGTTTAGATCATTATACATCAGCAAGTACAGCAAATATTGATAAATATGGTGCAACGACTTCGGCAAGTACAAGTTCAGCCGAAACAGTAAATTCAGATAATAATTTAGCGAGTGAAGATACTCGAAAATATATGTCATTAAATTTTAGTCGATTAATACCTGAAAACAATACAGCTGTTTCTGTTTTATATGGTTACTCTAAAGAGTTTGATGTTACTTCAAATTATGGTAAAATTACTTGGCAGAAAGATTCTAAAGACGGAAATAAGTTTTTAAGTATTAATGCAGGAATTTTTATCGATAAATGGCTTTTAATTTATCCTGGAGAAATTAGAGATAGAAAAGCAGGAGCAGCAACAGGAGGTACTGATTATGATTACGATGATGACGATTACGATGATGACGATGATGATGATGATGATGATGATGATGATGATGATGATGATGATGATGATGATGATGATGATGATGATGATCGTGCGGCTAACTTGAACTATAGTGCTAGGGATGACGACGATGAATATGTAGTTCCAACAACGAATGCTTTTAAAGGATATGATACGGATACTCGATTTACTTATAATATCGCAGCTACTTATGGAGGGAGTGTAAATAGCAGATTAAATGCGTCTGTAACAGCTGAGGTAATTATTCAGAAGGGAATTTTAAATACACCTTTTCATAGAGTTTATTTTAATGATGGCGTTACTATTGAAAATGAAAAAAATAAAAAAGTAGAAAGTGAAAATCTACCAAGATCAAGAATAAAAAAAGCACTTGGTTTTAGAGCTAATTATTTTATTAGTGATTTCTTAATTACACGTTTGTTTTACAGGTTCTATAGTGATGATTTTGGAGTAACAGGTAATACCTTTGAAATTGAAACACCTATAAAAATAGGAAGTGGATTAACATTATATCCTTTTTATCGTTTTCATACACAAACACAATCAAAATATTTTCAAGCTTGGGGAGAACATGATTTAGATGCTAAGTATTATACCTCAGATTATGATTTAGCGAAGTTTACGACAAATAAAGTAGGAATAGGAATGAAATTTTCACCAGTAAACGGTGTACTGAACTTTAAAATCAATAAGAAAAGAGAATTTCAGTTTAAATCGTTAGAATTCCGACTTTCTAGCTTTGAAAGATCTACAGGTTTAAAATCAACTTCTGTAACACTAAGTAATACGTTTACTTTTTAA
>JAJPGM_00535 hypothetical protein
ATGAAAAAAATAATATATATCGTTTTATGTCTATTATTAGCCGCTTGTACTAAATCAATAGATATAACGTACAACGAAGCTATTATTAATAATAATGATAGCGAAGTTGAAGAAACAAATAGTTTAGTAGGTATTTGGGATGGAGCAATGAATTGTTCAAATTGTTGTTCGAAAAAATACCGCTATACATTAACAATAACCAAACATTGA
>JAJPGM_00540 hypothetical protein
ATGAATCTTGATGGTAATAAATTAACTATTAATACGAATGATAAGCAAGAAATAGGTTCTGATCCTGGTTGTGGAAATTACTGTACTGAAAATACGTATGAACTTAATTTATCAGCCGATAAAAAGAAACTTGATGGGGTTTGGTTAAAATCAAATGAATGTACTGTGTCAGCTACATCAACCTCAATTAATCTTGAAAAACAGTAA
>JAJPGM_00545 hypothetical protein
ATGAAATTAAAAATAATTGTAATAATAAATTTGTTTCTTGTTTGTATATCAACAATAAACGCTCAGGAAAATAATACGCACAAAGGTTTATATACAACAATAGGTTATGAATTTGGTTTAACCGATGCTGTGATTCATAAAACAGCAATGCCGTTTACAGAAAGTACTATATCTAATAATTTTAATAATTCACTTTCGTTAACAGCAATTTATAAAACCGCGTTTAAAGCACAAGTTAAATTAGGATATATGGCTTCGTATGCAATGCTGACTATAAATGGGCTTAATGAAGGAAAGGAATTTACTGTAGATAATAATTATTTTATGCACACCGTTTCATTAGGAGCTGGGTATAATATTTCTTTAAAAAAAGATTTAGATATAACGATAGGTTTAGGTTCTTCTATTTCTTTTGTTACTGATACTAATTTTGAAGAAGAAAAAGGAGAATCCGATGATAAAATTATAGCAACTAATAATTCTATCAACCCAGGGAATGTGTATATAATACCTGAGTTATCATTTACAAAGTATTTTAAAAAAAAGAATATGATAACCTTAGGTGCAAAGTATTATTTGTCGGGCAATGATTATTTTTTAGAAGGAAGTGTTCAGAATATTAAAAATTCAGTAAAAACAAATCAAGTGAATTTTTCTACTCAAAACGATCAAATAGCGGTATATATCAGTTATGGTTTTAACCTAAAAAATATCTTCTAA
>JAJPGM_00550 hypothetical protein
ATGTATGCTTTATTAGAAGATGTTAAAAGTTATAAAATAGGGCAACCTGCAGGAATTGAAAAAACAAGCGTTTCTGACAGAACTCTTTTACAAGCTCAAAAAAGTGAATATTCATTAGTACTTATTCAGAATAATATCGAAAGTATAAAAAACATCTATTTTGGTAACGAAAATGGTATCGATGATTTTGTTAGTTCAATTACTAAAAATGAAACACTAAACAACAAAATTAAAATACAATTTGAAACTATTGAGAATACCATATCAGCATTTGGAAATAGTTCTTTAAAAGAAGCTATTATTAATGATAAAGCGAATGTTAAAAAACTATATAACGAAGTAAAACAATTATTAGTTTTAATCAAAACAGACGTAGCAAGTGTTTTATCTGTAACCATTACCTTTACAGATAATGACGGAGACTAA
>JAJPGM_00555 hypothetical protein
ATGATTAAAAAAACAATAATTATAACAATAACATCCCTCCTATTTTTATCTTGTAATAATGATTCGGAGACTGTTTCTTCTTTCGATATTCAAAAGCTTCGTTCAGATATTATAACAAATACAGAAACATCTATTACCAATAATTTTATCAAAAGTATTGATGATTTAAATAATTCGATACAAATATTTACTACGAATCCAAATGAAAGCAATCTTCTACTAGCTAAAAACACTTGGAAAACAGCGGCTAAAAACTATTCTTTAATTCAAGTTTTAAATATTGGAGAAATTAAAACTTCTTACATACAAACTTCTTTTTTAGCTGGGTAG
>JAJPGM_00560 Cytochrome c domain-containing protein
ATGAATAAAGTATTTTTTTATGCTATAGTAACACTTCTTTTATTTTCTTGTAATAAAAAAGAAGAATACACTTCTCTATATAATTATGAAAATGGGGAAGAACTATCCGCAGGGAAATTAACAACAACAATACTAGGTGTCAATGCTTTTGATCAAAAAGTACCTGGATTATCACAACTAGATGGGCGTTCTTTTTTTGTAGGAAATTCTTTATTTCGTCAAAATTGGGTAAGCTCACCAGCCTCTACTACTGCAAGAGATGGTTTAGGACCTACATTTAACGCAAGAGCATGTAGTTCTTGTCACAACAAAGATGGTAGAGGGAAGCCTTTAGAAACAGGTCAAAAATTTTCTGCTGGTTTTTTAATGAGAATAAGCACTTCAGGAATAGGCGCTCATGGAGGTCCTAAAACACTAACTAATTATGGAGGGCAAATACAAGAACACGCTAATTTAGGAGTATCATATGAAGCTAAAGTTTCTGTTACTTTTAAAACAATTAAAGGCACTTTTACTGATGGAGAATCATACGAATTAAAAGAACCAATTTACACTATTTCTGATGAACAATTTGGCTCTTTACAAAACGCTTTAACTTCACCAAGAGTAGGACAACAAGTTATCGGTTTAGGGCTTGTAGATGCTATTTCAAACAATGATATTTTAGCGAACGCTGATGAATTTGATGCCGATAATGATGGCATTTCAGGAAAAGCAAATTATGTTTGGGATGTTGTTAAAAATCAAACTGTTTTAGGTCGTTTTGGTTGGAAAGCTAATCAACCTAATTTAAAACAACAAGTGGCAGGTGCTTTTAGTGGAGACATGGGGTTAACAACTTCTTTATTTCCTGATGAAAATTGCCCATCACCTCAACAAGATTGCCAAAAATTCCCTAATGGTGGTTTACCTGAAGTTACTGATGAAGCTTTAACTGATATAATGATTTATTCCTCTTCTTTATCAGTGCCTATTAGACGAAACTTTAAAGATGAAAATGTTTTGAAAGGAAAGCAAATTTTTAAAGATATGAAATGTAACAGCTGTCATACAGAAGTATTTACAACTTCGAATAATTATCCTGCAAACAAAACATTAGAAAACGTTACAATTAGACCTTATTCCGATTTTTTATTACACGACATGGGTGATGCCTTAGCTGATAACAGACCCGATTTTAAAGCCACAGGTAAAGAGTGGAGAACACAGCCTTTATGGGGTGTCGGTTTAATTGATGAAGTAAATAATCATACTTTTTTATTACATGATGGTAGAGCTCGTAATATTGAAGAAGCTATTTTATGGCATGGCGGAGAAAGTGAAGCATCAAAAGAAGCATATAAAAATTTAACAAAAGAAGATAGAACAGCCGTTTTAGGCTTTATAAACTCATTATAA
>JAJPGM_00565 Peptidase-M75 domain-containing protein
ATGAAAAAAGTACTAGGATTATCATTATTACTAACATCAGCATTTTTTATGAGTTGTTCTGATGACGACCCAATTGTTATTAGCCCAGAAACAGTAATTGAAAACGCTAAAACTACATTTGTATCAAATTATGTAAATATCGTAGAGGCTAACTACAATGATGCCTTAGCTAAAACAAAAGATTTACAAACAGCTATTAATGCTTTTGTAGCAGCACCTGATGCAGCTAAATTAGCAACCGCTAAACAATCTTGGTTAGATGCTCGTGAGCCTTACGGACAAACAGAAGCATACCGTTTTTATGATGGTCCTATTGATGGAGCTGACTTTGGAGAAATAGAAGGTAATATTAATGCATGGCCTTTAGATGAAGCCTTAATTGATTATGTTGCTGATGGTACAGGAGGACAAGAAGCTTCTGATAATAGACAAAATATAGTTAATAACATTACTGAATACCCTAATTTTACCAAAGAAATATTAAGAAATCTTTCTGGATATAGTGAAAATGAATCAAATGTAACCATGGGATATCATGCTATTGAGTTTTTATTATGGGGACAAGATGCTACTGCTCCTTCAGCTAAATTAGCTGGACAAAGACCTTTTACTGATTTTACAACGAAAGAAAATTCAGAGAGAAGAAAACAATATTTAAAATTAGCTACAGAAATTTTAGTTGAAGACTTAGAAGCTGTAACTAAACAATGGAAATCAGGAGCTCAATATAGAACTGAATTTTTAGCATTATCTAAAAATGATGCTATTGATAAAATTTTAACAGGTGCTGCTAAATTAAGTAACGGAGAATTATCAGGAGAAAGAATGGTTACTGCTGTTGTTAATCAAGATCAAGAAGATGAACATTCTTGTTTTTCTGATAACACACATAGAGATATTTATTTAAACGCAAAATCTATTAATAACATTATTAACGGTAGCTATACTAAAGTAGATGGAACTAAAATTTCAGGAACTTCTTTATTAGAAGTATTAACTTTAGTAAATGCAGCTGAAGCGGTAACTTTAACAACCACAGCAACTACTGTTATGGCTAAAGTAAAAGTTATTTCTGATGCTAAATTCTTTGATTATCAAATTATAGGAGAAACTAAAGATAACAACAACAAACCTGTAATGAGTGCTGTTACTTCTTTAGAAAAACAAGGAATAGAATTAGCACAAGCTGGTAAAACTATTACTGGAAACAACATCGATTCAGAAGTATAA
>JAJPGM_00570 Inosine-5'-monophosphate dehydrogenase
TTGCATACGCAAGCTCACCAATCAAAATTTATAGGCGAAGGTTTAACATACGATGATGTTTTACTAGTACCAGCTTACTCTGAAGTACTTCCAAGAGAAGTTTCTATTAAAACAAAATTTACTAAAAATATAACTATAAATGTACCAATAGTTTCTGCTGCTATGGATACAGTTACCGAATCTGCAATGGCAATAGCTATGGCAAGAGAAGGTGGTATTGGTGTATTACATAAAAATATGACGATTGAGCAACAGGCTCAAGAGGTTCGTAAAGTAAAACGTGCAGAATCAGGAATGATTATTGACCCATTAACTTTACCATTAACAGCAACAGTTTTAGATGCTAAAATGTTAATGAAAGAAAATGGTATTGGCGGAATTCCTATTGTTGATGCTCTTGGTGTTTTAAAAGGAATTGTAACTAATAGAGATTTACGTTTCGAACATAAAAATGATCGTCCGATTGTTGAGGTAATGACTAAAGATAATTTAGTAACTGCAGCAGTAGGAACTTCATTAAAATCGGCAGAAAGTATTTTACAAGAAAAGAAAATTGAAAAATTATTAATTGTTGATGATGCTTATAAGCTTTCAGGATTAATTACTTTCAGAGATATAACTAAGGTTACTCAAAAGCCAATTGCAAATAAAGATACTTACGGACGTTTACGTGTTGCAGCTGCATTAGGTGTTACTGCAGATGCTGTTGATAGAGCAGAAGCTTTAGTAAAAGCAGGAGTTGATGCCGTTATTATTGATACAGCACACGGACATACTAAAGGTGTGGTAACAGTGTTAAAACAAGTAAAAGCTAAATTTCCTGAATTAGATGTTATTGTAGGTAACATCGCTACTCCAGAAGCAGCTAAATATTTAGTTGAAGCAGGTGCAGATGCAGTAAAAGTAGGTATAGGACCAGGTTCTATATGTACAACTCGTGTTGTTGCAGGTGTAGGTTCTCCTCAGTTTTCAGCAGTTTTAGAAGTTGCTGCAGCTATTAAAGGATCTGGAGTTCCAGTAATTGCTGATGGTGGTATTCGTTATACAGGTGATATTCCTAAGGCTATTGCCGCAGGTGCAGATTGTGTTATGTTAGGATCGTTATTAGCAGGGACTAAAGAATCACCAGGAGAAACTATTATTTACGAAGGACGTAAGTTTAAATCGTATCGTGGAATGGGATCTGTTGAAGCAATGAAGCAAGGTTCTAAAGACCGTTATTTTCAAGATGTTGAAGATGATATTAAAAAATTAGTTCCAGAAGGTATTGTAGGTCGTGTACCTTATAAAGGTGATTTAGAAGAGAGTATTCACCAATTTGTAGGGGGATTACGTGCTGGTATGGGATACTGTGGTTCTAAAGATATCGAAACATTAAAAGAAACTGGTAAATTTGTACGTATTACAGCAAGTGGAATAAACGAAAGTCATCCACATGATGTTGCTATTACTAAAGAATCACCAAATTATAGTAGAAGGTAA
>JAJPGM_00575 hypothetical protein
ATGTTAAATACGGAAAACCGTATAGAATCTATTAATGGAAGTATTATTTTTGACCCGAAAAAAAGAAGAGTTTTAGTATTGGTTAAAATTAAAAATAACTATGTTTCAAAAAGTATTAATAGCAGAAGATACTGA
>JAJPGM_00580 Glycine--tRNA ligase
ATGTTTCAAAAAGTATTAATAGCAGAAGATACTGACTTTATATTAAGTGGTATAAAATCAGCTTTACAGAGTTTAAAAATCCCGATAATAGAATATGCAAGGTCTTGTGATGATGCTTTTTTAAAATTAGAAAGTGCTTGTTCTAAAGGAGAACCATTTGATTTATTAGTAAGTGATTTATCTTTTATAGAAAACCCAAATATTGAAAAGTTACATTCAGGAGAAGATTTAATCGCTAAAGCTAAAAAATTACAAAAATCATTAAAAACAATTGTTTTTTCGGTAGAAGAGAAGCCTTATCGAATTCAGCAGTTGTGTAATGTGTTAAGAGTTGATGCCTTTGTTTGTAAATCTGTAAATGGAGAAGCAGAATTAAAAAAAGCAGTACAATTAGTATTTGACGAATCTTTCTTTATTTCACCTAAATTAGGAAATGTTTTAATAGAAAAAGATATATTTAAAGTAACAGCTTATGATTTAACTATTTTAAAATATTTAGCAGATGGATTAGATCAGAAAGAAATATGTGGAACTTTAAGAACTAATAAAGTAAAACCTAACAGTATTAGTTCTGTTGAAAAGAGATTAAAACAACTTAAAGAAAAATTTAACGCAAATAATCCAACACAATTAGTTGCAGTTACTAAAGATTTTGGATTGATTTAA
>JAJPGM_00585 hypothetical protein
ATGATGAAAATTAAAAAAGAAAAAGAGGAAGAAAGTGACTGGGCTTATTCTGAAAAAAATCAAAAAAAAATTCATATTTCAGAGGCTGAAAGTGGTTTAAAAGATTATCGTTGTATCGGTTGTAATGCTCGGATGATTGCCAATATTCAACATAAAAATTTACATTGGAAATCTTATTTTAGACACCACGCATCAAATGTGACTAAAGAAAAACCTGAATGTGTTAAAGCGAGTAGAGTTTATCGAGAAATAATTGCAAAAACGATTATTAATAGATTAAAATATGTTGTTACTCCTGCATTATATAAATTCCCTCCAGGAAAAGAAGAAGACTTGCTTCCGATGTTAATTCAAGAAAAAGAAACAATTAAAGCTTCCTACACAAAAGCCGAATTAACTTTTTATGAAAATAAAAATGGAATTGTTAAATGGGGGAAAAATATAGATGTAGCGATAGAAGATAGAGAATTGTTAATACGCCCTGATGTAACTTTTTTTAATAAAGAAGATAAACCTATCTTACTTGTAGAATTTATAGTTACAAATAAAATTACTTCCGAAAAATATATAAAATTATCCCGTATAGGAATAAATACCGTACAAATAAAAATACCAACGAAATCAGAAGCTGAAATAGAAAAAGCATTACAATCATCAAGAAATTATAAATGGGTTTACAATGAAAAAGAAGCAAACACCAAATACATACCAGTTTCCAGAGGAAATACAGAAAATTTACCACAAATTAATGAGAACGAAAGAATCTTTTTCGAAGAATCTTTCAAATGCAGACAGTCAGAGATTAATGAACTCATACGTAGCATTAAAAAATGTTTACGATCGAAACAATATAGCGGAATTGAATACCAACTTAACAAACAAATACAACAAGTTGAGAGAAATTCAGAAAGAGAAAGACAAGAATTGGGAGACTTGGAAAAACTCCATGGAACAGAAGCACAAGCAAGAAATTCAGGAGCAGAAGATAAGGAGAGAGAAAGATACAGAGACTTGGAGGATAGATATTTTAAAAAAGGTGAATATCTTGAAAGAAGTATCAATATCGAAAGAGGAAATGAATCAATTAGAAGACAGGTTGAAAACGCTATCAAAGGAGAAAAACACAAAATTAGAGGAATTAGAGAATCTACAGAAGACTTCCGAAATAGAGAACTCTTTGAGACTGAAAAAATTGAACAAGAAATACAAGAAGCTGAAAGTACCATTGAATTTGATGTTGAATCAACAATTGAAGAAAATAGATTACTTGAAGAAGAAGAAAGGTATTTACAGGAGTCAGTTTTCAGAGAGTTTAGTGGATGTATCGAATCAGAAGAATTTGAAATTAAAAATATTGAACAAGAAGAAAACCGATTTGAAAATGACGTTAGAAAACAATTTGATATTGACGTTGAAAAAAGTCCCGAAAAACTTACCAGAAGAACTAGAGGTTTATTGGAAGCAAGAAGATTTTTCAGCATTTACTCAGATTTTAAATGTAAAGAAAAAAGCTATAGAGAAGCACGAGAATTATTTAACAAAGGAACTTGGAAAGAAAGGTAA
>JAJPGM_00590 DNA topoisomerase (ATP-hydrolyzing)
ATGACTCAAGAAACAAAATATACCGAAGATAATATCCGTTCGCTAGATTGGAAAGAACACATTCGTATGCGTCCAGGAATGTATATCGGTAAACTAGGTGATGGTTCATCGGCTGATGATGGAATTTATATTTTGGTTAAAGAGGTTTTAGACAACTCTATTGATGAATATGTAATGGGTGCTGGTAGAACTATCGAAATTTCTATTCAGGGTAATAAAGTGATTGTTAGAGATTACGGTCGTGGTATCCCTTTAGGAAAAGTTGTCGATGTTGTTTCTAAAATGAATACAGGTGGAAAGTACGACTCTAAGGCGTTTAAAAAATCAGTAGGTTTAAACGGAGTAGGTACAAAAGCCGTAAATGCACTTTCTTCTTTTTTTAGAGTAGAATCATCAAGAGATGGAAAATCTGCCGCTGCTGAGTTTGAACAAGGTTATTTAATCAATCAAGAGTTTTTAGAGCAAACATCACGAAGAAAAGGAACAAAAGTATCTTTTATTCCCGATGAAATAATCTTTAAAAAATATAAGTATAGAAACGAATATGTTTCTAAAATGCTTAAAAACTACGTTTATCTAAATGTTGGATTAACAATTGTTTTTAATGGAGAAAAATTTTTATCAAAAAATGGATTAAAAGATTTATTAGAAGAAAACAACAATCAAGAAGATATGTTGTATCCTATAATTCATTTAAAAGGTGATGATATTGAAGTAGCAATTACACATAGTAAAACACAATATTCCGAAGAATATCATTCATTTGTAAATGGGCAACATACTACACAAGGTGGTACGCATCAGGCTGCATTCAGAGAAGCAATTGTAAAAACTATTCGAGATTTTTATGGAAAATCTTTTGAAGCTTCAGATATTCGAAAATCGATAATATCAGCAATTGCCATTAAAGTAATGGAACCTGTTTTTGAAAGTCAAACCAAAACAAAGTTAGGTTCAACTGAAATGGGTGATGATTTGCCAACGGTTAGAACCTATATTAATGATTTTATCAAAACAAAACTTGATAATTTTTTACATAAAAATGTAGAAATCGCTGATAAGTTACAACGTAAAATTATACAAGCAGAAAAAGAACGTAAAGAACTTTCTGGAATTAGAAAGTTAGCAAAAGATAGAGCTAAAAAATCTAACTTACACAATAAGAAATTACGAGATTGTAGAGTTCATTTAGGTGATACTCAAAAGGAAGCTTATTTAGAGTCTACTTTATTTATTACAGAGGGAGATTCTGCATCGGGTTCTATTACAAAATCTAGAAACGTAAATACTCAAGCCGTTTTTAGTTTAAAAGGGAAACCTTTAAATTCTTACGGATTAAGTAAGAAAATTGTATATGAAAACGAGGAGTTTAATTTATTACAAGCAGCTTTAAATATAGAAGACGGTTTAGAAGATTTACGTTATAATAATATTGTAATTGCTACGGACGCCGATGTTGATGGAATGCATATTCGTTTATTATTGATAACATTTTTCTTGCAATTTTTTCCAGAAGTTATTAAAGAAGGACATTTATATATTTTAGAAACGCCATTATTTAGAGTTCGAAATAAAAAAGAAACTTACTATTGTTACTCTGAAGAAGAGAAAAAAGAAGCTATAAAAAAATTAAGAGGAAAACCAGAAATTACCCGATTTAAAGGACTTGGTGAAATTTCTCCAGATGAATTTGTACATTTTATTGGTGATGATATCCGTTTAGACCCTATTATGTTAGATAAAGAAATGTCTATAGAAAGCGTGTTAGAATTCTATATGGGGAAAAATACACCAAACAGGCAAAAATTTATTATTGAAAACTTAAAAGTAGAATTAGATGCTGTTGATGATGAAGATTAA
>JAJPGM_00595 DNA topoisomerase (ATP-hydrolyzing)
ATGAGTGAACAAATAAATGAACACGAACACGAAGAAGAATTAAATAATACTAACCAACCAATTGAAAATACAGAAACTATTACCAAGGTAACAGGAATGTATAAAGAATGGTTTTTAGATTACGCTTCGTATGTAATTTTAGAAAGAGCAGTTCCGTCATTAGAAGATGGGTTAAAACCCGTACAACGTAGAATAATGCATTCTATGAAAGATTTAGATGATGGACGTTACAATAAAGTAGCAAATATTGTTGGGCATACGATGCAGTATCACCCGCGTGGTGATGCTTCAATTGCAGATGCTATGGTGCAAATTGGTCAGAAAGAATTACTGATTGATATGCAAGGTAACTGGGGTAATATTTTAACAGGAGACCGTGCAGCAGCTTCTCGTTATATAGAAGCACGTTTATCTAAATTTGCTTTAGACGTGGTTTTTAATCCTAAGACTACTGAATGGAAAAAATCGTACGATGGTAGAAGAAATGAACCAATAGATTTACCTGTAAAATTCCCTTTATTATTAGCGCAAGGAGCAGAGGGGATTGCCGTAGGTTTATCAACTAAAATATTGCCACATAATTTTAATGAATTGATAGCGGCATCTATCAAATATTTAAGAGGAAGAAGTTTTACTATTTATCCAGATTTTTTAACAGGAGGAGTAGCTGATTTTACCAATTATAATGATGGTAAACGTGGAGGGAAAGTACGTGTACGTGCAAATATTTCTCAACTAGATAAAAAAACATTAGTTATCACTGAAATTCCTTTCGGTACAACTACAACATCTTTAATTGATAGTATTTTAAAAGCCAATGATAAGGGTAAAATAAAAATACGTAAAATTGAAGATAATACTGCCGCAGCCGTAGAAATATTAGTGCATTTGCCTACAGGAATATCTCCTGATAAAACAATTGATGCTTTATATGCTTTTACAAATTGTGAAAATTCAATTTCTCCGCTGTCTTGTACAATTGAAGATAACAAACCTGTATTTATAGGTGTTTCTGAAATGTTAAAACACTCTACTGATTTAACAGTAAAGTTATTAAAAAGTGAATTAGAAATTCAATTAAATGAGTTAGAAGAACAATGGCATTTTGCTTCTTTAGAAAGAATTTTTATTGAAAATAGAATTTATCGTGATATTGAAGAGCAAGAAACATGGCAAGCTGTAATTAAAGCTATTGATAAAGGTTTAGTAGGACACATTGAGCACCTAAAAAGAGAAATAACAGTAGAAGATATTACCCGCTTAACAGAAATTCGAATTAAGAAAATTTCAAAATTCGATATAGATAAAGCAAAACAATATATTGAAGGCTTAGAGGATAAAATAGCAGAAGTTAAACATCATTTAGATAACTTAATTACATTTGCTATAGACTATTTTAAAGGCTTAAAAACCAAGTATGGTAAAGGGCATGAGCGCAAAACTGAAATTAAAATTTTTGATGATATTGTAGCTACAAAAGTAGTAATGCGAAACACAAAACTATATGTAAATATAGAAGAGGGATTTGTAGGAACTTCATTAAAAAAAGATAAATATGTTGATGATTGTGCTGATATAGATGATATAATTATCTTTAAAGATAACGGTACAATGATGGTTACAAAAGTAGCTTCTAAAACTTTTGTAGGTAAAGGAATTATCCATATTGCAATCTTTAAGAAAAAAGATAAGCGTACTGTATATAATATGATGTATAGAGATGGTTCTAGAGGGGTAAATTATATGAAACGTTTTAATGTAATAAGTGTAACTCGTGATAAAGAATATGATTTAACTACAGGGGCTAAAGGTTCAAAATTATTATATTTTAGTGTAAATCCTAACGGAGAAGCTGAGGTAGTTACAGTTAATTTACGTCCTGTTGCAGGAGTAACAAAATTAAAATGGGATGTTAATTTTGCAGAATTAGCAGTTAAAGGACGTGCTATTCGAGGAAATCAAGTTACAAAATATAGTATTAGAAAAGTAGAATTTAAAACAGCAGGTGTTTCTACTTTAAAACCTCGTAAAATTTGGTTTGATGATACTGTTCAGCGTTTAAATGTTGATGGAAGAGGTGATTTATTAGGAGAGTTTAGAGCTGAAGATAAAATTTTAATTGCTACACAATCAGGTAAAATAAAAGCAGTATCACCAAGTTTATCAATGCATTTTGAAAGTGATATGATTGTTTTAGAAAAATGGAAGCCTAACAAACCTATTTCGGCAATTTATTTTGATGCAGAAAAAGAACGTTATTATGTAAAACGTTTTTTAATTGAAGCAGTAGATAAAGAAGAAACCTTTATTGCTGATACCGAAAAATCAAAATTAGAAATTTTATCTACAGATTATCGTCCTGTAGCTGAGGTTATATTTTCAAAGCGTAGTTTAGAAAACCTTAAAGTTAATTTTGAAGAGTTTATAGCTATAAAAGGTATTAAAGCACAAGGGAATCAATTAACAACCGATAAAATACGTATTGTTAATTTATTAGAATCTTTGCCTTACGAGGAGTCAATACTTTTAACAGAGGAAGAGGTTAAAGATGAGGAAGTTATAGATGATATTCTACCTCTAGAAGTTGAGGTTGTAGCGCCTAAGGAGTTTGAACAAACAAAAGAAGATAAAGCTAAGAAAGCATTAGAGCGTGCACTTCAAAAAAAGAAAAAGAACACAGAAGAAGATGATAGTCAAACAGCATTATTTTAA
>JAJPGM_00600 hypothetical protein
ATGAATGAATTATTAACATATCGTTTTAATTTAGATTCTTTTTTAGGGATTTTGGGATATATATTAGTAGTCGTATTTATTTCATGGTTGTTATCTAGAGTGATACGTTATATTATTGTTCAAATTATAAAGCGTAGAAAAACATCTCCTTATGGAGGAACCAGTATTTTGTTTTTTAGAAATTCTGTAAAATTTTTTATAGGTTTTTTTGGAATTACTTATATTATTACAACAGTACCTGCTTTTAGTAGTAAAGCTTCGTTAATTTTTTCTGGAGCAGGTATTTTAGCCGCTATTATTGGTTTTGCGGCACAAGCAGCATTGTCTAATTTAATCGCAGGAGCTTTTATTGTTCTTTTTCGTCCGTTTAGAGTGGGTGATTATATAAAACTTGATGATACTAGAGTTGGTATTGTTGAAGATATAACCTTACGACATACAGTTATTAACAATTTTGAAAATAAACGATTAATTATACCAAACTCGGTAATAAGTACCGATTCAGTATTAAATCATACGATTGAAGATTCTCATGTTCTTAGTTTTAATAACTTTAAACTAGGGATAAAAGCAGATATTGATTTAGCAAGGCAAATTATACAAGAAGAAGCTATTAAATTACCGACTGTTATTGATTTTAGAACTCCTGAACAGGTAATAGCAGATGTTAAACAAGTAGATGTTCGTGTAATTGATGTACATACAGATCATATACATATGCGTGCCTATGTTTGGTTAAACGAACCATTTCAAGAATTTAAAACAAAATGTTCTTTAAAAGAAGCGGTACATAAACGTTTTTTAGTAGAAGGAGTGGCTTTACCAATTCCTATTTATAAAATTTTGAAGGTTTAA
>JAJPGM_00605 Fur family ferric uptake transcriptional regulator
ATGGGCATTATCAGAAAAACAAAATCAGTAAATATATTACTTGATGAATTTAGTAAAAACTCAAGTGCAATATCAGTTATTATTCTAATTGAACGTCTTAGTTTAAAAATGAATAAAACTACTATATATCGAATTTTAGACAAATTAGAAGACGATGGTGTTTTACATTCTTTTCTTGGGAAAAATGGAAATAAGTGGTATGCAAAATGTAATGATTGTTCAAATACAAAACATCATGATACTCACCCACATTTTCAATGTTCTGATTGTGGAAAGGTAGATTGTTTATCAACAAATGTTCTTATACCTAATATTCCTAATCGTAAAGTTGATACATCTCAAATATTAATTCAAGGAAAATGTGAAGAATGTTTTAGTTAA
>JAJPGM_00610 hypothetical protein
TTGTATATAGTTGAAGCTAAGTTGTATTATGCTCTCTGTTGCTCCTGGAGAAATTTTTTGTTTACTGAAGTAAATACACAATATAAATTTAGTGATATAGCTTCATTATCTAGAAAAGAGATTTCGGTTGAAAATATAGTAATAGCTCAATATGAATTGATGAAAAAATCATATACTTTTGAAGTTGTAGTAGATGGTGAGAAAGTTATTTATTCCGTTAAAGGAAACGATTGGAAAGCTTTCTTTAAAGAGTTAGAAGATTCTGGTCATTTTAATGGTTTTCAATCTCATCACGTATTTGTAGTGGATGCATTAAAGAAGTCAGAAGGTTATAGAAAATGGTATGATAAAATGGTATGA
>JAJPGM_00615 hypothetical protein
ATGATAAAATGGTATGATAAAATTGGGCATACTGTTATGGATATAAATGGAAAACATCACGATGGTTTATTAAATCTTATAATGTTAGAGGACTATACCAAACCTAAAGGAATTATAGCTGCAAGAGGGGTACACGCAAACCATAAAAAATATAATAAAGCTTTAATTGATTTTTTTGATGAAAGATGGGAAAAGCATTTGATAACTAAAAATGGCAATGAAGCTGGAGCTATTGATTTATTTGACGATGAAATTTTAAAAGTTCAAGAAGGGATACAAAAATTATTACTAGAAAAATCTGTTATCGGTTATAAAGATGTATCAGGAAAATGGATACGCACAAAAGTAGATGATTTAATAAATGAAGATGTATTATTACAAATGATAAAATAA
>JAJPGM_00620 hypothetical protein
ATGAAATTTTTTGAATTTAAGAATAAAGTTTTTCAATGGACAATTAATATTAATCAAGAGGATTATGGAAAGGTAATAGCTCCTATGAATGATAATATTTGGTTAGCGAAAGAAAGTTTACCAATAAAAATGAGAATGATAGATGCTTATGAAGACATTGATTTATGGGAAGGGGAAACCCCTTTTGTAGATGTATTAGGTTGGTGA
>JAJPGM_00625 hypothetical protein
TTGCCAGAGCATCGTTTTTATCCGATATCATTGCATTGTAAAGAGTTAAAACAAAGCAATAGTGATTATTTTTTATTTCATTTTTTAGTTAAATATCCAACTGTAGGAGATGATATTATAGATTATTCTAAATGTACTTTTGTAGAAATAACTCAAAATTCAGAAGGAAAAAATATACCTATAAAGATTCACCCTGAGGGTTCTATATTATCATCAAGTGAAAGAATAGCTATAATAACTGGGAAAATTAAAATTTTAGGTTCATATAAGTGGAGTTATGGAGGTAAGGATATGATAAGTAGGAATAAATTAGAATTTAAAAATAAAGTATATAAATACGATTATGATGTATTGTGGGGGTTATCAGGGATATTGTATTTAAGTGAAGAAATAAAAAATGAATTAGAAACTGTTGGTATTACTAATGGATATTTTTTTCCTTTAAAAGAAAATATGATACGATCATTTGAATATGAGTAA
>JAJPGM_00630 Type I restriction enzyme R Protein
ATGAAATTTACAGAAACAGCATTAGAAAAAGTTTTTATAGAATTGTTGGGAAATGAAGGAATCCCACATTTTTTAGGAAAAAATATTGAGCGTAAAGAAAATGAAGTTCTTATAAAATCGGATATTAAAACATATTTGCAAAAGCACTATAAAAGCGAAAATTTAACCGATAACGAAGTAAAAAGTGTTATCAGAAAGTTAGAAATTTTTAGTGCTTCCGATTTATATGAATCGAACAAACAAATTATGAAATTGGTTTGTAACGGTTTTCAATTAGAGCGTGAAGACCGTTCAAAAAAAGATTTATATATTCATTTAATAGATTATTCCGATTTAGATAATAACATCTATAAAATTGTAAATCAGTTAGAAATTTACGGTTACGAAAAACGTATTCCCGATGGTATTTTATACATCAATGGTTTGCCTTTGGTGGTTATGGAATTTAAATCTGCCATTCGTGAAAACGCAACTTTACATGATGCGTATGTACAATTAACAACACGCTACAAACGTGATATTCCTGAATTATTCAAATACAATGCTTTTTGTGTAATTAGCGATGGCGTAAATAGTAAAATGGGTTCATTTTTTGCAAATTATGAGTTTTATTATGCTTGGCGAAAAGTATTTGGTTTTGATAAAGAAGTCGATGGAATAAACTCTATGTACACCATGATACAAGGTTTATTTAATAAAAATAGATTGCGACAAGTAATTCATCATTTTATATATTTTCCTGATAGCAACAAGCACGAATTAAAAATTGTGTGTCGTTATCCGCAATATTATGCAGGAATAAAATTATTAGAAAATATAAAATTGCATCAAAAACCCGAAGGAGACGGAAAAGGTGGAACGTATTTCGGAGCAACTGGTTGCGGTAAAAGTTATACGATGCTGTTTTTAGCTAGATTGTTAATGCGAAGCCCACATTTTAAAAGTCCAACATTAATAATTATAACAGATAGAACCGATTTAGACGACCAATTATCAGCTCAATTTACCAATGCAAAAGATTTTATTGGAGATAATAATGTTATCAGTGTAGAAAGCCGAAAAGAACTTAAAAAGCTATTAAAAGGTCGAAAAAGTGGCGGTGTATTTTTAACAACTATTCATAAATTCACCGAAGATTTAGAACTATTAACCGATAGAACAAATGTTATTTGTATTTCTGATGAAGCACATAGAAGTCAAATAAATTTAGACCAAAAGATAAAAACTACTGAAAAAGGCGTAGAAAAAACCTATGGTTTTGCAAAATATTTACACGATTCTTTACCAAATGCAACTTATGTAGGTTTTACAGGAACGCCAATTGATGCAACTTTAAACGTTTTTGGCGATATTATAGATTCTTATACCATGACAGAATCTGAAAAAGATGAAATTACCGTGCGTATTGTTTATGAAGGTCGTGCAGCAAAAGTAGTTTTAGAAAATTCTAAACTTAAAGAAATTGAAGAATATTACAAACAATGTGCAGAACAAGGTGCAAACGATTATCAAATAGAAGAAAGTAAAAAAGTTTCTGCCAATATGAATGCCATTATTGGCGACCCTGATAGACTTAAAGCTATTGCTAAAGATTTTGTAAAGCATTACGAAACTCGAATAAAAGAAGGTGCTACAATTAAAGAAAAAGCTTTATTCGTTTGTAGCTCCAGACCTATTGCCTATAATTTATATGAAGAAATTATTGCTTTACGCCCTGAATGGACAGAAATAAAAGCATTTGAAAAAGGTTCTAATTTAACAGAAAAAGAAAAGAAGGAGCTAAAACCGATGGAACGCATTAAAATGATAATGACCAGAGGAAAAGATGATCCTAAAGAAATGTATAATTTACTAGGAACTAAAGAACATAGAAAAGAATTAGACAGGCAATTTAAAAACGAAAAATCTAATTTTAAAATCGCTATTGTTGTTGATATGTGGCTTACAGGTTTTGATGTTCCTTTTTTAGATACCATGTATATTGATAAACCTATTCAGCAACATAATTTAATACAAACTATTTCTAGGGTAAACAGAAAATACAAATCAAAAGAAAAAGGTTTAGTAGTCGATTATATTGGTTTTAAAAAGCAAATGAATTTAGCTTTAAAAAAATACTCTAAAATTGACGGTCAAAATTTTGAAGATATACAAGCATCCGTAGTAATTGTTAAAGACCAATTAGATTTATTAGCAAAACTATTTTATAAATTTGATGCTTCTGATTATTTTCATAAAACTGGATTAAAGCAACTAGAATGTTTAAATAAAGGAGCTGAATTTGTTCAATTAACAAAAAATATTGAAACTCGTTTTATGAATATTGTAAAACGTTTAAAAGCTGGTTATGATATTTGTTGCGGTTCAGATGAATTTACAGAAATACAAAAAGATACGATTCATTTTTATTTAGCCATTCGTTCGATTGTTTTTAAATTAACTAGAGGAAACGCTCCTGACACCGCACAAATGAATGCTAAAGTTAGCGAACTTATTAAAGAAGCATTAAAAAGTGATGGCGTAGAAGAAATTTTCAAACTAGGCGATGAAACACAAAATGAAATTGATATTTTTGATGAAGATTATTTAGCTAAAATCGAAAAAATAAAACTTCCGAATACTAAAATAAAACTATTACAGCAATTACTTTTAAAGGCTATTGATGAGCTAAAGAAAACCAATAAAATACAAGGAATAGATTTTTCTAAAAAATTTAAAACTATTGTTGATAAATATAACGAACGTAAAGAATCTGATATTTTACAAAGTAATGTTTTAGAAGATTTTACTGATGATATTATCGAACTTTATCATAATCTTAGAAAAGAGAAAAATTCTTTTTCAGAAATAGGAATAAATTTTGAAGAAAAAGCATTTTATGATATTTTAAAAACAATAGCACACAAATACGATTTTAATTATCCTGAAGAAAAATTAATACATTTAGCTAAAGAAGTAAAAAAAGTAGTTGATGACAAAGCTAAATACACCGATTGGAATCAACGAGATGATATTAAAGCAGAGTTAAAAGTTGATTTAATTATTCTTTTAGCAGAAAACGACTACCCTCCTATTACCAAAGATGAAGTATTTAAAGAGATTTTTGAACAAGCAGAGAATTTTAAGAAATATCAAATGGCATAA
>JAJPGM_00635 DUF262 domain-containing protein
ATGTCAAAATATTCCGTACACCAACAACCAGTAGAAACATTGTTAAGCTGGATAAAATCTGGTGAAATTGCAATTCCTGAAATACAACGTCCTTTTGTTTGGAAAAATGCCAAAGTTAGAGATTTAATAGACTCCTTATATAGAGGTTATCCTGTTGGATATATTATAACGTGGCGTAACCCCGATGTAAAACTAAAAAATGGTCAATTATCGGCAGGTAAAAAAGTATTAATTGATGGTCAGCAACGAATTACCGCCTTAACTGCTGCTGTAGTAGGACAACGAGTTTTAAATAAAAACTACAAAGAAATTAATATCTGTATTGCTTTTAACCCAATTACTGAAAAATTTGAAGTATTAAATAAAGCATTTGAAAAAAGCCCCGAATGGATAAATAATATTAATCCTATAATTAATGATGAAATTTCTATAACTAAAGCTATTAGAGAATATTTAAAATTAAACCCAAAAGCAGACGAAGATTTAATTGAAGATAGAATAGAAAACTTAAAACGAATTAAAACTAAACAAGTTGGTATAATAGAATTAGATAGTTCTTTAGATATAGATACAGTTACAGATATTTTTATCCGTATTAACCAAAAAGGTGTTGTATTAAGTAATGCCGATTTTGTAATGTCTAAAATAGCTTCCGATGAAAATCATGGAGGAAATAAAATGCGAAAGCTAGTTGATTATTTTTGCAGGCTTTTAGTAGATAAAGATTTTAATAAACATATTTTAGACAATGACAAAACATTTGCTGACAGTGATTATTATAAGGCTTTAAAATGGATGGCTTCTGGAAGTGATGACTTATATATCCCTGATTATATAGATGTATTGCGTGTTGCTTTTACCTATAAATTTAGCCGTGGTAAGTTTAGTGATTTAGTAGCATTATTGTCTGGGCGTAATTTTGAAACACGAACTTATGAAGATGCTATTTCAGAAAAAAGCTATAAAATGTTATCTGATGGTTTAACTGATTTTGTAAACCAAACAAGTTATCAACGTTTTATTATGTTGATAAAATCAGCAGGATTAATTAGTCAGAAATTAATATCTTCAAAAAACAGTTTAAATTTTTCATACGCATTGTATTTAAAATTACGCAATGAAGGAATGCCAGAACCTGAAATTCAGCATTACATAAAACGTTGGTTAATTATGTCTTTATTAATTAGTAGATATTCAGGTTCATCAGAATCTATGATTGATGAAGATATTAAGCAAATTAACGAAAAAGGTATTGCTAAATATTTAGAACAAATGGAACAAAACCATTTAGGTCAAGGTTTTTGGGAATTTGGATTAGTTAGTCAATTAGAATCTTCAAGCGTTAATAATAATGCTTATAATGTTTATTTAGCGGCACAATGCCATGAAAACAGCCCTGCTTTTTTATCAAAAAGCATGAAAATAAGTAGTCTTATTGAACAACGTGGTGATATACATCATATTTTTCCTAAAAAATATTTAACTGAAAATGGATACATACCAAAACAATACAATCAGGTTGCAAATTTTGTATATACAGAACAAGCTACTAATATAAAAGTTGGTATGAAAACACCTCAAAATTATCTAACTAAAGTAACTGAACAAATAGCTGACAGTATTTTTGATATTAGCACTATTGATAGTAATACTTGTTTAGCTGATAATTTGATGAAAAATGACATCCCAAACATACTTTATACTGCAACACATTTAGATTATGAAAATTTCTTAGTAGAAAGACGTAAATTAATGGCTGCTAAAATTAAAAAATATTACGAACAATTGTAG
>JAJPGM_00640 hypothetical protein
ATGAAAGAAAATTTATCACTAGAAATAAGAAAAGCATATCGTTTATTATTCGATTATCAACAGAGAATTTTAAATTTAATGCAATTTATCAGTTCAACATATAATATTCCCTATAAAAATGGAAAACCTCTATTTAGTGGCAGAGGTAGTAATAAATTAAATAATTGGTCATGGGATTGGATTTATATGTATTGCTATGAATTTCATTTTCAAAAAAATGAAGATACAAATTCACTTTGGTTTTCTGTTATATTAAGAAACGATACAGGTTTTTTTGAAAGTCAAATAGAAGATTCTACAATTAATAGATTAGATATCGAAAATTTTAAAGATGTAGAAAATTCATCTACTGATTTAATTTTTATAGCAGGAAATCCTAATTGGAATTTTGATGTTTTAAAAAAGGCTACATTAAATGAGAAAGAATATATTAAAGAACAAAATGTTTTTTTTAAAAGGTATAAATTAGAAAATTTCTTTACAGAAGAAAACACACTTATTCAATTAAAAGATTTTGAAAAAGAATGTTCTAATTATTCAATTTCAATAAATGTAATAGATAAAATTTTATAA
>JAJPGM_00645 hypothetical protein
ATGATATCTTACTTTAAATATGGAAAAGGAAATTTAACTATTTGTGAAGATAGCTTAACATCTGCTGTATTCGATTTGTTAAAATATTTACCTACAGATTTATTTTGGCATATTTTAAGACAAGGATTGCATCAAGATAATTTACCGTCTTATTGTGGGGAAGTTTTAGAGATGGAATATTGGGCAAAATGGAATGCACAAGGAAAATATAAAACAAGAAATAAACTTTATGTAGAACCAGATTTATTTATGCGTTTTAAAGATTTTGATTTAATTATAGAAGCTAAACGCTATAATATAAATCAGCAAAACCCTGAGCAATTACAAGATGAAATAAGAGCCTATTTAAATGAATATGAAGACGATAATAAAACATTGTATTTATTGCAAGTTGGTGGTTTAATAAATAGCTGTAAAGAGCATTTTATTGAAGTAGAGCATTTAAAAATACTTCAATCTAAAACTGATTGGTCAAGTTTATTAAAAAGCATAAACACTATCTATAAAGGTTTTTTAAAACAAAACATCCCGAATCAAAAGCCAATAATATTATTGTTAGAAGATATAATTAATAGCTTTTCAACACATGGTTTTCATCAAAAAAAATGGTTAAAAAATTGTGCTATTTACAACATAAATACAAAGGCTATAAATAGCTTTAATTTTTAA
>JAJPGM_00650 Methylase-S domain-containing protein
ATGAGATTAAATTATAAACGTTTAGGCGATTACATACAAACTGTAAATATCAGAAATAAAAACCTTGAAGTTGAAACATTATTAGGAGTAAGTATTCGAAAAGTATTAATGCCTTCTATTGCAAATACGATTGGAACTGATATGTCTCGCTATAAAATTATCAATAAAAATCAATTTGCATATAGTTCTGTTACTTCTAGAAATGGAGATAAAATTTCTATTGCTCTTTTAGAAAATCATGATAAAGCATTAGTGTCACAAGCCTATACTGTTTTTGAAATTATTGATGATAAAACATTAAATGCTGAATATTTAATGATGTGGTTTAGAAGACCAGAATTTGACAGATACGCACGTTTTAAATCGCACGGAAGTGCTAGAGAAACTTTTGATTGGGAAGAACTTCAAGATACAGAATTACCAATTCCATCCATAGAAAAACAACACGAAATAGTAAAAGAATACAATACGGTTGCAAACAGAATTACGTTAAACGAAACTATCAATAAAAAACTAGAAGACACCGCTCAAGCCTTATATAAAAATTGGTTTGTAGATTTTGAATTTCCGAATGAACAAGGAAAATCGTATAAATGTAATGGTGGGAAAATGGTTTTTAATGAAGAATTGGATTTGGAAATTCCTTTGGGGTGGGAAGTTTCGGGATTATCTTCTATTGCCAGTTACTTGAATGGTACAGCAATGCAAAAACATCCTACGGATAATATTAAAAAATATACACCTGTACTAAAAATTCGTGAGTTAAATTTAGGTATTACAGATGATAATAGTGATAAAGCTTCAATAGATATTCCTGAAAAATATAAAATATATAATGGGGATATTATTTTCTCTTGGTCTGGAACTTTAACTATTGATATATGGTCTGGAGGATATGCTGGGCTAAATCAACATTTATTTAAAGTATTTTCTAATCACTTTCCAAAATGGTATTATTACTTATCAACTAAATTTTACATATCTGAATTTATTAGGATTGCAGAAGGAAATAAAACTTCTATGGGACATATAAAAAGAGAACATTTAGATAATTCATTTGTAAGTTATCCTATCAAAGGTTTAAATAAATTAAATTTATATTTTGAACCAATTACACAAAAAATAGAATCTAATAAAATAGAAAGTCAAATATTAAAAAAAATTAAAAATCTACTTCTTTCGAAAATGTCAAAAGTAGCAATTGAAAAAGAAACTGTTTGTTAA
>JAJPGM_00655 Site-specific DNA-methyltransferase (adenine-specific)
ATGGCTAAAAAAGCTGCACCCAAAAAATCAAAATCTATAGAAGAAACGCTATGGGAATCTGCTAATAAATTACGTGGAACTGTTGAAAGTTCAGAATATAAACACGTTGTATTAGGTTTAATTTTCTTAAAATTTGCAAGTGATAAATTCCAAGAACGAAAACAAGAAATTATAGCCGATGGCAAAGAAAAATTTGTTGATATGGTCGAATTTTACACGCAAAAAAACGTGTTCTATTTAACCGAAGAATCTCGTTGGAGCTATATTATAAACAACGCCAAACAAGACGATATTGCCCTAAAAATTGATACCGCACTTTATACCGTAGAAAAAAATAATCCATCGTTAAAGGGTGCTTTGCCTGATAACTATTTTTCTCGCCTAAATATGGATGTTAGTAAATTATCCGCTTTACTAGACACCATCAATAATATTGATACTTTAAAAGACAAACAACAAGATATTGTTGGGCGTGTGTATGAATATTTTTTAAGCAAATTCGCTATTGCCGAAGGAAAAGGAAAAGGAGAATTTTATACGCCAAAGAGTATTGTAAATCTGATTGCCGAATTAATTGAACCTTACAAAGGTAAAATTTATGACCCTGCTTGTGGTTCGGGTGGTATGTTTGTGCAGTCGATGAAATTTATTGACAGCCATAACGGAAACAAAAAAGATATTTCTATTTATGGGCAAGAATATACATCAACTACCTATAAATTAGCAAAAATGAATTTGGCTATCCGTGGTATTTCTGCAAATTTAGGCGGTGTTCCTGCCGATACTTTTGCAAAAGACCAACACCCCGATTTAAAGGCTGATTATATTATGGCAAATCCGCCTTTTAATCAAAAAGCATGGAGAGCCACAGACGAACTTTTAGACGACCCTCGTTGGAAAGGTTACGATGTCCCACAAACAGGAAATGCCAATTATGCGTGGATATTAAATATGGTTTCTAAATTATCAGAAAATGGTGTAGCGGGGTTTATTCTTGCAAACGGTGCTTTGTCTGGTAGCGGAACAGAATATGAAATCCGTAAAAAACTTATCGAAAATAATTTAGTAGAAGCTATTTTAATTTTACCACGAAATTTATTTTATACCACTGATATTTCTGTAACGCTTTGGATTTTAAATAATAATAAAAAAGAACGTCAAGTAAATATTAATAATATCAATAAAAATTACAGAAATAGAGAAGAAGAAATTCTATTTATGGATTTAAGACAATCAGGTATTCCTTTTGAAAAAAAATATACGCAGTTTTCTGATGAAAATATAACTGATATTAGTGAAACTTATCATAAATGGCAACAAACGGAAGCTGATTATAAAGATATTCCTGAGTTTTGTTATTCTGCAAATTTAGAAGAAATCCGTAAAAAAGATTATTCTTTAGTACCAAGTAAATATATCGAATTTGTAAACAGAGATGAAAACATCAATTTTGAGGATAAAATGAAAAGTTTACAATCTGAATTTTCTCAACTTTTAAAAGATGAAGAAAAATCTAAAACCGAATTATTAAACGTGTTTAAAAATTTAGGTTATGAGATTAAATTATAA
>JAJPGM_00660 Cell filamentation protein Fic
ATGAAATATAATTGGCAACAAAAAGACTGGAGGAATTTCTCTTATAATATTGATGAATTAGAAGATTATCTTTATAAATTCATCGAAAAAACAGGCAAAATAAAAGGTATAACCAAAGGATTGTCAAAAATATCTCATACTCAAACTACAATAAATATTTTAGTTTCAGAAGCTATTAAAACTTCCGAAATAGAAGGAGAATTTTTAAGTAGAACAGATGTAATGTCTTCCGTTAGAAATAATCTTGATATAAATACTTCACGTGAAAACGTAAAAGACATTAAAGCTAAAGGTATTGGTGAATTAGTTACAAATGTTCAAAATAACTTTAAAGAAGAACTTACAAAAGAAACCATCTTTAAATGGCATCGGCAATTATTACAACACGAAAACCTAATTGAAGTTGGAAAATGGAGAACACACCAAGAACCTATGCAAGTAATTTCAGGAGCTATGGGAAGAACAAAAATACATTTCGAAGCACCTGCTTCTGCAAATGTAAATGACGAAATGAATCATTTTATAAACTGGTTTAATACAACTTCTCCAAAAGGTGAAAAACCTATAAAAAATGCCGCTATTAGAGCCGCTATTGCTCATTTGTATTTTGAAAGTATTCATCCTTTTGAAGATGGTAATGGACGAATCGGAAGAGCTATTGCCGAAAAATCGCTTTTACAAACCTTAGATAGCCCTTTATTAATTAGTCTTTCTACAAGTATTGAAAAAGAAAAAAAAGAATACTATAAAGCGTTAGAAAAAGGACAACGAAGTAATGAAATAACACCTTGGTTACATTATTTTATCAATTTAATTTTAAATGCTTTAGATACTTCCGAAGCAATTATAGAATTTACGCTAAAAAAGACAACTATTTTTACAACTTTTCAATCAAAATTAAATGAAAGACAATTAAAAGTAATACGCAGAATGCTCGATGAAGGTTTTAATGGTTTTCAAGGAGGTATGACAGCAAGAAAATATATTGGAATTACCAAAACATCTAAAGCAACTGCTACAAGAGATTTACAAAATCTTTTAGAATTAGGCGTTTTTAAACTATTAGGAAAAGGACGAAATACTTCTTATGAAATAAATTTTGACGTTTAA
>JAJPGM_00665 hypothetical protein
ATGAATGATTACAGATACATTTTAGAGAAATATAACGGAACAAAAAGCCGTTACCATTGCCCAAATTGTAACAAGCCTAATCAATTTACTAGATACATTGATACACAAACTAACGAGCATTTAAACGATACTGTAGGGGTTTGCAGTAGGCTTGTAAAATGTGGTTATCATTATAAACCAAAGCAATATTTTCAGGATAATAATATTTCATTTGATAAAACTTCTTCTTCAATTCCATTTGTACGAAAGCCACCACCACCAAAACCGAAAACAACTTATTTTAATCCTGAGGTTATGGCAAAGAGTTTGAGTAGTAAAACTCCTAACTTTTTTTTAGATTATTTAACTACTCTTTGGAATGATAAAGAACTAATCTATTTTTTAGCTAAGAAATACAATATCGGAACTTCTACTAAATGGAACGGTGCAACCACTTTTTGGCAACAAGATATTAACGGAAAAATAAGAAGTGGCAAAGTAATGTTGTACAATCCTGAAACAGGTAAACGAGTTAAGAAACCTTATAATCATATCGGTTGGGAACACTCAAAAATTGATAACTTTAATTTAGAACAATGTTATTTTGGTGAACATCTACTAAATGAAGAGAAAACGAAAACAGTAGCAATTGTAGAAAGTGAAAAAACAGCTTTTATTTCAAGCCTTTATATTCCTGATTATGTATGGCTGGCTTGTGGTTCACTTAATAATTTGAATGAAGCAAATACAAAGGTATTAAAGGGGCGTAATGTAGTATTGTTTCCTGATGCTGGTTGTTTTGATTTATGGAATGATAAAATACCTAAACTTGAAAAAAAAGCAATCTTTGTAACTAATCAATTATTAAAAAATAAAGCCACCGATTACGAAAAAAAGCAAGGTTTTGATATTGCTGATTATTTAGTACGGTTTTAA
>JAJPGM_00670 Phage/plasmid primase, P4 family
ATGCAAGATAATACAACAAACATCAATGTAAATGATGTATTAGCAACCGTAGAAAACAGCAATAAAGAACTTAAATTAAAAAAGTCAATAAAAAACAACGTAGAAAATATTTTAGCTGAAATACTAAAAAATACAGTAAGAATTGATTTCAGAAAATACTGTAATTTGGATAATGACAAAGATAAACTTCAAAAAAAACATTATTTAGTTGCATCTATTGAGATATTACTGAAAAATGTAAATGATAACGGTTTTAGTTTATGTAGAAAAAACGAACAAATCTATTTATTTAACACAGAATACTGGGAGTTATTAAATGAAGAAAATTTTAAAGATTTTCTAGGAAAAGTATCATTAAAACAAGGCGTACAAAAATACGATGCTAAACATCATTTATTTAAAGATGAATTGTATAAACAATTTCTGTCAGATGCTGGACTTGAAGAAATAAAATCAGATAATACAACTACATTGATAAACTTCAATAATGGAACTTTTGAAATAACACCGCATAAACAATCATTAAGAGAATTTAAAAAGTCCGACTTCTTAACGTATCAATTACCATTTGATTACGATGTAGAAGCCACCGCACCGCAATTTCAAAAGTTTTTAGACGAGGTTTTGCCTGAAAAAGAATTACAGGAAATACTGGCTGAATATTTAGGTTACGTATTCACTAAAAACAGCGTTCTCAAACTAGAAAAAGTACTATTATTATACGGAACAGGTGCAAATGGTAAAAGTGTACTATTTGAAGTTTTAATGGCATTGCTAGGAACTGAAAATGTAACAAACTACTCTTTACAATCCTTAACAGCTGAAAATGGAAATTCGAGAGCAATGTTAGTAAATAAGTTACTTAATTATGCTAGTGAAATAAACGGAAAACTAGAAAGTAATATTTTCAAATTACTTATTTCAGGTGAACCAGTAGAAGCTCGACTTTTGTATAAGAACGTACAAATTATTTCAGATTATGCACGGTTTATGTTTAATTGTAACGAGCTACCAAAAGAAGTAGAAAATACAAATGCTTTTTTTCGTAGGTTTATAATATTGCCTTTTAGAGTAACAATCCCACCGTATAAACAAGACAAAGGACTTTCTAAAAAAATAATTGACACGGAACTTTCAGGAGTTTTTAACTGGGTTTTAGTTGGTTTAATTAGAATACTAAAAACAAAATCATTTACAGAAAGTAAAATAGTAGAAGACGAAATAAAACAGTATCAAAAAGAAAGCGATAGTACATTGATGTTTTTAGAAGATGAAAATTATCAAAAATCGGTAACAATTGAACGCCCACTAAAAGAGGTTTATGCTGAGTATAAAATTTACTGTTTAGAGAGCGGTTATGGTACTTGTTCCAATCGTACATTTTCTACTAGATTAAAAAAAAATGGTTTTGTAATTAAACGTAAAATGCAAGGTAATGTAGTGTACATTGAAAATAAATTAGTGTAG
>JAJPGM_00675 hypothetical protein
ATGACTACAAACCGTAAAATTTCACAAAGAAAAAAAGTACTTAACTATCTTAAAAATAACATCGCCACAGGTACAATGGTATGCGATGCTATCGGTATAACACAAAAGAGTTTTACTAGAATTAAAAGAGACCTCGAAAAAATAGGCTTATTGGCTGAAGTTAAAAAAAAGCGTTGCGAAAATACTAATCGTTTAGCATGGTATCTAACAACAAATAACGATCTGGTTACAGAAATAAACAATCCTTACTAA
>JAJPGM_00680 DNA binding domain-containing protein
ATGCTTTTATCATTTAATGATTTACCAACAGTACTAAATGAAGTACTAGAACTACAAAAAGAGCTAAAAAATTTAATCCTATCTCAGGAAACAAGCTCACAATCCGAAACGGAAATACCTCTAAATATTAAAGAGGTCGCAAAACTTACTCAGTTAAGCGTTCCAACAATCTATCATTACGTATCGGAGCGTAAAATCCCACACTACAAACAAGGCAATAAATTAAGGTTTTTTAAATCCGAAATTATCGACTGGATTAAAAGCTCCAAAATTAAAACAGTCTCAGAAATTGAAGCTGATGCAAATGTTTTACTATCTAAAAAAGCGGTTTAA
>JAJPGM_00685 hypothetical protein
TTGCTAATTTTTATTGATGTTTATACTAACCATTTAAGCATATTCTTAATTTACCGAATTTACCGAAAATCCCGAAAAAAGCATAAACCGAGCAGATGCACCGACCATGATCAACCAGACACTGACCATGATCGATCAGTTACCGACTATGATCAACCAGACACTGACAATGATCGACCAGTTACCGACCATGATCAACTAGACACTGACCATGATCGATCAGTTACTGACTATGATCAACCAGACACTGACCATGATCAACTAGACACTGACCATGATCGATCAGTTACTGACTGTGATCAACCAGACACTGACCATGATCGATCAGTTACCGACTATGATCAACCAGACACTGACCATGATCGATCAGTTATTGACTATGATCAACCAGACACTGACCATGATCGATCAGTTACTGACTATGATCAACCAGACACTGACTTAGAAAAGGTCTGA
>JAJPGM_00690 hypothetical protein
TTGGCATCTGTTCCGTTCTGTTCCAGTTCTGATTTTTCTGTTCAAACCTTTTCTAATTCTGTTCGAACCTGTTCGGCATCTGTTCCGTTCTGTTCCAGTTCTGCTTTTTCTGTTCATACCTTTTCTAATTCTGTTCGAACCTGTTTGGCATCTGTTCCGTTCTGTTCCAGTTCTGTTTTTTCTATTCAAACCTTTTCTAATTCTGTTCGAACCTGTTCGGCATCTGTTCCGTTCTGTTCCAGTTCTGCTTTTTCTGTTCAAACCTTTTCTAATTCTGTTCGAACCTGTTCGGCATCTGTTCGGTTCTGTTCCAGTTCTGTTTTTTCTATTCAGACCTTTTCTAATTCTGTTCGAACCTGTTCGGCATCTGTTCCGTTCTGTTCCAGTTCTGTTTTTTCTGTTCAGACCTTTTCTAATTCTGTTCGAATCTGTTCGGCATCTGTTCCGTTCTGTTCCAGTTCTGTTTTTTCTGTTCAGACCTTTTCTAATTCTGTTCGAATCTGTTTGGCATCTGTTCCGTTCTGTTCCAGTTCTGTTTTTTCTGTTCAGACCTTTTCTAATTCTGTTCGAATCTGTTCGGCATCTGTTCCGTTCTGTTCCAGTTCTGCTTTTTCTATTCAGACCTTTTCTAATTCTGTTCGAACCTGTTCGGCATCTGTTCGGTTCTGTTCCAGTTCTGTTTTTTCTGTTCAGACCTTTTCTAATTCTGTTCGAATCTGTTCGGCATCTGTTCCGTTCTGTTCCAGTTCTGTTTTTTCTGTTCAGACCTTTTCTAATTCTGTTCGAATCTGTTCGGCATCTGTTCCAGTTCTGTTTTTTCTGTTCAGACCTTTTCTAATTCTGTTCGAATCTGTTCGGCATCTGTTCCGTTCTGTTCCAGTTCTACTTTTTCTGTTCAGACCTTTTCTAATTCTGTTCGAACCTGTTTGGCATCTGTTCCGTTCTGTTCCAGTTCTATTTTTTCTATTCAGACCTTTTCTAATTCTGTTCAAACCTGTTCGGCATCTGTTCCGTTCTGTTCCAGTTCTACTTTTTCTGTTCAGACCTTTTCTAAGTCAGTGTCTGGTTGATCATAGTCAGTAA
>JAJPGM_00695 hypothetical protein
ATGTATTTAATTTCATTGATTGAACGTTTTCTGTTTTTAGAAACAACTAGCCAAGTTACTTTTTGGAATCGTTTATATTCTACGTTATTTAAAATATCTGAAAGTTGGGCTTTTGTAATTTTATTTAGATATATTAATAAGAACGCGCGCGCGTATATAATGTATGAATATTATTGA
>JAJPGM_00700 Integrase
ATGACAAAAGTAACATTAAGACAAAAGCCAATCAGCAAAGGGCGTAACAGTTTGTATTTAGATTTTTATCCACCATTAGCAATAGCAGGAACAGAAAAAACAACTAGGAGAGAATTTTTAGGCTTGTTTGTACTTATTGATAAAACAGCCTTTAAAAAAGAACTTGAAGCAATTGAAAATAAAGAATTAAAAAACAAAGGCAAATTATCAAAAGCCACACTACAAAAAAAAGAGTTGTTAAAAACTTTAAAACCATTAACAGCAGTACAAAAAAATACAAATAGAGAAACACTCGCAACAGCTGAAATTATCAAACAGAAACGAATTAACGAATTAAATAAACCTGAAATTTATACTGCCTTTGAATTGGAACAACGTAAAGCAACTGAAAAAGGTAAACTATCTTTTATTACTTACTTTGAACAACAAATGGATAAAGCCAAGGGAAACAATTATAATGTTTGGTTATCAGTTTATAATTACCTTAATGAATACACCAAAGGCAACTTATTATTTATTGATTTGAATGAAAAATTTTGTAATGATTTTAGAGGTTATTTACTTACTGCTAAAAGCAAAAGAAGTACTACTTCTACTCTATCACAAAACACTGCAAAAACCTATTTCAATAAATTTAAAGCCACGTTAAAACAAGCGTATAAAGATGACTTCATTTCTTATGATTTAAATGCTAAAATTGATACGATTAAAGAAGCTGATACAAAAAGAGTATTTCTAACAATTGAAGAACTTAACAAATTGATACAAGCTGATTGTGTAAACCCTATTTTAAAACAAGCCTCTTTATTTTCAGCATTAACTGGATTAAGATTTTCAGATATTGAAAAATTAAAATGGTCGGAAATTACACACAATAAAGAACAAGGTTATTTTTTAGAGTTCAAACAACAGAAAACCCAAAGTAACGAGTATCTGCCAATATCTGAACAAGCTTATAATTTACTAGGTAAACCAAAAGAGCCACAACAAAAAGTGTTTGAGGGTTTGAAATATTCAGCACATCAAAATACATACTTGTTAAAGTGGGCAATTAATGCTGGAGTTCAAAAGCATTTAACGTTTCAATGCTTTTAG
>JAJPGM_00705 Helix-turn-helix domain protein
ATGAGTAGTAATATTAGAGTACAAAAAGTTTGTTTAAACTGTAATATTGAATTTACAGCGAAAACCACCGTTACTAAATATTGTTCCAATAAATGTGGAAAAAGTGCATGGAAAAAAAGAAAACAAGCCGAAAAAGTTCAAAAAGTAAATAAAGCCACTAGAAGAAAAATAACAGCTCCAAAAATTGAAGTCAATATAAAAGACAAAGATTTTCTAACAGTTAAGGAGGTTGCAATATTATTGAATTGTACCAACAGAACTATTTATCGCTTAATTAATACAAAGAAAATAAAAGCCGTTAATCTAGGTGAAAGAATTACTAGGATAAAACGCAATACTATTGACAAACTTTTTACCAACTAA
>JAJPGM_00710 tRNA modification GTPase MnmE
ATGATACAAAATGATACTATTATTGCTATGGCAACTCCATCAGGTATTGGAGCTATTGCTGTAATTAGACTTTCTGGTGAAAAAGCTATTGAAATAGTGAATACTTTTTTCAAATCGATAAAATCAAAAAAATCTTTACTTACTCAAAAAACACATACCTTACACTTAGGACACCTTATAGATAATGGAATTATTTTAGATGAAGTATTGATTTCTATCTTTAAAAATCCAACATCATATACTGGCGAAAATGTCGTAGAAATTTCGTGTCATGGTTCGGTATTTATTCAGCAAGAAATTATTCAATTATTTTTGAAAAATGGTTGTAGAATGGCTGATAATGGTGAATTTACCATGCGTGCTTTTTTAAACGGAAAAATGGATTTAAGCCAAGCCGAAGCCGTTGCCGATGTTATTGCTTCTAATTCTGCTGCAAGTCATCAAATGGCTATTCAGCAAATGCGTGGCGGAATTACCAATGAATTAAAAGACCTTCGTGTAAAATTATTAGATTTTGCAGCTTTAATTGAACTAGAATTAGATTTTTCTGGAGAAGATGTAGAATTTGCTGACAGAACTAAATTTAAAGAATTAGTCGTTAAAATCACTTTTGTTTTAAAACGATTAATTGATTCTTTTGCCTTCGGAAACGCTATGAAAAATGGAATTCCTGTAGCAATTATCGGAGAACCAAACGTTGGAAAATCAACTTTATTAAACACACTTTTAAACGAAGAAAAAGCCATCGTTTCAGACATTGCAGGAACTACTCGTGATGCCATTGAAGATGATTTAATTATTGAAGGTGTTGCCTTTCGTTTTATTGATACTGCTGGTATTAGAGAAACTGAAGACATTGTTGAAAACATCGGAATTAAAAAAACCTACGAAAAAGCAGAAAATGCACAATTAATTATATTTTTGATTGATGCAAATAAATTCTCATATGCAAGTGAAGAATTTTTACAAGAAATCGAAACTATAAAAGAACGTTTTCCTAACAAACGTCTGTTAGTTATCGCTAATAAAATTGATACTTTATCCTGTCATGACACAGCTATTTTAAAATCAGCTATTGATCCTTTAATTTTATTATCAGCAAAACAAAAAACAGGAATCATAGAATTAAAAGCAGAATTAACATCTTTAGTCAATACAGGTGCTTTAAGTAATAACGAAACAATTGTTACTAATTCACGTCATTTTGAAGCATTAAACAATGCTTTAACTGCCATTACTTCTGTACAACAAGGAATTGATTTAGAAATTTCTACGGATTTATTCTCGATTGATATTCGCGAGTGTTTACGTCATCTTGGAAATATAACTGGTGAATATGATGTTGACAAAGATATTTTAGGACATATTTTTGGTAATTTCTGTATCGGAAAGTAA
>JAJPGM_00715 hypothetical protein
ATGAGTACTTTTTTATGTTTGTGTATTAATACAGCATCATTTACTAATACACAAAACTTATATTTTATTAAGTTTAAGAAATGTGTAACTGGGTTAATTGTTGAAAAAAAAGAAAGATAA
>JAJPGM_00720 VWFA domain-containing protein
ATGCACCTTATTATGAAATTTAATTTAATGTACATTTTAGCACTATTCTCATTACAGATATTAAGTGCTCAAGAAGATGTTTTTATATCTAAAGAAATAGCAAATAATCCAGCAAACTGTAAGCAATTTGACGTTACACTTACTATAAAAGGAACTCCACCTGAAGCACCTCAAGAAGTAGTTTTACTTATTGATGTTTCAGGGAGTATGCAACATCCGGTAGATGATGGTACGGGAAATACGAAGCCTATTATGGACTTCGCAAAGGATGCCGCAAGAGATTTTGTTGCGAAATTACTTTCTCCTATAAATAATCCAACAGGAAAGAATAAAATATCTATAGTTAGTTATAATTATGATGCAACTATTTTAACTACATTGACTTCAAACCAAGCTGTATTAGAAGCTACTATTAATAATCTATTACCAACGACAGGTACTAATATGCAGGATGCTTTGCTGAAAGCTGGCGAGGTGTTTTCTAATTCTAAAGGAAATAATACTTTTAAGTGTAAAACAACAAGAAGTATTGTGTTGTTAACAGATGGTGTTCCTAATTCTTATAATAACCCTCCTTCTTCAGTATATTGTCCTTCTGTGGCTATTGATACTGATTGTCAGAGACAAGCTATTTCAGCAGCAAAAGAAGTTGAAACAACTACCGTTAAAGGAGTTACTTATAATCAATCTATATTTACAGTAGGATTTAGAGGTACGTTAAATCCTGATGAAAAAAATAGTTCAAAGTATACTTTAGATAATATACAGAATAGTGGTGCCTTTTACACAGATAATGCAGCAGATTTAACTAGTATTTATAGTACAATTTTAGGGCAATTAATACCTGCAGCTGTATCTTTACCTGGTGAACCTTTAGTTAAAGATATAGTAGCTGATGCATATCAAATAATACCTGGGAGTTTAACTTCAAGTAGTACTTTAGATATAGATAAAGGCACAGGTTCATTTGTAAATAATACTATCAATTGGGAAATAGATAAAGTATTAAACGAAACACTTACTTTAAAATATTCGATACTAGCAACAGATCCTAATTACTGTGGTAATGTTACTCAAAGTGTATCTACTCTAAAATATATAAATTCAGATTGTATTGAAACTACTAAAGTTTTTGATAATCCAGACATATGTATACCTTGTCCTGTAAAGAATATTGAAATTAATAGAGAAAAATGTTTAAATTCAATTAATTATTCTTTTAGCTTAAGTGGAGATTCCTGTGGAGGTGTTACAGGAACTTATTTATGGAATTTTTTTTTAAATAATGTTTTAGTAGGTACATCATCTACTGGAGATGGAGTGTTTAATTATACAGGAAGTGATGATTTTACAGGTGATTTTAGAGCTGAATTAGAATATGGCTCGGTTTATCCAGCCATAGGTTGTACTTTGTCATCAGGAAAAGAAGAAAAATCGATTGCTTTAGCAGATCCAATAAAAGTTGTAGAGTTAATAAATAATACTAAGTGTTATAATGGTAATGATGGAAGTATTGAATTAACGGTTTCAGGAGGCTATGGTGATTATTTATATAATTGGAGTAATGGATCTAGAACTAAAGATATATCAAATTTAGGAGCAGGAGATTATACGGTTGTTATTACCGATAAGCAAGGATGTTCTTTTAATGAAAAGTATACAATTAATTCACCTGATGAGTTATCTTTATCTTTGTTAGGGAGTGATTTAAGTTGTGGCGGAATCGATGGAGGTATTGATTTGTCTGTGACAGGAGGAACAGGTAACTATAGTTATTTGTGGAGTAATGGTGCAATAACTCAAGATATTAATAATCTTAGCACAGGTTTATATACAGTTACAGTTACTGATGCTAATGATTGTGAAAAATCAATTTCAACAACACTTATTTCTTTAGATAATGAAGTACCAGTAATTATTGTTCCAGATGCATTACTTATTGAAACATGTAATCAAAATAATATAACTTCAGTAAATGCTAGGTATAAATTTAGTTTAACAGAAGTTCTTGTTAATATTGTTGATTTTAATACTATAGGATATTCTGTAAGTGATGATACAAATATTGTTGCGATTACATATAAAGATGAAATTATTTCTTATAATGGTTGTATAACTAAAGTTTTAAGAACTTTTAAGGTTACTGATGCTTGCGGTAAAATAGGAATAGATACATTAATTATTACGATTGAAGATACAATCAAGCCAAGTTTTACAGTTCCTTCGGATATCACAATATCAACAGATACGAACTGTACTTTTGATGTATCGGTAATAGCAACAGGAGATGTAACTGACGAGTCAGATAACTGTGATACCACATTAGATGCAACCTTTACAGATGTTGAAATAGCAGGAACTTGTGATGGCTCAAAAGTAATCACGAGAATTTGGAGTTTAAGCGATGCTTGTGGAAACACCACAACAAAAGACCAAACAATTACAATTGAAGATACAATCAAGCCAACATTTACAGTTCCTTCGGATATCACAATATCAACAGATACGAACTGTACTTTTGATGTATCGGTAATAGTAACAGGAGATGTAACGGATGAATCAGACAATTGCGATACCACATTAGATGCAACCTTTACCGATGTTGAAACAGCAGGAAGTTGTGATGGCTCAAAAGTAATCACGAGAACTTGGAGTTTAAGCGATGCTTGCGGAAACACCACCACAAAAGACCAAGTTATTACTATAGAAGATACAATCAAGCCAACATTTACAGTTCCTTCGGATATCACAATATCAACAGATACGAACTGTACTTTTGATGTATCGGTAATAGCAACAGGAGATGTAACTGACGAGTCAGATAACTGTGATACCACATTAGATGCAACCTTTACAGATGTTGAAACAGCAGGAAGTTGTGATGGCTCAAAAGTAATCACGCGTACATGGAGTTTAAGCGATGCTTGTGGAAACACCACCACGAAAGATCAAACAATTACAATTGAAGATACAATCAAGCCAACATTTACAGTTCCTTCGGATATCACAATATCAACAGATACGAACTGTACTTTTGATGTATCGGTAATAGTAACAGGAGATGTAACGGATGAATCAGACAATTGCGATACCACATTAGATGCAACCTTTACCGATGTTGAAACAGCAGGAAGTTGTGATGGCTCAAAAGTAATCACGAGAACTTGGAGTTTAAGCGATGCTTGTGGAAACACCACCACGAAAGATCAAACAATTACAATTGAAGATACAATCAAGCCAACATTTACAGTTCCTTCGGATATCACAATATCAACAGATACGAACTGTACTTTTGATGTATCGGTAATAGTAACAGGAGATGTAACGGATGAATCAGACAATTGCGATACCACATTAGATGCAACCTTTACCGATGTTGAAACAGCAGGAAGTTGTGATGGCTCAAAAGTAATCACGAGAACTTGGAGTTTAAGCGATGCTTGCGGAAACACCACCACAAAAGACCAAGTTATTACTATAGAAGATACAATCAAGCCAAGTTTTACAGTTCCTTCGGATATCACAATATCAACAGATACGAACTGTACTTTTGATGTATCGGTAATAGCAACAGGAGATGTAACTGACGAGTCAGATAACTGTGATACCACATTAGATGCAACCTTTACAGATGTTGAAACAGCAGGAAGTTGTGATGGCTCAAAAGTAATCACGCGTACATGGAGTTTAAGCGATGCTTGTGGAAACACCACCACGAAAGATCAAACAATTACAATTGAAGATACAATCAAGCCAACATTTACAGTTCCTTCGGATATCACAATATCAACAGATACGAACTGTACTTTTGATGTATCGGTAATAGTAACAGGAGATGTAACGGATGAATCAGACAATTGCGATACCACATTAGATGCAACCTTTACCGATGTTGAAACAGCAGGAAGTTGTGATGGCTCAAAAGTAATCACGAGAACTTGGAGTTTAAGCGATGCTTGCGGAAACACCACAACAAAAGACCAAGTTATTACTATAGAAGATACAATCAAGCCAAGTTTTACAGTTCCTTCGGATATCACAATATCAACAGATACGAACTGTACTTTTGATGTATCGGTAATAGCAACAGGAGATGTAACTGACGAGTCAGATAACTGTGATACCACATTAGATGCAACCTTTACAGATGTTGAAACAGCAGGAACTTGTGATGGCTCAAAAGTAATCACGCGTACATGGAGTTTAAGCGATGCTTGTGGAAACACCACCACGAAAGACCAAGTTATTACAATTGAAGATACAATCAAGCCAAGTTTTACAGTTCCTTCGGATATCACAATATCAACAGATACGAACTGTACTTTTGATGTATCGGTAATAGCAACAGGAGATGTAACTGACGAGTCAGATAACTGTGATACCACATTAGATGCAACCTTTACAGATATTGAAACAGCAGGAACTTGTGATGGCTCAAAAGTAATCACGCGTACATGGAGTTTAAGCGATGCTTGTGGAAACACCACAACAAAAGACCAAGTTATTACTATAGAAGATACAATCAAGCCAAGTTTTACAGTTCCTTCGGATATCACAATATCAACAGATACGAACTGTACTTTTGATGTATCGGTAATAGCAACAGGAGATGTAACTGACGAGTCAGATAACTGTGATACCACATTAGATGCAACCTTTACAGATGTTGAAACAGCAGGAAGTTGTGATGGCTCAAAAGTAATCACGCGTACATGGAGTTTAAGCGATGCTTGTGGAAACACCACCACGAAAGACCAAGTTATTACAATTGAAGATACAATCAAGCCAAGTTTTACAGTTCCTTCGGATATCACAATATCAACAGATACGAACTGTACTTTTGATGTATCGGTAATAGCAACAGGAGATGTAACTGACGAGTCAGATAACTGTGATACCACATTAGATGCAACCTTTACAGATATTGAAACAGCAGGAACTTGTGATGGCTCAAAAGTAATCACGCGTACATGGAGTTTAAGCGATGCTTGTGGAAACACCACCACGAAAGACCAAGTTATTACAATTGAAGATACAATCAAGCCAAGTTTTACAGTTCCTTCGGATATCACAATATCAACAGATACGAACTGTACTTTTGATGTATCGGTAATAGCAACAGGAGATGTAACTGACGAGTCAGATAACTGTGATACCACATTAGATGCAACCTTTACAGATATTGAAACAGCAGGAACTTGTGATGGCTCAAAAGTAATCACGCGTACATGGAGTTTAAGCGATGCTTGTGGAAACACCACAACAAAAGACCAAGTTATTACTATAGAAGATACAATCAAGCCAAGTTTTACAGTTCCTTCGGATATCACAATATCAACAGATACGAACTGTACTTTTGATGTATCGGTAATAGCAACAGGAGATGTAACTGACGAGTCAGATAACTGTGATACCACATTAGATGCAACCTTTACAGATGTTGAAACAGCAGGAAGTTGTGATGGCTCAAAAGTAATCACGCGTACATGGAGTTTAAGCGATGCTTGTGGAAACACCACCACGAAAGACCAAGTTATTACAATTGAAGATACAATCAAGCCAAGTTTTACAGTTCCTTCGGATATCACAATATCAACAGATACGAACTGTACTTTTGATGTATCGGTAATAGCAACAGGAGATGTAACTGACGAGTCAGATAACTGTGATACCACATTAGATGCAACCTTTACAGATATTGAAACAGCAGGAACTTGTGATGGCTCAAAAGTAATCACGCGTACATGGAGTTTAAGCGATGCTTGTGGAAACACCACCACGAAAGACCAAGTTATTACAATTGAAGATACAATCAAGCCAAGTTTTACAGTTCCTTCGGATATCACAATATCAACAGATACGAACTGTACTTTTGATGTATCGGTAATAGCAACAGGAGATGTAACTGACGAGTCAGATAACTGTGATACCACATTAGATGCAACCTTTACAGATATTGAAACAGCAGGAACTTGTGATGGCTCAAAAGTAATCACGCGTACATGGAGTTTAAGCGATGCTTGTGGAAACACCACAACAAAAGACCAAGTTATTACTATAGAAGATACAATCAAGCCAAGTTTTACAGTTCCTTCGGATATCACAATATCAACAGATACGAACTGTACTTTTGATGTATCGGTAATAGCAACAGGAGATGTAACTGACGAGTCAGATAACTGTGATACCACATTAGATGCAACCTTTACAGATGTTGAAACAGCAGGAAGTTGTGAGGGCTCAAAAGTAATCACGCGTACATGGAGTTTAAGCGATGCTTGTGGAAACACCACCACGAAAGACCAAGTTATTACTATAGAAGATACAATCAAGCCAAGTTTTACAGTTCCTTCGGATATCACAATATCAACAGATACGAACTGTACTTTTGATGTATCGGTAATAGCAACAGGAGATGTAACTGACGAGTCAGATAACTGTGATACCACATTAGATGCAACCTTTACAGATGTTGAAACAGCAGGAACTTGTGATGGCTCAAAAGTAATCACGAGAACATGGAGTTTAAGCGATGCTTGCGGAAACACCACCACAAAAGACCAAGTTATTACTATAGAAGATACAATCAAGCCAAGTTTTACAGTTCCTTCGGATATCACAATATCAACAGATACGAACTGTACTTTTGATGTATCGGTAATAGCAACAGGAGATGTAACTGACGAGTCAGATAACTGTGATACCACATTAGATGCAACCTTTACAGATGTTGAAACAGTAGGAAGTTGTGATGGTTCAAAAGTAATCACGAGAACATGGAGTTTAAGCGATGCTTGCGGAAACACCACCACAAAAGACCAAGTTATTACTATAGAAGATACAATCAAGCCAAGTTTTACAGTTCCTTCGGATATCACAATATCAACAGATACGAACTGTACTTTTGATGTATCGGTAATAGCAACAGGAGATGTAACTGACGAGTCAGATAACTGTGATACCACATTAGATGCAACCTTTACAGATGTTGAAACAGCAGGAAGTTGTGAGGGCTCAAAAGTAATCACGCGTACATGGAGTTTAAGCGATGCTTGTGGAAACACCACAACAAAAGACCAAGTTATTACTATAGAAGATACAATCAAGCCAAGTTTTACAGTTCCTTCGGATATCACAATATCAACAGATACGAACTGTACTTTTGATGTATCGGTAATAGCAACAGGAGATGTAACTGACGAGTCAGATAACTGTGATACCACATTAGATGCAACCTTTACAGATGTTGAAACAGCAGGAACTTGTGATGGCTCAAAAGTAATCACGAGAACTTGGAGTTTAAGCGATGCTTGTGGAAATACTACCACGAAAGACCAAACAATTACGATTGAAGATACCATCAAGCCAACATTTACAGTTCCTTCAGATATCACAATATCAACAGATACGAACTGTACTTTTGATGTATCGGTAATCAAAACAGGAGATGTAACTGACGAGTCAGATAACTGTGATACCACATTAGATGCAACCTTTACAGATGTTGAAACAGCAGGAACTTGTGATGGCTCAAAAGTAATCACGAGAACTTGGAGTTTAAGCGATGCTTGTGGAAACACGACAACGAAAGACCAAACAATTACAATTGAAGATACAATCAAGCCAACATTTACAGTTCCTTCGGATATCACAATATCAACAGATACGAACTGTACTTTTGATGTATCGGTAATAGCAACAGGAGATGTAACTGACGAGTCAGATAACTGTGATACCACATTAGATGCAACCTTTACAGATGTTGAAACAGCAGGAACTTGTGATGGCTCAAAAGTAATCACGAGAACTTGGAGTTTAAGCGATGCTTGTGGAAACACCACCACGAAAGATCAAACAATTACAATTGAAGATACAATCAAGCCAAGTTTTACAGTTCCTTCGGATATCACAATTTCAACAGATACGAATTGTACTTTTGATGTATCGGTAATCAAAACAGGAGATGTAACTGATGAGTCAGATAACTGTGATACCACATTAGATGCAACCTTTACAGATGTTGAAACAGCAGGAAGTTGTGATGGCTCAAAAGTAATCACGAGAACTTGGAGTTTAAGCGATGCTTGTGGAAGTACTACCACGAAAGACCAAACAATTACGATTGAAGATACCATCAAGCCAACATTTACAGTTCCTTCAGATATCACAATATCAACAGATACGAACTGTACTTTTGATGTATCGGTAATCAAAACAGGAGATGTAACTGATGAGTCAGATAACTGTGATACCACATTAGATGCAACCTTTACCGATGTTGAAACAGTAGGAAGTTGTGATGGCTCAAAAGTAATCACGAGAACATGGAGTTTAAGTGATGCTTGTGGAAATACTACCACGAAAGACCAAACAATTACGATTGAAGATACCATCAAGCCAACATTTACAGTTCCTTCAGATATCACAATATCAACAGAGACGAACTGTACTTTTGATGTATCGGTAATCAAAACAGGAGATGTAACTGACGAGTCAGATAACTGTGATACCACATTAGATGCAACCTTTACAGATGTTGAAACAGCAGGAACTTGTGATGGCTCAAAAGTAATCACGAGAACTTGGAGTTTAAGCGATGCTTGTGGAAACACGACAACGAAAGACCAAACAATTATTATAGAAGATACTATCAAGCCCAGTTTTATAGGTGAATTACCACAGGATATAACTGTGAGTTGTGATGAAGTACCAGAAGTTGGTATTTTATTAGTATCAGATAATTGTAGTCTTTCTTCTGATTTAGAGTTAGTCTATACAGAAAATATAACAAGAATACCTAACCAATGTGATTCAGAATATAAAATAATAAGAACGTGGAATCTTAAAGATTGTGCAGGTAATACTTCTAGTCATACTCAAAAAATTATGGTTATAGATGATGATGTACCAGAATTAGTAACAGATATTAATGATATTAATGATATTAATGTAGTGTGTGATAATATACCAGAAGTTCCTACTTTAGAGTTTACAGATAATTGTTCAAGTAATAATATTAAGGTTGAATTTGAAGAGGATAATACATTTGATGGAACAGGTAACGATTATTTAATTAAAAGAAATTGGATAGCGACTGATTCTTGTGGTAATACTACTAGTTTTACACAAAATATAAATGTTACGGTTAATAAAAATACAAGTGTAATAGAAGATTCGAGATGTATTGATGATGGTGAAATTGATTTAAATGATTACTTAGTAGATAGTAATATTTCATTATCTAAAGGTAAATGGACTCTTGTAAAAGGAGATAATTTATCGCTTTCAAATGGGGTTTTTGATCCTTTAAATCTTTCTTTAGGTGATTATATTTTTAACTACACAGTTTCTAATGATTTTTGTATACTCGTTACACAGGTTATTATAAATATAAATGATGAATGTATTGTTTTACCACGTGGTAAAGATGATATTAAGATATCAAAAGCAGTAACACCAAATGGTGACTCATTGAATGAATATTTTAAAGTAGCAGGAGCTGAATCATGTGGATTTAGAGTAAGTGTAAAGATTTTTAATCGTTGGGGAGGAAGAGTTTACAAGTCGAGTAATTATACTAATAATTGGAATGGAGTCTCAGAAGGACTAACTTTTGGAAGTGGTGAGAAGTTGCCTGCGGGAACATATTATTACATTGTCATATTAGAGAATAGTGGGTTAAAACCATTTACAGGAGCAATTTATTTAGCAACCAAGTAA
>JAJPGM_00725 Putative membrane protein
ATGAATTATAACAACAAATTATTATATACAATTCTTGTATTATTTATTTTATCAATTTTTAATATACAAGGACAACAATTACCTCAATTTACTCAATATATGTATAATACAATTTCTGTAAATCCGGCATACGCAGGTAGTAGAGAAGTATTAAGTATTGTGGGGTTACATAGAAGTCAATGGGCGGGTTTTGGAAAAGGAGCAGAAACCCAAACATTATCAATTAATGCACCATTACGAAATGAAAAAATAGGAGTAGGGTTATCATTTATAAATGATAAATTAGGCTATGAAAAATTCACTTATTTATATGGAGATTTTTCATATACTATTCAATTAAGTTATGGTTTGAAATTAGCTTTTGGTTTAAAAGCAGGTTTTACCCAATATAGTTTAGATGATGAGTTATTAATTGCAGAAGGATTAGATCCTGCAGTTAGTGGAGTAGGTAATAGATGGGAACCTAATATTGGTAGTGGTTTATTTTTACATACAGAAAAATGGTATGTAGGTTTATCTACTCCAAGATTAATAAATGTAAATCATAATGATTTAACAGTTGATGGAGTTAATTATGGTGTTCTTGATAAAAGAAGTTACTACTTGACCGGGGGATATGTTTTTGAATTAAATAATAACGTAAAATTTAAACCTGCAACTTTAATTAAAGCAACCAATGGAGCTCCTTTATCATATGATGTAACAGCAAATTTTCTTTTTAATGATAAATTTTGGTTAGGAGGTTCGTATAGATTTAATGAGTATACAGGTGCCTTGGGCGCGTTGATTGATTTTCAAATATCAGATGATTTTCGAATAGGTTACGCTTATGAGTATCCTTTATCTGATATAAATCAATTTTCAAATGGTACTCATGAAGCATTATTAATGTATGAGTTAAATAGCTCTAACAGAGTAAGGTCACCAAGATATTTTTAA
>JAJPGM_00730 OmpA-like domain-containing protein
ATGAAAACAAAAATCACATTCTTAATATTATTTTTTTTAGTTCTTTGTTCTTTTTCTCAAAAAAGAGTTGCAGATAAATTTTTTAAAAACTACTCTTATATTAAAGCTGCTGAATTTTATGAAAAAGCAGTTGAAAAAGGAGATAGTAGTACGTATGTATTAACTCGTTTAGGTGATTGTTATTATAATAATTCGAATTCTGAAAAAGCCACAAAGTGGTATCGATTAGCTGCTAAAACTGATAAAGGCTTAAGTAGTGAAACTATTTATAAATACGCACAATCTTTAAGAAGTGCAGGACAGTATAATAAAGCTGAAGAGTGGTTGAAAAAGTTACCAAATAATAAAAAATCATCAACCAAAATAGATTATGAAAAACTAAAAACACTAAATAAAGATTCTGTAAAAGTTAGTAATTTAGCTATAAATACTAAAAATTCTGATTTTGGAGCGTACGTACATAATAACAAATTTGTATTTGCTTCAACTAAAAATAAAAAAGGAAGAATCTATAAGTGGAATAATGAGCCTTATCTAGATTTATATGAAGCTTTAATAGATGACATTAAGGATGTTAAAAACATAAAAAATGTTACACCTATAAAATCATCAGAAATAAATACAAGTTTTCATGAATCAAATATCGCTATTACAAGTGATGGTAAAACAATGTATTTCACAAGAAATAACTTAACAAAAAGAAAGAAATTAGATTACGATAAAAAAGGAACATCACATTTAAAAATACTTAAAGCAACTTTAATTAATGGTAATTGGACTAATATAAAAGAACTTCCTATAAATGATGATATACACTCAAATGGTCATCCAGCTTTAAGTCCAGATGATAAAACGTTATATTTTACTTCAGATAGGCCTGGAGGTTATGGTTTAACTGATATTTATAAAACAGCTATTTTACCTAATGGTTCTTATGGTGAGCCAATAAATATGGGGGAAAGTATTAATACAAGTGGTAGAGAAATGTTCCCATTTGTATCAAAACAGTACGTGTTTTACTTTTCATCTGATGGTTATCAAAATCTAGGTTTTTTAGATATATTTAAATCTAATTTATTAAAAAATAATTCATCAGAGGTTATTAATATGGGAGCGCCATTTAATAGTAGATACGATGATTTTTCTTTTTTTATAAATAAAGATAATCAAACAGGTTATTTTTCTTCTAATAGACCTAAAGGAAAAGGACATGATGATATTTATGGTTTTGAATCTTATAAATGTAAACAGCTTCTAAAGGGTAAGACTTTTGATATTAAAACAGATGAAATTTTAACAAATACATTAGTCGAGTTAATAAATAATAAAGGAAAAGTAATTAATAATTTTACAACAGGTTTAGATGCATCTTATTCATTTGAGGTAGATTGTAATAGTAAATATAAATTAAGAGGTTCTAAGAAAGATTATAAAGAGGATTTTAAAAGTGTAATTACTACAAGTATTAGAAATAAAGAAATAGTTAAAAACTTATATTTAACTCCTTTAATTATAGATAAAGAAATAGTGATAAGCCCAATATTTTTTGATTTTGATAAATCAAGTATAAGATCTGATGCAGCATTTGAGTTAGAGTATGTTGTTAAAGTTTTAAAAAATCATCCTAAAATGATAATTAAAATTGAATCTCATACAGATAGTAGAGGTGATGATAATTATAATGAAACTTTATCAGATAAAAGAGCCAAATCAACAAGAGATTATATTTTATCAAGAGGTATAGAATCTTCAAGAATAGAAAGCGCTATTGGTTTTGGAGAAAAACAATTAGTAAATAAGTGTATTAATAATGCAATCTGTACAGAAGAAGAGCATCAAAAAAATAGACGTTCAAAATTTATTATTATAAATGATTATAACTAA
>JAJPGM_00735 SCP domain-containing protein
ATGAATAACCGTCCCCTAAGGTTATTAGTAGTGCTGTGCGCACTAATTTTAACATCTTGCTCATCAAATAATGATATTGAATTAATAGAATTAGAAAGTTATAGTAAACTTAATGTAAAGACTATTGAAACAGAAATTCTAAGTCAAATTAATGACTATAGAATTAATAATGGATTCTCTCCTTTAGAAAAATCAGATACTATTAAATTACAATCAAAAAAACACACTGATTATATGATTGAAAAAGATATAGTTTCTCATGATTTTTTTAACACACGTAAAGAATACTTAAATAAAAATATAAATGCAATAAGTGTTGCTGAAAATGTTGCTTATGGGTATTCTTCAGCTAAATCTGTAGTAAATGCATGGATTATAAGTAATGGTCACCGAAATAATATTGAAGGAGATTTTACTCATTTTGATATTAATGCCGAAAAAAACTTAAAAGGTAAATGGTATTTTACTAATATTTTTGTAAAAAAATAA
>JAJPGM_00740 DUF4268 domain-containing protein
ATGTTTAGCAAAGAAGAGTCAGCACAAATACGTCAAGAATTTTGGACAAGTTTTGGAAAATCTTTTCCAAGAAAATGGTTATTATATAATACAAAAATAAAAGGATTCGCTTTTAAATTTCAAGGAGATCGTAAAACAGCTTCGGTTTGTTTAGATTTTGAACATCTTGATGAAATTGCTAATGAATTATTATATGATAAATTATTATCGTTAAAAAATATTTTAGAAACAGAATATTTACCAGAAGTTATTTATCACGAAAACTTTGAATTAGATAACAGAAAAATTATTCGTCGTATTTATGTTCCTTATGATAAAAAATTTAGCATCCATAATAAAAATACTTGGAGAGACTGCTATGAGTTTTATGTAGCTACGATGGAACAGTTTGAAATGTTTTTCTACGAATATGAAGACATTATTAGAGACGCTATTTAG
>JAJPGM_00745 tRNA-(MS(2)IO(6)A)-hydroxylase
ATGTTAGGATTACAATTTGAAACCGAAACCTCTTGGGCAGATATTGCTAAAGACAACCTACAACAAATATTAACAGACCATGCTTTTTTAGAACAAAAAGCAGCTTCTAATGCTGTTTCTATAATTATTAATTATTCAGAAGAAACAGAACTTGTACAAAGTATGAGTGAAATTGCTATTGAAGAAATGCAACATTTTAAAATGGTTCATGATTTTATGGTAAAAAGAGGAATGGTTTTAGGAAGAGAACAAAAAAACGATTATGCTATTCGTTTGCAAAAATTTTTCACAAAAACAAAAGACCGTACAAATGCATTAGTACAACGTTTATTAATTGCTGCGTTAATTGAAGCAAGAAGTTGTGAGCGTTTTAAAGTTTTTTCTGAAAATATGGAAGATGAAGAATTATCTAAATTTTATAAAGATTTAATGATTTCTGAAGCAAACCATTATACTATCTTTTTAGGTTTTGCTCGTAAATATCAAGACAAAGAAATTGTAGATAAAAAATGGAATGATTTAGTTGCTTTTGAAGCCGAAATGATGAAAAATAGAGGTTCTGAAGCTAAAATACACGGATAA
>JAJPGM_00750 Alpha-2-macroglobulin family
ATGAATAATTTTATGAAAATAATAGCAGTAACATTATTGCTATTGATGTTTAATTCCTGTGAAAAATCTGTAGAAGAGAAAAGTACTGTTGATAATTATACGGAATATGTTTCAGTATTTCCTGAGGAAATAATTTCATCTGTTGCTGATTTTAGATTTATATTAAAAAAAACACCTAAAGTAACTACAGTTAGTAATGATGTTATTACGGTAAATCCACAGGTGAAAGGTGAGGTTTTTTTAGATGGAAATAAAATTTCTTTTATTCCTTCAGAAAAATTAAAAAGTAATACAGAATATACGGTAACACTTCATTTATCAAAATTATATGATGATATTTCTGATGATTTACAAAATTTTACGACAAAAGTAAAAACTAAAGAACTACTTTTTAACGTAACCTTATCAGCACCTATTGTTTCTAGTAAAAATACATATGCTGTAGAAGGTGTGGTAAATATTAGTGATGTTATTGCTTCGGATAAATTATCAGAATTAGTTAAAGCAACGTATAATAATTCTGATATTTCGATGAATTTTGAAACATCAGAAACACTTGTTTCTCAAGCTTTTTTTAAAATTAAAAATTTAAAAAGATTAGAAGAAGATAGAGATATAAAAGTTATTTGGGATGGAAGTAGTATTAATTCTAGTTCAAAAGGAGAACGTGTTTTAACAATAACAGGTAAAAATAATTTTAAAGTATTAAGTATTGAAGTTATTGATACAGATAAACAACATATTGAAGTTAGTTTTTCTGACCCTATTAAAAAATCACAAGATTTACAGGGATTAATAGCTTTTAAAAATGCTCAAAAAAGAAGATTTACATATAAAGTAACAAATAATATTGTAACTATTTATCCGAAGAGTTCGTTTAAAAACAAAGTAGAATTACAAGTTTTTAAAGGAATTAAAAATACAGAAGGATTTTCTTTAAAACATGGTTACAGTCAAACGTTACATTTTAAACAATTAAAGCCTTTAGTAAGTTTTATAAAAAGCGGAACTATAATTCCGAGTTCAACTAATTTAAAAATTAATTTTAAAGCTGTTAATTTAAAAGCTGTTGATGTTTCGGTATATAAAATATATAAAAATAATGTTTTACAGTTTTTACAAAATAATAATTTAAGTAATCAAGGTAATTTACGTTATGTAGGTCGTCCTGAAGCTAAATATACAGTAAATCTTACGGATAAAGGTGTTGACTTAACAAAAGAAAATGCTTTTGCTATAGATTTATCTGAAATTCTATCTATAGAAAATGGCGCAATGTATAGAGTTGAATTTTCATTCAATAAAAAATACTCTAATTACACTTGTGATGAAACTACTAATACAAATACTATTGTTTATGGTAAAAAAGAAGTAGATACAAGAGAATATGATAATCCTAATTATTATAATTATGATCGTTATAGATGGAGTGACAGAGAAAATCCGTGTACAGATTCGTATTTTTATAATAAAAATATTAGTACTAATGTTTTGGCGACTAACTTAGGAGTTATTGTTAAAAAAGGAAATAACAAAACTACTTTTATTGCTGTTACTAATTTATTAACAACAAAACCTGTTGCTAATGCTTCTGTAACCTTATATAATTTGCAACAACAAGCTGTTATAACGGCAACAACAAATACTGATGGTATTGCTAATTTTAACGGAATTAGTAATGCATTTTTTGCAAAAGTAACTAAAGATGAAAATACAACTTACATTAAGTTAAATGATGGAAATGCTTTATCAATGAGTAAGTTTGATGTTTCAGGAACAAAACTTCAAAAAGGAATTAAAGGATATGTTTATGGTGAACGAGGTGTTTGGCGACCTGGTGATCAATTATTTTTGACTTTTGTTTTAAATGATAATGCAAATCCAATACCAGAAAAGCATCCTATTAAATTTGAACTGATTAATCCGCAAGGGAAAATTACAGAAAGAAAAGTACTTTCTAAAAATAATATAAATGTATATAGATATACTCCGAAAACCAGTCAAGATGCAATTACAGGAAATTGGAAATTAAGAGTAAGCGTTGGTGGTGCGGTTTTTAATAAAACACTTAAAATTGAAACTATAAAACCAAACCGTTTAAAAATTAAGTTAAAAACCACAGCCGATTTTATTAAAGCTGATACAGATATTGATGGAGATGTTGAAGTAAAATGGTTACATGGTGCAATTGCAAGAAATTTAAAGTTAGATATTAACGGTAAATTTAGACAGATAAAAACGGAGTTTCCAAAATTTAAAAGTTATAATTTTGATGATATTACTCGAAATTTTAGAACAGAAGATTTTAAGGTATTAGATGGAACATTAAATAACGATGGTGAAACAAGCTTTTCAGTATCACCAAGTTTAGAAAGTAAAGCTCCAGGAATGTTAAAGGCTAGTTTTATAACAAAAGTTTATGAAAATGGTGGAGATTTTAGTACTGATGTATTTTCTAAAAAAGTATCACCTTATAAAACTTATGCTGGTTTATTAAACGCATCAGAACAACAATCTAAAAATTATTTATTTACAGATGAAAAATATACATTTAATGTAGCATCAGTAAATGAAAATGGTGTAGGAGTTGCTAATAATTTAGAAGTAAAAGTATATAAAATCTCTTGGCGTTGGTGGTGGAGTACTTCTGATAATGGGCTTTCTAATTATGATGGAACACGTCATCATCAAGCATATAAAACATTACAAGTAAAAACAAATGCTAACGGGAAAGGTTATTTTGATTTAAATATAAGTGAAAATGATTGGGGACGTTATCTTATTAAAGTAACAGATAAGAGAAGTAAACATGTTACTTCAAATGTTGTTTATTTTGATTGGCCTTCTTGGTATGGAAAGAAAAGAGGAAATCAAGATAAAACAAATGCAACGATGCTAGTTTTTACTACAGATAAAGAATCTTATGAAGTAAATGAAACTGCTACAGTAAAATTTCCATCATCAGAAGGAGGAAGAGCTTTAATTACTATTGAAAATGGAACAGAAGTTTTAGATCATTTTTGGGTAGAAACAACAGCTAAGCAAACAGCATTTAAATTTCCTGTATTAGCGAATTATACGCCTAATGTATTTGTAAATATTTCGTTATTACAAAAACATAGTCAAACGGTTAACGATTTACCAATTCGTATGTATGGTTCAATTCCTATGTTAGTAAATAATCCTGAAACTAAATTAGCTCCAGTAATTGAATTAGCAGATGAAATAAGACCCGAATCAATAACTAAAATAAAGGTTAAAGAAGAAAAAGGAAAAGCAATGACTTATACAATTGCTTTGGTTGATGATGGATTATTAGATTTAACTCGATTTAAAACACCAAATCCGTGGAATACATTTTATGCACGTCAATCATTAGGAGTAAAAACTTGGGATGTTTTTGATGATGTAGTAGGTGCTTACGGAGGAAAAGTAAATCAGATTTTAAGTATTGGAGGAGATGAATCAGAAGCGGGAAGTAAAAATAAAAAAGCCAATAGATTTAAACCAATGGTAACTTATTTAGGTCCTTTTAATTTAGAAAAAGGAGCTAGTAAAACACATACAATAAAAATACCTAAATATATCGGTTCGGTACGTGCCATGGTAGTTGCTGCCGATGTTAAAAATAACGCTTACGGAAGTGTTGAAAAAACAGCTTTAGTACGTAAACCTGTAATGATCTTAGCATCATTACCTCGTAAAATAACGCCTCAAGAAACTGTAACATTACCTGTTAACGTATTTGCAATGTTACCTTCTATAAAAAAGGTTAAGGTTACAGTACAGCCAAATGAATCATTTACTATTTTGGGTGATAAAACAAAAGTATTATCTTTTAATGAACCTGATGAAAAAATGGTTTATTTTACCTTGAAAGTAAATGATTTTAAAGGAATTGGAAAAGTAGAAATAGACGCAGTTTCAGGAAGTGAAAAAGCATCCTACGAAGTAGAAATAGATGTTTTAAATCCGAATCCTATAAGTACAGAAGTAAAAGATTTAGTGTTAAAATCAAATGAAAAAAGTGCGCTTAATTTTATCACATTTGGTAGTGCTGGCACTAATACGGCAAGTGTAGAATTATCTACATTACCTCCAATGAATTTTACCAAACGTATGGAATATTTAATTCAATATCCGCATGGTTGTGTAGAGCAAACTACTTCAAGTGCTTTTCCTCAGTTGTTTTTGGCTGAGATATTTGAATTATCCGAAGAAAAACAACAAGATATTGAGAGAAATATAAAAGCTACTATTCAACGATTATCAGGTTTTCAATTATCAAATGGAGGTTTGTCTTATTGGCAAGGAAATAGCACGGCAAATAGTTGGGGAACATCTTATGCAGGTCATTTTATGATAGAAGCATCTAAAAAAGGATATGCGTTACCTATTGGTTTTAAATCGAAATGGATTAGTTATCAAAAACAACAAGCACGTAATTGGCGAAATAATTCTTATTACGGAAACAATTCTTTATCACAAGCGTACCGATTATACACATTGAGTTTGGCAAATAGTGCTGATATTGCCTCGATGAATCGTTTGCGTGAAACAAGTGGTACTTCTAATGAAGCAAAAATGAGATTAGCAAGTGCATATGCATTAATTGGTAAAAAATCAATTGCAAAAGGTATTTTAAGTAAGTTAAGAGTAAATGATTATAGTAAAAAACGTTATTCAAATTATGGTTCTGAAACCCGCAATAAAGCCATGGCATTAGAAACTTATATTTTATTAAATGATGAAATAAAAGGAATAAAATTAGCTAAACAAATTTCTGAAATTTTATCTGGAGATAAATGGATGAGTACACAAACAACATCATATAGTTTATTGTCAATGAGTAAATATGCTTTACAGAATGGCGAAAATTCAGGTATTAATGCAACTTATATTTTAAATAAAAAATCAGAAAATGTTAATACTTCTAAAGCTTTATTTACTGATGATTTAAATGATGTTAACAAAGAAAATACAATTACTGTTTCTAATAATAGTAAAGGTGTTTTATATGTTAGAGTATTTAATAAAGGAATTTTACCTGTAGGTAAAGAAAAAGTGATTCAGAAAAATATAGAAACAACTGTTTCTTATAAAACGAAAGAAGGTACTACGATATCTATAGATAATTTATCACAAGGAACAAATTTTGTAGCTGAGGTTACTGTAAAAAATATGACAAATGATAAGGTAGAAAATATAGCTTTAACACAATATATTCCGTCAGGATGGGAAATTGTAAATACCCGTTTTACTGAATTTGGAAATAATACAACATCTTCAGAAGTAGATTTTACAGATATTCGTGATGCTAGTATTAGTAATTATTTTACGTTAAAAGAGCATCAGAAAAAAACATTTACAGTGTTATTAAACGCATCGTATTTAGGAACTTATTATTTACCAGGTGTGCAAGTAGAAGCAATGTATGATAATGATTATATAGCCAGAACAAAAGGAAACTGGATTAAAGTTATCAAGTAA
>JAJPGM_00755 hypothetical protein
ATGAATTGTAATATTATAGCTACAGCATTACTTTCTACTACTGCTTTAGTAGGGTATGCACAACAAAGTGTAACATCGATAAGAGATTTAGAAAATAAGGCTTCAACTTTAAGAGCAGGAGATGAACTTGTTTTAACAGATGGTACTTATCAAAATATTAATTTAATTTTATCCACTTCAGGTACAGCAACAAATCCTATAATTATTCGTGCAGAAAATACAGGACAAGTATTTATAGAAGGAAATATTAAGGTAGAATTAAATGGTAATCATATTGTTTTCAAAGGTTTTGTTTTTCAGAATGGAAAAACAGCTAAAGAAGGAGATCATACAATAAAAATAACAGGAGATTACAATACCGTTAGTGATTGTAGTTTTTTAAATTTAGGAGATCCTTCAAGAACAAAAACGAGTTTTGATATTTATATATATCATGCAAATTATAATAAAATTTATTATAATGAATTTATAGGGAAGCAAAGTGTGGGTAATAATATAACTATAAACCCTGGTTCGTATAATGAAATTAGTAGAAATAGGTTTTCACGACCTATTTTAGGAGCTAATTCAGGTTCAGCAATACGTTTGAGCGCTACTTATAATTTAGTAGAATATAATTACTTTTTTGAAAGTGATGGTGAGGGAGAAATTATTACTGTAAAAGATGATTATAATTTATTGAGATATAACACTTTTAGACGTTCTAAAGGTGGGTTATCTTTACGACATGGAGATCATTGTGTGGTATATGGAAATTACTTTTTTGGTGAATCAGTACCAAAAACCAAAGGGATTTCTATTTGGGGTGAACATCATTTTATCGTAAATAATTATTTTGAAGATTTAAAACCTGTAAAAACAACTAATAAATACACTGGAGGTAAACTACAAGGTGCAGCAGTTTCTTTTAATTGTGGAAGTGGTCCAAATGCAATTAGACCAACAGTTCCTTTTTTTCCTGTAGCTCATGATGTAACTTTTGCCTACAATACTATTATTACTAATAGTGAAATGATTTTAGATTTTACAGAAGATTATTTAGGCGGGTCTACACAAAAACAATATACGCCTTATAATTTATCTATTAGAAATAATATCTTTTTTGAACGTTCTGATAAAAAACAAATACCATTTCGTAATTTATCAGAAGCTTCAAATGTACCAGATGTTACGGGGCTAGTTTTTAAAGATAATTTTTCTTTTGGAAATAAAAATTTGGGGATTAATACGCCTGCAACAGGTTTAGATACAGCAACATCAGTAGCAATGCAATTAGATGCTACTTTAGGAATTTATACCCCAATAGCAAATCCTTTATTAGAAAACAATGTTAATGAACCTGTTAATTTACCTCAGATACACACTTTTGCTAAGCAAGCTACAATAGTAAGAAGAGATGTATTAGGAAAATTAAAAGATACAGATCATGTAGGAGCAGTAGCTTTCAACCCTCAATCTAGTAGAAAAATTCCAGAAATGACGTTATTAACTACAGGACCGAGAAGTAATACGGCAGTTTTTCCTACTAATCCAATACAAGCAAATAAAGTAAAGCATGCTTTATATCCTAATCCAGCATCGGGTTCTGTATATTTTAGAGCAAAACCTAACTTAGTAAAAGCTATAAATGCATATAAAATGCAAACTTTGATAGCATCTATTTCTTTTAAATATCAAAATTCGGCATATGAATTAGATATTTCTACTCTTGCTTCTGGAACTTATATTTTAGAGATTCAATTTCCTAATAAAACGATAACAAAAAATTTGATAGTACGCTAA
>JAJPGM_00760 hypothetical protein
ATGAAGAATAATTTAGGAACTAATTGGACTATTTGTAAAGAATGTAAAGGGAGAGGAAAAAAAGTAGAAAAATTAGTAAAAAAGTACGTATTCGTTATCAAAATGAATTAG
>JAJPGM_00765 Monooxygenase FAD-binding protein
GTGGCTTGTTTACATCGAGGAATTCCATTTACATTATATGAGAGAGATAACAGTTTCGATGCCCGTTCTCAAGGTTACGGATTGACTTTACAACAAGCTAGTAAAGCTATTCAAGGATTGGGCATTTTTAAGTTAAAAGAAGGGGTTGTTTCTACAAAACATATTATTCATACTACTGATGGAAAAATAATCGGGGAGTGGGGAATGAGAAAATGGTTAGATTCAACATCTAAATCCGAAGAAAAAAAAACAGGTAAACGTACCAATATACATATTGCAAGGCAATCTTTACGATTTGCTTTACTTGAGCAGTTAGGGAGTAATGATCTTGTAAAATGGGGATATCAGTTAGTTGATTTTAAGGAAGATGAAAACGAAGCTATTACATTAGATTTTCAAGTAAATGGAGAAATTAAAAATGCTAAGGCAGATATTATTGTAGGTGCAGATGGTATTCGTAGTTCGGTGCGTAACTTATTATTTGGTGACGAAAATACTCCTTTGCGATATTTAGGTTGTATCGTAATATTAGGTATTTGTCCTTTAGATGCTCTTGATAATATTGATAGTTTATTGCTAGATTCGGCAACAGTGTTTCAAACAGCTAATGGAAATGAGCGAATTTATATGATGCCTTATACATCCGATTCTGTAATGTGGCAATTAAGCTTTCCAATGTCAGAAACATCAGCAAAAGCTTTAAGTGAAAAAGGAGCTAAAGCCTTAAAAGAAGAAGCTTGTCGCAGAACACCTTGGCATCATCCTATTCCTCAGATTTTATCAGCTACGCTGGATACTCAAGTTTCTGGATATCCTGTGTATGATAGAGAATTACTAAGTTCAGAATTATTAGAAAAAGGAAATAAAATAACGCTTATTGGAGATGCAGCACATCCGATGAGTCCGTTTAAAGGACAGGGAGCAAATCAAGCGTTATTAGATGCATTGTCATTGGCTAGAACAATATCAAAAAAATGTGGAACTTTATCAGAATGGAGAAAAGTCGGAATTAGAAAACATGTATTAACTGAGTTTGAAACGGAAATGTTAGCTCGAAGTGCTTCTAAAGTAAAAGGCTCTGCTGATGCAGTAAAATTTTTACATTCTGATGTTGTGCTTCAAGAAGGAAATGAACCTAGAGGACGTGATTTGAATAAAAAAAAGATGTTATAA
>JAJPGM_00770 Conserved hypothetical periplasmic protein
GTGTTTTATTTCTCTTGTGAATCTAAATTAAATGATAAAAAAAATAAAAAATTAGATCCAATGGAAGGGGTTTGGGAATTAACAGAATTTCATCACCTTAAAAATGGTGATACACTTATTACTGATAAAAATAAAGTGCAACATAAAATTTACTTAAATGGTTATGTTATGTGGAATACAAATCCTGCATCAGATTCTTCTGAATGGCATGGATATGGTACGTATACTTACAAAAAAGATACTGTTATCGAAATATTAACATCAATGTCTAAATCTATGAAAAGTGATGTTAATAAATATATTATCCCTGTAAAACATGGTTATAAAACATACAAACAGATAAATACTTATAAAAATAACGATACTATTTATCAAAATATTGAAGTCTATAAAAAGTTAGATTAA
>JAJPGM_00775 3-hydroxyacyl-CoA dehydrogenase
ATGAAAAACATCGCTATAATAGGAGCTGGTACTATGGGAAATGGTATTGCACACATCTTTTCACAATTCGGTTATACGGTACATTTAATTGATATTTCTCAAAATGCACTTGATAAAGGAATGGCAACTATTGCCAAGAATTTAGATAGAATGGTGTTAAAAGAAAAGATATCAGAAGAAGATAAAAAAAATACCTTAGATAATATTTCAACTTATACTTCTATTGAAAAAGGTGTTCAAAATGCTAATTTAGTTATAGAAGCTGCTACCGAAAATGTAGCTTTGAAATTAAAGATATTTAAAAATTTAGATGAAATCTGCCATAAAGATACCATTTTAGCAACCAATACTTCTTCTATTTCGATAACACAAATTGCGACGGTTACTAATAGATCTGAAAAAGTAATTGGAATGCATTTTATGAATCCTGTGCCAATTATGAACTTGGTTGAAATTATCAGAGGTTATAACACCTCTGATGAAGTCATGAGTTTTACTGTTGATTTAGCAAAAAAAATAGGTAAAACTCCTGTTGAAGTAAATGATTATCCTGGTTTTGTAGCGAATCGTATTTTAATGCCAATGATTAACGAATCTATTGAAACTTTATACAATGGTGTTGCTGGTGTTCCTGAAATTGATACTGTAATGAAATTAGGAATGGCACATCCGATGGGACCGTTACAATTAGCTGATTTTATTGGTTTAGATGTATGTTTATCAATATTAAATGTATTATACGATGGTTTTAAAAACTCTAAATATGCGCCATGTCCATTATTAGTAAACATGGTAAATGCAGGTAAATTAGGTGTTAAATCTGGTGAAGGTTTTTACGATTATAGCGAAAACAGAAAAGCAGAAAAAGTAGCTAAAATGTTTTCTTAA
>JAJPGM_00780 hypothetical protein
ATGAAAAAAAACTTAACATATAAATACACATCGCTTTTATCAATAGTATTTTTGATTTCTATTACTTTTTCATTATTAACTTCTTGTTCTGAAGATGATGAAGAGCCTGAAGATCGTTCTATATATATCAATAGTATTGATGCTGAAAACATTCAATTTAATAGTGCAACTCTTAAATGGTATCCAACTGTTTCTGGAGAAAAAACTACATCAACTTTTGATATTTATTTAAATGATAAATTAATCGAAAAAGAAACTGAAAAAATTAGTTTTGAACTTACTAATTTAACACCAAACACTGAATATTCAGTGAAAATTATCGGAAATACAAATTACGATACCGAAGTTGAAAAAACATTTAGTTTTACAACTGCTGATTATCCTGAACCTTTAGGTTTTGAAGTTTATTCAACTGAAATAACTTCTGAAAGTGCAGTTATAACTTGGGTTACTCCTGAAACTTTAGACAAAGAATCTCTAACTTATAGTGTTTCTGTTAATGGTGAAATTAAAAAAGAAAATATCGCTGAAAATGTAGCAGGAAACTCTTACAAGCTTTCTGATTTAATTCCTTATAAAGAATATATTATTCGAGTTATTGCTACAACAAGTAAAGATAAAAACACTTTTAAAGAAATTAGTTTTAGTGCTTTACCAACTAGTTTTAACGAGCTTAATGTAACATCTAAAGAAATTACACAAAGTTCAGCAAGTATTGATTGGAATATTACTACGATAAATGATTATGTAGATCTTAATACAATTACTTATGATATCTATTTAGATGGAACTTTACTTGTAGAAAATACAACCGAAACTTCGTATATTTTACAAAATTTAGTAGCCTACAAAAATTACACGGCTAAATTAATTGCTAAATTAGCAAACGGTGATTCAAAAACTAAAGAAATTCAGTTTAAAACATTAGGAACACCTCCTTCTGATTTTACGGTATCATTAAAAAGTGAAGCTCAAGCAAATTGGACAGAAATTGAATGGACTATACCAACCGTTACGGACAACTCTTATGTTAAATATAATCTTTATTTAAATGATGAAATTATTGAAGAAGATATTTTATCATTCGTAAATAATCGTACACTTTCTGAGTTAGAAGAAAATACAAATTATAACGTTAAATTAGTAGCATTTTCAGATAATGGGACAGAAACTTTTTCAAATACTGTTAGTTTTAAAACGATAACCTATCCTAAAATAGATGGTGATTTTACGCTTGACTTTAGTAATGTTTTAGGAACTTCTGCTATTGCTTATTGGACGCCAGCTAGCTATACTCATAATAATGAGAATAAAACAGTTGGTTATGACGTATCAATAAAAGAATTAGATACTTATAGTAATTCTACTATTGGATTAAGTACTAAAATTTCTAGTTTAGAGCCAAAAACAACGTATACAGTTATTATAAATGCTTATGTTTATGATTCTGGTTTTAATAATTATACTCCTTCAAAAACCATTGAAAAAACCTTTACAACAGCTGATAATTACCCATTACATCCAACAATAGAAATTACGGAAGCTATTTTATATCATAAAAGTAGCACATATTTTCCAGGTCAAATTGTGGTTAAATTTTCAGAAAACATAACCAATGTTGATATCGATACTTTTTTTGCATCAACTATGTTTATAAATAATTTTCAAACTTCTTCTTCTTCTATTTTAAGTAACAAATTATCTGACACTAAATATGATTATATCGTAAATAATTTTGGTGGCGATGTTATTGTAAATGAAGGATATGTTATATTTAATGAAAATGGAAAAACTTATAGAAGTCCATTTAATTTTTCAATTCAAAGTAATTAA
>JAJPGM_00785 Oxidoreductase
ATGTTAAAAGCTGGAGTTTTAGGTGCAGGTCATCTAGGAAAAATTCACTTACGTTTATTACAACAATCTGAAAAATATGAATTAGTAGGATTTTATGATCCTTTTACCGAAAATGCTGAAAAAGTAGCCAAAGAATTTGGTTATAAATTATTTAACTCTGTTAAAGAATTAATAAATGCAGTTGATGTTGTTGATATTGTAACACCTACATTATCTCATTTTGACTGTGCTAAAGAGGCTATTCAAAAAGGAAAACATATTTTTATTGAAAAACCAATAACAAATACTGTATTAGAAGCTGAAGCTATTAGAACCTTAGCAAGTCAGTATCATATAAAAGGACAAGTTGGGCATGTTGAACGTTTTAACCCAGCTTTTACAGCTGTAAGAGATATGATAGACACACCTATGTTTATCGAAACACATAGATTAGCTGAATTTAACCCAAGAGGAACAGATGTGCCTGTTGTTTTAGATTTAATGATTCATGATATTGATATTATTTTATCAGTAGTAAACTCTAAAGTTAAAAGTGTACATGCAAGTGGTGTTTCAGTTATTTCTGATACTCCAGATATTGCAAATGCACGTATTGAATTTGAAAATGGCTGTGTCGCAAACTTAACATCGAGTAGAATCTCTATGAAAAACATGCGTAAAACTAGGTTTTTTCAGAAGGATGCTTATATTTCTGTTGATTTTTTAGAAAAAAAATCTGAGGTTGTAAAAATGAAAGATGTTCCTGAAAACCCTGATGAATTTGCAATGATTCTTCAAAATGCCGAAGGTGTTAAAAAACAAATTTATTTTGATAATCCTAGTGTTATTGAAAACAATGCTATTTTAGACGAATTAGAATCGTTTGCCGATGCTATTATTAATAAAACAACGCCTATAGTATCTTTACGTCAAGGAACGGAAGCTTTACGTGTTGCTCATATGATTATTGATTGTTTTAATAAATAA
>JAJPGM_00790 Protein-L-isoaspartate O-methyltransferase
ATGAAAGACACCACCAAGCATCAAGGATTAAGAAATAAGTTAGCAGCAGTTTTACAAGCCAAAGGTATTGTAGATTTAAATGTATTAAATGCAGTTCGTAAAATTCCGAGGCACTTATTTATTGATAGTAGTTTCGAGGCACATGCATATCAAGACAAAGCATTTCCTATTGCTGCAGAACAAACAATTTCACATCCATATACGGTAGCGTTCCAATCTCAAGTTTTAGATATAAAACAAGGAGAAAAAGTACTTGAAATAGGTACAGGATCAGGCTATCAAACGGCTGTATTATTAGAATTAAAAGCGAAAGTATATTCTATAGAACGTCAACACGAATTATTTAAAAGGACTTCTTTATTTTTACCTAAAATAGGCTATAGACCAAAGCGTTTTATTTTTGGTGATGGTTATATAGGTTTACCTGAAGAAGCACCTTTTGATAAAATTATTGTAACCGCAGGAGCTCCTTTTGTACCAAAACCCTTATTAAGTCAGTTAAAAGTAGGAGGAAGGTTATTGATTCCTGTAGGAGATAAAAATCAAGTAATGACTTTATTTATACGAAAATCTCCAAAAGAATTTGAGAAACACGAATTAGGAGATTTTAAGTTTGTACCAATGTTAGAAAAGAAAAATTAA
>JAJPGM_00795 hypothetical protein
ATGAAAAAAGTAATATTTATTGCGGTTTGTGTTGTTAGTTTAGTAGGTTTTTCTTCTTGTGGAAGTACAAGTCCTTGTGGTTTAGCTAAAACTGATCAAACAAAACAAAATCAACATCAATCAGAAATCATTGTTGCCGATGCAACTGAAATTACTGAATAA
>JAJPGM_00800 ABC transporter substrate-binding protein
ATGTTAGATTTAAAAGTAGGTGGTGTACCTGAACACTTTAATTACCCATGGTATATTACTTTAAAAAATAAAGAATTCACTAACCAAGGAATTAATTTGCGTTGGCAAGATTTCCCTGGTGGTACTGGTGAAATGTGTAAAGCCTTGCGTTCTGGTGATGTAGATATTGCTATCGTATTAACCGAAGGAATTATTAAAGACATTAATAATGGAAATCCTTCTAAAATTACACAGACTTTTGTTAAAAGTCCTTTAATTTGGGGAATTCATGTAGGTGATAAATCCAAATTCAAAAAAATAGAAGACCTAGAAAATGCAACTGTAGCTATTAGTCGTTTTGGCTCTGGCTCGCATTTAATGGCAATTGTAAATGCTCATAATAATGGATGGGATATTGACAAATTAAAATTCAAAGTTATTGGCGATTTACAAGGTGGTATCGATGCTTTAACAAACGGAGATGCTGATTATTTTATGTGGGAACATTTTACCACAAAACCATTAGTTGATAATAATACTTTTAGACGTTTAGGTGATTGCCCTACTCCTTGGCCTTGTTTTGTAGTTGCTGTTAGAAATGAAGTGTTGGAAAACAATTTTGAAGAAGTAAAAAAAGTATTAGATATTATTAATGATTGTACTAGTAATTTTAAAGATACTCCAAATATTGATAAAATATTAGCACATAGATATGAGCAACAATTAGAAGACATTCAAAAATGGTTATCAATAACCGAATGGAATGACGGTGAACCAGTAACTGAAAATTTAATTACCAACATACAAAATAAAATGGTTGGTTTTAACGTTATTGATTGTAAGAAAGATTCAGCTGAGTTAATCAGAAATATGTATATTTGA
>JAJPGM_00805 Phosphorylase
ATGAATATTGAACATTCTGAACTTATCTTAAATACAGATGGAAGTATTTATCATTTAAATTTAAGCCCAGAAAATGTAGCTACTGATATTATATTTGTCGGTGACCAATATCGTGTAGATAAAGTAACTCAGTATTTTGATTCGATTGAATTTACAACACAAAAACGTGAATTTAAAACTACCACAGGTACTTATAAAGGAAAACGTTTAACAGTAATTTCTACTGGAATTGGTGCAGATAATATTGATATTGTTTTAAATGAATTAGATGCGTTATTTAATATCGATTTAAAAACACGAAAAATAAAAGAGATACATACCCAATTAAATATCATCCGTATAGGAACTTCAGGTTCTTTACAAGCTGATATTCCTGTAAATAGTTTTTTACTTAGCACACATGCTTTAGATTTAAACGGAATGTTACATTCGTATCAAATAACCGATATTTCACATCCTGTAATTGAAGAAGCTTTTATAAAACATACAAATTGGAGTATTAAAAAACCAACACCATTAGTAATAACTAATAGTAAAATTTTAGAAAAAAAATTAACGTCGAATACTGTTTATAAAGGAATCACTGCTACGGCAGCTGGTTTTTATGGACCACAAGGACGTATACTTCGTTTAGCATTACAAGATGCTAAACTAAATAAAAAAATAGATAGTTTTAATTATAACGAAAACAGAATTACCAATTTAGAAATGGAAACTTCTGCTATTTATGGATTATCAAAATTATTAGGACATAATGCAATTTCAATGAATGCCATTATCGCTAACAGAGCAAATGGTACTTTTAGCGAAAACCCTAATAAAGTGATTTCCGATTTGATTATATATACATTAGATAAATTAGTTGAGTAA
>JAJPGM_00810 hypothetical protein
ATGATTTCACTTAAACTACATATTACAAACGGAGATACCACAAGTAAAAAACTTGAAGAACTAAATTTTGAAGGTAAAAAAATTACATGGCGAGAAATACTCTGTGAAGGAAAAACAACAACTGATGTTGGTAGTAAAAACTTCTGGAAAAACCGTTTTAATTTCTTCAAAACATATTATAGAACATCTAAACAAAAGTTTCTAAACTACACCGTAAAAGAATACCGTGCACTTTGTAATGAAAAAAATCAAGATGAAATTGTCTTATGGTTTGATTATGATTTACTCTCTCAAATAAATATGATTGCCCTAGTTAGTTGGTTAAAACGCCATCGAAAAGGATGTCAAATATCATTAGTTTCTACTGAAAAAATCAATAATAAAAAATCAATAGAATTAAATACACTTTCTGATAATCAACTACGTCAACATTATATCAACAGAAGTATACTTTCTCAAAATGATATTGAATATGCTGATTATATTTGGCAATTATATTGTTCTGATAACCCGTTACAATTAGAAAATGCGGTTAAACTACATACAAATAGTACTTTTAAACACTTAAATAAAGCTTTAAAAAATCATTTACAACGTTTTCCTTCTCTAAAAAATGGGTTAAATCTTATCGAAAACAGTATTTTAAAAACGATTAACAAGAATGAATTTAAAAATAAAAACCAACTTATTAATAATTTATCAATAAATCATAAAAACTACGGATTCCTTAATAATCAATACTTTAACAAGATGAAAATATTGCATAAATTATTTACATCTTTAAATCCTATAACATTAACAAAGGCAGGAAAAGGAGTCTTAGCGCAACAAACCAATTATTATGGTAAAATACGTACTGATTTTTCGTATCTTGGAGGCGCTAAAAAATACAGCTATTTATATGTAAATTCAACTGATAAGCTGTTAAAAATCACATCATAA
>JAJPGM_00815 Translation initiation factor SUI1-related protein
ATGGATTTACAAGATCAATTAAAAAACTTATTTCCTGATCATCAAGAAACGGAAGTTGAACCAGAAAAAAAACAAGGTATTTGGCTACAAGACGATCCAATACTTTGTAAATACGAAAAGCGAAAAGGAAAACCAACTACTATTTTAGATGGATATACAGGAGCTACTGAAGATTTTAAAAAATTAGCCAAAGAAATTAAAACAAAACTAAGTGTTGGCGGTAGTTTTAAAGATGATAAAATAATTATCCAAGGTGATTATCGTGATAAGATAATGCAAATTTTAAAAGACAAAGGCTTTAATGTAAAACGAGTTGGAGGTTAA
>JAJPGM_00820 Flavonol synthase
ATGAATAAGATTCCTAGCGTAAATTTAGAAGATTTTTTATCTGATGATAAAAACAGAAAACAAAAATTCATCAATGAAATTGGTGACGCTTATGAAAAGATAGGATTTGTAGCTTTAAAAGGTCATTTTTTAGATGATAAATTAGTTGAAAATTTATATACTGAAATCAAGAATTTTTTCGATTTACCAACTAACGTAAAAGAAAAATATGAAATCCCTGGTATTGGAGGTCAAAGAGGTTATGTTTCCTTCGGAAAAGAAAGTGCCAAAGGAAAAAAAGAAGGCGATTTAAAAGAATTTTGGCATTTTGGTCAATACGTTGATGATGCTTCTAAATACGCTAAAGTGTATCCCGAAAATGTAACTGTTGAAGAACTTGCTAAATTTAACGAAGTAGGTAAACAAACCTATCAAATGTTAGAAAAAACAGCTAAGTATGTTTTACGATCGTTAGCATTACACTTAAATTTAGAGGAAAATTACTTTGATAAATATATCAAAAATGGAAATAGTATTTTACGCCCTATCCACTATCCTCCTATTTTATCTGAACCTAAAGGAGCAGAAAGAGCCGCTGCCCATGGAGATATCAACTTAATAACCTTGTTAATGGGAGCACAAGGAAAAGGATTACAAGTTCAAAATAATAAAGGAGATTGGATTGATGCAGTTGCACAACCAGATGAATTAATGATTAATGTTGGAGATATGCTCTCTAGACACAGTAATAATAAATTAAAATCTACCATACACCGAGTTACAAATCCGCCAAAGGAATCTTGGGGAACATCTCGTTATTCTATTCCTTTTTTTATGCATCCTATTTCTGATATGAAATTAGATGTTTTAGAAAATTGTGTTGATGACAAAAACCCAAAGCAATTTGAAGATATTACAGCCGGTGAATTTCTAGATGAGCGTTTACGTGAATTAGGATTAAAAAAATAA
>JAJPGM_00825 hypothetical protein
ATGTACAAGTATATTATTAGTATCTGTTTATTATTTGTGTATGCAAATGGTTTTTCTCAAGAAAATCATCAGAAAAAAACCGAACCTAAAATTGAAAAAATCAAAAAAGATTCCATTATCTACAAAACAGGTTATGGTTTACGATTAGGAATAGATATTAGTAAACCAGCTTTAGCTATCGTTGATAAAAGTTATAGCGGATTAGAACTAGTTGGTGATTATCGTATTTCTAAAAACTGGTATGTAGCTACCGAATTAGGATTTGAAGAAGAAATAACTTTTGAAGAATTTACAAAATCAACATCAAAAGGAAGTTTTATAAAGCTTGGTGCAAATTACAATGCCTATAAAAACTGGTTAGACATGAATAACGAAATTTATGTTGGTTTCAGATATGGATTTGCTCTTTTTGATCAAACTTTAAATAGCTATAAAACAAATGTTGGTACGCCTTATTTTCCTTCAAACACAATAAAAACACCTGTTACCGAAACTGGACTTACAGCTCATTGGACAGAGATTCAATTAGGTATTAAGGTCGAAACTTTTAAAAATCTATTTTTAAGTGCAGGGTTTTCTTATAAAATAATGGTTAGTGTAGATGATCAAAAAAACTTTAAAACACTTTATGCACCTGGTTTTAATAGAGTTTTTGAAAGTAATACTGGCTTTGGATTTAATTATACAATTTCATATCTAATACCTTTTATTAATAAGTAA
>JAJPGM_00830 hypothetical protein
ATGAAAAAATATATCCTTCTTTTGTTTAGTTGTTTTATAGGATTTTCTTCTTGTGAAAAAGATGATTTCTGTGTTCAAAACCCTGTAACACCTAATTTAGTGTTGCGTTTTTATGATAAAAATGATACTTCTGAAAAAAAGAAGGTTAAACGTTTTTCAATTATAGCACAAGGTAAAGACAGTCTTTTTGTAGGTAAAGAAACTGATTCTATAAATATTCCTTTAAATACTTTAACTAAAGAAACTGTTTATACTTTAAAAATGAATGCTACAGATAATTTAATTATCAATAATAAAATAGCGACATTAACTATAAAATACGATACCGAAGAAGCTTATGTTTCTCGTTCGTGTGGTTATAAAGTTATATTTAATGATGTAAACTTAGCACATACAGGTTGGATTAACAGCCTGTCAACTTCAGAAGTTAATACTATTGATAATCAAACAAAAGCACATGTACAAGTATATTATTAG
>JAJPGM_00835 RNA methyltransferase
ATGCCACGTAGAGAACGAAATAAATTTGTACACAAAAATCAAGTTTTAGAATTAAGAATTGAAGATTACGCTTTTGGAGGAAAAGGAATCGCTAGAATAAAATCCGAAGAAGGTAGTTTTGTAGTTTTTATTCCTAATACATTGCCTGGTCAGTTAGTAAAAGCTCAAATTAGTAAATCGAGTAAAAAATATGCCGAAGCAAAATTAATTGATGTTTTAGAACCTTCTGAAAATGAAGTTGAAGTTCCTTTTCAAGATATTCCTGGAGCTCCTTATATTCAATTACCTATTGAATTACAACATCAATATAAAAAAGAAAGTACCTTGTCTTTATTTCAAAGAATTGGGAAAGTAGAAAATATTGATGATTTATTTGATGAATTTATCACTTCTCCTAATGTATTTCATTACAGAAATAAAATGGAGTATGGTTTTTCTGCTATTGGTTACGATAGAGTAAATAAAACAGATGCCGATTTTTTCACATTAGGATTTAAACGTCGTGGAACTTGGTGGATGGGTGATAACCTAGATAAAGATTCTGGTTTATTTGATGCTCAAGTTGAAGATAATTTAAAAGTAATTCGTGAATATTGCGAAAAAACAGGATTAGCTCCTTGGCGTGGACCTAGAAGAGAAGGTTTTTTCAGATATTTTGTTGTTCGTAAATCGTACAAAACAAATGAATTATTATTCAATTTAGTTACAACTTCACCTGATTTACCAAATTTTGATATGCAAGCTTTTGCTAGTTTATTAAAAGATATTTTTGGTGATCGTTTAGCTGGTTTATTACATACTATAAATGATGAAGTTGGTGATAGAACTATCGCTACATCTGGAAGTATAAAACTTGTTACAGGGAAAGATAAAATTGTAGAAGAGTTATTAGGTTTAAACTTTGAAATAAGTATGAAAAGCTTTTTTCAAACAAATCCTAAATCCGCAGAAAAATTATATACAAAAGTTGTTGATTACGCTTTAGAAAATAAAGAAGCTGTTGACAATACTGTGGTTATGGATTTATTCTGTGGAACAGGAACTATCGGACAAATTTTAGCTTCAAGAAGTGAAAATGCAAAAATAGTTGGTGTAGATATCGTAGCTTCTGCAATTGAAGATGCAAAAGAAAATGCAAAACGAAATAAAATTGAAGGTTTACAATTTTACGCTGCTGATGTTGGTAAGTTCTTATTAGAACATCCTCAATATCAAAATAAAATAAAAACCATTATTTTAGATCCTGCTCGTGCTGGTATTGCGCCTAAAACATTACGTAAAATTATCAGATTAAATGCTGATAGAATGGTATATGTTTCGTGTAACCCTGCAACTCAAGCTCGTGATACTGAAGAATTAATTAATGCTGGTTATAAACTGAAAAAAATTAGTTTAGTAGATCAATTTCCACACACAGCACATATAGAAACTGTTGTTTTATTCGAAAAATAA
>JAJPGM_00840 Conserved TM helix
ATGAATGAGATTTTAAATACATACAACCAACTTACTGGCAGCTTTGGCAAACCTATTAGTGCATTATTAATTATCATACTAGGATGGTTAGTTGCTAAATTAATCAGAACACTTATCAATAAAATAAGTGACAACAGTGGATTAAACAGTAAATTAAGTAATAGTAAAATTAGTTTTGGTGATTTAATATCAAAATTAGTTTATTATTTAATAATGATTTTTGTTTTTATGCTAGCACTAGATAAATTAGGAATGACAAGCGTTTTAGAGCCTATTAAAGGTTTATTAAATGGTTTTACTAAATTTATTCCAAATATTGTAGGTGCAGGTCTTGTTGCTTACATCGGTTATATGTTGGCGACTATCGTTTCAGAATTAATTGGTTTATCAGGAGGAACTATTCAAAAGTTTACACCAAAATTAAACCTTCCTGAAAATATTAATTTAGTTACTATTCTTAAAAAAGTAGTTTTTATCTTTATTTTTATTCCACTTTTAATAGCTGCTTTAAATATCTTAAATATTAGTTCGATATCTGAACCTGCTACTAGCATGTTAGAAAGTTTTTTCGCTGCTATTCCTAAAATATTAGTTGCTACTTTAATATTAATTATTTTTGTTGTTGGTGGTAAATTTTTAAGTAATTTAATAAAAGATTTATTAGATAGTTTAAATCTTAACGAAATTTTAAAGAGTGCTAATTTAGACTCTTTTACAGGTAAAACAAATGTTGAAAAATTAATTGCAAATATTGTTTATGCTTTTATTGTATTATTCGGTTTAATGACTGCTATTGATAAATTAGAATTCACAAAGCTTTCTGAAATAATGAATACAGTTGTTAACCTTGCCGGAAACATCTTATTCGGACTTGTTATTTTAGCTATTGGAAATTGGATTGCTTCTATTGCATCTAAAAACTTTATAAAAAGTGATGACAATAAATTTGTCGGAGGAATTATAAAAGTAGCTATATTAACTGTATTTTTAGCAATAGGTTTACGTAGAATGGGTATTGCTGATGATATTATCAACTTAGCTTTTGGTATCACTTTAGGAGCTGTTGCTTTAACAGTTGTACTTTCTTTTGGTTTAGGTGGTCGTGAAGCCGCTGGTAAACAAATGGATAAGATATTAAACAAATTCAATAAAAAAGAATAA
>JAJPGM_00845 Ornithine aminotransferase
ATGGCTTTAGACCAATTAACTTCGCAACAAGCGATTGAATTAGAAGACAAACACGGAGCACACAATTATCACCCGTTACCAGTGGTATTAAGTAAAGGTGAAGGTGTACATGTATGGGATGTTGAAGGAAAAAAGTATTATGACTTTTTATCTGCTTATTCGGCAGTAAACCAAGGACATTGTCATCCGAAAATTGTTGATGCAATGGTAAACCAAGCAAAAACATTAACTTTAACTTCTCGTGCTTTTCATAACGATATGTTAGGTAAATATGAGAAATTTGCTACTGAGCTTTTTGGTTTTGATAAAATATTACCAATGAATACAGGTGCTGAAGCGGTAGAAACTGCTTTAAAATTATGTAGAAAATGGGCATACGAAGTAAAAGGACTTAGTGAAAATCAAGCAAAAATTGTTGTTTGTGAAAATAATTTCCACGGACGTACTACAACTATTATTTCTTTTTCTAATGATGCTGTAGCTCGTACAAATTTTGGACCATTTACAAACGGATTTATTAAAATAGAATACAACAACTTAAAAGCTTTAGAAGAAGTTTTAGAAAGTGATAGTAATATTGCAGGTTTCTTAGTAGAGCCAATTCAAGGTGAAGCAGGTGTTTACGTGCCAACTGAAGGATATTTAGCAGCAGCAAAAGCATTATGTGCTAAACATAATGTATTATTTATTGCTGATGAGGTTCAAACAGGTATTGCTCGTACAGGTCGTTTATTAGCTACTTGTGGTAACTGTTCTTGTGCTGATAAAAATTGTTCAGGTTCTCCTGAAACTAAACCTGATATTTTAATTTTAGGTAAGGCTATTTCTGGTGGAGCATATCCTGTTTCTGCTGTATTAGCTAATAACAGTATTATGAATGTTATTAAACCTGGAAATCATGGTTCTACTTTTGGTGGTAATCCTGTAGCTGCAGCTGTAGCAATGGCAGCTTTAGAAGTTGTACAAGATGAAAAATTAGCTGAAAATGCTGAACGTTTAGGTGAAATATTTAGAGCTGAATTAGCTGAGTTTGCTAAAACTACTGATTTAGTTTTATCTGTAAGAGGTAAAGGTTTATTAAACGCTGTTTTAATTAACGATACTGAAGATAGTTCTACTGCTTGGGATATTTGTATGAACTTACGTGATAACGGATTATTAGCTAAACCAACACACGGAAATATTATCCGTTTTGCACCACCTTTAGTTATGACTGAAGAGCAATTAATGGATTGTATCGCTATTATTAAGAAAACTATTTCTGAGTTTAAAAAATAA
>JAJPGM_00850 Flavo-1 RNA
GCCTAGCCCCGATTGAAGCATCTGTTTGAGCTCTTTTTTTGATTTTTCTTCAAAAAAAAGCGAGTGCGGAAAGCGGGAAATTGC
>JAJPGM_00855 hypothetical protein
GTGAATAACGAAAAAAATTGGTTACAATATTATAAAAACAGTTTATCTGATAGCGAAAATTTAGCAATTGATATTGATAAAATCAAAAACTTATTTCAACAAGAAACAACTGATTTAAGTAATGGACTTATCAATTCAAAACAAGCCAATGAATTATTAGATATTGAAGAACGTCGAATTAATCGAATAAAAGGTGTTAGCAAAAAAGACGACCCAAAATGGTATAAAGTAGAAGAAACAAAAATAGTTTTATCTCCTTTTCATTTAACATATCAAACTAACGATGATTTAAAACACAAACCACGAGATATTTATCCATTTTGGATAATTGCAATGGTAAATCGTTCGGGAGAATTAAAAGCACCTAAAGAATTATTTCCGTTAATTGTACGTAATTATTTAACGCCAATTGCTGACATCAAAAATGATTTTATTTTTTCTGAAATTGATACCGTTTTAGATGCTAAAGATATGGAAGAACCTCAAGCTGATTATGAAGATGAAACAATATCTTGGGGTGAATATTGGGCATATATAAATGATGTATTTTCACAAATCACCACAAATAGCTTACAAAGTTATCAAGTAGAAAAATATACTACACAATATCAATTGACTTATTTTGCTCTTAGTTCAAAAATTTCTACGGCAAAGAGTATTCTTTTTTTATATGAAAACTTATTAAAAAACACTGAAGAAATTCCTATTTTATCAAAAATAATAAATCCATTTGCTAAGGATAAAAAAACACCTGTAACAGATGCTGATTTTTTAAATTACAATCAATTGCATTTAGGGCAAATGTCTAATAAATTTCCGTTATCTATAAGTCAACGTAAAACATTATTATCCTATTTAACTTCCGAAGAAAATGCCATTACTGCCGTAAATGGTCCTCCTGGAACGGGTAAAACAACACTTTTACAAAGTTTAGTTGCTACTGAATTTGTAAAATCCGCTATTGAAGGAAAAGATGCGCCCGTAATTTTGGCGTGTTCTAACAATAATCAAGCGGTTACTAATATTATTGATAGTTTTATAAACTCTAAAAGTTCGTTAGAAGAATTATCTGCTCGTTGGATTCCAAATTTTAACGGATACGCAACTTATTTACCTTCAAATTCTAAAAATGAAAAATCTTTAAAAGATATTAATTTTTTAAAGGGAAATATATTTGGTAATGAGGGAACTTTATGTGATTTAGAAAATGAAAAATACTTAAATGAAGCTGAATATTATTTTTTAACTAATTATTGTCATTATTTTAATGCCGAAACAAATTCGTTAGAAGATGTTTGCGATTATCTGCAAGACGAAATAATTACCATTGAAAATACTTTAATTGAAGGCACCAATTTTTCAAGCGATTATATTAATAGCATCAATTATATTAATAATATTCTTTTAAATAAAGATGATTATATAAAAAAAGATATTTTTAAAATAGCAAAATTAAAAGAATGGCGTACTATAATAACTCGTTTAAAATCTACGATAAAACAAAATGATTTTTATCAAAAAATAACTCAATATTTTAAAATTGATACTGATATTTCTGAAAATAATTCAGAAGTTATTTTTAAAATATCAGAAAAAAACATTGAAAATTATGATAACGCTATTTCGTTTATAAAAGAATGTATTGCCAACTTAAATATGGCTTTACAATCAAATTTACAGCTAAAAAATTGGAAATCTGAAAATAACATCAAAGGATTTCCATATATTTCTGAAACTCAAATGTGGAAAAATGAATATGAGAAAATAAATTCAAATAATCATACTCCACGATTTTTTTATGATGAAATAGATATGGAACTACGTCATAAATCTTTTTTATTCGCTGTTCATTATTGGGAAGCTCGTTGGTTAATTGCTACAAAATATGCGCTGAATAATGACACCGAAAAAGGTACTGGCGAAAATTCGATTAAAAATAAATGGAAACGAAGAGCAATGCTAACGCCTTGTTTTGTAGCTACTTTTTATATGGCTCCTAGTCATTTTTTATACAGTCAATTTTTGGGTGAAAATGAAAATGGAAAACCTGATTTCGACTATTTACCTTTATACAATTTTTTAGACCTTTTAATTGTTGATGAAGCTGGACAAGTAACTCCAGAGGTAAGTATTCCAATGTTTTCTTTAGCTAAAAAAGCATTTGTTATTGGCGATTTAAAACAAATTGAACCTATTTGGTCTATTCCTAATAAAATTGATATCGGAAATTTAACTACGCTTAATATGCTTCAAAATGAAGAAGATGAAGCATATTTAAAAAACATCGGATTTTTAGCTTCTAACGGAAGTATTATGAAAATGGCACAAAATGCTTGTGAATTTGAAACTCCTTTATCCGAAGAAAAAGTACAAGGATTAGTTTTATTAGAACACCGAAGATGTAACGATGAAATTATTAATTTCTGTAATGAATTAGCCTACAACGGTATTTTAAAACCAATGAAAGGAAAAGCTAAAGAGAATCAAATTTTCCCGTCAATGATGGCGTATCACGTGGCAGGAATTAGCGAACGTAAATTCAATAGTCGCTGTAATATTAGCGAGGTAAAAGCAATTATTACTTGGTTACAACAAAATAAAGAAAAAATTCAAGAGGCTTATAAAGTTGAAAACATTGAAAATATTTTAGGAATTATTACGCCTTTCGCTAGTCAAAAAGGAGAATTATCACAAGCTTTAACCCAAGCAGGTTTTAAAGTTAATAACATCAAACTAGGAACAGTTCACGCCTTACAAGGTGCTGAGCGTAACATTATTTTATTCAGTTCGGTGTATTCTAACGAAGATGAGGGAACTTTATTTTTTGAAAAAGATAACAAACCTAACATTTTAAATGTAGCGGTTTCCAGAGCAAAAGATAGTTTTATTTTATTTGGTGATACTCGAATTTTTGATGAAACAAAAAATACGCCGTCTGGAATTTTAAAAAAACATTTAAATATTTATGAAATGGAAAAGTAA
>JAJPGM_00860 Transcriptional regulator
ATGGCTGCAAATAAAAATGCGCTTATCAGATATAAAACAATTGACGAATGTTTACGAAACAATATGAAACGCTGGACACTAGTCGATTTAATTACCGCTTGCTCCGATGCTTTATACGAATATGAAAACAAAGATGTATACGTAAGTAAACGAACTATTCAAGCAGATATTCAATTAATGCGAAGCGATAAATTAGGATACAACGCACCTATTGAAGTATATGAACGTAAATATTATAGGTATGCAACTACAGATTATAGTATTAAAAATATTCCGATTACTGATACCGATGTAAAAATTATGAATGAAGCAATTCAGGTATTACGTCAATTTAAAGATTTTTCATTGTTTAAAGAAATGGACGGTGTTTTACAACGTTTAGAAGACTCTGTGTATGCTTCTCAAAAAACAAATAAAGCTATTATTCATTTAGAAAAAAACGAAAAATTAAAAGGTTTAAAATATATTGACCCTATTTATAATGCGATTCAAAATAAAAAAGCATTAAATATTACGTATAAATCATTTAAAGCTTTAACAGAAAGCAAAATGACTTTACATCCGCAATTATTAAAAGAATATAATAATCGTTGGTTTGTTTTATCGCTTTATAAAACAAAAAATATAACCTTAGCTCTCGATAGAATTTTAAATATTACCATTGCAGAAAATGACAGCTATAAAGATTTAAAAATTAATGGCGATACCTATTACAAAGATGTAATTGGTGTAACAGTTTCAAATACCCGTGCACAACGTGTTCAATTTTGGGTCGATGCTATAAATGCACCTTATGTAATCACCAAACCTTTCCATAATAGCCAACGAATAATTAAATATACCGAAGATGGCGGTGTTATATTTAATATTTTAGTTCAAATGAATTACGAATTAGAACGTTTAATTTTAGGATTTGGCGATGCTATTGAAGTTCATAAACCTATTTTTTTGCGCAAACGAATGATTCATAAATTAAAAAAGGCTAGTAATAATTATATCGAAAATAATTCTAGTTATTAG
>JAJPGM_00865 hypothetical protein
GTGCTATTTATTCGGTATGCCGAAAAACATAGAACGTATCATAACTTAAACCATATTACCGAAATTTTTAAAGCTTTTGATACTTACAAATCAAAATTAGAACATCCTGACATTATTGCTTTTTCAATTTTTTATCATGATATTATTTACTGTGTTTATAAAAAAGATAATGAAGAAAAAAGTGCGCTTTTTGCCTTGCAAGAATTAGCATCGTTAAATTTTTCATTAAATACTTCTCTATATAATAATGATACTTTTTTAAATGATATAAAAAATCAGATTATAGCTACAAAAACACATACAGCATTAAATTATGATACAAAATGGCTCATTGATTTTGATTTAGAAATATTAGGGAAATCTTCAGAAATATATAAAAATTACAAAAAAAAATTAGAGAAGAATATAAATTAA
>JAJPGM_00870 3'-phosphate/5'-hydroxy nucleic acid ligase
TTGAAAATTACAGGAAAAAAATTAATTGAAATGGGATTTAGTTCAGGGAAATGGTTTCCCGAAGCTATGGAATATATCAATATTAATAATTTATCAGAAGAAGAAGTAGTAGCTTATTTAGAGCAGTTTAAAGCACCTCCAACAATTCCATTATTAGAAAATCCTGTTGCTGTTAAAATAAATATAAAAGCAGAAAACGAATTGGAAGAAATTAACGTAGCAAAAGTAGTTAACACTATGGAAACCTTAGTAAAAACGCCTACTATTGTAAATGCTGTTATTATGCCAGATGCTTGTCCTACTGGCGGAACAGGAACAATTCCTGTAGGTGGTGTTGCGGTGGCTAAAAATGCTATTCATCCAGGAATGCATAGTGCAGATGTTTGTTGTTCGGTAATGCTTACAGATTTTGGAAAGATAAATCCGAAGGATGTTTTAGACGCAGCACATTCAATTACTCATTTTGGAGCAGGAGGAAGAGATAGAGATTCTCAATTTCGTTTTCCGATGGATTTATTAGCCGAGATTGAAGGAAATTCATTTTTAAATACTCAAAGAGCTATTTCAGTGGCTCGAAGTCATTTAGGAACGCAAGGAGATGGAAATCATTTTTTGTTTGTCGGGAAATCGAAAAAAACAGGAAATACTATGTTGGTAACACATCATGGAAGTAGAGGTTTTGGAGCTAATTTATATCGTAATGGAATGCAGGTTGCTGAAAAATTCAGAAAAAAAATATCACCAAAAACTTTAAAACAAAATGCGTGGATTCCTTTTGATACCAAAGAAGGTAAAGATTATTGGGAGGCGTTGCAAATCATCAGAAAATGGACGAAGTTAAATCATGAAGTATTACATAACGCAACTTTAGAAAAATTAAATATTAAAAAAGAAAACAGATTTTGGAACGAACATAATTTTGTTTTTAAAAAGGGTGATTTATTTTATCATGCAAAAGGTGCAACTCCGTTAGATGCTTCTTTTATGCCCGATATTACAGGACCTCGTTTAATTCCGTTAAATATGAGTGAGCCAGTTTTAATTGTATCAGGAAATACAACCGAAAATAATTTAGGATTTGCACCACACGGAGCAGGAAGAAATGTAAGTAGAACCGAACATAAAAAAAGCAAAATAGGTACAGTTCAAGAAATTTTTGATGAAGAAACAAAAGGTTTAGATGTTCGTTTTTTTTCTGATGAAATTGATATTACAGAATTGCCATCAGCATATAAAAACGCTACAACAGTACGTAAGCAAATGAAAGAGTTTGGTTTAGGTGAAGTAATTGATGAGGTATTGCCGTATGGTTGTATTATGGCGGGAAATTGGCAAAAAAATGCGCCTTGGAAAAAAAGAAGACGTTAA
>JAJPGM_00875 hypothetical protein
ATGAATTGGAAAATTCAGAAATTAAACGCTGGTGAAACCATTATTTCAAAAGAACCTGGTAATTCTATGTTACCGCTATTAAAATCGAAACAACCCGTAAAATTGCAACCCATCAATTGGGAAGCCTGCGAAGTTGGAGATATTGTTTATTGTAAAGTTCGTGGAAACTGCTTTACACATCTTGTAAAAGGTAAAAATGATAAAAGAGGTTTACAAATAGGGAATAATCGTGGAGGAATAAATGGATGGACTAAAAATGTATATGGAAAAGTAGTAGCAATACTAACAATGTCATAA
>JAJPGM_00880 3'-phosphate/5'-hydroxy nucleic acid ligase
ATGGGAAATAAGTTAAAAGGAAAAGACCTTATAAAATTAGGCTTTCCAAAGAATAATAGTATCAACATTGCATTAGGTCAAATAAATAGATATCGTAAAAAAGAAAAGAAAGAACGTATTTTAGAAGAAGCTAAGGAGGTGCTTTTATCGCCTGAAAAATTTCAAGGAAATGCAATTTGGGGAAAAGTGGTAGAAGGATTAATAAAACCTGTTGATGTAAAATTTCATCAACTAAAAAATACCCGAGCGCCTTTTTCTATTTACGGTGAAAATGAAATTGATGAGCTTGCAAAATATCAATTATATGATGCTTTAAAATTACCAATAGCTGTACAAGGTGCTTTAATGCCCGATGCACATGCTGGTTATGGTTTGCCTATCGGTGGAGTTTTAGCTACAGAAAATGCTGTAATTCCGTATGGCGTTGGCGTAGATATTGGTTGTAGAATGTGTTTAACGGTATATCCTGTAAAGGCTTCGTACTTAAAAGGAAAAGTACATCAGTTAGAAAATATATTATCTGAACATACAAAATTCGGAATGTATGAAACTCATAATACAAAACATGATCACGAAATATTTGAACGTTCAGAATTTCAGGATATTCCGCTTTTAAAACGCTTAAAAAATAAAGCATACAAACAATTAGGAACTTCGGGAGGAGGAAATCATTTTGTAGAATTTGGAATTGTAACAATTACAGATGAAAAAAATAATTTCGGTTTACCGCTTGGCGAATATGTTGGTTTATTAACGCATAGTGGAAGCCGTGGTTTAGGCGCAAATATCGCAAAACACTATACATATTTAGCCACAAAGCAATGTCCATTACCAAAAAATGTGCAACATTTAGCTTGGTTAGATTTAAATACACACGATGGGCAAGAGTATTGGTTGGCAATGAATTTAGCGGGTGATTATGCGAAAGCGTGTCATGATAATATTCATAAGCGTATCGCAAAGTTGTTAGGAGCAAAGGCGATTGCTACAATTGAAAATCATCATAATTTTGCATGGAAAGAACAAATAAATGGACAGGAATTAATTGTGCATAGAAAAGGAGCTACTCCTGCAAATAAAGGACAATTAGGAATTATTCCTGGTTCGATGACTGCACCAGGTTATATCGTTAGAGGTTTAGGAAATAGTGAAAGTTTAAATTCGGCTTCTCATGGTGCAGGGCGTTTGTTTTCTCGTAGAAAGTGTAAAGAGAAATTTACAAAAAGCGAGGTGAAGCAACAGTTGAAAAATAATGGAGTGAGTCTTATTGGTGGCGGAGTTGATGAAGCACCGATGGCGTACAAAAATATTGAAAAAGTAATGAATAATCAACAAGAATTAGTTGAGGTGTTAGGAACATTTACACCGAAAATTGTAAGAATGGATAAATAA
>JAJPGM_00885 hypothetical protein
TTGTTACGAATTAGAGGAGTATCAGCAAAAAAAATTATTGATACTGAAATTAAATTTCAAGCAATTAGAAGTTCAGGTGCAGGTGGACAACACGTAAACAAAGTAAGTTCTGCTATAAGAGCAAAACATATACCAAGTGGTATTCAGGTTTTGGTAATGGATAGTCGTTCACAACATCAAAATAAAAAAATAGCAATTGAACGATTAAAAGAGAAAATTAAAGAGCATAGCACAATTGAATTAAAATCTGCTGTAAAAATCGCATGGAAAAATCATTTAGATTTAGAAAGAGGGAATCCTGTGCGTATCTTTGCAGGTGTTGATTTTAAAAATCAAAAAAAGAAGCATCTTTTAAATCAAAAAGAAATCAATTAA
>JAJPGM_00890 hypothetical protein
ATGGGAACAGTACCAAATAACTACGTTTTTAAAGCATTAGATTCTTTTCATTACGATACGGAAGAAACCGTAGTGGCTTTAAATTATGCCTTGTCTTATGATGCTGAAAACACAATGGCATTAACGTTAATGGGACGTGTATATAGTGAAAAATTATATGATTATACAGAAGGTATTTTATATTTTAAACAAGTATTAGCGATTAAAATAAATGCTTTTGAAGTCTATGAGCATTTTATAAATGCTTTATTATGGAATGAAGATATGAAAGAAGCTGAAGATTTTATAGATTTTGCGTTAACTGTAAAAGGTGCTGATAAGGCGGTTTTATATAGCAAAAAATCAGTATTGTATGAAAAATTAAAAAAGTATAAAAAGGCATTGTACTTTATCAAAGAAGCTAAAGAGCATACTTTTAATACAGCTTTTATGGAAATAATTACCGAACAAAAAAAACGTATTAAAGATAAGATGCCTAAAAAAAGAAAATAA
>JAJPGM_00895 Tetracycline resistance protein TetQ
ATGAATAAACCAACTATAAATATTGGAGTTTTGGCGCACGTGGATGCAGGTAAAACAACCTTAACAGAACATTTTTTATATAATTCAGGAGCAATTAGAACTCTTGGAAGTGTAGATAAAGGTTCAACAAGTACTGATAGCTTAGATATTGAAAAAGAACGTGGTATTTCTATAAAAGCAGCAGCAACGTCGTTTGATTGGAAAAATACCAAAATAAATTTAATAGATACACCAGGGCACGTTGATTTTTCAAGTGAAGTAGAACGTGCTTTATGTGTGGTTGATGCTGTTATATTACTTGTTTCAGCTGTAGAAGGTGTGCAAGCTCATACATTGAATATTTGGGATTCATTAAAAGAACTACAAATACCAACTTTTATTTTTATCAATAAAATAGATAGACAAGGAGCTGATACAGAATCGGTAATTAAACAGTTGGAAACCGATTTAAAAGCAAAACCTGTAGTTTTATATGCTTCTGAAAATGATGGTCTTCCGAATGCTAATATTGTATCTGTTTTTAATCCTATTAATGAAGTTAATGAACCAGATTCTGAAATTGATGAGGTTAGAGAGAAAACAATAGAACATTTATTAGATTTTGAAGAGGAACTGTTAGAATCCTTTTTAAATTCAGAAGTTATTACTGATGAAAGGTATTTGAAAAGTATCCGTAAATTAACTATTGATACTAAAATTACGCCTATTTATACAGGAATTGCAAAAAATAATATTGGTGTTACAGAATTATTAGATGGACTTATTGCTTTTTGCCCTACTTCTAAAATAAATAAAACAAAAGACCTTTCGGCATATGTTTTTAAATTAGAACATCATAAAGTTTTTGGTATGATGGCACATGTAAAAGTGTTTTCAGGAGAATTATCATCTAAAATTACGGTATATAATCATACACAGCAATTAGAAACTAAAATAAATCAGACTAAGCAATTATCAGAAACAAAGTATGTTGATAACATTATCTTATCTGCTGGTGATATTGGCGTTATTACAGGTGTTTTAGGAACAAAAGCAGGCGATGTTTTAGGAAGTCCTGATGGAATTCCTATACTTCCTCAATTACATATTCCTGTACTTACTGTCGAGGTTATCCCTGAAAATAATGCGGATTATAATGACTTAGCAAAAGCCTTAGAACAATTAGATAGAGAAGACCCTTCTTTAAATTTTAAATGGTTTCGTGCTGAAAAAGAATTACAGTTATTATTAATGGGACAAATGCAAATTGAAATATTATCTCATGTTTTAAAAGAACGTTTTGATATTGTTGCAACTTTTACCGAGCCACAGGTAGTCTATAAAGAAACGATTAGTAAAAAGGCTGAAGGGTATATTCGTTATTGGATGCCAAAACCTTGTTGGGCAATTATGACTTTTTTAATTGAACCTGCTCCGTTAAATTCGGGGATTAATTATAGTTCTATAGTTTCTCAAAACGATGTACATATTAAATATCAAAATGAAATAGAACGTACCATTCCAAAAGCATTGGCACAAGGAATTTTAGGGTGGGAGGTTACTGATGTGAAAATAACTTTAATAAAAGGTGAGGATCATAATATCCATTCTCGCCCGGGTGATTTTAATTTAGCAACTCCTATGGGAATTATGCAAGGTTTAAAAAAAGGAGGTACACATTTACTAGAGCCAATTTTAAGTTTTGAAATAAAAGCGAATGAAGCGCTATTAGGAAAAGTAGCATCTGAATTAAGTACTAGAAGAGCTACTTTTGATACGCCAAAATTTACAGGTGATGTTTTTAGTCTCAAAGGAAAAATTCCTGTAGCTACTTCGTTGGATTTTAGTATCAAGTTAAATACGATATCTAGCGGAAAATTACGTTTGCGTTTGCAGTTTTACGGTTATGATGCTTGTCCTAAAAATCAAGGTGCAATCCGAGATTATAAAGGTGTAAATCCATTGGATGAAGCACAATGGATTTTACACAGGCGTGGTGCTTATAAAGCTGATGAACGAGTGATTTAA
>JAJPGM_00900 Flavo-1 RNA
GTCTAGCCCTGATTGAAGCATTTGTTTGAGCTCTTTTTTATTTTTCTTTTGAAAAAATAAAAAAAGCGAGTGCGGAAAGCAGGAAATTGC
>JAJPGM_00905 16S ribosomal RNA
ACAATGAAGAGTTTGATCCTGGCTCAGGATGAACGCTAGCGGCAGGCTTAACACATGCAAGTCGAGGGGTAACAGGTAGCTTGCTATGCTGACGACCGGCGAACGGGTGCGTAACGCGTATAGAATCTGCCTTGTACAGGAGGATAGCCTTTAGAAATGAAGATTAACACTCCATAATGTGTAGAAGAGGCATCTCTTTTGCATTAAACATTTATGGGTACAAGATGACTATGCGTCCTATTAGCTAGATGGTAAGGTAATGGCTTACCACGGCAACGATAGGTAGGGGGTCTGAGAGGATTATCCCCCACACTGGTACTGAGACACGGACCAGACTCCTACGGGAGGCAGCAGTGAGGAATATTGGTCAATGGAGGCAACTCTGAACCAGCCACGCCGCGTGCAGGATGACTGCCCTATGGGTTGTAAACTGCTTTTATACAGGAAGAAACCGATCTACGTGTAGATCCTTGACGGTACTGTAAGAATAAGGACCGGCTAACTCCGTGCCAGCAGCCGCGGTAATACGGAGGGTCCGAGCGTTATCCGGAATCATTGGGTTTAAAGGGTCCGCAGGCGGTCAATTAAGTCAGAGGTGAAATCCCATCGCTCAACGATGGAACTGCCTTTGATACTGATTGACTTGAGTTATATGGAAGTAGATAGAATAAGTAGTGTAGCGGTGAAATGCATAGATATTACTTAGAATACCGATTGCGAAGGCAGTCTACTACGTATATACTGACGCTGAGGGACGAAAGCGTGGGGAGCGAACAGGATTAGATACCCTGGTAGTCCACGCCGTAAACGATGGATACTAGTTGTTGGACTTCGGTTCAGTGACTAAGCGAAAGTGATAAGTATCCCACCTGGGGAGTACGGTCGCAAGACTGAAACTCAAAGGAATTGACGGGGGCCCGCACAAGCGGTGGAGCACGTGGTTTAATTCGATGATACGCGAGGAACCTTACCAGGGCTTAAATGTGGTCTGACAGCTTTAGAGATAGAGTTTTCTTCGGACAGATCACAAGGTGCTGCATGGTTGTCGTCAGCTCGTGCCGTGAGGTGTCAGGTTAAGTCCTATAACGAGCGCAACCCCTATTTTTAGTTGCTAACAGGTTAAGCTGAGGACTCTAGAGAGACTGCCGGTGCAAACCGTGAGGAAGGTGGGGATGACGTCAAATCATCACGGCCCTTACGTCCTGGGCTACACACGTGCTACAATGGTATGGACAATGAGCAGCCACTGGGCGACCAGGAGCGAATCTATAAACCATATCACAGTTCGGATCGGAGTCTGCAACTCGACTCCGTGAAGCTGGAATCGCTAGTAATCGGATATCAGCCATGATCCGGTGAATACGTTCCCGGGCCTTGTACACACCGCCCGTCAAGCCATGGAAGCTGGGGGTGCCTGAAGTTCGTTACCGCAAGGAGCGACCTAGGGTAAAACTGGTAACTAGGGCTAAGTCGTAACAAGGTAGCCGTACCGGAAGGTGCGGCTGGAACACCTCCTTT
>JAJPGM_00910 tRNA-Ile
AGTCTCATAGCTCAGCTGGTTAGAGCGCTACACTGATAATGTAGAGGTCGGCAGTTCGAGTCTGCCTGAGACTA
>JAJPGM_00915 tRNA-Ala
GGGGGATTAGCTCAGTTGGCTAGAGCGCTTGCCTTGCACGCAAGAGGTCATCGGTTCGACTCCGATATTCTCCA
>JAJPGM_00920 23S ribosomal RNA
CAATAAGCTAAATAAGGGCGTATGGCGGATGCCTAGGCTTTCAGAGGCGATGAAGGACGCGATAAGCTGCGATAAGCTACGGGGAGGGGCACATACCTTATAATCCGTAGATTTCCGAATGGGGCAACCCGGTATGTTGAAGACATATCACCCGCAAGGGGGCAAACCCGGTGAACTGAAACATCTAAGTAACCGGAGGAAGAGAAAACAATAGTGATTCCGTTAGTAGTGGCGAGCGAACGCGGATTAGCCCAAACCAATACTGTTACGGCAGTGTTGGGGTTGTAGGGCTGCGACATTAGAATCTAAGAGAACTAGAATTGTCTGGAAAGACAAACCAAAGATAGTGATAGTCTAGTATAGGTAATCGAAGAAGATATAGCAGTACCCTGAGTAGTGCGGGACACGAGTAATCCTGTATGAATCCACCGGGACCATCCGGTAAGGCTAAATACTCCTGAAAGACCGATAGTGAACTAGTACCGTGAGGGAAAGGTGAAAAGAACCCTAAGTAAGGGAGTGAAATAGAACCTGAAACCGTACGCCTACAAGCGGTCGGAGCACATTAACTGTGTGACGGCGTGCCTTTTGCATAATGAGCCTACGAGTTACTGTTACTAGCAAGGTTAAGGATTTAAGGTCCGGAGCCGAAGCGAAAGCGAGTCTGAATAGGGCGACCATAGTTAGTAGTAGTAGACGCGAAACCGAGTGATCTACCCATGGGCAGGTTGAAGCTGTAGTAACATACAGTGGAGGACCGAACCAGTTGACGTTGAAAAGTCTTTGGATGACCTGTGGGTAGGGGTGAAAGGCCAATCAAACTCGGAAATAGCTCGTACTCCCCGAAATGCATTTAGGTGCAGCGTTGAGCGAAAGTTTTATAGAGGTAGAGCTACTGATTGGATGCGGGGGCTTCACCGCCTACCAATTCCTGACAAACTCCGAATGCTATAAAATGTTACTCAGCAGTGAGGGCACGGGTGCTAAGGTCCATGTCCGAGAGGGAAAGAACCCAGACCATCAGCTAAGGTCCCCAAATATATGTTAAGTTGAACTAACGAGGTGAAACTGCTTAGACAGCTAGGATGTTGGCTTGGAAGCAGCCATTCATTTAAAGAGTGCGTAACAGCTCACTAGTCGAGCGGTTTTGTACGGATAATAATCGGGCATAAACATATTACCGAAGCTATGGATTTATACACAGTATAAGTGGTAGGGGAGCATTCTATTTGCGCCGAAGGTGTCCTGTAAGGAATGCTGGAGCGGATAGAAAAGAAAATGTAGGCATAAGTAACGATAAAGGGGGCGAGAAACCCCCTCACCGAAAGACTAAGGTTTCCTCAGCGATGCTAATCAGCTGAGGGTTAGTCGGGTCCTAAGGCGAATCCGAAGGGAGTAGTCGATGGATAACAGGTTAATATTCCTGTACTTCTTATAATTGCGATGGGGTGACGGAGTAATGAAAGCACCGCGAACTGACGGAATAGTTCGTTGAAACATGTAGCTATTAGAACAGTAGGCAAATCCGCTGATCTAGGTGAAATGTGATAGTACAACAAATCTTCGGATGCGTTGATAGTGTGCCTAAAGGCTTCCAAGAAAAACCTCTAAGCTTCAGATTATGAGAACCCGTACCGTAAACCGACACAGGTAGTTGGGATGAGAATTCTAAGGTGCTCGAGTGATTCACGGCTAAGGAACTAGGCAAAATCGACCCGTAACTTCGGGAGAAGGGTCGCCCATCTTCGGATGGGCCGCAGTGAAAAGGTCCAGGCGACTGTTTATCAAAAACACAGGGCTTTGCTAAATTGAAAGATGATGTATAAGGCCTGACACCTGCCCGGTGCTGGAAGGTTAAGTGGAGTTGTTAGCTTCGGCGAAGCAATGAAATGAAGCCCCAGTAAACGGCGGCCGTAACTATAACGGTCCTAAGGTAGCGAAATTCCTTGTCGGGTAAGTTCCGACCTGCACGAATGGTGCAACGATCTGGACACTGTCTCAGCCATGAGCTCGGTGAAATTGTAGTATCGGTGAAGATGCCGATTACCCGCAGCGGGACGAAAAGACCCCGTGAACCTTTACTATAGCTTCGTATTGGTTTTGGATAAGTAATGTGTAGGATAGGTGGGAGACTATGAAGCGGCGTCGCTAGGCGTTGTGGAGTTACCCTTGAAATACCACCCTTTGCTTATCTAGAATCTAACTCAGCAATGAGAACAGTGCGTGGTGGGTAGTTTGACTGGGGTGGTCGCCTCCAAAAGAGTAACGGAGGCTTCTAAAGGTTCCCTCAGCACGTTTGGTAACCGTGCGTAGAGTGCAATGGCATAAGGGAGCTTGACTGAGAGACATACAGGTCGATCAGGTACGAAAGTAGAGCATAGTGATCCGGTGGTTCCGCATGGAAGGGCCATCGCTCAAAGGATAAAAGGTACTCCGGGGATAACAGGCTGATCTCCCCCAAGAGCTCACATCGACGGGGGGGTTTGGCACCTCGATGTCGGCTCGTCACATCCTGGGGCTGGAGAAGGTCCCAAGGGTTGGGCTGTTCGCCCATTAAAGTGGCACGCGAGCTGGGTTCAGAACGTCGTGAGACAGTTCGGTCTCTATCTGCTGTGGGCGTTAGAAATTTGAGTGGATTTGACTTTAGTACGAGAGGACCGAGTTGAACTAACCTCTGGTGTATCTGTTGTTCCGCCAGGAGCATTGCAGAGTAGCTACGTTGGGAAGGGATAAGCGCTGAAAGCATATAAGCGCGAAACCCACCACAAGATGAGATTTCTTTAAAGGGTCGTGGAAGATTACCACGTTGATAGGATACAGGTGTAAAGGCAGTAATGTCATAGCCGAGTATTACTAATAACCCATAGGCTTATGTA
>JAJPGM_00925 5S ribosomal RNA
TAAGGTGATTATCGCAATGGGGCTCACCTCTTTCCATCCCGAACAGAGAAGTTAAGCCCATTTGCGCCGATGGTACTGCCAATGGTGGGAGAGTAGGTCGTTGCCTTTC
>JAJPGM_00930 Sulfate transporter
ATGGGAAAAGGAAAACGTTTTAAAACATTTTTAAGTGAAATACCGCAAAATATTTTTGCTGGTTTTGTCGTATCGTTAATAGCTCTTCCATTAGGATTTGGTTTAGCTTTAGCTTCAGGTGCACCACCAATTTCAGGAGTTATTGCAGCAATTGTAGGTGGTACAGTTGTAGCTGTTTTAGGAGGATCTAATGTTACAATTACTGGTCCTGGTAATGGATTGGTTGTTGTTGTACTTGCTGCAATAACTACATTAGGTGGTGGTGATATGCATCAAGGATATTTGTATACACTTGCAGCAGTTGTTATTTCTGGTATAATAATGGTTATTCTTAGTTTTCTTCGGATGGGTGCTCTAGGAGATTATTTTCCTTCTTCAGCTATTCAAGGAATGTTAGCAGCTATCGGTATTGGTATTTTTGCTAAACAAATACATGTAATGCTTGGTAATTTAAATGCAAAAGGAAGTATTATTGATTTGCTTTTACAAATGCCAAGTGGAATTATTGATTTTATAAAAACAGATAACGTAAGTATTTTTTATGCTGGTTTAGTTGGTATTATCAGTTTATTAATTATGATTTTTTATAGTAAAATACGTAATAAATATTTTCAATTAATCCCTGCTCCTATGTGGATTGTCGTTTTAAGTATTGGTATGTATTATTATTATGATTTATTTTCACCAGCGATATATCCTATTCATAAAAGTTTATTAATAGAATTACCTAATGATGTATTATCTAATTTTGCATTTCCTGATTTTAGTAAAATTTATCAATTTGAATTTATTAATGCAGTAATTGCGATTACTTTAATTGCTAGTATTGAAAGTTTATTAAGTATTAAAGCTGTTGATAAATTAGATACATTAAAACGACGTTCTAACGTAAATAAAGATATTAGAGCTTTAGGATTAGCTACTGTAATTAGTGGTTTTTTAGGAGGTTTAAATGTTGTTACTGTAATTGCTCGTAGTTCTGTAAATGTAAATAATAAAGGAAGTAATCGTTCTGCAAATTTTTTTCATGCATTATTTTTAGTTGCTTTTATTTTACTTTTTGCTACAGAATTACGTAAAATACCTTTACCTGCTTTAGCTGCAATTTTAGTATATACAGGTTATAAATTAGCTTCTCCAGAAAATATTGTCAAAGTATTTAAAATAGGAAAAGAACAATTAATTATATTTTTAGTTACTTTATTAACTACTATTGCAACTAATTTAATAACAGGTATTTTAGCAGGGATATGTATTACTTTTATTATTCATGTTTTTATTAATAGAAATTTTATGTTTTTCATTACAAATTTATTAAAACCAAATGTTTTAATGTTTAAGGAAGATGATAAGTATTATGTTTCTGTTAAAAACTTCTCTAGTTTTTTAAATTTCACAAAATTAAAATCAAAATTAGATCAAATACCTGAAACTGAAGAAGCTATTATTGATTTTTCCTTATGCGATTTTATAGATCACTCTGTAATGGAAAATCTGAATAATTATGCAGAAACTTTTAAACGTAAAGGTGGTTATTTTGAGGTTATTGGTTTAGATGGATATAAAACAGAAAGTAAACATCCTTTTGCTTTAAGAAAAAATATACCTATAGAAGGTGATGAAAATAATAATTTAACAAAGAGACAGAAATCATTGCAAAATATTTGTAATGATTTAAAATGGACTTATAATGCTTTACCTAAAAAACCTCTTACTGAAATTCCACATTTTGGTTATTTTAAAACACGTAAAATTAATAAAGTTTCAAATATTTTATCAAATGAAAACTGTAGTTTATTTGATGTTGAATTTTCTGAAGGTGAATTAATTGCTAAACAAATAATTAAAGGTACAATGATGTATATTGATATTGAAAAATATACTCCTGAATTTACGTTAGATAAAGAAGGTATATTTGAATACATTTATCATTTTACTGGATTTAAAGATATTCATATAGAAAACCATATTGATTTTTCTAAACGATTTTACTTATCAGGAAAAAATTCAAATCAGATAAAAGATTTTTTTACAGATGAGCTTATTTTATTTTTTGAAAGTAATAAATACTATCATATAGAAGGAAATAATAAAGGTTTATTAATAATTGGTAGAGAGCGATTAGCTGGTATTAAAGAAATAAAAACTTTAGCTGATTTTGGTGTTCGATTGAAAAAAATCATTTGTTCATAA
>JAJPGM_00935 Usp domain-containing protein
TTGATAAAAAACATTCTTATTGGTATTGCTTTTTCTCCTAATTTAAAAGCAAACTTATTTGAAACCATTAGGTTATCGAATATGTTTAATGCTCAGTTAATTGGAGTTCATGTTGGTTATAAATCCAACGAAAAAGAGAAACAACTACAACAGTTATTAAGTGAAGCTCCTAAGTTAAAATTACCTTTAAAAGTGATTTGGCAAGAAGGAAAACCTGTTGACGTAATTTTAAAAACAACAGTAGATCAAAAAGTTGATTTATTAATACTTGGTGCTTTACAAAAAGAGAAAATATATACTTATTATGTAGGTTCTATAGCAAGAAAACTGACAAGAAAAGCTCCTTGTTCCGTATTATTATTGATAAAACCATCTATTGAAAGACTTAGCTGTAAACATATTGTAATTAGTGGTTTACAAGATGAAAAAACTGAAGAAACTATAAAATCTGGTTTTTATTTTTCTAAATTTTTAGATTGTAAAAGAGTAACAATAGTAGAAGAAATTGGTGCTGCAGAATTAAATGTAAATGTTAGCGATGATATATCTTTACGTAAAGCAACATTAACTAAAGAACGAATGCAAAAACGTGAAGATGCACGTGTAAACAAAATGTTAGAAAACATTGATACAAGTGATATTATTATAAAAACACAAAGTATTTTTGGTCGTAGAGGATATTCTATCGGTCATTATGCAAAAGTAAAAAGAGCAGATTTATTAGTGATAAGTGCTCCTAAAAAAACGGGGATTTTAGATCGAATATTTCCTCATGATTTAGAGTATATTTTATCAGAATTACCAACCGATGTTTTAATTGTAAAGTAG
>JAJPGM_00940 DNA polymerase III subunit gamma/tau
ATGGAGCATTTTATAGTATCAGCACGTAAATATCGTCCTCAAATTTTTGAAGATGTAGTTGGGCAACAAGCAATTACAAACACGCTTGAAAATGCTATAAAAAATGACCATTTAGCACAAGCATTATTATTTACAGGTCCTAGAGGTGTTGGTAAAACTTCTTGTGCTCGTATATTAGCAAAAAGAATAAATCAAGAAGATAATACGACTGCTAACGCTGACGAAGATTTTGCGTTTAATATTTTTGAATTAGATGCAGCTTCAAATAATTCGGTAGATGATATTCGTAGTTTAACGGATCAAGTTCGTATTCCGCCACAAACAGGAAAATATAAAGTTTATATTATTGATGAAGTTCATATGCTTTCTCAAGCAGCTTTTAATGCATTTTTAAAAACATTAGAAGAACCACCTGCCCATGCTATTTTTATTTTAGCAACTACTGAGAAACATAAAATTATACCAACTATTTTATCTCGTTGTCAAATATTTGATTTTAAACGAATCAGTGTTTTAGATGCAAAAGAGTATTTAAAAACTATTTGTATCAAAGAAAATATTACTGCGGATGATGATGCATTGCATATTATCGCTCAAAAAGCAGATGGTGCTATGCGTGATGCTTTATCTATTTTTGATAGAGTTGTTAGTTTTTCAGGGAAAAATTTAACTCGACAAGCAGTTACTCAGAATTTAAATGTTTTAGATTACGATGTATATTTCAACATTACTGATTTGTTAATTGAACATAAAATTCCACAAGTTTTAATAGCTTTTAATGATGTTTTAAGCAAAGGTTTTGAAGGTCATCATTTTATTAATGGACTAGCTTCTCATTTTAGAGATTTATTAGTTGCTAAAGATGCTGCTACAATATCTTTATTAGAAGTTGGTGATAGTACTAAGAAAAAATATTTTGAGCAATCAAAAAAGGCAAATATGCAATTTCTTCTTCCAGGTATTGATAAAGCAAATGATTGTGATTTAAAATATCGAGGAAGTAAAAATCAACGATTACTGGTCGAATTAACCTTAATGCAAATAGCCTCTATCAATTTTGATGGAGCAAAAAAAAAATCTAGCAACTACATAATTCCTGCTACTTTTTTCACTTCTTTATCACCAGAAAATAAAAAAGTAGTACAACCAATTGTAAAAATAGTTACTGAAAAATCAGAAGTAAAAAATACAGAAAATAATTTTACTACTGCTAATACAGTAGTAAAAAAAACATTATTAAAAAATATAAAACGTAGAGCTTCTGCTTTATCTTTAAAAAGTATTCATCAGAAAGCAGTAGTTAAAAGCTCTTCAGATGAGGATGAAAATTTTGATAATCATCCAAGAACACCTTTTACACAGCAAGAACTTCAACAGGTTTGGAAGCAATATTCTTTAAAAACACAAGAACTTGGTGAACGTAGTATTGCTGCTGTTTTAGATTCTAGTGAACCATTATTGGGAAAACAAAATACTATTCTATTTTCAATTCCAAATGATTTAATGCAAATACAATTAGAACGTATTAAAGCAAAACTTACGCGTTTTTTACGTGAAAATCTAAAAAATTACGGAATTCAGATTACTATTATTGTAAATGAAGTTGAAGAAAAAAAATTCGCATATACTCCTCAAGAAAAATATGCAAAATTAAAAGAAAAAAACCCACTAATAGAAAAGTTAAAATTCATTTTTGGTTTAGATCTTTAA
>JAJPGM_00945 Peptide methionine sulfoxide reductase MsrA
ATGAAGTTTATAAAATCAATAATAGTAGTTGTTTTACTATTATCATTCAGTGTTTTTTCTAATACTAACAAAGATATTAGGGATAATAAATTACCTCTTAATCATTTAAAAGAAATGAAAGTCGCTTATTTTGCAAGCGGATGTTTTTGGTGTGTAGAAGCTATTTTTGAAAGTGTAATAGGAGTAGAGGAAGCTGTTTCTGGATATGCTGGTGGTCATACTAAAAACCCTACTTATCAGAAAATAGGAACAGGGCGCACAGGTCATTCTGAAACGGTAGCCGTATATTACAATCCTAAAAAAATAAGTTTTAAAACATTAGTTGATGTGTTTTATGGATCTCATAATCCTACCACAAAAAATGGACAGCATCCTGATTATGGTTCACAATATCGATCAATAGCTTTTTATAATACTTCGGAAGAAAAAAAAGTGATAGAAAATACCATCAGAAAATTAAATAAAGTTTATAATCGTAAAATAGTAACCGAAGTTATCAAAATAAAGAAGTTTTATCCTGCAGAAGAATATCATCAAAATTACGAACGTTTACATCCTGAAAATAGATATATCCAAAATATTTCTATTCCAAGATTAAATAATTTTAAGCGAAGATTTCCTGAATTACTAAAAAAATATAAACATTAA
>JAJPGM_00950 hypothetical protein
ATGAAAGTTGTTTTAACAGATTCAAATAAAAACACTATTACTTTAGAAAGTAAAGATATAGATGGTGATGGACCTAATAAACCTGTAATAACTGGTGGAACTTTAAAAGCTAATACTACTTATAGTGGTGTTATAACATTATTAAATGAAACAGAAACTCCTGCTGATAATATTACTTTAGAAGTTGCTGAAGAAGCTGATGAACACCAATTTTTTTATAGCGCAACAGCTATTTCTAATGATTTCTCTGGTGATTTTACTTATGCAGGAGATAATGATTCAAATGGAAATCCAGTAGGAATTAAATTTACCGTTAAAACAGGTGGTACTGGAGAAGGATCTTATGTAATTACATTAATACATGAGCCAAGTAAATCAGTTGATGGTGTTAAAGAAGGTAAGATTAAAAACGCTGGAGGTTCTACGGATTTTGAAGCTACTTTCCCTATTGTAATTGAAGCTCAAGCACTTCAAGTTATTAAAGAAATTTAG
>JAJPGM_00955 hypothetical protein
ATGAAATTTATCAAATTATTTTCAATTCTTACAATTTTTTCATTAATCTTTACTTCTTGTTCTGATAATGATGATCCAATTCCAGTTCAATGGAGAAGAGATAATAACAACAATGAAAGTTGTTTTAACAGATTCAAATAA
>JAJPGM_00960 Outer membrane hemin receptor
ATGAACTTTAAATCTATTGTTCTAATGTTTTTGTTATGGAGTTATTGCTCTATAACAATAGCACAAAACTGTGCGTATACTTTATCTGGATTAGTAGATGATTTTCATGACAAATCACCAATAGTTGGTGCAACTGTTTTTGTTAAAAATCAAAATAAATATACAACTACAGATGTTAATGGAAAATTTACTATTAATAATCTATGTAAAGGTGTTATTACTATTGAAATTTCTCACTTAGCTTGTGATTCGAAAACTTTAACTTTAAATATCAATGAAAATATTTACAAAATCATTGATTTAGAACATCATATAGAAGAGTTAAACGAAGTAAATTTAAAAGCTAAAACAGGTTTAAAAACAAAAATCGCACAAGAAACTTTAATTAACGCTAATACTTTAGAAAAATTTAGTAGTAAAAGTCTAGGTGATGCTATAAAAAATATAGCAGGTGTATCTTCTATTAACACAGGAAGTACAATTATAAAACCAGTTATTAATGGTTTACACAGTAGTAGAGTACTTATTTCTTTTAATAATGTACGTTTACAAGATCAAGAATGGGGAATAGAACATGCTCCTAATATCGATGTGAATGCAGCCGAAACTGTTTCAGTAATAAAAGGCGCAAATGCATTAGAATATGGTGGAGATGCTATAGGAGGAGTTGTTATTGTTAATCCTTCAAAAGTTATCATTAATAAAGATACTTTATATGGTAAAACAATTCTTTCTCAGCAATCAAATGGACGACTTTTAAATTTTACGACTCGTTTGCAAAAAAACTTTGCAAAAGGTTTGTATATTAACGGACAAGCTTCTTACAAAAGGTCTGGCGACTTTAAAGCTCCTGATTATTATTTAACTAATACAGGAATTGCTGCTAAAGCATTTACTATTGGTACTGGTTATAAAAATTTTGATAAAGGTTTTGAACTTTTTTACAGTCATTTAATAAATAAAATAGGAATTTTAAGTGCCTCTCATGTGGGTAGTGCTTCCGATTTAAAAGATGCTATAAATAGCGATACCCCTTTAAAAATAAGTGATTTTAGTTACACAATTAACAATCCAAAACAACAAGTTACCCATCAACTATTTAAGGCTAGTTTTTACAAACGATTTAAAGGTTTGGGTAAATTATCTTTACAATATGATTTCCAAAGAAACAATAGGTTAGAATTTGATATAAGAAGAGGTGATAATAAAAATTTAGCAGCCACCGATTTATTATTAAAAACTCACGCTTTTAAGGCTAATTTAAATATAGATTCAAAGTCTTTTAGCTCCTATAAATTTGGTATTGCTGGTAGTTCTCAGAATAATTTTCCTGATCCAGCAACTAAAGTAAAAAGGATAATTCCTGATTACAATAAATATACTTTTAGTTCGTACGGTATTGGTGATTTTAAACTTGAAAACATCTTGTTATCTGCTGGAGTTAGATATGATTTTGAGCGTATTAATGCTAAAAAATATTACCAAAATTCTAGATGGGAAAGTTTAGGGTATCAAAATAGTTTTAGTCATTTTATAATTGAAAAAGACTTACAAGGTTCTCAATTATTGGTTAATCCTGTTTTTACGTACCACAATATTTCAACATCATTAGGTGTATCTTACAACATTAATGAAAAAAGTTCTTTATTAGCTAATTATGGTCTGGCTAATAGAGCACCAAACGCTTCTGAGTTATTTAGTGATGGTTTACATCATTCGGCTTCTAGAATTGAATTAGGAGATTTACGTTTACAAACAGAAACATCGAGCAGATTTTCTGCTACCTATAAGTTTAATCACAAAAAACTTAATTTTTCTACAGAAGGATTTTACAACCTTATAGACAATTTTATTTATATTGAACCTTCTGGAACGGAATTAACACAGCGTGGTACTTTTGTTATTTGGGATTATAAGCAAATTAATGCCGTTTTATTTGGTGTTGATACAAACATAAATTACCAATTAAACGAAAACATAGGTATCAGTAATAAATCTTCGTTTATCAAAGGGAAAGACACAAGTAGCAAACGTAATCTTGTAGATATTCCACCTTTTAAAACGGTAACACAATTTACTTTTAACAAAATGTCATGGCTTAATTTCCATGCTTCAGTTGAAAGTGAATACAATGCTAAACAAAACAATTTTCCAAACAATAATTTTGAGGTTTTTATTCCTCAAACAAACACTCATGAACTTGTTGATATTAGCACACCGCCTAATGCTTACCACTTATTAAATTTTTCATCGGGTGTAAAGTTTAATCTATCTGAAACCAATATAGGATTAACATTTTCGGTAGATAATATGCTAAATACCTCTTATAGAAATTATTTAAACAAACAGCGCTATTTCACTGATGATTTAGGCAGAAACTTTAACATTCAAATAAAAATTAATTATTAA
>JAJPGM_00965 hypothetical protein
ATGAGATATTTATTTATTTTTTCAGTAAGTTTTTTAATTATTTCTTGTAATTCTTCTACGGATAAAAAAGGAGATCCTACACGTTTTAAATATGGAACTTTTGAGATACCAGGTAGCGATAATTACGGAAAAACAACTATTGTAAGAACCGATAGTTTACAAATTGAAGAATATACTAAAAAAATAAGTGTTTCTTCTTCTGATAATGTAATTACTGAAAAAGAAGAAAAACATATTGATACGCTCTTTATCAAATGGAAAAATAGTTTTGCTTATTCATTACGAATGAAAAATCCAAAAAATGATTTAGATAAAGATCCGATATTTGTACAAATAACCAAAGTAACTGATAGCTCTTATAGTTTTACAGCAAAAATTGGGTATTCAAATTTTAAACAAAACGGAACTGTATATAAATTAAATACTAGCAATTTTTAG
>JAJPGM_00970 Adenylosuccinate lyase
ATGAACTTAACACAATTGAACGCAATCTCTCCTATTGATGGAAGATACCGTAATAAAATAGCCAATTTAGCAAACTATTTTTCTGAAGAAGCTTTAATTAAATACAGAGTAAAAGTTGAAATAGAGTATTTTATTGCTTTATGTGAAATTCCTTTACCTCAATTAGCTGATTTCAATAAAGAATTATATCCTAATTTACGTAAAATTTATGAGGATTTTTCTACTGAAAATGCTCAGAAAATTAAAGATATTGAAGCGATTACAAATCATGATGTAAAAGCTGTTGAATATTTTATCAAAGAAGAATTTGACAAATTAGAATTACAAAAATATAAAGAGTTTATTCACTTCGGATTAACTTCTCAGGATATTAATAACACAGCAATTCCATTATCTATTAAAGATGCTATGGATGAAGTTTATTATCCTGCTTTAGATGAATTAGTATCTAAATTAGCTGATTTATCAGAAGAATGGGATCACATTCCAATGTTAGCACGTACGCACGGACAGCCAGCTTCTCCTACTCGTTTAGGAAAAGAATTTTTTGTTTTTGTAGAGCGTATTAATAATCAGGCGATACATATTCAACACACGCCTCACGCTGCTAAATTTGGTGGAGCAACAGGTAACTTTAACGCACATAAAGTAGCGTATAAAGATATCGACTGGAAAAACTTCGGAACTCATTTCGTTGAAGATGTTTTAGGTTTACACCACTCTTTCCCAACAACTCAAATAGAGCATTACGACCACATGGCGGCTTTATATGACGGTTTAAAGCGTATCAATAATATTTTAATTGATTTAGATAGAGATGTTTGGACATACGTTTCAAACGACTATTTTAAACAAAAAATTAAAGCAGGTGAAGTTGGTTCATCAGCAATGCCACATAAAGTTAATCCTATTGATTTTGAAAACTCTGAAGGAAACTTAGGTTTAGCAAACGCTATTTTTGAGCATTTATCAGCAAAATTACCAGTTTCAAGATTACAACGTGATTTAACTGATAGTACTGTTTTACGTAATGTAGGAGTTCCTTTTGGTCATACTTTAATTGCTTTTTCATCTACTTTAAAAGGATTGAATAAGTTATTATTAAACGAAGCTAAATTTGCTGAAGATTTAGAAAATAACTGGGCAGTTGTAGCAGAAGCTATTCAAACAATATTACGTCGTGAAGCGTATCCTAATCCTTATGAAGCTTTAAAAGGATTGACACGTACTAATGAAAAAATCAATCAAAAATCAATTGCTAATTTTATCGATACTTTAGAGGTTTCTTCTGAAATTAAAGATGAATTAAAAGCAATTACACCAGCTAACTATACAGGAATTTAA
>JAJPGM_00975 hypothetical protein
ATGGATAAGAAAGAAATTGAAAATAGAGAAGATGTTTATTTATTAGTAGCAACTTTTTATGATAAAATTAAAGAAGATGATTTTATAGGTCCTATTTTTTTAAAAAGAATTCCTGCGGATGCTTGGGAAAGTCATTTGCAAAAATTAACCGATTTTTGGGAATCAAATCTTTTTTTCGTTCGAAAATTTAAAGGAAATCCGATGAAAGCTCATAAAGATGTCGATAAAGATTTTGATTACAGTATTTATCAAGAACATTTTGGAAGGTGGTTGCAATTATGGTTTGAAACATTAGACGAAAATTTTTACGGAGCAAAAGCAAATGATGCTAAAGAAAGAGCTAGAAATATAGCTTCTACGTTGTTTTTTAGAATGTTTGACGCAAAACCTAAAGAAACCAATTCATAA
>JAJPGM_00980 hypothetical protein
GTGGAAAAAATAACTATCATTTATATTGTTTTGGCTGTTTTATTGAGTGTAGCAATCGCTTTTTTTCAATATTTCTATAAAACAACACGGAAATCTAAAAGAAATAATTTGCTTTTTGTTTTAAAAACATTGAGCTTATTTTTATTGTTCTTACTTTTTATCAATCCTCAAATAAATACACTTGAAACAAAAAATAGTAAACCTATTTTAACTGTTTTGGTTGATAATTCAAGCTCTATAAAATATTTTAAGGCAGAGGAAAAGGTTGCATCAGTTTTAAAAACTCTGAAAAAATCAGATAAAATTCAAGATAAATTTGAAGTACAGCTTTTATCTTTTGATAAAAAAACAGCTATTTTAAATTCTGATAGCTTGAATTTTTCAGGAACTCAAACAGATATTTATCAAGCAATAAATTCGGTAAATGAGTTGCAAAAAGAACGTTTAAATGCAACTATTTTAATTAGTGATGGAAATCAAACAACAGGAAATGATTATGAATATATAAGTTCTAAAAACAAAGTTTTCCCTGTTGTTGTAGGCGACACAATGTTGTATAAAGATTTACAAATATCGCAAGTAAACGTTAATAAATACAATTACATAAAAAATAAATTCCCTGTTGAAACATTACTTTATTACGAAGGAAAAGAAACTGTAAAGGCAACTTTTTCGATACAACATAACGGAAAAAAAGTATTTTCTAAAAAGCTTGAATTTTCGCCTTTACAACCTACGCAAACGGTTAGCACAAATTTAACTTCGGATAAAAAAGGAATTCAATATTATAAAACTTCGATTAGTAAAATTGAAAACGAAAAAAATACGAAGAATAATTACAAAAATTTTTCAGTAGAAGTAATTGACGAGCAAACAAAAGTATTAATTTTAAGTTCTTTTTTACATCCTGATTTAGGAGCGATTAAAAAATCGATAGAAAGTAATAAACAACGAAAAGTTGATATCGCTTTTATAAATGATAAAAATATTAAATATCAAGATTATCAGTTTTTTGTTTTTTATCAACCAAATAATTATTTTAAGAAAGCTTTTGAAAAAGTAACATCGAATTATTTAATCGTTTCAGGGACAAAAACTAATTGGAACTTTTTAAATACGCAGAATTTAGGTGTTAAAAAAGAAGCAATAAATCAAAAAGAAGCTTACACAGCCGTTTATAATACGAGTTTTTTGCCTTTTTTACAGGAAAATATCAATTTTGATGAATTCCCACCTTTAAATGATGTTTTTGGAAATCTACAATTAACAAGTGATGCGCAAACGTTATTATATCAAAAATACGCAGGCATTGAAACTACGCAACCTTTATTAACTACCATCGAAAAAAATAATAAAAAACACGCTGTTTTATTTGGTGAAGGAATCTGGAAATGGCGAGCAAATAGTTTTATCAAAGAACAATCTTTTGAAGTTTTTGATGCCTTTTTAGGGAATTTAGTCCAATATTTAGCATCGAATAAAAAAAGAAAAAGATTAGACGTAAAAAATAAACACACATATTTAGCAAATGCTCCTATAACTATTTCGGCATTTTATGTCGATAAAAATTATTTATTCGATGCTAGAGCTTCGTTAGAATTAACCTTAACAAATAATAATTCAAAAGAGAAAAAAATACTGCCGTTTTCGTTAGTAAATAATTCTTATCAAGTTTCAATTTCTGATCTTTCTTCTGGCGATTATTCGTATGAAGTTACTGTGGCAAATCAGAAAATAAAAAGCTACGGAAAATTTAAAATTACCGATTTTAAAATAGAAGAACAATTTACGAATGCGAATCATAAAAAATTAAATTCGTTGGCGTTAAAAACAAAAGGAAATTTATTTTATGCCGATAAAATAGACAATTTATTAACTCAATTATCTGAAGATACTTCATATTATACGGTTCAGAAATCAATCACAAAAAAACAACATCTAATTGATTGGAAATTGCTATTATTTTTAATTGTTATTTTGCTTTCAATAGAATGGTTTATCAGAAAATTTGATGGTAAAATATAG
>JAJPGM_00985 Acyl-CoA thioesterase
ATGAAATTTAACACTAGAAAATGGATTAAACCAGAAGATTTAAACCCAAACGGAACTTTATTTGGAGGTCGTTTATTACAATGGATTGATGAAGAATTAGGTATTTATGCAATTATTCAATTAGAAATCCCTCGAACGGTTACTAAATTTATGTCTGAAATAGATTTTGTTAGTTCGGCTAAACAAGGCGATATTATTGAAATTGGTATCGAAGTTGTAAAATTTGGAAACACCTCAATTACCTTAAATTGTCAAGTAAGAAATAAACTTACACACAAAACAATTATAGAAATAGACAAAATTATAATGGTTAGTTTAGGTGAAGACGGAAACCCAATGAGCCACGGAAAAACAAAAGTTGAATACGTTAAAGACAGGTTAAAAAAATAA
>JAJPGM_00990 hypothetical protein
TTGAAAATTATTAGTATCCTCATATTAACTTTATTGTTGTTTGTGCCTCCCGTTCAGGCGCATTCGGATGCTATTATTTTTAACGATGGAGAAGTTTTTCATATTGATTCAATGGACGATGCACATTCTGAAACGCATCATAAAAACGATACCGAAGAAGAAAAAAACACAGAACATCATCATCATTGTATTTTTTTAGGTATTTCAAGTGCTATTATTACGGCAGAATTTCAATTTCAGTTTGTTCAGATATTTCAAACAAACAAGAAAACTCATTTTCATAAAGTACTAAATACGGCTAGTTTTTTAGACCAACTTTTCCAACCTCCAATAGTTTAA
>JAJPGM_00995 Flavo-1 RNA
GCCTAGCCCCGATTGAAGCAATTGTTTGAGCTCTTTTTTATTTTTTTCTTTTGAAAAATAAAAAAAGCGAGTGCGGAAAGCGGGAAATTGC
>JAJPGM_01000 Heavy metal efflux pump, CzcA family protein
ATGTTAGATAACATTATAAAATTTTCAATTAAAAATAAATTGATTATTGGTGCTTTTGTATTGATGTTAATTGGTTGGGGAATTTATTCTTTAAAACAATTACCTATCGATGCAGTGCCAGATATTACCAATAATCAGGTGCAAATTATTACTTCAGCACCATCACAATCGGCACAAGATATAGAACGATTAGTAACATTTCCAATAGAAATGACGATGTCTAGTATTCCTAAAATTGAAGAAGTTCGTTCTTTTTCTCGTTTCGGATTAAGCGTTGTTACTATTGTTTTTAAAGATGATGTCGATATTTATTGGGCACGTCAACAAATTAGCGAACGCTTAAATGAAGCAAAAAATAATATTCCAGACGGAGTTGGTTCACCCGAAATGGCGCCTGTAACTACTGGTTTAGGAGAAATTTATCAATATACATTATTTGCCGAAGAAGGTTTTAAAGAAAAGTTTCCTATTATGGAATTGCGTTCTCTTCAAGATTGGATTGTTCGTCGTCAATTATTAGGAATCGAAGGAATTGCAGACGTTAGTAGTTTTGGTGGTTTTTTAAAACAATACGAAGTTGCTTTACAACCAGAAAGATTGCAAACACTAGGCGTAAGTATCAACGAAGTTTTAGAGGCTTTATCTAAAAATAATCAAAATACAGGAGGTGCTTATATCGATAAAAATCCGAAAGCATATTTTATCCGAAGTCAAGGATTAATACAAACACCTGAAGATATTCAGAATATTGTTATTAAAAACACTCAAAATGGCACGCCTGTTTTAATTAAAGACATCGGAAAAGTACAATTAGGAAGTGCTATCAGATACGGAGCAATGACCAGAAACGGAGAAGGAGAAGTTGTTGGTGGAATTGTAATGATGCTAAAAGGAGCAAACTCATCAAAAGTAATAAAACGTGTTAAAGATAGAATTGCTCAAATTCAAAAAAGTTTACCCGAAGGTGTTGTTATTCAACCTTTTTTAGACAGAACAAAACTTGTCGATAAAGCAATTAGCACGGTAGCTACCAATTTAATTGAAGGTGCTTTAATTGTGATTCTTATTTTAGTGTTATTATTAGGGAACTTACGAGCAGGTTTAATTGTTGCGTCGGTAATTCCGTTGGCAATGTTATTTGCTATTATATTGATGAATCTTTTTGGAGTTTCAGGAAATTTAATGAGTTTAGGAGCAATTGATTTTGGAATTATAGTGGATGGTTCGGTGATTATTGTGGAAGCAACATTACATTATTTAGTAATGAAAAAATCAGGAAAAAAATTAACTCAATCTGAAATGGATGAAGAAGTATATCAATCAGCTTCAAAAATTAGAACAAGTGCCGCTTTTGGAGAAATTATTATTTTAATTGTATATCTTCCTATTTTAGCTTTAGTCGGTATTGAAGGGAAAATGTTTAAACCGATGGCAGTAACCGTAAGTTTTGCCATTTTAGGAGCATTTATTTTATCATTAACATACGTTCCAATGATAAGTGCTTTATTTTTAAAGAAAACAATTTCTAATAAAAAGAATATTTCTGATAAAATAATAGAAGCATTACAAAATATTTATTCGCCTATTTTAGAGTTTGTTTTAAGTTATAAAAAATCGGTGCTTATTGGTGCTGTACTTATTTTTTTATTAAGTCTTTTTACATTTAAAAATATGGGTTCAGAATTTATTCCATCTTTAGATGAAGGAGATTTAGCAGTTCAAGCAACGGTTTCTACAGGAAGTTCATTATCATATACGATTGATGTAACTAATAAATCTTCAAAATTATTATTAGCAGAATTTCCAGATGAAATTGAACAAATTGTAAGTAGAATTGGCTCATCAGAAATACCTACCGACCCAATGCCTGTTGAAGTTGCTGATATAATTATCATCTTAAAAGATAAAAATGATTGGACAAAAGCACGTACTAAAAACGAGTTGACCCAAAAAATGAATCATTTATTAGATGAAAATATGTTAGGTGTTAATTACGGATTTCAACAACCGATACAAATGCGTTTTAATGAATTGATGACAGGAGCAAGGCAAGATGTTGTATTAAAAATTTACGGAGAAGATTTAGATAAATTAGTAAAATACGGAAATGAATTAGGTAAAATTATTCCTGAAGTAGCTGGTGCTAAAGATTTGTATATCGAAAAAATGACAGGTTTAAAACAAATTGTTATTGATTATAAACGAAATCAATTAGCATTATACGGTTTAAATATTTCTGATGTAAATACGGCTGTAAATACGGCTTTTGCTGGTCTAAGCGCAGGTTCTGTATATGAAGGCGAACAACGTTATGACTTGGTTGTTAGAATGAATAAAGAAAATAGAGCAAGTATTGAAGATATTCGTAAACTATATGTAACCACATCAAATGGATCACAAATTCCGTTAGAAAATGTTGCAGATGTAAGCTTTAAAACAGGACCAAATCAAATACAAAGAGATGATGCAAAACGAAAAATAACAGTAGGTTTTAATGTTCGAGGGCGTGATGTAGCAAGTATTGTTGCTGAATTACAAGCTAAAGTTAGCGAAAAAATACCATTCGATACAGGATATTATATCACCTACGGTGGAACTTTTAAAAATTTAGAAGAAGCACGTGCAAGATTAGGAATTGCAGTTCCTGTTGCATTGTTGTTGATTTTTTTATTATTGTATTTTACTTTTAAATCGATTAAACAAAGTTTTTTAATTTATACAGCAATTCCAATGTCTGCTATTGGTGGAATTTTCGCTTTATGGTTTAGAGATATGCCTTTTTCAATATCCGCAGGAATAGGATTTATAGCCTTATTTGGTGTCGCTGTTTTAAACGGAATTGTATTAATTGCAGAATTTAATCGTTTGAAAAAAAGTGGAATGACCGATATAAAAGCGATTATAAAAAAAGGAACTTCTGTTCGATTACGTCCTGTAATTATGACTGCGGCAGTAGCTTCATTAGGTTTTTTACCGATGGCAATTTCAGCATCAGCAGGAGCAGAGGTTCAAAAACCATTGGCAACCGTGGTGATTGGTGGTTTAATATCGGCAACCTTATTAACTTTATTAATTTTACCAGTTTTATATCTGTTTTCTGAAAGTAAATCAGGAAATAAAACAGCTAAATCAATGAAAATAAACTCAAAAATACTCAGCTTATTATTTATAGTGACGGGAATTTTATGTGTTCAGGCACAGGAAAATACACAAGAAATAACACAAATAAATATTCATAAAAATCCTCAGAAATTAAGCGAGCAAGACGCAATTAATATCGCTTTAAAAAAATCAGTAGCTCGTTATAAATCTGATTTAAATATCGCTAAAAACAAAGCAGGTATTGCAAGTGCAATTACTTTAGAACCTATTTCTTTAAAATATCAAGATGTTGGAATTAGTGCTGGTTTATCGGAAAAAGAATGGTCTGCAAATCAAAATTTTGGCGCTGTTTTAACACATCTTCAAAAAAGAAAATTAGCGATTTCAAAACATTGA
>JAJPGM_01005 HlyD-D23 domain-containing protein
ATGAAAAAACTTATCACAATACTAGTTTTAATAATATTGATTATCAGTTGTAAATCAAAAAAAGAAGACCATACAGGACACTATCATACATCCGAAGAAAAAATTGTGGTATCTGTAAAAGAAAATGAAGAAGAACACGCAGAAAATGAATTGCATTTAACAACCGCACAAGTAGCATTTGCAAATATAAAAGTAGCCAAAATTTCGCAACGAAAAATACGAAATAGAATTTCTGTAACAGGTACAATAGAAGTTCCTCCGCAAAGTAAAGCAACTATTTACGCTCCTTTAGAATCGTTTGTATATAGAACCGATTTATTACCTGGGGATAAAGTGCGAAAAGGGCAAACCGTTGCAGTTTTACAACATCCTAATTTTATAAAATTGCAATATTCGTATTTAGAAGCAATTAATAATTACAATGTTACAAAGGCCGATTATGAGCGTAAAAAAATGTTATTAGAAAATGAAATTACTTCAAAAAAATCGTTTCAAATATCAGAAGGAATATGTAATTCGGCAAAAAGTTTAGTAGATAGTTATGCTTCACAATTAAAGATGGCAAATTTATCGCCAAGTAGTATTTCAAAAAATGGGATTCAACAATATGTTTACATAAAATCACCGATTTCTGGTTATGTTGTAGAAAATAATTTAAATAAAGGAATGTTTTTATCAGCAAATTCGGAAATGATGGAAATTATTGATACCGACCATATGCATGCCGAATTAAATGTTTTTGGAACAGATATTACCAAAATTAAAAAAGGCGATGAGTTTATTTTTAAACCTTCAGGAATTGACACAGCATATAAAGGTTATATTAAATTAATTAGTCAAAAAGTAAATGATAAAACTAAAACAGTAAATGTTCATGGGCATTTTGAAGATGAACAAAATATTTTAAAATCGGGAATGTTTATTAATGCCGATGTGTTATTAGGTGGTGAAAAAAAATTTACTGTTCCTGAAGCCGCAATTATAGAAAAAGATGGAGAAAGCTTTATTTTTATGGCAGAAAGTGCTGTTGAATTTACTCATTTAAAAGTTACCTTAGGTAATAATGATAATGGTTTTGTAGCTATAAAAACCATTCAAGGAAATAATTTTGATATTAAAATAGTTACCGAAGGAGCACATATTTTAAAAGGAAAATTATTGCAACAAGCAGGAGCTGTAGGAGGTCATGTACATTAA
>JAJPGM_01010 Peptidase
ATGAATAATAATAGACAATTAGATTTTCAATTACCAAAAGGAGGTCTTCTTTTAGGAATAATCGCTGTAATCGCAATTATAGGTTTTAATAAATCAACTGTAACTATTAAATCAGGACAAGCAGGTGTTTTATATAAAACATTTGGCGGTGGTGTCGTAACCGATGAACCTGCAATGGGTGAGGGATTTCAAATTGTAGCACCTTGGAATAAAGTTTTTATTTACGAAGTACGTCAGCAAGAGATTTTTGAAAAAATGCAAGTTTTATCATCAAATGGATTAGAAATTAGATTAGAAGCTTCTGCTTGGTTTCAACCTCAATCTGATAAAATAGGTTCTTTACATCAGGAAAAAGGAGAGAATTATATTTCAAGAGTTATTCAACCAGCTATTCGTTCAGCAGCTCGTAGTGTTGTAGGACGTTATACTCCTGAACAATTATATTCTAGTAAAAGAGATGTAATTCAAACAGAAATTTTTGTAGAAACCAAAAAGATTTTAGACAAACAGTTTATTCAATTAAATGAAGTTTTAGTTAGAGATGTTACTTTACCTACCACAATTAAAACAGCAATTGAACGTAAATTAAAACAAGAGCAAGAATCTTTAGAATATGAGTTTAGATTAGTTACCGCTCAAAAAGAAGCTGAAAAACAAATTATTGAAGCAAAAGGTAAAGCTGATGCAAACAAAATTTTAAGTGCTTCTTTAACTGATAAGATTTTACAAGATAAAGGTATTGAAGCTACTTTAAAATTAGCAGAATCACCAAATAGTAAAGTTGTATTAATTGGTGCAGGTAAAAGTGGAATGCCTATTATTTTAGGAAATCAATAA
>JAJPGM_01015 hypothetical protein
ATGATATCTAAATTAACTACAAAAAAAATAGACTTTTTAAAAAATCATTTTAAAACATGGATTGTTACTGATAAGTGTCAAGAAACATTTGAACATATTTTAAAAAGAATTCAAAATTTTAGAGTTTTAGAAGAAGACGAAAAAATATCTTTAGAATGGGAAAAAGGTTCTTTATTTATTGAATTTCAAGGCACAAATTGGAGTGATGAACCAGAACCTGTATGGGCTATCTTTTCCCCTACTGATAAAAATTATACAGAGACTAAAGATTCTATAACCAATTTACATAAAGATATATTACTTTTTAAACCTGAATCAGACTATAAAAGATTGAATTTTCCGTCTTTTATGTACGAACATTTTATTGAAGATCAAGAAGAAGAAGATATAGATCGTTATATAGAGTTTTGTGATTTAGCACAAGATTGTGTAGTTGCTGATACGGAGAATTTAAATTCATTTAATGAACCAAAACTTTGTTTTTTTAGTCATGGTGATGATTTAAATGATCTTGATCCATACGAAGGACAAGATGCTGACGCTAAAGAGTCATATAATTATGGTGGATTTATTCTTCGAATGTTAGCACATATAATATATGACAATGACGCATCATCAGAAATGGAAAAATTATATGAAGAGTTTTCTTCTTAA
>JAJPGM_01020 DEAD/DEAH box helicase
ATGTCAACATTTTTAGATTTAGGCTTAAAAGAGCCTATCAACAAAGCATTAACAGATTTAGGTTACGAAAAACCAACTGTAATTCAAGAAAAAGCAATTCCTCAAATTATTTCATCTACGGCTGACTTAAAGGCATTTGCTCAAACAGGAACAGGTAAAACAGCCGCATTTAGTTTACCTATTATAGAGCAAATAGATGCTTTAGATAAAAATACACAAGCTATTATCTTATCTCCTACTCGTGAACTTGCTGTTCAAATAGGAAATAACATTAAAGATTTCGCTAAATACATACCAGATTTAAAAGTGGTAACGGTATATGGTGGTTCTAATATTGAAGAACAAATAAGAGGCTTAAAAAGAGGCGCTCAAATTGTTGTAGGAACTCCTGGAAGAACTGTCGATTTAATAAATCGTAGAGCTTTAAGATTAGGAAACGTAAAATGGTTAGTTTTAGATGAAGCTGATGAAATGCTTAACATGGGGTTCAAAGATGAACTTGATAAAGTATTAGACGCTACTCCTGAAACAAAACAAACTTTATTGTTTTCAGCAACTTTCCCAAGAGAAGTAGAAGCAATTGCTAGAAACTACATGGATAACCCTGTTGAAATAACATCAGGAGAAAAAAACCAAGGTTCTGATAATGTTACTCACGAGTATTATGTAGTAAACGAAAGAACTCGTTACCAAGCATTAAAAAGAATTGCAGATGTAAATACTGATATTTACGCAATTATTTTCTGTAGAACAAGACGTGAAACTCAAGAAGTAGCTAATAATCTTATTAAAGATGGTTATAGTGCTGATGCGTTACATGGAGACTTATCTCAACAACAAAGAGATAGTGTTATGGGGAAATTCCGTAAGAAAACAATTCAAATTTTAGTTGCAACTGATGTTGCTGCTCGTGGATTAGATGTTACTGAATTAACACACGTTATTAACCATAAATTACCAGACCAAATTGAAAACTACAATCACCGTAGTGGAAGAACTGGTAGAGCAGGTAACAAAGGTATTTCTGCTGTTTTAGTTAACAATAAAGAAAAAGGTAGATTACGTTCTATTGAGCGTATTATCAAAAAGAAATTTGAAGCTAAAAAAGTACCTACTGGTAAAGAAATTTGCCAAAATCAATTAATGCATTTAATTGAAAAGGTAAAAGCTACAGAGGTTAACAATGAACAAATTGAAGAGTTTTTACCTAGTATCTATGAAAAATTAGAGGATTTAACTAGAGAAGAATTAATTCAAAAATTCGTTTCATTAGAATTTAATAAGTTCTTAACTTATTATAATAAATCTGATGACTTAAACGATATATCTAATAAAGATAGTTCAAGAGCTAGAGCAACAGATGAAAACATGACTCGTTTCTTTATCAACTTAGGTAGAAAAGATAAATTAAATCCAGCTACATTAATTGGATTAATTAACGATCAGAAAATTGCTGATAAAATAGAAATCGGAGCGATTGATATTTTAGATACTTTCTCTTTCTTTGAAATAGATAAAAACTTTGAAAAAGAAACTCTAGAAGCTTTTAGCGCTAATGGTGCTGATTTTAACGGAAGATCTGTAAACATTGAAATTACCAAATCTAATCGCGGTGGCGGTGGCGGAAGAAAACCTCGTGGTGGTGGATTCGGTGGAAGAAAACCTCGTAGTGGTGGAAGTGATAGAGCACCTAGAGGAAGAGCACCTAGAGATAGAGACTCATCTTCATCTAGTAGAAGTGGTGGTGATTCAAGAAGACGTAGCGATACAGGTTCTTCACCAAGAAGAAGTAATGGTGACGGTGCATCTTCAGGTTTTGGAAGAAGACGTAGTAGAGATTAA
>JAJPGM_01025 hypothetical protein
ATGACTAAATATATAACTCCCTTTATATTAATTTCATTATTTATTGGATGTAATATACCTAAAAAACCAGAAATCACTTATTTTGGAGGTAAAATTATAAATCCGAAGTGTGGTTATATTACTTTATCAGACAATTATAAATTTAACGATACTATTTATTTAAAGAAAGATAATAGTTTTTTAGGCTCTTATAAAGATTTTAAAAAAGGATTATATGTTTTTGGACATGGTCCTGAACATCAATATGTGTATTTAGAACCTAAAGACAGTTTACTTTTTAGATTGAATACTTGGGATTTTGATGAATCGTTGGTTTTTAGCGGAAAAGATGCAGAAAGAAACAACATGTTAATTGAAGCTTTTTTAGAAAAAGAAAAAGATGAAAAGAATTTTTATAGACTTTATAACCTTTCTCAAGATAAATTTTTAAAAAAAATTGATTCTATAAAAAAAATTAAACAAGAAAAACTTGTTTTTTTTAAGGAAAATGCTAAAAATAAAGTATCAAAAGAGTTTATAGAAATACTAAATATAGCTTTACTATATCCTGTTTATACTTATTTAGAGCAATATGCTATTCATAACTTTACTAAAAAAGTTCCTGAAAAATTAGTACCTTCTTATTTTGATTACCGTTCTAATATCAATTCAAAAAAAGATTCTTTAATTTTTTATAGTCCTTATTATGCTTTAATGATTGATAAATTATATAATGATGTATATCTTAAAGAAGGTAATTCTGAAAACTTTACATTAAATTTATTAAATAATATTAATTCAAATATTTCTTCTGAAGAAATAAAAAACAAACTGTTATATAATACTGTTATTAGTCATTTTTTTAAAGAACCTAATAGTCAAGATAAAAATAAAACATTTTTTACTTTCTTTAAATTAAATACAGATATAGACCAGAAGAAAAATATTCAACGTTTAGTTAATGACCTTAAATTATTAAATAAAGGCGATAAACTACCTCCTTTTAAGTTAATAAATGCAAAAGGAGAATTAAAAAGTATATCTAAAATTATAAAAGGTAAAAACGCAGTTATTCTACTTAAAGATAACAAATATGCTTCAGATGACTGGATTGCTTCAAGAACTAACTATTTGATAAAAAACAATCCTAATATAACCTTTATTGTAATCAATTTATGCGATACATCTAATAAATATACCAAGGAAATACCTATTAAACATCAATATACACTACCTAAAAATAGTAAAGTTTGTGATTTTTCTACAAGTAAGTTTCCTCGTATGGTACTAATTGATAAGCAAGGTATTATCAAAAATGGATATACAAGTTTATCAGCTAAAAACATTAATACAGAGGTAAGCAATTTACTAAAAAATAAATAA
>JAJPGM_01030 ABC transporter ATP-binding protein
ATGTTATCAGTTTCTAATTTATCAGTTCAGTTTGGTAAACGTATTTTGTTTGATGAAGTAAATACTAAGTTTACACAAGGAAATTGCTACGGTATTATCGGAGCAAACGGAGCGGGAAAATCTACTTTCTTAAAAATTATATCAGGAGTACAAGAGGCAACATCTGGTCATGTTCATTTAGAACCAGGTAAAAGAATGTCTGTTTTAACGCAAGATCATTATGCTTTTGATGAGTTTACGACTTTAGATACTGTATTAAAAGGAAATAAAGAATTATATAAAATTAAATCGGAAATTGATGCCTTATACGCTGATTACACCGATGAAAATGCAGAGAAAATAGGGGAGTTACAAGTTCGTTTTGAAGAAATGGATGGTTGGAATGCCGATTCTGCTGCTGCAACATTATTATCTAATTTAGGTATTAAAGAAGAAGACCATTATACTTTATTAGCCGACTTAGATTCTAAGAAAAAAGTACGTATCTTATTAGCACAAGCATTGTTTGGTAATCCTGATGTGTTAATTATGGATGAACCTACCAACGATTTAGATTTTGAAACAATCGCTTGGTTAGAAAATTTCTTAGCTAATTTTGATAACACGGTAATCGTTGTATCGCATGACCGTCACTTTTTAGATGCTGTTTGTACACATATTTCTGATATTGATTTTGCTAAAATTAATCATTTTTCAGGAAATTATACTTTCTGGTATGAATCTAGTCAATTAGCGGCAAAGCAAAGAGCGCAACAAAATAAAAAATCAGAAGATAAAAAGAAAGAATTAGAAGAATTCATTCGTCGTTTTTCGGCAAACATGGCAAAGTCTAAACAAGCTACTTCTCGTAAGAAGATGATAGACAAGTTAAATGTTGATGAAATTAAACCTTCTAGTCGTCGTTATCCTGCAATTATTTTTGATAGAGATAGAGAAGCTGGAGATCAAATTTTAAACATCGAAGGATTATCTAAAGAATTTGAAGGTGAACCATTATTTGCCAATGTTGACATCAATTTAAATAAAGGAGATAAAGTTGCAATTATTTCTAAAAGTTCGAAAGCTGTTTCTACTTTTTATCAAATTATATCAGGTAACGAAGAAGCAGACTCAGGAAAATATAATTGGGGAGTAACAACTACGCAATCTTATTTACCTTCGGATAATTCATCTTTTTTCCAAGATGGAGAATTAGATTTAGTAGATTGGTTACGCCAATACGCACAAACAGAAGAAGAAAGAGAAGAAGTATTTTTAAGAGGATTTTTAGGTAAAATGATTTTCTCTGGAGAAGAAGCTTTAAAGAAAAGTAATGTTTTATCTGGAGGGGAAAAGGTTCGTTGTATGTTATCTAGAATGATGATGACAAGAGCAAACATCGTTATGTTAGACGAACCTACAAATCACTTAGATTTAGAATCTATTCAAGCATTAAACAACTCTTTAATTAACTTTAAAGGAACGGTTTTATTCTCTACTCATGACCACGAGTTTGCGCAAACCGTAGCAAACAGAGTTATTGAAATAACGCCAAAAGGTGTAATTGATAAGTATTCAACTTTTGATGATTATTTAGCTGACCCAAAAGTTAAAGAATTAAGAAAGAAAATGTATTCATAA
>JAJPGM_01035 Flavo-1 RNA
GCCTAGCCCCGATTGAAGCTTTGTTTGAGCTCTTTTTTATTTTTTCTTTTAAAAAAATAAAAAAAGCGAGTGCGGAAAGCGGGAAATTGC
>JAJPGM_01040 Site-specific DNA-methyltransferase (adenine-specific)
ATGACAATACAAGAATACATTACCAAAATAAATACGCTTTTTATAACTGGTAATGCCCGAGAACACTCTTACAGAGGCGATTTACAAAATCTTATTATGGCAATTTTGCCCGATGTTTTAGTAACCAACGAACCCGCAAGAGTTGCCTGTGGTGCGCCTGATTACGTATTAACACGCAAAAATATTCCTATCGGGTATATTGAAGCGAAAGATATCGGAATCGATTTAAAAAGTAAAACCCTAAAAGAACAATTCGACAGATACAAAGCTGGTTTAACAAACTTAGCTTTTACCGATTATCTAGAATTTCAGTTTTATAGAAATGGCGAATTAACCACAAAAATTGCCATCGCTAAAATTGAAAATGGGCAAATTGTTGGAATCCCTGAAAACTTTAAACAGTTTACACAACTGATAAAAAATTTTGCACAGATAATATCGCAAACCATAAAATCGCCCACAGTATTGGCGCAAATGATGGCGGGTAAAGCCAAATTAATGGCGAATATCATTGAAAAATCATTAAATAAAGATGACCAAAATGAACATCGCTCGAATATAAAATCGCAAATGTTGTCGTTTCAACAAATGCTAATTCATGATATTGATAACAAAGCTTTTGCCGATATTTATGCACAAACAATCGCTTACGGAATGTTTGCCGCCCGATATCACGACCCAACATTAGAAAATTTTTCAAGACAAGAAGCCGCCGAATTAATTCCAAAAAGTAATCCGTTTTTACGTAAACTTTTTCAAGATATTGCGGGCTTCGATTTAGATGACCGTATTGCGTGGATTGTAGATGAATTAGTACAAATATTTTTAGCTTCCGATGTTTCCGACATCATGAAAAACTTCGGTAAAAGCACCAAACAAGAAGACCCCGTTGTACATTTTTACGAAACGTTTTTAGGAGAATACAACCCTGCTTTGCGAAAATCTCGTGGTGTTTGGTACACACCGCAACCCGTAGTTAATTTTATTGTTAGAGCGGTTGATGATGTACTAAAATCAGAATTTAACCTTGCACAAGGGATAGCCGACACTAGCAAAACTAAAATAAAAGTAAAAATCCCTACTAATGATAAACGTTCTAAAAGTGGTTATAAAGAGGTAGATAAAGAAGTACACAAAGTACAAATTTTAGACCCCGCAACAGGTACGGGAACTTTTTTAGCCGAAGTTATAAAACACATTCACAAAAAATTTAAAGGACAACAAGGAATTTGGAGCAACTACGTTTCTAAAGATTTAATTCCTCGTTTAAATGGTTTTGAATTGTTAATGGCAAGTTATGCAATGGCGCATCTTAAAATGGATATGCTACTCACAGAAACTGGCTACAAGCCCAAAGACGGCCAACGTTTTAAAATATTTTTAACCAATAGTTTAGAAGAAGCCCACAAAGATAGTAATAACTTATTTAGTAAATGGTTAGCCGATGAAGCCGACCAAGCAAATGCTATTAAAAGAGATGCCCCTGTGATGTGTATTATTGGAAATCCGCCGTATAGCGGTGAAAGTTCTAATAAAAGTGACTGGATTATGAAGTTAATGCAAGATTATAAAAAAGAACCTGGTGGAAAAATTAAATTAAAAGAACAAAATTCCAAATTTATAAATGATGATTATGTAAAATTTATGCGTTTTGGGCAACACTTTATTGAAAAAAATGAAAGCGGTGTTTTAGCTTTTATCAATCCGCATGGTTTTTTAGACAATCCAACTTTTAGAGGAATGCGTTGGAATTTATTAAAAACCTACGATAAAATTTATACCATAGATTTACACGGAAATTCAAAGAAAAAAGAAACCTGCCCCGATGGTTCGCCCGACCAAAATGTGTTTGATATTATGCAAGGCGTAGCAATTACGTTTCTTATTAAAACAGGAAAGAAAAAAGCCCACGAATTAGGAAAAGTTTTTCATTATGATTTATTCGGAAAACGTGATTTTAAATATTCTTTTCTTACTGAAAATAATTTAAAATCAATAAATTTTGTTGAATTACCCAACAAAGCACCCAATTATTTTATGGTGCAAAAAGATTTTGAAGCAGAAGATGAATATAATAAAGGAATTTATCTTACTCAATTATTTAATCAAACTTCTTTAGGTGTTTTATCAAAAAATGATAGTGTTACAATTGAGTTCGAAAAATCATCATTAAATAAAACAATTGAAAATTTTAAAACTTATGATGAATTAGAATTACGTAAAATTTATAATCTAAAAAAAGATAGTAGAGATTGGATTTTAGCAAAAGCTAAAGAAGATTTAACTATAAATTATAGTGAATATAATTTCAAAAAAATTACTTATCGCCCTTTTGACAATAGATGGACATATTTTACAGGTAAACCAAAAGGTTTTTTTGCATATAGTCAAAATAGAATTATGAAAAATATGCAAGATGGTAAAAACTTTGCATTAATATCAGGACGGCAAGGTCAAGCTGTTGGAAATATGCAATGGAATCTATCATTTATAACTAATAAAATTTCCGACCAAAATATATATTATCGTGGTGGTGGCTCAGTTTTCCCTCTCTATTTATATCCCGAAGAAAAAAAAGATACTGATATTTTTTCCGAAGATAAAAAAGGAGAAGCAATAGCACGAGTTCCAAATTTAGATAAAAAAATCATCAATAAAATTGCTAAAAAATTAGGTTTAAAATTCACGAATGAGAAAGAGGAAACCGCAAAAACTTTTGCCCCAATTGATGTTTTAGATTATATCTATGCCGTTTTACACTCGCCAAATTATCGAGAAACGTACAAAGAATTTTTAAAGATAGATTTCCCTAGAGTTCCTTTTCCTAAAGATGAAAAAACATTTTGGGACTTGGTAAAATTAGGCGGAGAAATACGCCAAATTCATTTATTAGAAAGCCCAATTGTAGAAGATGCAATTACGCAATATTTAGGCGATGGCGATAATATAATTACCCGAAAATTAACAAAAACAGATATTGGTTATGAAGCTGTAACCGATACACACGGAAAAGTTTGGATAAACGATATCAATTATTTTGATAATGTTCCTTTAGTTGCTTGGGAATTTTATATTGGCGGTTATCAACCTGCTCAAAAGTGGTTAAAAGACCGTAAAGGACGAGAATTAGATTACGAAGATATTTTTCATTATAATAAAATTATCGTTGCTTTAACACAAACCGACAAAATAATGAAAGAAATTGATTTGATTGATTTTATAGAAAATGACGAGAAATAA
>JAJPGM_01045 hypothetical protein
TTGACACTGAACATCTATAAAAGCGATGTATATAAGTTTTTAGAAAAAACAGCTTTAAAATCGGATGTTATTTTTGCTGACCCGCCGTATGATTTTGACCAAGATAAATTTTTAAAAATTGCCGATTTAGTTTTTGAACGTCAGCTTTTAAATGAAGAAGGTACTTTAATTATCGAACATGATAAACATACCGATTTAACTCAGCATCCAAACCACAGTTACGACAAGCGTTACGGTGGTAATGTGTTTAGTTTTTTCACTACAGAAACTACCTAG
>JAJPGM_01050 16S rRNA (Guanine(966)-N(2))-methyltransferase
ATGAGAATTATTTCAGGAAAATATAAAAGCAGACGCCTTTCTGCACCTAAAAAATTACCCGTACGTCCAACAACCGATATGGCGAAAGAATCATTATTTAATATTTTAAATAACGATTATTATTTTGATAGTATTGCTGTATTAGATTTGTTTGCAGGTACAGGAAACATAAGTTACGAATTTGCCTCACGTGGTACTTTAACAATACATTCTGTTGATGCACATTTCGGATGTGTAAAATACATTGAACGAAACTGCTAA
>JAJPGM_01055 hypothetical protein
ATGAATTTATTATTAATGATTTTAGCAGCTACTGTAGTTGCAATTCTTTTAGCGTTGCTTATCGTTAAATTCGTACCATTAAAAATCAGATGGTTAGTGTCTATTTTGTTATTAGGAGCTACGGTTTTTTTAACATATAAAATTTACTCTGGTATTATGGAACCTATCCATTTTGCTAAGGAAAAAGAAATAAGATACGCCAAAGTTATTACAAATTTAAAATTAATTCGTGATGCTGAAGTAAAGTATAAAGAAGTTAATAGGTCATATACCGATAATAAAGACTCTTTAGTTAACTTCATTGAAAAAGGAAAGTTAGTTTTAACACAAACTACAAATGTTGAAGAAAAAGTAGATAGAGGTGGTGGAATTTTCGTTACTGTATCTAAAAAACAAGTTGATACGATTGGTACTGAGCCAGTATCAAAATATTTTGCTGGTAAAGACTACAAAGGAATGTTTAAAATTCCTGGAACTGATAAAGAATTTAAATTAGCAACTGGTAAAGTTGAAAAAGTTGCAGGTTTATTTGTGCCTGTTTTCGAAGTTAAAGCTGATAAAAAAGATATTCTTAAAGGAATGAGTAATTCTTTAGTAAAACAAGAATTAGAAGCTAAAGAAACTGACCAAATTAAAGGGGCTTTTGTTTCTGTTGGTTCTTTAGAAGATGTAACTACGGGTGGTAACTGGCCTCCGTCTTACGATAAAGCTGAAATTATTGCTAATAATAAAAAGCACTAA
>JAJPGM_01060 ATP-dependent exoDNAse subunit alpha
TTGGTAATTATTTATTCTATGATAGCGACTGCAACAAAATTTAGTAAAGAAGTTCTTAAAGATTTTCCATATCAACCCACTTTAAAACAAGAATTACTATTAGATAAATTAGCCTGTTTTATATTCGATAACAACGATAATGCCTTATTTATATTAAAAGGGTATGCTGGTACAGGTAAAACAACCATTATAAGTACAGTTGTTAATAATCTAGAAAAAGCAAATAGAAAAGGAGTTTTACTCGCGCCTACAGGACGTGCCGCGAAAGTTATCTCAGGATACTCTAAAAAGAAAGCATTTACAATACATAAAAAAATTTATTTCGCTAAAAAACAAGGAAATAGCGGAATGAGTTTTGTAAAGCAACCTAATAAACATGTTAATACCATTTTTATAGTAGATGAAGCTTCTATGATTTCTGATGCACAACAAAATTCAAAATTGTTTGAAAATGGTTCTTTATTAGATGATTTAATTTCATATGTATATTCTGGTAAAAACTGTAAACTTGTTTTTATAGGAGATACAGCCCAACTACCACCTGTAAAATTAACGATAAGCCCTGCTTTAGAGTCAGATAAACTTTCTTTTGATTTTAATAAAGATGTTATCGAAATTGAATTAGATGAAGTAGTGCGTCAAGAGCAAAACTCAGGTATTTTAGCCAACGCAACTGATTTGCGTATGTTGATACAATATAATACTACTGATTTTCAATTTAATATAAATTATCCTGATATTATTCGATTAGAAGATAGTTACGATATACAAGATGCTATTACTACAGCATATGATGGTGATACCGGAGTAGAGGACACCGCTTTTATTGTAAGGTCTAACAAAAGAGCAAATCAATATAATGATCAGATTAGAACAAAAATTCGTGGACAAGAAAACGAAATTTCTACAGGTGATTATGTAATGATTGTAAAAAATAATTATTTCTGGCTAAAAGAATCTTCATCCGCAGGTTTTATAGCCAATGGAGATATTTGTGAAGTAATGCGAATCAATTCAATTAAAGAATTATACGGCTTTAAATTTGCTGAAGTTGAGGTTCGTATGATTGATTACCCAGATATGCCTGCTTTTGAAACCGTTTTATTATTAGATACCCTTTCTAGTGAAAGCCCTTCTTTAACTTACGAACAGTCTAATAAGTTATACGAAGCTGTAAAAGAAGATTTTGCTGGAGAAACTAAGTATAAACAGTTTATGGAAGTAAAAAAGAATAAATACTTTAATGCACTTCAAGTAAAGTTTTCGTATGCTATGACTTGTCATAAATCTCAAGGAGGGCAGTGGGATACCGTTTTTATAGAACAACCTTATTTGCCAGACGGACAAAGTGTAGAATATCTACGTTGGTTATATACTGCTATTACTAGAGCTCAAAATAAATTATATTTAATAGGGTTTCAAGATGATTATTTTTTAGATTAA
>JAJPGM_01065 energy transducer TonB
ATGAAAAAACTAATCTTAATACTAATTATTTTTATTTTTCAAAATACTTTTGGTCAAAAAGTTTGTCTTTCTGATCAAAATAATAATGAAGTAGATTTTAATGAAATAATAACAGTAGATAAATGTGCAACAGACGTTAAAGAAAAAGAAAAATTAAATAAAGATTTTGTTGTTATAAAAAAAAGAAGGTTAGTTAAAAGTAAAAGAGGTAAAAAAAGAAATTTTCAATTAAATAAAACTTCTTTTGATCCTGTTAAAATTAAAGAAATTAAAAATAATATAGAAAATATTGCTTTATCTATAAGTGAAACAAAAAAAATAATTTCAGTTGTAGATGTTGATCAAATTCCTTTGTTTATTTCAGATAAAAAAGAAGAGGATTCTTTTGATAACTTTAATAAAAAAATAGCAAATCATATAGATAATAATTTAAAGTACCCTACAAATGCTATAATCCATAAACTTCAAGGGATTGTTAAAGTAAGTTTTATAATTGATACAGCTGGTGAAATAAAAGCTATTAAAGCAGCCTGTGATAATAGTGATATCTTAAAGGAAGAGGCAAAAAGAATTATTTCATTACTTCCTAAATTTATTCCAGGTGAGCGTGAAGGTAGTAAAGTAAATGTTTTTTACAGCTTTCATATGGAGTTTCTATTAAAATAA
>JAJPGM_01070 hypothetical protein
ATGAAAAAACAAGATATATCTAAAGACACAAACATAAGCCGTGGAGAGGCTTTAAAGAAAATGGGTAAATATGGTAAGTATGCTGCTTTAACAGCTATTGGTACTTATATTGTATTAAACCCTCAAAAGGCACAAGCAGCTAGTCCTGCTGTACCTGAAGCTCCAGGTACAGCTTTTTAA
>JAJPGM_01075 hypothetical protein
TTGTTAATTTCTAAGAATGTAAATTCTCAAGAATTTAATAAACGTACTTGTGGTACAGACCAAGTTATGGAGGACTTGTATAAAAAAAAACCAAATGCAAGAACTGAAGCACAACAATTAAGAAAAAAAGCAAAACTTGCTAACAAATCTAAAAAAGTAGCACCATATGTAGTACCTGTTGTTTTTCATGTATTTGGTACTGAATTTAATAATGGGTCTACTGTAGATTTAGATATTATTAAGGAAGCTTTAACATTAACTAATGAAGATTTTCAAGGTTTAAATGCAGATTATACAACAATTGATGCTCCTTTTGATGTAATAAAATCGCCTTTAGATATTACTTTTAAATTAGCACAATTAGATCCTGATGGTAATCCAACTACAGGTGTGGTTTTTCATAGTGAAGCTTCTGGTATGGGTAACTATGGTTCAACTATTGTACAAAATGTTGCTTGGGATAATTACAAATACTGTAATGTTTATATAGCAAGAGATTTATATGGAGATGGTGATTATTATAATTCAGGAGTTGCTTGGTATCCAAGTAAAGATATGTCAGATCAAAATATAGCAAGAGTTGTATATAATGGTAGTTTTTTAGGTACTAATACAGGAGAAAATTTTCGTTCTGTATTAACTCATGAATTTGGACACTACCTAGATTTAGCTCATACTTTTGATAAAGGTATTTGTAATAATGACCCTAATGATGGTGATGGTGTTGCAGATACACCTTCATTATCTAGTAATTCTTCAGGAACTGGATGTGCTGTATTACAAAACTGTTTAAATCAAGAAATAAACAGTGAAAACTTTATGGATTACACAGATTGTTATAAAATGTTTACGCAAGGACAGGTTGCTAGAATGACAAATGCTTTAGATAATTCTGTTTCAAGAAATACTTTATGGACAGAAGCTAACTTAATAGCAACAGGGCTTTCATCTGATTTAGGAGCAAGAATAATATCTTCATCTAATGCTCTAGAAGAACGTTATTTAAATGATGGTGTAATTGAGTCTACTGTTGATTTAAATTGTGTTGATTGTACTTTTACTAATAATTCAGGTAACTTAACTTTAGGTACTGATTATACAATTTCTAATTTACCTGCTGGTTTAACGTCAAGAATTACATTAAATAGTAGTACAAAAGCTGTTTTATATTTAGAAGGTACAGCAACTAATAATGAAGCTGTAAACTCGGTTTCTGATTTAGTAATTACCTTTTTAGACCCTATGGTAAATGGTAATGTTGCTGATTTATATAGTGATAACTTAAAATTAAATATAAACTTTAAAGATACTTATACTGAGTTTTGTAATGTTAGTATAGGATACCAACTTTACACACATATTACTAAAGTAGATTTTAATGGTACTACTAATGAAACTGGATATGATGGAATTTCGAACTATATTCCTACCTTAAAATTTAAAACTAAACAAGGACAAACATACCCATTAACAATTACTGCTAATAAAGGTGCTGGTGGTACTAATGATAATGCAAGAATACAAATTTGGTTTGACTGGAATAAAGATTTTATTTATGATTCAAGTGAATTATACGCTACAAAATCATATGTTAATTCTGAAGTTGATGCTGATGGTAACTATGTATTTACTACTGATGTTACAATTCCTGTTGATGCTGAATTAGGTGATATTGCTTTTAGAGTATTAGCTCATTATGTACAAGGTACAGATGGAGATACAGCCTGTTCTTATATAGATAGTGGTGAATCTGAAGATTATGGAGTTTCTATTTTAGCTGCTGATACACCTTTTACTGTTGACTTTTTTGCAGATAAAACTAACGTTAACTTTGCTCAACAAGTAAATTTTTCTGATTCTTCTATCCCTGCTAATGATGATACAATTACAGCATGGAATTGGTCTTTTCAAGGTGGTCTTCCAAGTACTTCAACTCTTAGAAACCCACAAAATATTGTTTTCCCTGAAGCTGGTGTTTTTGACGTTAGTTTAGAAGTTACAACCGCTAATGGAGATAAAAAAACAATAACAAATATAGCATATATAACTTCTGCGCTTTCATATTGTGATAGTAGTCCTAATTTTGGAGGATACTTTAATGTAAATAATGTAACTTTAAATACTATTAATCATCAACCATATTTAAGTCAATCTCATAGTTTTTATGATACTGTTTCTACTGAATTAAAAGTTGGAGATACCTATCCTATTACTATAAAAACTCAAAAAGGTGCTGGAGGTAGTGCTGATGTTAACAGAGTAAGAATATGGGCAGACTGGAATTTTGATAGTGAATTTTCTATTGATGAATTATTAGTTTCAAAAGAAGTAATTTCTTCTAATTATAATGCTAGTGGTGAATTTGAATTTACTGAAAATATTATTGTACCTGCTAATGCAGCTGTAGGTAAAAGAGTTGCTCTTAGAGTAATGGGACATTATGTTGAAGGTACTGATGGTGATTTACCGTACGGTAATTATGATAGTGGAAATACTAATGATTATGCTATTGTTATTACAAAAGAAACTTCTAAATGGACAGGAGCTAGTGATAATAACTGGAATAATGCAGCAAACTGGGAAGGAAATACTTTACCTGCTAACGATAGTGATATAATTATTTTAGCTACTGCTAATATGTTTCCTATAATTAACACTGCTACTACTGCAAATACAGTTGTTATAGAATCAGGAGCTTCTTTAATAGCAAATGCAGAATTAACAGCTACTGTTACTTACAAAAGAAACTTAGCTACTGATAACTGGTACTTAGTAAGTTCTCCTTTAAAAGATGAAACAATTGAAAATGTATTAGCTAATAATATTTTTGCATTAGGAAACAGTGGTAATGTAGGTTTAGCATCATATAATAATAATGGTACTGTTTGGAATTACCAAAATGGAGCTTCAACAGGAAATGCTACTTCAGGTAAAGGTTACTCTGTTAAATTAAATACAGCAGGTGAACTTGTTTTTACTGGAGTTCTAAATTCAAATACTGTTACTTATCCTATAACGACAGCTACAAATAGCTATAATTTAGTAGGTAATCCTTACGCATCTTATGTTAATTTAGGAGAGTTTTTTAATACGAATCCTTTAACAACGGTGGTATCTGAAGCTACTGCTTGGGTATGGAATCAAGCAACTAGTAGTTATGATTTAAAATTAGCAGGAATTGATGATGCTTTTCAAGTAGCTCCAGGACAAGGTTTCTTTATTAGTGCTGCAGCAAATACTAATGTAACTTTTGATAAAGCTAATCAATCACATGGTACTGATACTTTTCAAAAACAAGCAAATACTAAAACTCAAGTTAACATAACTGCTACTTCTAGTAACGGAGCCGTTAAAACTACTAAATTATATTATTTAGAAGGAGCTACAACTGGTTTTGATAATGGTTTTGATGGTACTGTATTTAAAGGAACTAAAAGTAACTTTAATATGTATTCTAAATTAGTTAGTAAAGAAAACACTAAAGAATATGCTGTTCAGTCTTTACCTAAAGAAAACTTAGAAACAACTATCGTTCCTGTTGAATTAAAAGTAGCGACTGATCAAACAATTGTTTTTTCTGCTGACTCATTTAATTTACCTAATGATACACAAGTTTTTATAGAAGATAAAGAAAATAACGAGTTTGTTAATTTATCTGAAGGAAATTATAGTGTAGCTTTAAAAGGAGGAAATAGTACAGCTGATCAATTCTTTGTACACACAACTTCTAATAAAGTAAATGATGATGAAATTACTTTAAATGATATTTCTGTATATCAATCGGCTAAAAACGAGTTAACTATTACAGGATTACAAGCTGAAGATAATTCAATTACTATTTACTCAGCAATAGGAAAACAAGTAATGGCTAAAACTTTTAACTCTAACGGAACTAAAGTAATAGACTTACCTAAAGTTTCTTCAGGAGTTTATGTTATAAACGTAACAAGTGGAGCTAAAAAGGTTAACAAAAAAGTTATTTTAAATAATTAA
>JAJPGM_01080 Peptidase M42
ATGGCTAAAAATAAATCAATTTTAAACGAGAAATCAATCGATTTCTTAGCTAAATATTTAAATAATGCTGCTCCTACTGGTTATGAATGGGAAGGACAGAAAATTTGGATGGACTATCTGACGCCTTATGTTGATGAATTTATTACTGATACTTATGGTTCTGCTGTTGGTATTATTAATCCTGATGCTAAATATAAAGTTGTTATTGAAGGACATGCCGATGAAATTTCTTGGTATGTAAATTACATTACTGATGATGGATTAATTTACGTAATTCGTAATGGAGGTTCTGATCATCAAATTGCACCTAGTAAAATTGTAAACATTCATACTAAAAATGGTTTTGTAAAAGGTGTTTTTGGTTGGCCAGCAATTCATACAAGAAATAAAGCAAACGAAGAAGCTCCAAAACCTGATAATATTTTTATTGATACAGGTTGTAGTACTAAAGAAGAAGTTGAAAAATTAGGTGTTCATGTAGGTTGTGTAATTACATATCCAGATGAATTTCATATTTTAAACGGAGACAAATTCGTATGTCGTGCTCTAGATAACAGAATGGGTGGATTTATGATTGCCGAAGTCGCTCGTTTATTAAAAGAAAATAAAAAAGATTTACCTTTCGGTTTATATATTACAAATTCTGTTCAAGAGGAAATAGGTTTACGTGGTGCTGAAATGATTACGCAAACTATAAAACCAAATGTAGCTATTGTTACCGACGTAACACATGATACTACTACTCCAATGATTGATCAAAAAAAAGCAGGTCTTTTAGAGATTGGTAAAGGACCGGTTATTGCTTACGCACCAGCTGTACAGCAAAAATTACGTGATTTAATTATTGATGCTGCCGAAGAAAATAACATTCCTTTTCAACGTTCTGCGTTATCAAGAGCAACAGGAACTGATACGGATGCTTTTGCTTATAGCAATGGTGGTGTTGCTTCTGCATTAATCTCATTACCGTTACGTTATATGCATACAACGGTTGAAATGGTACATCGTGATGATGTTGAAAATGTTATTAAAATGATTTATGAAAGTTTATTAAAAATAGAATACGGAGAAGATTTTTCTTATTTTAAATAA
>JAJPGM_01085 Glycerol acyltransferase
ATGCCTTTATTAAAAAGGAATCCTTTCGGACACATATTGTTTGTTAAAAGGCTTCTTATTCAAGCGCTTGGTATTATTTCTCATGGTAGATACCGAAAATTTAATGAACTACAAATCGAAGGATCTGAAATTTTAAGAAACCTTCCTGATAAAAACGTATTATTTATTTCAAATCATCAAACTTATTTTGCTGACGTAGCTGCTATGTTTCATGTTTTTAATGCTTCTTTAAAAGGTCGTGATGATAACATTAAAAACTTAGGCTACTTATGGACTCCAAAATTAAACACCTATTATATAGCTGCTGGTGAAACAATGCGTTCAGGTATATTACCTAAAATATTTGCTTATGCAGGTTCTATTTCTGTTGAAAGAACTTGGAGAAGTAAAGGTCAGGATGTAAAAAGACAAGTTAAAATGTCGGATATTTCTAATATTCGTAAAGCTTTAGATGATGGTTGGGTAATTACTTTTCCGCAAGGAACAACAACACCTTTTAAACCTGTTCGTCGTGGTACTGCTCATATTATTAAAACATATAAACCTGTTGTAGTTCCTATTGTTATTGATGGTTTTAGACGTTCTTTTGATAAAAAAGGATTGGTTATAAAAAAACGTAATGTTTTACAATCAATGGTTGTTAAAGAACCTTTAGATATTGATTATGAAAATGAAGATGTAGCAAGTATTATTGAAAAAATTGAATATGCTATAGAACAACATCCTTCTTTTTTAAAGGTATTAACACCAAAACAACTTAAAGAACAAGAAGAATTTATTGAAAAGCGTAGTTTTTGGGGAGCTGATAATCCTCAAGAAAAAAAGGAAGATTAA
>JAJPGM_01090 Nudix hydrolase domain-containing protein
ATGATTTTTTCTGATTTTAAAAATAAAATTGAAGATTTACAAAACAAACCTTTAGGTGGCTTAGCTTCTCAATTAAAACTTGCACCAAAATTAAGAACACAATTTTCTCAAAAATTAATTGAAAGTAAAAACCCTAAAAAAGCAGCAATTTTAGCCTTATTTTATCCTGATGATGACAATAATACTCGTTTTTTACTTACTTTAAGAGCTAGTTATAAAGGAAAACATTCTGCTCAAGTTAGTTTTCCTGGAGGAAAAATAGCTGAAAAAGATTCAAATCTTAAAGAAACAGCTTTAAGAGAAACATTTGAAGAAGTAGGTGTTTTTTCTGATGATATTAAAATTATTCGTAAAATTTCAGATTCTTATATACCACCTAGTAATTTTTTAGTAACTCCTTTTATAGGACTTACTCATCAAAAACCATCTTTTAAAAAAAATTACGAAGTTGATACTTTAATAGAGGTTTTAATAAGTGATTTGTTAAATGACCGTAATTTAACATCAAAAGAAATGGAAACATCTTATATGAAAAAAGTAGCTGTACCATGCTTTAAATTAAATGATTATATTGTTTGGGGGGCAACTGCAATGATGTTGTCAGAAATTAAAGATTTATTAAAATAG
>JAJPGM_01095 hypothetical protein
ATGAATAGAGAAAATAAATACACAAAATTAGCACTCAGTTTATTATTTGATGCAATAGGATTAATCTCTTATGCCATACCTGCTTTAGGTGAATTATCCGATGTTGTTTGGGCACCAGTATCAGCATATTTAATGACAAAAATGTATAAAGGAAATAAAGGTAAAATAGCCGCTGGTATTTCTTTTATTGAAGAAGCAATCCCTGGCTTAGATATAATCCCAACTTTTACAATAATGTGGTTGTATACATATATTTTAAACAAACCTAAAAAATTAGAATCAAAGACAATTTAA
>JAJPGM_01100 Phenylalanine--tRNA ligase beta subunit
ATGAAAATATCATACAATTGGTTACGACAATTTTTACAAACTGACTGGGAAGCTGAAAAAACAGGAGAATTATTGACAGACTTAGGTTTGGAAGTAGAAGGAATAGCAACTGTTGAAAGCATCAAAGGAAGCCTAAAAGGTATTGTAGTTGGTGAAGTAAAAACATGTATAAAACACCCAAATGCTGATAAGTTAAAAGTAACTACAGTAGATTTAGGTGATGGAAATCCTATTCAAATAGTATGTGGAGCTCCTAATGTAGATGTTGGTCAAAAAGTACCTGTAGCTACTGTTGGTACAATTTTGTATGATGATAATGGAGAAAGTTTTACCATTAAAAAAGGTAAAATAAGAGGTGAAGAAAGCTTCGGAATGATTTGTGCCGAAGACGAATTAGGTTTAGGAAAAGGTCATGACGGAATTATGGTTTTAGATGAAAACTTAGTTTCTGGAACACCATGTGCTGACGTTTTTAAGATAGAAACAGATTATGTTTTTGAAATCGGTTTAACTCCAAACCGTGCAGATGCAATGAGTCATTTTGGTGTAGCTCGTGATTTACGTGCTGGGTTAATGCATCAAGGAACTAATTTAGAATTAATTTCACCTTCTGTATCTGATTTTCATGTAGATGAACGTACACTAAGAATTGATATTGAGGTAGAAGATAAAAATATTGTTCCTCGTTATTGTGGAATTACTATTACTGATGTTGAAATAAAAGATTCTCCAGAATGGATTCAAAATAGATTAAAAGCTATCGGAATTGCTCCTAAAAATAATATTGTAGATATTACAAATTATGTTTTACATGAGTTAGGGCAACCATTACATGCTTTTGATGCTAATAAGATTAAAGGAAATAAAATTGTTGTAAAAACCTTAGAAGAAGGAACAAAATTTACAACTTTAGATGAGGTTGAAAGAGAATTATCTGCTGATGATATTATGATTTGTGATGCAGATGATAATCCTTTATGTATTGCAGGGGTTTTTGGTGGATTAAAATCAGGAGTAACAGAACATACTACTTCTATTTTCTTAGAAAGTGCTTATTTTAACCCTATTTCTATTCGTAAAACGGCTAAAAGACACGCTTTAAATACCGATGCTTCTTTCCGTTTTGAAAGAGGAATTGATGTTAATTTAACAGAATATGCTTTAAAACGTGCTGCTTTATTAATTGAAAAATATGCTGGAGGAAAAATATCTTCTGATGTTTTAGGGTTTTATCCTGATAAAATAGAAGATTTTGAAGTATTCTTATCTTTTGAAAATACGTATAAATTAATAGGACAAGAAATTCCTAAAGAAACTATTAAAAATATTTTAGCTTCTTTAGATATTAAAATAAATAGTATTACTGAAGGTGGTTTAGGTTTAACAATTCCTTCTTACAGAGTAGATGTACAACGTGAAGCTGATATTATTGAAGAAATATTAAGAGTTTACGGATATAATAATATTGAATTTTCTCACAAATTAAATACATCGATTTCTTTTGATAATGATAAAAATGTTAAAGTAGAAAACATTGTTGCAAATCAGTTAACCTCATTAGGGTTTAACGAAACAATGGCAAATTCTTTAACAAAAGCTGATTATATCGGTTTATCAGAAACCTTAAATGAAGCGCATAATGTAGAAATGTTAAATCCGTTAAGTAACGATTTAAAAGTGATGCGTCAATCTTTATTGTTTAGCGGTTTAGAATCTATTTCTTATAATATCAACAGAAAAAATAATGCGTTGAAATTTTATGAATTTGGTAAAACATATCATAAATATGAAAGCGGATATCAAGAAGATAAACATTTAACCTTATTTGTTACAGGAAATAGAACAAAAGATACTTGGAATTTAGCTAATAAAACTTCTGATTTCTTTTATTTAAAAGGAATTGTAACTAATTTATTTAGCAGATTAGGTTTTGATAATTTAAAAGCTTCACCTATAAAATCAGATTTATTTTCTGAAGGATTAGTATTAAGTTTAGGAAAAACAAAATTAGTAGAATTTGGAGTTTTAAAAACACAAATTTTAAAAGAGTTTTCTATTAAACAAGAAGTATTATTTGCGGATTTTAATTGGCAAAATATTTTAAATTTAGCAGGAAATAAGAAAATTAAAGTTTCTGAATTAGCGAAATTTCCATCGGTAAAAAGAGATTTAGCCTTATTATTAGATGATAAAGTAGAGTTTAAAGAAATTTATAATCTTTCTTTTCAATCGGAAAAGAAATTATTAAAAGAAGTTGATTTATTTGATGTGTATCAAGGTGATAAATTACCAGAAGGTAAAAAATCATACGCAGTAAGTTTTGTTTTACAAGATGAAAATAAAACACTTAACGATAAACAAATTGATAAAATAATGCAAAAACTACAAACAACTTTTGAGAAAAACTTAGAAGCTGTTTTAAGATAA
>JAJPGM_01105 Dihydroorotate dehydrogenase (quinone)
ATGTATAAATTATTAATTCGTCCAATTTTCTTTCTTTTTGATCCAGAAAAAGTTCATTATTTTACTTTTTCATTAGTAAAAATACTGTCTAAAATACCATTTGTTTCTTCAATATTTAGAAGCATGTATCAGGTTAACGATAAAAAATTAGAACGTAATTTATTCGGATTAACATTTAAAAATCCTGTTGGTTTAGCTGCTGGTTTCGATAAAAATGCAGTACTATATAATGAGTTAGCAAATTTTGGTTTCGGTTTTGTTGAAATAGGAACTGTAACTCCAAAAGGTCAGGCGGGAAATCCGAAGAAAAGATTATTTCGTTTAAAAGGTGATCAAGGAATTATCAACCGAATGGGTTTTAATAATGAAGGATTAGAACTTGCAATTCAACAATTAAAAAAGAATAAAGGAAAAATAATTATCGGTGGAAATATTGGGAAAAATACTGATACAACTCCCGAAAATTATACAGCTGATTATTTAACTTGTTTTAAAGGATTACATCCTTATGTAGATTATTTTGTTTTAAATGTAAGTTGCCCGAATGTTGGTAGTCATGCAAAATTAGATGATGTTTCATATTTAAAAGAATTAATTACTGAAGTACAAGAATTAAATAATAAGCAGGCAAAACAAAAACCAATTTTATTAAAAATTGCACCAGATTTAAATAATCAACAATTAGATGAAATTATTGAATTAGTTGCAGCAACTAAAATTGATGGTGTTATTGCATCGAACACTTCTGTAGATAGAGATAACTTAAAAGTATCGAAAGAAAGATTAAGTGAAATAGGTAATGGTGGAGTAAGTGGTCAGCCAGTTAAAGATAAAAGTACAAAAGTGATTAAATACTTAGCTGATAATTCAAACAAAGCATTTCCTATAATTGGAGTTGGAGGTATTCATTCTGAAAAAGATGCCTTAGCAAAAATTGATGCAGGTGCTGATTTAGTTCAAATTTATACAGGTTTTATTTATGAAGGACCTAGTTTAGTTAAAAAAATAAACAAAGCTATTTTATCTAGATAA
>JAJPGM_01110 Lysine transporter LysE
ATGTTAGAAATATTACTTTCTTTTTCAGTGGCAACAGTAACTTTGGCTATTTCACCAGGACCTGATAATATTTTTGTATTAACACAAAGTATTGTAAATGGTAAAAAATATGGTTTAGTAACTGTAGCTGGTTTAATGACAGGTTGTATTATTCACACAACTTTAGTGGCTTTTGGAATTTCAGAATTGATAAAGCAACAACCAAATTTATTTTTTAGTATCAAATTATTAGGTGCTAGTTACTTATTATACTTAGCTTATCAAGTATATAAGAGTGATGCTAAAATTACTTTTTCAACAAATAATATTGTTAAAAAATCTACATTTCAATTATTTAAAAAAGGCTTTTGGATGAATGTATTAAATCCGAAAGTAACTATTTTCTTTTTAGCTTTTTTTCCGCAGTTTTTATTTTCAGAAACATTATCAACTGTTATTCAATTTTATACATTAGGTGGATTATTCATAGTAATTTCATTTATTATGTTTTCAGCTATTGCAATTTTAGCAGGTTCAATTTCAAAAAATATAAAAAAAAACGCCCAAATAGGTGTTTACCTAAAATGGGCGCAAATAATTGTTTTTACAGGAATCGCAATATTAATTTTGTTGTAA
>JAJPGM_01115 HNH endonuclease
ATGATACGAAACTACAGAAATGAAATGTGGAAAGAAATAATATTTGATAATAAAATCTCTGAAAAAGAAAATTTTAAAATATCCAATTACGGTCGAATTATTAATTGTAAAACCGAAGAAGAATTATTAGTAAAAGTATCTTTTATTAATGGTTACCAAAACCTACCTTTAAAACAACGTGTAAATGGAAAAACAACTAGTAGGTATGTTCATAAACTAGTTGCTGAAACTTTTTTACCTCGTAAAGAAGGTGATCAATATGTCATTCATTTAAATTATGATAAAAAAGACAACAGACTTGAAAATCTTAAATGGGCTACAAAAAGAGAAAAAGAAGTACATCAATTTACAAACCCTGAGTATGTAAATAAGGTTCATAAACACAGACCTAATACTGCAAAACTTACAGAAACTAAAGTAATGCTAATCAAAAGAAAATTAAACGACCCTAATAGAAGGACTCGTTTAAAAATGATTGCAAAACAATTTGGTGTTTCAGAAATGCAACTTCACAGAATTAAAACCGGTGAAAACTGGGGATATGTTAAAGAAGGTTAA
>JAJPGM_01120 Lon protease
ATGACACCTATAAAAAATATGAGCAAATCAAAAATAATACATTTAGACAATTTGTCGCTTCAAGATGCTTTTAATGAGGATTCAGAATTAATCCCATTATTAACTCCTGAAGATGAAGAATTAATTAATAAAGAAAAAATTCCTGCTGAATTACCAATTTTACCACTAAGAAATACTGTGTTATTTCCTGGTGTTGTAATTCCTATTACCGCTGGTAGAGATAAATCTATTCAGTTAATAAAAGATGCAAATAAAGGTGATAAAATCATTGGTGTTGTTGCACAAAAAGATGTTGCTATTGAAAATCCTAGTTTAAATGATATTCATAAAACAGGTGTTGTCGCAAAAATTTTACGTGTTCTTAAAATGCCTGATGGTAACGTAACTGTTATTATTCAAGGACAAAAACGTTTTGTAATTGATGAAATTACACAAGAAAACCCTTATTTAAAAGCAACAGTTAATGAAGTTATTGAATATAAGGAAATTGAAGATGAAAAAGAATTTGAAGCAATTATAGAATCTATAAAAGAACTAGCTTTAGAGGTTATTAAAGAAAATCCAATGTTACCTTCTGAAGCTTCAATTGCTATTAAAAATATTCAATCGAATTCATTTTTGGTAAATTTTATTTCATCTAATATGGAATTAAGTGTCGCCAAAAAACAAGTATTACTTGAAGAAGATAATTTAAGAGAACGTGCTCTTTTAACATTAGGTAACTTAGATAATGAACTTCAGAAATTACAATTACGTAATGATATTCAATCTAAAACTCGTTCTGATTTAGATAAACAACAACGTGAATATTATTTACATCAGCAATTAAAAACCATTCAAGATGAATTAGGTGGTGTTTCTCATGATCAGGAATTAGATGAAATGAGGATAAAATCTAAAACAAAAAAATGGAATAAAAAAGTTAGTGAAACATTTGAAAAGGAATTAAATCGTTTAAAACGAATGAACCCTCAAATGGCAGAATATGGTGTACAACGTAATTATTTAGAGTTAATGTTAGAATTACCTTGGAATATTTATTCTAAAGATAAATTTAATTTAAAGAGAGCTCAAAAAATATTAGATAGAGATCATTTTGGTTTAGAAAAAGTAAAAGAACGTATTATAGAACATTTAGCCGTTTTAAAATTACGTGGAGATATGAAATCGCCAATTATTTGTTTATACGGACCTCCAGGTGTTGGTAAAACTTCGTTAGGGAAATCAGTTGCTGAAGCATTAGGACGCAAATATGTTCGTATGTCATTAGGTGGTTTACGTGATGAAGCTGAAATTCGCGGACATCGTAAAACTTATATTGGTGCTATGCCTGGTCGTTTAATTCAGAATATTAAAAAATCGGGAACTTCAAACCCTGTTTTTGTTTTAGATGAAATTGACAAGTTAAGTCAGAGCAATCAAGGAGATCCTTCTTCAGCAATGTTAGAGGTTTTAGACCCTGAGCAAAATACAGAGTTTTATGATAATTATTTAGAAGTTCCTTATGATCTTTCTAAAGTTTTATTTATTGCGACCGCAAATAATTTAGGTCAAATTCCTTGGGCATTACGTGATCGTATGGAGCTTATTAATGTTACAGGATATACTATTGAAGAAAAAATTGAAATAGCTAAAAAATATTTATTACCAAAGCAATTAAAAGAACACGGATTATCTACGAAGCATTTAACTGTTAGTAAAAAACAAATAGAAAAAATTGTAGCAGGATATACACGTGAATCAGGTGTACGTGGTTTAGATAAAAAAATTGCTAAGGTTGTTCGTTTTGCAGCGAAATCAATAGCGATGGAAGAGGAGTATAATATTGATGTAACCAATGAAGATATTGAAAATATTTTAGGTTCACCTCGTTTAGAACGTGATAAATATGAAAATAATGATGTTGCTGGTGTTGTAACAGGTTTAGCTTGGACAAGTGTTGGTGGAGATATTTTATTTATCGAATCTATTATTTCAAAAGGAAAAGGTGCACTTTCTATTACTGGTAATTTAGGTAAAGTAATGAAAGAATCTTCTACAATAGCAATGAAATACATTAAGGCAAATGCAGAAGAATTTGGTATTAATCCTGAAGTTTTAGAAAAAAATGATGTACATATTCATGTACCAGAAGGAGCAACTCCTAAAGACGGACCAAGTGCTGGTATTACTATGTTAACTTCATTGGTTTCTGTATTTACACAACGTAAAGTTAAAAATAGATTAGCAATGACTGGTGAAATTACGCTTCGAGGAAAAGTATTACCAGTAGGTGGAATTAAAGAAAAAATATTAGCAGCTAAACGTGCTAATATTAAAGAACTTATTTTATGTGCTGATAATAAAAAGGATATTGAAGAAATTAAGAAAAGTTATTTAAAAGGTTTAACTTTTCATTATGTAACTGAAATGCATGAAGTAATTGATATTGCACTTACAAAGCAAAAAGTAAAAAATGCTAAGAAATTAGAATAA
>JAJPGM_01125 tRNA pseudouridine(32) synthase
ATGTATATTGCGAAACAGTATCAGTTTTTAAATTCAAAAAAAGAAACAAAAAACTTAACTGAATTGTTCTCAGGAGTTTCTCTTCACAATTTACCGGCTGGTTCTGGAGAGTGTGCGGGGCCTAAACTACTACAGTATGCTTTTTTACATGATTTAAAACCAATTTCAATGGCAGAATTTTGGTGGGGAAAATCACCAAATAAAGAAATCAGAAAACATCAGCAATTCTACCCTGCTTGTCAAGGAAAATGTAAGCCTATTTTAACACATATGTTATCTGGAATTGAAATGGACACAAATCCTTTGTTAAAAAATCCTGCTATTGGTAAAGAAATTGAAATTATTTTTGAAGATAATGAGCTTATAGTAGTATATAAACCTGAAGATTTTTTGTCAGTACCAGGAATTCATATTAAAGATTCTGTATATACTCGAATAAAACAACAAATAAAAAATATTTCAGGACCTATTATTGTACACCGTTTAGATATGGCTACTTCAGGTTTATTAGTTTTAGCTAAAAATAAAGAGTCTCATAAATTTTTACAAAGTCAGTTTATTAATAGAACAATTGAAAAAAGATATACAGCTTTATTAGATGGAATTGTTACTAAAAATAAAGGCACAATTACGCTTCCTCTTCGTGTAGATTTAGATGATAGACCCAGACAATTAGTATGTTATGAGTACGGAAAACCCACAAAAACAAACTGGGAAGTTATAGAACGAAAAGAAGGGAAAACAAAAATTTACTTCTACCCTATTTCAGGAAGAACACATCAATTAAGAGTGCATGCCTCTCATAGTTTAGGTTTAAATACTCCTATTGTTGGAGATGATTTATATGGGAAAAAATCAAAAAGATTACATTTACATTCAGATACTTTAGTCTTTTTACATCCAATAACTAAGAAAAAAATGTATTTTAATAAAAAATCTGAATTTTAG
>JAJPGM_01130 hypothetical protein
TTGAACACACATTTTCAATATTTTTCTAGTCCTATAAATGAAATACAACTTCCTAAGAAATTTACTTTCCCATTTTATTATGAACCACACCCTTTATGTAAATTAGCTACAAAAGAAATAATTAATTATTTAAAAAATCAAACTGATTTTGAGCATAACTTCGGGTTAAATTCATCTAAAAAAGGGATTCCTATTGGTAAAATGTTTGGAGTTTTAGTTGTAAAAAACAAAGAAAATGAAATTGGATATATTACAGCTGTTTCAGGGAAATTGGCTGAGACAAATACACATGTAAAATTTATTCCCCCTGTTTATGATATGCTTTCAGAAGATTCTTATTACTTAAAAGAAAAAAAACATTAA
>JAJPGM_01135 hypothetical protein
TTGGTTTTTGAAATCAGAACAAAAGAAAATTTAAATAATACTGGTTTAGTATTTTCTACTATCAAAATAAATCTGTATTCATATATGTTAGCTAAAAAAATAGAAAACGGTTTCTATATATATGAACATAAAAATGTCTTTATAGAAATAACTCATTTTATATTAGCACCGATAAATACAGGACAACCGTTTCTTATTTATCAATACCTAATGATTCCTTTTTTACTTCTTGGGAAAGAATTTATGAAATATAGATGA
>JAJPGM_01140 hypothetical protein
ATGCCTTTTTCGGGTAACGAAGCTGCTGGAAATGTAATGACTAAAGGTTTAACTTTCTTTTATGGATTAGGAATTATTTTTTTAATTGCAGTTTTTTTGATAATTATAAATACTTTTTTCTATAAAGGAATTAGTAATAATTGGATTAAATTTCTTTTTTTCATCCCTATAGGATTCCCTTTATTAATTCTTACGCTTATGTTTTTTTAA
>JAJPGM_01145 hypothetical protein
ATGTTATTTAAATTTATTAAACGAACACTTATAGTAGCATTTACTATAAGTGTTCATTTTTTTTACGGACAAAAAACACCTAAAAAAGAAACTCAAATAGGATTTGGACAAGTTGATTTCTTATCAATAAAAATGCCTGATAATGAAAAAAACATGGGTTTTACTGGTGTTCATTATAACTTAAAACTAAATGATTGGAGTTATGCAGGTGCTGGTATTTATGGCGCTGTAAGCGGAATTCGTGGTGGTTTTTTTACTTTGGGAGTTAATGCTGGTGTACAACAAAAAATCACCGAAAACCTATTTATTGATGCTGGTTTTCATTTTGGCGGTGGTGGCGGTGCTTCTGCTCCTGATGGCGGTGGTGCTTTTATTTTGCCTCATCTAAATTTAGGTTATAATTTCAAGTATTTTTCAACAACTGCTGGGTATAGTTATATTGATTTCTTTGATAAAGGAGCAATTAAAAGCAATCAATTTAACGTTGCTATTCAAATACCTTTGTCTTTTGAAACAGTAGATTTTAAAGAACGTGAAAGTTCTTTTATACTAGATGATTTAAAAAATACTCTTTGGAATAACACTAGTAATAGAGTTTCTTTACTAGTTCATTTAAATAATTTAGATGTTACTAAAGGTAGTTATAAAGATAAAACAATACGTTTAGCTGGTTTTGAATTTAACTCTTATTTAAATAAAAAAATCTTCTATTTTATAAAAGCTGATGGTGCATATCATGGAATAAAAGCAGGGTATATGGATGTTTTTTTAGGTGCAGGATACCATGCTTTAATGAATAAAAACCGTACAAATATCTTAGCTAAATTCGGTGTTGGAGCTGGTGGAGGTGGCGATGTCGATACTAAAGGAGGTTTCTTAATTTATCCTGATGTTTCTATTGAACAAAAATTATTTGATAACATATATGTGTCAATTAATAAAGGATTTTTAATGACTCCTGATGCTCATTTTAGCTCTTCTACCTTAGGTTTTGGATTGAAATATTACATCGATAAAGACGGAATTACCCCTTCTATTCAAGAGAAAAAAACATTTTCAAAAGCTAAATTTAAAGGTTTAGAAGCAATCATAAAACAAGATTTATATGTGAATGCCGCAAGAGATGATAAAGGTGGTTTCACTCAAAACATGCATCAAATATCGTTGCAAATTAACTTCTTCTTGAATAAATATGTTTACGGAGCAGGTCAAACTTCGTTTGCAAATTTTGGTGCGGCGGGTGCTTATGCAGAAGGTATTGTTGGTTTAGGAGTGCAATCAAATACTTTTTTTAATGATACAACATCGGTATTTGTACAGCTTTTAGGAGGTGCTGCTGGTGGTGGTGGAATTAGTACAGGGCAAGGTTTAATCGTAAAACCGAGTATTGGAATTAATTATAAACTGACAGATAAATTAGATATCCGTAGCGGTTTAGGTTATGTAAAAGCACGTGGAGGTAACCTAAGTAATGCTTACTTTAACTTAGGTATTAATTATCATTTTTCATTTTTAAGTATTAAATAA
>JAJPGM_01150 hypothetical protein
ATGCCTTTTATAGAAGAAGAAAAGCTTGTTTTAATGCAAGAAGACTTAGATAACAACAAGTTAAAAAGAGAAGAAGCTGAAAATGAATTAAGTGAAACGCAAAAAATATTAACATCTTCTCAGAAGAAATCTAAAATTACGACAATTTTATTAGGTTTATTACTAGGTCTTTCATTAGGAGCTTGTTATTATTTTTATACTAATACAGGAGGAGCTACTTCTTTTAGTGAAGATGATATTGCAGTTATAAAAAACAAAGAAAATAGTAGAGTTTTAGATAGTGTTAAAAGAGCTAATATAAGAGCTTTAAGAGCTTTGGAAAATTCTAGTTCAACAAATTCAAATTCAGGAATTGACTCTGAAAACCTAGAAGATACTATTGATGAAGTAAAGAACAATACAACAGGTGAAACAATGTACTCTGTTCAGATAGGGGTTCTTTATGATAAAAAATTCCCTTTATTATCATCTAAAACAATACCATCGATAATTACTTCTAAAGACGGATATTTTAAATATTCATTAGGCTTATTCACTACTCTAGAAGAAGCAAAAGAGTTAAGACAAGAACTAATTACACTTGGAATTGAAGATGCTTTTGTTGCTTCTTATATTGATGGAAAACGTCAAAAAATACACGATTAA
>JAJPGM_01155 hypothetical protein
TTGAAAAAACAAGGATTATCAAAATTAGATAAAGTGAATTTAACAAGTCATTTTCAAGGAGAAAAAAGAAATGCTTTTGGATTTTTAGTCATTCCTTATAGCATTCCTAAGCAATGTACAGCTACTTATTTTCCTGAAACAAACGTATTAGTTCCGATAAAAAGCAAGGCTAGAATTAGTCATACACCCGCTTCTAAAACGGTGATTATTACTGTAATTAAACAATAG
>JAJPGM_01160 Formate dehydrogenase H
GTGCTACTAATTACGAAGAAATTTCAATGGAAAGAAGCATTTTATATTACTGGTAACGAGCTAAATAAATTAAAAAACCCTAACGAAGCAATATTCTATACTTCTGGCAGAACAAGTAATGAAGCTGCTTTTTTATATCAATTATTTGTACGTAAATTCGGAACAAATAATCTGCCTGATTGCTCAAATATGTGTCGTGAAAGTAGCGGAAGTGGACTTTCAGAAACTCTTGGTATCGGTAAAGGATCAGTCACGCTGGATGACTTTAGTCATTCTGACTTAGTGATAGTTATAGGACAGAACCCTGGGACAAATCATCCTAGAATGCTTAGTGCTTTACAGAATACAAAGCAAAATGGTGGTAAAATAATCACAATAAATCCGTTACCAGAAGTTGGATTGATGAATTATGTTGATCCTCAGAATCCTTTAAAATGGTTTGGTTCTGGTGATAAATTAACAGACCTATTTCTTCAAGTAAAAATTAATGGAGATGTTGCTTTGCTTAAAATCATCTTGAAATTAATGAAAACTCAAGAAGAAGAAAAAGGCGGAGTTTTTAATCATCAATTTATAAAAGAAAAAACACACGGTTTAGATGATTTTTTAACTGATTTAGAAGCTTATACAATTGAAGAGCTACTTCCTCAAACAGGTTTATCTTTAGAAATAATTAAAGAAGCTACTGAAATAATCATCAATAATGATAAGATAATTATTTGTTGGGCAATGGGATTAACTCAACATAAAAATGGTGTAGATAATATTCGTGAAGTTGTAAATTTACTGTTATTAAAAGGGAGTATCGGTAAAAAAGGCGCAGGAACTTGCCCTGTTCGTGGACATTCTAATGTACAAGGAGATCGTACGATGGGGATTTGGGAAAAACCAAAACCTTCATTTTTAGATGGTTTAGAAAAAGAGTTTAAATTTAAAGCACCACGTAAAAATGGTTACGATGTTATCTCAGCTATTGAGGCTATGTATCAGAAAAAAGCATCCGTTTTTGTAGGTATGGGCGGTAATTTTATCTCTGCAACTCCAGATACTGAATACACCGCAGAAGCATTAAGAAATTGTGATTTAACAGTGCAAATTTCTACAAAATTAAATAGAAGTCATTTAATCCATGGAAAAAAAGCGTTGATTCTTCCTTGTTTAGGACGCTCAGAAAAAGATATTCAAGAATCTGGTGCGCAATTTATTACTGTAGAAAATTCGATGGGAGTTGTTCATCAATCGAATGGACATTTAAAACCTAGTTCTAAACATTTATTAAGCGAACCCGCAATTGTAGCAGGTATTGCCAAAGCAACTTTAAAAAATACCAAAATAGATTGGTCGTTATTTATTACTAACTATGATTTCATTAGAAATAAGATTGAAGCGACTATTCCTGGGTTTGAAAATTACAACGAAAAAGTCAGAATAAAAGGTGGTTTTTATCTTCCAAATAATGCTAGAAATAATGACTACACTCCTACTTTAACAGGAAAAGCAAACTTTTCAAAGAATTTACCTTCTGATATTATTTTAGATAATAATCAATTTATGATGATGACAATTAGAACTCATGATCAATATAATACGACTATTTATGGTTTAGATGATCGTTATAGAGGTGTTTTAAATGAGCGAAGAGTTATTTTTATGAATCCTGAAGACATTGAAAAAACAAGGATTATCAAAATTAGATAA
>JAJPGM_01165 hypothetical protein
ATGAGTGATAAAAAACAAAACATACAGGCACAACCTCCTGAAAACTTAACAGGAATAAAACTTATTGAAGTTCCTAAAAAATCAGTTGGAACAAAGGCGATACAATCAGCTTTAAATCATGTATTTACTGAAACTGGAGTTGTAAAAGGAATTCAGTTGCTTAAAAACATTAATCAATTAGATGGTTTCGATTGCCCTGGTTGTGTATGGCCAGATCCTGATCAAAAAAGAGCTTTTTTAGCAGAATATTGCGAAAATGGCGCAAAAGCAATTGCAGAAGAAGCTACAACAAATCGAGTATCTCCACTATTTTTTGCAACACATACGGTTCAAGAATTATCTGAATGGTCAGATTATGAAATCGGAAAAAGTGGACGTATTACACATCCCATGATTTTACGAGAAGGTGCTACTAATTACGAAGAAATTTCAATGGAAAGAAGCATTTTATATTACTGGTAA
>JAJPGM_01170 Sulfur carrier protein FdhD
ATGAAACAATCAAATATTTACGAATCTATAAAATTATCAGAAAATACATCTTTAAAAATAGATGATAATCTTGTTGTTGAAGCACCACTTCAAATTAATATAAATAGTGAATCTTATACTGTTGTAATGAGAACTCCTGGTGATGATAATGAATTAATCAGAGGTCTTTTGTATGCTGAAGACATTTATAAAAGTAGCGATAAATTAGAGATTATCGTTATTGAAATAAACACAGATGCTTCAGCTATTTTAAATGTTATAATACCTATCGATAAATTAAGAAAAGGTTATTTAAATAAACGTACACTTTTATCAGTTTCTTCTTGTGGTATTTGCGGAAAAAAAGAGCTAAAAGATTTAAAAACAACTGATAAACCACTTATAAATAAATATGATAAATCAATTAATGTAACATTTGATATGTTTTTAAAAATGAGTGATTTACAACATCTATTTAAAAAAACTGGAGGAAGTCATGCTTGTGCTTTATTTAATAATAAAAAAGAAATATTAACGATTAAAGAAGATATTGGCCGTCATAATGCTGTTGATAAATGCATTGGAGATTTAATCAATAAAAAACAATTAAAAGAAGTAAGTTATATGCTTGTTAGCGGACGTGTTTCCTACGAAATTGTTTCTAAAGCTTTTTTTGCTAAAATCCCTATTATTATTGCTGTTTCTGCCTGTTCTTCTTTAGCTGTTGATTTTGCAAAAGAGTTCGGGATTTGTTTAATTGGCTTTAGTAGAAACAATAAAATGACAGTTTATACAAATCCTCAATACATAGATTATGAGTGA
>JAJPGM_01175 Thump-like domain-containing protein
TTGAATACAACTATTTTACATAAAGAGCCACAAGAATTTATTGATAAAAACTTAAATTCTGATATCACAAAATTGATTTTAAAAGGAAGTCCTTTTGATACAATTTCAATACAAGAATTATCGAATCAGATTATTAGTAAGCAAAAATCAAAAACAAAATTACCGACTTGGTTTGCTAAAAAAAATATTTATTATCCTGATAAAATTAGTATTGAACAAACTTCTTCTGAAGCAACAGCGATTTATAAATCAGGTTTGGTTTCAGGAAAATCATTAATAGATATTACTGGCGGATTTGGTATTGATACTTTTTATTTTTCGAAAAAATTTGAACAAGTAATTCATGCTGAAATCAATGAAAATATTTCTGAAATAGTTTCTCATAATTATAAGCAATTAGAGGTAAATAATATCAAAACAATTGCTGTAAACGGACTGGATTATTTAAAAAAATCAACTCAAAAATTTGATTGCATTTATGTTGACCCATCTCGTAGGGATGAAATAAAAGGAAAGGTTTTTTTATTGAAAGATTGCTTACCAAATGTACCTGAAAATCTTGATTTTTTGTTTGAGAAATCAGATACAATCTTAATTAAAAACTCACCAATGTTGGATATTACAGCAACCTTAAATGAGTTGAAATTTGTAAAAGAAATTCATGTTATTGCTGTAAATAATGAAGTAAAAGAGTTGCTTTTTTTATTGAAAAAAGAATCTAATCAAATTATTGAGATAAAAACAGTTAACTTACTGAAATATAATAAACAAAGTTTTAATTTTTACTTGAATAATAAAATCAAAAAAGAGTGCTTACCTCCTATTAATTTCTTGTATGAGCCGAATGCTTCAATTTTAAAATCAGGTGGCTTTAATGAGGTTTCAAATTCCTATGATGTTCATAAATTACATAAACATTCTCACTTATATAGTTCAGAAAAAATCATAAGTGATTTCCCTGGAAGAACTTTTAAAATAATAGAGGTTTACCCCTATAATAAGAAAAAAATAAAGAAAGTTTTAACGATGTTAAAAGCTAATATTACGACACGGAATTTCCCAAAAAGTGTTGCTCAAATTAGAACTGAAACAAAGCTAAAAGATGGCGGAGATACTTACTTGTTTTTCACAACAAATAGTGATAATGAACTCATCGTAATTCAGTGTTCTAAAATACTAGAATAG
>JAJPGM_01180 Release factor glutamine methyltransferase
ATGAATTTACAACATTTTAAAACTATTTTTTCTGATGATTTAAAATATACTTATCCTCAGACAGAAATAGATACTTTTTTCTTTTATCTAATTGAAGATTATTTAGGTTTTCAAAGAATTGATGTTATTATGAAATCTGATTTTGAAATTCCTGAAGAAAAACAACTACTATTTAACAATGTAATTCAGCGATTGAAAAATGAAGAACCAATTCAGTATATTTTGGGAAACACCGAGTTTTATGGATATCCTTTTTTAGTAAATAAAAATACTTTAATTCCTCGTCCAGAAACTGAAGAATTAGTTGAATGGATACTTTCTGAATTTTCTGATATTAAAAACTTACAACGTGATGAGGTTTTAAAACCCCTCACTATTTTAGAAATTGGTACAGGAACAGGTTGTATTCCGATTAGTTTAAAAAAGAACTTATCTAATTCTGATGTTTCAGCAATTGATATTTCTAAAGAAGCTTTAAAAATTGCATCAGAAAATGCAAAATTGAATAATGTTGATGTTCAGTTTATAGAACAAGATATTTTAAAAGCTGATGATTTAAATTTCATCAACTCTTCCACTTCTAATATAAATTTTGATGTTATCGTTTCTAATCCTCCATACGTTAGAGAATTGGAAAAAATTGAAATCAAAAATAATGTATTAGAAAATGAGCCACATTTGGCGTTGTTTGTTGATGATAATAATCCATTAATTTTTTACGATAAAATTGCCGATTTAGCTAAAAAGCATTTAACAGAAAATGGTTTACTGTTTTTTGAGATAAATCAATATTTAGGAAAAGAAACTGTAAAAATGCTTATCGATAAAGGTTTTAAAAATATTGAGCTAAAAAAAGATTTTTCTGGAAATGATAGAATGATAAAAGCCAGCTATTACATCTAA
>JAJPGM_01185 LEA-2 domain-containing protein
ATGAAGAAATTACTGTTTTTTATCGTTTCGCTAAGATTACTGTTTTTTATCGTTTCGCTAAGTATTGTAAGTTGTTCTGTAAAAAAGAAACCAATATTTTTAAAAGTAGATGATATTAAAGTGATATCTGTAGCATCAGATACCATTCGATTAAAAGCGAGTGCCTTTTTTAAGAACCCAAATGATATTGGCGGAAAACTAGCAACAGACGAAATTAAAGTTATTGTAAACGGAACTCAATTAGCACAAGTTTCATCCGAAGAATTTAAAGTTCCTGCACGTGATGAATTTTCAATTCCTTTGAATGTAGCAATTCCTGCTAAAAAAGTATTCGGAAATAACAAAAACGGAATTTTAGGCGGATTATTAAATTCGTTATTAAACAAAAGTGTAAAAGTTCAGTTTAAAGGAGATTTACGTTACAAGGTTTTAGGTTTTTCACATGTATATACTATTGATAAAACAGAAGACATTAAAATAAAATTCTAA
>JAJPGM_01190 hypothetical protein
TTGAATCACGAAAAATATATAAAACGCTGTTTACAGCTCGCTAAAAACGGAATCGGAACAGCAAGACCTAATCCATCAGTAGGAGCTGTTATCGTTTATAAAAACACAATTATAGGAGAAGGCTACACAAGTAAGTATGGTGAAAGTCATGCTGAGGTAAATGCGATTAATTCTGTAAAAGATAAAACTCTTTTAAAAGATACAACTATTTATGTTACACTAGAACCTTGCTCACATTTTGGTAAAACTCCGCCTTGTGCCGATTTAATCGTAAAACATAAAATACCAAATGTTGTTATCGGTTGTGTTGATACAAATAGTTTAGTTGCAGGAAAAGGAATCGAACGTTTACAAAATGCAGGAATAAATGTAACCGTTGGCGTTTTAGAAGATGAATGTAAAAAACATCATAAACGATTTTTTACTGTTCAGAATAAAAAGCGTCCGTACATTATTTTAAAATGGGCAGAAACTACGGATGGTTTTGTAGCTCCGCTACAAAAAAAAGAAATTCACAAAAACCTGTTTGGATTTCGAATCCATATTCGCAACAACTGGTTCATAAATGGCGAAGCGAAGAACACGCTATTTTAA
>JAJPGM_01195 hypothetical protein
GTGAGAATTGTTTTAGATAAAAATAATAGAATCCCTTTAAACGTAACTGTTTTTGATAAAAAAGTAAAAACATTAGTTTTAACAGAACAAGCTGATATTTTATCCGAAGAAAAAAAAGATAATAATATTCTATATCAACAAATCAATTTTTCATCCCGCGTAGCGGAACAAATTTGTGAAGTCTTACAAAAACATAAAATACAATCTGTAATTATTGAAGGCGGAACAAAAACACTTCAAACTTTTATTGATGAAAATTTATGGGATGAGGTTCGTGTTTTTGTTGGTGAATCAATATTTGAAAATGGAGTAGTAGCGCCTAATTTAAAAGGAAGCTTACATAAATTAAAGAAAAAAGAAAACATCGAAGGAGATGTTTTAAAAACATATATAAATGATTAA
>JAJPGM_01200 HAD family phosphatase
ATGATTAAAAATATAATTTTCGATTTTGGTGATATTTTCATCAATTTAGATAAAGAAGCCACTTACAAAGAAATGGCTAAGTTAGGCGTAACAAAAATTTCTGAAGATATGGTTACAACATATCATCAATATGAAAAAGGTTTAATTTCTACGGATGAATTTGTTGCTTTTTATCAAAATAAATTTCCGCAATTAAATCGTGCCGATTTAATAAATGCTTGGAATGCCATTTTATTAGATTTCCCTAAAAAGAGATTAGCGTTTTTAAAAGAATTATCGGCATCAAAAAAATACCGTTTGTTTTTATTAAGTAATACGAACGATTTACATATTTCATGGATTCAAAATAATTGGGGAGCAGAATTATACGAAGAGTTTAAAAACTGCTTTGAACAATTTTATTTATCACATGTAAATAAATTTCAGAAAACCAGATGCAAATATTTATGA
>JAJPGM_01205 hypothetical protein
ATGTTTGTTGATGATTTAAAAGAAAACACCGATGCTGCGAAAAAAATAGATATCCAAGTTTGGAATTTAATTCCTGGAGAAGAAGATGTAGTTTCGTTATTAGATAGAAAAGAGTTTTAA
>JAJPGM_01210 EamA domain-containing protein
TTGTTCGCTGTTTTTAAAATAAACACCTTACAGGCAATTGTTGTTAATTATATTATTGCTTTGTTATTCGGTCTTTATACTTCGGAAGCAACACTAAGAATTACTGAAATACCTCAACAATCGTGGTTTGTAGGAGCTTTTATTTTAGGTATATTATTTATTTTGATATTTAATGTAATGGCTATTACAGCTCAAAAAAATGGATTATCAGTAGCTTCAGTTGCAGGTAAAATGTCTGTAGTAATTCCTATTGTTTTAGGTGTTTTTTTATATAATGAAAGTATCGGATTTATAAAAATAGCAGGAGTTGTTTTAGCACTTGTAGCTGTGTATTTAGCATCTGCAAAAAAAAGCGATACAACATCGGTAAGTTTAAAAAACCTGCAATATCCGATATTATTGTTTTTAGGTTCTGGTTGTATTGATGCTGGATTAAAATATATGGAAGTTACTTATGTTTCTGAAATTAATACACCGATTTTTATAGCAACTATTTTTGGAATCGCTTTTATCTTTGGATGTTTTTTTATGATAACACAATTATATAAAGGAACACTTAAACTTAAATGGAAAAATATAATAGGAGGAATCGCTTTAGGAATTCCTAATTATTACTCTATAGAGTTTTTATTAAAAGCCCTAAAAACAGAAGGCTTAGAAAGTTCTACATTATTTACCATTAACAATGTATCAGTAGTCATTTTAACAACCGTTTTTGCATTGGTATTCTTTAAAGAAAAGCTAATTAAAAAGAATTGGATAGGAATAGGATTAGCAGTAATTAGTATTTTATTAGTAGCTACAGCATAA
>JAJPGM_01215 UPF0029 domain-containing protein
ATGAGTGATATAAACGAAATAAAAGATACCTACAAAACAATTGATGTTTCATCAGAAGAAACATTGTTTAAAGATAGAAATAGTAAATTCTTCGGATATGCTTTTCCTGTTTCATCAGAAGATGAGGTTAAAGAAGCAATAGAAGGATTACGAAAAAAACATCATACAGCACGTCATTTTTGTTACGCTTGGCAATTTGGAATTGAAGCAGAAAAAATGCGTTTTAGAGCAAACGATGACGGAGAACCAAGTAATTCGGCAGGAATGCCTATTTATGGGCAGATTCAAGCTTTTGATGTAACAAACATATTAATTGTGTCTGTTCGTTATTTTGGCGGAACAAAACTAGGCGTAGGCGGATTAATAAACGCATACAGAACCTCAGCAAAAATTGCTTTAGAAGCTTCTGATATCAAAGAAAAAACAATCGATATTGAATATCAATTAAACTTTGGTTACGATATGATGAATAAAGTTCAACGTGTTGTTAAAGAACGAAATTTAAATATCACAGCTCAAAAACTAGAAATGGATTGTCAATATACGATATCGGTTCGTAAAAAAGATGCACAAACAGTTTTTGATATCTTTGATAATCTGTTTAAAGTGAATATTAAAATTATTGGAGAAGAGTAA
>JAJPGM_01220 hypothetical protein
ATGATAAAAATAAAAACATCTTTAAGCTCTTTAGCCTTAATATTGATATTAACGAGTTGTGGCGCTAATAAACCTAAAATTCATCATCTAACTGAAGGAGAAATAAAAACATACAGAAACGCTCAAAATTACACGGTAAAACTTCCCGAAACTTGGAAAGCAGTTGCCGATCATGATTTTGTAACATATACACCTAAAAATTTAGGCGCTATCTTTTATAAAAATACCGTTCAAATATTTAACATTACACCAAAAAAAACAGGAGCAGTAATAGAAAGTGAAAAAATAACACTTCAAAAAGTTACAGAAGATTATATTAATCATCATTTTACACAAAAAGAAGTCTCGCTTCAAGAAGTAACTAAACATCAAACTAAGTTCGGAACAACCTACGCACAGCACTATAAACACGATTGGAATTCGGTAAATTACGACACAATAAGATTCTTTTTTGAAGTAAAAGGGAATTATTACACGTTTACTTATTCTTCCGAAGAAAAATATCAAAAAAAATACCAAGCAGATGCCGATTTAATTTTCAAATCATTAGCGTTTAAATAA
>JAJPGM_01225 Fatty acid hydroxylase
TTGAAAAACCCTATTATATTTTTCTCATTATTGATATCAGCAAATATAATAGGGTATGTCTTTAATATTATAATTAGTAAAGTTTGGGATAAGCGACATAAACATCATACAAGCACTTTTAAAAAAGAAGTGCTTTATTCTTTACTAATATTGTTGATAAACATTCTTATTGCAATTCCTGGTTATATATTATGGCAAATAGATATCATAAATTTTTCTTCGGATAATTTTATAATTTCGTTTGTAGCACTTTTTATATTGATGGATTTTTTAATGTATGTTTTACATTGGTGTTCTCATAATATAAGCTACTTAAATACGATTCACGCAAAACATCACGAACATACTATTGAATTCAATGCTGTTAGTTTATATTATATGTCGCTTTGGGAAGCTGTCTTGTTTGGCTTATTGTTAACTACGGTATCAATCGTGTTTTCATTGAACTTATATAGTTTTATCGTGTTTCTTGTTTTTAACTGGCTTTACGGAGTCATTACACATTTAAACGTGCAAACAGAAAAAGACATTTTGATATTCACAACAAACAGTTTTCATCAGAAACATCATCAATTGAACTATCGTAATTATGGGTTTTATACTGTTTTTTGGGATAAAATATTTAAAACGATAAAAAAATAG
>JAJPGM_01230 30S ribosomal protein S1
ATGTCTGAAGAAAAAAACACAGCTGCTGAAGCAGTAACAGTAAACCCAGCAGAATTTTTAGCAACATTTAACTGGCATAAATACGAAGAAGGTATTGATGAAGTTGATGAATCTAAATTACAAGAATTCGAAAAAGCGTTAGAAGGAACAGTAGGTTTCGTAAACGAACGTGATGTTATCGAAGGAACAGTTACAAGAATTACTGATAGAGATGCAATTATCGATATCAACTCTAAGTCAGAGGGAGTAATTTCTTTAAACGAATTCCGTTACAATCCAGGTTTAAAACTTGGAGATAGTGTTGAGGTATTAGTTGATAAAAGGGAAGATGCTTCTGGTCAATTAGTATTATCTCACAAAAAAGCACGTGTTATTAAAGCATGGGAACGTGTTAATAATGCACATGAAACTGGTGAAATCGTTAACGGTTTTGTTAAGTGTAGAACTCGTGGAGGTATGATCGTTGATGTATTTGGTATTGAAGCTTTCTTACCAGGATCTCAAATTGATGTGAAGCCTATCCGTGATTACGATCAGTATGTAGAGAAAACTATGGAATTCAAAGTTGTGAAAATCAACCACGAATTTAAAAACGTAGTAGTATCGCATAAAGCGTTAATTGAAGCTGATTTAGAAGATCAGAAGAAAGAAATCATTGGTCAATTAGAAAAAGGACAAGTATTAGAAGGTGTTGTTAAAAACATTACTTCTTATGGTGTCTTTGTTGATTTAGGTGGTGTTGACGGTTTAGTTCATATTACTGATTTATCTTGGTCTCGTATTAACCACCCGAATGAGGTTGTTGAATTAGATCAGAAATTAAATGTTGTAATTTTAGACTTTGACGATAACAAATCTAGAATTCAATTAGGTTTAAAACAATTATCTGCTCATCCTTGGGAAGCTTTAAATACTGATTTAAAAGTTGGTGATAAAGTTAAAGGAAAAGTTGTTGTTTTAGCTGATTATGGTGCTTTTGTAGAGGTTGAAGAAGGTGTTGAAGGTTTAATTCACGTTTCTGAAATGTCTTGGTCTACTCACTTACGTTCTGCGCAAGATTTCGTAAAAGTTGGTGATGAGGTTGAAGCTCAAATTTTAACTTTAGACCGTGAAGACCGTAAAATGTCTCTTGGTATGAAGCAATTACACCCAGATCCTTGGACTGATATTACTACTAAGTACCCTGTAAACTCTAAGCATACTGGTACTGTACGTAACTATACTAACTTTGGTGTGTTTGTTGAATTAGAAGAAGGAATTGACGGATTAGTTTATATCTCTGATTTATCTTGGACTAAGAAAATTAAGCATCCTTCTGATTTTGTTACTGTTGGTGATAAATTAGAAGTTCAAGTTTTAGAATTAGACGTTGAGAACCGTAAGTTAAATTTAGGTCATAAGCAAACTCAAGATAATCCTTGGGATGCTCATGAAGCTACGTATTCTATAGGTTCTACTCACGAAGGTTCTATCAAGGAAAAGAATGATAAAGGTGCAACTGTAACTTTTGCAGATGGTATCGAAGCATTCGCTCCAACTCGTTTCTTAGAGAAAGAAGACGGTTCTAAATTAGAAAAAGGTGATGCTGTAAAGTTCATCGTTACTGAATTTAGTAAAGAATACAGAAGAATTGTTGTTTCTCATACTTCTCTTTTTAAAGAAGAAGAAAAGAAAAACATCAAGGCTGCTGCTAAAAAAGCTGCTGACGTAGAAAAAACTACTTTAGGGGATATTGGTGGATTAGCTGAATTAAAAAGAAAAATGGAAGGGAAATAA
>JAJPGM_01235 Phosphoglucosamine mutase
ATGACACTTATAAAATCGATATCAGGAATTAGAGGAACAATAGGAGGAAAGCCTAGCGAAAACCTTACGCCATTAGATGCTGTTAAATTTGCAGCAGCTTACGGAGCTTTTATCATCAAAAGAAACCCGACAGCTAAAAAAATTAAAGTTGTTATTGGTAGGGATGCTCGTATCTCTGGTAAAATGATTAGCAACCTAGTAGCAAACACTTTAGTTGGATTAGGGATTAATGTTGTTGATTTAGGTTTATCTACAACACCAACTGTTGAAGTTGCTGTTCCATTAGAAAAAGCTCAAGGAGGAATTATTTTAACAGCTTCTCATAATCCAAAGCAATGGAATGCTTTAAAGTTATTAAATGAAAAAGGAGAGTTTTTAAACGGTGCAGATGGAGAAGAAATTTTAACTTTAGCAGATAATGAAGATTTTACTTTTGCTGAGGTTGATGAATTAGGAAGCTACAGAAAGAATAAGCGTTATTTAAAGAAACATATCAAGGAAGTTTTAAACTTAGATTTAGTAGATGTAAAAGCTATTAAAAAAGCAAAGTTTAAAGTTGTTGTTGATGGGGTTAATTCTACTGGAGGAATTTTTATCCCTGCTTTATTAAAGGAATTAGGCGTTAAATGTATCGAATTATATTGTGAGCCAAATGGTGATTTTCCTCATAATCCTGAGCCTTTAAAAGAGAATTTAACTGATATATCTAAATTAGTAGTTAAAAAGAAAGCCGATTTAGGAATTGTTGTTGATCCTGATGTTGATCGTTTAGCTTTAATATCAGAAGATGGTTCTATGTTTGGGGAAGAATACACTTTAGTTGCTTGTGCGGATTACGTATTAGGTAAATTAGGCGGAGGAAATACCGTTTCTAATTTATCATCATCAAGAGCTTTACGTTATGTTACTGAAAAACATGGTGGAACTTATACAGCTTCAGCAGTAGGTGAAGTAAATGTAGTTCAAATGATGAAAGACACCGATACTGTAATTGGTGGAGAAGGAAATGGTGGAATTATTTATCCTGCATCTCATTACGGACGTGATTCTTTAGTTGGTGTTGCGTTGTTTTTATCGCATTTAGCGAAAAAGAAAATATCTTGTAAAGAATTAAGAGATTCGTATCCAAGTTATTTTATGAGTAAAAACAAAATTCAATTAACTCCGAAAATTGATGTTGATGAGATTTTATCAAAAATGACTTTAAAATATCAAAGTGAAGATGTTAACACAATTGATGGTGTAAAAATTGATTTTGAAAACGAATGGGTTCATTTACGTAAATCGAATACTGAACCAATTATCAGAATTTATACAGAAAGTACTAGTCAAAAAAAGGCTGAAAGACTTGCTGAAAGATTCATAACAGAAATAGAACAAATAATAAAATAA
>JAJPGM_01240 PLD phosphodiesterase domain-containing protein
TTGAAATTAAGAACAATTAGTTTGAGTTTACTGATGATAGCTTTAACGGCATCATCAGTAATAGGACAACAGAAAGAAGATGGTAATAAGGGTGAGAATTTCATCATCAAAAAAAAGAAAGTAACTAATAAAGGAAAATTTTTCGCATATTGGGGATGGAACTGGTCTAGTTATAGCGATTCTGATATTCGATTTAAAGGAGATAATTATGATTTCACTTTATCTGATGTAAAAGCACAGGACAGACAAACTAAATTTTCTTTTAATAAGTATTTTAATCCAGCTAACGTTACCATTCCGCAAACAAACTATAGAATAGGATACTTCTTTAAAGAGAACTATACCGTTTCTATTGGTGTTGACCATATGAAATATGTTATGATTGCTGATCAAGATGTTAAAATAAATGGTGATATAAACGTTGGGAATGCAAAATATGACGGAAGATATAATAACGATAACATCACTTTAACGGATGATTTTTTAACTTTTGAACATACTGATGGTTTAAATTATGTAAACGTTGAGGTTAAACGTTTCGATGATGTTAGTCACTGGTTTGGTTTAGATTTAGAAAACTTACAAATCAATTTAACTGAAGGTATCGGTGTTGGTATTTTATATCCAAAAACAAATTCTAAATTATTAGGAAACGATAGAAACGATGAATTTCATTTATCTGGATATGGAGCTTCTATAGGAGCTGGTGTAAATATCACTTTTTTAAAGCACTTTTTTGTACAAGCTGATTTAAAAGGAGGACATATATATATGTCTGATATTAGAACAACAAATAATTCTTCGGATAGTGCTTCACAAAGTTTTTTCTTCCTTGAAAACACTCTTTTAATAGGGGGTAAGTTCAATCTTTAA
>JAJPGM_01245 Cysteine desulfurase
ATGAATAATAATTTAGAAGAGCATTTCCAAAAATTTAGAAAACAAATTGTAGGTGTCAATCAAGTATATGAATCACCATATGGTGAACAAAAAATGATGTACACAGATTGGACCGCAAGCGGAAGATTATATATGCCGATAGAAGAAAAATTGTTACATAAATTCGGTCCTTTTGTTGCTAATACACATACAGAAACCTCAACAGCAGGTGCTGCTATGACTTTAGCATACAATGAAGCAAGAAGTATTATTAAAACTCATGTAAACGCTTCTAAAGACGATGTGTTAATTACAGAAGGTTCTGGAATGACAGGGGTTGTTAATAAATTACAACGAATTTTAGGTTTAAAGGTTTCTGAAAACTTAAAAGAATATACCAATATTCCTGATGAAAAAAGACCGATTGTTTTTGTGAGTCACATGGAGCATCATTCAAATCATACTTCATGGATAGAAACTATTGCTGAGGTAGTTGTAGTTCCTTGTAATGAAGAAGGATTGATTTGTTTAGATACTTTTGAAGACACTATTAAACAATATGTAGATAGACCTATAAAAATAGCGTCTATTATTGCAGGTTCAAATGTAACGGGTATCAAAACCAAATATCATAAAGTAGCTTCTTTGATTCATAAATATGGTGGTTTATGTTTTGTTGATTTCGCTTGCTCTGCACCTTATGTCGATATAGATATGCATCCGAAGAAAGAAGATGAATATTTAGATGCTATTTTCTTTTCTCCTCATAAATTTTTAGGAGGACCTGGTAGTTCTGGCGTATTGATTTTCAATAAGAAATTATATAAAAACATGATTCCTGATAACCCAGGCGGAGGTACGGTTAGTTATACAAATCCTTGGGGTGGTCATGATTATTTTGATGATGTTGAAACTCGTGAAGATGGCGGAACACCAGCTTTCTTACAAACGATAAAAATTGCATTGGCTATTCAGGTGAAAAATCAAATGGGTACTGATAATATTAAAAAACGTGAAGATGAGGTAAATCTCGTTATGTTTAAGTGTTTAGAAAACTTAGAAGGCGTAAAAATATTAGCACCAAATCATAAAGAGCGCTTAAGTATTTTCTCTTTTTATTATGAAAAATATCATTTTAACTTAGTTGTAAAGCTACTAAACGATCGATTTGGTATTCAAACAAGAGGAGGTTGTTCTTGTGCGGGTACGTATGGACATTTTTTATTAAATGTAAATCAAAATACATCAAACAAAATTAAGGATCAAATACTAGAAGGATGTAATACTGATAAACCAGGTTGGGTGCGTTTATCAATACATCCGACTATTACAGATGATGAGGTACAATTTATTTGTAATTCATTAATCACATTGACTGAGAATATTGAAGAATGGTCAAAAGACTATCAATACCACATAATTAAAAACGATTATACACACATATCTGCCCAACCTATTGAAAAATTATTAATAGCAGATTGGTTTACCTTATAA
>JAJPGM_01250 Zinc carboxypeptidase
ATGAATTTACTAAATACCGATTTTTTAGAAGAAAATTATTTAACAATAAAAGAAACAAAAATATCAGGAAGATATGTCACTTTTAAAGATATTGAGCCACTTTATAATGATTTAGATATAAATATTAAATCAAAAATAATAGGTCAATCTGAAGAAGGTAGAGATATTTATCAATTAAAACTAGGCTCAGGAAAAACAAAAATACTTGTTTGGAGTCAGATGCACGGAAATGAAAGTACAGGGACAAAAGCTGTATTTGATTTTTTAAATTTCATAAAGTTATATGCGAATACGGATGTTGTAAAATCAATTTTAACTAATTGTGATATTACAATTGTTCCAATGCTAAATCCTGATGGGGCAGAAGTATACACTCGTGTAAATGCTAATCAAGTTGATTTAAATAGAGATGCTGTTGATTTAAAAGCTAAAGAAAGTAAGTTGTTGCGTGAAATTTTAGATACTGTAAATCCTCAGTTTTGTTTTAATCTTCATGATCAAAGAACTATTTTTGGAGTTGAAGGAACTAAAAACCCTGCAACCATATCGTTTTTAGCGCCATCAGAAGAAGTTACTCGTAAAATGACAAAGGGTCGTAAAGAAACAATGAATGTAATTGTTTCAATGAACAATTTATTACAAAAATTAATACCAAATCACATTGGTCGTTACACAGATGAGTTTTATCCGACTGCAACAGGCGATAATTTTCAGAAGCTAGGACACAATACAGTACTTATTGAAGCTGGTCATTTTCCTGATGATTACGAACGTGAAACTGTACGTAAATATAATTTTTACGCTTTTTTACAAGGAATTTACCATATTTCTAAAGAAAAAAACTTTACAGAGCACTTAGATTACTTTGCTATCCCTAACAATATCAAGAATTTCTATGATGTTATTTATAGATCAAAAAATAATGAAAAAGATGTAGCCTTTCAGTATGTTGAGAAAATAGAAAACAGTAAATTTGCACTAACTTTAGTTGAAGAGAAAATAGGGGATTTGTCATTATTCTTAGGTCATAAAGAATTTAATAAAAAAGAGTAA
>JAJPGM_01255 hypothetical protein
ATGAAGAAGTTTGTATTAGATGAGATTGATCATCAAATTTTAGACATTTTAATTGAAAATGCGCGTACTCCTTTTACTGACATTGCAAAGAAATTATTAGTATCAGCAGGTACTATTCAGTGTGCGAGTTAA
>JAJPGM_01260 hypothetical protein
ATGGAAGATGAAGGTATTATTCAGGGCTCAACATTATCGTTGAATTATGATAAAATGGGATATACTTTTATTGCTCACGTTGGTGTCTATTTAGAGAAATCATCTATGACTCAACACGTTTTAGATAATTTAAGATTGATACCAAATGTAACAGTTGCCTACGTAACAGCTGGTAAATATAATATTTTTTGTAAAGTAAGAGCAAAAAGCACAAATGATGCTAAAGATATTATCTATAGAATAGATGATATTACTGGAGTAAATCGTACTGAAACAATGATTTCTTTAGAAGAAAGCATTAATGATAAAAAACGCTTGATGCACGCTATTTTTCAAGACATTTAA
>JAJPGM_01265 Pseudouridine synthase
ATGAGCCTTACTATTCTTTTTGAAGATGAATATATAATCTGTGTTTCTAAACCGAATAACATAGTCGTTCATCACGCCTATCATTCAAGAAATGTTTCTGAAGAAGATTCTTTACTGCAGTTACTGTTTAATCAATTTGGAGCTAAATTTTACCCTATTCATCGCTTAGATAGAAAAACTTCTGGTATTATCTTATTAGCAAAAGAAACAAAACACGTTTCTAAGTTTCAGGAACTTTTTACTGATAATGAAATACAGAAAACATATTACGGAATTGTAAGAGGACATTCTCCTGAATCTAAAGTTATTGATTCTCCTGTAAAAGGAAGAGATTCTGATGTTTATAAAGAAGCTGAAACGCATTTAAAAACAGTATCGACTGTTATTGTTGATATTTCTGTAAAACCTTACGACAGCTCAAGATACAGCTTAATTGAGATGAAACCTACAACAGGTAGATTACATCAATTACGTATTCATATGAATAAAATAAGTCATCCTCTTATTGGTGATCCAAAGTATGGTGACAAGAATCACAATACGATGTTTATTGATAATTTTAACTGTGAAAATTTATTTTTACACGCGTATTCACTTGAATTTACACATCCTTTTTCAAAAGAAAAAATTTTAATAAAATCAAGTTTACCAAGTGATTGGAATACTGTTTTCGAACGTTTTAAGTGGAGTATTTAA
>JAJPGM_01270 ATP-dependent RNA helicase RhlE
ATGCCTTTTAAAAAATTAAATCCAGAAATAAAAGAAAAGTTAGAATCGCTAGAAATAATAACACCTACACCTTTACAGGCAAAAAGTATTCCTGCTATAAAAAGCGGTGCTAATGTTTACTGTACAGGTCCTAAAGGTAGCGGAAAAACAACCACACTCGTGCTTACAACCTTACATAAATTAAAATTTCAAGATGTCGGTACTAGTCCAAGAGCTTTTGTTCTTGTAGAAAATAACGAAAGAGCTTTAGAAGTGTATAATGCCTTTTCTGCATATACTAGGTATAAATCGATACGTGTTTATGTTGCTGATGAAAAAGAGCATGTAGATTTACAAAAATCAGAAATTTTTGAAGGTGTTGACATTCTTATATCTACTCCTAAAAGAATGAATAAATTATTCTTATTAAACGGAATAAGTCCATCTCAATTAATGATTTTCAATATAGATGATGCAGAATTCTTAAAAGATAACAATTCATATGCTGCATTGATGGCAATTACTCAAAGCATTAATAAATGTCAATTTGTATTATATGCTGATAAAATGAATCCAACAATAAAACGTTTCGAAGATTATTTTATGAAATACGCGAAAGTAATTAGCGTAAAATAA
>JAJPGM_01275 hypothetical protein
ATGATGAAAATAGATTTTATCAACATAAAAAAACAAATAAGTGCTGAACTAAAAAACTATGCACTTGTTTTTGCAGGGGCTCTTATAGTCGCTTTAGGATTTTCTTTATTTATAATACCTTATAATATTGTTCCAGGAGGTGTTTTTGGATTAGGTACTGTTCTTTTTGAATTAATAGGTGTTTCATCTATTGGTCTTATAGCCTTATGTATTAACATTCCTTTATTACTTTGGGGTACTAGCTTATTAGGAAAGAAAACAGGGCTTAAAACAGCTTTTTTTATGATTTCTTCATCATTTTTATTAGATTTATTATTATCGATAACAAAAAGTCGTGTTATTGTAGATGATATCTTATTATCAGCAATTTTCGGAGGAATATCTATCGGTATAACTATTTTCTTAGTTAAAAAAGCAGGTGCTACAACTGGTGGTCAAGATATTTTAGCCAGAATTTTATCAAGCAAAATTAATATTGGATTCAATCAACTAATACTTATTATTGATGCTTTAATTATAATTTTAGGAGTTCTTACTTTTGGTAATTACACTATTGCTATTTATTGTTTGATAACAATTATCGCAACAAGTAAAACAATTGAATATTTTTTAAAACAAGACGTACAGAACAAAACATTGCTTATTTTTTCTAAAAAGAATGATTTAGTTCAGAAAAGTATTACTGATAACAAAAGTATGTATCAGAATACGATAAAAATAATGCATCAAGATTCTAGTGAAAAAATGATTTTGATTACAAAGAATAATAAAAATCTATCTGTTATTGAATCAATTATACACAATACAGACCCTGATGCAGAGATTATAACACTTCAATCTAATTTTAGTTTAGTAAACGTATAA
>JAJPGM_01280 Epimerase domain-containing protein
ATGAAAGTATTAGTTACAGGAGCAGGAGGGCAATTAGGTACGGTATTAACAAAATCTTTAAAAGAAAAATATGGTAAAGATGCAGTAATAGCATCAGATATTCGTACTATTGATTATGATGGGATTTTTGAAATATTAGATGCCACAAGTGAAGCTGATTTAGCAAAAATTGTAATAAAACATAAAGTTACTCAAATATATCATTTAGCAGCAATATTATCTGCTAATGGAGAAAAGAACCCTATTCAAACTTGGGACATTAATTTAAAATCACTTTTTAGTGTTTTAGAAGTTTCAGTAAAACAGAAACTAGATAAAGTATTTTTTCCGAGCTCAATTGCTGTTTATGGAATTAGCGCACCAAAAGTCGACACAAAACAAGACGCATATTTAGATCCGACAACTGTTTACGGAATCAGTAAAGCAGCTGGAGAAAATTGGGCACAGTATTATTTCTTAAGATATGGCTTAGATGTACGTTCTATAAGATATCCTGGTGTTATTGGTTATCAATCTTTACCAGGTGGAGGAACTACAGATTATGCAGTTGACATCTATCATAAAGCAATTAAAAACGAAGATTTCACCTGTTATTTAAAAGAAGATGCTTGTTTACCAATGATTTATATTGATGATGCAATTAGAGCAACTTTAGAAATTATGGAAGCTCCAAAAGAAGCTATCAAAATTAGAACATCTTATAATTTAGCAGGAGTGAGTTTTACTCCAAAAGAAATAGCTACTTCGATAAAAGAATGGTATCCTGATTTTAAGATTAGTTATAAACCTGATTTTAGACAAGCTATCGCTGATTCTTGGCCTGCTTCTATAAATGATGACGCTGCCAGAGAAGATTGGAATTGGAAACCAAACTATTCTTTAAGAGAAATGTCAGAAGAAATGATTATCCAATTAAAGAAACAACAATAA
>JAJPGM_01285 Transcriptional regulator, AsnC family
ATGATAAAAATAGATGAAACTGATTTAAAAATATTAAGAATATTACAACAAGATTGTAAAAAAACAGCTAAAGAAATTTCCGAAACACTAAATTTAACGGTGTCTCCTATTTATGAAAGAATTAAACGCTTAGAGAAACTAGGTATCATTAAAAAGTATGTCGCTATTTTAGATAAAAAAAACATAGAAGTACCGGTTACAGCTATCTGTATGGTTTCGCTTCGTTACCATGATGAAGGTTTTATTGATAAATTTGACGCACAAATAAAAGAGCTAAAAGAGGTTCAGAAATGCTATCATATGGCAGGAAAAGTAGATTTTTTTTTACAGATAAACCTAAAGGATTTAGAAGATTATCATGATTTTGTCCGTTTAAAACTTTCTAAAATTGATAATATTGGTATTCTTGAAAGTTATTTTGTTCTTAAAGAAATTATAGATAAAACAGAATATCATTTATAA
>JAJPGM_01290 Cold shock protein
ATGAGTAAAGGAATAGTAAAATTTTTCAACGACACTAAAGGATTTGGATTTATTACAGAAGAAGGTGTTGAAAAAGATCACTTTGTACACATTTCAGGTTTAATCGATGAGATTAGAGAAGGTGACGAAGTTGAATTTGATTTAGAAGAAGGAAACAAAGGACCAAACGCAGTGAACGTAAAAGTGATCTAA
>JAJPGM_01295 Transcriptional regulator
ATGGCTAAACTTCAAAAAAGTATTGACAAACGAAATGCACTTGTAAAAGCAACTATTGAGTTAGTTAACAATAACGGTTTTCATGCAACTCCGATGAGTAAAATTGCTAAAATGGCAAATGTATCTCCAGCAACTATATATCTGTATTTTGAAAATAAGCAAGATTTAGTAAATCAAACCTACATAGAGGTAAAATCAAAATATACCGATTATGCTTTTGCAACTTATAACGATAAAGTATCTGTAGAAATTGGTTTTGAAGTCATATGGAAACGTATTGCCGATTTTAAACTAAAAGAGTGTGAAAACGCCATGTTTTTAGCACAATGCGATAATACACCAATAATTGATGAGCTAAGTCGTCAGGAAGGAACTAAACACTTACAGCCCCTACTAGATCTTTGGAGGCGTGGTAAAAAAGAAGGAATCATAAAACCAATGTCTGATTACATATTATATGCTTATGCAATTAACCCCTTATCATTTTTAATTATTTCTCAAAAACGTGGCGAATTTACTTTAGATAAAACTCATATTGAAGAAGCCTACCAATCAGCTTGGAATAGTATAAAAGTTTGTAGTAGATAA
>JAJPGM_01300 NAD(P)H-dependent oxidoreductase
ATGGAATTATTAGATAAATTAAATTGGAGATATGCCGCTAAAGCAATGAACGGTGAAAAAATTTCAGAAGATAAAATAACTCGTATTTTAGAAGCTGCTCGTTTAGCACCAACATCAAGCGGATTACAGCCTTTTGAGATTTTTGTGATTAAAAACCAAGAGATAAAAGAAAAGATTAAACCTATCGCTTGGAATCAATCCGTAATTACAGACTGCTCTCACCTACTTGTTTTTGCTGCTTGGGATACCTATACCGAAGAAAGAATTAATCATATGTTCGATTTAACAAACAAAATTCGAGGTTTTAAAAACGAAGGTTGGGAGAATTACCGTCAAATGTTATTGAGTTCTTATCCGCATAAAGATTCAGAAGAAAACTTTAATCATGCAGCTAAACAAGCATACATTGCTTTTTCTCAAGCAATTACAGCCGCTGCTTATGAAGGTGTTGATGCTACACCTGTAGAAGGTTTTGATCCTACAGCAGTTGATGAAATTTTAAACTTACGTGAAAAAGGATTACGTAGTGCTGTTTTGTTACCTATCGGATACAGAGCTGAAGACAAAGATTGGTTGGTAAACTTAGTAAAAGTCAGAAAACCTATGGAAGAATTAGTAACGGTAATTGAATAA
>JAJPGM_01305 Dimethylallyltransferase
ATGAAAATATTACAAACAGTAGCTATAGTACTTACTATGATTACCGCATCAAGTTGTAAAGATGCTAAGAATAAAAGAATTTCTTCGGAAGAAAAAATAACTGTAAAAAAATATAACAAAATGAACATAATGAACATATTATTTGTTTTAACATCGCACGATAAATTAGGGAGTACTGATAAAAAAACAGGATTCTGGGTAGAAGAATTTGCCAACCCATATTATAACTTATTAGATAAAGGCGCAACGATTACTATTGCAACACCAAAAGGTGGCGCTGCCCCTATTGACCCAAATAGTGATTCGCCTGATACTGCTACTCAAGATACGGAGCGTTTTAATAAAGATGACGCTGCAAAAGCTAAAATTGCAAATACAAAGGTATTAGCAAATATTAATGCTGATGATTTTGATGCTGTTTTCTACCCTGGAGGACATGGACCTTTATGGGATTTAGCAACCGATGCTACTTCAATTGCTTTGATTGAAGAATTCAACAATCAAAAGAAACCGATTGCTTTTGTATGCCACGCACCTGCCGCTTTAAAAGAAGTAAAAAATGCAGATGGTTCTTTTTTAGTAAATGGTAAAAAAGTAACAGGTTTTACAAATACAGAAGAAGCTGCCGTTGGTCTTACTGATGTTGTTCCTTTTTTAGTAGAAGATATGTTAACTAAAAATGGTGGAATCTATTCTAAAAAAGAAGATTGGAATGCTTATGCAATACAAGATGGTAATTTAATTACAGGGCAAAACCCAGCATCTTCTGAGTTAGTTGCCGAAAAATTATTAGAAAGCTTAAAATAA
>JAJPGM_01310 Flavo-1 RNA
GCCTAGCCCCGATTGAAGCATTGTTTGAGCTCTTTTTTGTTTTTCTTTTCGAAAAAACAAAAAAAGCGAGTGCGGAAAGCGGGAAATTGC
>JAJPGM_01315 Cold-shock protein
ATGAGTATAGGAACAGTAAAATTTTTCAACGAAACAAAAGGATTTGGATTTATTACAGAAGAAGGAGTTGAAAAAGACCACTTTGTACACATTTCAGGTTTAATCGATGAGATTAGAGAAGGTGACGAAGTTGAATTTGATTTAGAAGAAGGTAAGAAAGGACCAAATGCAGTGAACGTAAAAGTAATCTAA
>JAJPGM_01320 Oxidoreductase
ATGAGTGAACAAAAATCGAGTATAGATATAGCATCTTGTATCGCTACATTACAACATTTATTAGCAGATACAAATCAGCTTTTTGAATTACCTGAAGATGAAAGAGTAGCTCTTTTTAAAGCTGCAGGTGAATTAACAAGACCGAATCGTACTGAGTTTGAGCGTAGAAGAAAAGACGCCAAAAAAGCTGCGAAACGTAAAATGATTGCCAAAGACACACACGCTAGAAAATCAACAGGAATTCGTTCAGCAAGAGAATCGGCATTATTTGTTGCTCCTAAATTATTAGCTGCTGCGGATTTATCCGAAGATACATTAGAGCTAGAATCGCCTAGAAACTGCTACGTTTGTAAAACCGTTTATACGAAATTGCATCATTTTTATGATACAATGTGTAAAGATTGTGGTGATTTAAATTATGCAAAACGTTTTCAATTAACAGATTTAACCGATCAAGTAGCTGTTATTACAGGTTCTCGATTAAAAATTGGATACCATATTACGTTAATGCTATTGCGTTCGGGGGCTAGGGTAGTTGCAACAACTCGTTTTCCTGCGGATTCAGCAATTCGTTTTTCTAAAGAAGAAGATTATAAAGATTGGAGTGATCGCTTACATATTCACGGACTTGATTTACGTCATATCCCAAGTGTAGAGATTTTTTGTAATTATATAGAGCAAAAATACGATAGATTAGATATCTTAATCAATAATGCGGCACAAACCGTAAGAAGACCTTCAGGTTTTTACTTTCATTTAATGGAAAATGAAAAGCTTCCTGTTGATAAACTTCCTAAGTTAGCCCAAACTTTATTAAAAGATCATATTAGCTGTTTAGAGGAGTTATCAAGTTTAAGTGTCCCTACGGATAAAACAAGTAAAAATAATGTATTACCAGTTACTTGGCACGGTCCTGAACCTGGAATAGGTTTGCGTAATTCAGCAGCATTATCTCAAATTCCATATAGTTTTGATAATTCGTTACAAACTGCTGAGGTTTTTCCAGAAGGTGAATTAGATGCCGATTTACAACAAGTAGATTTAAGAAAAACGAATAGCTGGCGTTTAAGATTAGGTGAAATTGAAACTACCGAAATGGTAGAGGTACAGTTAGTTAATGCTGTTGCTCCATTTGTATTATGTAATCGTTTATCTAATTTAATGATGAAAGAAAACACAGGTAAAAAGCATATTATAAATGTAACAGCAATGGAAGGTAAGTTTCATCGATTTAAAAAAGTAGATAGACATCCGCACACAAATATGGCAAAAGCGGCTTTAAATATGTTAACACATACTTCAGCATCTACTTTTGCAAAATCTGGTATTTATATGAATGCAGTGGATACTGGTTGGGTTACTGATGAAGATCCTGCTGAGTTATCTAAAAAGAAAGTAGAAACACACGATTTTCAACCGCCTTTAGATATTGTGGATGGTGCGGCACGTGTTATGGATCCATTAATTGATGGTATAAATACAGGAAAACATTGGTCTGGTAAGTTCTTAAAGGATTATTTTCCTATTGACTGGTAA
>JAJPGM_01325 DNA-binding protein
ATGGCAAAATCTCAGCAATCATTTAACAAGAATGAAAAAGAGAAAAAGCGTTTAAAAAAACGTGAAGATAAAAGAAAGAAAATGGATGCTCGTAAGGCAGACATAAGAGAAAATGGTCCAACAGGAATTGAATTCGCATATACTGATGCTTATGGGAATTTATCTTCAACTCCTCCTGATCCAGATCAAAAACCAATAGTTATTAACGCAGAAGACATTCAAGTTAGCGTTCCTAAAACTTTAGAAGGCGATAAAGAAGCGTTTGATCCTATTAGAAAAGGAACTGTTTCATTTTTTGATTCATCTAAAGGATTCGGTTTTATTATCGATTCAGCAGATCAAGAAAAATATTTTACACACGTAAGTGGTATTATTGATGAAATTTCTGAAAATGACAAAGTAAGTTTCGAACTTGAAAAAGGGATGAAAGGAATGAATGCTGTAAAAGTTACTTTAGTTAAGTAG
>JAJPGM_01330 Cold-shock protein
ATGAATAAAGGAATAGTAAAATTTTTCAATGATACTAAAGGTTTTGGTTTTATCACTGAAGAAGGCGTAACAAAAGATCACTTTGTACACATTTCAGGATTAATCGATGAAATCAGAGAAGGTGACCAAGTTGAATTTGAATTAGAAGAAGGTAAAAAAGGACCAAATGCAGTGAACGTAAAAGTGATCTAA
>JAJPGM_01335 Cold-shock DEAD box protein A
ATGCCAAAACAATTTTCAGATTTAGGAATTAATAAACAATTACAACAGCGTTTAGTTGATTTAAAAATTACTCTTCCAACAGATGTACAAGAAAAAACGATACCTGTTATTCTAAATCAAAAAGAAGATGTTGTTGTTTTAGCAAAAACAGGAACAGGTAAAACTGCTGCTTTTGGATTGCCTTTATTACAACTTATCGATACCGAAAAAACAACGATACAAACCTTAATATTAGCTCCAACAAGAGAATTAGGTCAGCAGATTTATAATAATTTAGTTTCTTTTTCTACAAATAATGAAGTAAGTATTGCTTCTATATGTGGAGGTATTCCTATAAAACCTCAAATTGAGCGTTTAGCTACTACTACGCATATTGTAATTGCAACACCAGGTCGTTTAGTCGATTTAGTAAAGCGTGGAGCTATCAATATAAAAGAAATAAAGTATTTTGTTTTAGATGAAGCAGATGAAATGGTAAGTGCTTTAAAAGATGAGGTAGATACTATTATTAAAGGAATTCCAAAAAATAGAAGAACTTTATTATTCACGGCAACCATGTCTGGAGTTATAAAACAACTGGTTCAGAATTACATGTCTAAACACGTAGCGCATATCGAAGCTGATATGGCAACGGTTGGGCATCAAGGAATAGATCATCAGTATGTGGTGGTAAAACCTATTGAAAAATTAGAAGTATTACTTCATTTTTTAAACTCGAAAGAAGGACAACGTGGTATTATCTTCTGTAAAACGAAAGCTGCTGTTAATAAATTAGCTAAAAATTTAGCGATTAATAAATTTTCGTCAGGAGCAATTCACGGAAGTTTAACCCAAGGGATTCGTGATAGAATTATGGGACAATTTAGAGAAGGTTATATTGATATTTTAGTAGCTACAGATTTAGCTGCTCGTGGTATTGATGTAAAAGATGTTTCTTATGTTGTTAATTATCATCTACCTGATACTTATGATGCTTACGTACACAGAAGCGGAAGAACTGCAAGAGCAGGAGCAAAAGGACTTTCTTTAACTATCTTACAAGAAGATGAGGTTAAAGATATTGCTGATTTCGAAAAAGAATTAGGAATCGTTTTTAAACCATTTAAAAAGGCAGATGCTAAAAGCATTGAAGAAAATAACGGTTTAATTTGGGCTAAAAAAATATTCAAAACAAAGCCAAATAGAAATGTTTCTGAAGATTTTAAATCAAAAGTAAAAACTATTTTTCATCATTTAACAAAAGAGGAGTTAGTTGATAAAATTTTAGCAAATTACTTAGTAGAATCAAATACAGTAACTCCAAAAAAGGAAGTTAAGAAATAA
>JAJPGM_01340 PlsC domain-containing protein
ATGATATCAAAATTTATATTTACAAAAGTTTTAGGTTGGAAGTTTAATGGCGAATTTCCAAAAGAACTTAAAAAATATGTATTAATAGGTGCTCCACATACAAGTTGGCAAGATTTTATGGTTGGTTTGTTTTCAAAAAAAATTACAGGTACAAAACTTAACTTTGTAGGAAAAAAAGCACTATTTAAACCACCGTTTGGTTGGTTTTTTAAATCGCTAGGAGGTGCGCCAATCGATAGAAGTAAAAGTACTAATGTAGTTGAAGCAATTGTTAAAGTTTTTAATGAAAATGATGAGTTTAGATTAGCAATATCACCAGAAGGAACTAGGCAATTTGTTGATAAATGGAAAACAGGCTTTTATTACATCGCGCAAGGCGCAAATGTGCCTATTGTAATGCTTGGTTTCGATTTTGAAAATAAAGAAGTAAAACTTTCAAAACCTTTTTATCCTACAGGTGATATCAAAGAAGATTTTACGCATTTTTATCAATTTTATAAAAATATTAAAGGAGCAAAGCCTGAATTATTTAATAATCAATCTTTTTTATAA
>JAJPGM_01345 hypothetical protein
ATGAATACATCTATTTTAATCGCCTCAAGCACTTTGCTTTTTGGTTTTATTATCGGAAACCTTTTATCTAAATTAAAGGCCAAACAATTAACAACTGATTTAGAAAAGGAATTAACTGGCTTAAAAATTAATATTTCAAACTTAGAAACTCATAAAGAAGATATTCAAAACCATTTAAATGAGGCTGTAAAAGAAAAGGAAATTGTTAGTACTCAACTGGTCATTAAAAAGGAAGAACTAAAAAATTTTCAACTAAAATTTAATGAGAATAAAGAAGAAGTGACAAAGCTACAGGATAAATTTACTAAAGAATTTGAAAATTTAGCAAATAAAATATTAGAAGAAAAATCAACTAAATTTACTGCTCAAAATAAAGAAAATATCGACAATATATTAAACCCTCTTCATTTAAAAAAATTAAAACTTTTGAAGATAAAGTAG
>JAJPGM_01350 DNA recombination protein RmuC
ATGAATTTACAGATGAGTAAAGAAACCATTAATTTAACAAAGGCTTTAAAAGGTGATAATAAAATTCAAGGAAATTGGGGGGAATTAGTTTTAGAGCGTGTTCTAGAGAAATCCGGTCTAGAAAAAGGTAGTGAATATTTCGTACAACAATCATTTATAAATGATGAAGGAAAAAGAGTATTACCTGATGTTGTTATTCATTTACCGAATAATAAAAAGATGATTATCGATTCAAAAGTATCGCTTAAAGCTTATGAAGAATTTGTAAATACAGAAGATGATGATATTCGAAAAAAGCAATTCTTAAAACAGCATATTAATTCTTTAAGTCGTCATGTAGAGCAATTGTCCGAAAAAAAATATGAAGATATCTATAAAGTTGAATCTCCTGACTTCGTGTTACTTTTTATCCCTATAGAACCTGCATTTGCAATAGCTTTAAATCAAGATAATTCACTATATAATAAAGCTTTTGAAAAAAACATTGTTATTGTTACTCCTACAACATTATTAGCTACTTTACGTACTATTGATACTATGTGGAATAATGAAAAACAGCAACAATATGCTTTAGAAATAGCTAGGCAAGCAGGTGCTTTGTATGATAAATTTTACGGATTATTACAAGATTTAATAGGTATTGGTAAAAAAATAGATGCTGCAAAAGGAGATTATAATAGCGCCGTGAATAAATTAGTAGATGGTACAGGTAATCTTATCAATCGTATTGAAAAAATAAAGAAAATGGGAGTGAAAACTAAAAAATCATTACCTGATAGTATTTTAAATAGAGCGCAGGCAAAAATTTAA
>JAJPGM_01355 Na(+)/H(+) antiporter NhaP
ATGAATGATATTTACATAATTTCAACTGTGCTAATTTTTTTATCCGCAATATTCGGATATATAAATGTTCGCTTTTTAAAGTTACCAAATACAATTGGTTTAATGATTTTAACCATCTTATTTACCTTAGCTGTTCTTTTACTTAGCACTATAGATCCAACATTATTAAACTTTGAGAAATCGATTATTTCTCAAATCGATTTTAAAACCTTATTATTAGATGAAATGCTAAGTTTCTTGCTATTTGCGGGAGCATTACACACTAATTTTGATCAACTTAAAATACAGCGTTGGCCAATATTGTTATTTTCAACATTAGGAGTATTAACCTCAACTTTTTTAGTAGGTATTGTTATGTTTTTTGCACTACAACTTATTAGTTTAGACGTTAGCTTTATCAATTGCTTGTTGTTTGGAGCATTAATCTCACCAACCGACCCAATTGCTGTGTTAGGTATTCTTAAAAAAGCAGGAGTTCCTAAAAAATTAGAAACTAAAATTGTTGGAGAATCTCTTTTTAACGATGGTGTAGGTGTTGTTATCTTTTTAACTATTTTTAAAATTGCAGAATCAGATACAGCAAACGTAAGTACAATTGACGTATTACAGCTTTTCGGACAAGAAGTAATAGGAGGTATTGGTATTGGATTAATTTTAGGTTGGGTTACATATCGCTTGTTAAAATCTATTGATGATTTTGATATTGAAGTAATCATCACTTTAGCAACCGTAATGGGAGGAACAGTATTATGTCACAAATTTCATTTATCAGCTCCTTTAGCGATGGTTACTGCAGGTTTAATAGTAGGAAACGATACAGTAAGAGCTAATTCTATGTCTGAAACTACAGAGAAGTATGTCGATAAGTTTTGGGAATTACTAGATATCTTATTAAACGCCATTTTATTTGTATTGATAGGAATGGAAATGTTAGTGTTAGTAATAGAAGGGAGATTTGTTTTAGCAGGTTTATTAGCAATTCCTATCTGTTTAATATGCCGTTATATTTCTTTGTTTGTGCCGATAAAAATCTTTGAAAAAAAATTAGATTTCGTGAAAAACACCGATGTAATTATGACATGGGGAGGTTTGAGAGGCGGAATATCAATAGCTTTAGCTTTAGGATTATCTGTAAGTATGGAAAGAGATTTATTTCTAGTAATTACTTATATTGTAGTTGTATTTTCTATTATAGCACAAGGTTTAACAGTTGATAAATTAGTAAAACGGTTAAAAGAATAA
>JAJPGM_01360 Serine hydroxymethyltransferase
TTGGATAATTATTTAACAAAAGATAAGATGCAAAAAGATCATCAAATATTTGATTTAATTCAAGAAGAAAAAGAACGTCAGCTAAATGGTTTAGAATTGATTGCTTCTGAAAACTTTGTAAGCGAACAAGTAATGGAAGCTCAAGGTTCTATTTTAACAAACAAATACGCCGAAGGATACCCTGGTAAACGTTATTACGGTGGGTGTGAAGTTGTAGATGTTGTAGAGCAAATAGCAATTGACAGAGCTAAAGAATTATTTGGAGCTGAATACGTAAATGTTCAACCACATTCAGGTTCACAAGCTAATACGGCAGTTTTTGCGGCATGTTTAAACCCTGGAGATACTATTTTAGGTTTTGACTTGTCTCACGGAGGACACTTAACACACGGATCACCTGTAAATTTTTCAGGAAAATTATATAATCCTGTTTTTTACGGAGTAGATAAAGAAACTGGTCAAATTGATTATAATCATTTAGAACAACAAGCTAAAGAACATAAGCCAAAATTAATAATCGCAGGAGCTTCGGCATATTCTCGTGATATGGATTTTGCAAAGTTTAGAGAAATTGCTGATAGTGTTGGTGCTATTTTAATGGCAGATATTTCTCATCCAGCAGGTTTAATTGCTAAAGGAATTTTATCTGACCCAATACCTCATTGTCATATTGTAACGACAACTACTCATAAAACATTACGTGGACCACGTGGTGGAATTATTATGATTGGTAAAGATTTTGAAAATCCTTTTGGATTAAAATTAAAATCAGGAAAGTTAAAGAAAATGTCAACATTGATAAATTCTTCAGTTTTTCCAGGAAATCAAGGTGGACCTTTAGAACACGTTATTGCTGCTAAAGCTGTTGCTTTTGGTGAAGCTTTAACTGATGAGTTTTTAGAATACCAAATTCAAGTAAAAGAAAACGCACAAGCAATGGCGAAAGCTTTTGTAGCAAAAGGATACAATATTATTTCTGGAGGAACAGACAATCACTGTATGTTAATCGATTTAAGAAATAAAGATATTACTGGTAAAGATGCTGAAATAGCATTAGGAAAAGCAGATATTACTGTAAACAAGAACATGGTTCCTTTTGATACTCAAAGTCCATTTGTAACTTCAGGTATCCGTATTGGTACTTCTGCAATTACTACTCGTGGTTTACAGGAAGAGGATATGCAAGTAGTTGTTGATTTAATTGATGCAGCTATTCAAAATGCGACAAACGAAGAAAAACTTAGTGAAATTAGTGAAGATGTTCATAATTTAATGCAACACCGTAGACTATTTATAATGTAA
>JAJPGM_01365 Fumarylacetoacetase
ATGAAAATAACAGCAAATAATCCGAATAGAAAATCTTGGCTAACTGTTAATAAAAAATCAGATTTTCCTATTCAAAACATTCCTTTCGGAGTATTTATAACGAAAGATGATATTATTACTATTGGTACTAGAATTGGTGATTTTGCTATCGATTTAGGTGCCTTACATCAATTAGGGTATTTTGAAGATATTCCTTTAACTGATGATATCTTCTTACAAGATACTTTAAATGATTTTATTGCTGATGGACGTAAAACTTGGCGTTTAGTTCGTAATAAAATTGCTGAAATCTTTGATGTAACTAATGGTAAATTACGTGATAATGCAGAACATAAGTATCAAGTAATTTTTAGAATGGAAGATGTTGAAATGCAACTTCCTGTAGCAGTTGGTGATTATACCGATTTTTACGCAAGCAAAGAGCGTGCTACAAATGTTGGTTCTTTATTTCGTGACCCTGAAAATGCCTTATTACCTAATTGGTTACATATTCCTATTGGTTATCATGGTAGAAGTTCTTCTATTATCCCTTCAGGTACACCTGTTCGTCGTCCTGTTGGGCAACAAAAACCTAATGAAGGAGAAACAAAACCCAATTTTGGAGCTTCAAAATTATTAGATTTTGAATTAGAAATGGCATTTATAACTACCGTTGCAAACGATTTAGGAGACAGAATTCCTATTGAAGATGCTGATGAATATATTTTTGGATTGGTTTTGTTTAATGATTGGTCTGCTCGTGATATACAGGCTTGGGAATATGTGCCTTTAGGTCCATTTTTAGGAAAGAGCTTTGCTTCTACTATTTCTCCTTGGATTGTAACTTTAGATGCTTTGCAACCTTTTAGAGTTGATAACCCAAAGCAAGTACATGAGCCTTTACCTTATCTGAAAAAAGAAGGAAAAGATAGTTTTGATATTAATTTACAAATGGCGATTCAACCAGAGGGAAAAGAAGAAACTGTTGTTTGTAATTCAAACTTTAAATATATGTATTGGACTATGGCACAACAATTAGCACATCACACTATAAATGGATGTCCTATAAACGCTGGTGATATGATGGGGTCTGGAACCATTTCAGGACCTACTAAAGATAGTTTTGGTTCTATGTTAGAATTAACTTGGAGAGGTCAAAACCCATTAAAATTAAATGACGGTTCTGAGCGTAAATTTATCAACGATCATGATACTGTTATTATGCGTGGATACTCTGAAAATGATGAGGTTCGTATTGGTTTTGGAGAATGTACAGGTAAAGTTTTACCAGCTATTGAATTTTAA
>JAJPGM_01370 DEAD/DEAH box helicase
TTGAGCAACGAAAACACACCTACACAAGAAACCAAAGGAAAAAATTTATACGATTATCAGAAAGAAGCATTGTTTAAAATATTTAAATGTTTTGAGAATGCTCCTGAAAATTTTCACTTATTATACCAATTACCAACAGGTGGAGGTAAAACAGTGATTTTTTCAGAAATTACACGTCAGTTTATTAAACATTATCAAAAAAAGGTATTGATAATGACGCATCGTATTGAGTTATGTAAGCAAACTGCAAAGATGCTTGGAGAATTTGGTGTAGAGAATAAAATTATCGATAGTAAAGCTGATTTAGAAGATCAAGACAAATACGATTGTTTCGTTGCAATGGTAGAGACTTTAAACAATCGTTTAAATGACGAGATGTTAGATATTTCTGATGTAGGTTTAGTTATTATTGATGAAGCACATTATAATTCATTTACGAAATTGTTTAAGTTTTTTGATAAATCGTTTGTACTTGGTGTAACAGCAACACCGTTAAGTTCGAATATCAAATTACCAATGAAAGACAATTATGATGATTTAATTGCAGGTGAAAGTATTGGTACCTTAATACAAAACGAATATTTAGCAAGAGCAAATGTATTCTCATATAATGTTGGTTTAACATCTTTAGAAATAGGAGCAAACGGAGATTACACCGTAAAATCATCAGAAGATTTATATACAAATACAGATATGTTATCGAAGCTTCTACAAGCTTACGAAGAACGTGCTAAAGGAACAAAAACATTGATTTTTAATAACGGGATTAACACATCGTTACACGTGTACGATACTTTTAAAAGGGGAGGTTACCCTATTGCGCATTTAGATAACACGAATACTAAAAAAGAACGTGATGCTATTTTGAAATGGTTTCATGAAACACCAGACGCAATTATTACCTCTGTAAGTATTTTAACAACTGGTTTTGACGAACCTTCAGTAAAATCAATTATTTTAAATAGAGCAACAAAATCATTAACTCTTTATTATCAAATGATTGGTAGAGGGTCTCGTATTTTTAAAGGAAAAAATGATTTTAATGTAATTGATTTAGGAAATAACTTTCATCGTTTTGGACCTTGGGGTGCTGATTTAGATTGGCATAAAATGTTTAGAGCTCCTAATTTTTATTTAGATAATTTATTATCTGATGAGGAAATTGAAAATGAATTTAGATATGAGTTACCAGCTAACGTTAGAGAAGAGTTTTCAAAATCTGAAGATTTATACTTTGATGTAAAAAAGGTTTATATCGAAACGATTCAGGCAGGACAATCTTCAAAAAAAGTTTTAGAAAAGTCAATAGACCATCATGCTAAAATTTGTGTAGAAAATAGTGAAGATGTTTTTGATGCTTTAATCTTAGCGAAAAAACTAGGAGGAGAAATTGATGATAGAATACATCGATATTCTAAATGTATCTGTAAAAGTACTCATAATTTTATTGATTGGTTACAAGATGATTATAGAAAGAAGTTAAATTCTCATTTACGTTCAAATTTTGATGAGATATATGAAGATATTTTTGGTCATCCGCCACCAGAAGAAGAGGAAGAAGACGAAGAATAA
>JAJPGM_01375 Cytosolic protein
ATGAGTATATTAAACACATTATTTGGAAATAATAAAGAAACTAAAAAAGAAAAAATTTCTTTTTTAAATTGGATTCCATTAACCTCATTAGAGCAGTTAGAAGAAATAAAAAATCAATCAAATGAAGAACCTATTGCTATTTTTAAACATTCAACACGATGTAGTATTAGTAGTGTAGCAATTAATCGATTTGAAAAATCTTTTGATGAATCATTACAAGATTTTAAAGTCTATTATCTTGATTTGATTTCTTATAGAGAAGTTTCTAATGAAGTAGGATACAAATTTCAAGTAGTACATCAATCACCTCAGCTCTTAATTATTCAAAAAGAAGTAGCAATAGCACATGCTTCTCATTACGAAATTGCTGAAATTGATTTAAGAAAATTCTAA
>JAJPGM_01380 Chaperone protein ClpB
ATGAATTTCAACAATTATACAACAAAATCACAAGAAACCATACAGCAGGCGCAACAGTTAGCGCAATCTTATGGAAATCAACAAATAGAAAATGAGCATATTTTTAAAGCATTATTTACTGTTGATGAAAATGTGTTACCATTTATATTAAAGAAACTAAATATTAATATTAGTATTTTAGAACAGATTCTAGAAAAGCAATTAGAAAGCTTTCCTAAGGTTTCTGGAGCGGAATTAATGCTTTCTCGTGAAACGAATAAAACATTAAACGAAGCGTCTATTATCGCTAAAAAAATGACCGATGAATATGTTTCTATTGAGCATTTAATTTTAGCTATTTTTAAATCAAAAAGTCAGATAACTCAAGTTTTAAAAGATCAAGGTGTTACTGAAAAAAGCTTAACAGCAACCATTGATGAATTACGAAAAGGTGAACGTGTTACTTCTCAAAGCGCTGAAGAAACTTATAATTCATTAAATAAATATGCTAATAATCTAAATAAATTAGCCCAAGACGGAAAATTAGATCCTGTAATTGGTAGAGATGAAGAAATCCGCAGATTATTACAGATTTTATCTAGAAGAACAAAAAACAATCCCCTATTAGTTGGGGAACCAGGAACAGGTAAAACAGCTATTGCCGAAGGATTAGCACACAGAATTATTAGAGGTGATGTTCCTGAAAACTTAAAGAGTAAAATAATTTACTCTTTAGATATGGGAGCTTTAATAGCTGGAGCTAAATTTAAAGGAGAGTTTGAAGAGCGTTTAAAATCCGTAGTAAAAGAGGTTACCTCATCAGATGGAGATATTGTTTTGTTTATCGATGAAATACATACTTTAGTTGGCGCTGGTGGCGGTGATGGAGCTATGGATGCGGCTAATATTTTAAAACCTGCTTTGGCGCGTGGTGAATTACGAGCAATTGGAGCTACTACTTTAGACGAGTATCAAAAGTATTTTGAAAAAGACAAAGCTTTAGAGCGTCGTTTTCAAAAGGTAATTGTTGATGAACCAGATACTGAAAGCGCTATCTCTATTTTACGAGGAATTAAAGATAAATACGAAGCACATCATAAAGTTCGTATTAAAGATGAAGCAATTATTGGCGCAGTAGAATTATCGCAACGTTATATTACCAATCGTTTTTTACCTGATAAAGCTATTGATTTAATGGATGAGGCAGCTTCTAAATTACGTATGGAAATGAATTCTAAACCAGAAAATTTAGATATTCTTGATCGTAAAATAATGCAATTAGAAATTGAAATTGAAGCTATAAAACGTGAAAATGATACCATTAAATTAAAATCATTAAATGAAGATGTTGCTAATCTTAAAGAAGAACGTAATGAAATAAGTGCGAAATGGTTATCAGAAAAAGCCGTTGTAGATGCTGTTCAGCAATTAAAAACAGATATTGAAAATTATTCAATTGAAGCTGATAAAGCCGAACGCAATGGTGATTACGGTAAAGTAGCAGAATTAAGATATGGTAAAATAAAAGAAGCTCAAAAATTATTAGAAGTTCAACAAGAAGCTTTAGAGAATCAAAGTGAAAATTCTTTAATTAAAGAAGAAGTTACTTATGATGATATTGCCGAAGTTGTAGCGAAATGGACTGGAGTTCCTGTAACTAAAATGATTCAATCAGAACGTGAAAAATTATTAAAACTAGAAGATGAATTACACAAACGTGTTGTAGGACAAGAAGAAGCAATTGTAGCGGTTTCTGATGCTGTACGTCGTTCAAGAGCAGGTTTGCAAAACCCGAATAAACCTTTAGGAAGTTTCTTGTTTTTAGGAACTACAGGTGTCGGTAAAACAGAATTAGCAAAAGCATTAGCCGATTATTTATTTGATGATGAAAATGCGATGACTCGTATTGATATGAGTGAATATCAAGAGCGTCATTCAGTGAGTAGATTAGTCGGAGCACCTCCTGGCTATGTTGGTTATGATGAAGGTGGACAATTAACAGAAGCAGTTCGTAGAAAGCCCTACTCTGTTGTTTTGTTAGATGAAATTGAAAAAGCACACCCTGATACATTTAATGTTTTACTACAAGTTTTAGATGAAGGACGTTTAACTGATAATAAAGGACGTGTTGCTGATTTTAAAAATACTATCATTATTATGACCTCAAATATGGGTAGTCATTTAATTCAAGAGAAATTTGAAGGTTTTGATATTTTAAAAGATGATGTTGATGCAACAATGGAACTTGCTAAAACGGAAGTTTTAGGATTATTAAAACAAACCGTACGCCCTGAGTTTATAAATAGAATTGATGATATTATCTTGTTTACTCCTTTATCAGAAAAAGATATCGAACAAATTGTAAGAATACAATTGAATAGTATTAAAAAGATGATTGCTGAACAACATATAATTTTAAATGCTACGAATGAAGCTATCACCTATTTAGCTAAAAAAGGATATCAACCTGAATTTGGAGCAAGACCTGTAAAACGTGTTATTCAAAAAGAAGTATTAAATCAATTATCAAAAGAAATATTATCAGGTGCTGTAACTACAGATAGTAATATTTTATTAGATGTTTTTGATGAGGTATTAGTTTTTAGAAATCAATCAGATAGTAATATTGGTAATAATAATTAA
>JAJPGM_01385 SsrA-binding protein
GTGTTTTTAAAACACCGCCTTTTTTTGTTATATATTTGCATTATTATGCAAAAAAAGATTAACATACAGAATAAAAAAGCTCGTTTCGAATACGAGATACTAGATAAGTACACTGCCGGAATTCAACTTACTGGTACTGAAATTAAATCAATAAGACTTGGTAAAGCTAGAATAACTGAAAGTTTTTGTGAGTTTAATGAGCAAGGAGAACTTTTTGTTATCAATATGTATATTGAAGAATATTCTTTTGGTAATAACTTTAATCATAAAACAACTAGTGAACGCCGTTTATTACTGAATAAAAAAGAGTTAAGAAAACTAGAACGAGAAGTTGAAGCTAAAGGAAATACTATCGTGCCTCTTAAATTGTTTCTAAATGACAATGGTTGGGCAAAATTAGATATCGCTTTAGGGAAAGGAAAAAAGAATCACGATAAGCGTCAAACAATGAAAGATAGAGATAATAAAAAAGACTTAGCTCGTATAAAAAAGGATTTTAATTAA
>JAJPGM_01390 hypothetical protein
ATGATGATTAGTACATTACTTAAGGTTATTCGCTGGAAAATGCTTTTATACTTAGGGTTTGTGTTTTTTTTATTTAAATATTCTTTTTTATACGGTTATGGATTTAAAACAATACTTTCTTTTTTTGATTTAGCTATTTTAACAATAGCTATACTCCTATTTATTTCGTCTAATTATTTAGTGGTTTTTTATTCAGAAAAGCAACAATCAATAACAAATAATTTTTTTCTACCATACGCTAAAAAATACGCTATTATTTTTGGGGTATTAGGTCTTTTATTAAGTACCTTTTTATCTTTTAAAATTCAAAAACCAATTTATAGTTTACTGTTTATTATTTGTTTTTCTATTATACTTATATATTCTAAGAAAATTGTAGGAAAAACATTTATGAGTAATATATTAAGGCCTTTTTTAAGGTCTTTTCTTATATTATTTGTTTGTTGGTTTGATTCTCCTGTAGATATAACCTCATCATCAGATCTTGATTTATTTATTAAAATACAGGTAATTATTTCGTTATATGTAATTACATCTTTTTTAGCTAATATTATTCAAGAAGTAATTATAGATATAAAAAATGTCAATCACGATAATAAAAACAATAACAAAACCTTACCTATTTTATTAGGTAGAAATAGAGCTAAAAAAACAGCCATAATAATCAGTACTATTATTTGTTTTATTTCTTTTTCAATCACTTTTTTATACGTGAATAATGTTTCTATACGTTATTTAGTCATATTTTTTGGCACAGTTCCGAATTTAGTTTTTATTTACTATTTAATGAATGCTTCAAGTTCTGATGATTACAAAACATTATCTAAAATATTTAAGATTGTTTTTTTTATCGCTTTTATAACAATACCCATAATCTCTTATTACCTTAAACATGTTATCAAATAA
>JAJPGM_01395 dTTP/UTP pyrophosphatase
ATGTTATCAAATAAATTATCAAACTACAACATTATTTTAGCGTCAAATTCACCTAGAAGACAAGAATTAATAAAAGACTTAGACGTACCTTTTACCATTAAAACAAAAGAAGTTGAAGAAATTTATCCCGAAAACTTAAAAGCTTCGGAAATTACTGATTTTCTTTCTGATTTAAAATCAAAGCCTTTTGAAGATGAATTAACAGAAAAAGATTTATTAATTACTTCGGATACCATTGTTTGGCACAATAATAAGGCACTTGGTAAACCTAAAAATTACGATGAAGCATTTGAAATGCTTAAAAGCTTATCAGATAATACACATCAAGTTATTACTTCTATCTGTATATCAAACAAAAATTTTAAAAATATATTTAACGATACCACTACAGTTACCTTTAAAAAATTAACTGATGATGAGGTTCATTATTATATAAAAAATTACCAACCTTTTGATAAAGCGGGTGCTTATGGCATTCAAGAATGGATAGGTAAAATAGCAATTACTAAAATTGAAGGGAGTTATTTTAATGTAATGGGCTTTCCTATTCATAAACTTTACAAAGAATTAATAAATTTGTAG
>JAJPGM_01400 Transketolase, C-terminal subunit
ATGAAAAAATACACTTATACTGAAAAAAAAGATACCCGATCTGGGTTTGGTGATGGTTTAACTCAATTAGGAAAGACAAATCCTAATGTAGTTGCCTTATGCGCAGATTTAACTGGGTCTTTAAAAATGGGAGATTTCAAAAATAATCATCCAGAACGTTTCTTTCAAATAGGAATTGCTGAAGCTAACATGATTGGTATTGCTGCTGGTTTAACTATTGGAGGTAAAATTCCATTTACAGGAACATTTGCAAACTTCTCAACAGGTCGTGTTTATGATCAAATTCGTCAATCTGTAGCGTATTCAGATAAAAACGTGAAAATTTGTGCTTCACACGCAGGATTAACATTAGGTGAAGATGGTGCTACGCATCAAATTTTAGAAGATATTGGGTTAATGAAAATGTTACCTGGTATGACAGTAATTAATACTTGTGATTACAGTCAAACAAAAGCAGCAACTATTGCTATTGCTGAACACGAAGGCCCTGTATATTTACGTTTTGGTAGACCTAAAGTACCTGTTTTTATGACTGATGAGCCTTTTATCATTGGAAAAGGTATTAAAATGACTGAAGGAACTGATGTAACTATTGTTGCTACAGGTCATTTAGTTTGGGAATCATTACAAGCTGCTGAGCAATTAGAAGCAAAAGGAATTTCTGCTGAAGTAATTAATATTCATACAATTAAGCCTTTAGATGAAGAAATTATTTTAAAATCTGTAGCAAAAACAGGATGTATTGTTACTGCTGAAGAGCATAACAAATACGGAGGTTTAGGTGAAAGCGTTGCTCGTTGTTTAGCAACTAACACGCCTACTCCACAAGAATTTGTTGCTGTAGATGATAGTTTTGGTGAATCTGCAACTCCTGATCAATTAATGGAGAAATACGGTTTAAATGATGCAGCTATCGTTAAAGCTGTAGGAAAAGTTATTTCTAGAAAATAA
>JAJPGM_01405 OMP-b-brl-2 domain-containing protein
ATGAAAAAAATTATTTTAATGACATTTCTTCTTATAGGAGGAATTCAATTATCTAAAGCTCAAGTAAATTACGGTATAAAAGCTGGGGTTAATTATAATTCAAATTCTTTTTCAGATGTAAAAAATGATGTCCTTTCAGGAGGAGAAAGTAAAACTGGTTTTCATGCTGGTGTTTGGTTACGAGGAAAAATACCAATATTAGGTATGTATATTCAGCCAGAATTAGTGTACACGCAATTAAATAGCGATGTAATTTTTAAGCCAAATACATCATCTGTAACTGTAAAAACATCATACACCTTAAATAAAATTGATGTTCCTGTATTATTAGGTAAGAAAATTTTTAAATTTGGACGTGTTTTTGCAGGACCATCTTTTCAATATATTATTGATGGAGATTTTGGAACAGATGAAATTAAAGATGTAGAAGCAGATGGTTTTTCAATGGGAATACAATTAGGTGCTGGTGTTGATTTAGGTAAATTTGGTATTGATGTACGTTGGGAAAGAGCATTTTCTGATACCGAAAGCAGTTTACTTAATAAAACAGATGCTAGTGAAGTAAGTTTTGATACAAGAATAAATCAAATAATTGTAGGTCTATCTTATAAGTTCTAA
>JAJPGM_01410 Peptidylprolyl isomerase
ATGATAAAATTTAAACATCTTTTTTATTTCGTATTGGTAAGTATTTTTTTGTACTCATGTAGTTCAAATAATAATACAAATATTCCTAATTTCGATCATGAAGCACAGGCTGTAAAAGACAAAGATACTATTGTTAAGTTTTTAAAATCTCATTATTATAAAGATGATGTTGATTCAATTAAGCCTTTAATTACAGGTAAAACAGCTTTGTTTACAGATAATAGATTAAAAATGCAGACTGTAAATGAATATGATTTAGATTATACATATTATTACTTTGTGAAAAAACAAGGAATATCAGCTAAAAAACAAACGACTGTTGTTGATTCTGTTTTCACAACTTATAGACTAAGCTCTTTTGTTGATTCTGATGAATTAGTTAAAGAAAGTGATTTAGAAACTCCAACTTGGTTTAATGGTGATTACACAAGATTAATTAGAGGTTGGCTATATGGATTTTCACATTTTAAAGGAGGTACTTTAAAAACAAATGATGATGGAACTCCTATTAATGGTCCTGTTTCTTACAATAATATTGGAGAAGGTTTTTTCTTACTTCCTTCTGGTTTAGCATATAGAAATAATGCTGGATTAACTAATAAAAACTTATTATATATTATTAATTTACATGATATCGTAGAAGATACAGATCATGATTTAGATAATGTTCCTTCTATATTGGAAGATGTTGATGGCGACGGTAAACCATGGAATGATGATACTGATAGTAATCAAGTAGTAAATTATCTTGATAATGATGATGATGGAGATAGTAAATTAACAAAGAATGAAGTTGATAAAGAAGGTGGAAATCCACTTAATAACTTTAGCGACCCTAATAAACCATCTACTCCAGATTTTTTAAATAGAGATATTTACAAGTAA
>JAJPGM_01415 Heat shock protein 15
ATGAGAATCGACAAATATTTGTGGTGCATCCGCTTATTTAAAACACGAAGTATCGCTACAGATACTTGTAAAAAAGGACATATAAAAATTAATGGTATCAAATTAAAACCATCTAAAGAGATCTTTGGAAATGAAGAGATAACAATTCGAAAAGATCAAATAAATTATAAAATAAAAATATTAGATATACCTCCTAGCCGTGTTGGCGCTAAATTAGTTGATTTATACAGAAAAGATTTAACTCCGAAAGAAGAGTTTGATAAAACAGCTTTATTAAAATATTCAAAAGATTATTACAGAAAAAAAGGCGCAGGAAGACCTACCAAAAAAGATAGACGAGATATTGATGATTATGGTGTCGATTCTGAAGAAAATGACATTAATTTGTAA
>JAJPGM_01420 Phosphoribosyltransferase
ATGAACGTATCAGATTCTATTATATTAAACAATTTACAAGTTGAACAAAAAATTCGTCGTATTGCTTTTCAAATTTACGAGAGCAATAGCAACGAAAAAGAAATTGTAATTGCAGGAATTGCCAATAATGGTTATTTATTTGCTGAAAAAATACACAAAGTATTATTAGAGATATCTCCTTTAAAAATTGAACTTTGTAAGGTTTTTATTGATAAAAAAAAGCCCAGAAAACCTATTACAACTTCTTTAACTATTCCTGAATACGAAAATAAGTCGTTAGTTTTAATTGATGATGTTTTAAGCTCAGGAACTACCTTAATATATGCTATAAAGCATTTTTTAGATGTTCCGTTAAAACGATTTAAAACAGCTGTGCTAGTAAATAGAAACCACAAGAAATACCCTGTAAAAGCAGATTTTAAAGGGATTTCCCTTTCTACATCAACCAAAGAACACGTTGTTGTTGAGTTTGATAATGATGAAACAGTGGTATATCTAACCTAA
>JAJPGM_01425 Shikimate kinase
ATGAAAACAGTATTAATAGGATATATGGGGAGTGGTAAGTCTACCATTGGTAGGTTGTTAGCTAAAAAAAATAATTTTTCTTTTATTGATTTAGATGATTATATCGAAGAAAAAGAAAATATGACCGTATCTGAAATTTTCGAAAATAAAGGAGAAATTTATTTTCGAAAACAAGAACATCATTATTTAAAAGAGATACTTGCATTAAAACAAGATGTAATTTTATCTTTAGGAGGCGGTACACCTTGTTATGCAGGAAATATGGATATCATAATAGCTGAAGATGATACAGATACTGTTTATTTAAAAACAAGTATCGATACAATTGTACAGCGATTAATGAATGAAAAAAGCCAAAGACCTTTAGTAGCTCGATTAGAAAAAGGTGATTTACATGAGTTTATAGCTAAACATTTATTTGAGCGAAGTCATTTTTATAATCAAGCAAATCATAAATTAACCGTTGACGCTAAAAAAGTAACTGAAATTGTTACAGAATTAGCGCTTTTATTAGGTTAG
>JAJPGM_01430 tRNA-Lys
GACCTGGTAGCTCAGTTGGTAGAGCATCTCCCTTTTAAGGAGAGGGTCCTGGGTTCGAGCCCCAGCCCGGTCA
>JAJPGM_01435 tRNA-Leu
GCACGTATGGCGGAATTGGTAGACGCGCAGGCTTGAGGGGCTTGTATTCGTAAGAATGTGCAAGTTCGACTCTTGTTACGTGCA
>JAJPGM_01440 Carboxypeptidase-like regulatory domain-containing protein
TTGAGCGCTGCACATATTTTAAATTTAAACGCAGTTACTGGTACTATTACTAATGAAAAAGGACTTTTTGAATTGACATCAAAAGCAAATGATACTGTTTTAGTTTCTTTTTTAGGATTCTCTTCTATTAAGCTAAAAGTGACAAACGACCTTTTAAAAGGAAATGAAGTAGTAATATCATTAAGAGAAAAACCTGAAGATGTTAAAGAAGTTGTTATAAAATCAACAGATTTAATTGGTGTTTTAGAAGTTGATGTTAAACAAGTTCCTCAAGATAGATTTACAAGGATTCATATTAACGGATTGCCACAAACTTACGAAATCGGAAAGCCTCAAAAAATATCATCACCTATTGCCAAATTACTAAATCCTGTTGATTTGGTATATAACCTCTTCGGAAGAAAGCCTAAGCAACTTAAAAAAATCAAAAAACTTAAAAATAATGATGATTTACGTAAGATGTTAGCAGGTAAGTTTGATAGAGAAGTAATGATGGAATACCTAGAAATGGACAGGCAAGAACTGAATAAATTACTAATAGATTGTGAATATTCAGATTATTTTATAAAAAAAGCAAGCGATTTACAAATAATTGAAGCAGTATTAAATTGCTACGAAAATCATAAAGCTATTAAAAAAGGTAAAATTGAAATAAACCGAATACCTGATACTAGAAATTAA
>JAJPGM_01445 Phosphoribosylformylglycinamidine synthase
ATGATTCATTTCTTTGGAAACGTTAGCAGTAAAATATTTACTGTTCAAACAACAAAAGAATTATCTACAGAAACTATTTCAAAACTTACCTGGTTATTTGGGGAGCAACCTAAAATAAATGAGACATCTTTAGAACTCTCGTTTGTTGGTCCAAGAGCTGCAATGATTACTCCTTGGAGTACCAATGCCGTAGAAATAACACAAAATATGGGTATTTCTGATATTATCAGAATAGAAGAATTTGACGTTGTTTCAGCCGATTATTCTGATTTTGACCCGATGATTTCTCAAAAATACGATGGTTTAAATCAAGATAGTTTTACGATTGATATTCAACCAGAACCAATTTTAAATATTGAAGACATTGCGGCTTACAATGAAAAAGAAGGTTTAGCTTTAAGTTCAGAAGAAGTTGAGTATTTAGAAGGAGTAGCAACAAAAATAGGAAGAAAATTAACAGATTCTGAGGTTTTTGGTTTTAGCCAAGTAAATTCAGAACACTGTCGTCATAAAATATTTAACGGAACTTTTGTTATTGATGGTGAAGAGATGCCAACATCTTTATTCAAATTGATAAAAGAAACATCTAAACAATTCCCTAACGATATTGTTTCAGCATATAAAGATAATGTTGCTTTTATAAAAGGACCTAAAGTAACTCAGTTTGCTCCTAAAACAGCAGATAAACCTGACTTTTATGAAACTAAAGAGTTTGAATCTGTAATTTCATTAAAAGCAGAGACTCACAACTTCCCTACTACTGTAGAGCCTTTTAACGGAGCTGCAACAGGTTCAGGAGGAGAAATTAGAGATAGACTTGCTGGTGGAAAAGGTTCTTTACCTTTAGCAGGAACAGCAGTTTATATGACTTCTTATTCTCGTTTAGAAGCTTCTATCGATTCAGTTAAAAATACAAGATTTTGGGAAAATAAATTTGAAGCTAGAGATTGGTTATACCAAACTCCGATGGATATTTTAATAAAAGCATCTAATGGAGCTTCTGATTTTGGAAATAAATTTGGTCAGCCGTTAATTACAGGTTCTGTATTAACTTTTGAACACGAAGAAAACACTGCTTCAAGTGATGCAAAACCTAGAAAATTAGGGTTTGATAAAGTAATAATGCAAGCTGGTGGTATTGGATACGGTAAAGCTGAGCAAGCATTAAAAGATACACCTAAAGAAGGAGATAAAATTGTAATTCTTGGTGGTGAAAATTATAGAATTGGTATGGGTGGTGCTGCGGTTTCATCTGCAGATACTGGTGAATTTGCTTCAGGAATTGAATTAAATGCTGTACAGCGTTCTAATCCTGAAATGCAAAAGCGTGCTGCTAATGCGGTTCGTGGTATGGTAGAAAGCGATGAAAACTTTATCGTTTCTATTCACGATCACGGTGCTGGTGGACATTTAAACTGTTTATCAGAATTAGTTGAAGATACTGGAGGTAAAATCAATTTAGATAACTTACCTGTTGGAGATCCTACTTTATCAGCAAAAGAAATTATCGGAAACGAATCTCAAGAAAGAATGGGATTAGTTATCGCTGAAAAACATATTGATACTTTACAAAAAATTGCTGAACGTGAGCGTTCTCCAATATATACTGTTGGTGATGTTACTGGTGATAATCGTTTTACTTTTGAATCTGAAACTAAAGGTGATAAACCTATGGATTTAGCTTTAGAAGATATGTTTGGTAGTTCTCCTAAAACTGTTTTAACTGATAAAACAATTGTAAGAAAATACAAGAACTCAAGATATAAAACTAAAAACTTAAACATCTATTTAGCGCAAGTTTTACAACTAGAAGCTGTAGGATGTAAAGATTGGTTAACCAATAAAGTTGATAGATGTGTTGGTGGTAAAGTTGCAAAACAACAATGTGTTGGTCCGTTACAAATCCCTTTAAATAACGTTGGAGTTATGGCGTTAGATTATAACGGTAAAGAAGGAATTGCAACTTCTATTGGACACTCGCCTATTTCTGCGTTAATTAACCCAGCTGCTGGTAGTAGAAATTCTATTGCAGAATCGTTAACAAATATTATTTGGGCACCTTTAAAAGATAATTTAGCTTCGGTTTCTTTATCAGCAAATTGGATGTGGCCTTGTAAAAATGAAGGTGAAGATGCTCGTTTATATAAAGCGGTAAAAGCTATTTCTGAGTTATCTATTGATTTAGGTATCAATGTACCAACAGGAAAGGATTCTCTTTCAATGAAACAGAAATACAAAGAAGATGAAGTGATCTCCCCAGGTACTGTAATTATCTCTGCAACAGCAAATTGTAATAACGTATCTAAAGTAATAGAACCTGTTTTACAAAAGAATGGAGAAAGCATTTATTACATCAATATTTCGCAAGATTCTTTCAAATTAGGTGGTAGTTCTTTCAATCAAGTATTAAATACTATTGGAAATGAAGCGCCAGATGTAAAGAATGCTAGCTTCTTAAAAGATGCTTTTAATACGATTCAAAACTTAATTAAAGCTGATAAAATTTCTGCAGGACACGATGTTGCTTCTGGTGGATTATTAACTACTTTATTAGAAATGTGTTTTGCTGATGTTAATTTAGGAGCTAATTTTGATATCTCTTCTTTAAACGAAGAAGATTCATTAAAAGTTTTATTTGCTGAAAATGCAGGAATTGTTTTTCAAGCTGATGCTTCAGTAGAAACAATTTTATCAGAAAATAATATTGAGTTCTTTACTATTGGAACAGCAAATGATTCTGGTAAAGTTACCATCAAAAATAATGAAGATAATTTCTCTTTTGATGTTTCAGAAGTAAGAGATACTTGGTATAAAACTTCTTATTTATTAGATGACAAGCAAACTGCAAACGGTTTAGCTAAAAATAGATTTGATAACTATAAAAATCAACCTTTAAAATATACTTTCCCTGCTAATTTTACAGGAAAAATTTCAGATGTTTTAGGTTCTTCGGATAAAAAAGATAAACCAAAAGCAGCTATTATTCGTGAAAAGGGTTCTAACTCTGAACGTGAAATGGCAAACGCAATGTATTTAGCTGGTTTCGATGTTAAAGATGTTCACGTGACAGATTTAATTTCTGGTCGTGAAACTTTAGAAGATATCCAATTTATTGGAGCTGTTGGTGGTTTTTCTAATTCTGATGTTTTAGGTTCGGCGAAAGGTTGGGCTGGAGCATTTTTATATAATGAAAAAGCAAATACGACTTTAAAGAATTTCTTTAAACGTGAAGACACTTTATCTGTAGGAATTTGTAATGGTGCTCAATTATGGATGGAATTAGATTTAATTAATCCTGATCATAAAGTTCATGGTCGATTAGTTCATAACGATTCTAAGAAACATGTAAAGCTCATTTACTTCTGTTAA
>JAJPGM_01450 Phosphoribosylformylglycinamidine synthase
ATGTTATCTTCTTTAGCAGGAACTGAATTAGGTGTTTGGATTTCTCATGGTGAAGGTAAATTTAACTTACCAGAAGCAGAAACAAATTATAGTATCGTAGCTAAATATGGATATGAAGGTTATCCTAATAATCCTAATGGTTCAGATTATAACACAGCAATGTTATGTGATGCTACAGGTCGTCATTTAGTAACAATGCCACATATTGAACGTTCAACTTTTCAATGGAACTGGGCAAACTACCCTGCCGGAAGAAAAGACGAAGTTTCACCTTGGTTAGAAGCATTTGTAAATGCTAAAACTTGGATTGAAAACAAGAAATAA
>JAJPGM_01455 HTH cro/C1-type domain-containing protein
ATGGAAATGGAAATTTTAACTAGATTAAAAAAAATACTTTCTCATTATAATTTAACATCATCAACCTTTGCTGATACAATAGATGTTCAACGATCTAGTATTTCTCACCTTTTATCAGGAAGAAATAAACCAAGTTTAGATTTTATTATGAAAACCGTCAATAAATTTCCTGAAGTTGATTTATATTGGTTTTTATATGGTGAAGGTGTTTTCCCTAAAGAAGAAAAAAAGAAAGAAATTATAGCTGAAGTAGTTATTGAATCTGAAAAAATAGAATCAAAAGAAGTTAATATTAATAAAAAAGAAAGCCCTACTCTACTCTCTGATATAGAAGTTTCAACAGATAAAACGGTTGAAACTAAAATAAAAAACAGTAAAAAATTAGTGAAAATTGTTTTACTATATAATGACGGTAGTTTCAATGAATTTAATCAATAA
>JAJPGM_01460 3-oxoacyl-[acyl-carrier-protein] reductase
TTGAAACTTTTAAAAGATAAAACAGCAATTATTACAGGAGCTACTAGAGGAATAGGTAGAGGTATTGCATTAGAATTTGCAAACCAAGGATGTAATGTTGCGTTTACTTATAGTTCATCAGTTGAAGCAGCAAATGCTTTAGAAAATGAATTATCAGATTTAGGTGTAAAAGCTAAAGGATACCAATCTAATGCTGCTGATTTTGATGCAGCTCAAGAATTAGCAAAAAATGTTTTAGAGGAATTTAAAACAATTGATGTACTTGTAAATAATGCGGGTATTACAAAAGATAATTTATTGATGCGTATTTCTGAAGATGACTTTGATAAAGTTATTAATGTTAATTTGAAATCTGTCTTTAATTTAACAAAAGCAGTTATTAGACCAATGATGAAACAACGTGCTGGTTCTATTATTAACATGAGTTCAGTTGTTGGGTTAAAAGGAAATGCAGGTCAAACAAATTATGCAGCTTCTAAATCTGGAATTTTAGGTTTTTCTAAATCGGTTGCTTTAGAATTAGGTTCAAGAAACATTAGAAGTAATGTAGTTGCTCCTGGTTTTATTGAAACTGAAATGACAGCAAAGTTAGATGAAAAAGTTGTAGATGCTTGGCGTAGTGAAATTCCTTTAAAAAGAGGAGGTACTCCAAAAGATATTGCAAATGCATGTGTATTTTTAGCTTCTGATATGAGTGCTTATATTACAGGACAAACATTATCTGTTGACGGAGGAATGTTAACTTAA
>JAJPGM_01465 (2R,3S)-2-methylisocitrate dehydratase
ATGAATATGTATAAAGATTATATAAAGGAAATTGAATCAAGAAAAGATCAAGGACTTCATCCTAAACCAATTGATGGTGCTGAATTACTAAGCGAAATCATTGCACAAATTAAAGATATAAATAATGAGTATAGAGAAAATTCTCTTAACTTTTTTATATATAATGTTTTACCAGGAACAACAAGTGCTGCTGTAGTAAAAGCAAATTTTTTAAAAGAAATTATTTTAGGAGAATCAATTATTAAAGAAATAACACCTTCTTTTGCTTTTGAACAATTATCACATATGAAGGGAGGTCCTTCTATTGATGTATTATTAGATTTAGCATTAGGTACAATTTTAGATTTAGCTAAACAAGCTGTCACTGTTTTAAAAACTCAAGTTTTTCTTTATGAAGCAGATATGGCTCGTTTAGAAAATGCTTTCAAAAGTGGAAATGAAATAGCTAAAGAACTTATCGAAAGTTATGCTAAGGCTGAGTTCTTTACAAAGCTTCCTGATGTTGCCGAAGAAATTGAAATAGTTACTTTTGTAGCTGGTATTGGTGATATTTCAACAGATTTATTATCTCCAGGAGCAGATGCACACTCTAGATCAGATCGTGAATTACATGGTCAATCTATGTTTGAGCATAATAAAGAAATGCAAAAAGAATTGCTAGCTTTAAAAGAGCAACACCCGAATAAACGTGTAATGTTAATTGCAGATAAAGGAACAATGGGAGTTGGTTCTTCAAGAATGTCTGGTGTAAATAATGTTGCTTTATGGACAGGTATTTCTTCAAGCCCATATGTACCATTTATTAATATTGCTCCAGTAATTGCAGGAACAAATGGTATTGCTCCAATTTTTTTAACAACAGTTGGAGTTACTGGTGGAATAGGTATCGATTTAAAAAATTGGGTAAAACAGAAAGATGCTGACGGGAATACTATTCTTGATGAAGAAGGAGATGCAGTTTTAAAAGAAGAATACTCTGTCGCAACTGGTACTGTTTTTACTATAAATACAAAAACAAAGAAATTATATAAAGGCGACAAAGAATTAAAAGATATTTCTACTGCTTTAACGCCGCCAAAAATGGAGTTTATTAAAGCTAAAGGATCTTATGCTGTTGTTTTTGGTAAAAAACTACAATCATTTGCTTGTAAAGTTTTAGGAATTGATGTTCCTCAAGTATATGCAACTTCTAAAGAAGTATCTATTGATGGACAAGGTTTAACAGCTGTTGAAAAAATATTCAATAAAAATGCAGTAGGAACTACACCTGGTAAAATTTTACACGCAGGCTCTAACGTTCGTATAGAGGTAAACATTGTAGGGTCTCAAGATACTACAGGTCTAATGACTTCTCAGGAATTAGAGATGATGGCAGCTACTGTAATTTCTCCAATTGTTGATACAGGTTATCAGTCAGGATGTCACACAGCTTCTGTTTGGGATGATAAGTCAAAAGCTAATATTCCAAGATTAATGAAGTTTATGAATGACTTCGGATTAGTTACTGCACGTCACCCTGAAGGGAAATATCATGCAATGACAGATGTGATTCATAAAGTATTAAATGATATTGCAGTTGATGATTGGGATGTTATTATTGGTGGAGATTCACATACACGAATGGCAAAAGGTGTTGCTTTTGGAGCAGATTCAGGAACAGTTGCTTTAGCATTAGCTACTGGTGAAGCTACAATGCCAATTCCAGAATCTGTAAAAGTAACTTTTAAAGGAGAAATGAAATCTTATATGGATTTCCGTGATGTAGTTCATGCTACTCAAGAACAAATGTTAAATCAGTTTGAAGGAGAAAATGTTTTTCAAGGAAAAATTATTGAAGTTCATATTGGTACGTTAACTTCAGATCAAGCTTTTACATTTACAGATTGGACAGCAGAAATGAAAGCAAAAGCTTCTATCTGTATTTCAGAAGATGAAACTTTAATTGAATCATTAGAAATATCTAGAGACCGTATCCAAATCATGATTGATAAAGGTATGGATAATCCGAAACAAGACCTTAAAGGATTAGTCGATAAAGCTAATAATCGTATTAAGGAAATTAAAACAGGAACTAAATCAGCATTAAAACCAGATGCAGATGCTAAATATTATGCAGAAGTAGTTGTAGATTTAGATAAAATTTCTGAACCTATGATTGCTGATCCAGATGTAAATAATGAAGATGTATCTAAACGTTATACACATGATAATATTCAACCTTTATCTTTTTACGGAGGAACTAAAAAAGTAGATTTAGGTTTTGTTGGTTCACGTATGGTTCATAAAGGAGATATGCAAATATTAGCACAAATGCTAAAAAATTTAGAAACGCAACAAGGTAAAGTAGAATTTAAAGCTCCTTTAGTTGTAGCACCACCAACATATAATATTGTTGATGAATTAAAAGCAGAAGGTGATTGGGAAGTATTAGAAAAATATGCAGGATTTGTATTTGATGATAATGCTCCAAAAGCAATTGCAAGAACTAAATATGAAAATAAATTATATTTAGAGCGTCCAGGTTGTAGTCTTTGTATGGGGAATCAAGAAAAGGCTGAAGCAGGAGATACGGTAATGGCAACTTCAACTCGTTTATTTCAAGGAAGAGTTGTAAGAGATACTGATGCTAAAAAAGGTGAATCTTTACTTTCATCTACACCTGTTGTTGTTTTATCTACAATACTTGGAAGAATTCCTTCTCTTGAAGAATACATTACAGCAGTAAAAGGAATTAACTTAACTAAGTTTAAACCTTCTAATAAATTATTAGTAAAATAA
>JAJPGM_01470 Bacterial RNase P class A
TAAGCAGACCAATCTTATCGACTTATATTTAGTATAAGTAGGAAAGTCTGGACACCACAGAGTAGTATAGCGGATAGCAACCGTCCGGCGTAAGCCGAGGACAAGTGCAGCAGAAAGAATGTACAGGTAATGCTGTAGTGAAACCAGGTAAACTCTATACGGTGCAATGTCATGTACATTAGAGCTCGAGCGCTACTCGCGCGATTCTAAGGGGTAGACAGATTGATTTTACGAGTAATTGTAAAACTAGATAAATGATAAGAGCCTTATTTATAAGGAACAGAATCCAGCTTAATGGTCTGCTTTTTTA
>JAJPGM_01475 Flavo-1 RNA
CCCTAGCCCCGATTGAAGCAACTGTTTGAGCTCTTTTTTATTTTTCTTTTCGAAAAAATAAAAAAAGCGAGTGCGGAAAGCGGGAAATTGC
>JAJPGM_01480 Chaperone protein DnaJ
ATGGCAAAACAAGATTATTACGAAATATTAGGTATTTCAAGATCAGCAACACAACCTGAGATAAAAAAAGGATATCGTAAAATGGCAATTAAATATCACCCAGATAAAAATCCGGATGATAAAACTGCTGAAGAGAAATTCAAATCATGTGCAGAAGCATATGAAATTCTTAGTGATGATAATAAAAAAGCACGTTATGACCAATATGGTCATGCAGCATTCGACGGTCCACAAGGTGGCGGCGGCGGTGGTTTTGGCGGTGGTGGAATGAATATGGATGACATATTCAATCAATTCGGTGATATTTTTGGCGGCGGAGGCGGTGGCTTTGGCGGTTTTGGCGGTGGCGGAGGTCAGCGACAAGCTAGAGTTAAAGGATCTAATATGCGTATTCGTGTAAAACTTACTTTAGAAGAAATTGCTACAGGAGTAGAAAAGAAAGTAAAAGTTCGCAGAAAAGTACAAGCAGAAGGTGTTACTTATAAAACATGTACAACTTGTAATGGTAGCGGACAACAAATGCGTGTTACAAATACCATTTTAGGTAGAATGCAACAGGCAGTTACTTGTGGTACGTGTCAAGGAGCTGGTGAAATATTAAACAGTAAACCTAGTGGAGCAGATGCACAAGGTTTAATTGTTAAAGAAGAAACAGTTTCTATTAATATTCCTGAAGGAGTTTCTGAAGGAGTACAATTAAAAGTTGGAGGAAAAGGAAATGAAGCACCTGGTAAAAACTCTATTCCAGGAGATTTATTAGTCGTTATCGAAGAAGTTCCTCATGAAAATTTAAAAAGAGAGGGAAGTAATATTCACCACGATTTATATATTAATTTTTCTGAGGCTGTTTTAGGTGTTTCTAAAGAAGTAGAAACAGTTACAGGAAAAGTAAAAATAAAGATTGAAGCTGGAACACAATCTGGTAAAATTTTAAGGTTAAAAGGAAAAGGATTACCAAGTATAGAACGTTATGGTATTGGTGATTTCTTAATTCATATTAATGTTTGGACTCCGCAAGAGTTAACCAAAGAACAACGTAAGTTTTTTGAACAAATGCAGGGTGATGACAATTTTAGTCCAAACCCTCAAAAATCTGATAAATCATTTTTTGAGAAAGTAAAAGATATGTTTTCATAA
>JAJPGM_01485 Protein GrpE
GTGTCAACATGGCACGATTTTTTTATTGGCAATATTATTGATAAAAGTATGCTGAAGAAACTAAAGAAACTATTTACAATGAGTAAAGATCAATATACAAAAGAAGACGAGTTAAAAGACGCAATTGATAAAACAGTAGTAGAAGAAAATATAGAAGAAACAGAAGGTTCTTCTAAAGAAAAAGATGCTGAAGAAGCACAGAAAATATCTTTAGAACCTACAACAGAAGATTTATTAGAAGCTGAAAAAAATAAATATTTACGTTTATTTGCTGAGTTTGAAAATTATAAAAAACGTACTTCTAAAGAACGTGTAGAGCTTTTCAAAACAGCAGGGCAACAAGTTATGACAGCTTTACTGCCAATTTTGGATGATTTAGAACGTGCTTTAGTACATGTTGAAGATGATAAAGAAGGGTTTAGTAAAGGAGTAGTATTAATTCAACAAAAATTAGTAGCTACTTTAGAGCAAAAAGGTTTAACAGCAGTAGCTGTAAAAGCAGGTGATGATTTTGATGCAGATGTACACCAAGCTATTACACAAATTCCTGCACCTTCAGATGACTTAAAAGGAAAAGTTATTGACTGTGTAGAAAAAGGGTATAAGTTAGGAGATAAAATTATCCGTCACCCAAAAGTGGTAGTAGGACAAGCATAA
>JAJPGM_01490 UDP-N-acetylglucosamine 1-carboxyvinyltransferase
ATGGCATCATTTAAAATAGAAGGAGGTCACAAACTTAATGGCGTAATTACACCTCAAGGAGCAAAAAATGAAGCACTACAAATTATATGTGCAGTTTTATTAACTCCTGATAAAGTAACAATTAATAATATTCCTGATATTATTGATGTAAATAAACTGATTTTTATTTTAGGTGAATTAGGTGTTAAAGTTGAAAAATTAGGAACAAATTCTTATAGTTTTCAAGCTGATAATATCAATTTAAAATATTTAGAATCAGCAAAATTTAAAAAAGATGGAAGCTCTTTAAGAGGTTCTATAATGATTGTAGGTCCTTTATTAGCTCGTTTTGGAAAAGGATATATTCCTCGTCCAGGAGGTGATAAAATTGGTCGACGTCGTTTAGATACTCATTTTGAGGGTTTTATTAATTTAGGTGCGAAATTTAGATATAATAAAGAAGAATACTTTTACGGTGTAGAAGCCGAAAATGGTTTAGTAGGAACTGATATGTTATTAGATGAAGCATCGGTAACAGGAACAGCAAATATTGTAATGGCAGCTGTTTTAGCAAAAGGAACTACGACTATATATAATGCCGCTTGTGAACCTTATATTCAGCAATTATCTAAAATGTTGAATTCAATGGGCGCAAAAATATCAGGAGTAGGCTCTAATTTATTAACTATTGAAGGAGTAAAATCTTTAGGCGGTTGTGAACACAGAGTATTACCTGACATGATTGAAATTGGTAGTTGGATTGGTGTTGCAGCAATGACACGTTCAGAATTAACAATTAAAGATGTTAGTTGGAAAAATTTAGGACAAATACCTAATGTGTTTAGAAAACTAGGAATTCAGCTAGAAAAAAGAGGTGATGATATTTTTATTCCATCACAAGATAGTTACGAAATTCAAAATTATATTGATGGTTCAATCTTAACAGTAGCCGATGCTCCTTGGCCTGGTTTTACTCCAGATTTATTAAGTATTGTTTTAGTATTAGCAACTCAAGCAAAAGGAACTGTATTGATTCATCAAAAAATGTTTGAAAGTCGTTTGTTTTTTGTCGATAAATTAATCGATATGGGAGCTAAAGTTATTTTATGTGATCCACACAGAGCAACAGTTATAGGACATGATTTTAAATCAATGTTAAAAGCTACTAAAATGACTTCACCAGATATTCGTGCAGGAATTTCATTATTGATTGCAGCTTTATCAGCAAAAGGAACTAGTATTATTAATAATATTGAGCAAATTGATAGAGGATACGAAAATATTGAAGCTCGTTTAAAATCTATTGGAGCTAAAATAGAAAGAATAGAAGATTAA
>JAJPGM_01495 Methionyl-tRNA formyltransferase
ATGACGTTTGATTTAGAATACAATTCAGAAAGAGATCACTTAATAATTCCAGAATATGGAAGACACATACAAAAATTAATAAATCATTGTATTGCTTTAGAAACTAAAGAAGAGCGTAATGTAATGGCAAAAGCAATTGTAGATGTAATGGGAAATTTACAACCTCATTTACGTGATGTTCCTGATTTTAAACACAAACTTTGGGATCAGTTACATATTATTGCTGATTTTAAATTAGATGCTGATTCTCCTTATGAAATTCCTTCTAAAGAAGAATTAACAGAGAAGCCTCAAAAAATGGATTACCCAAAATCGGCTTCAAGATATCGTTATTATGGAAATAATATCCAAACAATGATTAACATCGCCTTAACTTGGGAAGAAGGTGAAAAAAGAGAAGCTTTGGTATTTACCATTGCTAATCATATGAAAAAATGTTACTTAAATTGGAATAAAGATACCGTTGATGATGCTGTTATTTTTAAGCATTTATATGATTTATCTGATAAAAAGATAGATTTAAGAGAGTCGAAAGAAGTATTATCAGAAAGTAAAAATTTACTAAGAAAACGTAGTAGTCAAGGACAATCAACAAGTAAAAATTCTTCAAAGACAAAATCAAATTATACTACTAATAATAAATATAGAAAAAAATAA
>JAJPGM_01500 DNA helicase
TTGAATACTTATTTAGAGCAACTTAACGAACCACAAAGAGCAGCCGTTTTACAAAAAGATGGCCCAATGATAATTATAGCAGGAGCAGGATCTGGTAAAACACGAGTTTTAACTTATCGTATTGCTCATTTAATGGAACAAGGAATTGATTCTTTTAATATTTTATCGCTAACATTTACAAACAAAGCAGCACGTGAAATGAAAGAACGTATTGGCGGAGTTGTTGGAACTAGTGAGGCTAAAAATTTATGGATGGGAACTTTTCATTCTGTTTTTTCTCGAATTTTAAGATCGGAATCAGACCGTTTAGGGTATCCTTCTAATTTTACAATTTACGATACACAAGATTCTGTTCGTTTAATATCAAGTATTATCAAAGAAATGCAACTTGATAAAGAGCAGTATAAACCAAAACAAATTTTAAGTAGAATTTCATCTTTTAAAAATAGTTTAATAACTGTTCGTGCTTATTCTTTAAATCCAGAATTGCAAGAAGCCGATTTAAAAGCCAGAAGACCTAGAGTAGGTGATATTTATAAAGCTTATGTTGATAGATGTTTCAAAGCTGGAGCAATGGATTTTGATGATTTATTGTTAAGAACAAATGAATTGTTAACTCGTTTTCCTGAAGTATTAGCTAAATATCAAAATCGTTTTAAATATATTATGGTTGATGAGTATCAAGATACAAATCATTCGCAATATTTAATTGTAAAAGCTTTGGCTGATCGTTTTCAGAATATTTGTGTTGTTGGTGATGATTCGCAAAGTATTTATAGTTTCCGTGGAGCTAACATCAATAATATTTTAAATTTTCAAAAAGATTATCCTGATGTTAAAACCTTTAAACTAGAACAAAATTATCGATCAACAAATAATATTGTAGAAGCTGCAAATAGTGTTATCGATAAAAATAAAACAAAGTTAGATAAGGAAGTCTGGACTGCAAATGATGCAGGTGAAAGCATTAAAATAATGCGTACTATTTCTGATGGTGAAGAAGGTCGTTTTGTTGCACAATCTATTTTAGATAATAAAGAAGAGCATCAATTAACAAATGATTCGTTTGCTATTTTATACAGAACCAATGCGCAATCAAGAGCAATGGAAGATGCTTTGCGTAAAAAAGATATCAAATATAAAATTTACGGAGGAATCTCTTTTTATCAACGAAAAGAAATAAAAGATTTATTATCATATTTACGTATTTTAATAAATCCGAATGATGAAGAAGCATTAAAGCGAATTATTAATTATCCAGCAAGAGGAATTGGAGCTAGTACTATGGATAAATTAGCAATAGCTGCTGATCATTATAATAAATCAATCTTTGATATTTTGGTAAATATAAATACCATCGATTTAAAAATAAATGCAGGAACTAAAAATAAATTAGCTAATTTTACAAGAATGATTCAGCGTTTTCAAATAGAAGCGCAAAAAATGAATGCTTTTGAAATTGCTGATTTAGTCGTAAAACGAATTGAACTAGTTCAAGATTTACAAAAAGACGGTACACAAGAAGGTGTAAATAAAGTTGAAAATATTCAAGAATTATTAAATGGTATAAAAGATTTTATTACAGATAAAATTGAAACAGGCGATGATGCATCATTACCTATATTTTTAGAAGATGTGGCGTTGGCAACAGATTTTGATAGTGAAACTGATGATACACCGATGGTTTCATTAATGACAATTCATTTATCAAAAGGATTAGAATATCCGTATGTATATATTGTAGGTTTAGAAGAAGGTTTGTTTCCTTCGGCAATGAGTATGACTACTCGTAGTGAACTAGAAGAAGAACGTCGTTTGTTTTATGTAGCCTTAACTAGAGCTGAAAAAGTTGCTTATTTAACATATGCAAAAACTCGTTATCGTTGGGGGAAATTAACAGATGGAGATCCTAGTCGTTTTTTAGAAGAAATCGCTCCTGAATTTGTAGAGTATTTATCACCTAAAATTTCAGGAAGACTAGAAAATCGATTTATGGATGATGATTTGTTTGATACAAATGATTTTTCTAGAAAAATAAGATTTGAAAAACCAATACAAAAACAACGAAAAGAATTTATATCTAAAAAAGAAAAGCCTAATTTAATACCTTCAAAAAGTAAACTGAAAATAAAGCCTCAATTAAATATACCAATCAATTTATTTTCAGGAGAAATTAATATTGGTAATTTTGTAGAGCATAATCGTTTTGGAACTGGTGAAGTAATTGCCTTAGAAGGAAAAGGACCTAATAAAAAAGCAGAAATTAAATTTGGTACGGTTGGTAAAAAGAAATTATTATTACAATTTGCAAAACTAAAGGTAATCGGATAA
>JAJPGM_01505 hypothetical protein
ATGGAAGATAAAATTATTGAAGGATTAGCATATGCATTACCCGCCATGGTAACGGGCGGAGTCGCTTATTTTATATTAGGAGCTTTTATGAAAAAAGACGATGATGTAATAAAATTTAATGCCTTAGTTGACAAAAAACGAGAAAGTTTACCTATAAAACTTCAAGCTTATGAACGTTTACTATTATTCTGTGAACGTATAAATCCTACAAAGTTATTAGTTAGAGTACCTCCTATCGGAAATGATACCAATAGTTACTTACAATTATTAATTGCTAATATTGAACAAGAGTATGAGCATAATATGGTACAACAATTATATGTATCTGAAGATAGCTGGAAAGCAACTGTAGCTGCAAAATTAACTATAATTTCGAAACTTAGAAAAACAGTTGAAACTTCAGAAACAGCAAAAGATTTACGAGAAAGTGTTTTAATTTATTATTCTCAAAATGAAAACCCAACACAAACGTCAATAGCATATTTAAAACAAGAAGTGAAAAAATTGATCTAA
>JAJPGM_01510 Glutamate:proton symporter
ATGAAAAAACTAGCTTTACACTGGCAGATTTTAATAGGAATGATTCTAGGTATCTTATTTGGAATTGGAATGACATTTACAGAAGGAGGTGCTTCTTTTGTAGGGAATTGGATAAAACCGCTAGGTACAATTTTTGTTAAATTATTAAAATTAATAGCAGTACCATTAATTATAGCTTCTTTGATAAAAGGAATATCAGACTTAAAAGATATTTCTAAATTTAAGAATATTGGGTTACGTACTATGGTTATTTATGTAGGAACTACAGTTGTAGCTATAACTATAGGTTTAGCATTGGTTAATATAGTACAGCCAGGTAATGGAATATCAGAAGAAACTATTACTAGATTAACAGAAACATATGCAAATAGCGGAGGAGTACAAGCTAAAATAGCAGAAGCTAGTAAACAAAAATCAAGTGGACCTTTACAATTTTTAGTCGATATGGTTCCTGATAATGCCATAAAAGCAATGGGAAGTAACAAGTCAATGTTACAGGTAATTTTCTTTACTATTTTCTTAGGGATATCAATGTTATTAATAGGAGAAAAAAAATCAAAACCATTAAAAAACTTTTTTGACTCATTAAATGAAGCTGTCTTAAAAATGGTTGATTTAATTATGCTATCAGCACCTTATGCTGTATTTGCATTATTAGCAACAGTAGTTGTATCATCTAAAGATCCTGATTTATTATTTGCATTATTAAAATATGCTTTTACAGTAATTGGAGGATTATTAATTATGGTTACTTTTTATATGGTTTTAATAAGTGTATTTACAAAAAAGAATCCAATTTGGTTTTTAAAACAAATAAGTCCTGCACAATTATTAGCGTTTTCTACCAGTTCAAGTGCTGCAACTTTACCCGTAACAATGGAACGTGTTGAAGAACATGTAGGAGTTGATAAAGAAGTTTCTAGTTTTGTATTGCCAGTAGGAGCAACCATTAATATGGATGGAACAAGTTTATATCAAGCTGTAGCCGCTGTATTTATAGCACAAGCATTAAGTTTTGATTTATCTTTTGGAGATCAATTAACAATTATATTAACAGCATTATTAGCATCAATAGGTTCGGCAGCAGTACCAGGAGCTGGTATGGTTATGTTAGTAATTGTATTAGAATCGGTAGGTTTTCCTGCGGATAAATTAGCAATAGGATTAGCTTTAATTTTTGCTGTTGATAGACCTTTAGATATGTGTAGAACTGTTATTAATGTAACAGGTGATGCAACAGTTGCTACTTTAGTTGCTAAATCGGTAGGTAAATTAGGAGAACCAAATCCTCAGAATTGGGATGATAATTATGAGGAGGTAAAATAA
>JAJPGM_01515 hypothetical protein
ATGGCAGGAATTTTAGACTTATTAAACAGTGACTTAGGTAAATCAATTATATCAGGAGTAGCAGGATCAACAGGACAGGATACTAATAAAACAAGTAGTGTTTTAACAATGGCTTTACCTGTATTAATGAAAGCAATGCAACGTAACTCTGCAACACCAGAAGGTGCTCAAGGTTTAATGGAAGCTTTAAATAAACATGATGGAGGTATTTTAGATAATTTAGGTGGATTATTTGACGGTGGTGTAAATCCTGATGTTTTACAAGATGGTGATAATATTTTAAAGCACGTTTTAGGAACAAAACAACAAGGTGTAGAACAAGTTATAGGTCAAAAATCTGGAATGGATTCTAATGCTGTAGCAAGTATTTTAAAAACAGCTGCTCCTTTATTAATGGGACTTTTAGGAAAACAATCTCGTCAAAATAACATTGGTAATTCAAATGATTTAGGTGGTATGTTATCAGGTTTACTTGGTGGTAGTTCTGCTGATAAAGAACAAAATTTTTTAGAACAAATTTTAGATGCTGACGGTGACGGTAGTATTGTTGATGATGTTGCAGGTATGATTTTAGGAGGTAATAATTCTCAAAGTTCTGGAGGAGTAATACTTGGTGGATTATTGGGAGGTATTTTTGGTAAAAAATAA
>JAJPGM_01520 Prolipoprotein diacylglyceryl transferase
TTGTTTACCCTTTTTCTTTTAATTACTTTTGCGGTTATGGAAAAATTAAAACAACGTTGGGGTTTAAAAACTAATTGGGATGTAATTGCAGTTATAATAGTATTTTCTATTAATGGTACATTTGCTTCTTGGGTAGCAAAACCTATTACTGCTTTTTTAGGACTTTCTATTGAAACTACTTCACCTTGGATATATTGGCCTTTACGTATTTTACTTATTTTTCCTATTTATCAAACAACATTACCTTTAGTTGGATGGATTTTTGGTCAATTTAAATTTTTCTGGGCTTTTGAAAAAAAGTTTTTAAGTCGTTTAGGATTAGGTTTTCTTTTTAAAGATAAAAATAATTAG
>JAJPGM_01525 Flavo-1 RNA
TTTTAGCCCCGATTGAAGCAATTGTTTGAGCTCTTTTTTTGATTTTTCTTCAAAAAAAAGCGAGTACGGAAAGCGGGAATAGCT
>JAJPGM_01530 5S ribosomal RNA
TAAGGTGATTATCGCAATGGGGCTCACCTCTTTCCATCCCGAACAGAGAAGTTAAGCCCATTTGCGCCGATGGTACTGCCAATGGTGGGAGAGTAGGTCGTTGCCTTTC
>JAJPGM_01535 23S ribosomal RNA
CAATAAGCTAAATAAGGGCGTATGGCGGATGCCTAGGCTTTCAGAGGCGATGAAGGACGCGATAAGCTGCGATAAGCTACGGGGAGGGGCACATACCTTATAATCCGTAGATTTCCGAATGGGGCAACCCGGTATGTTGAAGACATATCACCCGCAAGGGGGCAAACCCGGTGAACTGAAACATCTAAGTAACCGGAGGAAGAGAAAACAATAGTGATTCCGTTAGTAGTGGCGAGCGAACGCGGATTAGCCCAAACCAATACTGTTACGGCAGTGTTGGGGTTGTAGGGCTGCGACATTAGAATCTAAGAGAACTAGAATTGTCTGGAAAGACAAACCAAAGATAGTGATAGTCTAGTATAGGTAATCGAAGAAGATATAGCAGTACCCTGAGTAGTGCGGGACACGAGTAATCCTGTATGAATCCACCGGGACCATCCGGTAAGGCTAAATACTCCTGAAAGACCGATAGTGAACTAGTACCGTGAGGGAAAGGTGAAAAGAACCCTAAGTAAGGGAGTGAAATAGAACCTGAAACCGTACGCCTACAAGCGGTCGGAGCACATTAACTGTGTGACGGCGTGCCTTTTGCATAATGAGCCTACGAGTTACTGTTACTAGCAAGGTTAAGGATTTAAGGTCCGGAGCCGAAGCGAAAGCGAGTCTGAATAGGGCGACCATAGTTAGTAGTAGTAGACGCGAAACCGAGTGATCTACCCGTGGGCAGGTTGAAGCTGTAGTAACATACAGTGGAGGACCGAACCAGTTGACGTTGAAAAGTCTTTGGATGACCTGTGGGTAGGGGTGAAAGGCCAATCAAACTCGGAAATAGCTCGTACTCCCCGAAATGCATTTAGGTGCAGCGTTGAGCGAAAGTTTTATAGAGGTAGAGCTACTGATTGGATGCGGGGGCTTCACCGCCTACCAATTCCTGACAAACTCCGAATGCTATAAAATGTTACTCAGCAGTGAGGGCGTGGGTGCTAAGGTCCGTGTCCGAGAGGGAAAGAACCCAGACCATCAGCTAAGGTCCCCAAATATATGTTAAGTTGAACTAACGAGGTGAAACTGCTTAGACAGCTAGGATGTTGGCTTGGAAGCAGCCATTCATTTAAAGAGTGCGTAACAGCTCACTAGTCGAGCGGTTTTGTATGGATAATAATCGGGCATAAACATATTACCGAAGCTATGGATTTATACTTTGTATAAGTGGTAGGGGAGCATTCTATTTGCGCCGAAGGTGTTCTGTAAGGGATGCTGGAGCGGATAGAAAAGAAAATGTAGGCATAAGTAACGATAAAGGGGGCGAGAAACCCCCTCACCGAAAGACTAAGGTTTCCTCAGCGATGCTAATCAGCTGAGGGTTAGTCGGGTCCTAAGGCGAATCCGAAGGGAGTAGTCGATGGATAACAGGTTAATATTCCTGTACTTCTTATAATTGCGATGGGGTGACGGAGTAATGAAAGCACCGCGAACTGACGGAATAGTTCGTTGAAACATGTAGCTATTAGAACAGTAGGCAAATCCGCTGATCTAGGTGAAATGTGATAGTACAACAAATCTTCGGATGCGTTGATAGTGTGCCTAAAGGCTTCCAAGAAAAACCTCTAAGCTTCAGATTATGAGAACCCGTACCGTAAACCGACACAGGTAGTTGGGATGAGAATTCTAAGGTGCTCGAGTGATTCAGTGGCTAAGGAACTAGGCAAAATCGACCCGTAACTTCGGGAGAAGGGTCGCCCATCTTCGGATGGGCCGCAGTGAAAAGGTCCAGGCGACTGTTTATCAAAAACACAGGGCTTTGCTAAATTGAAAGATGATGTATAAGGCCTGACACCTGCCCGGTGCTGGAAGGTTAAGTGGAGTTGTTAGCTTCGGCGAAGCAATGAAATGAAGCCCCAGTAAACGGCGGCCGTAACTATAACGGTCCTAAGGTAGCGAAATTCCTTGTCGGGTAAGTTCCGACCTGCACGAATGGTGCAACGATCTGGACACTGTCTCAGCCGTGAGCTCGGTGAAATTGTAGTATCGGTGAAGATGCCGATTACCCGCAGCGGGACGAAAAGACCCCGTGAACCTTTACTATAGCTTCGTATTGGTTTTGGATAAGTAATGTGTAGGATAGGTGGGAGACTATGAAGCGGCGTCGCTAGGCGTTGTGGAGTTACCCTTGAAATACCACCCTTTGCTTATCTAGAATCTAACTCAGCAATGAGAACAGTGCGTGGTGGGTAGTTTGACTGGGGTGGTCGCCTCCAAAAGAGTAACGGAGGCTTCTAAAGGTTCCCTCAGCACGTTTGGTAACCGTGCGTAGAGTGCAATGGCATAAAGGGAGCTTGACTGAGAGACATACAGGTCGATCAGGTACGAAAGTAGAGCATAGTGATCCGGTGGTTCCGCGTGGAAGGGCCATCGCTCAAAGGATAAAAGGTACTCCGGGGATAACAGGCTGATCTCCCCCAAGAGCTCACATCGACGGGGGGGTTTGGCACCTCGATGTCGGCTCGTCACATCCTGGGGCTGGAGAAGGTCCCAAGGGTTGGGCTGTTCGCCCATTAAAGTGGCACGCGAGCTGGGTTCAGAACGTCGTGAGACAGTTCGGTCTCTATCTGCTGTGGGCGTTAGAAATTTGAGTGGATTTGACTTTAGTACGAGAGGACCGAGTTGAACTAACCTCTGGTGTATCTGTTGTTCCGCCAGGAGCATTGCAGAGTAGCTACGTTGGGAAGGGATAAGCGCTGAAAGCATATAAGCGCGAAACCCACCACAAGATGAGATTTCTTTAAAGGGTCGTGGAAGATTACCACGTTGATAGGATACAGGTGTAAAGGCAGTAATGTCATAGCCGAGTATTACTAATAACCCATAGGCTTATGTA
>JAJPGM_01540 tRNA-Ala
GGGGGATTAGCTCAGTTGGCTAGAGCGCTTGCCTTGCACGCAAGAGGTCATCGGTTCGACTCCGATATTCTCCA
>JAJPGM_01545 tRNA-Ile
AGTCTCATAGCTCAGCTGGTTAGAGCGCTACACTGATAATGTAGAGGTCGGCAGTTCGAGTCTGCCTGAGACTA
>JAJPGM_01550 16S ribosomal RNA
ACAATGAAGAGTTTGATCCTGGCTCAGGATGAACGCTAGCGGCAGGCTTAACACATGCAAGTCGAGGGGTAACAGGTAGCTTGCTATGCTGACGACCGGCGAACGGGTGCGTAACGCGTATAGAATCTGCCTTGTACAGGAGAATAGCCTTTAGAAATGAAGATTAACACTCCATAATGTGTAGAAGAGGCATCTCTTTTGCATTAAACATTTATGGGTACAAGATGACTATGCGTCCTATTAGCTAGATGGTAAGGTAATGGCTTACCGTGGCAACGATAGGTAGGGGGTCTGAGAGGATTATCCCCCACACTGGTACTGAGACACGGACCAGACTCCTACGGGAGGCAGCAGTGAGGAATATTGGTCAATGGAGGCAACTCTGAACCAGCCGTACCGCGTGCAGGATGACTGCCCTATGGGTTGTAAACTGCTTTTATACAGGAAGAAACCGATCTACGTGTAGATCCTTGACGGTACTGTAAGAATAAGGACCGGCTAACTCCGTGCCAGCAGCCGCGGTAATACGGAGGGTCCGAGCGTTATCCGGAATCATTGGGTTTAAAGGGTCCGCAGGCGGTCAATTAAGTCAGAGGTGAAATCCCATCGCTCAACGATGGAACTGCCTTTGATACTGATTGACTTGAGTTATATGGAAGTAGATAGAATAAGTAGTGTAGCGGTGAAATGCATAGATATTACTTAGAATACCGATTGCGAAGGCAGTCTACTACGTATATACTGACGCTGAGGGACGAAAGCGTGGGGAGCGAACAGGATTAGATACCCTGGTAGTCCACGCCGTAAACGATGGATACTAGTTGTTGGACTTCGGTTCAGTGACTAAGCGAAAGTGATAAGTATCCCACCTGGGGAGTACGGTCGCAAGACTGAAACTCAAAGGAATTGACGGGGGCCCGCACAAGCGGTGGAGCGTGGTTTAATTCGATGATACGCGAGGAACCTTACCAGGGCTTAAATGTGGTCTGACAGCTTTAGAGATAGAGTTTTCTTCGGACAGATCACAAGGTGCTGCGTGGTTGTCGTCAGCTCGTGCCGTGAGGTGTCAGGTTAAGTCCTATAACGAGCGCAACCCCTATTTTTAGTTGCTAACAGGTTAAGCTGAGGACTCTAGAGAGACTGCCGGTGCAAACCGTGAGGAAGGTGGGGATGACGTCAAATCATCACGGCCCTTACGTCCTGGGCTACACACGTGCTACAATGGTATGGACAATGAGCAGCCACTGGGCGACCAGGAGCGAATCTATAAACCATATCACAGTTCGGATCGGAGTCTGCAACTCGACTCCGTGAAGCTGGAATCGCTAGTAATCGGATATCAGCCATGATCCGGTGAATACGTTCCCGGGCCTTGTACACACCGCCCGTCAAGCCGTGGAAGCTGGGGGTGCCTGAAGTTCGTTACCGCAAGGAGCGACCTAGGGTAAAACTGGTAACTAGGGCTAAGTCGTAACAAGGTAGCCGTACCGGAAGGTGCGGCTGGAACACCTCCTTT
>JAJPGM_01555 Penicillin-insensitive transglycosylase
TTGTTATTTATTATTCAATGTTTGCCGAAACAATTATTTTTAGCACCAACATCAACAGTCGTAACTGCAAAAAACAATGAATTATTAGGTGCTGTTATCGCAAAAGATGGGCAATGGCGATTTCCTGAATTAGATTCTATTCCTAAAAAATTTGAAATCTGTATTTTACAATTTGAAGATGCTCATTTTTATCAGCATTTTGGTTTCAACCCAATATCAATAGGAAAAGCTTTTATTGAAAACATCAAAGCAAAACGAGTAATTAGAGGCGGAAGTACGCTTACACAACAAGTAATTCGATTATCAAGAAAAAATAAAAGTAGGTCTTATATCGAGAAAATAAAAGAACTCGTTCTAGCAACTCGATTAGAATTTAGATATTCAAAAGAAAATATTATAAAATTATATGCCTCTCATGCTCCTTTCGGAGGAAATGTCGTTGGCTTAGAAATGGCTTCTTGGCGATATTTTGGATTACAACCGCATCAATTATCATGGGCAGAAACAGCAACTTTAGCGGTATTGCCAAATGCTCCTTCGTTAATTTATCCAGGGAAAAATCAACAAAGATTAAAAGAAAAAAGAAATAGATTGCTTAAAAAATTATATCAACAAAAAATTATCGATGCGATTACTTATGAATTATCTTTAGAAGAAACTTTGCCTCAAAAACCTTACGGATTACCAAACTTAGCACCTCATTTTGTACAAGAAGTTGCTAAAAATCATCAAGAAAAATATATACAAAGTTCTTTAGATATTCATTTACAAAAGCAAGTGAATACTTTAGTTAAGCAACATTATGAGCGTCAAAAACAAAATGAAGTATATAATATGTCTGTATTAGTTTTAGATGTTACTACAAGAAAAGTATTAAGTTATGTAGGAAACTCGCCAACAGATAAAGCACATCAAAAAGATGTAAACAATGTTATTTCGGCACGAAGTACGGGAAGTACTTTAAAACCGTTTTTATATGCACAAATGTTACAGTCGGGTGCTATATTACCGACACAATTAGTTGCAGATGTTCCTACGGAAATTGCAGGTTACACTCCAAAAAATTACGATTTAACTTTTGACGGAGCAGTTCCTGCTAATGAAGCATTAACTCGTTCTTTAAATATTCCTGCGGTTCGCATGTTGCAAACGTACGGATTAGAAAAATTCAGAGCAGACTTAAAAGCATATAATATTAATGACATTGATAAATCGGCAGATTATTATGGATTATCATTAATTTTAGGAGGAGCGGAAGCTAGCCTATGGGATTTGTGTAAAACATTTGCAAGCTATGCGAGTATTGTAAATCATTTTGAAATTACAAAACATAATTATTATTCAAATGAATTTATTGAGCCTAGTTATTTAAATTCTGATAAAGTCAGTTTCGGAAATATTCAAGAAGATTATACATATATTGATGCAGGCGCTATTTTCACAACGTTAAATACTTTGACAGAAGTAAACAGACCTTTTACAGATCAGGCTTGGAAATATTTTGATTCTTCTCAGAAAATAGCTTGGAAAACAGGAACTAGTTTCGGAAATAAAGATGCGTGGGCAATTGGAGTAACTCCAAAATATGTTGTCGGAGTTTGGGTTGGAAATTCTGACGGAGAAGGAAGACCCGATTTAACAGGTGTAGGAAGTGCAGGTCCATTATTATTTAATGTTTTTGATGTGTTACCAAAATCAGATTGGTTTTTAGAACCTTTTGAAGCATTAATTGAAGAAGATATTTGCGAAAAAAGCGGATATTTAGCGTTACCAATTTGTAAATCGGTTATAAAACGGATTCCTAAAAATGGAGTAAGAGCAAAGCCGTACCCGTATCACAAACAAATAACTGTTGATGTTTCTGAAAAATTCCAAGTAAATTCTAATTGTGAGTCAATCACAAACATAAAAACTAAAACATGGTTTATTTTGCCTCCGTTAATGGCACATTATTATCAGCAAAAAAATGCAGAATACAGCGTGCTACCTAATTATAGAAGCGATTGCAATAAATTAGAAAATAACACGATGGATTTTGTATTTCCTACCAAATACCGTTCTAAAATATCCTTAACAAAAGGAGTCAATAACAAAATCAATCCTTTAATTTTAAAAGTAACGCACACAAATTCAGATGCCATTTTGTATTGGTATTTAAATGATGTTTTCATTGGAAATACGACTCAATATCACGAACAGGCAATTATTCCTAAAAAAGGAACTCACAAAATTACGGTGATAGATAATCTAGGAAACGAAGAAATACGATTTATAGAAATATTATAA
>JAJPGM_01560 tRNA-dihydrouridine synthase
ATGAGTTTTACTTTACTTTCATCACCATTACAAGGCTTTACCGATTTTAGATTTAGAAATGCACAGCATAAATATTTCGGAGGTATTGATACTTATTACGCACCATACATTCGATTGAATGGAAAAATGATTATAAAATCAAGTTATAAGCGTGATTTGTTACCTGAAAACAACGATACTTTAACCGTAATTCCACAGGTAATAACAAACGATCCTGATGAATTTTTATTTGTTGCAAAATATGTACAAAGCTTAGGCTATAAAGAATTAAACTGGAATTTAGGTTGCCCGTATCCGATGGTTACAAAATCAGGAATGGGTTCTGGATTAATTTGTAATCCCGCAAAAATTGATGAAGTTTTACACAAAGCACACAACGAATCGGATATTTTAGTTTCGATGAAAATGCGAATGGGTTATGAAAATAGTGAAGAAATTTTAAACTCCTTCCCTATTTTAGATAAATACCCTTTAAAAAATGTAGCAATTCACGCACGTATAGGAAAACAATTATACAAAGGTGGTGTTGATTTAGATGCTTTTCAAAAATGTATTGATGTTGCTAAACATCAATTATATTATAACGGAGACATTACTAATGTTGCTGGTTTTAAAGCGATGCAAGAACGCTTCCCTAGTATTAGTCATTTTATGATTGGTCGTGGTTTAATTGCTGATCCGTTTTTACCACAAATGATTAAAGACAATACAACCGAATATCCTGAAGATAGATGGCAAAGATTTGAAGCTTTTCATAATGAAATTTATCAACAATATGATGAAGCTTTATCAGGACCAACACCTATCAAAATGAAAATGTTAGGTTTTTGGGAATATTTTTCAAAGTCATTTGATAATCCGCAGAAAACCTACAAACAGATTAAAAAAGCTGGGAATCAGAAAAAATATCAAATAGCTGTAAAAGAAATTTTAAGTAATGAAAAACGTCTTTAA
>JAJPGM_01565 Helicase
ATGGCAATGACAGTAAAAACACAGGAAGATATTTTAGCAAAATTAAATATCTATGAGTTAAACGAAATGCAGAAAAAAGCCATTTCAGTAGTAGAAACAAATGCAAATACGGTTATATTATCGCCAACAGGAACTGGTAAAACTTTAGGTTTTTTATTACCAGCCTTGAAGTTAATTGACCCAGAAAATAAAGATATTCAAGTATTAATTTTAGTTCCATCAAGAGAATTAGCTATTCAAATAGAACAAGTTATTCGTGAAATGGGAACAGGGTTTAAAGTAAATGCTGTTTACGGTGGGCGTGCAATGGCAAAAGATAAAATTGAATTAAAACATATACCAAGTATTTTAATTGGTACACCTGGTAGAATTTTAGATCACTTTGCAAACGAGCGTTTTTCTAAAGAGAGTATCAAAACTTTGATTTTAGATGAATTCGATAAATCATTAGAGGTTGGTTTTGAATCTGAAATGAGAGGAATTATCAATCAATTACCAAATCTTAAAAAACGTATTTTAACTTCTGCAACGCAAGAAACAGAAATTCCACAATTTGTAGGTTTAAATAAACCAACAGTATTAAATTATTTAACAGGAAAGAAATCAAGACAACTAACTTTAAAAACAGTTATTTCTCCTGTTAAAAACAAAAATAAAACGTTACATGAATTATTACAACGTGTAGGAAATCAGCAAGGAATTATTTTTTGTAATTTAAAAGATAGCATTAATCACGTAAGCGAATTTTTAGAAAAAAATAAAATTGCACACAGTTGTTTTTCTGGAGGAATGGAACAAAGAGATCGTGAGCGTTCATTAATAAAATTCAGAAATGGAACAAGTCAAGTATTAATTGCAACTGATTTAGCTGCAAGAGGTATTGATATTCCTGAAATGAAATATATTATTCATTACGAATTACCAGAAAGAATTGAAGAGTTTACTCATAGAAACGGTAGAACTGCAAGAGTAAATGCAAAAGGAACAGCATATATTTTAAAATGGCAAAAAGAAAATTTACCAGATTTTCTTAAAAATATTCCTAATGAAGATATTTCTCATAAACAAAAAATAAAAGCTCATTATTGGGAAACTTTATTTATTTCAGGAGGAAGAAAAGATAAAATATCAAAAGGAGATATTGCAGGATTATTCTTTAAAAAAGGAAACTTAACCAAAGAACAATTAGGAGTTATTGAATTAAAGCAAGATTGTGCTTTTATCGCAGTTCCTGTAAGTGAAGCGAAAAAATTAATTGAAGAATTAAATAATACTCGTTTAAAAAATAAAAAAGTACGTATTACTTTGGCTTAA
>JAJPGM_01570 3-oxoadipate enol-lactonase 2
TTGTTAAATTACTATTCTTACAAACATACTGATTCTACACAATGGGTTACATTTGTACATGGTGCTGGTGGAAGTAGTTCTATTTGGCACAAACAACTCCGAGATTTTAAAAAACACTTTAATGTTTTAATTTTAGATTTACGTGGTCATGGCGATAGTAAAACTATTATAAAAACACCGTTTAATAAAAAATATACTTTTGATGCTATTACAGAAGATATTGTAGAAGTTCTAGATTATTTACAAATTAAAGAATCGCATTTTGTAGGTATATCTTTAGGGACTATTTTAATTAGAAATCTTGCCGAAAAAAAACCAGACTTAGTCAAAAGTATGATTATGGGTGGCGCTATTATCAAATTAAATTTACGTTCTCGTTTTTTAATTTTCACAGGAAACTTATGTAAATCAATTGTTCCTTATATGCTATTATACAAGCTTTTTGCTTTTATAATTATGCCGAAGAAAAATCATAAAAAATCACGTTCACTTTTTGTTAATGAAGCTAAAAAATTATATCAAAAAGAGTTTTTACGTTGGTTTAAATTAACTTCTGAAATAAATCCATTATTACGTTTATTCAGAATGAATGATATTAAAATACCAACTTTATATATTATGGGCGAGGAAGACCATTTATTTTTACCTTCTATAAAAACCATCGTAACAAAGCATGTTTCTGCATCTTTAGTTGTCATCAAAAAATGTGGACACGTTGTAAATGTTGAAAATCCTACTGTTTTTAACTCAAAAACTATTACGTATATTAATTCTATCGCATAA
>JAJPGM_01575 Flavo-1 RNA
TTCTAGCCCCGATTGAAGCATTTGTTTGAGCTCTTTTTTGTTTTTTTTCTTTTAAAAAACAAAAAAAGCGAGTGCGGAAAGCGGGAAATTGC
>JAJPGM_01580 hypothetical protein
ATGAAGAAATTATTTTTTTTGGCAACGTTATTTTTTTCTGTTGCATCGTATTCTCAAATTGAATTTGTTGAAAAAACAAAAATAGATGTTGTTGGACAAGTAGAGTTTGTTTACCTAGAAAAAGTAGGTAATGAATCTTATAATTTATTTTACAAGAATATTAATAACACTGTAAATGAATATATTTCTTTTTCATTTAAAAATGTAGATAATGATGCCGCTAAATTACATCAAATTATTGCCAGAGGTTTTGAAGAGTCTACAGGTAGTAGATACCAAATTAAAGCAAACGGAGATGCAATTTACTTCAAGTATGTAAGAGAACAAGGTGAAGTTAAAATGAAGATTCAACAATACGTAAGTAGAGAACCAGATGTTTTAACAGAGTCTAAATTATTAACATTAGATGAAGTTAATAAATTATTTAATTAA
>JAJPGM_01585 Glycolate utilization protein
ATGAATATTACATTAGCGCAAGCAGAAAATATTATAGCAGCAGCAAAATCAAAATCAATAGAAATTGATACAAAAATGAATATTGCAGTTGTTGATGCAGGTGCAAACTTAGTTGCTTTTGCTCGTATGGACGGTGCATGGTTAGGTTCTTTAGATATTTCAATTAAAAAAGCAAAAACTGCTCGTTTTTTTGATATGAATACAGGAATTATAGGTGAATTATCTCAACCAGGACAACCTTTATATAACATAGAACATTCTAATAACGGATTAATTACATTTCCTGGAGGTGTACCTGTAAAAGATGCAAATGGTACTATTATAGGTGCAGTAGGTGTAAGTGGTAGTTCTGTAGAGAATGATCATACAGTAGCAGAAGCAGGAGCAAATGCTATTTAA
>JAJPGM_01590 Cystathionine beta-synthase
ATGACGCTTTCTTATTTTAGAATAAAGATGAATAGACATAAAGGAATTACCAATTCAATTTTAGATTTAATAGGGCAAACCCCTATGATAAAGTTAAATAAAATAACAAAAGGTCTTTTAGGTACATATTACGCAAAAATAGAAGCTTTTAATCCTGGGCATTCAGCAAAAGATAGAATAGCTTTACACATTATTGAAAGTGCTGAGAAAAAAGGTATCTTAAAAAAAGGAGATCTTATTGTTGAAACAACTTCTGGAAATACAGGTTTTTCAATAGCAATGATTAGTGTTATTAAAGGATATAAATGTCTTTTGGCTGTTAGTGATAAATCATCACAAGATAAAATTGATATGTTAAAATCAATGGGAGCTGAGGTACATGTTTGCCCTGCGAATGTTCCTGCGGATGATCCTCGGTCATATTATGAAGTAGCAAAAAGATTACATAGAGAAAACCCTGGTTCTATTTATATCAATCAATATTTTAATGAATTAAACATAGAAGCTCATTATAAAAGTACAGGTCCTGAAGTTTGGAAGCAAACAAAAGGTAAAGTAACACATGTTGTTATTGCTAGTGGGACAGGAGGAACAATTTCTGGTACAGGTAAATATTTAAAAGAGAAAAATCCGAAGATAAAAATTTTAGGAGTAGATGCGATAGGTTCTGTTTTGAAAAAATATCATGAAACAGGTGAGTTTGATGAAAAAGAAATATCGCCTTATAAAATTGAAGGTTTAGGAAAGAATTTAATTCCAACGGCAACCGATTTTGATGTTATTGATTTTTATGAAAAAGTATCAGATAAAGCAGCAGCACTTAAATCAAGAGAATTAGTAAAAGTAGAAGGTTTATTTTGTGGATATACTTCAGGAGCCGTTTTACAAGCAACGAAACAATATGCCGATAAAGGTTTTTTTGATAAAGATAGTGTTGTAGTTGTTGTTTTGCCAGATCATGGGTCTCGTTATATGAATAAAATTTATTCTGATACTTGGATGAAAGAACAAGGCTTTTTAGAATAA
>JAJPGM_01595 Dipeptidyl aminopeptidase BI
ATGAAAAAAATTATGATCCTTGCTATAGCTTTTAGCCTTATTTTTGTTAGTTGCAAAACTAAAGAAATGAAGAAAGATATAAAAGCTCCAATTGCTGATAAGCAATCTAAAACATTAGAGAAACACGGAGATATACGTACAGATGATTATTTTTGGATGCGTTTAACAGATGCTCAGAAAAATGCTGAGGTTAAAGATGAACAAACTCAAAAAGTTTATGATTATTTAACAGAGGAAAATTCTTATTACGAAGCACGTACTGAAAATACAAAAGAATTTCAGACACAGTTATTTGAAGAAATGAAAGGGCGTATTAAAGAAGATGATGAATCTGTGCCTTATAAAAGTAATGGTTATTTTTATATTACACGCTATGAAAAAGGACAGCAATATCCTATTCACAGTCGTAAAAAAGAAACTTTAGAGGCTAGTGAAGAGATTTTATTTAATGTCAATGATGAAGCTAAAGGACATGATTATTTTCAATTAGGTGGTTTAAGTATTTCTCCTGATAATAAATTAACCACTTTTGCGACGGATACCGTAAGTCGTCGTCAATATATTATCAGAATAAAAAATTTAGAAACAGGTGAAATTTATCCTGATAAAATAGAAAACACAACTGGTGGTACTGTTTGGGCAAATGATAATAAAACAATCTTTTATACTAAAAAAGATCCTGAAACATTACGTAGCTCACAGATTTACAAACATGTTTTAGGAACTGATGTTGCTTCTGATGTGTTAGTTTTTGAAGAAAAAGATGAAACTTTTGGTGCTTTTATAACCAAAACAAAATCTAAAAAATACTTAGTAATGGGGTCGTATAGTACGGTTTCTAACGAATATCAAATTTTAGAAGCTGATAATCCTAATGGTGACTTTAGAATGATTCAACCACGTGAGCGTGATTTAGAATACGATATCGCACATTACGAAGATCATTTTTATATCAAAACAAATAAAGACGGAGCAACCAACTTTAAGTTGATGAAAACTCCAGAAGATAAAACAACCAAAGAAAACTGGGTTGATGTAATACCACATAGAGAAGATACTTTATTTGAAGATTTTTCTATTTTTAAAGAGTATTTAGTTTTAGAAGAAAGAACTAACGGTTTAAATAAAATAAGAATTAAACGTTGGGATAATACAGAAGATTATTATTTACCATTTACTGAAGAAACTTATTCGGCAGGTGTACACGGAAATCCAGATTTTGATACTGATATAATTCGTTATTCATATAACTCAATGACAACGCCTAGTTCTGTTATTGATTTCAATATGAAAAATCAATCTAAAGAAATTAAAAAAGAACAAGAAGTTTTAGGCGGAAAGTTTAATAAAGAGAACTATATCAGTAAACGTATTTGGGTTACTGCACGTGATGGTAAAAAGGTAGCTTTGTCAATAGTACATCATAAAGATACAAAACTATCAAAAGATACTCCTATTTTACAATATGCTTATGGTTCTTATGGTCATACAATTTCTGATGGATTTTCAACAACTCGTTTAAGTTTATTAGATAGAGGTTTTGTATATGCATTGGCACATATTAGAGGAAGCGAGTATTTAGGTCGTGAGTGGTATGAAGATGGTAAAATGTTAAACAAGAAAAATACTTTTAATGATTTTGTAGATTGTTCTAAGTATTTAATCGATAATAATTATACTTCTTCAAAACATTTATATGCTATGGGAGGTTCTGCTGGAGGTTTATTAATGGGAGCAATTATTAATATGAATCCTGAATTATATAACGGAATTATAGCTGCTGTACCTTTTGTTGATGTAATTTCGACCATGTTAGATGATACTATCCCGTTAACAACAGGTGAATATGACGAATGGGGAAACCCGAATGATAAAGAATATTATGAGTATATGAAATCATATTCTCCTTATGACCAAGTAGCTCCGAAGGCATATCCAAACATGTTAATTACTACAGGTTTACATGATAGTCAGGTACAATATTGGGAACCAGCAAAATGGATTGCCAAACTTAGAGATGTAAAAACAAATGACAACGTGTTATTTTTACATACAAACATGGAAGCAGGGCATGGAGGTGCTTCTGGTAGGTTTGACGCATTAAAAGAAACAGCAGAAGAATATAGCTTCTTTTTAATGTTAGAGGATAAGTTAGAAAAATAA
>JAJPGM_01600 Nucleoid-associated protein GFO_1796
ATGTTTGGAGATATTTCAGGAATGATGAGTAAAATAAAAGATGCTCAAAAAAAAGTAGAAGAAACTAAAAAAAGATTAAATACTGTTTTAGTTGATGAAGCGACTGCAAATGGAAGCTTAAAGATTACAGTTACCGCAAATAACGAAATTAAGTCAATTTCAATTCATGAGTCTTTATTAGAAGATAAAGAAGAATTAGAAGATTATTTAATTTTAACTTTAAACAAAGCCTTAAAAAAAGCAGGTGCAATTAACGAACACGAATTAGCCGTTGCTGCTCAAGACGGAATGCCAAACATTCCTGGAATGGATATGTTTAAATAA
>JAJPGM_01605 hypothetical protein
ATGCTTTTACAACTAGATAATTATATGTTACCGTGCCTAAATAAAAAATTCTTCGGAGTTGATTGTTTAGGTTGCGGAATTCAGCGAGCTTTAAGTTTATTACTTCAAGGGAATTTTATAGGTGCTTTTAAAATGTATCCAGCTATTTACACATTGTTATTATTAGCAATAATTGTAATTTTAAACTTCTTTTTTAAACTTAAATACGCTCGAAAAGCAATACGTATTTTAGCTGTAATTAATGTACTTATTATTGTAGTAAGTTACGTTATGAAAATGAATAAACTATTCTAA
>JAJPGM_01610 hypothetical protein
ATGGAAAAACAAAATTTACCAAATGCTACAGTAGCATTAGTCTTAGGGATTTGCTCGATTGTAACACGTTGTTGTTACGGAGTTATCGGATTACCACTAGGTATTGCAGCCTATATTATGGGAAATAAAGCAGTAAAAATAGATAATGAAAACCCTGATGAGTATGAAGGTGTTAAAAATGCAAATACAGCTAAAATACTAGGTATTATTGGTATTGTACTTAATATTTTATATTTAATTTGTATCATATATGTATTTTCATTAATTGGATGGGATGCTATAGGTAATGAAGAATTAATGATGGAAAGATTAAATGAATTACAAGATAGATAA
>JAJPGM_01615 hypothetical protein
ATGAAATTAACAAAACTTAATTTAAAAATGTATACTTGCTTTTTTTTAATAGCAATGTTATTTAGTAATTGTAGCTCTAAAGATGATGAAACCCCAGATTTAGTTGACATACCAGGAGGGGAACCTCCTATAGTTTTAGTACCAATAGATGATATTCCTGGTACTGGTAATGTAGGTGTAACTTCTCTTGAGGATGGTGCAGCAATATATTTAGATGGTGTTTATACAGGTAAAAATACACCATCGAGAATAGAAGTTTCTGCTGGAGACCATTTAATTGGTGTTGGTTTAAATACTGCTATTAAATATTTAAGAACTCCGATTGTTGTAACTGAAGAAGAGGAAATGGTTGTTTCTCTTAATGAAACTCATCATAAAAAAGCAAAAAAATGGAAGGTTTTATTTTTAGGAATAAAGAAAGCTGTAATGCCAAATGGTTCTTGTTCATCAGAATATACAGAAGCAGAGCTTGACGTAGGGTTTGATTTTTTAAAATGGCAATTTCAAAACTTTGTAGAACCAGATTCTTATAATACTATTAGTTGGGATTTTGATAAAAGATATATATCTAATCTTACTTTGTCAGGAGGTAATTCTGGTCCTCTTGCAACTCCAGATGTTATTAGTCCGCATATAACAGATGTAAACCCTGGAGACTATGATTTAATTCTAAGTTTTTTTAATAGAAAAGATGCTGATTGTAATTTAGGTGAATATAAAGGAATCGGTTGGTATGCTCCTCAATTAGGAGATCTTAAAGTTTCTTATGTAACTATTAGATATAATGGAAACATAGAAGAAAGTATAAAAGATCAAAAAGAGAATGATCCAGGGGTATTTATACGCGAATGGTTACATACCGTGATAGAACAAAGAAGTTATTTTACCGATTTAGGTACAAATGTACCTAGTGGTGGGGTACATTCTGCAGAAAATCATGAAGGTGATTATAGTTATCCTTGGATGAACTGGTATCAAAATATTTTAGCAGGTAAAGTTATAGAAGGAGATACTTATGTTGGTATCGGTCCTGATGCTTTTTTAGAATGTACTGTTAAATATAAAGCACTTAATAACTGTTTGTAA
>JAJPGM_01620 ATP-dependent DNA helicase RecG
ATGAATTTAAATCATCCGATAACATATATAAAAGGCGTTAGTGTAGCCAGAGCAGAATTGTTGTTTACCGAGTTAGGTATTAAAAGTTGTAATGATATTCTACATTTTTTTCCGTTTCGTTATATTGATAAAACTCAGTTTTATACAATTAATGAATTAACTCAAAATACGGCTGAAGTTCAGGTGGTTGGTAAGATAAAAGCAGTTAAAGAAATAACTCAACAAAGAGGAAGTAGGCTAGTAGCTACCTTTTATGATGGAACAGGTACTTTAGATTTAGTATGGTTTAAAGGTGCTAAATGGATAAAAAATAGTTTAAAAACAGATGTTCCGTATGTGATTTATGGAAAATTAAATTGGTATAATGGTGTTGCAAATATGCCACATCCAGAAATGGAAACTGTAAAAGAATATAAAAGTAAGCCTCAAACGGCAATGCAACCTGTATATCCAGCTACAGAAAAATTAGCTAATAAAGGAATTACAAATAAAATACTTCGAGGATTTATTCAGAATTTATTTGAACAATTTTTTGATATCATAGAAGAAACACTTCCTGATTATCTTTTAAAAGAACATCAATTATTAGATAAAAAAGAATCATTATTTAATATTCATTTTCCTAAAAGTCAAGAATTATTAGCAAAAGCACAATATCGATTAAAATTTGAAGAATTATTTTTTATTCAAATTCAATTATTACAGAAAAAACTCATCAGAAAATCAAAAATAAAAGGCTATGTTTTTGAAAAAGTAGGCGAATATTTTACCGATTTTTATACGAATCATTTACCTTTCGAATTAACCAACGCACAGAAAAGAGTTTTAAAAGAAATCAGAAAAGATATTGGTTCTACTGCACATATGAATCGTTTATTACAAGGCGATGTAGGTTCTGGTAAAACAATTGTGGCATTATTAAGTATGTTAATTGCTATTGGTAACGGGTATCAGGCAACTATTATGGCACCAACCGAAATTTTAGCAATTCAGCATTATAACGGAATTGTTGAGTTATTAGAAGGAACAACTATCAAAGTTGAATTATTAACAGGTTCAACTCGAATTAAAAAAAGACGTGAAATTCATACAGGTTTAGAAGACGCATCGGTACATATTTTAGTAGGAACACATGCTGTTTTAGAAGATAAAGTCCGTTTTAGAAACTTAGGATTAGCTATTATTGATGAGCAACATCGTTTTGGAGTTGCACAACGTTCTAAATTATGGCAGAAAAATCAAGCGCCAGCATCTCTTGATAAAAAAGGAGTAATTCTTCTTGAAAAATATAAAACTGAACATCCGAAGATATATAAGTTACATAAAGAAATAGCTTTAAAACGTAAAAATAAAACATCTAAAGAAGAAAGAGTTTTATGGGATGTTTTAAGTACGATATCAACTACATCTAAATTTATAAGATATTATATTATTGATGAGTTTCTTATTGATTTTATCTGTCTAGAAAAAAAACTGATTATAGAAGTTAATGGAAAATATCATACAACCGAAGTACAGCAAGAAGCAATTAATTTGCGTACTGAAGTTTTAACAGCATTTGGTTATAAAGTTGTTCGTTTAAATGAAAATCAAATAATAAATACATTAGAAAAAACAATTGCAAGAATTATTGCCACTTTAAAAATTCTTCCTACTATTATTGTTCAAAAGTCTGTTCCGCCACACGTTTTGGTAATGACTGCAACGCCAATTCCACGAACTTTAGCAATGTCGGTTTATGGTGATTTAGATATTTCTGTTATTGATGAATTACCTCCAGGACGTAAGGAAATTAAAACTGTACATCGTTATGATAGCAATCGTTTATCTGTTTTTAAGTTTTTAAAAGATGAAATAGATAAAGGTCGTCAGGCATATGTAGTGTATCCGTTAATTGAAGAATCTGAAGCGATGGATTATAAAGATTTAATGGATGGTTACGAGAGTATTTCGAGAGATTTTCCATCGCCAAAATATCAAATAAGTATTGTACGTGGAAAAATGAAACCTGCGGATAAAGAATTTGAAATGAATCGTTTTATAAAAGGTGAAACCCAAATAATGGTAGCAACTACGGTAATTGAAGTTGGTGTAAATGTACCAAATGCATCAGTAATGGTTATTGAAAGTGCCGAGCGTTTTGGTTTGAGTCAATTACATCAATTACGAGGTAGAGTTGGACGTGGAGCATCACAAAGTTATTGTATTTTATTATCGAGCTTTAAATTGTCATCCGATAGTAAAACAAGATTACAAACCATGGTTGATACTACTGATGGTTTTAAAATTGCTGAGGTAGATTTAAAACTTCGTGGTCCTGGAAATATTATGGGAACGCAACAAAGTGGTGTACTAAATCTTAAAATTGCCGACGTAGTAAAAGATACTGCTATTTTACAAAAAGCCCGCCAAACGGCAATTAATGTGTTAGAAGAAGATGCTAGTTTTTCTAATCCTAAAAATGCTAGTCTATTAAAAGTGTATTCTCAAATACAAAAAACAAGCGGGCTTTGGAGTAATATTAGTTAG
>JAJPGM_01625 RNA methyltransferase
ATGAGATTACATAGAAATTTAGTTTACGCAGTTATTGATAGTTTACGTGACGTTTTTAATGATGACGTATATGCAGATAAAGCTGTTGAAAAGGCATTAAAAAGAGATAAAAGATGGGGAGCACGTGACAGAAAATTTGTTGCTGAAACTATCTATGACATCGTACGCTGGAAACGTTTATACGCTGAAATTGCGGATGTAAAAACTCCATATTCAAGACCCGATTTATGGCGTTTATTAGTAGTATGGTGTGTGTTAAAAGGAATTAAATTACCTGATTGGAATCAGATTGAAGAAACACCAACTAGAAGAATTAAAGGAAAATTTGATGAACTTTCTCAAATTAGAAAATACAGAGAATCTATTCCTGATTGGATTGATGAATTAGGTGTTAAAGAGTTAGGTGAAACTGTTTGGACTAAAGAAATGGCAGCCTTAAACAAAAGAGCTGATGTTATTTTACGTACAAATACATTAAATGTAACAAAAGAACATTTACAAAAAGATTTACAACAAGAAGGTATTGAAACCGAATTTGTAAACGGTTGTGACGATGCTCTACGTTTAGTAGAACGTGCTAATGTTTTTAAAACAGAAGCATTTCATAAAGGATTTTTTGAAGTACAAGATGCTTCTTCTCAATTAGTAGCAGCTTATTTAGATGTTGCTCCTGGTATGAAAGTAATTGATACTTGTGCTGGTGCAGGTGGTAAAACATTACATTTAGCTGCTTTAATGAAAAATAAAGGGCAAATTGTAGCTACGGATATTTACGAAAGTAAATTACGTAAATTAAAAGTTAGAGCACGTAGAAATGGTATTAGTAATATCGATTTAAAAGTTATAGATTCTACCAAAGTAATTAAAAAATTATACGGTAAAGCTGATAGAGTTTTAATTGATGCTCCTTGTTCTGGTTTAGGTGTTTTACGTAGAAATCCTGATAGTAAATGGAAGTTACAGCCTGAATTCATCGATAATATTAAAGAAATTCAGCAAGATGTTTTACAAAGATACTCAAGGATGGTTAAACCAGGTGGTAAATTAGTATACGCTACATGTTCTGTTTTACCTTCTGAAAATCAAGAACAAGTTGAAATATTTTTAGCATCTGAAGATGGTAAAGATTTTACCTTAGTTAAAGATTATAAAGTATTGGCTCGCTGA
>JAJPGM_01630 hypothetical protein
ATGAAAAAGGAAATTACTGTAGCACTTTTATTATCAATAGGATTATATAGTTTTTCACAAGATAAAAAATTACCAGCTGGTTGGGATATTGTTTCTTTAGATGATAAACCAGCTTATATGAACTTAATTACAGGAACTATTTCTAGAACATACCCTAGAAAACCTGCTCTAATAAAGCCTCTAGAAAAACAAAAATTTGATTCAACAATTACTCACACAGTAAAAAAAGGAGAAACATTAAGTGTGATTTCAAGAAAGTATGATTTGAAATTATCAAGATTATATAGGTTAAATAGCATGACTAATTTTGATACATTAAAAATTGGTCAAGAAATTGTAATTGGATATGGGCAAAGTGAAGCAGAAAAAATTGCTTTTTTTAATAAGAAAACAAAAATTAATACTAAAAAACCTCAAACTCAAACCAAAGCTGTTTTAAATAAGCAATACGAAAAACGTTTTGCATTGATTGTTGAAAAAGATACTGATATTAAAAGTGAAAATAAAGTAACTAATAAATATCATATTGTAACAGAGAGTGAAACTTTATATGGTATTTCTGTACACTATAAATTATCTATAGATAAATTGAAAATACTAAATAAGTTAAAGGATAATACTATATTTTTAGGGCAAAAATTAATAGTTAAATAA
>JAJPGM_01635 Uncharacterized membrane protein YeiH
GTGAATATTATCTACGCCCTTGATATTGCAGGAACATTTGCATTTGCCATTAGTGGTGCATTAGTTGCAATTAAAAAAAAATTTGATGTATTTGGAGTTATTATTATTGCCTTTGTTACTGCCGTAGGTGGTGGTATGATACGAGATGTTTTAATTAATGCACATCCTATAAATTGGATTAGTGATCTTAATTATATTTGGACAATTTTAACTGCTGTTGGTTTTACTTTTTTGTTCAGAAGTAAAATAGCACCATTTCGTAAAACAATGTTTTTGTTTGATACAATTGGTATTAGTGTATTTACTTTGTTAGGCTTAGAAAAAGGCTTAGCTTATGATTTACATCCTTTTGTAGCGTTAATTATGGGAATGGTTTCGGCTGTTTTTGGTGGTGTACTTAGAGATGTACTTACTCGAAAAGTTCCTTTAATATTTAAAAAAGAAATTTATGCTTTGGCTTGTTTAGCAGGTGGAGTAGTGTATCTTATTTTAGCAGAATTTAATATAAATAAAGACCTTCAATTTGTAGTACCTACATTTGTTGTTTTTTTAATAAGGTCAATTGTTGTTAAATACAAGTTAGAATTACCAAAGATAAAAATTGATGCACTAGGTGAACGTAGTTAA
>JAJPGM_01640 DEAD/DEAH box helicase
ATGACAACATTTACAGGGTTAGGAGTACAAAAAGAATATGTTCAAGGACTTAAGGAATTAGGAATTACAAAACCTACCGAAGTACAAGAAACAGCAATACCTTATTTATTGCAAAATAATGCTGATTTTATTGGATTAGCACAAACAGGTACTGGTAAAACTGCTGCATATGGATTGCCTGTTTTACATAAAATAGATGCATCAAAAGATACTGTTCAAGCATTAATTTTATCGCCAACAAGAGAATTGGTTCAGCAAATAAAAAAACAACTTTTTAAGTTTACCAAATATGTAGATGATAAAATTTTTATAGAAGCTGTTTACGGTGGAGAAAAAATTGATCGTCAAATAAATAATTTAAAAAGAACAACGCACGTAATTGTTGCTACTCCAGGGCGTTTAATCGATTTAATAGAAAGAGGTGAAGTAAATTTAAAAGATATTCAAACTTTAGTACTTGATGAAGCAGATGAAATGCTAAGTATGGGGTTCAAATTAGATTTAAATCGTATTTTAAAATATACTTCAGGAACTAGAAAAACTTGGTTGTTTTCTGCAACAATGCCAGAAGAAATAAGAAATATTGTCAAAAAATATATGGATCCATCAGCAAAACAAGTTGAGGTGAATAAAAATACTTTGGTAAATGCAAATATTACACATCAGTTTATACAAACTACTATTCCTGAAAAAGTAGATGTAATTGTAAAGTTTTTAGAAAAAAGAGATGCTGAAAGAGGAATTATTTTTGCAAGAACTAAAGCAGGAGCTCAAAAAATAACCAGAGAATTAAAAGAAGAAGGTTTTTCTGTAGAAGCTTTAGAAGGAGACATGCAACAAAGAGATCGTGAGAAAGTAATGCGTGCTTTTAAAAATGAAAGTCTTCAAATTTTAGTTTCTACCGATGTTGCAGCAAGAGGTATTGATGTAAAAGGTTTAGGATTTGTAGTACATCATCAATTACCAGAGCAATTAGAATATTATACACACAGAAGTGGAAGAACTGCAAGAGCAGGTAAAAAAGGCGTTTCATTAGTATTAATTTTAAATAACGAAAAAAATAATATTAAAGACGTTGAAAGAACATTACAAATAAAATTTTCAGAAATAAATATCTAA
>JAJPGM_01645 4HBT domain-containing protein
ATGAATTTTTACGAAAAAAAATATATCGTTACACGTAGCGAAATTGACGAATACCAACATGTAAATAATGTGGTATATGTGCAATGGATGCAAGAAGTATCTACAGCACATTGGTTATTATTAATAAAAGATGTTCCTAAACCAGATTATGTTTGGTTTGTAATTCGACATGAAATAGATTATAAAAAACAAGGAGTTTTAGGTGATGAAATAACAGTGAAAACATGGGTTGGTGAAACAGAAGGAATACGCTCTATTCGTCATTTTGAAATGCATAAAGGTTCGGATTTATTAGTGAAATCACAAACATCTTTCTGCTTGTTAGATGCAGCGACACAAAAACCAAAAAGAATAACTAAAGAAGTAACAAACTTACTTTTAGGAAAAAAATAA
>JAJPGM_01650 Multidrug export protein MepA
ATGAATAAAACAACAAGCAATTTTGGTGCCGAAAAAATAAGTAAACTATTACTAAAACAAGCAATACCTGCTTCTATAGGAATTTTGGTGATGTCATTAAATATGATTGTTGATACTATTTTTGTTGGTCGTTGGATTAGTGTAATGGCTATTGCGGCTATTACTGTCGTTTTACCGATTGCTTTTTTAATTTCATCTATAGGAATGGGAATTGGTATTGGAGGAAGTTCTATCATTTCTAGATCATTAGGAAAAGGAAATACTTCAAAAGCTTTTAAAGTCCTTGGAAATCAAATTACTTTAACAGTTGGTTTGTCTGTATTATTTGTTGGGATGGGAACTTTTTTTTGTTTTCCTATTTTACAATTATTTGGTGCAAAAGGAAGTATTGTAATTCCTGCTACAGAATATTTTCGAGTTATTATCTGGGGAGTTCCTTTCTTAGCTTTTGCCATGATGGGAAACCCTGTTATTAGAGCTGTTGGAAAACCAAATTACGCAATGTTTACAATGATATTACCTGCAATAGCTAATATTTTATTAGATGTTATTTTTATAAAATTTCTAAATTTAGGAATGTTTGGAGCAGGATTAGCAACTTCTATTTCATACGGAGTAAGTGGACTTTTTATTTTATGGTTCTTTTTATCAAAAAATACCGACTTAAAAATTATTCCGAAATATTTTCAAATTGATTTATCTATTTTAAAAGAAATTATTTCACTCGGAGGAATTACAATTATTAGACAAGGAACTATCAGTATTTTAATTATCATATTAAACTATACATTATTTAAATATGGTGGAGAAATATCTATTGCCGTTTATGGAATTATAAATAGAATAATGTTATTTGCCTTATTTCCTGTACTTGGAGTTACTCAGGGATTTTTACCCATTGCAGGTTATAATTACGGAGCAAATGATTCAAAAAGAGTCAAAGAATCTATAAAAACAGCAATTTTATTTGGTACAGTAATCGCTACATTTATTTTTATTATAATTATGGTATTTCCTTCGGAGTTAATAGGACTTTTTACTAATGATAAAAAACTTATAAATCTTACTTCGGATGCTTTAATAATCGCTTTTTTAGCAACTCCTGTAATTACCACACAATTAATTGGTTCGGCTTATTTTCAAGCAGCTGGAAAAGCATTGCCAGCATTACTACTAACACTTTTAAAACAAGGTTTTTTATTAATTCCGTTAGTTTATATTTTACCTAAATTTTATGGAATAGATGGTGTTTGGATGTCTTTTCCTATTGCCGATTTTTTAGCAACCTTAGTTACTTTTTTATACTTAAACAGAGAAATTAAGCGTAGTTTAAATTAA
>JAJPGM_01655 hypothetical protein
ATGCAAGTAGAAAAATCAACACTTCAATTTTTAAAAGCCTTAAAAGAAAATAATAATCGTGAGTGGTTTACTGAGCAAAAAACAACTTTTGTTGAGGTTCAAAATAAAGCCAAAGATTTTTATGGACATATAAGAGCCGATTTAGAATTAGATGATAGTATTGATAAATTTAAGTTGTTTCGTATTTATAGAGATGTTCGTTTTTCGAAAGATAAAACGCCATATCAACCACATTTTGCGGGTTCATTTTCTCGAAAAGGAAATCATTTAAGAGGCGGTTATTATTTAAGAATTCGTCCAGGAGGCGAAAGTTTTTTAGCAGGTGGTTTTTGGGAACCAAATAAAGAAGATTTACTTCGTATTAGAAAAGAAATTGAAATGGATGCTTCTGAATTTAGAGCTATTTTAAATAATCCTGAGTTTGTTAAAAATTTTGGAAATAAATTTGAAGGTGCTGAATTAAAATCTGCACCAAGAGGATTTGATAAAAATCATCCTGATATAGATTTATTACGAAAAAAAGGATTTATAGCTGTTCGTAATTTTACAGATAAAGAAGTATTATCTAAAGATTTTTTATCAGAAATAAATACATCTTATAAAGCTTTACGACCTTTTTTTGATTTTATGAGTGAGATTTTAACCACCAATTTAAATGGCGAAAGTTTAATTTAA
>JAJPGM_01660 Ribosome-binding ATPase YchF
ATGAAAGCAGGAATTGTAGGGTTACCAAATGTTGGAAAATCAACGTTATTTAATTGTTTATCAAATGCAAAAGCACAAAGTGCAAACTTTCCTTTTTGTACTATTGAGCCAAATGTTGGTGTTGTAAATGTACCAGATAAAAGAATTCAGGTTCTAGAAGGTATGGTAAACCCTGAGAGAGTAATGCCTGCAACAGTTGAGATTGTTGATATTGCTGGTTTAGTTAAAGGGGCGAGTAAAGGTGAAGGATTAGGTAATCAGTTTTTAGCAAATATTAGAGAAACAGACGCTATTATTCACGTATTACGTTGTTTTGACAATGATAATATTATTCATGTTGATGCTTCTGTAGATCCTATTAGAGATAAAGAAACTATCGATATTGAGTTACAATTAAAAGATTTAGAAACTGTTCAAAAACGTTTAGAGCGTGTAAAAAGAACGGCTAAAACTGGTAATAAAGAAGCTCAAATAGAATTAGAAATTTTATTAAAAGTTGAAGAAACTTTATTACAAGGTGTTTCAGTAAGAGCAATTGATTTTTCAGAAAAAGATCAAGAAATTGTTGATACATTACAATTTATTACATCAAAACCTGTATTATATGTTTGTAATGTTGACGAAGGTGCGGCTGTAAACGGTAATGATTATGTTACTAAAGTAAGAGAAGCGGTAAAAGATGAAAATGCAGAAGTGATTGTATTGGCGGTAGGTACTGAAGCTGATATTACTGAATTAGACGATTACGAAGAACGTGAAATGTTTTTAGCCGATATAGGTTTAACAGAAGCTGGTTCAGCTGTTTTAATTAGAGCTGCTTATAAATTATTAAACTTACAAACTTATTTTACCGTAGGTGTAAAAGAAGTAAGAGCTTGGACTATTAATATTGGAGATACTGCACCACAAGCTGCTGGGGTTATTCATACCGATTTTGAAAAAGGATTTATTCGTGCTGAGGTAACAAAGTATGAAGATTATACTACCTTAGGAGGTGAACAAAAAGTAAAAGAAGCAGGTAAATTAGGCGTAGAAGGAAAAGAATATATCGTACAAGATGGTGATATTATGAATTTCAGATTTAACGTTTAA
>JAJPGM_01665 Bifunctional protein FolD
ATGATTTTACTAGACGGTAAAAAAACATCAGCAGATATTAAAGAAGAAATTGCTATTGATGTATTAGATTTAAAAAATCAGGATAAAAAAACACCTCATTTAGCAGCTGTTATAGTTGGTAATGATGGTGCAAGTTTAACCTACGTTAATGCAAAAGTAAAAGCTTGTGATAGAGTAGGTTTTGAATCATCTTTAATTAGATTGCCTGAAAGTACCACTGAAAAAGAATTATTAAATGAAATAGCTATATTAAACATTGATAATGATATTGATGGTTTTATAGTACAATTACCTTTACCTAGTCATATTAATGAACAAAAGGTTTTAATGGCAATAAACCCAGACAAAGATGTTGATGGTTTTCATCCAATGAATGTTGGTAAAATGGCTTTAAATTTACCTACTTTTATTTCGGCAACACCTTACGGAATTTTAGAATTATTAGATCGTTACAAAGTAGAAACTTCTGGTAAACACGTAGTTGTTATTGGTCGTAGCCATATTGTAGGTAGCCCAATGAGTATTTTATTAGGACAAAAAAGAAAAGTAGGTAATGCTACGGTAACTTTAACACATAGTAGAACTAAAAATTTAAAAGAAATTACCTTACAGGCTGATATTATTATCGCTGCAATAGGAATTCCTGAATTTTTAAAAGCAGATATGGTTAAAGAAGATGTAACTGTTATTGATGTAGGTATTACTCGTATTGCCGATTCATCTAAGAAAAATGGTTTCCGTTTAGTTGGTGATGTTGATTTTAATGAAGTTGCTCCAAAATCAGCTTTTATAACACCTGTTCCGGGAGGAGTTGGTCCAATGACAATAGCAATGTTATTAAAAAATACATTATTAGCTTCTAAAAGAAATAATCAATAA
>JAJPGM_01670 Signal recognition particle protein
ATGTTTAATAATTTAAGTGAAAAGTTAGATAAAGCGTTACATACGCTTAAAGGACACGGGAAAATTACAGAAGTTAATGTTGCTGAAACACTAAAAGAAGTTCGTAGAGCTTTATTAGATGCCGATGTTAACTTTAAAATTGCGAAAGACTTTACTAAAAGAGTACAACAAAAAGCCATAGGACAAGACGTATTAACAACGTTAAACCCAGGGCAATTAATGGTTAAATTAGTTAAAGATGAATTGACTGATTTAATGGGTGGTGACACTGTTGGTATTAATTTAGGTGGTTCAATGAGTGTTATCCTAATGTCTGGTTTACAGGGGTCTGGTAAAACTACTTTTTCAGGAAAATTAGCGAACTTCTTAAAAACTAAAAAATCGAAAGAAGTATTATTAGTTGGTTGTGATGTTTATCGTCCTGCGGCTATTAATCAGTTACAAGTTGTTGGAGAACAAATTGGTGTTGAAGTGTATGCGGAAGTAGACAATAAAAACCCAATTGAAATTTCTGAAAATGCAATTAAGCGTACAAAGGCAACGGGTAAAAATGTAGTTATTATTGATACTGCTGGTCGTTTAGCTGTTGATCAGGAAATGATGGATGAAATTTCAAACATTCATAAAGCTATAAATCCTCAAGAAACATTATTTGTTGTAGATTCTATGACAGGTCAAGATGCTGTAAATACGGCAAAGGCTTTTAATGATATTTTAAATTTTGACGGTGTTGTACTTACCAAATTAGATGGTGATACACGTGGTGGAGCTGCGTTATCTATTAAATCAGTTGTTAATAAACCTATTAAGTTTATTGGTACTGGTGAAAAGATGGATGCAATTGATATTTTTCACCCAGATCGTATGGCAGATCGTATTTTAGGAATGGGAGATGTTATCTCATTAGTAGAACGTGCCCAAGAACAATACGATGAAGACGAAGCTAGAAAACTTCAGAAAAAAATTGCAAAAGATCAATTTGGTTTTGATGACTTTTTAAGTCAAATTCAACAAATCAAAAAGATGGGTAGCATGAAAGATTTAGTAGGAATGATTCCTGGTGCTGGTAAAGCCTTAAAAGATGTTGAAATTGATGAAGGTGCTTTTACAGGTATTGAAGCAATTATACAATCGATGACTCCGTTTGAAAGAAGTAATCCTGCTTCTATTGATGCAAATCGTAAAAAACGAATTGCAAAAGGTTCTGGTACATCAATACAAGAAATTAATCAGTTGATGAAGCAATTCAATCAAATGAGTAAAATGATGAAGATGATGCAAGGCGGTGGCGGAAAAAAAATGATGCAAATGATGCAAAACATGAAATAG
>JAJPGM_01675 Flavo-1 RNA
GCCTAGCCCCGATTGAAGCAATTGTTTGAGCTCTTTTTTGTTTTTCTTTTCAAAAACAAAAAAAGCGAGTGCGGAAAGCGGGAAATTGC
>JAJPGM_01680 hypothetical protein
TTGTTAGAAAAATCTCCAACAACGTTTGATGCAGGTGGGCATTTATTAAGTCAGAATACTACTAGTATTGATTTTTCTAAAAATTTTACTGATTTTTTTAAAGGAGTAAATATTGCTTTAGGAGCAGAATATAGATTAGAAAATTACGAAATATTCTCAGGCGAAGAAGCCTCGTATGCATCATATAATATAAAAGGTGATGTTGTAAATAATTTTACACGAGCTAATTTAGTAACTTTAGATGGTAAAATAAGACCTGGAGCTTCACAAGGTTTTCCAGGATATTCTCCCAAAAATGAACTTAAAAAAAAACGTACTAATTTAAGCTTTTATATAGATACCGAATTTGATTTCACAAAAAAATGGATGCTTGCTACAGCTTTAAGGTATGAAAATTATAGTGATTTTGGGTGTAGAATAAACTATAAACTAGCAACAAGATTAAAATTGCTTCCTATACTTAATTTAAGAACTTCTTTTAGTACAGGTTTTAGGGCTCCTTCGTTAGCTCAGGCTTATTATAATTTTAGTTTTACAAATTATGTTGGAAATCAATTGGTTGAATCTTTGCTTATTGCAAATAACAATCCTATTACAGGTAAATTTGGTATTGGTAAATTAAAAGAAGAAATTACTAAAAATATTAGTATCGGAATTACTTATAACCCTAAACATAATTTTGCAATTAATCTTGATACTTACTTTATTTCAATAAAAGATAGAATTATATTGAGCGGTAATTTTAATACTGATGATTTAAATTTACGTGCCGAAAATGTACAATTCTTTGCTAATGGAGTAAATACTACTACATGTGGTTTGGATATTAAAGTAAAATGGTTTAAGAAATTTAATAAGTCTAAGTTTTCAATAGATTTATTTGGAAATGTAAATTCGATGAAAATAGATGAAATAAAACATAAAAATCTTGATGAAGAAACTTTTTTTGGTATTCGAGAACGTCATTTTTTATTAGCATCTGCGCCTAAGAATAAATTTAGTTTGAATTTTAATTATCAAAAAGAAAAATTTAATGCAAATGTAAATGTTACTCGATTTAGTGGTGTTGAATTAATTGACTGGGAAATGAATAAAGATATTTATCATCCAAAATATACCGTTGATGTACAGTTGGGATATCATATTTTTAAAAATATAATTTTTCAAATAGGCGCTACAAACCTTTTTAACGCTTACCCAACTATGCAAGATAAATATACTGATAGTGGAGGTGTATGGGATTCAACACAAATGGGAACTAATGGTGCTTTTTATTATTCTAAACTTCAATTTTCTTTTTAA
>JAJPGM_01685 hypothetical protein
TTGACACTCTTAAGTCAAAATAAAAAAAATACCCAAAAAAATAATATTTCGTTATCTTACCTACTAGCAGACTTAAGTGAAAAATATGCGCTACATTTTACATATAATCCAACAATTATAAAGGGTATTACTATTGATAAATCAAAATTTAAAAACCTTTCTTTAAAAAAAACCTTTCGTCTTTTAAAAAAAATAACATATTTAAATATTGATGCACTAGGTAATAATTATTACGTTATTTACAGTAATACATCCAGAAAAACACCTAAAAAAAAACCTGATTTAATATCAACAAAAAAGAAAATAGAACATACATTTATTAGTGGAGTTGTCTTCAATGAACATTACAGTCCTTTAAAAGGTGCTAGTATTATAGAAAGTCAAACAAATAACGGTACAAGTTCTTCTTCTAATGGTTCTTTTAAATTAAGATTGAAAAAGAATCAACCTATAATAATAGCTCATATTGGCTATAAACCACAAACGGTTATACCTTCAGATAAAAAAACAATTATCATATTAGAATGTTTACATCTTGATGAGGTTTTGATAATTGGTTCTCGTAATAATTTAAGAGCAAAAAAAGATGCTGTAACTGCAATTGATATTATCCATTTAAATAAAATAGCATTAAAGAGTAGTTTGTTAGAGGTTAATCAATTTTTACAATATAACATGCCATCTTTTAATGCGACTAAACAATCTGGAGCTGATGGTGCTGATCATATTGTTCCTGTAACTTATAGAGGTTTAGGTCCTGATCAAACATTGGTGTTAGTCAATGGAAAAAGAAGACATCAGGCTTCGCTTGTTAATTTACAAGGAACAAGAGGTAGAGGAAATTCAGGTACAGATTTGAATACGATACCAATATCAGCCATTAAAAGAATTGAAATTTTAAAAGATGGAGCTTCGGCTCAATATGGTTCTGATGCTATTGCAGGTGTTATAAATATAATTTTAAAAAATAATAAAAATTCATTAAAAGTAAATACAACACTTGGTTTTAATAATGCTACGATTAATACAAGTTCTAAAAATAATAGTGTTGATGGCTTTACTTATAAAGTAGATGTTAATTATGGTACTAAAATATTTAAAAAAGGATTTTTAAATGTTTCAACAGATTTTTTATCTAAAGATCATACTTGTAGATTAGGTACTGATGTTAGAGAGCAGTATGGAGATGTAAAAACAAAAAATATAAGTACTTTTTTTAATTCAGAAATTCCTATTTCTAAAAAAACAACATTATATGCTAATGGTGGATATAATTTTAAAGACACACAAGCTTATGCATTTTCAAGAAAAAAAATAGCGAAAGAAATGTAA
>JAJPGM_01690 Putative anti-sigma factor
ATGATAAATAAACTATACAATAATATTGATGATTTCTTAAAAGATACCTCTTTTAAAAACTGGGCTTTAAACTCTAAATTAAGTGATGTTTCTTTTTGGCAGTATTGGTTAATTAATAATCCTGATAAAAAAGAAATTGCAGAAGAAGCAAAAGCAATTATTATAGGAATTCAATTTAAAGAAAACCTTATCTCTAAAGAAAAAGTTAATTTTGCTTGGAATGATTTTGAAGCAAAAATTTTAGAAAGAGAGCAAAAAATTAAAAAGAATACTTTTAATAAAAATAGGTGGTTAGCTATTGCTGTAAGTGTTATCCTATTTATTTCAATAGGTATTTATACATTTGTACAAAATAATATTACAAGTTATACTAGTGGATTTGGAGAAATTCTACATATAAAGCTTCAAGATGGTAGCTTGGTTACATTAAACTCTAATTCTACTATTTCTTATTCAAAAGAAACTCCCAGAGAAGTTACATTAAATGGAGAGGCTTATTTTGAAGTAGCTAAAAAGGAAACAACAAATGCGAAATTTTGGGTGTTTACTAATGATTTAAAAGTTGAAGTATATGGTACTAAGTTTAATGTGAAATCTAATACTGATAAAACGCAAGTTTTTTTAGAAGAAGGTAACATTTGGTTAGCTTTAAAAAATGGTACTGCTAAAAAAATGATTCCAGGTGATTTAGTTTCTTTTTCTGTAAATGAAGATAAAATTTTAGAAAATCGCTCAAAAGTATTAGCGACTGAAAATACTTCATGGAAAACAGGTATACTAACTTTTAATAATGCAACTCTATCTAAAGTATTTAAAAAAGTTTCTGAAGCCTATGGTTATGAAGTTGTTTTTAAGAATACTGATCTTAAAAATATATTAATCTCAGGAGCAATACCAACAAGTAATTTAGAAATTTGTTTAAAAGCGATAGAAAAATCGGTAAATGTTATAATTACAAAAGAAAACACTAAATTAGTTGTTTCAAAAAAGTAA
>JAJPGM_01695 RNA polymerase subunit sigma
ATGAAAAAATTGTCTGATGAAATTTTATGGAAATCATTAAAAGAAGGAAATTTAACTGCTTTTGAAGCACTTTTTAAAAATTATTATACTAGTTTATTTAATTATGGTTTAAAAATTTCAGGAAATAAAACAATAACAGAAGATTCTCTTCAAGATTTTTTTATGTACGTATATGAACATCGAGAAAATTTAAGTGATTTAAATAGTATTGCGCCTTATTTATTTACTTCTTATAGGCGATTTTTGATTAAAATACTTCAGAAAAATCAAAAAAATAAGTTCATCAGAAATATTAATGAAAACATTGTTGATATTCATTTTACACCTGAAGAGTTACTAACAAGTCAAGAATCTACTTCTTTTAGAAATAAAAATCTTAGTGTATCGTTAAATAAACTTCCTAAAAAACAACGAGAAGTATTATACTTAAAATATAACTGTGAACTTAAAACTCAAGAAATAGCTGATGTTATGGGGATTAACTACCAAAGTGTTGTTAATTATATTCATAAAGCTATAAAACGATTAAGAGAGGATATTCAGATTTTACAATTATTTAATTCTTAA
>JAJPGM_01700 SAM-dependent methyltransferase
ATGAATGAATTCCAACAATTAAAAGACACCTTAAACGAAAGCGTTTTAGATAATAATTTTGTAAAACTAACATTAAGTAAACCTATCAAAAAAAGTGATGGATTGCCAAATGTATATGTTCGTTTGGTAAAGATAAAAGGAACAGAAATGTTTCAATTTACGTATCATTATAATACAAATGATAAGGTTAAAAACTATACAGTTTCAGAAGCTATTACTGAAATAGAAATTTTATTGATGGATAACTTTAGAGCAGCAACGTTGTTTACATTATCTAAAGATTTATTGATATTTATATCTAAAAGAAAACTAGTTTCTTACCGAGTAAATGCCGCTAGTTTTAAGCATAAATTACCTGAAACACACGACAAACCAAAAGAGCGTTTAGCCGAAGCAGGAAGTTATTTACATCACTTAGGAATTACCGACAAAGAAGGAAAGGTTATTCATAAAATGGCAGATAAATATCGTCAAATTAATAAATATTTAGAAATTATTGAAGGTTTATTAAAATCTACAAAATTACCAAAACATATTAATATTGTTGATATGGGATCGGGTAAAGGCTATTTAACATTTGCTTTGTACGATTATTTAGTAAATCAAAAAAAATACAGCGCAACCGTTACAGGTATTGAGTTACGTAAAGAATTAGTAGATTATTGTAATGATGTTGCAGAGAAATCAGTATTTACTAATTTATCATTTGTAGCACAGCCAATTCAAGAATACGATAACAATAAAATTGATATTTTAATAGCATTGCACGCTTGTGATACCGCTACTGATGATGCTATTTATAAAGGTTTATCAGCAAAAGCAGAATTGATTATTTGTGCACCTTGTTGTCATAAACAAATTCGTCAGCAAGTAAAAGGAAAAGAGCAAGAAAGTCCGTTATTAAAATATGGAATTTTTAAAGAACGTCAGTTTGAAATGGTTACAGATACTATTCGTGCGTTAATTTTAGAAAAAAGTAATTATAATACAAAAGTTTTTGAATTTATAAGTAACGAACATACTCGTAAAAACGTAATGTTAGTAGCAAGTAAATCAATAAAAAAGAACGATATATCTAAAATTGATGCTAAAATAGCAGGTTTAAAAGAAGCTTATGCTATCGAAAATCATTACTTAGAAACACTTGTGTAA
>JAJPGM_01705 Histidine biosynthesis bifunctional protein HisIE
TTGTGGACAAAAGGAGAGGAGTCTGGTAACTTTTTAGCAGTAAAAGATATTCAAATCGATTGCGATAACGATACTATTTTAATAAAAGTAATACCAGCAGGACCAACGTGTCATAAAGGAACTACATCGTGTTTTGCTGATGAAACTCCAAAAGGTTTTTTATATGAATTAGAGCGTATTGTTTCTGATAGAATTGATACTGATCATCCAACTTCATATACAAATAAATTGTATAAAAGAGGAATTAATAAAGTTGCTCAAAAAGTTGGAGAAGAAGCTGTAGAGCTTGTTATTGAAGCAAAAGATAATGATGCCGATTTATTTAAAAATGAAGCTGCCGATTTATTTTATCATATTGTGATTCTTTTAAAAGCAAAAGGTTTTACGTTAAGTGAAATAGAAGCAGTTTTAAAAGAAAGAAATTAA
>JAJPGM_01710 hypothetical protein
ATGAATATAGATTTTACAAAAGGAGACGGGTTAGTTCCTGTAATAATTCAGAATGATACCACATTACAAGTTTTAATGTTAGGGTATATGAATGAAGAAGCGTTCTTAAAAACAAAAGATACAAATAAAGTTACTTTTTTAGCAGAAGTAAAAGTAGGTTGTGGACAAAAGGAGAGGAGTCTGGTAACTTTTTAG
>JAJPGM_01715 Imidazole glycerol phosphate synthase subunit HisF
ATGTTAAAAAAAAGAATAATACCTTGTTTAGATATTAAAAACGGAAGAACTGTAAAAGGTGTTAATTTTGTTGATATTAAAGATGCTGGTGATCCGATAGAATTAGCAAAACAATATGTAAAAGATGGCGCTGACGAATTAGTGTTTTTAGATATTACAGCTACTCTAGAAAACAGAAAAACATTAGTTGATTTAGTTGAAAAAATAGCACAAGAAATAAACATTCCTTTTACTGTTGGAGGTGGAATTAGTACTGTTGATGATGCATTAGCTTTAATAAAAGCAGGTGCAGACAAAGTGAGTATTAATTCATCGGCAGTAAAAAATCCGCAGTTAATTACCGATTTAAAAAATAGATTTGGAAGTCAGTTTGTAGTGGTTGCTATTGATACTAAACATATCGATAATCAATGGAAAGTATTTACAAAAGGAGGTACTAACGAAACTGAATTAGAAACAGTTGCTTGGGCTAAAGAAGCAGAAAAATTAGGAGCTGGTGAAATTTTACTAACTTCTATGAATAGTGATGGAACTAAGGCTGGTTTTTCAATTGATATAACGAACTCAGTGAGTAGCGCAATTAATATTCCAGTTATAGCATCAGGAGGTGCAGGTAAAGAAGTACATTTTAAAGATGTATTTACAAAAACTCAAGCTAGTGCAGGTTTAGCAGCAAGTATTTTTCATTTTGCTGAAATACCAGTACCACAACTTAAACAATATTTAAAAGAACAAAATATACCAGTACGATGA
>JAJPGM_01720 1-(5-phosphoribosyl)-5-[(5-phosphoribosylamino)methylideneamino] imidazole-4-carboxamide isomerase
ATGAGAATTATACCTGCCATAGATATTATTGATGGAAAATGTGTACGCTTAACAAAAGGTGATTACGCAACCAAAAAAATATATAACGAAAATCCTGTTGAAGTAGCCAAAGAATTTGAAGACAACGGAATTGAGTATTTACATTTAGTAGATTTAGATGGTGCTAAATCGCAACATATTGTAAATTATAAAATATTAGAACAAATTGCAGCTAAAACTAATTTAAAAATTGATTTTGGTGGTGGATTAAAATCTGATGAAGATTTACGTATTGCTTTTGAAAACGGAGCTAGTCAAATAACTGGAGGTAGTATTGCAGTTAAAAACCCTGATGTTTTTACAGGATGGATAAACAAGTATGGTAGCGATAAAATTATTTTAGGTGCTGATTGTATCAACAGAAAAATAGCAACTCATGGTTGGTTAGAAACATCAGAAGTTGATGTTGTTGACTTTATCAAACAATATGAACAAATAGGCGTGAAAAATACTATTTGTACAGATGTTGCTAAAGATGGAATGTTACAAGGTGCTTCTGTAGATTTATATAAAGAAATTTTAAGTAAAAGCGATGTAAATTTAATTGCTAGTGGAGGTGTTGCTAGTATTGACGATTTAATAGAGTTGAAAGAAATAGGTTGTGAAGGCGCTATTTTAGGAAAAGCTATTTACGAAGGTTATATCAGCTTAAAAGAATTACAAAAGCTATGTTAA
>JAJPGM_01725 Imidazole glycerol phosphate synthase subunit HisH
ATGATTGCAATTATAAAATACAATGCAGGTAATATACGCTCTGTTCAAAATGCTATTACTCGTTTAGGGTACGATAGTATTATAACAGATAACCCTGCTGAAATACAACAAGCCGATAAAGTAATTTTTCCTGGTGTTGGCGAAGCTAGTTCGGCAATGGCATATTTAAAAGAACGTAAATTAGACGAACTTTTAGTATCGCTAACCCAACCCGTATTAGGTATCTGTTTAGGATTACAACTTATGGGAATGTCTTCAGAAGAAGGAGATACAAAATGTTTAGGTATTTTTAATACGGTTACAAAAAAGTTTCCGCCTTTAGAAAAAGTACCACACATGGGATGGAATAGTTTTGCTGAAATTAAATCATCAAAAATCATCAAAAATTTAAATAGTAATGATGATGTATATTACGTACATGGATATTATGCAGAAGTTTGTGAGCAAACAATAGCAACCTGTAATTATATACAGCCATTTAGTTCAATTATGCAAAAGGATAATTTTTATGCGATGCAATTTCACCCTGAAAAATCAGCAAGTATTGGTGAAAATTTATTGAAAAACTTTTTAGAATTATAA
>JAJPGM_01730 Histidine biosynthesis bifunctional protein HisB
GTGAAAAAAGTATTATTTATAGATAGAGACGGAACTTTAATTAAAGAACCAGCAGACGAACAAACAGATTCATTCGAAAAATTAGAGTTTTATCCGAAGGTATTTCAAGGATTAAGCAAAATAGCTAAAGAATTAGATTTCGAATTGGTTTTAGTTACAAATCAAGATGGATTAGGAACAGAAGTGTATCCAGAAGATACTTTTTGGCCTGTGCATAAATTTGTAATGCGTACATTGGCTGAAGAAGGAATTGTTTTTTCAGAAGAAATTATTGATATTACTTTTGCTAAAGATAATCAGCCTACAAGAAAACCAAATACAGGTTTGTTAACAAAGTTTTTTTCGGAAGAATATGATTTAGCAAACTCATTTGTTATTGGAGATCGTTTAACAGATGTTGAATTAGCAAAAAATTTAGGAGCAAAAGGGATTTATATAAATGATGAAACTTTTTTAGGTACTGATGAAATTACCGTTAAAAGAAGTGCATTAGATGATTTTATCGCCTTAGAAAGTAGCGATTGGAATGCTATTTATGAGTTTTTAAAGTTAGAAGAAAGAACATCTGAAATTGTTAGAAATACCAATGAAACTAAGATTGATATTAAATTAAATCTTGATGGAACTGGTAAAAGTAATATTAGTACAGGAATTTCTTTTTTCGATCATATGTTAGATCAAATTGCACGTCATGGGCAAATGGATTTAGATATTCAAGTTAAAGGAGATTTAGAAGTTGATGAACATCACACAATTGAAGACACCGCTATTGCTTTAGGTGAAGTTTTTAACAAAGCTTTAGGTAATAAATTAGGAATAGAACGTTACGGTTTTTGTTTGCCAATGGATGATTGTTTAGCGCAAGTAGCTATCGATTTTGGAGGTAGAAATTGGTTAGTTTGGGAAGCAGATTTTAAAAGAGAAATGGTAGGTAAAATGCCAACAGAAATGTTTTTTCACTTTTTTAAATCGTTTACAGATGGAGCTAGATGTAATTTAAATATTAAAGCCGAAGGTGATAATGAACATCATAAAATTGAAGCTATCTTTAAAGCATTTGCAAAAGCAATAAAAGTTTCTGTAAAAAGAGATAGTAGTAAAATGATTTTACCATCAACTAAAGGAACGCTATAA
>JAJPGM_01735 Histidinol-phosphate aminotransferase
ATGTTTAATTTAGATAAAATAGTTCGCCCAAATATTCAGAAATTAAAGGCGTATTCATCAGCAAGAGATGAATTTAAAGGAACTGCAGAAGTATATTTAGATGCAAATGAAAATCCTTTTGGAGTTTTAAATAGATATCCTGATCCTAGACAAATAAAAATTAAAGAACGATTATCAGTAATTAAAAAAGTTGCTGAAAATCAAATTTTTATAGGAAATGGTAGTGATGAAGTAATTGATTTAGCATTCAGAATTTTCTGTGAACCAGGAAAAGATAAAGCCTTAACATTTTCGCCTACTTATGGTATGTACGATGTTTCTGCAGGTATTAACGATGTTGAGTTGATTAAACAACCTTTGGTAAATGATTTTCAAATAAGTTTGAACCAATTAGAACCATATTTAGATATGGAAGAGGTGAAAATTATATTTATTTGTTCGCCAAATAATCCAACAGGTAATTGTTTCGATGATGAAACGATTGAATATATATTGGAAAATTTTAATGGAGTAGTAATTATTGATGAAGCTTATATTGATTTTAGTTCAAGAGCTTCTTATAGTACTAAATTAGAGAAATATCCAAATTTAATTGTAAGCCAAACTTTTAGTAAAGCTTGGGGATTGGCAGGAGTAAGAGTTGGTGCAGCATACGCAAATTCGGAAGTTATCGATTTGTATAATAAAGTAAAACCACCTTATAATGTTAGTACTTTAAATCAAGAAGCTGTAGTAGCATCTTTAGATAATTTAGCTCAGTTTGAAATCAATAAAAACATTATTATCAACGAAAAAGAAACGTTGATAAAAGAGTTAAGCGATATTAAATTAGTTAAAAAAATATATCCTACCGAAGCTAATTTTATTCTGATAGAAGTAACGGATGCAAATGTAATTTACAATAAATTAGTAGCCGATAAAATAATTACCAGAAACAGAAATACGTTAGTAGATAACTGTTTACGAATTACGGTAGGAAGTATAGACGAAAATAAACGATTAATCACAGCATTAAAATCAATTTAA
>JAJPGM_01740 Histidinol dehydrogenase
ATGAAGATTATACAGTATCCTCAAAGAAAAGATTGGAAACCTCTTTGTAAAAGAGCAACTTTTAACGAAAATAGTTTACAAGAAACAGTACAAGCTGTACTAAAAGATGTAAAACTTAATAAAAACGAAGCATTAACAAAATATGCAGCATTATTTGATAAAGTAGCAATTTCTTCTTTTGAAGTAACAGCTACAGAAATCGAAGAAGCTGATAAATTAGTTAGTTCGGAGTTAAAAGAAGCAATTCAATTAGCAAAAAGTAACATTGAAGTTTTTCATAATTCTCAAAAAGAGGAAGAGAAAAAAGTAGTTACTACTGCAGGTGTTACTTGTTGGCGTAAAAGTGTTGCTATCGAAAAAGTTGGTTTGTATATTCCAGGAGGATCTGCACCTTTATTTTCAACTATTTTAATGCTAGCAACTCCTGCAAAAATAGCAGGTTGTAAAGAAATCGTATTGTGTACGCCTCCAAATAAAGAAGGAAAAGTTCACCCTGCAATTTTATATACGGCGGCATTAGTTGGCGTTACCAAAATTTTTAAAGTTGGTGGAGCTCAGGCTATTGCAGCAATGGCGTACGGTACAGAAACTATTCCTAGTGTGTATAAAATATTAGGTCCAGGAAATCAGTATGTAACAAAAGCGAAAGAATTAGTTCAGCAAGAAGGGCTTTCTATTGATATGCCAGCAGGACCAAGTGAAGTTTTGGTTATTGCAGATGAAACTTCAAATGCGGCATTTGTAGCTGCTGATTTATTATCACAAGCAGAACACGGAGCAGATAGTCAAGCAGTTTTAGTAACAACTTCATTAGAAGTTTCAGAAAATGTACTTGCCGAAGTAGCGAAGCAAGTAAAAGTATTACCTAGAAGAGAAACTGCCGAAAAAGCATTAGAAAACAGTTTTGTAGTTGTTTTAAATTCTTCGGATGAAATGATTGATTTTAGTAATGTATATGCACCAGAACATTTAATTATTGCTTCTGAAAATGCATCAATATATATTGATAAAATAATTAATGCAGGTTCAGTATTTTTAGGAAATTATAGTTGTGAAAGTGCAGGTGATTACGCAAGTGGTACAAATCACACTTTACCAACAAACGGGTATGCAAAAAATTATAGTGGTGTTTCTTTAGATAGTTTTATCAAAAAAATTACTTTTCAGGAAGTAACAAAACAAGGAATAGCTACTATCGGAAAAGCAATAGAATTAATGGCAGAAGCCGAAGGTTTACAAGCACACAAAAATGCTGTTACTTTAAGATTAAAAGATATTGAAAATGTTTAA
>JAJPGM_01745 ATP phosphoribosyltransferase
ATGAGTAAATTAAGAATTGCAATTCAGAAATCAGGAAGATTAAACGAAGATTCATTAAGTCTTTTAAAAAATTGTGGTATTTCTATCGATAATGGAAAAGACCAATTAAAAGCCGTAGCAAGTAATTTTCCTTTAGAAGTTTTTTATCTTCGAAATGGCGATATTCCTCAATATTTAAAAGATGGTGTTGTCGATATTGCTATTATTGGTGAAAATTTATTAATTGAAAAAGGAGGAGATATTGAGTTCATTGAAAAATTAGGTTTTTCTAAGTGTAAAGTATCTTTAGCAATTCCTAAAGGTGATGAATACACAGGATTATCTTATTTTCAAGATAAGAGAATAGCAACATCATACCCGAATACAGTTCAAAATTTTCTGAAATCAAAAAATATTACTTCTCAATTACACATCATTAACGGTTCTGTTGAAATTGCTCCAAATATTGGATTGGCAGACGGTATTTGTGATATTGTATCAAGCGGATCAACTTTATTTAAAAATAATTTAAAAGAAGTAGAAGTTATTTTAAGATCGGAAGCTGTTTTAGCGGTTTCTCCGAAATTAGAAGCATCTCAAAAAGAATTATTAGATAAACTTCAATTTAGAATTCAATCAGTTTTAAAAGGAAGACGTTCGAAATATATTTTATTAAACGCGCCGAATGATAAATTAGAAAAAATCATCAATATTTTACCAGGAATGAGAAGTCCTACGGTATTACCATTGTCTGAAAAAGGATGGAGTTCTGTACACTCTGTTTTAGATAAAAATGAAGTTTGGGAAATTATAGACGAGCTTAAAAAGAATGGAGCAGAAGGTATTTTAGTATGCCCGATTGAAAAAATGGTTGTTTAA
>JAJPGM_01750 hypothetical protein
GTGGCATTTAGCTATAATGAATTAGAATTAGACTGGCTTAAAAACCTTTTAAATCATATATCTAATCAGAATATAAATGAAGTTTTACAATGTTTAAATTCTAACAATGACTATATTAAACTTTTAATATCTAACAAATTACTGGGGAAACTATATTCAAATTCCTTTGAAAACTGGTTTGACATAGAACAAGCATATTATGAAGAATTAAAAGGTATTTATAATTCACCAAAAGAAAATCATAATGAAGAATTAGACATACTTAATAAAAATTTACAAGAAATAAAAGAAGCCTTAAAAAAATATTTAAACGATAAAATAAAACCAACATGGAGTGGTTCTGTAAATAATTCTTTTGAAAATCATTTTATCGATAGAGAAAATATCTCTTTCATTAATTTTAATTATACAAATACTATAAACTGTTATCGTGATTTGGCGAATATTAATTCCAACATACATATTCACAATAGTTTATCCGAAGATATTATTTTTGGTTATGGAGATGATACAGACGAAATGTATCAACAAATGAAAGCTAGTAAAAATAATGATTTTTTAAAATATTTTAAAACTTTTGATTATTTAAAAAGCAAAAATTACAGAAAAGTTCTTAATCAATTAGCTGCTTTTAAAGATGGATATGATGTTTTAGTAATCGGTCATTCATTAGGAGGAACAGATAAAACTATTTTAAAAACCATTTTAGATAATAATTCTTGTCAAAATATTGAATTATTAAAACGTTCTGATTTAGATAGTGAAAAAGAAAAAGAAGACAATTCATTTGAATTACACGCAAACCTTGCTAGAATATTTGATTCAGAAGCTTCTTTAAGAAAAAAAGTAATTTCTTTACAACAATCTGTTAATTTCCCTTTAATGACATCTATTGATTATACTACAATTAATGAAAGAGAAAAAGAGTTATTTCCAAGAAAAAGTAATCATGTTACTATTAAAACAACAAAAACCACCTATAAATAG
>JAJPGM_01755 50S ribosomal subunit assembly factor BipA
ATGCAACCAATTAGAAATATTGCTATTATAGCCCACGTTGACCACGGTAAGACAACCTTAGTTGATAAAATTATAGATCAAGCAAAAATATTAGACGATCGTAAAGAACGTACTGATTTATTGTTAGATAATAATGATTTAGAGCGTGAAAGAGGAATTACAATTCTTTCTAAAAACGTATCAGTAAACTATAAGAACACAAAAATCAACGTAATAGATACACCTGGTCACGCCGATTTCGGAGGTGAAGTAGAGCGTGTATTAAAAATGGCTGATGGTGTTTTATTATTAGTTGATGCATTTGAAGGACCTATGCCACAAACTCGTTTTGTATTAGGTAAGGCCTTAGAATTAGGTTTAACTCCTATTGTTGTAGTTAACAAAGTAGATAAAGAAAACTGTACTCCTGACATCGTTCACGAAAAAGTTTTTGACTTAATGTTTGCTTTAGAAGCTACTGAAGAGCAGTTAGATTTTACTACTGTTTACGGTTCTGCTAAGAACAACTGGATGAGTACTGACTGGAAAAATGAAACTGATAATATCGTACCTTTATTAGATGCTGTATTAGAATCTATTCCTGCTACTAAGTATAACGAAGGAACTCCTCAAATGCAAATTACTTCTTTAGATTTTTCTTCTTTTACAGGAAGAATTGCTATTGGACGTATTTTCCGTGGAGATTTAGAAGCTGGTAAAGATTACATGTTATGTAAAGCTGACGGTACTAATAAAAAAGTAAGAATTAAAGAATTACACGTATTCGAAGGAATGGGTAAAGTTCAAGTTGATAAAGTTCCTTGTGGAGATATCTGTGCTATTACAGGTATTGAAGGATTCGAAATTGGTGATACTATCGCTGATTTAGAAAACCCAGAAGCATTACCAAGAACAGAAATTGACCAGCCTACTATGAGTATGTTGTTTACAATTAACAACTCTCCTTTCTTCGGAAAAGAAGGTAAATTTGTAACTTCTCGTCATATTCGTGACCGTCTGTTTAAAGAATTAGAAAAGAATTTAGCTTTAAAAGTTGAAACTACTGATTCTGAAGATAAATTTAACGTTTTTGGACGTGGAGTATTACATTTATCTGTATTGATTGAAACAATGCGTCGTGAAGGATATGAATTACAAGTGGGAAGACCACAAGTAATTATTAAAATGGTAGATGGTAAGAAACATGAGCCAATGGAAACATTGTCTATTGATGTACCAGAAGATGTTGCTTCTAAAGCGATTAACTTAGTATCTCTTAGAAAAGGAGATATGTTAGTTATGGAGCCTAAAGGAGATTTACAACATTTAGAATTTTCTATCCCTTCTCGTGGATTAATTGGTTTAAGAAACAAGATTTTAACAGCAACTGGAGGTGCAGCAATTATTAACCACAGATTTAGTGAATATGGTCCTTATAAAGGAGACTTTACTGAAGAAGTAAAAGGAGCTATCGTTTCTGCAGCAACTGGTAAAGCTACTGCTTATGCGTTAAACCGTTTACAAGATAGAGGTAAGTTTTTTATTGATGTAAATCAAGAAATTTATGTTGGACAGGTAATTGGTGAAAACAGCAAATCTGATGAGATGGCTGTAAACTTAATTAAAGGAAAGCAATTAACAAACATGCGTAAATCTGGAACAGATGATGCTATGAAAATTGCTCCAAAAATTGATTTTTCTTTAGAGGAAAACATGGAATACATTAAAGCTGATGAGTACTTAGAAGTTACTCCATTAAGTTTACGTATGCGTAAAATTAACTTTAAAGCATAA
>JAJPGM_01760 Proline dehydrogenase
TTGAGTACATTTATATTTGTGTTTGAAATAAAAATAACACGACTTCCATTAATGACAATTTTTAACAACACCGAAACTGCTTTTAAATTAAAATCTGACTCAGAGTTAGAACGCGCATATTTTTTATTTAAAATGATTCAAAATCAGCCAATGGTTCGCATTGGTACAGCAGTCACTAATTTTGCTTTAAAAGCGCACTTACCTGTTGAAGGTTTAATTCGTTCAACTGTTTTTGACCATTTTTGTGGTGGAGTAACCGAAGATGACTGTTTACCTAATATTGATAAAATGTACACTAAAGGTAATGTGTATAGTGTATTAGATTATTCAGTAGAAGGTAAAGAAGCTGAAGAAAGCTTTGATGATGCTCTTAATAAAATTGTAAGAATTATTCAATTTTCAGATGAAAAAGAATCAATTCCGTATGCAGTTTTTAAACCAACAGGATTTGGACGTTTTGCTTTATATCAAAAATTAAGCGAAAAAAAGGAATTATCTGATGATGAAAAATCAGAATGGGCTAGAGTTTTAAATCGTTTTCATACTGTTTGTAAATTAGCTGTAGAAAAAGATGTTCCTTTATTAATTGATGCAGAAGAAAGTTGGATGCAAGATGCAGCTGATGATTTGATTGAAGAATTAATGGAATTGTATAATAAAGACAAAGCTATTGTTTTTAATACATTACAAATGTATCGTCATGATCGTATGGATTATTTACGTGCTTTATATCAAAGAGCTCATCAAAAAGGGTATCATATTGGTATGAAAGTAGTACGTGGTGCTTACATGGAAAAAGAACGTGAAAGAGCTGAAGAAAAAGGGTATGCTTCTCCTATCTGTAAAGACAAAGAAGCTACTGATGAAAACTATAACGAGGCTGTTCATTTTATGATGGAACATAAAAATATGGCTATTTTTGCAGGTACTCATAATGAAGAAAGTTCTTATTTATTAATGAACTTAGCTAAAGAGTATAGTATAAAACCAACTGATAAACGTATGTGGTTTGGTCAGTTATATGGTATGAGTGATCATATTAGTTTTAATTTAGCCAAAGAAGGTTATAATGTAGCGAAGTACGTTCCTTTTGGTCCTGTACGTGATGTGATGCCTTATTTAATTCGTAGAGCTGAAGAAAATACCTCTGTAGCAGGGCAAACTTCAAGAGAACTTAATTTAATAAAAATAGAAAGAAAACGTAGAAAACTGTAA
>JAJPGM_01765 3-dehydroquinate synthase
ATGACCTCTATTCAAGCAGCAACATACCTTATTCATTTTAATGAGAAAGGCTATACAGAATTAGCAAGTTTAATTCGTACTAATAACTACTCTTCTCTTTTTATATTAGTTGATGATAATACATTTACTGATTGTTATCCTCGATTTATAGAATTATTAGAAACAGACAAAAAAATTGAAGTTATTCAAATTGAAGCAGGTGAAGTTCATAAAAACATTGAAACCTGCGTAGGTGTTTGGAATGCAATGACCGAGTTAGGCGCAGACAGAAAAAGTTTATTAATTACCTTAGGTGGTGGTGTTATTACCGATTTAGGTGGTTTTGTAGCCTCGACTTTTAAACGTGGAATTGATTTTGTAAATATCCCAACAACATTATTAAGTATGGTAGATGCTTCTGTTGGAGGTAAAACAGGCGTTGATTTAGGTGTTTTAAAAAATCAAATTGGATTATTTGCTAATCCTGAATTGATTGTTTTAGATCCTGAATATTTACAAACGCTTTCTCCTAGAGAAATAAGATCAGGAACAGCTGAGATTATCAAATACGGAATGACACATGATTCTCATTTGTTTAAAGAAATTAAAGACAATCCAAAGTTAAATATTGTTGATTTAATTCATCGTTCTATCGAAATAAAAAACGAAGTTGTTTTAGAAGATCCGAAAGAACATGGCGTTCGTAAGGCATTAAACTGGGGACACACTATTGGACATGGAATAGAATCTTACTTTTTAGAAAGTGCACATAAAGAAAACTTAACACACGGAGAAGCGATTGCAATCGGTATAATTTGTGAAGCATATCTTTCTTCTAAAGTTTTAAATTTCCCTTCGGATAAACTTAAAGAAGCTAAAAAAGCTATTATTGCTATTTATGGTAAAGTTGCTATTTTAGATGATGATATTCCTCATATTATGGAATTAATGAAACATGATAAGAAAAATATTGGTGGAGAAATCAATTTTGTACTTTTAAATGATTACAGTGATTTTAAAATTAATTGCACAGTTGATAGTCAATTAATTATTGATAGTATCGCTTACTATAATTCATAG
>JAJPGM_01770 hypothetical protein
ATGAGTAGAAAATATAAATTTCATAACGAATCAGGAGCATACTTTATAAGTTTTGCTACGGTATATTGGTTAGATATTTTTACTCGACAAGTTTATTTTTCTGTGTTAGAAGAAAGTATAGATTATTGCAGAAAAGAAAAAGAAATGGAAGTATTTACGTATTGTTTTATGCTGAGTCATGTTCATTTAATTTTTAGAGCAAAATAG
>JAJPGM_01775 hypothetical protein
ATGAAAAAATTTATAAAGCCAGATAACTTATCAGCAAAAGAAAAAAAGAAATCTATTATTAAAATTTTCCTTCTTATAGCTGTAATTCTTGCCTTTACCTATTACAAAACCTCTTTAGAAAAAGAAAAAAAACAACTTTTAAGTTCTAATTATGAAATAACTATATGCGAGGTTGTAGGATTCAATAACAGTAAAATAAACGGAAATGAATTTGAATATTTTGTTAACAATAAAAGTTATAAGTACCCTAATAATAATAGTCTAGAGTTTTGTAAAGGTGAATATTTTAAGATTAAATACTCTAAAGTTAATCCTGATATTTGCAAAATATTTCTTACTAAGCCAGTAGTCAAGGATAGAAACGATTACATTGAAGTCACCGCAGAAGTTAAAAGTTCTGAGACTTTTACACTTACTAAAATTGAATTCAACTATATTTACCTTGATAAAAGATATAAAAGATTTGTTTATATTAACAATTCTTCTGAATATAAAATAAATAATAAATACAGAATTATTGTTAATAAAACAAATCCAAAGATAGCTTATCTAAAAAATACGGTTAGTTTTTTATAA
>JAJPGM_01780 hypothetical protein
ATGAAAAGTAATCCGCCAACGAAAAAAAGGATTCAATTACTTCGAAACTTAGATGATCTCATTGAGTATTCTTCTAGAACAGAAAAACTTCTATTAAATACTTTAACTGCCTTTTATGTTGTTAGAGAAGGTATTGAGTTCGAAACAACTAAAATGTCTAGTATAAGAGCAAAAACAGATATTAATTTCCCAATAGATATGAGTGTAAATATAAAGAGCCTGTTTAAATTTTAA
>JAJPGM_01785 hypothetical protein
ATGAAAAACCTACACCCTATAATGTTAGTCGGTACAGGCTCTGATGTTGGTAAAAGCTGGATAACTACAGGAATTTGTAGGTGGCTAAAACAAAAAGGATATAATCCTGCGCCTTTTAAAGCGCAAAATATGTCGTTAAATAGTTTTTCTACTCCTGATAATCTTGAAATTGGAAGGGCGCAAGCGGTACAAGCTGAAGCCTGTGGTATTTCGGCAACTGTAGAAATGAATCCTATTTTATTAAAGCCATCTTCTTTAAATAAATCGCAAATTGTTTTACACGGAAAACCAATTGGTGATCAAACAGCAAAAGAATATTTTTTAGGCGATAATAAAAAACAACTGTTTGAAGAAGCTAAAAAATCGTTTAAAAAATTAGCATCAAAACACAATCCTGTTGTTATGGAAGGTGCAGGAAGCATCAGTGAATTAAATTTAAAACATCGAGACATTGTAAATATGCCAATGGGAGCAGCTGCAAATGCTTGTGTTTATTTAATCGCTGACATTGATAAAGGTGGCGTTTTTGGTAGCGTTTATGGAACGATTGAATTACTTGAACCTTGGGAGCGAAAACTTATAAAAGGTATTATAATTAATAAGTTTAGAGGAGATCCTGATTTATTTATCGAAGGAAAAAAGAAGTTAGAAGAACTTACAAATGTTCCTGTATTAGGAATTTTACCGTATGCTACAGATATTATTATCGAAGAAGAAGATTCTGTTGCTTTGAATAAAAGAGCTACAACAGCTATCGATAATAAATTAAATATTGCGGTAGTAAAACTTCGTTACATGTCTAATTATACCGATTTTCAAGCATTAGAACAAGAACCACTTATTAATTTATATTTTACAAGGGATTCCGAAGAACTAAAAAAAGCCGATGTACTTATTATTCCAGGTACAAAAAATACTATTGAAGATTTAATCGCTTTAAAAAAAGATAATTTAGATACTGTTATTAAAGAGCAATATAAACACGTTCCTGTTCTTGGAATTTGTGGCGGATATCAAATGTTAGGTAAAACAATTAACGACCCTTTTTCTGTAGAAAGTAACATTAAATCAGAAAAAGGTTTAGGTTTATTTGATATTGAAACGACACTTTCTAAAACTAAACAAACAATACAGCGTAATTTTTATTTCAAAGATAAAAAAGAACTTTGTGAAGGTTATGAAATTCATATGGGAGAAACTATTGTTCCTAAAAATAAGCATCTAAATTATATAAACGGAAAAGAAGAAGGTTATTTTGACGGAAATAAAAGTTGGGGAACATATTTACACGGTATTTTTGATAATCAAGAAATAGTAACCGAATTATTACATTTAAAATATCCTAATACAAAGGCTATCAATTACAAAGATTTTAAAGCAATTCAATTTGATAAATTAGCCAATTGGATTGATGAAAATTTAGACAGTGAAAGCCATCATAAAAAACAGCACAAAAGAATGTTAAACGGACATGGAGATGACCTTCATTTAATTAAAGGAGAAATTAAGCACAATTTTAGCTCAAATGTTTATTATAAAGGATGCCCTGAAATGTTACTTTCTCATATTTCAAAAAATGTTCCTTTAATTCAGAGTTACCCCTCGCCTACTGCTAGCGAATTAAATATATTAGCTGCTAAAAAATTCGACTTAAAAAACGAAAATTTTTTATTTACCAATGGCGCTACAGAAGCTTTTTATTTGATTGCTCAATTATTTTCTGATAAAAAAACAGCTATTGTTGCTCCTACTTTTTCGGAATATGAGGATTCTTGCAAAATTTTTAAATTAGATTATCAATTAATTTCTAGGGATAAAATAAGCGTAACAAATGCCGACATTATTTTTATTTGTAATCCAAATAATCCTACTGGAGCTATTTTTTCATCCGAAGAATTAACAGCCTTTTTTAAACAAAAACCAAATACTATTTTTGTTATTGATGAAGCTTATATTGAGTTTACCAATAGCGGAACATCCATTGTTTCATTAATAAAAGAGTTTAATAATTTAATAATCGTTCGCTCATTAACAAAAACATTTACCATTCCTGGTTTACGTTTAGGATATATTATTTCTAATGATAAATTGATAACATCGCTTTTAAAATTAAAAATGCCTTGGAGTGTTAATTTATTAGCTGTAAAAGCGGGTGAGTTTATTTTTGATAATTATAAAACGCTTCAATTTAGCGCTACAGAATTAATTGCCGAAACAATACAATTTCAAAAAGAGTTATCTAATTTAAAAGGAATAAAAGTTTGTAAAAGTAATACATCGTACTTCTTAGTAGAATTACTAAATAATAAAAAAGCAAGTGATTTAAAAGAATATTTAATTGAAAAACATCAAATTTTAATTAGAGATGCAACTAATTTTAAAGAATTAAATGGTGAATATATTCGACTTGCTACCCAAAATAAATCAGCAAATAATACTTTAATTAAAGCTTTAAAAAAATGGATTTCTTAA
>JAJPGM_01790 hypothetical protein
ATGGATTTCTTAATTTACATAGCACCATTATTTTTGGCTTATATTTTAGATTTAATTTTAGGTGATCCTAGATGGTTACCACATCCTATACGTTTATTTGGAAATTTAATTTCTTTTGGCGAAAAAAATTAA
>JAJPGM_01795 Cobalamin biosynthesis protein CobD
ATGGTTACCACATCCTATACGTTTATTTGGAAATTTAATTTCTTTTGGCGAAAAAAATTAAACAAAAATAAAAATCGATTTTTAAAAGGTGCATTCTTAACATTATTACTTAGCATTGGTACTTTTTTATTTTTTTTTATCTGTAGAAAATTTATAACCAATAATATTATTAGAATAATTTTTGATGCCATTTTTTTATTTTATGCTTTAGCTAATAAAAGTTTAATTGAAGAAGGAAAAGCTGTTTTTACAGCGCTTAAAAAAGGAATTACTCAAGGAAGAAATCGTGTTGCTTGGATTGTTGGTCGTGATACTTCTAAGCTTAATAAGCAAGAAATTATAAAAGCTGTTTTTGAAACACTTTCAGAAAATTTAAGCGACGGAGTTATTGCTCCACTTTTTTACTTTGCTATTTTAGGCGTACCTGGAGCAATGCTTTATAAAATGGTCAATACATTCGATTCTATGATTGGCTACAAAAATGAACGTTATATAAATTTTGGAAAATTTGCAGCTAAATTAGACGATGTTTTAAATTACATTCCTTCACGTTTAACAGCAATATTAATGCTACTCGTTACTTTTTCTTTAGATAAAATTGGTTTTGTATGGCAACAAGGTAAAAACCATTCAAGCCCTAATGCAGGATATCCCGAAGCTGCTTTGGCTACTATTTTAAATTGCAGATTTGGAGGTCCTAATTATTATCATGGTAAGTTAGTACACAAACCTTTTATCGGAAATAACAACCGTATTATAAAAGAAATCGAATTTAAAAAAGTTGCTTTTATCAATCATTCTGTTACCCTTACCTTTGTACTTTTAATTGGTTTGATAACCTACTTTTTATTTTAA
>JAJPGM_01800 AAA-28 domain-containing protein
ATGAAACGATATATAATTACGGGTGCGCCTGGAACAGGAAAAACTACTTTAATCAATGCTTTGCGTACCAATAATTTTTATTGTTTAGAGGAAGTTTCTCGTAAAATTATTATTGCTGAACAAAAAAACAACGGAAATAAAACTCCTTGGCAAGATGTTGTTGGTTTTACCAATTTAGTTTATCAAAAAACAATAGCCGATTTAAATATTTTAAGTGATAAAACTACTTTTGTTGATCGTGGATTAGCAGATAACATTGCTTATTTAAAATTACATAAACTACCTATTAGTAAACATTTTTTTAATTTCGATTATAAAAAAAAATATCATACAACCGTTTTTGTACTTCCACTTTGGAAAGCTATTTATAAAGAAGATCCACAACGATTACAATCTTTTGAAGAAGCTAAAAAATTACAAGAGTTACTTTTAGAAACTTATACTAACTTAGGTTTTTCTATTTATATTTTACCAAAGAAATCAGTAAACAAAAGAGTGGAATTTTTAAAAAAACTGATAAAAAAACAACACAAACCAAAGTAG
>JAJPGM_01805 Outer membrane receptor protein, Fe transport
ATGAAAAAATTGATTTTATGCAGTGTATGGTTCATGTTTTTTGTACATGCCATATTCTCACAAAAAAGTACTAGTACAAACGAAACAGAAACACAACTTTCTGAAGTAATTATTAATGCTAAACACGAAAAAAAATTAGGAACTCATAAGGTTTCTAAAATAGCATTAAAGTTAAGACCAATAAACAGCGCTCACGATTTTTTAAAAACAGTGCCTGGTTTATTTATTGCGCAACATGCTGGTGGAGGAAAAGCCGAACAAATATTTTTAAGAGGTTTTGATAATGACCACGGAACTGATTTTGCTGTTTTAGTTGATGATATAGGTATCAATTTAAGTTCTCATGCACACGGGCAAGGTTATGCCGATTTACACTTTTTAATTCCTGAAACTGTTCAAAATGCCGATTATTATAAAGGACCTCATGAAACTTCTTTAGGTAATTTTGCCGTTTCTGGAGCAGCAAAATTTACATCGAAAGATAAAGTACATCGTAATTTTGTGAAGTTAGAATATGGTCAATACGATTTTGCAAGAGCTTTAGCAATGGTATCGCTTATCGATAAAAATAACTTTTTAACTAAAAACGAAGAAAGTGCTTATATTGCTATTGAAGGAACTTATAATGACAGTTTTTTTGAAAGCGAACAAAGACTTAAAAGATTAAATACATTTACAAAATATACAGTTGCACTTTCTGATATTCATAAATTAAGAACATCTATTTCTACATTTCATAGTAACTGGAATGCTTCAGGACAAGTGCCTTTAAGAGCCGTTAAAAGTGGATTAATCGATAGATTTGGAGCTATTGATGATAAAGAAGGTGGTGATACTGAAAGAGTACATTTTAATATACAATTGAACTCTAACATCTCAGAAAAAACACAACTTACAAATCAATTATACTACGTTTCTAATATCTATAATTTATTTTCTAACTTTACTTTTTATCAAAATAATCCTATTGATGGTGATATGATTCATCAACAAGAAAATCGTAAAATGTATGCTTATAAAGGAAATATTTCAATAAAAAATATACTTCAAATACCAAATAGCACAACAACTTTTGGCTGGGAAGCTAAACGAAATAATAACAATATTGGTTTAAATAATGCTATTGGACGTACGTTATCAAATCCTATAAATGAGTTTGATATTAAAGAAACAAATGTTGCTTTATTTTTAAAAGAAAGAATTCAAGTAGCTCCTAAATTAACGGCTTTAGCAGGTATTAGAGCTGATTATTTCGATTTTAACGTAACTGAAATAGTACCAGTACCTCAAAAAGGAAAGACAAATTCTATTAGAATAAGTCCGAAATTTAGTTTGTTTTATGATGCAACTAAAAACTTACAATTATATGCGAAAGCAAGTTCTGGTTTTCATTCAAACTACGCAAACGCAGCTGTAAAAAACAAAGAAATTAACCCGTTACCTAAAGCTGTCGGATACGATATTGGTACAGAATTTAAAATAGGAAAAAACTTTGTTGCTAATATTGCTACTTTTTACTTACAAAGTGATGCTGAATTTGTTTTTGGTAGTGATGGTTTTGAGTTTGAAAACAAAGGAAGATCTAAACGAATTGGTAGTGAAGCTTCTTTTAGATATCAACCACTATATTATTTTTGGTTAGATACCGATTTAAATTATAGCTTCGGAACTTTATTAGACGCTCCAAAAGATGAAAACAAAATTCCAAGTGCGCCTCGTTTTACCTCAACTGGTGGCGCTACTTTCCGTTTAAAAAATGGAATTAACACATCGTTACGTTATCGTTTTTTAGGAGAACGTCCTTTGATTGAAGATGACTCTGTAATTGCTAAAAGTTATTTTATTGCCGATTTTGTTATCAACTATACAAAACCAAAATATCAAATAGGTTTATCCGTAGAAAATATTTTTGATACCGCATGGAGAGAAGCTGTATTTTATGATTCTTCACAATTACAAGGAGAATTACAACCTGTAGATGATATCCATTTTACACCAGGAACACCATTTTTAGCAAAATTGAATTTCACTTATTTCTTTTAA
>JAJPGM_01810 2Fe-2S ferredoxin
ATGGGCAAAAATATCGCCAATACAACACATACTTTTTTCTTTTGCGACGGAGGTTCTTGTCAAAAAGCAGGAAGTGAACAAGTAACAAGAGCCGCCAGAGCTTACTTACGTAACAATAATCTTTGGGATAAAACCCATACGATTAAAACAAGATGTAATGGTAGATGTGAAGATGCTCCGACTTGTATTGTGCAACCAGGTGAATTTTGGTATAAAGAATTAACTCCTGAAAAAATTACTCCAATTGTAAAAGCGCATATTAATAATGAAGCTATTGATGAAACAAATTTGTTATATAAAAAAGGATGGAAAGAGCAAATATCAAATAACGAAAGAGCGCCTATAAAACCGAAACCTTTTGAATTAAAAAATGATGCTGAATTAGGCGAATGTTTTATTACCAAAGGTTTTAGTTCTGATCAATATTTATATCCTCTTTTCTTATATTTGTTGGAAAACCCAAAAGGGATAACCCTTGCTATGGCTGATAAAAAACTTATTTCATTTGAAAAAATAAATGCGGTAAATTATTCAGATACACATACGCTTGAATTAAAAACTGAAACAAATATTATAAAATTAACGATTGCCGCAGTTCCTAAAGAAAATAAAGAATTGCAACAATCAAAAATTTCTAGCACAGAATATTTTCATCAAAAAGAAACAGCGCTAACAGGTATTCGTTTCAAAAATAAATTTGGTGAAATTTTAGGAAAAATAACATTCGATTCCATCGAAAATAAAGCTTGGTTATATTGTACTAAAATTCAGTTACAAAACACCTGCTTAGATTTAACATAA
>JAJPGM_01815 Uroporphyrinogen III methylase
ATGAACAAACAACATATTTCCATATTAGGATTAGGCTGGTTAGGTTTACCGCTTGCGTTGAAATTACAAAAAAGTGGCTATTCCGTTAACGGAACTACTTCTTCGTTAGAAAAATTAAAAACATTAGCCAAATATTCGTTTCATACTTGCAGAATAAAACTTGAAGCTGATACTATTACTGGTGATTGGGAATCTTTTATTACTGATACAAATGTCCTTATTATCAATTTCCCGCCAAAGAGAATTGATAATATTGAAACAATTCATCCGAAGCAAATAGCACAGATTATACAACGAACTCCAAAAACGACAAAAGTTATTTTTGTGAGTTCTACTTCAGTTTATCAAAACAATAATAGTCTTATAAATGAGACTGAAAAATGTGTTCCTGAAAAAGCATCTGGACACGCATTAATTAAAGCCGAAGAATTATTACAACAACATTTTGGTGATAATTTAACTATTTTACGTTTAGCAGGATTAATTGGTGCTAAACGTCATCCTGGGAGATTTCTTGCTAATAAAAAGCAATTAAAAAACCCGAATGTACCTGTTAATTTAATTCATCAGAAAGATGTTATTGGTTTAATCGAAACTATTTTAGAACAAAATTGTTTTGGCGAAATTATTAACGGTTGTGCAGATATACATCCGAAGCGAAAAGAATTTTATGAGAATGCAGCCAGCAAATTAAATATGCCTGCTCCTATTTTTGAAACAGCATCAGAAGAACGTTTTAAAATAATTGATAATTCAAAATCAAAATATTTATTGAATTTTACGTATCAATTTGCTAATCCTGAATGGATTTTCACCAGAGAATATTTACCTAAAATTTCGATTGTTGGCGCAGGTCCTGGAAATAAAAACCTACTAACTTTAAAAGCTTTTGAAGCGATTGAAACTGCGGAAATTATTTTACATGATAATTTAATTTCTGAAGAAATATTAAACATCAATACACAAGCGGAACGTATTTACGTTGGTAGAAAATTTGGTGATAAAGAAGATCAAGAAACACGTCAAGATAACATCAATTTATTGATGAAAAAACATTGTGAACAAGGTGATAAAGTAGTTCGCATAAAATCTGGTGATCCTTATATTTATGGAAGAGCTGCCGAAGAAGTTCGTTTTTTAAAGAAACATAAACTTCCTTTTTGCGTTGTTCCAGGAATTTCAGCCGCTTTAGCCGCTGCGAGTACCGCAAATATTCCGATTACCGAAAGAAGAAAATCAAACGCTATTTTAATTTGCACCGCACATACGGCAGATTATTCAACCGCACAATTGAAAGGAATTGCCGAAATGCTAAAAGCAGGAAATACATTGGCACTTTATATGGGCTTAAAAAGCTTAGATAAATTAATTCCGAAATTAATAGCTGTTTGTGGCAACTCCGAAATCCCTATTAATGCCGTTTCTAATGTTTCAAGAGAAAATGAAGTGGTACTTTCATCAACATTAGGCGACATAGAAAACGATATCAAAAAACAACCACTACAAATGCCTGTAGTCTTTTTAATAGGTGTAAAACCAATCAATTAA
>JAJPGM_01820 Cobalamin biosynthesis protein CbiX
ATGAAAAAAGGAATTTTACTTTGCGGACACGGTAGCAGAACCAAAACAGGAACTGATGCTTTTAAACAATTAGTTGAAGCTTTACAGGCTCGTTATACCGATTATGAAGTTGATTACGGGTTTTTAGAATTCAATCATCCTGTTTATGAAGCTTCTATTGAACGCATGTATCAAAAAGGAATTCGTGAAATTTATGCTTTGCCGATTATTCTTTTTGCAGGTTCTCACGCTAAAAATGATATTCCGTATGAAATGAATACCATACAGAGTTATTATAGCGATTTGACCATCAAAATGGGAAAACATCTTGGTGTAAATTCGTTTTTATTAGAATTGGCTCAAAAAAGAATTTTAGAAGAAGAAAATAAACATCCTGTTATCAATAGAAAAGATGTTTGTTTAATGGTGGTTGGTAGAGGAACTACAGATACCGATGCAAATTCTGATGTACACAAATTAGCCTGTATGTTAGGCGAAGGAATGGGATTTGGTTTTACAACGGTTGCATACAGCGGAACGGCATATCCGACGGTTACTAAAAGTTTAGAATTAACCAGTAAAATGGAATTTAAACGAACTATTGCGATTCCATTTTTCTTTTTTACAGGAATTCTTTTAGAACGTATTTATAATCAAATTCGCACTTTTAATGAAACTTCTCCTTTTGAACATATTTATACCGATGCTTTTGGAAGCGATGAATTAATCTTAAAAGCTTTTGATGAACGTTTAGATGAAACCATTAATGGTACGGCAAATATGAATTGCCAATTATGTAAATACCGAAAACAAATTGTTGGCTTAGAAGATGAAATTGGAAAAGAACAAGTTGGACATCATTTAGGTGTAAAAGGTGTTTTATTTGAAGAAGATGAAAAAGTTGGGCAGAAAAGCAATGTATTTACTAAAATTAAAAAAGGATTAGGAATATGA
>JAJPGM_01825 Precorrin-2 C20-methyltransferase
ATGATAACGGGTAAAGTACATGGTGTTTCGTTAGGAACTGGTGATGCTGATTTAATTACCTTAAAAGGATTAAAAACCTTACAGCAAGCTGATAAAATATATTATCCTGGTTCATTATTTAAAGATGGTAGAAAAGTGAGTTATTCACGTACTATTTTAAATAACTATAATTTAGATACTCAAAAACTAGTTGGATTTTATCTAAAAATGGATTTAGAAAGAGTTCAGGCTAAAGAGGTTTACGAAACTACTTTTCAACAAATTTTAAGCGATTATAAAAATGGTTTATCAATAGCAATTGTTAGCGAAGGCGATATTAGTACGTATAGCTCATTTTCTTATCTATTAGAAAAAATTAAAAAACATCAATTAAAAATAGATTTAATTCCAGGAATTACGTCTTACTTACATTTATCATCAGAAAGTCAAATTCCTTTGTGTTTGCAAAATGAAAAAGTAACCGTTATTCCTCGTATCCAAAGTAAACAAGAATTACAAGAAGCTATTGATAATTTTGACACCGTAGTTTTAATGAAAATTATATCGGTTGTTGCTATAATCACCGCTGTAATTGACACTCAAAAACATAGCGTCACCTATGCCGAACGCTTAGGAACTGACGAGCAATTTATAACCAATAACTGGAATACAGCCAGTAAAAGAGAAACTCCTTATTTTTCTCTTATCATTATTAAAAAAATAAAAAAATGA
>JAJPGM_01830 Precorrin-3B C(17)-methyltransferase
ATGAAAATAACCGTTGCGGGATTAGGTCCTGGAGATATAGATTATATGTTACCCGTTGTTAAAAATGCTTTACAAAAAGCTGATGTTGTTATTGGGTACGACTATTATTTTCAATTTGGAAAATCGTTATTTAAAGAAGATGCCGAATTAATTTCGATGCCTTTAGGAAAAGAAGAAGCAAGAGCTCACAAAGCTGTTGAAAAAGCAAACGAAGATAAATATGTAGTAGTTATTGGTTCTGGTGATGCCAGTATTTATGCAATGGCTGCTATTGTTTACGAAGTTGTATCTAAAGGAAATCATGATGATATTGAGTTAGAAACCTTACCTGGTGTTTCTGCTTTTTTAGCTGCTGGAAGTAAATTAGGTGCGCCATTAGGTCACGATTTTTGTTGTATTTCTTTGTCAGATTTAATGACTCCTTGGAACAAAATAGAACAAAGAATTAAGGCTGCCGCAATGGGCGATTTTGTAACTAGTTTATACAATCCGAAAAGTAAAAAAAGGCATTGGCAATTAGGTAGATTACAAAAAATATTTTTAGAAAAACGCTCTCCTTCTACTCCTGTTGCAATTATTAGGCATGTAACTCGCCCTGAAGAAGAATGTAAAATCACCACTTTAGGAGAATTTAATCCTGAAGATGTAGATATGTTTTGTTTGGTGATGATTGGAAATTCGCAAACATATCGTTTTAAAGATTATTTAGTTACTCCTAGAGGATACTTAAATCGAAAACCACATACAGGAAAAGAAATTCAACAAGAAAGTTTTAGAATTGTTACCGAACATATTCAAGATTTACCTTTTGCGATTGCTGATAAATGGGCAATAACAAGAGTAATTCATACCACAGGAATTTTAGAAGATTTTAATCATTATTCAGCAACTCCAGAAGCGATTGAAAACTGGCGTGAACATCTTAAAAATGGTGGCGAAATTGTAACAGATGTTACTATGGTTAAAGCAGGAATTACAAAGGCTTTCACAAAAGAATATGGAAATCAAATACATTGTTTATTAAATGATGAAGATGCGCAATTATTAGCCACTTCAGAAAATATTACACGTTCTCAAGCAGGAATTAGAAAAGCTATTGAAAAATATCCAAACGCTTTATATGTTGTTGGAAACGCTCCGACTGCTTTATTCGAAATTGTAGATCAAATAAAAGATAACGACACTTTTAAACCTGTTGGAGTTGTTGGTGTGCCTGTTGGTTTTGTCAATGTTTTAGAAGCAAAAGAGCAATTATCACAAACAAAAAACACAAATTGGGTAGTTATAGAAGGTAACAGAGGCGGAAGTAATGTTGCCGCAGCTATTGTGAACGCTGCATTTACTTTGCCTGAAGCTTCAATTTATTTTAATTCTTAA
>JAJPGM_01835 5,6-dimethylbenzimidazole synthase
ATGAACAAATTTACTCCAGAAAATATTGAAACCCTCGAACAAATAATACTTGCACGTAGAGATGTTAGAGGGAATCGGTTTATAAATACACCTATATCTAAAGAACATTTAGATAAAATTCTATTTGCTGGAGTAAATGCACCATCTGTTGGGTTTTCTCAACCGTGGGAATTTGTTGTCATTAAAGATTTAGAAATCAGAAATAAAATTAAAGACAGTTTTTTTGAAGAAAATGAAAAGGCTAAAACTCTTTTCGAAGGAAAAAAAGCTGACGCATACACACAATTAAAATTAGAAGGAATTGTAGAATCGGCATTAAATATCGCGGTTTTTTACAAACCAAGTCAACATCCTATTTTAGGACAAACTTCGATGAAAGAAGCAGGTGTTTATTCGGTGGTTTGTGCCATTCAAAATATGTGGTTAATGGCAAGAGCGTTAAATGTCGGTTTAGGTTGGGTTAGTATTTTAAATGAAAACAAAGTTAAAACTATTTTAAATGCTCCTAATAACAGACAATTAATCGGTTATTTATGTTTAGGTCATGTAGATAAATTTTATGAAAACCCCGAATTAGAGCGTTTAAAATGGGAAAAACGTAAAAATATAAATGATGTTGTTATTAAAGAATGTTATCAATAA
>JAJPGM_01840 Precorrin-6B methylase 2
ATGAATAAAATTCAAAAACATATCGATTTTCATTTGATTGGAACTAGCAATCATCCAACGCCAAAATTTAATAATGATGTCTTGAAATTGATTCAAGAATCAAGTGTTTTTTCTGGCGGAAAACGTCATTATCAATTGGTAAAATCATACTTACCAGAAAATCATACTTGGATTGAAATTTCAGGTAAAATGGATTTTCTTATCAATAAATATAAAAAAATTGATACAACAATTGTAGTTTTCGCTTCTGGAGATCCTTTTTTCTATGGATTCGGAAACACGTTACAACGCTTATTACCAAACGTAAAATTAAAAGCTACCCCCTATTTTAACAGTATTCAATTATTATGTCATAAAACACAAACAAATTATAATGCTTTAAAATCGATATCTGTTCACGGTAGAGATTGGTCGGCTTTAGATGAAGCTTTAATCAACAGAAATAAATTAATCGGCGTATTAACAGATGCTAAAAAAACACCTTCGGAAATTGCAAAACGTTTGTTAAAATATGGTTTTGATAATTACAGTATTACCGTTGGCGAAGCTTTAGACGGAAATAATGAACATATTGAAACACTTGATTTAGCAACTTGTACAAAAAAATCACATGACCATTTAAATTGTGTTTTATTAAAGAAAACAACATCCAAAGAAAAACCTTTTGGAATGGCTGATGATGCTTTTATTCCTTTACCGAATCGGGCAAATATGATTACCAAAATGCCTATCCGATTAAGTACGATAAACGCTTTACAATTACAAAATAAAACAGTTTTTTGGGATATTGGAGCTTGCACAGGTTCGGTTGCTATTGAAGCAAAACAACAGTATCCACATTTAAAAATAGTCGCTTTTGAAAAACGAACTGTATGCGGAAATATTATTCAGCAAAATACAGAACGCTTCTCTACTCCTGGCATCGCTATTATTATTGATGATTTTTTTAACCTCAATTTAGAAGAATTTCAAATTCCAGATGTCGTATTTATTGGCGGACACGGTGGCAGATTAAATGAATTAATTTATCTAATTCATAAATTAAATCCGAAAGCTAGGATTGTTACCAATGCCGTAAAACAAAACAGTACCAATATATTTATAAAAGAGCTTACTACATTAAATTATACTATAAATACGAGTGTGATTCAAGTAAATGAGCATAACAAAATTAGCATTCATTCAGCAGAAAAAATATAA
>JAJPGM_01845 Cobalamin biosynthesis protein CbiG
ATGAAAAAAATAGCCATTATAGCAGTTACTGAAAAAGGATTAGAAAAAGCCCTTATCATTCAGAAAGAATTTTCAAAATCATTGGTAATAACTACCTTAGAATCTACAAACGGAAATGTATCAACTATTACCTCTATTTCTGATTATTTAACCGATAATTTTTCAAAATTAGATGGTATTTGTTTTGTTACAGCATTAGGTATTTGTGTGCGATTAATTGCACCATATATTCAAGATAAAAACACCGATCCTGCGGTTATTTCTGTGGATGATTTAGGAGTAAATGTACAATCTGTATTAAGCGGACACAAAGGAGGTGCTAATAATTTCGCTTTAAAAGTATCGGCTGTTTTAGGAGCAAACCCTGTGATATCAACATCTAGCGATGTGCAAGAAATTTGGGCTTTAGATACGCTTGGTACTCAATTTGACTGGCAAACAGAAAGTTCATTATCAATAACTAAAACAATGGCGTTGTTTGTGAATAATAAACCAACCGCTTTACTTTTAGATATTAAAGATAAAGGAACACAGCATTTAGAAAAAATAGTTCCTAGTTTTGTGACTGTATTTTATGATGAAAAAGATATTGATTACACACAATTTGATTTATTTATTGCTGTAAGTTATAAAATATACGAAGCAAAAATTCCTAGTTTATTTTTTATTCCTAAAGTATTATCAGTTGGCTCTGGATGTTCTAAAAAATTAGATTTCAATGTTTTTCAAGAAACATTCAAAAATAAATTAGCTAACGAAGGATTGCATTTTTCAGCAATTAAAAACTTTGGTTCTATTGATATAAAAGCTAATCAACAAGCATATTTAGATTTTAGCACAAAAAATAATATTCCTTTTAGCACATTTACTTCGGATGAAATAAATACTATTTCAATACCAAATCCGAGTGAAATGGTACAATCTAAAATTGGTGTTGCAGGAGTTTCAGAATCTTGTGCAATGTTATTATCTGGAAATAAAGAATTACTTGTTGAAAAACAAAAAATTCATATTGAAAACAATGAAAAATTCACTTTTTCGGTTGCTTTAGATGCAAAAGCAGTTCGTAAAACTGCTGTTGCAATTATTGGTGCAGGTCCTGGTGATGAGGAATTAATAACCGTAAAAGGAAAAATATATTTAGAAGAAGCTGATTGTGTTTTATATGCAGGAAGTTTAATTCCTGAAGAAATGACCAATTGGTGTAAACCTTCTGCTGTAGTTAGAAATTCTGCAATGATGACCTTGGAAGAACAAGTTTCTTTAATGCAAGAACATTATAAAAAAGGGAATTCAATTGTTCGTTTACAATGTGGTGATCCTTCTTTATATGGTGCAATTCAAGAGCAAATGACCATTTTTGATGAGTTAGAAATGGAGTATTTTATTGTTCCAGGAATATCGTCATTTAGTGCAGCCGCTGCCGTTTTAAAATCAGAATTTACTATTCCTGAAGTTGTACAATCTATTGTTTTAACTCGTGGTGAAGGAAAAACGCCAATGCCATCAAAAGAAAGTATTTCGGCATTTGCAGCAACAAATTCAACAATGTGTATTTTTTTAAGTGCAGGAATTGCATCAAAAGTACAAGCGCAATTATTAGAACATTTTGATGCCGATACTCCAGTAGCTGTACTATACAGAATCACTTGGAAAGATGAAGAAATTTATCAAGGAAAATTAGAAAACCTTGCCGAAATTGTAAAGAAGAGTAAAAAAACAAGAACCGTATTAATTGTTGTTGGTAGTGCTATTGGAGCACGTAAAAATAGATCGCAATTATACAATCCTGAATGGAAACATATTTTTAGAACTAACAAAAAATTTGTAGTTACCGAGTAA
>JAJPGM_01850 Precorrin-6x reductase
ATGATACTTGTATTTGGAGGAACAACAGAAGGTAAAAAAGTAGCAACCTTGCTTCAAGAAAAACTGATGCCTTTTGTGTATTCAACAAAAACAAGTATCTCTTTTAAAGAAACTCAAATTGCCAGTTACAGATATGGTGCGTTAACTGAAAAAGATTTAGAAAATTATCTAATCGAAAATAATATTAACATCATTATAAATGCCTCGCATCCTTTTGCAGAAATTTTACACAAAACTATTGCGAAAGTTGCCGAAAATTTACAAATCCCTGTAATACGTTTTGGACGAGAACTACTTTCTAAAACCATAAATTCATCAGTATTTTATGTAAATAATTATACCGATGCTTTAAATTTATTATCATCAGAAAAAATAGTATTGGCATTAACAGGCGTTCAATCTATTAAAATATTAAAACCTTGGTGGTTAAAGAATATTACTTATTTTAGAATATTAAACAGACCAGAATCTTTAGCGATTGCATCTGAAAGTAATTTCCCAAAAAATCAATTAATTTTAGAATTTCCTTCTTCGGATTTAGATAAAGAAATTTCGATTATCAAAGAAAAAAATATTGATATCATTTTAACTAAAGAAACAGGAAACAGCGGTTTTTTAAATACGAAAATTCAAGCAGCTTTAAAAACTGACACACAAATAATAATTATCAAACAACCCAAAATTTCGAAGTATTTTAAGATGGTTTTTAATGAAAATGAGCTAATTAGCGAATTATCAACTCTAAAAAACTCAAAAATATGA
>JAJPGM_01855 Cobalt-precorrin-5B C(1)-methyltransferase
ATGAGTTTAAGAAAAATTCCAAAAGGACCTTTACGGGATGGTTTCACTACAGGAACTTGTGCTACTGCTTCGGCAAAATCTGGATTGATGGCAATTATTCATCAGAAAAAAAACGCTACCGTAAAAGTTCATTTACCTATTGATAAAATAATCGAAATTCCAATTCATCATTGTGAATTTACACAAGACACCGCTAAATGTTCAGTTATTAAAGATGCAGGAGATGATCCTGATGTTACAAACGGAGCTGAAATAGGTTGTGTTTTAAAATTAACGCAGCAAAAAGGTATTCAGTTTTTTGCAGGTGATGGCGTTGGAACAGTTACGCTTAAAGGTTTAGAATTAGCAATTGGCGAACCTGCTATAAATCCTGTTCCTAGAAAAATGATAAGCAGTGCAATTCAAAAATTGTTACATGATTACGATTTAGAATGTGGTGTTTCGGTTACTGTTTATGTTGTCGATGGAAAAAAATTAGCCAAGCGTACGCTTAATGAACGTGTTGGAATTATGAATGGATTATCTATTTTAGGAACAACAGGAATTGTAAAACCATATTCATCATCATCATATATTGCAAGTATTGAGCAAGGAATTGATGTTGCTATTGCAAATAACATTTCCGAATTAGTAATTAATTCAGGCGCAAGAAGTGAAAAGTTTTTATCTGATAAATTTAGTCATTTACCCGAATATGCTTTTATTCATTATGGAAACTGGATTGGAGAAACACTTACGAAAGTAAATCAATGTGCTATAAAAAAAGTTAGCATTGGAATTATGCTAGGAAAAGCAGTAAAATTAGCTGGCGGAATTACTGATACACATAGTTGTGTGTCTAGCTGGAATAAAGATTTTGTAGTAAAATTAGCGAAAGAAGTTGGTTTTTACGATGCTGATAAAATTAAAGAATTAAACATGGCTGGGCGATTAATTGAGCTGTTTGAATTTGAACAAAATTCGCCATTTTTTCAACTATTATTAGCCCACTGTTACAAACATACACATACAAAAATTAAAAAGGTAGACTTAAATATTTACCTAATTCATAAAGACGGAACACTTATTAAATACATTAAAAATGACAATAGTATCATTAGTTAG
>JAJPGM_01860 DsbD domain-containing protein
ATGACAATAGTATCATTAGTTAGACCTTTAATGGCAGGAATTTTACATTCTTTTGAGCCTGACCATGTAACCGCAGTTTCAGTTTTAGCTACCGAAAATGCTATCAATAAACAAAAAGTGAGTTTTAAAACTGTTTTTAAAGCATCACAATGGGCATTTGGACATTCTGTAACTTTATTACTTTTCGGAGGAATAGCACTCCTTTTTAAAAGTATGGCTACTTTATTTATCAATGATATATCTTTTTATGCTGAACTTGCTGTTGGTCCTATTATGATTTGGCTAGGAATTGTGGCTATCAAAAGAAATCATGAAATAAATGAAATGGTAAAAGATCATAAAAAAATTGAAGCACACGAACACGACCTTTCTAATCCGATACATTTACACGGAACTAAAGGCGAAGAAATTGCTGTAAATCCGATGAATAAATCATTTTGGATTGGAATGCTACACGGTTTAGCAGGTACAGGTGGCGCTTTAACTTCCGCCTTAGTTTTAAGTAGTGATACCGTAAGTGAAGCGATTCTTATTCTTGCTGTAGAATCTTTAGGAATTATTGTAGCAATGGGTGTTTATAGTTATGTTTTAATTTATGTAATGAGTCGTTTTTTAGAGCGAAATTTAGCTATTTTTAAATGGATGAACGGCGTTGCGGGAGTTGCATCGGCAATTATCGGATTTGTATGGTTGTATAATAGTATTTCGGCTTTATAA
>JAJPGM_01865 AAA domain-containing protein
ATGGAAAATAAAAAAAAATACCACTTCCCTTTTTCGGCAATCGTTGGACAAGATAATTTTAAGTTAGCCTTAATTTTAAATTTGGTCGATCCGCTTATTGGTGGCGTATTAGCCATCGGCGATAAAGGAACAGGAAAAACCACTTTAATACGTTCGTTAACTAGCCTAATGGAAAATCAACAAAAACACCCTTTTGTTAATTTACCTATTGGTGTTTCTGAAGATAGACTTCTTGGAAGTATCGATTTAGAGCAATTGATAAACACTAAAAAAGAAGTTGTTAACCTCGGATTAATGGCACAAGCACATCAAGGTATTTTATATGTTGATGAAGTTAATTTATTACAAGATTATCTTACTGATATTTTATTAGATGCCGCCGCTTCTGGAAATTATTATTTAGAAAGAGAAGGAATTTCTCGTTATTTTAAAAGTAGATTTTGCTTAGTCGGTTCTATGAATCCTGAAGAAGGAAGTTTAAGACCACAACTAAAAGATCGTTTTGGTTTAAGTGTAAACGTTACAACTCCTACGGATGTAAAAATCCGTCAAAAAATAATAAAGCAACGTTTTTTGTTTGATGATGCGCCTATCCCTTTTATCGATGCTTATAAAAGTAAAGATGCTACTATCGCTAAACAAATAATTAAGGCAAAAGAGGTTTTATTATCGATAAAAATAACTGATGAAATTATTGAATATTGTAGCGAAATAGCCGTTTTACATCAAGTAGAAGGACTTCGTGCCGATATTTTATTAGTAAAAACTGCAAGAGCTTTTTCTGCTTATAAAAATGCTACTGAAATCACAAAAAAAGACGTAGATACTATTGCCGATTTTGTTTTAAATCATCGAAGTTTAAATCCGAATCAAAATCAGCAAAACCAAGCTCCAGAAAATAAAGACGAAAAACCTCCTAAAAATCCTTCTGAAACAAACGCATCAAAAGAAGAAAAAATAGCATTTTTAATTCCGAAGAATAAATTTCAGAAGCAAAAAAACAGCACTAAAAACACCCAAGAAAATGGTGTTAATTCAATTAAAAATTCAGCAGGAAATATTACAATTACTGATACAAAAAAAACAGTTGGACAATATTTAGCTACCGATAAATTTGACTTAAAAACCAAACGAAAAAGTACACTTTTAAAACAGCATCATATTTTTTTAATAGATTCTAGCGGTTCTATGTTAAAAAATCAAATTATTGCTTATGCAAAAGGAAGTGTGCATAAAATAGCCGAAAACTCTAAAAATCAAAACACACAATTTTCTATTATTTCATTATTTGATGGAGATGCGCAATTAATTTTAAATCAAACTGCTGTTTTAGGTGATGTTGAAATAGCGTTAAAAAATCTTAAAACAGGCGGAAAAACAAATTTAAGTGCAGGTTTTAAATTGATAAAAAGAAATTGTGCTAATATAGATTTTAATCACAATCTTCATATTATTACTGATGGTAAATTAAACGCAGAAAATAATTTAGAAGATACCGTATTATCTTTTCAAACTTATTGCAAAGGAATTGATAAAACACAAATTATTGATGCCGAAAAAGGAATCGTAAAAATTGGTGAAGCAAAAGAACTTGCAAACAGTATTCACGCCAATTATGAAATTTTAATTACTGAAAACCTATAA
>JAJPGM_01870 Cobyrinate a,c-diamide synthase
TTGACCAAACAACTCATCATATCAGCACCAAGTAGCAACGCAGGTAAAACAACCCTTACCTTAGGATTATTGCGTTTATTCAAACGAAAAAAATACGCTGTACAACCTTTTAAAGTTGGTCCAGATTATATCGACCCAAAATTTCATCAATTAGCTTGTAACAAAGTTGGTGTGAATCTCGATTTATTTATGATGACACAAAATCAGATACATAATAGTTTGCATTTTTATGGTAAAGATGCTCAAATTAGTTGTATCGAAGGTGTTATGGGTTTATTTGATGGCGCAAAAAAAGACCAAGGAAGTACCGCCGAAATGGCTAAAAAGCTAAAAACACCCGTTTTAATGGTGATTGATGCCAAATCTGTTGCGTATTCTGTTGCGCCGCTTATTCAGGGTTTTGTAAACTTTGATAAAGAAGTTCAAATAATGGGCGTTGTTTTTAATCGTGTTGGTTCTGAAAGACATTATAAAATGTTAAAAGAAGCTTGTGATGATATTAGCGTACACTGTTTTGGTTATTTATCGAACTTAAAAAACATTGAAATTCCTTCAAGACATTTAGGTTTAAATATTCAAGAAATTGAAAAATTTGATACTGTTATCAATCAAATTGCTGATGAGCTAGAAAAAACAATCGATTGGAAAGCTATTTTAGAAGCATCCAAAGAAATTAAACCAATAAGTGTTTCATCAGAAAAAATAATTCAGCCTAAAAAAATAAAATTTGCAGTAGCTAAAGATGAAGCTTTTAATTTTATGTATCCTCAAAGTATTTCAGCGATGGAAACATTAGGAACTGTTGAATTTTTCAGTCCTATAAAAGATGATAAAATTCCTGATTGTGATTTTATATATTTTGCTGGAGGGTATCCTGAATCGTATTTAAAAGAATTATCTTGTAATACAAAAATGCTTACGAGTATTCAAAAATTTGCAGAAAATAACGGGCAAATTTATGCTGAATGTGGCGGAATGATGTATTTAGGAAAAACGATTATATCAGAAAATAAGACCGCTTTTAAAATGGCGGGTATTTTTGATTTTGAAGCTACAATTGCTGATAAAAAATTACATTTAGGATATCGAACTTCTAAAATTAACGAGCATATTTTTAAAGGACACGAATTTCATTATTCAAGCTTAATAAATGATAACGAAACATCTATTAACGCAATAATTACAAATGCCAGAGCAGGTAATACTACCACTAAAATTTATAAAAAAAACAAGGTAATGGCTTCTTATGTACATCATTATTTTGGTACATCAGAAATACTTTTACAATTGATTAACGAAATAAATAATACTATATGA
>JAJPGM_01875 Corrinoid adenosyltransferase
ATGAAAATTTACACAAGAAAAGGAGACAAAGGTACAACTGGCGTTTTTGGAGGAAAAAGAGAATTTAAAAACTCAGCAAGAATTGAATGTATCGGAACTTTAGACGAAGTAAATTCTACCATAGGATTGATGCGTTCTAAATTAGGAAACGATCACGAATGGCAACCAAATTTACACCGTATTCAAAAAGATATGATGAATATGATGTCGCATTTAGCACGTCCGTCAGGTACTAAAAAAATAAATCCAAATCCTGAACCTAAAGATGGCGCAGATTTCTGTGAAGTTTGGATGGATGAAATGGAAGACAATATAAGTTCTCCTTCTGATTACTTTTTATTACCTGGAGGAAATGAAATATCGGCACTTTGCCACGTTTGTAGAACACAAATGAGAAGAGGTGAACGACAATTAGTAACCTTAATGCAAGAAGATCCTGAATGTGTACACGATTATATTATGAGCTACGTAAACAGAATGTCTGATTTATTTTTCACCATGGCAAGAGCCGAAATGGACAAACACGGTGTTGCCGAAGAGAAATGGAATTTATTTTTATACAAAAGAAAGAAGAAAGCAGTTACTAAATAA
>JAJPGM_01880 Protein CobW
ATGAATAAGAAGATACCAATTACCATAGTAACAGGATTTTTAGGCGTAGGAAAAACGACCTTAGTACATAATATGTTAAAAAATGCCAATGGAAAACGCATCGCTGTTTTGGTTAATGAATTTGGTGAAGTTGATGTTGATGGTCAATTAATTGCCTCTTCTGAATGTGGCGATGAAGGCTGTAATTTAGTGCAATTACCAAACGGATGTATTTGCTGTACGGTTCAAGAAGAATTTTTACCATCGATGTTACAATTACTAGAGCGTAAAGAAGAAATTGATCATATTGTTGTTGAAACATCAGGTTTATCAATGCCGAAACCTTTAGTAAAAGCGGTAAACTGGCCAGATTTAAAACCTCATATTACTATTGATGCAGTTATTACTGTAGTTGATGCTGTAGGAATTGCAACAGGTGAAATTTGCGATAGAGAACGTGTACAAGCACAACGTTTAGCGGATGATTCTTTAGATCATGAAACACCTATTGAAGAATTATTTTTAGATCAATTAGCTTGTGCCGATTTGGTTTTAGTTAGTAAAAGAGATTTGGTTGATGACCAAAAATTTGAAGAAATTGAAAAATTAATATCAGCCAAAGCAAGACCTAACATCAAAATAATTCCTGTTGAAAGTGGTGAATTAGATAATACATTATTATTAGGAATTGAAGCTTCTGCAGAAGATGATGTTGATAATCGTCATTCAATTCACGAAGAACACCATAAATCTGGAAATCACCATCACCATAATGATGATATTAAAACTGTTTTGTTAGAATATTCTGAAACTTCTGATATTAAAGCATTAGTTAAAGACTTGAAAAAACTTGTTGAAGACCACGAAATTTATAGAATCAAAGGATTTGTAAATATTCCGAACAAACCAATGCGTATGGTTTTACAAGGTGTTGGTTCTCGTTTCGATTATTATTTTGAAAGGCCTTGGGGTGAAAACGAAGAAAGAAAAACAAGTTTAGTCGTTATTGGTAAAAATATTGAACTTACTAAAAATAACGAAGTGATTACACATTCACATAGTCACGACCACTCTCACGCTCATTAA
>JAJPGM_01885 hypothetical protein
GTGCATTTAATATCTACCATACCAGGAGGCTGGAATCCTAATGATGAAGGAGTGTTTTACATCGACCAATCTCCAGGGGATATTGTTTTTTTATCTTCCGCAGATTCTGATTTATTTATGATGAATAACGCCTACAAATTAATACATAATTCTGTAGAAAAAACGCCTTCTTTCAGGTTTGCCAACCTTAGTTATTTTAAGCAAGAATTAACTATTGATACCTATGTTGATGAAGTAATTGCTACCGCAAAAATTGTGGTACTTAAACTTTTAGGAGGAAAAGCATATTACAATTATCTATGTGAAGCTGTAACTGAATGTTGTGAAGAAAATAATATTCAGTTACTGTTTTTACCTGGTGATAACAAACCCGATTTAGAGTTGATGCAATCGTCTAATATTCCTTTAAAAGATGTTGACATTATTTGGAAATACATTCAATCTGGTGGTATTGAAAATTGTCAATCGGCATTGCAATTAATTAGCAATCGAATTACCGATACAAAAGTAATTCCGAATGCTATCAAAACGATTCCTGATTTATTTTTATATCATCCTAAAGAAGGAATTTACATTTCTTTAAAACCAAAAAGCACTCAAAAACAAGCCATCATTTTTGGTTATCGAAGTTATTATTTATCCAATAATTTAGCACCTATACATAGTATTATTGATACCTTAGAAGCTGAAGGAATTTCAGCTATCGCTTTAATGGCTGCAGGATATCGAGAGCAAGATATTCAACAACAAATTTTTGATTTACTTAAATCACATCACATAGAAAAACCGCAAGTTATTATAAATACAACTGGTTTTAGTGTGCAAGGATTTCATGATACTACACAAAGTTTGTTTGATGTTTTTAACATTCCTGTTATTCAAGCAATCATGGGAGTTGCAACAAAGAAAGCTGGTTAG
>JAJPGM_01890 hypothetical protein
ATGAATATTGCCTTGCCAGAAGTTGATGGAAAAATTATATCAAAAGTTATTTCATTTAAAGAATCCATTGAAAAAGATGCTTTAACCGATTCGGAAGTTGTTTCTTATATTCCAAATATTGAAGGTTGCGAATTTGTTGCTAAAATGGCTAAAAATTGGATTAATCTTCAAAAAAAAAATAATTCTGATAAAAAAATCGCCTTAGTTTTACCTAATTATCCGAATAAAAATAGTCGTTTAGCAAATGGTGTTGGTTTAGATACGCCACAAAGTACCTTGCAAATATTAGCAAAATTATCCGAAGAAAATTACAGCTTATCGGATGATTTTCCAACAACAACAAATCAACTTATAGATAAATTAACAAATTCTGTAACCAACGATTTAGAAACAATAAACAGCTTAAACGAACGACAAACAATTAAGTTAGATGCCACTATTTTTTATAAATACTACAATCAATTATCTGTAGAACTTCGTGAAAAAGTAGAAAAACAATGGGGGAATCCTGAAAAATCGCCCAATTATCAAAACGGTTATTTTTTAATTCCTGGGTTTCTTTCTGATAATATATTTGTTAGTATTCAGCCAAGTAGAGGTTATAATTTAGATTTACAAGCCAGTTATCATTCTCCTGATTTACCGCCACCGCCTGCTTATTTGGCGTATTATATTTGGTTGCAACACAGCTTTAATGCTGATGCTTTAGTGCATATTGGTAAACATGGAAATTTAGAATGGCTTCCTGGTAAAAGTGTGGCTTTAAGTAAAGAAACTTGTTTTCCTGCTGCAATTTTAGGAGCAATTCCTCATTTTTATCCTTTTATTATTAATGATCCTGGCGAAGGAACTCAAGCCAAAAGAAGAAATCAAGCCATTATATTAGATCATTTAATTCCGCCAATGACACGGGCTGAAAATTATGGCGATTTACTAAAACTAGAACTTTTAATTGATGAATTTTATGAATCGGCTTTAGTAGATAGAAAACGTGCTTCGCTGATTAAAACTAAAATTGAAAACTTAGTAAATGAAACGCATCTTAAATCAGATTTAAATCAAGATGGAAAAGATATTGATGCTTTATTAGAAGTTATTGACGGTTATTTATGTGAATTAAAAGAATCTCAAATTAGAGGTGGTTTACATATTTTAGGAAAATTACCAAGACAAGAAAAATTAGTTGATTTAATTGTTGCCTTACATCGTTTACCACAAGCAAATTTAAAAGGAATTACACAATGTTTATCCGAAGATTTACAACTTAATTTTAACCCTATAAATGTTGTTTATTCAGATGTTTTTGACAAAGAAATTTTTGGAATTTATTGTCGAACTTTCGGACAAGCTGTCGAATTATTAGAAAATAAAGCTAAAAATATCATCAATAATTTATTAAACAACAAAGAAATTGAAAATATTGGTGATTATACACAACAAATAATAAGCTATATAAAACAACATACATTACCTGTTTTACACAAAACAAGTAATGAAATTACACATTTAATAAAAGGCTTAAACGGACAATATATTCCTGCGGGAGGTTCTGGTGCGCCAACAAGAGGACGCATCGATATTTTACCTACGGGAAGAAATTTTTATTCTGTTGATGTGCGAACTGTTCCGTCTGAAACTGCGTATCAAATAGGGCAAAAAAGTGCGCAAAATATTATTGATCGCTATTTACAAGAAAATGGAGAATATCCTACTTCTATCGGTTTATCGGTTTGGGGAACTTCTACCGTACGAACTAGTGGCGATGATATTGCGCAAGCCTTGGCTTTAATTGGCGTAAAACCCGTTTGGCAAGGAAGCAACAGAAGGGTTAAAGATTTTAAAGTGCTTTCTACTTTAGAACTTAAAAGACCTCGAGTTGATGTAATGTTGCGTATTTCTGGTTTTTTTAGAGATGCTTTTCCTGATTTAATTTCACTGTTTAATGCTGCTATCGAAAAAGTAGCTTCTTTGGATGAAACTGCGGAACAAAATCCTATAAAAAAACGTTTTGATGAAGAAAAACAAGAATGGAAACAAGAAGGTTTAGATGAAAAACAAGCCAATGAAAGAGCTTTATATCGAGTTTTTGGTTCGAAACCAGGAGCTTATGGTGCAGGTTTACAAGGTTTAATTGATGGTAAAAACTGGACTACTTCGGATGATTTAGCAAATGCTTATATTAATTGGAGTGGTTACGCATATCATGGGAAAAATAACAGCGGAAAATCGGCACATGAAACCTTTAAAAAACGATTAGCGAATATTGAAGTTGTCATGCAAAATCAAGATAATAGAGAACATGATATTTTAGATTCTGATGATTATTATCAATTTCAAGGAGGAATGACGGCTGCTGTAAATACTATAAAAGGAGCACAACCTGAAACTTATTTTGGTGATCATTCTCGCCCTGATAATCCGAAGGTAAAATCTTTAAAAGAAGAATTATTAAAAGTATTTCGATCTCGAGTTGTAAACCCGAAATGGATGCAAGGCGTGCAAGAACACGGATATAAAGGCGCTTTTGAAATGGCTGCTACTATGGATTATTTATTTGCTTATGATGCTACAACTAACTTAATTGAAGATTTTATGTATCAGCAAATTACAGAAAAGTATTTGTTTGATGATGATAATAAAGCTTTTATCGAAGAACATAATCCTTGGGCTTTAAAAGATATGTCGGAACGTATGTTGGAAGCAATTCAAAGAGGTTTATGGGAAAATCCATCCGAAGAAACGATAGAAGAATTAAAAGAAATTTATAAAAAATCAGATGCTATAACAGAGTAA
>JAJPGM_01895 Succinate--CoA ligase [ADP-forming] subunit alpha
[truncated: 2,197,007 more chars]
