# Supplementary material for: Genomics of Tenacibaculum Species in British Columbia, Canada
Source: Pathogens. 2023 Jan 6;12(1):101. doi: 10.3390/pathogens12010101 (PMC9864904; doi:10.3390/pathogens12010101)
Supplement: Supplementary file 1 [file pathogens-12-00101-s001.zip › Supplementary Figures and Tables (Revised)/TableS1_BaktaAnnotatedGenes/Barcode6_FinalConsensus_Trycycler_MedakaPolished_2022-03-14.ffn]

>KPHGJK_00005 Cystathionine gamma-lyase
CCTTTATCACTTTCACCTGCGCAATTAGGAGCCGATGTGGTAATACATAGTTTAACAAAATTCATTAACGGATCTTCCGATACCATGGGTGGCGTTGTTTGTGCTTCAGCAGATTTTATCAACGCTCAAAAAAGTGTGATTGATGGCGCAAGTATGCTACTTGGTTCTTCGATGGATTCGTTACGCTCCTCATCAATTTTAAAAAATATGAGAACCTTACATATTCGTATGAAACAACACAGTAAGAATGCTTTATTTTTAGCTGAAAAATTTGAGGCTGATGGGTTAAAAACTGTGTATCCGGGTTTAAAATCACATCCGTCACACGAAATTTTTAAATCGATGATGAATGCCGAATACGGCTTTGGTGGAATGCTAACTATTGACACTGGATCATTAGAAAAAGCAAATAATTTAATGGAATTAATGCAAGAAAAAAATGTTGGTTACTTAGCAGTTAGTTTAGGGTTTTATAAAACACTTTTTTCTGCTCCCGGAACCTCAACATCATCTGAAATACCTGAAAACGAACAAAAAGAAATGGGTTTATCTGATGGTTTAATTCGGTTTTCTATCGGATTGGATAATGATATTGAACGCACGTATCAAATCATTAAAAATTGTATGTTAAAAACAGCTATTTTATAA
>KPHGJK_00010 UPF0056 membrane protein
ATGAATGAAGTAATCGCTTTTGGAATTTTATCTTTTACGTCTTTTTTTACGTTGATAAATCCTTTTGGAACCATGCCTATTTTTATGACGATGACTGCTGATTTAGATCAAAGTCACAGAACAAAAACGGCACAAAAAGCATCGATAGTTAGTTTTATTACTATTTTAATTTTTGCTTTTTCTGGTCAATTGTTATTTAACTTTTTTGGAATATCCGTTAATAGTTTTAGAATTGTAGGTGGTGTGATTTTCTTTTTAATGGGGATGGATATGCTACATGCAAGATTAGGTAAAGTAAAATTGAAAGATCCTGAAGTAAAAAATTATGTAAATGACATTTCCGTAACACCTTTAGCAATCCCTATGATTTGTGGCACAGGGGCTTTAACAAATGCAATTGTGATGATGGAGGATGCAGATTCAATAGAGAAAAAAGCAGTTTTAATTTTTACGGCTTTCTTAGTAATTTTACTCACCTATATAATACTATATAGCTCATCAAAAATTATAAAAATTATTGGTCAAACTGGTATTAATGTTATGATGCGTTTAATGGGATTAATTGTAATGGTTATTGCTGTAGAATTTTTCTTTAGCGGATTAAAACCAATACTTATTGATATTTTTAACGCTCTTTAA
>KPHGJK_00015 DUF457 domain-containing protein
ATGGATTCATTAACTCAAATTGTTTTAGGTGCTGCTTGCGGTGAATTAGTACTCGGAAAAAAGATTGGAAACAAAGCATTATTGTTCGGTGCTATTGGTGGTACAATACCAGATTTAGACGTGTTTATTGGTGGTTGGCTATACGGAAATGAAATTGATGCAATGGCTTTTCACCGTGGATTTATGCATTCTATTTTATTCGCTATTTTAGGATCTTTTCTCTTCGGATGGATTACCTATAAATTATATGACACCAAAAAAAGGGTAGGAACTACAACATTTAAAAACTGGATTTGGTTATACTTTTTATCGATTTTTACGCATCCTATTTTAGATAGTTTTACGCCTTACGGGACACAATTATTTTTACCATTTTCTGATTATCGAGTTGCGTTTAATAATATCTCGGTTGTTGATCCTATATATACACTTCCGTTTTTAGTGTGTTTAATTGTAGCGATGTTTTACAATAGAGAACGAACAAGAAGAAAATCTTGGGTGAAAGCAGGAATTTATATTAGTTCTGCTTATATGTTATTTACTCTTGGTAATAAGATTTATGTAGATTCTGTTTTTAAAGAATCTTTTGATAAGATGGAAACATCTTATAGTAGATACTCTGTACAGCCAACAATTTTTAATAATGTTTTATGGTATGGAATTGCAGAAACAGATACCGATTATAAAGTAGGATTCTACTCTTTACTCGATTCTAAAGCAGCAATAGATACTATTTTAACAATACCTAAAACGCGTGATTTATTAAATGTAAATCATCCTGATATAAAAACGCTAACTTGGTTTAGTAATAATTATTACAATCTAGTTCCGATTGATTCTACCAAGAATGTGCAATATTTAGATTTGCGATATCCTTTATTAAATCCAAACGATGTTAGCACATCTGTCTTTCGTTTTGAATTAAAAGAAGAAGGAAATCGTTGGGATATGGTTCCGTTTTCAGGGAAACCACCTTCTAAAAAAGATTTAAAAGAGTTTGCAAAACGTTTCTGGGGAATTTAA
>KPHGJK_00020 Na+/H+ antiporter NhaC
ATGCAAGACGATAAAAACTTATCTGAAATTAATATTGAAGATCAAAAAATCATCGAGAATAAAGAATTAAATATATGGGAAGCACTGATTCCTGTAATTATTTTAATGGGGATGCTTTATTATAATATCAGATATGAAGATGGGGCTTGGTTAGGAGATTACTCTAATCAATATATTTTATTGATGGGTGGTTTAGCTGCTGCCGGAGTTGGCTTTTTTAACAAGGTTTCTATCCAAAGAATGATTGCCGAAGTTTTAGAAAACTGGAAAAGTGTTTTTGTACCTATTATGATTTTATTTTTAGTCGGTGCTTTAGCAGGAACTTGGTTGGTAAGTGGTATAATACCTGCCATGGTGTATTACGGATTACAAGTGTTAAGCCCTGCTATATTTTTGCCAGCATCTGTAATAATTGCAGCCATTATATCAATTGCCACTGGTAGTTCTTGGACCACTTCAGCAACTGTTGGTATTGCATTGGTAGGAATTGGTAGTGCATTAGGAATTCCGACAGGAATGATTGCTGGTGCTGTAATTTCTGGAGCCTATTTCGGAGATAAAATGTCGCCACTTTCTGACACTACAAATTTAGCCCCTGCCATGGCTGGTACCGATTTATTTACACATATAAAATATATGGCGTATACCACAGTACCAACAATTGTAATTACACTTATTGTTTTTAGCATTTTAAGTGCTACAATTAATACTACTGGTAGTGCAGATATCAGTAACTTATTAACTAGTATTCAAAACACTTTTCATATTTCACCTATATTATTTATAGTTCCTGCAGTTGTTATTGCAATGATTTTATTAAAAACAAAACCTTTAATAGCTCTAGGTACTGGTGTGATACTTGCTGCAATCTTTGCCTTTCTTTTTCAAGGAAACATATTAGATACACTTACAGAATCTAGATTTCAATCTGTTTTAAATGCAATTTTAACTGATACGCAAGTACAAACTGATAATGAAAAATTAACAGAATTGTTTAGCTCTGGCGGAATTATAGGAATGCTATGGACAATCTTATTAATTATATGCGCTATGGTTTTTGGAGGTATTATGGATGCTATTGGTGCTTTAGCAAAACTTACAAAAGCTTTATTAACCGTTGCCTCTTCTGTATTCGGATTATTTGCAAGTACTGTTATTAGCTGCTTAGGATTAAATATTATTGCTTCTGACCAATATCTAGCCTTAGTAATTCCCGGAAAAATGTTTAAACAAGCTTACGAAGATAAAGGCTTAGCACCAGAAAATTTAAGTAGAACGCTAGAAGATTCAGGAACTGTAACCTCGGTATTAATTCCGTGGAATACTTGTGGAGCCTATCAATCTGGTGTGTTAGGCGTAGGTGTTGGCGAATACGCTTTATATGCAATTTTTAATTACTTAAGTCCGTTTATGACTTTGTTATTTGCTGCTTTCAGAATTAAAATTAGAGAAATTTCAAAAAAATAA
>KPHGJK_00025 N-acetyltransferase domain-containing protein
ATGATACAAATAGCCTCCACAAAAGATATTGAATTACTAACCAACATTGCTTTGCTTTCTAAAGCATATTGGGGCTATCCTAACGAGTTAATAGAAAGTTGGCGAAGTGATTTAACTGTTACTCCTAAAATGATTGAAGATGCATTTGTTTATAAATTCGTTCAAAACAATAAAATTGCAGGATTTTACATTCTAAATCAACCAATAAAAAATAATATTGAACTAGAGATGTTATTTATTCTTCCTGAATTTATAGGAAAAGGGATTGGTAAAAGATTATTATTACATGCTTTTGAAAAGGCTCGTAAACTAAACATTAACAAACTAACTTTGTTAGCGGATCCGAATGCGGTAGATTTCTATAAAAGTCAAGGGTTTATAATCATTGATAAAAAAGAAAGTACTATTCCGAATCGGTTTTTACCAATAATGCAGGCAGATTTAACAGTGTAG
>KPHGJK_00030 hypothetical protein
ATGAGTATGAAAAGTCAATTAAAAAGTAATTGGAAACTATTTTTAATAGCAAGTTTAACCTTAGGGTTGGCTCCTTTTAATCCGCCACATATTGTTGGTAAACTAAAATGGATTTTAGGTGGAAATGCTTTTTCAGGTGAACAAGCAATGCAATTTAAAGATTGGTTTGATGTTTTATTACACGGATTACCTTGGTTGCTTTTAGTACTATCTACACTGTTAAATCTGCCTGCATTATTGGTAAAAACCGATTCGGAATAG
>KPHGJK_00035 hypothetical protein
TTGCTTTTTTCTCAAATTAGGCAATTAGATGGTGGATTAGGAGGTTTTAACGGAGGGTTAAATCAAAATTCAGATTCAATATCTAATAATGAAATTAATGTAAAACTTAGTGGAAAAACGAAGTATACAGATTATAAAATAATCTCTTTTAAAAACGATACTACCATTGTAGATACTACACTTACGTTAAAAAAACATTATAAGTTTAATTTCTTAAGAAAGGACAATTTCGAGTTATTGCCATTTCATAATCAAGGGCAAACATTTAATAACTTAGGATATAATTTTAAAGATATTTCTCAGTTTCCTGATATTGGTTTTCGTGCCAAGCAATTTGGTTTTTTCGAAATTGAAGATGTTGATTATTACCATGTGCCAACGCCAACAACCGAAGTTTTATATAGAACAGGGTTAGAGCAAGGACAGGTTTTAGATTTCTTATTTACGACCAATTTTTCGAAACGATTTAATGTAGGAATCTCGTATAAGGGGCTCCGATCATTGGGCGCTTATAGGCAATCATTGGCTAGTTCTGGTAATTTTAGAATGAGTTTTAAGTATGAAAGTTCAAAAGGGCAATATGCTATAAAAGGGCAAGCAGTTAATCAAGATTTTTTCAATCAAGAAAACGGCGGTTTAACAGCGGAGTCATTAGCTGCTTTTCTTCGAGATGACCCTAATTTTAGTGGTAATAGAGGTAGGTTAGACATCAATTTAAATGATGCAGAAAACACACTAGAAGGAAAACGATTACATTTTGAACAGACATTTAAGCTGTTATCAGCAAAAGATAGTTTGCATGAAAATGATTTTTCAAATTTAAAAATAGGACATTCTTTTACTAGAAATTCTAAATATTATCGTTTCAATCAATCGGCGGCAACTCCAGATGTTTTTGGAGTTGCAAACACAACAGGAAAAGTAAGTGATAAGGCTAATTTTTTAGTGTATAATAACGAGGTATTTTTAGATTTTAATTCTAAATATGTATTAGGGAATTTTAGAGTGAAAACAGGATATAGTACATATAATTACGGATATGAAAACTTGCAAAACAATTTAGTAGGAATCACTAAGAATAAATTAAAGGGAGATGCCGTTTCCTTCGGAGCAAATTGGAACGGAAAAATAAAAAACTTCTATATAAATGCATCTGGTAATTTAACACCAGGTAGCGGGCGTCTTTCAGGAAACAATATAAAAGCTGAAGCTTTTTATAAAAAAGATAGTTTATTTACGGTAAAAGCGCATTTAGAAATAAGTAACAAATTACCAAACTTTAATTTTTTACTGCACCAAAGTAGTTATAACGATTACAATTGGGAAAATGATTTTGCGTCCGTAGGAACCAGAACATTAGGTGGGGTATTTGAGTCTAAATGGGGAAATGCATCCGTAGATATTACCAATATTAATAATTACACTTATTTTGATGAAACGAGTTCTCCAAAACAATTTTCGGGAAGTGTTAATTATTTAAAAGCAAAAGTATCAAAAGAATTTACTTTCGGGAAATTTGCGTTAGATAATACGGTAATGTACCAGAAAGTAGCAAACGGTAGCGATGTATTTAGAGTGCCAGAAATGGTAACAAGAAACACTTTGTATTATTCTGATAGTTGGTTTAAAGGAGATCCTTTATACGTGCAAATAGGAACCACGTTAAATTATTTTTCAGAATACAAAGCCAATGCTTATAATCCGTTATTAGCTGAATTCAGGTTACAAAATGATACTGAAATAGGTTATCCTACGGTTGATGTGTTTTTTAACGCCAGAGTGCGTAGAACGCGTATTTATTTTAAAGCAGATAATGTGAGTTCTTTTTTCTTAAAAAAGAATTACTTATCGACTTCAGGTAATCCGTATCGTGATTTTGTTATTCGTTTTGGAGTTGTTTGGAACTGGTTTATTTAG
>KPHGJK_00040 Ribonuclease HII
ATGTTAGAATTAAATTATAGTGGTCATGTTTTAGAGGCAGGTACTGATGAAGCTGGTAGAGGCTGTTTATCTGGACCAGTAGTTGCGGCGGCAGTTATTTTACCTGAAAATTTTCATCATGATTTACTGAATGATTCTAAGCAAATTTCAGAAAAAAAACGTCAAGAACTACGTCCGTATATAGAAGAACACGCATTGGCCTTTGGCGTTGCTTTTATTGATCATAAAGAAGTAGACGAAATAAATGTTTTACAAGCATCTATAACTGGTATGCAACGCTCTATAGAACAACTTTCTCCGCAACCTGCATTTATTATTGTTGATGGCAATAAGTTTAAACCTTACAAGGAAATTCCGCATGAAACTATTATAAAAGGAGATGCTAAATTCATGAGTATTGCAGCAGCATCTGTATTAGCAAAAACATATAGAGATGAGTATATGGAAAAAATTCATCAAGAATACCCGCAATATAATTGGAAAAAAAACAAAGGCTACCCTACAAAAGAACATCGAAACGCTATTCGTGAATTTGAGCCAACTCCTTATCACCGAATGACTTTTAAATTACTTCCCGAACAATTTAAATTAAAACTTTAG
>KPHGJK_00045 37-kD nucleoid-associated bacterial protein
ATGATTAAAAGAACGCGTGCAGAAATTAGCAAATGTATTATTCATAAAGTTGCTAATAAATACAATAGTGGTCAAAATTCTTTCTCAGAAAGCTTAGTTCGTTTCGATGAAGAAAGCTACGAATTACTGATGCCTTTTTTATTAAAAAACTTTGGTACAGTAACACAAAGTTATCGTTTTAACCATCATGCAGATGTTCGTTTGAACGAGATTAACAAATACACTTCTGATATTTTTGAAGATGAAAACACCTTTATCGAGCATTCTAAAAACATTGTAAATCACTTATACGAACAATCAAATTCTGCCAATATAAAAACTGGTGATGTTTTGGTGGTTTATTTTGAAGGCATTGAATATAAAGACATATTGACCGAAGCTGTTGGGGTTTTTAAAATTGAAAGTAAAGTAGATTTTTTACAAACCTATTTAGATGATGATAGTTTTGATGTAGTTGTTCAGAAAGGAATTTCAACAAAAAAACTAGACAAAGGATGTTTAATCATAAATTCTTCAGATACTGAAGGAACCGTAATCTTATCAGTAGATAACAATAACTATGATGCGCAATATTGGATTAAAAATTTCTTAAACGCGAAATTTGCGGATGATCGTAATTTACATACTCAGAATTATTTAGAGATGTGTAAAGATTTTTCTGAAGAAATCATTAAACCTGAATTTGGTAAGCAAGAACAAAGTAATTTCTTGGCAAGTACAGTTGATTATTTTAAAGAACATGAAAATGTAGATTACCACGGTTTTAAAGAAGAAATTTTTGAGGATGAAAAACATAAAGGTATGTTTGAAGACTACAAAAAACACTTTGAAGGCTTAAATGATGTTTTAATCCGTAATAACTTTGAAGTTTCAGATGCAGTATTAAAAAAAGAAAAAAGTAAGTTTAAAACTGAATTTAAACTCGACACTAACATTCTAATTAAAATTGATGTAGACGCACCTGATGCTTCTTCAGAATATCTAGAACAAGGTTATGATGAAGAGAAAAAAATGAAATATTATAAAGTATTTTACAATACAGAAAAATAA
>KPHGJK_00050 PhnA protein
ATGAGTTTATTAAAAGAATTACAAGATAGAAGTGGAAATCAATGTGAGTTATGTGCTTCAAAAGATAATTTATCAATTTATGAAGTTAAGCCAATGTCTATTGGAGGAGTTGATGGAAGCTTGTTAGCTTGTGATACTTGTACTGAACAAATTGAAGATGCTGAAAAAACAGAAGCAAATCACTGGCGTTGTTTAAATGATAGTATGTGGAGTGAGCATAGAGCTGTAAAGGTTGTTGCTTGGAGAATGTTATCTAGACTTCGTAAAGAAGGATGGCCTCAAGATTTGTTAGATATGTTGTATTTAGAAGATGATGATTTACGTTATGCTAAAGAAAGTGGAGATCACTTAGATGAAAGCGAAAAAATAATTCATAGAGATGCAAACGGAGCTATTTTACAAGCTGGAGATTCTGTAGTATTGATTAAAGATTTAAAAGTAAAAGGTTCTAGCATGGTGGCTAAGCAAGGTACGGCTGTTCGTAGAATTTCTTTAGATCATGAAAATGCAAATTATATTGAAGGTAAAGTAGAGCCTACTCAAATTGTTATTATTACCGATTACGTTAAGAAAATGGCTGAGAAGGAGTAA
>KPHGJK_00055 Ribosome maturation factor RimM
ATGATGATGCAAAAAGAAGATTGTTTTTATCTTGGCAAAATCGTTAAAAAACATAGTTTTAAGGGTGAAGTGGTTATTAAGTTAGACACTGATGAACCCGATCTTTACGAAAATTTGGAATCAGTTTTTGTCGATTTAGGCAATAATCTGGTTCCTTTTTTTATTGAAAAATCTTCGTTAAGTAAAAGCACTATGTTTCGTGTAAAATTTGAAGATGTAGATACCGAACAAGATGCTGATGCTATTATGCGAGCAGGAATCTATTTGCCTTTAAATTTACTGCCAAAACTTACTGGAAATAAATTTTATTACCACGAAGTTATAGGTTTTACGATTATTGATAAAAACTACGGGGAGGTAGGTACTTTAGCATATATAAATGATAAAGCAGCGCAACCTCTTTTTGAAATTGAAAACGGAGATACCGAAATTTTTATTCCTATGATTGATGACTTTATTAAAAAAGTAGATCGAGAGCATAAAACAATTGAAGTAGAAACGCCAAAAGGATTAATCGAATTGTATTTAGAAGATTAA
>KPHGJK_00060 30S ribosomal protein S16
ATGCCTGTAAAAATTAGATTACAAAGACACGGTAAAAAAGGAAAACCTTTTTACTGGGTAGTAGCTGCTGATTCAAGATCAAAAAGAGATGGTCGTTATTTAGAAAAAATCGGAACGTACAATCCTAACACTAACCCTGCAATAATCGACTTAGATGTTGATACAGCTGTAGAGTGGTTACAAAAAGGTGCTCAACCAACTGATACTGCAAGAAACATTTTATCTTATAAAGGTGTTTTATTAAAGAATCATTTAGCTGGTGGAGTTAAAAAAGGAGCTTTAACACAAGAACAAGCAGATGCTAAATTTGCAGCTTGGTTAGAGGAAAAAACTGGTTTAGTAGCTGGTAAAGTTGATGGTTTAGCAAAGGCAGATGCTGATGCAAAAGCAAAAGCTTTAGAAGCTGAAAAAGCTGTAAACGCTGCACGTATTGCTGCTAATACTCCTGCTGCACCTGTTGCAGATAGTGAAGAAGTAGCTGCAGATAACGGAGCAGATAGCGAAGAATAA
>KPHGJK_00065 putative cold shock protein
ATGAAAGAAGGAACAGTAAAGTTCTTTAACGAATCTAAAGGTTTTGGATTTGTTACTGAGTCAGGATCAAACACAGAGTATTTTGTACATGTATCAGGTTTAATCGATGAGATTAGAGAAGGTGATACAGTAGAATTTGATCTTAAAGAAGGAAAAAAAGGTTTAAACGCAGTTGATGTTAGAGTATTATAA
>KPHGJK_00070 DNA-directed DNA polymerase
ATGTATTTAATTTTTGATACTGAAACTACCGGACTACCTAAAAGTTGGAATGCGCCTATTACTGACACTAATAATTGGCCTAGAGCAACACAAATTGCTTGGCAATTACATGATGAATTAGGTAATTTAATTGAGCATAATGATTTCCTTATCAAACCTAACGGATTTAATATTCCGTATGATGCAGAAAGAATTCATGGTATTTCTACCGACTTAGCACAAGAACAAGGGATTGAGCTTTCTGAAGGTTTAGCTTTATTTAATGAAGCTTTAAGTAAAACAAAATTTATTGTTGGTCAAAACCTTGCTTTCGACATCAATATTATGGGATGTGAATTCCATCGTTTAGGTGTTGATAATAATTTAACAGAACTACCAATATTAGATACTTGTACCGAGCATACAGCAAAAATGTGTCAGATTCCTGGTGGTCGTGGTGGTAAATTTAAATTACCAACATTAACCGAATTACACCAACATTTATTTGGAGATGGTTTTGGAGATGCTCACAACGCAACTGCCGATGTAGAAGCGACAACTAGATGTTTTTTAGAGTTAATTCGTTTACGTCAGTTTACCAAAGAGCAACTTCAGGTTACAGACGACTTTTTTGATCGTTATACCCAAAACAATCCTAGCGTTACTCAAATCATAGGCTTAAATCACTTAAATCTTAAAAGAGAAAGTGAAAAAATTCGCGCTAGAAAAGAAAAAGCAAAAGGGGAAACAACAACAATAAGCACTAATGAAGGTTTAGCTGAATTAAAAAATAGTCAGTTTGCACACCTTCATAACCATACACAATACTCGGTTTTACAATCTACCATACAAATTGGCAACATTGTAAAAGCTGCTGCAAAAGACAACATGTCGGCAGTTGCAATGACCGACACCGGTAATATGATGGCTGCTTTTCATTTTGTGCAAGCAGTTTTAAACCACAACAAAGCTGTTGATTCGGCTAATATTGAAGCAATAGAAAAAGGGGAAGAACCTACACAAAAACCTTTAAAACCAATTGTTGGCTGTGAGTTTAATATATGTACCGATCATACTAATAAAAGTCAAAAAGACAACGGTTACCAAGTTGTTTTATTAGCTAAAAATAAAAAAGGATATCACAACTTAGCAAAAATGTCGTCTATTGCTTTTGTTGATGGTTTTTATTACATCCCAAGAATTGATAAAAAAGTAGTTGAACAATACAAAGAAGACATTATTGTACTTACAGGTAGTTTGTACGGTGAAGTACCTAGTAAAATATTAAATGTTGGTGAAGCCCAAGCTGAAGAAGCATTGCTTTGGTGGAAAGAACAATTTGGCGATGATTTATATATTGAATTAATGCGCCACAATCAAGAAGATGAAAAAGTTGTTAATGAAACACTTTTAAAATTTTCAAAAAAACACAACGTAAAAACAGTTGCATCAAACAACACTTTTTATTTAAGTAAAGAAGATGCAAATGCACACGATATTTTATTGTGTGTAAAAGATGGAGAAAAACAGGCAACTCCAAAAGGAAGAGGTCGTGGCTATCGTTATGGTTTACCAAACGACGAATATTACTTTAAATCATCCGATGAGATGAAAACTTTATTTGCCGATCTTCCTGAAGCAATCATTAATATTCAAGAAATCGTTGATAAAATTGAGCCATACACGTTAGCTCGTGATGTACTATTACCTGCTTTTGATATTGCTGATGAGTTTAAAGATGAAAAAGATAATGAAGATGGTGGTAAAAGAGGTGAAAACAATTTTCTAAGACATTTAACCTATGTAGGTGCCAAAAAACGATACGGCGAAATAACCGATAGTATTCGCGAACGTTTAGATTTTGAGCTAGAAGTAATTGAAAAAACTGGATATCCTGGATACTTCTTAATCGTTGAAGATTTTATCCGCGAAGCGAGAAACATGGATGTTTCTGTAGGATCTGGGCGTGGTTCTGCAGCTGGATCGGTAGTTGCTTATTGTTTATGGATTACCAATATAGACCCGATTAAATACGATTTACTTTTTGAGCGTTTCTTAAATCCCGAACGTGTATCAATGCCCGATATTGATATTGATTTTGATGATGAAGGGCGTGGTCGTGTAATGGATTATGTAATTAATAAATACGGTGCCAATCAAGTAGCACAAATTATTACTTACGGAACCATGGCGGCAAAATCTTCTATTAGAGACACTGCTCGTGTATTAGATTTACCACTTTTTGAAGCTGATAGAATTGCCAAGTTGATTCCTGGAATGAAGCTAAAGAAAATATTTTCTTTGGATGAAAAAACCTTAAAGGAAAAACTTCGTGCTGAAGAAATAGAATTAGTAAACGAACTAAAAAGACTTTCTAACGGAAATGATTTAATGGCTGAAACCATTAATAAGGCTAGAATTTTAGAAGGTTCTGTTCGTAACACTGGTATTCATGCCTGTGGTGTAATTATTACTCCCGACGATATTACCAAATTCGTACCTGTTGCGCTTGCCAAAGATTCCGACATGTATGTAACTCAGTTCGACAACTCAGTCGTTGAAGATGCTGGTTTACTAAAAATGGATTTCTTAGGATTAAAAACGCTAACCTTAATTAAGGATACCGTTAAAATTGTAAAAGCACGACACGATGTACTTTTAGATCCTGAAACTTTTCCGTTAGATGATGTAAAAACCTATGAGCTTTTCCAAAGAGGAGAAACTGTTGGTATTTTTCAATATGAATCTCCCGGAATGCAAAAACACATGAGATCTTTAAAACCTACCGTTTTTGAAGATTTAATTGCCATGAATGCCTTGTATCGTCCGGGACCGATGGAATATATCCCTTCTTTTATCCGAAGAAAACACGGAGATGAAGAAATAGAGTACGATTTACCTGCAATGGAAGAATATCTTGCTGAAACCTACGGAATTACCGTATACCAAGAGCAGGTAATGTTATTGTCGCAAAAATTAGCTGATTTTACCAAAGGTGAAGCCGATGTACTTCGTAAAGCCATGGGTAAAAAACAAATTGCGGTTCTTGATAAAATGAAACCAAAGTTTGTAAAACAAGCAATTGCAAATGGTCATGATGAAAAAAAGCTAGAAAAAATTTGGACGGATTGGGAAGCCTTTGCTTCTTATGCTTTTAACAAATCGCACTCTACTTGCTATGCTTGGATTGCTTATCAAACTGCGTATTTAAAAGCTCATTATCCTGCTGAATATATGGCGGCAGTTCTTTCTAATAATATGAACGACATTAAATCGGTTTCATTTTTTATGGAAGAATGTAAACGTGCCGGAATTACCGTTTTAGATCCTGATGTAAATGAATCTTTTTCTAAATTTTCTGTAAATAAAGAAGGAGCAATTCGTTTTGGAATGGCAGCAATTAAAGGTGTTGGTGGTCTTGCCGTAAAAGCAATTATTAATGAACGTGAAGAGAATGGTCACTTTTCTTCTGTTTTTGATCTTGCTAAACGAGTTGATTTACGGGTAGCTAATAAAAAAGCATTTGAAGGCTTAATTTTAGCCGGTGGTTTCGATTCTTTTACAAATACACACAGAGCACAATATTTTGTAGAGGATGAAAAGAATCAAAAATTTATAGAAAAAGCATTGCGTTTTGGTAACAAATACCAAGAAAATCAGAATTCTTCTCAGGTTTCTTTATTTGGTGGTGGTTCTGAAGAAGAAATGCCTGAACCAATTATTCCTACTTGTGATACTTGGGGAACCATGGAGCTATTAGGAAGAGAAAAAGAAGTGGTGGGAATTTATATTTCTGCGCATCCGTTAGATGATTTTAAAAACGAACTGAAGTTTTGTAACGCTGCACTATCTCATTATAACGACCTTCCTAAATACGAAGGCATGGCATTGTCTTTTGGTGGTATTGTAACCGATGTACAACATCGTATATCTAAAGCAGGAAAAGGATGGGCTACTTTTTTTATTGAAGATTATAGTGAGAATTTTGAGTTTAGAATTTTCGGAGAGGAATACCTTAGGTTTAAACACTTTTTGGTACCTAACTCTTTCTTGTTTGTAAAAACAATGGTAAAACCAGGATGGACAAATAAAGAAGGTCTAAAAGGTGAACCTAGAGTAAGCTTTAATGAGTTCTTATTACTTCATGATATTATGGATAAAATGTGTAAAAAAATAACCATAAAGATGCCTTTACAAGAAGTAAAAGAAAACAGGATTAAAGATTTACAGCATTTATTTGCAACTAATAGAGGTACTCAAAACTTACATTTTACCATTTGGGATACCGAAGAAAAAATAGAACTGAATTTACCCAGTAGAAATACTAAAATTAAAATTTCTAACGAGTTTTTAAAATTATTAGACGAGCAACATATTAATTATAAATTGAATTAA
>KPHGJK_00075 Peptidase-S9 domain-containing protein
ATGGAAATCAAAAAGAATATAATTCTAGATAGAGTTGATAAAAAACCTATTTTAATTGATGTATTTTCTTCAAAAGAAAAGAGTAATCAAACGATTGTTATTTTTTGTCATGGTTATAAAGGTTTTAAAGATTGGGGAGCTTGGAATTTAATGGCTGAATATTTTGCTAATGCAGGATTTTGTTTCGTTAAATTTAACTTTTCTCATAACGGAGGAACTATAGAAAACCCCATTGATTTTCCAGATTTAGAAGCTTTCGGGAATAATAACTACACCAAAGAATTGGATGATTTAAACGATGTGTTAGATTGGGTATCTTCTTATTTTAAAGAGAGTGAAAATGTTAACACAAGTACTATCAGTGTAATTGGTCATAGCAGAGGAGGAGGTATTTCAATAATAAAAGCATCAGAAGATGCTAGAATTACAAAACTGGTTACATTAGCAAGTGTAAGTGATTTAGCTAAACGTACTGCTACTGTTGGAGATTTAAAAGAATGGAAAGAATCTGGTGTTAAGTATGTTGTAAACGGAAGAACGAAGCAACAAATGCCTCATTATTATCAGTTTTATAAAGATTTTAAAGCTAATGAAACTCGTTTAAATATTAAATCTGCTGAAGAGAAATTAAAGATTCCACATTTAATCATCCATGGAGATAATGACACTTCAATCTCTATTAATGAAGCAAAAGAACTCAATAAATGGAATATTAATAGTAAACTACAAGTTATTGAAGGAGCAGATCATGTTTTTAATGTAAAACATCCTTGGGATGAAACTCAGTTATCTGCTGAATTAGAAAAAGCAGTTAAGATTATTTTGATTTTTTTGAAATAA
>KPHGJK_00080 Gliding motility-associated ABC transporter ATP-binding subunit GldA
ATGAAAATCTTAACCGGATTTATTCAGCCAAGTGAAGGAGCTGTTTTTGTAAGCGAAATAGATGTTGTTAAAAACCCTATTGAAGCACAGAAAAAAATAGGATACTTACCTGAACACAATCCGTTATATTTAGATATGTATGTGCGAGAGTATTTACAGTTTCAAGCATCTTTACATCAAGTTAAAAAAGAAAAACTAGAAACTATTATTCAACAAGTTGGATTATCAGTAGAAGCACATAAGAAAATCAATCAATTATCAAAAGGATATCGTCAAAGAGTGGGATTAGCAGCTGCTATTTTACACGACCCAGAAGTATTAATTTTAGATGAGCCAACTACAGGTTTAGATCCGAATCAATTGGTTGAAATTCGTGAGTTGATAAAAGAGCTTGGGAAGAATAAAACAGTTTTATTATCTACACATATTATGCAAGAGGTAGAGGCGGTTTGCGATCGCGTAATTATTATAAATAAAGGAGAGTTGGTTGTTGATAAACCAATTTCTGAACTTAAAACAAGCAAAGAACAAACAATAAAAGTTACGTTTGATTATAAGTTAGAAGAACAATTTATACAGCGTTTACCAAATATTGTTTATTATAAAAATACGGTAGAAAATAACTGGATACTTACTTTTGAAACATCAGAAGATATGCGCCCAGTAATTTTCGACTTCGCCCAAGAAAACGGATTGAAAATACTTGGTTTAAACACCGAGAATAAAAACTTAGAAAGTCTGTTTAGAGAGTTGACTAGTTAA
>KPHGJK_00085 hypothetical protein
ATGTCGATACAACTTACTTCTATATCTAAAATTTACGGAACGCAAAAAGCAGTGAATGATATTTCTTTTGAAGCAAAAAAAGGAGAGATTGTTGGTTTTTTAGGCCAAACGGAGCAGGGAAATCTACCACGATGA
>KPHGJK_00090 Dihydrofolate reductase
ATGATTACAATAATTGCTGCAATAGCAAAAAATAATGCTTTAGGAAAAGATAACGATTTAATTTGGCATTTGCCTGCGGATTTAAAACGGTTTAAGAAAGTTACTTCGGGGCATCATATTTTAATGGGGCGTAATACTTTCGAAAGTATTGGAAAGCCATTACCTAATAGAACATCGATTATTATAACCAGGAATAATGATTATTTTAAAGATGGATGTTTGGTAGCAAACTCAATTGAAGAAGCGATAGAATTGTCGAAAAAAGACTCAGATGTTTTTATAATTGGAGGTGCCCAAATTTATAAACAAGCGATCGAAAAGGGATTGGTTGATCAGTTAGATGTTACTATTGTTCATCACGATTTTGAAGCAGATGTTTTTTTTCCAACAATTGATTTAGATGTTTGGAAAGAAATATCTAGAGAAGATTGTAAAGCTGATGAAAAAAATAAATACGATTACAGTTTCGTTTCTTATAAAAGAAAATAA
>KPHGJK_00095 hypothetical protein
ATGACTACAAATGTTGATGTTTTAAAAGATTCCCTTTACGATAAAATAGCTGATATTAATGACGAAAAAGTTTTAGAAGCAATTAAAACCTTAGTTGATAATATAAAAACGGATGTTTTGGATGAAGCTATTACAAGAAAAAGAGATTTAACAAGTTATATTAAAGAATGGGCAAAAAGCATATAG
>KPHGJK_00100 Thymidylate synthase
ATGAAGCAATATTTAGATTTAGTAAAGCACGTTTTAGAAAACGGAAACGAGAAAGGTGATAGAACAGGAACAGGAACAAAAAGTGTTTTTGGTCATCAAATGAGATTTGATTTAAGCGAAGGTTTTCCGATGGTAACCACTAAGAAGTTGCACTTAAAATCGATTATATATGAGTTGCTTTGGTTTATAAAAGGCGATACGAATATTAAATACTTACAAGAAAACGGCGTTAAAATTTGGAATTCTTGGGCTGATAAGAATGGAGATTTAGGACCTGTTTATGGGCATCAATGGCGTAATTGGAATAGTGATGAGATTGATCAATTAAAAGATGTTATTGAAACGCTAAAAACGAACCCGAATAGTCGTAGAATGTTAGTTTCAGCGTGGAATCCTTCTGTAATGCCTGATACTTCAAAATCGTTTTCAGAAAATGTTGCTAACGATAAAGCTGCGTTACCACCATGTCATGCATTTTTTCAGTTTTATGTGGCAGACGGAAAATTATCTTGTCAATTATACCAACGAAGTGCCGATATCTTTTTAGGAGTTCCGTTTAACATTGCTTCATATGCATTGTTTACAATGATGATTGCTCAGGTTTGTGGTTATGAAGCAGGTGAGTTTATTCATACTTTCGGTGATGCACATATTTATAGCAATCATATCGAACAATTAGAATTGCAATTGTCTCGAGAAACGAGAGCATTACCAAGAATGAAAATGAATCCTGAAATCAAAAACATTGAAGACTTTACTTTTGAAGATTTCGAATTAATAGATTACAATCCACACGCCCATATTAAAGGAGCTGTGGCAGTGTAA
>KPHGJK_00105 Four helix bundle protein
ATGAGAAATTTTAGAAAATTAGAAGTTTGGAATGAAGCCAGATTGCTAGTTAAAGAAATTTACCTAATTACTTCAAAATTACCCTTAGAAGAAAAATTCGGATTAACTTCCCAAATTAACAGATGTTCAATATCTATAGCAGCAAATATAGCTGAAGGATCGGCAAAAGATTCACAAAAAGATTTTATTCGTTTTTTGCAAATTAGTTTAGGCTCGGCATATGAATTAGAATCTCATTTAATTCTTTGTGGTGACTTGAATTTTTTAAGTGAAAAAGAATTAAATATAACGATTAAAAAACTCCAGGTTTTACAAAGAAGAATATCAGCATTAAAAAAATATAACCAATCTAAACTTTAA
>KPHGJK_00110 Na+ dependent nucleoside transporter
ATGAAGAAATTATTTACTTTCATAATGCTTTGTGCATCCATATTAACTTTTGGTCAAAGTATAGAGAAAAAGTGGAATTTTTCATCGATTACCACCGATGGTAGCTCGGTAGTTTCTATAAATCCATCAGATGTTTTAAAACTAGCTAAAGGCAATTTTAATTATTCTTTACTAGCGAAAGATAGTTTACAAGCAGTAGGAAATTACATACATCAAAATAACTTATTAATTTTTAACCACAAACAACCAAAAGACACGGTTCGTTATTATAATGTGGTTGAATTAACAGATAATACATTAACCTTATCTGAAAAAAATGTAGTGTATAATTTTACTTCAAAACCAGCAAATGTAATTGCTGTGGCTGAAGAAGTTGTATTAGATACAAATGCAATTGTGCCAAGTCAAGGATTCTCTATGCAGAGTCTATGGCGTGGTATTTTAGGAATGCTTTCTTTATTAGTTATCGCTTTTTTATTTAGCGCAAACAGAAAAGGAATTGACTGGAAAACCGTAGGTATTGGATTAGCGTTTCAATTAGTGATTGCAATAGGAGTTTTAAAAGTCCCTTTTGTACAGGCTATATTTGAATTTATTGGAAAAGGGTTTGTACAGATTTTAGAATTTACAAAAGCCGGAAGTGAATTCTTGTTTAAAGGGTTAATTTCGGATATGAGTACTTTTGGATTTATATTTGCTTTTCAAATACTACCAACCATTATTTTCTTTTCAGCTTTAACCTCTGTGTTGTTTTATTTAGGGTGGATACAGAAATTAGTGAAAGTAATGGCATTATCATTAAGTAAAATCTTGAAAATTTCAGGGGCGGAAAGTTTATCGGTTGCAGGAAATATTTTCTTAGGACAAACAGAAGCACCATTACTGATTAAGGCATATTTAGAAAAAATGAACCGATCAGAAATGTTATTAGTAATGATTGGTGGAATGGCTACTGTTGCAGGAGCAGTTTTAGCAGCTTACATAGGTTTCTTAGGAGGAGATGATGAAATTATGAAGTTGTTTTATGCAAAGCATTTATTAGCGGCTTCAGTTATGGCGGCGCCTGGTGCTATAGTGATTTCTAAAATGTTATACCCACAAACAGAAAAGGTAAATACAGATGTAAAAGTTTCATCTGATAAAATAGGATCTAATATTTTAGATGCTATTGCAAATGGAACAACAGAAGGGTTGAACTTGGCAATGAATGTAGGAGCAATGTTATTAGTTTTTGTTGCTTTTATAGCGATGATTAACGGTATTTTAGGAGGGCTTGGGAGTTTTAATGGGGTTGAGTATTTTGGTTGGAATTTCACTTCGTTAAATGAAGTGATTTCTGTAAATACATCTTATAATGGATTGAAGTTAGAGTTTATTTTAGGATACATTTTTGCGCCATTAATGTGGTTAATTGGTGTAGCAAAAGAAGATATGGCTTTAATGGGACAGTTGTTAGGTATTAAATTAGCGGCAAGTGAATTTGTTGGGTATATTCAATTAGCTGAACTTAAAAATGTAGCAAGCGCAACGCATTTAACATATAATAAATCTATTATTATGGCAACTTATATGTTGTGTGGTTTTGCAAATTTTGCTTCAATAGGTATTCAAATTGGTGGTATTGGTTCATTAGCACCAGGGCAACGTAAAACATTATCAGAATTTGGAATGAAAGCATTAATTGGAGGTACAATAGCTTCTTTAATGTCGGCAACAATTGCAGGTATGATTATCGGATAG
>KPHGJK_00115 UvrB/uvrC motif
ATGAGTTTAATTAAACTGACTATTAAGGGGATTTCATATAGCCAAACTCAAAGTGGAGCTTATGCATTGGTGTTAAGTGAAATGGAAGGTACAAGAACGCTTCCTATTATTATTGGAGCTTTTGAGGCACAATCTATTGCAATCGCTTTAGAGAAAGAAATTCGCCCACCAAGACCTCTTACACACGATTTATTTAAAACATTTTCTGATAGATTTTCTATCAAAGTAAGTCAAGTTATTATTCATAAATTGGTTGATGGTGTTTTTCATTCGAGTTTAATTTGCGAGCGAGACGGCGTTGAAGAAATTATAGATACACGTACTTCGGATGCAATTGCTTTAGCTGTTCGTTTTCAAGCACCTATTTTTACATATGAAAATATTTTAGACAAAGCAGGTGTTTATCTTAAAATGGATGAAGAATTAATTATAGAAGAAGATTTAGAATCGGATGATATAGAATTTTCTTTAGAGGAAGAGTTTGAAGAAGCTAAAGGTTATGCGCATTTACAATTAGAGGAATTACACGAAAAATTAAACGAAGCTGTTGCGAATGAAGATTACGAATTAGCAGCAGAAATTCGCGACGAAATAAGCAAACGTTCTTAA
>KPHGJK_00120 Electron transfer flavoprotein subunit alpha
ATGTCTGTATTAGTTTTTGCCGATGCATCGGAAGGAAAATTTAAAAAAACTGCTTTTGAAGTAGTTTCGTACGGAAAAAAAGTAGCTGAACAATCAGGTAGCGATATGGTAGTATTAACTATCAACGGAGGAGATGCTTCTGAATTGTATGCTTACGGAGCAGAAAAAGTAGTTGAGGTTAAAAATGATTTAATGTCGTTTAACGCAAAAGCTTATGCTTCAATAATAAAACAAGTAGCTGAATTAAAATCAGCAAATACAGTAATTATAGATTCTAGTATTGATGGTTTTACAGTAGCGCCTTTAGTAGCGGTAGCTTTAGAGGCAGGATATGCATCTAACGTTGTTGCTTTGCCAACTAGTGTGAGTCCGTTTGTTGTAAAAAGAAAAGCTTTTTCAAATAAAGGATTTAACAATACGGAGATTTCAACAGAGAAAAAAGTAGTTGGAGTAGCAAAGAATTCGTACGGAGCTCATGAAAACGCAGTAAGCGGATCGACAGAGAGTTTTGATGCGGCTTTACCGGAGTTAGGAGTGAAATCAGAAAGTATTAACAAAGCTAGTGGTACAGTAACTATTGCTGATGCTGATATCGTTGTTTCTGCTGGTCGTGGTATGAAGGGGCCAGAAAACTGGGGGATGATCGAAGAATTGGCGACTGTTTTAGGAGCAGCAACTGCATGTTCTAAACCAGTATCTGATTTAGGATGGCGTCCTCATAGTGAACACGTAGGGCAAACTGGTAAGCCAGTAGCTTCAAACTTATATATTGCCATTGGTATTTCTGGTGCAATTCAGCATTTAGCAGGTATTAATGCATCAAAAGTAAAAGTAGTTATCAATACAGATCCTGAAGCACCTTTCTTTAAGGCTGCAGATTATGGTATTGTTGGTGATGCTTTTGAGGTTGTACCTCAATTAGTAGAAAAACTAAAAGCGTTTAAACAAGCATAA
>KPHGJK_00125 Electron transfer flavoprotein beta subunit
ATGAAAATATTAGTTTGTATTAGCCATGTACCTGATACTACTTCAAAGATTAACTTTACTGAAAACGATACAAAGTTTGATACTAATGGAGTTCAGTATGTTATAAATCCTTATGATGAGTTTAGTTTAACTCGCGCAATGTGGTTTAAAGAAAAACAAGGTGCTAGTGTAACAGTTGTAAATGTTGGAGGGGCTTCAACAGAGCCAACTTTACGTAAAGCTTTAGCTATTGGAGCAGATGATGCAATTCGTATAAATGCAGAACCTACTGATGGTTTTATGGTTGCTAAAGAATTAGCTGAAGTTGTTAAAAACGGAGGGTATGATTTAGTTTTAGCAGGAAAAGAGTCTGCAGATTATAACGGTCAAATGGTACCTGGGATGTTAGCTTCTTTGGTAGATTTTAACTTTGTAAATGCTTGTGTAGGTGCTGAAGTAGATGGTACAAATGTAACATTAAGTAGAGAGATTGATGGAGGAGAAGAAAAAGTATTTTCAACTTTACCAATGGTAATTGCGGGTCAAAAAGGACTGGTAGAAGAAAAAGATTTACGTATACCAAATATGCGTGGAATTATGATGGCACGTAAAAAACCTTTAGCTTTAGTAGAGCCTACAGGTGTTGTTGCAAGTACTGCGACTCAAAATTTCGAGAAGCCTGCCGAAAAAGGAGCTGTGAAGTTAGTTGATACTGTTGATGAATTAATCGACTTGTTACACAACGAAGCAAAAGCAATTTAA
>KPHGJK_00130 Pyruvate dehydrogenase E1 component subunit beta
ATGAAAACAATACAATTTAGAGAGGCTATTTGCGAAGCTATGAGTGAAGAAATGCGAAGAGATGAAAGCATATACTTAATGGGTGAAGAAGTAGCTGAATATAACGGAGCTTATAAGGCTTCAAAAGGAATGTTAGACGAGTTCGGTGAAAAAAGAGTTATTGATACTCCTATTGCTGAATTAGGTTTTGGTGGTATTGCAGTTGGATCTGCAATGAACGGAAATCGCCCTATTGTTGAATACATGACCTTTAATTTCTCTTTAGTTGGTATTGATCAAATTATCAATAACGCTGCTAAAATTCGCCAAATGAGTGGTGGTCAATTTAATTGTCCTATTGTTTTTCGTGGCTTCAACAGGTTCTGCTGGTCAATTAGGAGCAACTCACTCGCAAGCTTTTGA
>KPHGJK_00135 Pyruvate dehydrogenase E1 component subunit beta
GTGGCTTCAACAGGTTCTGCTGGTCAATTAGGAGCAACTCACTCGCAAGCTTTTGAAAACTGGTTTGCAAACACTCCTGGTTTAAAAGTAATTGTACCTTCAAATCCATACGATGCAAAAGGTTTATTAAAAGCAGCTATTCGTGATGATGATCCAGTAATTTTTATGGAATCAGAACAAATGTATGGTGATAAAATGGAGGTTCCTGAAGGTGAATATATTATACCTATTGGTGTTGCCGATATTAAAAGAGAAGGAACAGATGTAACCGTTGTTTCTTTTGGTAAGATTATTAAAGAAGCTTACAAAGCTGCTGATGAATTAGCTAAAGAAGGAATTTCTATTGAAGTTATTGATTTACGTACAGTTCGCCCGATGGATCATAAAACAATCCTAGAATCAGTAAAGAAAACAAATAGATTGGTGATTTTAGAAGAAGCATGGCCTTTTGGAAGTGTCTCTTCAGAAATTACTTTTAGAATACAAGATGAAGCTTTTGATTATTTAGATGCCCCTATTAAAAGAATTACCACTGCAGATACACCAGCACCATATTCTCCTGTGTTATTAGAAGAATGGTTACCAAATGCAAGTGATGTTGTTAAAGCTGTAAAAGATGTTTTATACATTAATAAGTAA
>KPHGJK_00140 Carboxypeptidase-like regulatory domain-containing protein
ATGTCAAAGGGATTTTCTAGTAATAAAAAAATGAAAAATACGCTATCAATATTACTAATACTCATTACCAGTTCTTTATGTGCTCAGCTCACTTTAAAAGGTAAAGTTGTTGACGAATTTAACAACCCAATGCCTTTTGTTAATGTTTTTTTAAAAAACACCACACACGGAACAACAACCAATGATGATGGTTCTTTTTTTTTAAAAACAAAAAAATATAGAGGTACACTAGAAGTCTCTTTTATCGGTTTTCAAACACAAACTGTAAAAGTAAATCAGAAAACTAAATACCTAAACATTTCTCTTAAAGAAGGCACTAACGAACTAGAAGAAGTAATAATTGTTTCGAAACCTAAAAAAAGGTTGAAGAAAAAAGAAAATCCAGCGTATCGAATTTTAAAAGAAATTTGGAAGAGAAAGAGGAAAAACGGACTTGACTTAGTTAATCATTATCAATATAAAAAGCATACAACCATTGAAATTGGTCTTAATAATTTAGATACCCTTTTCTTAAAAAGAATTTTCAAAGATGATTACCAGAAGACTATTGAAAAAGTAAAATATGATAGTGATGGAATTAATTACTACATCCCTATTTTTTTAAACGAACAAATTGCAAGCATATACGGAGATAACAAAAACAACAATATTAGGGAAGATATAGAAGCAGAAAAGGCAGACGGGCTAGGTGCTCAAGGCTTTGTTTTTGACCGCATGTCAAATACTTTTCAAAATATAGATGTCTTTAAAAACAACATCACTTTATTAAGAAAATCTTTCGTTAGTCCATTATCTACAGATGGTTTTGCAACTTATGATTACGTACTTTATGATAGCATTGTTAAAAACGACAAAAAGCTATACAATATTTATTTTTTCCCTATTAGAGATGGTGATTTAGCCTTTCAAGGAAATTTTTGGGTAGCAGACAAAACGTTTTCTATTAAGAAATTAAAAATGAAGGTTCATAAAAGCATCAACTTAAACTTTGTTAGAGGCTTATCTTTTGAAAAAGAATTTGATGTAAGAAATGACAGTATATATCTTCCTATTAAAAATGCATATGAAGGAGATTTTACATTTCTTGACAAGAACGAAAGTAATAAAGGACTAACAATTAAGAAAACGATTCTTTTTGACAAATATATATTAGACAAACCTCTCCCTTCTGATTTTTACACTCAAAAAGTTGTAAAAATAAGACCAGACCAATATAAAAAGGAAGCTGCCTACTGGGAATCAAAAGAAAATAACGATATTAATTCAACATATAAACTTATAGAAGAGGTAAAGGAGAAAAAACAAATAAAGAACATTACTGGTTTAATAAACACCCTTGCAAGCGGATATGTAAATACTAAATGGGGAGTTCAATTTGGATCTTTATGGACCATTTTTGCAAACAATCAAGTAGAAGGCTTTAGAACTAAAGCTGGTTTTAAAACCTTTAAATCAAAAGATGATCGTTTTCGTTTAGGCGGACATTTAGCTTATGGATTTAAAGACAAAAAATTAAAATACGGTATTGAAGGGCGTTATCTTTTATCTTATCAACCAAGAATAGCTATTGGATTGGCATATCAAAAAGACATAGAACAACTTGGAAGTTCTTTACTAAACACCACACAACTTTTAGGAACTACTTTTGGTACCGATGCTTTATTTTCTAGAGGAGATAATTTTTTCTTATCCAAGGTAGAAAAAGTGGCTACAAATTTTGATTATCAAATCAAAAACAATTTACATGCCGGAATAAATTTTTCGCATGCAAAAATACAATCTGCTTCTCCCAAGAATTTCTCTATGGACTATCTTGACAAAGCTAGAAATGTCCAATCACAAGTAACTGATGTCGCTTCTGATATTTATGTTTCTTATACTCCAGGTAGATTTGTATACGGATTAGGGGTTGAAAGACGTTTTGGTCGTAACATATTCCCTACGATAGTACTAAATTATCGCAGAGGTTACAAAGGACTTTTTAACGGAACTCATACCTACGACAAATTACAATTCAAATATAACCAGCCTATTCTTTTAAGTAAGTTCGGAATTTTAGACGCGACTTTAGAAGCAGGAAAAACTTTTGGAACAGTACCTGTTTCTTTATTAGATGTAATACCTGCCAACCAAACATTGTCTTTAACGAAAAATACATTTGCTTTATTAAATTATTATGATTTTGTAACTGATGCTTATTTAGCAACACATTTCGAGCAGCATTTTAACGGATTCATCTTAAACCGAATCCCTTTATTAAAGAAATTAAAACTACGTAGCTTAGTTACTTTTAGAGCTGCATACGGAACAATATCAAAAGAAAATAGAGCTATTAATGATGGCTTAATAAATAGTAGTGGTGCTGCAAATATTAACTACAACACACCTAACAAGGTGTATTATGAATATAGTGTTGGTCTTGAAAATATAGGTTATGGTAACTTACGTTTTTTACGTATTGATGCTATTTGGAGAAGTAATTATAAACCACCTGCAGGCTCAATAGTTCCGCCCTCTCCAAAATTTGCAATACGTATCGGAATTAAACCAGGCTTATAA
>KPHGJK_00145 Inorganic pyrophosphatase
ATGACTTCAAAAGAAAGAAAAACAGTAGATGTTTTAATTGAAATACCTAAAGGGAGTAGAAATAAATACGAATACGATTTTGACTTAGGAAAAATTCGTTTCGACAGAATGTTATTCTCATCAATGATGTACCCTGGAGATTACGGTTTCATTCCAGAAACTTTAGCTTTAGATGACGATCCATTAGATGTATTAGTTTTAGGTGCTGAACCAACTTTTCCTATGTGTGTTATGGAAGTAAAACCTATCGGTGTTTTCCATATGGCAGATGAAAAAGGGCAAGATGAAAAAATCATCTGTGTTCCTGTTTCTGATCCTATCTGGAGTCAATTAAACGACTTAAAAGATATGAACCCTCACCAAGTAAAAGAAATTACTCACTTTTTTCAAGTTTATAAAGATTTAGAAAAGAAAAAAGTAGATGTTGGTGGCTGGGGAGACGCAAACGAAGCTTATGAAATCTTAGATAAGTGTATCGAACGTTACGAAAACAGCGAGCATAAAACAAACGGAGATTTTACTATTTAA
>KPHGJK_00150 Putative K(+)-stimulated pyrophosphate-energized sodium pump
ATGGAATCAATAATGATTTGGATGCCAATTGTAGCTGCTGTAACAGGACTACTTTACATGCTTGTTAAGAAAAAATGGGTAATGACACAGGATGCTGGTGATGGGAAAATGAAAGAAATTTCTGACCATATTTACGAAGGTGCCTTAGCTTTCTTAAATGCAGAATATAAACTATTAACAATTTTTGTAATTATCGTTAGTGTTTTACTCACAATTGTAGCCTACTTTGTTCCAACAACAAGTTATTTAATTGTAATCGCATTTATCTGTGGTGCTATTTTTTCTGCTTTCGCAGGAAACATGGGAATGAAAATAGCAACCAAAACAAATGTAAGAACTACACAAGCTGCAAAAACAAGCCTACCTAATGCCCTTAAAATTTCTTTTGGAGGCGGAACTGTAATGGGACTCGGCGTTGCCGGATTAGCCGTTTTGGGATTAACCACATTCTTTATTGCTTTCTTCTACTTCTTTATGGGAGGTGTTTGGACAAACACTATGGATATGACGATTGTTCTTGAAACTTTAGCTGGTTTCTCTTTAGGTGCAGAAAGCATTGCGCTATTTGCTCGTGTCGGTGGAGGGATTTATACAAAAGCTGCCGATGTTGGTGCCGATTTAGTAGGTAAAGTTGAGGCTGGTATTCCAGAAGATGACCCACGTAACCCTGCTACTATTGCCGATAATGTAGGTGATAATGTAGGTGACGTTGCGGGTATGGGAGCCGATTTATTCGGCTCGTATGTTGCAACGGTTTTAGCTGCAATGGTTTTAGGTAATTATGTTATCAAAGATATGGGCGGAAGTATTTCTGATGCCTTTGGCGGAATTGGCTATATATTATTACCAATGGCAATTGCGGGTATCGGAATTATAATTTCGATGATAGGAACCATGTTGGTGAAAATTAAAAGTAATGATGCTAAAGAATCTCAAGTAATGAGCGCCTTAAACTTAGGTAACTGGGTTTCTATTGGTTTAGTAGCAATCGCTTGTTTTGTTTTATGTAAATGGATGCTTCCAGAAAACATGCAAATGGAATTCTTTGGTGAAGGTTTACAAGAGATCTCATCAATGAGAGTATTTTACGCAACATTGGTTGGTTTAGTTGTTGGTGCTGTTATTTCTTCAGTAACCGAATATTATACAGGTTTAGGAAAATCACCTATTTTAAAAATAGTACAACAATCATCTACAGGAGCCGGAACAAATATTATTGCTGGTTTAGCAACAGGTATGATTTCTACATTCCCTTCTGTTATATTATTTGCTGCCGCAATTTGGTCATCTTATGCTTTCGCAGGATTTTACGGAGTAGCATTAGCTGCTTCTGCAATGATGGCAACTACTGCGATGCAGTTAGCAATTGATGCTTTCGGACCAATTGCAGACAATGCTGGTGGAATTGCAGAAATGAGCGAACAAGAACCAATTGTACGTGAACGTACAGATATTTTAGATGCCGTAGGTAATACAACTGCCGCAACAGGTAAAGGTTTCGCAATTGCTTCTGCCGCATTAACATCGTTAGCTTTATTTGCTGCTTATGTAACCTTTACAGGAATAGACGGAATTAATATTTTTAAAGCACCTGTTTTAGCAATGTTATTTGTTGGTGGGATGGTTCCCGTTGTTTTTTCCGCTTTAGCGATGAATGCCGTTGGTAAAGCTGCCATGGAAATGGTACAAGAAGTAAGACGTCAGTTTAAAGATATTCCAGGAATAATGGAAGGTACAGGGAAACCAGAATACGATAAATGTGTCGCAATTTCTACGGAAGCTTCTTTAAGAGAAATGATGTTACCAGGATTATTAACAATCGGATTCCCTTTAATTATTGCCTTTGTTCCAATGCTATTCGGAATGAATAATTTAGCGATTGCCGAAATGTTAGGTGGTTACATGGCTGGTGTTACAGTTTCGGGGGTGCTTTGGGCAATATTTCAGAACAATGCTGGTGGCGCCTGGGATAATGCTAAAAAATCTTTTGAAGCTGGAGTAGAAATCAATGGAAAAATGACTTATAAAGGTTCGGATGCTCACAAGGCAGCCGTTACTGGTGACACGGTGGGTGACCCTTTTAAAGACACTTCTGGTCCGTCAATGAATATTTTAATTAAACTTACCTGCTTAATTGGTTTGGTAATTGCTCCTATTTTAGGTGGACACAATATTGATACAAATTCTCATTCCGAAGATATTACTATCACAAAAGATGGTAAAACGGTTAAAGTTGAACTCAAAAATGTTACCTATACTGATGATGACGGTAAAACAACCGTAATTAAAAATGAAATCAGTAAAATTATAAAAGTGGATATTAGCAAAAATGATGACGGAACCGCAAAGGCTATAATCACAACAGCTACAAACGAGAACGGAGAAGAAATTACAAAAGAAGAAGTTATAGAAGGAACTTTAGAGGAAGTGAAAAAGAAAATAAAAACTTTTGAAAACAGCGGAGAGAAAATTAATATTAATGTTACGAAGGAAGCTAATAAAATCGTTAAAGAAATAACGGTAGATGCTGAAGAAGTAAAATAA
>KPHGJK_00155 Aminodeoxychorismate synthase
ATGTCTAAAAGAACCCAATCTGATTTTAAAATAGATAACCCAAAAGAATTTAAGCAAAAACTATTTGCTTGGTCTAAACAGTTTGAAACTGCTATTTGGTTGGATTCTAATAATTACGAGCAAAAATATTCTTCGTTTGATTGTTGTTTGGCTGCAGATGAGTTTACATCAATAAAAACGGATGCTCATAATGCTTTTGACAAACTAAAAGAATATCAATCATATACTAAAGATTATCTTTTTGGCTATATTTCTTATGATGTAAAAAATGACGTTGAAAAACTACGATCCACTAATTTTGATGGACTTCACTTTCCTGATTTATATTTTTTTCAACCTCAAAAATTAATTTTCATTAAAGGAAATACAGTGGAATTTCATTATTTACAAATGATAGATGATGAGTTAGAAGAGGATTTTAATGACATCTTAGAAACGAACCTTTATATTAATTCTGCTGAAATCGAAAAACCATCAGAAGAAGAAAAAATCAAAATAAAACTTCGTATTCACAAAGATGAGTACCATCAAAAAGTATCAAAAGTTTTAAACCATATTCATAGAGGCGATATTTATGAAGCTAATTTCTGTCAAGAATTTTATGCTGAAAATACCAATATCAATCCTTATAAAATATACACGCATTTAAACGACATATCTGAACCACCTTTTGCTACTTTTTTCAGACACGAAAACTTGTATTTATTATCTGCAACACCCGAAAGGTATTTAAAAAAAGAAGGAACAAAAATTATATCACAACCTATTAAAGGTACCGCAAAACGATTAATCGATGTTATTGAAGATGATAAAATAGCTTTCGATTTGTCGCGCGACGAAAAAGAACGAGCAGAAAATGTGATGATTGTAGATTTGGTTCGCAATGATTTATCAAAAACTGCAAAAAAAGGAAGTGTTATTGTTGAAGAGCTTTGCAAAGTGCATTCTTTTAAACAAGTGCATCAAATGATATCTACCATAGTATCAGAAATAGCAACAACCACACATCCTGTTGATGTTATTAAAGATACGTTTCCGATGGGTAGCATGACGGGAGCTCCGAAAGTATCAGCCATGAAAATCATTGAAGAATTAGAAGAAACAAAACGCGGATTATATTCGGGAACCATCGGTTATTTTACGCCAAACAATGATTTCGATTTTAATGTTATCATCCGAAGTATTTTATATAATGCTGACGAAAAATACGTTTCATATTCAGTTGGTGGCGCAATTACAGCCAAGTCAACTCCCGAAAAAGAATATGAAGAATGCTTATTAAAGGCGAAAGCAATGAAATATGTGCTATTAAACTCAAAGTAG
>KPHGJK_00160 Fatty acid hydroxylase domain-containing protein
ATGAATTTTACAAATCCATTAGTTTATGGTGTTCCTTGTTTTTTAGGGCTTATTTTACTAGAACTTACCTATAGCAAAACACATAATAAAAAAGACCTTTATAATTGGAAAGATTTTGCTGCTAGCTTAACAATGGGAATTGGCTCTGCTATTATTGCACCTTTAATCAAAACAATTTCAGCAATTATTATCTTTAATTATGTATTTGAAGTTTTTAATCCTTTAGTAAACGGAGTTCGCACCAATATTATGGGCTGGGAATCATTTGACTACGCTTGGTATGTTTGGATTATTTGCCAACTATTAGATGATTTTAGTTACTACTGGTTTCACAGACAAAATCATATGGTTCGTTTTTTATGGGCAGCACATATTGTACATCACTCTTCGGATAACTTTAACTTAGGAACCGCTGTTCGTAACGGTTGGTTTACCATTTTATACAAACCTTTTTTTTATATGTGGCTTCCTGCAATTGGTTTTCCGCCAGAGATGGTTGTTGTTTGTTTAGGTATTGAAGCTTTATGGCAATTTCAATTACATTCGGTTTATATATCAAAAATTAAATATATTGATGTAATTTTTAACACGCATACAATGCACCAAGTACACCACGCAAAGAATATTGAATACATGGATAAAAATCATGGTGGGTTTTTAAACATTTTTGATAGAATATTTGGTACGTGGAAAGAATTAGATGAAGAAATTGATATTGAATATGGTGTAACACATGCGCCTAACTCATATAACCCTTGGGTAATTTTAACCCATGAATACAAAGATATTTTTAACGACACCAAAAAATCTAGTAATTGGATTCATAAATTTATGTATATTTTTGGCCTCCGGGATGGAGTCATGACGGAAGTACGATTAGTGTTAAAGAGATGCGAAAACTTATCGCTCAAAAAAAATAGGAGTAATGATAATAGATCAAGAAGAAAAATTTAA
>KPHGJK_00165 CIA30 domain-containing protein
ATGATAATAGATCAAGAAGAAAAATTTAAAGAAGTACTTCCTAAAATAGAAGGAAACTTAAACGAACAAAGTTTTTTCAATAAATTTTTAGAATTGTATCCTGAAGCTTGGAAACAACATAAAATTACATTTTCTAAATTTAAGAGAGGTAAGCAATTTGGAAAAACAATTCCGTTACCAAAACCCGAAGTTTCTTTGCGAAAAGAAATAAGAATATGGTTACAAAAACAATAA
>KPHGJK_00170 Alpha/beta hydrolase family protein
ATGACACATCAAGAATTTAATTTCGATTACCATAAAACTACTTTTTTTGGTCAGTTTTGGCAACCCGAAACCGTAAAAGCTGTGGTGGTTATTATTCACGGAATGGGAGAACACTCTGGTCGTTACCAACATGTTGCTAAAAAACTAACAGATAATAACTTTGGTGTTATTGCTTTTGATCATTTTGGTCACGGAAAAACTACCGGCAAAAGAGGTCATAATCCTGGTTTTGATACTGTTTTAGAAAGTATATCAAAATTAATTATAAAAGCAAAAGAAGTCTTCGGAGATAAACCAATCTTTTTATACGGACATTCTATGGGCGGAAACGCAGTTATAAACTATACCCTTCGTAAAGAAAATGACTTAACAGGAATCATTGCCACTAGCCCAATGCTTAAATTAGCTTTTGATCCGCCAGCATGGAAACTTTCTTTAGGTAAAATGATGCAAAAAATTGCTCCTTCAATTACTTTAGGAAACGAATTAGATGCAAATGATGTTTCGAGAGATAAAACTGAAGTAGCAAAATACATTAACGATCCGTTAGTGCATGATAAAATTAGTCCAAATTTTTCTTTATCATTTATTGATTCAGGTGAATGGGCTATTGAAAACGCATCAACTTTAAAAAAGCCAATGTTATTATTACATGGTACTGGCGATAAAATTATCGACTATAAAGGAACCGAAGCTTTTGCCAATGCAACAAAAAAAGCAAGCTTAAAACTTTATGAAGGCGGTTACCACGAGCTACAACATGATTTGTGTAAAGAAGAAATGATGCAAGACATTGTTAACTGGTTAAATAATCAACTATAA
>KPHGJK_00175 tRNA(Ile)-lysidine synthase
ATGCTGCAACAATTAGCGGAACATATTGATACTCATTTTTCGTTTTTAAAAGAAAAAAAACTCTTAATTGCAATCTCTGGAGGAATTGACAGCGTTGTTTTAACACATTTATTACATCAATTAAACTTTACTATTTCTTTAGCACATTGTAATTTTCAGCTAAGAGATGAAGATAGTAATTTAGATGAACTGTCTGTTAAAGAACTAGCAAATAAACTAAACATTCCTTTTTTCTCAGTACTATTTGAAACATCTAAATACGCTAAAGAAAATAAATTATCGACCCAAATAGCTGCTAGAAAACTTCGATATAACTGGTTTGATGAATTGATTAAAGAAAATAATTTCGATTATATTTTAACAGGCCATCATGCTGATGACAATCTAGAAACTTTTTTAATCAATTTAACCCGAGGAACAGGTTTAGATGGTTTGACAGGTATCCCAGCTGTAAACGGAAAAATCGTGCGACCTTTATTAAATTTTTCACGAGAACAAATAGAAATATACGCCACAGACAATAACATTCAATGGAGAGAAGACGCTAGTAATTCTGAAGTAAAATACATCAGAAATAAGATAAGACATCAAATTGTGCCGCTTTTAAAAGAATTAAACCCTAGCTTATTAAAAACACATCATAAAACAACTGAATTTCTTAAGCAATCTCAGCAAATTGTTACTGACCGAATAGCAGAAGTATCTTCTAAAATACTTAGTAAAAAAGGTGATCTATTAAAGGTAAATATTCTAGAACTTCTCAAATTATCCGATCCTAAACCTTATTTATTTCAACTTTTAAAAGCGTATAAATTTACAGAATGGAACGATGTTTACAATTTAATTTATGCCCAGTCAGGTAAGAAAATAACAACAAATTCATATACTTTATTAAAAGATAGAGATTTTTTACTACTTTTACCAACGAATAAAGAAGATACCACTGAAAATGAAAGAGTTATCATCTGTAATGATGAAAAAAGGATAACAAAACCGATTCATTTATTATTCGAAAATGCCCTCAAAAACACAATTATTGACATAAATTGTATTTTTGTTGATAAAAATTTGTTAAATTACCCCCTCGTCATTAGAAAACGAAAAGCAGGCGATTACTTTTATCCCACAGGAATGTTAGGAAAAAAGAAAGTCAGCAAGTATTTTAAAGACGAAAAATTATCACTTTTTGATAAAAACAACACGTGGTTGCTTTGCTCAAAAGATGATGAAATTATTTGGATTATAGGAAAACGTCAAGACAAACGCTTTTTACCTTCAAATAAAACAACACAATTATTAAGAATAACTAATTAA
>KPHGJK_00180 Thioredoxin domain-containing protein
ATGAAAAAACTCTATACTCTTTTTTTGTTATTCATCGGTTTAACGGTTTTCTCTCAATCGGATGATAATCCTATTGTAGTAACACCTACCGTTGAAAAAATTTCGGATACAGAATACGATTTAATTTTCGATATAGAAATCGCAGAAGACTGGCATCTATACTCACAGTACAATCCTGAAGACGCCTCTTTACCAATGACAATTTCTCCTGCAGAAGGACAAACTGGCTATACACTTAACGGAAAAGCTAAAGAAGCTGAAACAGAAACTGAATATAGTGAGATATGGGGAAAAGACGAGATTTTTTTCGTAGATGAAGGAAGATTAGTACAACGAATTACAATTTCAGACACTAGTTTAACTCAAATAACACTTAATTTAGACGCACAAGCTTGTAAAGAATATTGTCAACCTTTTGACGAAGATTTTACTTTCTCATTAACTGGTGGAGAAGTTGTACAAACTGTTGTTGAAGTTGATGACAAGAGTCAATCATTATCACAGTCGTTAAATTTAAACTTAAAAAACACAGCTTTACTAAAGAGCACTACAGAGAAATCTTCTGAAGAAGGAGAAGGAGATACTTTATTAAACATTTTCTTATTAGGATTTGTAGGTGGTTTATTAGCTTTCTTAACTCCTTGTGTTTTTCCAATGGTACCTTTAACTGTATCTTTCTTTACAAAACACAGTGAAAAAAGAGGTAAAGGAATTGGAAGCGCTTTATTATATGGTTTCTTTATCGTGTTAATTTACGGATTATTGAGCTTACCTTTTCATTATTTAGACACTTTAGATCCTGAAATTTTAAATAGTATTTCTACAAACATGTGGTTAAACTTATTTTTCTTTACAGTATTAATTTTCTTTGCTGGGTCTTTCTTCGGATTTTATGAATTAACTTTACCTAGTTCATGGAGTAACAAAGCGGATAGCGCTTCAAACATCGGTGGTATCATAGGGGTATTCTTTATGGCATTAACGTTAGCTATTGTTTCTTTCTCTTGTACTGGTCCTATTTTAGGTTCGCTACTAGCAGGTTCGTTAGGTAGCGATGGAGGCGCAATGCAATTATCAGCAGGTATGATTGGTTTTGGTTTGGCATTAGCATTACCTTTTGCTTTATTTGCAATGTTCCCAAGATGGTTAAACTCTTTACCTAAATCTGGTGGATGGTTAAACACTGTAAAAGTATTTTTAGGATTCTTAGAATTAGCATTTGCTTTTAAATTCTTATCTAATGCAGATTTAGTAGGTCATTGGGACTTATTAAAAAGAGAGATTTTTATTGGTATTTGGGTGTTAATATCATTTTTAACAGCTTTATACTTATTCGGATTTATCGGAAAGAAATATGGTAAACTTACTTTCTTTAGAGTATTACTTGGTATTGGTTCTTTAGCTTTAGCTATATATTTAGCTCCAGGAGTTATGCAAAAACCAACATGGGATCAAAATGCTTTATTAAGTGGATTTGCACCACCTCAATTTCATAGTATTTATAAAAAAGACAACAAATGTCCGTTAGGATTAAATTGTTTTAAGGATTTTGAAGAAGGAATTGCTTATGCAAAGTCTGTTAACAAACCAGTTTTATTAGACTTTACAGGATGGGCATGTGTTAACTGTCGTAAAATGGAAGAAACCATTTGGGTTAAACCAGACATCTATTCTATAATTAACGATGATTATGTATTAATATCATTATATGTAGATGATCATGAAAGACAATTACCTGAAGAAGAGCAATTCGATTTTATTAAGCCAAATGGTAAAGTAAAAAGAATTAGAACTTATGGTGATAAATGGGCTACGTTACAAGTTGCTAATTTTAAAACAGCATCGCAACCATTTTATATTTTAATGAGTCCAGATTTAGAACTTCTAAATTCGCCTCAACAGTATTCTGGTCATGCAGCCTATTATGATTGGTTGAAAACTGGATTAGACACCTTTAATAAAAAATAA
>KPHGJK_00185 YifB family Mg chelatase-like AAA ATPase
ATGCTAATAAAAACTTATGGATCTGCTGTTTTTGGCATTGAAGCCACAACAATTACGGTAGAAGTAAATATAGACAAAGGCATCGGTTACCATTTAGTAGGACTACCTGATAATGCAGTTCGTGAAAGTTCTTATCGCATTTCTGCTGCATTAAATAATAATGGATTTAAACTTCCCGGAAAAAAGATAATTATAAATATGGCTCCCGCAGATATTCGTAAAGAAGGAGCTTCGTACGATTTAACGATAGCTTTAGGCATTCTTGCTGCATCAAAACAAATTAAGTCTGCAAATATTAATGAGTATATAATTATGGGAGAACTTTCTTTAGACGGAAGTTTACAACCTATTAAAGGAGCGCTACCAATTGCTATAAAAGCCAGAGAAGAAGGTTATAAAAACTTTATACTCCCAAAAGAAAATGCCAAAGAAGCTGCTATTGTTAATGATTTAAATATATTGGCAGTAGATAATATTATGGAGGTTATTAATCATTTTGAAAACAAGAAATTGATAGCACCAACTATTATTGATACCCGTGCTGAATTTTACAAACACGTAGATTTTCCAGAATTTGACTTTAGTGATGTAAAAGGACAGGAAAGCATAAAACGTTGTATGGAAATAGCCGCTGCTGGCGGACATAACATTATTTTAATTGGCCCACCAGGTGCAGGTAAAACAATGTTAGCCAAACGGCTTCCATCAATACTACCACCAATGACTTTACAAGAAGCCTTGGAAACTACCAAAATACACTCCGTTGTAGGTAAAGTAAAAAACTCAGGATTGCAGTACAGCCGTCCATTTAGATCGCCACATCACACATGCTCGGACATTTCGCTCATTGGCGGGGGAAATAACCTACCACAACCAGGAGAAATATCTCTAGCCCACAATGGCGTTCTGTTTTTAGATGAATTGCCAGAATTTAAACGCGGAGTTTTAGAAGTAATGCGACAGCCGCTTGAAGATAGAGAAGTAACAATATCGAGAGCAAAATTCACGGTAAATTACCCCAGTAGTTTTATGTTAGTTGCTAGCATGAACCCGAGTCCTTCAGGTTTTTTTAACGACCCAAACTCTCCAATGACCTCTTCTCCTGCTGAAATGCAACGTTATTTAAGCAAAATATCGGGTCCCTTGTTAGATCGAATTGACATACACATAGAAGTAACTCCGGTTCCGTTTGATAAACTTTCGGAAGAAAGAAAAGGAGAATCAAGTGTAGCAATAAGAAAGCGAGTAACAAAGGCACGTGAAATACAAACAACTAGGTTTAATGATTCTGATACTGTTCATTACAATGCACAAATGAATGTAAAGCAAATTCGTGAATTTTGTAAATTATCTAACGAAAGTAAAGCTTTACTAAAAATGGCGATGGAAAAACTCAACCTATCGGCACGGGCTTACGACAGAATACTAAAAGTATCACGAACAATTGCCGATTTATCTTCTACAGAAGATATACAATCAGCACATTTAACAGAAGCCATTCAATACCGAAGTTTAGACAGAGAAGGTTGGCTAGGATAA
>KPHGJK_00190 Thioredoxin domain-containing protein
ATGAAAAAAATAGTTTATTTAATAGCAATAGCCATTACTGTGGTTTCTTGTAAAACAGCACCAAATAACTTTGTTACTTTATCAGGAAAAATTACAAACCAAAGCTCAGATTCTATCGTTATCTCTAATCCTCAATTAAAATTCAGTAGAGTTATTAAGCTTGATGAAAACGGTATGTTTAAAGATACTATGAATCTTAAAGATGGATTTTATCGTGTTTTTGACGGAAAAGAATCTACTTCTTTATATTTAAAAAACGGTGCAAATGTTAACATGACACTTGACACTAAAGAGTTTGACGAAACAGTTACTTTTACAGGTGAAGGATCTGGTGAAAGTAGTTTCTTAGCAAAATCGTCATTATTACAAGAAAATCTTCTTGATGATAAAGACCTATTTACATTGCCAAAAGAAAAATTTGACACCAAAGTAAATGAATATGTTGCCGATTTTAATAAAAGAATGACCGCAACTAAATTAGACTCTGCCTTTGTTTCTTTTCAAAAACAAAACATAAAAGGCTTAACAAATTATTTAAATAAAACGCATGCCGACAAATTATATTTAGCTACCAAATTAGCTACAGGAAGTGAATCTCCTAAATTTGTTGACTACGAAAACTTTAAAGGTGGAACAACATCTTTAGATGATTTAAAAGGAAAATATGTGTACATAGATATGTGGGCAACTTGGTGTAACCCTTGTAAACAAGAAATTCCTTTTTTACAAAAAGTTGAAAAACAATACCACGGTAAAAACATCGAATTTGTAAGTATTTCTGTTGATAGTGAAAGAGATTATGGTACTTGGAAAACAATGGTAGCTGACAAAAACTTAACCGGAATTCAATTATATTCTAAAAGAGATAAAAATTTCGCAGGTGCATATAGAGTAAATAGTATCCCTCGTTTTATCTTAATCGATCCACAAGGAAATATTGTAGATGCAAACGCACCTAGACCTTCTAGTCCAAAATTAATTGAATTATTTACCTCTTTAAATATCTAA
>KPHGJK_00195 Flavo-1 RNA
ATCGCGTTAAGGATAGCAGCGGCATCCTTTTTTAATGTATGTTCGAGTGATTTTTTGAAGAATGAAAAAAATTGTAGCGAGAACAACATTAAAAAAGATATAGCGGATAGCCTGTTAAAAC
>KPHGJK_00200 Adenosylhomocysteinase
ATGAGCACAAAAAACGCTACATACGTTCCTTTTAAAGTTAAAGATATCTCTTTAGCTGATTGGGGAAGGAAAGAAATTTTATTGGCAGAAGCTGAAATGCCAGGATTAATGAGTTTACGTGAAGAATATAAAGATGAACAACCATTAAAAGGCGCTAGAATTGCAGGGTGTTTACACATGACAATTCAAACGGCTGTTTTAATAGAAACTTTACAAGCTTTAGGTGCTGAGGTAACTTGGAGTTCTTGTAATATTTTTTCTACACAAGATCAGGCTGCTGCTGCAATTGCTGCTACAGGAACACCTGTATATGCTTGGAAAGATATGACAGAAGAAGAATTTGACTGGTGTATCGAACAAACTTTATTCTTTGGAGAGGATAAAAAACCATTGAACTTAATTTTAGATGATGGTGGAGATTTAACAAATATGGTATTAGATCGTTATCCTGAATTAGCTGCAGGAATTAACGGATTATCTGAAGAAACTACAACAGGAGTTCACAGATTGTATGACAGAGTAAAGGCAGGAACTTTACCAATGCCAGCAATTAACGTAAACGATTCGGTAACTAAATCTAAATTTGATAATAAATACGGATGTAAAGAATCTGCAGTTGATGCAATTCGTCGTGCAACTGATATTATGTTAGCTGGTAAACGTGTTACAGTTTGTGGTTATGGTGATGTAGGTAAAGGTACAGCTGCTTCTTTTAAAGGTGCAGGTTCTATCGTTACGGTTACTGAAATTGATCCTATTTGTGCTTTACAAGCTGCAATGGACGGTTTTGAAGTAAAGAAATTAGAAACTGTTGTTGGTAATTCTGATATTATTATTACAACAACTGGTAACAAAGATATTATTCAAGGACGTCATTTCGAAGCAATGAAAGACAAAGTTATCGTATGTAACATTGGTCACTTCGATAATGAAATTGACATGGCTTGGTTAAACAAAAACCACGGAAACACAAAGGATACTATTAAGCCGCAAGTAGATAAATATAACATCGCAGGAAACGATATTATCATTTTAGCTGAAGGTCGTTTAGTAAACTTAGGATGTGCAACAGGTCACCCAAGTTTTGTAATGAGTAACTCATTTACAAACCAAACTTTAGCACAAATCGAACTTTGGAAAAACAAAGATGCTTACGGAAACGATGTGTACATGTTACCAAAACATTTAGATGAAAAAGTAGCAAAATTACACTTGGCTAAGATTGGTGTTGAATTAACAGAATTACGCGAAGAGCAAGCTAGCTATATTGGTGTAACTGTTGATGGACCTTATAAGCCAGAACACTACAGATACTAA
>KPHGJK_00205 4-phosphopantetheinyl transferase
ATGCCTGTTCACAAAACATTAACGGTAAACGAAACCACTAAAGTATTGATTTGGAAGATTGAAGAATCTTTTGAAAATTTATCTGAAGGCATTGAACTTACTCAAAGTAGTAAAGACCGAGTTAACAACATGAAATCGGATTTACACCGTAGGGGTTTTTTAAGCGTTCGTCACTTACTAAATAAGTTTGGCTATACTGATGCAGACTTAATATATGATGAATACGGAAAACCGCATTTAAAAGACGGTAAATTTATTTCGATAACACATTCTTTTACTTTTTCGGGTATTATAATTTCTGATGACAAACCCGTAGGTATCGATATTGAAAAACAACGAGATAAAATCTTAAAAATAGCCCATAAATTTACGCCGATTGAAGAATATAAATCGATTGCAAACCACGAAGCTTTAGTAAGTAAACTAACCATTGTTTGGGGAGCCAAAGAGAGTTTGTATAAAATTTACGGAAAGAAAAAATTACTCTTTTTAGATAATATTTACATTGAAGATTTCTCTTTTGAAACAAACGAAACTTCTGGTAAAATTTTATACGAAGGTGTTACCGATGAATACAAAATTTACTTTTTAGAAACGGAAGGTTTTACTTGTGTGTATGCTAGTTAG
>KPHGJK_00210 Thiamine-binding protein
ATGAAAATATCTGTAGAACTTACCTTAACACCGCTTCAAAATGAATTTGAAGCACCAATTATTAATTTCATAAAAAAACTGAGGGCTTCTGGCTTAACAGTTCTTGAAAATCCGTTAAGCACACAAGTGTATGGAGATTACGATATCGTAATGCAAGTCGTTACTGCAGAACTAAAAAATTCCTTCGAATTAATCGATAAAGGAATATTATTTATGAAAATTGTAAAATCTGATCGTAGTAATTATGAGCCAAGTTTTTGA
>KPHGJK_00215 Nicotinamide riboside transporter PnuC
ATGAGCCAAGTTTTTGATTTTCTTTTTAATCAGTACGCAACCTACTCGACTTTAGATATTTGGTTAGAAATTATTGCCGTAATTTTTGGTTTTTTATCGGTTTGGTTTTCTAAACAAAATAAAATTTGGGTGTTCCCTACTGGAATGATTAGCACCGCTATTTTTGTGTATCTTTTATTAAAATGGCAACTATTAGGCGATATGATGATAAATGGTTACTATTTTATCATGAGTATTTACGGTTGGTATATTTGGACTAGAAATGTAGATGCAACTCATGTTACCCCTATTTCAAGCACAACTTTAAAAGAAAAGAAAACAAGTGCTTTTATCTTTTTTGCAACTCTAATTTTTGTATTTGCTGTATATACTTATTTTGATAAATGGAACAATTGGACAGCTTATGTAGATACTTTTACTACCGCTATTTTCTTTGTAGGAATGTGGTTGATGGCGAAACGTAAAATTGAAAATTGGATTTATTGGATTATTGGAGATATTATTTCTGTGCCTCTTTATTTTTACAAAGGCTTTACGTTTACAAGTTTTCAATATTTAATTTTTACCTTTATTGCCGTTAGCGGTTATTTAGCATGGAAAAAAAGCTTAAACAAAAAAACAGCAACCTTGTAA
>KPHGJK_00220 Nicotinamide-nucleotide adenylyltransferase
ATGGAAAAAAAGCTTAAACAAAAAAACAGCAACCTTGTAAAGGTTGTTTTATTCGGACCCGAAAGCACTGGTAAAACTACACTTTCTGGACAATTAGCACGTTATTACAATACTGTTTGGGCTCCAGAATTTGCCCGTGAATATTTACAAGACAAATGGAATAACGAACGTAAAATTTGTGAACAAAAAGACATAATACCTATTGCCGAAGGACAAATAAAACTAGAAAATGATTTATCGCTAAAAGCGGATAAAGTTTTAATTTGCGATACCGATTTACTAGAAACAAAAGTATATTCAGAAGAATATTATGGCGGTTTTGTAGATCCTATACTCGATGAAGCAGCTATTGAAAACTCGTACGATATTTATTTTTTAACGTATATTGATACTCCGTGGGAAGCTGACGATTTACGTGATAAGCCAGGCGAACGTTTAGAAATGTTTACTGCTTTTGAAAACACCTTAAAAAAACACAATCGCCCATACGTTTTATTAAAAGGAGATAAAGAAACGCGATTGAAAAAAGCAATTGAAATTATTGATGGATTACTTTCTAAAAAAGAAAATCTGTATTCTTTTTCTACTACTTTAAACAAACCTTCTTTATAA
>KPHGJK_00225 Aminoacyl-tRNA hydrolase
ATGAATCCGCACGAACTTGTTAAAGAATTAAAATTTAAAGCCATAAGAAGTTCTGGTGCTGGCGGGCAACATGTAAATAAAGTATCGTCTAAAATAGAATTAACTTTTGACCTTGCTAATTCTAATCAATTATCTGAAAGACAAAAAGAAATACTCTTTAAAAAACTAGCTTCTCGACTTACCAAAGAATATGTTTTAATATTATTTTCTGATGAAACTCGTTCTCAACACAGAAATAAAGACCTTGCTATAAAACGGTTTTTAGAGTTAATTACTCAAGGTTTAAAAAGACCTAAAATAAGAAGAGCCACCAAACCTAGTAGAGGATCTGTTTTAAGAAAAGCTGAAAACAAAAAAAGAACTTCCATTAAAAAAACATTGAGAAAGAAACCAAAACTCGATTAA
>KPHGJK_00230 TonB-dependent receptor
ATGTCTTTTAATAAACAACTAAAAGCTGTAGCTTTTTTAATCGTATTATTTACTGCTATAACAGTAAATGCACAAAACTTTATTATAACGGGTAAAGTAGTTAACAATAATCAAGAAGCACTTGTAGGTGCTACCATTGCTGTAAAAGAATTAAAAAAAGGAACCGCTACTGATTTTGACGGAAACTTTAAATTAAAACTAGAAAAAGGAATATACGATATTGAAATTTCTTTTGTAGGTTTTAAAACTTTAGTTAAAAACATAGCTGTTTTAAAAGATCAAAATATTACCATTCAATTAACTTCTGACGCTACTGTTTTAGAAGAAGTATTAGTTGCTGCAGTGCGTGTACAAGCTGACGCACCTGTAACACACTCTAACTTATCTAAAAAAGAAATTGCGAAACGTAATTTAGGTCAAGATATTCCAATGTTACTAAATTACTTACCTTCAGTTGTTACGACGTCTGATGCTGGTGCTGGTGTTGGATATACTGGTATTCGTGTTCGTGGTTCAGATGCTACACGTGTAAACATTACCATTAACGGTATTCCTTATAACGATAGCGAAAGTCAAGGAACTTACTGGGTAAATATGCCTGATTTTTCTTCTTCAACTCAAAGTATTCAATTGCAACGAGGTGTAGGAACATCTACAAATGGTGCTGGTGCTTTTGGTGCTAGTTTAAATGTATTAACCGATAGTGGTTCTGATGAAGCCTTTGGTGAAATTGCTACTTCTTTTGGTTCTTTTAACACCCAAAAATATACTGCAAAAGCAGGAACAGGAAAGTTAAATGATCATGTTAAATTTTCTGGTCGTATTTCAAGAATTACTTCTGATGGATACATAGACAGAGCTTCATCAAACTTAAAATCGTACTTCTTACAAGGTAGTTATGTTGATGATAATACACTAATTAAAGGACTTGTTTTTGGTGGTCATGAAATTACATATCAATCATGGAATGGAGTTGATGCTGCTACTTTAAAAACTGATAGAACTTTTAATTCTGCTGGTGCTTTGTATGATGTTAATGGAAATGTAAAAGGTTTTTATGGTAATGAAGTAGATAACTACAAACAAGACCATGCACAATTACATTGGAATCAAAAGTATTCTGATAATTTATCATCTAACATTGCTTTACATTATACTTTCGGAAGAGGTTTTTACGAACAATATAAGCAAGCTTTAAACTATGATGTAAATTGGAATGTAATAGGAGCTTTACCAATCGCTAATCAAGATGAAAATAATACGGATTATATTAGAAGAAAGTGGTTGCGTAATAATTTTTATGGTGTTACTTATAATGTAAACTACAAAAAAGACAACTTAAATCTTCTTATAGGTGGTGCTTGGAACAAATATGAAGGTGATCATTTTGGAGAAGCTATATGGTCTCGTTTTTCTGGCAATGGAGAAATAAGAAATAACCTTTATGATAATTATGGAAACAAAGAAGACTTTAATCTTTTTGTAAAAGCAACTTATAAAGTAAACGAACAACTTTCTTTATTTGCTGATTTACAAAACAGAAATGTTAATTATACAGCAAACGGAGTTCAAACAAATTTAGTGGACGATACTTTTAACTTTTTTAATCCAAAAGCTGGTTTAAACTACAAGTTCAACACCAACAACAGTGTTTATTTCTCATATGCGCGTGCACAAAGAGAGCCTAATAGAACTGATTACGAAAACGGAAATCCGAAACCAGAAAAATTAAATGATTTTGAATTAGGTTGGCGTTTGAATACTGGTAATATTAAAATTAACACCAACGTATATTATATGGCGTACCAGGATCAGTTAGCTTTAACTGGTGAGATTGACAATGTAGGATCGCCTATAAGAGCTAATATTGGCGAAAGCTATCGCTTAGGTTTAGAAATTGACGCCTCTATAAACATTACCGATTATTTAAATGTAACTCCTAACCTTACTATTAGTAAGAACAAAAACATTTCTTTTAAAGAAACTAACGGAAACACAGTTACTGTATTAGGTGATACTGATATTTCTTATTCTCCTAATTTTATTGCCGCTAATACAATTAACATTCGTCCTACTGACAATTTTAATATTGCATTATTATCAAAATATGTTAGCTCACAGTTTATGAGTAATAACGAATTGAGTGCATCAAAATTAGATGGTTATTTTGTTAATGACCTAAATCTTAATTATACAATTAAAACAAAGTCGATATTTAAAAGTATTATTTTTTCTGGATTGATAAATAATATTTTTAATAAAGAATATAGCTCTAACGGATATATGTGGGGTACAACTCCTTATTATTTCCCACAAGCAGGAACAAACTTTTTACTTGGAGCTACTTTAAAGTTTTAA
>KPHGJK_00235 Transcriptional regulator, BadM/Rrf2 family
ATGTTTTCAAAATCATGTGAATACGGTCTTCGAGCAATCATATATATTGCACAACAAAGTGCGCAAGATGTTAAAGTGAGTCTAGCTACCATATCTGAAGCCATAAATTCACCACAAGCTTTTACCGCAAAAGTATTACAACAGCTCACACGTAATAATATTATAAAATCTATAAAAGGACCTTACGGAGGTTTTGTTATAGAAGATAATAAAATGGAACTTATTAAACTTAGTGATGTTGTAAAAATACTAGATGGTGATGCTATTTATACAGGCTGTGGTTTAGGTTTAAGTAAATGTAATGAAAAATCACCTTGTCCGCTACATTTTCAATTTGTTGAAGTTCGTGACAAACTTAAAGCAATGTTAAATAACACTACTTTATTAATGCTTGTTAACGATATGAATTCAGATACTTTTTTTTAA
>KPHGJK_00240 hypothetical protein
ATGAAGAAAATAATTATAATAACATTTATTTGGATTGGTTTTATAGGCGCTATTAGTTTTATGGAATCTTGGCTTAAATTTCAAGCACCTAACATAACAACCAAGCTTGGTTTAGGTATTGGCAAACTCGTTTTTGGAGCTTTAAACATATTGGAAGTAGCTTTTACTTTAATAATTACCAGTATTATACTACTCTCTAAAAAACAACAAATATCTTATGTGTTTCTCATTGTAGTATTTGTTGTAGCACTCCAAACATTTTGGATGTTACCTACTCTAAACGAACGAGCAGAATTAATTATTAAAGACATACAAGTCCCTAAAAGCAAACTACACTTTTTATATGTTTTAGCAGAAGTAATAAAAGTGAGTTGCCTTTTCTTTTTCGGAATTAATCAATTTAAAAAGTTAACAATAAAATGA
>KPHGJK_00245 putative nitric oxide-dependent regulator
ATGGATATAAATAACCAAACTCTAGTAAGCAATATTGTTGCGAAAAATTACAAAGCAGCCAACATTTTTAAATCTTATGGAATAGATTTTTGCTGTAATGGAAACAGAAGTATAGAAACGGTATGTGACGTAAATAATGTTAACAAAAACACCTTAATTAAGCAAATAGTAAATTGTTTTAAAACGGAGACCGATACCAATGATTATAAATCTTGGGACATCGATTTTCTTTCTGATTATATTTATAACAAACATCATAAATACATCGAAAATAAAACACCTGAGATTAAACAATACCTAGATAAACTGTGTAGCGTACATGGAAAAAAACATCCTGAATTGTTTGAAATAAATACGTTGTTTTCTGAAAGTGCAAACGATTTAACAATCCACATGAAAAAAGAAGAATTAATATTATTTCCGTATTTCAAAAAACTTGCAATGGCTAATAGAAATAACAGCACTATTTCCAATCCACAATTCGATAGCGTAAAAAGCCCCATCAAAATGATGCATAAAGAGCATGATAATGAAGGGCTACGATTTAGAAAAATAGCCGCTTTAAGCACTAATTACACTCCGCCAAAAGATGGCTGTAGTACATACAAAGTAACTTTTTCTTTATTACAAGAATTTGAAGAAGACTTACATAAACATATTCATTTAGAGAATAATATTTTATTTAAAAAAGGAATTGATTTAGAACAAACTTTACAAAACTAG
>KPHGJK_00250 Nitric oxide reductase large subunit
ATGAAAAAAACTTGGATAGCATTTATTAGCGTTGTAGCACTTTCATTTATAGCACTAATTTGGGTAGGTACCGAAGTGTATCAAACACAACCTCCCATACCAGAAAAAGTGATTGTAAAAAACTCTGGAGAGGTTGTTTACACCAAAGAAGACATTCAAATAGGTCAAAATGTATGGGAGTCTATTGGAGGAATGGAGGTTGGCTCTATTTGGGGACATGGTAGCTATGTTGCACCAGATTGGACGGCTGACTGGATACATAAAGAAGCTGTATATTTACTAGAAAACTGGTCAGAAACTGATTTTCAAAAACCATATAACAACTTAGATCTAGAAAATAAGGCTGCTATTAAAGCTCGTTTGATTAACGATATTAAAACCAATACGTATAATAGTAATACAAAAACTGTTACAATATCAAAAGAACGATTGGCTGCAATTAAAGCAAATGTAAAGCATTATACTTCTATTTTTTCTGAAGGAAAAGAGCAATACGCAATCCCTAAAGGAGCATTAACAGACCCTATTAAATTAGAGCAATTAAATGCTTTTCTATTTTGGACTTCTTGGGCCGCAAGTACCAACAGACCAAATAAAGATTATACCTATACTTCAAACTGGCCACACGAACCTTTAATTGATAATGTTATTACCAAAGACTCAATTATATGGTCAGGATTATCAATTGTATTATTACTGTTGTTTATTGGAGTTTTAACATTTTATTATTTAAGAAATCACGAAAAAGGAGATTTGATAACAAAACCTGATAGCGACCCCTTAACGGGAATGACGCTAGTTCGTTCACAAAAATCTGTCTTAAAATATTTCATTGTCATATCTCTTTTAATAGGACTACAAGTCGTACTAGGTATTATAACAGTGCATTATACCGTAGAAGGGCAAGCATTTTTTGGCTTTGATTTAGCAAATATTTTGCCATATTCTATCACCAGAACCTGGCATACGCAATTAGCCGTATTTTGGATTGCTGCTACATGGCTAGCTACTGGTTTATTTTTAGCTCCAATGATTTCGGGAAAAGAATTTAAATATCAAGTTTTTGGTATAAATTTTTTATTCGTAGCATTAATTATCATTGTCTTAGGTTCAATGTTAGGAGAATGGTTAGGTGTACATCAATTTCTAGACTTAACAACTAATTTCTTCTTTGGTCATCAGGGTTATGAGTATATGGATCTAGGAAGGTTCTGGCAAATATTCCTTGGTATTGGTTTAATTCTATGGGTTTTTATGGTTGGAAGACATATTTTACATGCCATACGTAAAAACGATGCTTCAAAAAATTTACTGATTATTTTGTTAGTATCTGTTGTTGCTATTGGTATGTTCTTTTTCTCTGGATTAATGTATGGTGAAAATAGTAGTTTACCTGTAATCAATTATTGGAGATGGTGGTTAGTGCATTTATGGGTTGAAGGCTTCTTTGAAGTTTTTGCAACAGTAGTTATTGCCTTTATTTTCTCTAAAATGGAAGTAATTTCGACAAGAACTGCAGGTAGAGTTTCTGTCGCTTCTGCAACCATATTTTTAGCAGGTGGTATTATCGGAACCTTACATCATTTATACTATTCAGGCACTCCAATTCAAGCCATTGCTTTAGGAGCCACTTTTAGTGCTTTAGAGGTCGTACCACTAACCCTAATGGGGTTTGAAATTAAAGAAAGCTGGAGTCTTTTAAAAAGTAAACCTTGGATGCTAAAATACAAATGGCCTATCTTTTTCTTTATAGCGGTTTCTTTTTGGAATTTTATAGGTGCTGGTGTATTCGGTTTCCTTATAAATCCACCAATTGCCTTATATTACATACAAGGATTAAATACTACTGCTGTGCATGCACATACCGCTTTATTTGGTGTATATGGAATGCTAGGAATGGGGTTCATTCTAATATGCCTACGATTTTATTCTGATAGAATTTGGGAAAGTAAAAAATTAAAAAGAGCCTTTTGGTTATTAAATATAGGATTAATAGCCATGGTATTATTTAGTTTACTTCCTATTGGTATAATTCAAGCATACACCTCTATTACAAAAGGATACTCTTTTGCTAGAGATGCTGAATTACTATACTCACCAGTAGTACAAACCTTAAAATGGCTTCGAATGATTGGAGATATTATTTTCTCTGTTGGAATATATTACTTCTGTTGGTTTACTATTTCTGAAACTATTTATAATTACAAAAGGAAAAACAGTACGAATTAA
>KPHGJK_00255 hypothetical protein
ATGTTTAGGTTTTTTATTTCGCTTATATTAGATTTCTTTTTAATTTTAAAAACAATGAAATCAATAAAAAAAATTATAAAAATTTTATCTTTAATAATTACGCTAACTTTACTGTTTAGCTGTGAAGACGATTGCACAAAAACGGTTAACATACCAAAATACGATCATAACCAAATGGAGTTTATTGATAATTATGAGGAAGTTCCGTGTGATTTTGAAGAACCAGTAGTTGACCCTGTAAATGATCCTATTTAA
>KPHGJK_00260 HMA domain-containing protein
ATGAAACAAGAAATATATATTGAGAATTTAAAATGTGGAGGTTGTGCAGCTACCATTAAAAAAGGGTTGTTAGCTATAGATGCAATTTCAAATGTTGAAATCGATGTAGAAAAATCTATTGTTACCGTTAACTCAGAAAAGGATAATATAGAGCAAGTAAAAGAAAAGTTATCAAAACTAGGCTATCCAGAAGTAGGTAACAAAAATACCATAGTACACAAAGCAAAATCATTTGTTAGTTGTGCTGTTGGTAGAATAGATTCATAA
>KPHGJK_00265 Rhodanese domain-containing protein
ATGAAGACAAAGATTCTTTTTATAGGGATGATTTTTACAGTACTATTGTCTTGTACATCAAAAGTAAATGGGGTAAAAGATATTTCTGTCGATGATTTGCAACTTGTACTAAAAACGAATGAAAATATTCAATTACTAGACGTTCGTACTCCTAGCGAATGGGCAGAAGGCGTTATTAAAAAAGCCATTGAGATAAATGTAACAGCTAATAACTTTGAAAATATTGCTTTAGAGAAGTTAGATAAAACAAAACCGGTATATATTTATTGTCGATCTGGAGGTCGATCTAAAATTGCATCAGAATTACTATTAAAAAAAGGTTTTGAAACCTATAATGTTTTAGGAGGTTATAACGAATGGAAACAAAAAAATGAGTAA
>KPHGJK_00270 Hydroxyacylglutathione hydrolase
ATGATAATAGAACAAATTTATACAGGTTGTTTGGCTCAGGGAGCTTATTATATTGAAAGTAACGGAGAAGTTGCCATTATAGATCCACTACGTGAAGTCGAAAATTATATCGATAAAGCGAGTAAGGCCAATGCAAAAATTAAATATATTTTTGAAACGCACTTTCATGCCGATTTTGTGAGCGGACATGTAACGTTAGCAGAAAAAACAGGAGCAACAATAGTGTATGGATCAACCGCTCAAACAAGTTATAAATCTCATGTAGCAACAGACGGTGAGGTTTTTAAAATAGGTAATATTACAATTACAGTATTACATACTCCTGGGCATACAATGGAGAGTACTTCTTATTTGTTAAAAGATGAAAACGGAAGAAATCATGCTATTTTTAGTGGAGATACCTTATTCTTAGGAGATGTAGGTCGCCCAGATTTAGCTCAAAAAGGAGCGCTCACTCAAGATGATTTAGCAGGTTTTTTATACGATAGTTTACGTACTAAAATAATGACTTTAGAAGATGAGGTTATTGTGTATCCAGCACATGGAGCAGGTTCTGCTTGCGGAAAAAATTTAAGCAAAGAAACTATTGGAACAATTGGTGATCAAAAGAAAACCAATTATGCTTTGAGAGCTGATATGACCAAAGAAGAATTTGTAAAAGAAGTAACTGATGGATTATTGCCGCCACCAGCTTATTTTCCTTTAAATGTAAAAATGAACAAGGAAGGATACGAATCTATTGATGAGGTTATAAAAAAAGGTGCAATATCGTTATCGGTAACTGATTTTGAGAATGTAGCAAATAATACAGATGCAATAATTTTAGATGTTCGTCATCAATTTGACTTCATAAAAGGATTTATACCGCAATCAATATTTATTGGTTTAGGCGGAACGTTTGCTCCGTGGGTAGGCGCTTTAATAAAAGATGTAACGCAACCAATTTTATTAATAACCCCTGTTGGAGAAGAAGAAACAACGATTAAGCGTTTATCACGTGTCGGTTTTGATAACGTTTTAGGTTATTTAGACGGAAGCTTCGAAACTTGGAAAGCATCAGGTAAAGAAATTGATACTTTACGATCTGTTTCTGCGGATGATTTAGAGGAAGCTATAAACAATAATGCAAAAGTTTTTGATGCTCGTAAACCAGGAGAATACTCAAACGAACACATTGTTGATGTACCAAGTACTCCGTTAGATTTTTTAAATGATCATATTGAAGAATTTCCTAAAAACGAAGATTTTTATATCCATTGTGCCGGCGGATATCGTTCGGTAATAGCAGCTTCAATTTTAAAAGCAAGAGGGTACCACAATGTAATTGATGTAGCAGGTGGTTATGCAGCGATAAAAGCAACGAATATTGCCAGAACAGTAACCGTTTGTCCGTCAACATTAAAATAA
>KPHGJK_00275 Sulfate permease
ATGAAATTACTAAAAAAACTCATCCCTATATTAGAATGGTTACCAAACTACAAGAAATCACAGTTTAGAGGTGATGTTGTAGCGGGTATAACTGTAGCAACTGTTTTAATTCCACAAGGAATTGCGTATGCATTAATTGCAGGATTACCACCTATTTATGGTTTGTATGCAGCTTTGGTACCGCAATTAATGTATGCAGTTTTTGGATCATCTCGTCAAGTAGCAATTGATCCTGTGGCAATGGATTCTTTAATTGTAGCAACAGGAGTTTCGACATTGGCATTAATAGGATCTGAAAGTTATATTGCTATTGCCATTTTATTAGCATTAATGGTAGGGAGTATTCAGCTTTTAATGGGGTTGTTTCGTTTAGGATTTATTGTAAATTTTTTATCAAGACCTGTAATTATAGGGTTTACATCTGCTGTAGCACTTATTATTGGATTAAATCAGTTTCGAAATTTACTTGGAGTAGATTTTTTACAAAGTGATCAAGTACATATTCTTATAGAAGATATTATTAATAGAATAGGACATTTCAACACAAATGCAACTATTATCGGAATTACAGCATGTGTTGTGATTATGATTTGTAGAAAAATAAACAAGAAAATACCAAATGCTTTAATTGTTGTGGTTTTAGGAATAGTGACGCTTCGTTTTTTTGGAAGCTATTTAACAGATGTCGCAATTGTAAAAGAAATTCCGTCGGGTTTACCAAAATTCACGATTCCAGTTATTGATATTGCTTTAATTAGAGAGTTGACACCAATAGCAGCAACATTGGTAATGGTAGGATATTTGGAAATTATATCCATAGGAAAAACATTAGAAGCAAAACAAGATGAATACAGAATAAGACCTAATCAAGAATTAGTAGCCTTAGGTTTAAGTAATATTGTAGGTTCTTTATTTCAATCATACCCGTCAACTTCTAGTTTTTCTCGCTCAGCGATTAATGAAGAAGCAGGTGGTAAAACAGGTGTTTCAGCAATTGTAGCTGTAATTATGGTGGTACTAACATTGCTGTTTTTAACACCAGTATTTTATCATTTACCTAAAACAGTTTTAGCAGCAATAATTATAGTAGCGGTATTTAATTTAATAAATGTAAAAGAAGCTAAAAGATTATGGACAGCAAATAATTTAGATTTCTGGTTGTTAGTTGCAACGTTTTTATCGACTATATTCTTCGGAATTGAACCCGGAATATTAATCGGTGTTGGTTTGTCTTTAATTGTATTGATTTTTAGAACATCTAGGCCTTATGTAGTCGAATTAGGAAAAGTACCTAGCTCTGATTTTTATCGAAATAAAAACAGATTTAAAGAAGTAATTACAGATAAGGAAATATTAGTTTTTCGTTTTGATGCGCAATTATTTTATGCAAATTCAAATTACTTTCGTGAGAAGTTAGATGAAATGACGGCAGAAAAAGGAAAATCATTGAAGCTAATTGTACTAGATGCAGAAAGTATCAACCGTGTTGATAGTACTGGTATAGAAATGCTAAAGGAACGTATTAGATATTACAACAAAAGAAACATAGCATTTTATTTTGCAGGAGTAAAAGGCACCTGTAAGAGATGCTTTTTTTAG
>KPHGJK_00280 Holliday junction ATP-dependent DNA helicase RuvB
ATGAACGAAAACTTAAACCCTGAAAACACCAATTTATCAAACGAAGATTTAGATGTAGAAAAAAAACTACGTCCGCTTTCTTTTGATGATTTTTCAGGACAAGATCAAGCAATTGATAACTTAAAAATATTTGTAGAAGCCGCTAATCAACGTGATGAAGCATTAGATCATACGTTGTTTCATGGCTCTCCAGGGTTAGGAAAAACTACCTTGGCTCATATTCTAGCAAATGAGTTAGGAGTTGGAATTAAAGTAACCTCAGGACCAGTTTTAGATAAACCCGGAGATTTAGCAGGGTTATTAACAAACCTTGATGAACGAGATGTGTTGTTTATTGATGAGATTCATCGACTAAGTCCCATTGTAGAAGAGTATTTATATTCAGCAATGGAAGACTATAAAATCGATATTATGATTGAGTCAGGATCCAATGCACGTACAGTTCAAATAAATTTAGAACCTTTTACTTTAGTAGGAGCCACAACACGATCGGGGTTGTTAACAGCACCCATGCGAGCTCGTTTCGGAATCAGTAGTCGTTTGCATTATTATTCAACAGAATTACTGACTACTATTATTCAACGTAGTTCACATATTTTAGGAGTACCAATTTCTATGGAAGCAGCAATAGAAATTGCAGGTAGGAGTAGAGGAACACCTCGTATTGCTAATGCATTATTGAGAAGAGTACGAGATTTCGCTCAGATAAAAGGGAATGGAAGTATTACAATTGAAATAGCTGTTTATGCATTAAAAGCATTGAATGTTGATGCGCATGGTTTAGATGAAATGGATAATAAAATTTTAGTAACTATTATTGATAAATTTAAAGGAGGCTACCAGTAG
>KPHGJK_00285 DUF4197 domain-containing protein
ATGAAAAAAGTTATAGCAGTAGCATTTGTAGTTTTACTTACAGGATGTGCAGAATTACAAAAAGTAGTAAATCAATTGCCAACAGGAGGTGTTTTGTCACAAGAACAAATCGGAAATGGTTTACGCCAAGCATTAGATAAAGGGATTCAACATCAGGTATCTAAATTAACAGCAAAAGATGGATTTTACCGAAATGAGTTAGTGAAAATTATTTTGCCAAAAGAATTACAAGCAGTAGATAAAGGTTTACGAAAAATAGGGTTAAGTAGTTTAGCTGATGAAGGCTTAAAGGCTATTAATAGAACTGCAGAAGACGCTGTAAAAACAGCAACACCAATTTTTGTAAACGCGGTAAAAGAAATAAGTTTTAATGATGCAAAAAATATTCTATTAGGAGATAAAAACGCAGCAACATCTTATTTAAAAGGAAAAACAAATACGGCATTGTACAGTCAGTTTAACCCCGTAATAAAAAAATCTTTTAGTAAAGTAGGAGCAGATAAAATTTGGGCAAACTTAATTAATAAATATAATAAAATTCCATTTGTAAAGAAAGTGAATGCTGATTTAACGGATTATGTTACGGGGGAAGCTTTAAAAGGAGTTTTTACGATGATTGAAGTTGAAGAAAAAGGAATTCGTGAAAAAGTTGGTTTACGAGATACTGCTTTATTACGTCAAGTATTCGCATTACAGGATAGAAAATAA
>KPHGJK_00290 DUF5522 domain-containing protein
ATGTATAATAAACGAATAGAGTTAACCGAAGAGGATTACTATTTAAATGAAGATGGTTATAAAGTATTTACCGAAAAATTTCATTTAAAAAGAGGGTATTGCTGTAAAAGTGGTTGTAAGCACTGTCCGTATGGTTATGATAAAAAAACAGATAGCTTTAAATAA
>KPHGJK_00295 DUF4136 domain-containing protein
ATGAAGATATCAAAATTACTTTTTTTGCCAATTATCGCTTTAATTATTACTTCATGTAGTGCTGTTAAAGTAACAACAGATTATGATACGAAAGTAGATTTTAATCAATATAAAACCTTTGCTTTTTATAAAAAAGGAATTGATAAAGCAGCTATTTCAGATTTAGATAAAAAACGAATTATGCGTGCTGTTGAATTAGAATTGATGGCTAAAGGAATGACAAAATCTGCGACACCAGATATTTTAGTAAGTCTGTTTACAAAATCGCGTGAAAAAATCAACATAAACGATAATATGTACGGCGGATTTTATTACCCATATTATTACGGTATGAATCGAATGAGTGTTTCTCAGCATACAGAAGGAACCTTGTTTATAGATTTGTTAGATGCAAAAAAGAAAGAATTAGTTTGGCAAGGTATAGGTACAGGAGCGTTAAGAATGAATGATGTTGAAAGAAAAGAAGCTCGTGTTAAAGAGTTTGTGAATGAGATAATGGCTAAATATCCGCCTGAGAAACATAAAAAATAG
>KPHGJK_00300 Urocanate hydratase
ATGATGTCATTTAAAAAACAAATCAAACAAGGTATTCCGAATGAATTACCAGAAATGCCAGTTTATGATTCGTCAATAAACAGAGCTCCGAAACGTAAAGATATTTTAACGGCTGAAGAAAAAAAGTTAGCATTAAAAAATGCTTTGCGATATTTTGATAAAAAACATCACGAAGTTTTATTACCTGAATTTTCAGAAGAATTAGAAAAATACGGACGTATATATATGTATCGTTTTCGTCCTACCTATAAGATGAAAGCTAGAGATATTAAAGAATATCCGGGTAAAAGTACACAGGCAAAAGCAATCATGTTAATGATTCAGAATAATTTAGATTATGCCGTGGCACAACATCCTCATGAATTGATAACTTATGGAGGAAACGGAGCGGTTTTTCAAAACTGGGCACAGTATTTATTAACCATGCAGTATTTGTCTAAAATGACAGATAAGCAAACTTTAACGATGTATTCGGGGCATCCAATGGGATTATTTCCATCAAACAAAAACGCACCAAGAGTTGTGGTAACGAACGGAATGGTAATTCCGAACTATTCACAGCCTGACGATTGGGAAAAAATGAATGCGTTGGGAGTTTCGCAATATGGGCAAATGACGGCAGGAAGTTATATGTATATCGATTCTCAGGGAATTGTTCACGGAACAACAATTACTGTTTTAAACGGATTCAGAAAAATTAAAAAAACGCCAAAAGGAGGTTTGTTTGTTACTGCTGGTTTAGGAGGAATGAGCGGAGCGCAACCAAAAGCAGGTAATATTGCAGGTTGTATTACGGTGTGTGCTGAGGTGAATCCGAAGATTACACAAGTACGGTTAGAACAAGGCTGGATTGATGAAAAAATTACTGATTTAGATGAATTAGTAGCACGAGTAAAATCGGCAAAAGAAAATAAAGAAACAGTTTCTATCGCTTATTTAGGGAATATAGTTGCCGTTTGGGAAAAATTTGATGAAGCCAATATTCATATCGATTTAGGGTCAGATCAAACATCATTACACAATCCTTGGGCAGGTGGATATTATCCAGTTGATATTTCTTTTGAAGACGCTAATGTGATGATGGCTGAGCATCCGAAGAAATTTAAAGAAGAAGTTCAGAAAACATTAAGAAGACACGCAAAAGCAATCAATAAACACACCGAAAAAGGAACCTATTTTTTCGATTATGGAAATGCTTTTTTATTAGAAGCTAGTAGAGCAGGAGCCGATGTTATGAACCCGAATCCGACTTTAGGCCGTGAGTTTAAATATCCGAGTTATGTGCAAGATATTATGGGGCCAATGTGTTTTGATTATGGTTTTGGACCATTCCGTTGGGTATGTGCAAGCGGGAATCCAGAAGATTTGGCAAAAACAGATGCGATTGCTTGTAAAGTTTTAGAAAAAATAAAAAAGAATTCGCCTATTGAAATCCAACAACAAATGACGGATAATATTCAGTGGATTAAAGGAGCACAAGAAAATAAATTAGTGGTGGGTTCACAAGCACGTATTTTATATGCGGATGCTGAAGGACGTACAAAAATTGCCGAAGCTTTTAACAAGGCAATTAAGAAAGGTGAAATAGGTAATGTAGTGTTGGGGCGTGATCATCATGATGTTTCAGGTACCGATTCACCTTACAGAGAAACTTCTAACATTTATGATGGTTCTCGTTATACGGCCGATATGGCCATACAAAACGTAATTGGCGATAGCTTTAGAGGTGCTACTTGGGTTTCTATCCACAATGGAGGTGGTGTTGGCTGGGGTGAAGTTATTAATGGTGGATTTGGCATGCTTCTTGATGGTTCTAAGAGTGCATCAAGACGCTTAAAATCAATGCTTTTCTGGGATGTTAATAACGGAATAGCAAGAAGAAGTTGGGCTAGAAATGAGGAAGCAGTATTTGCGATAAAACGAGCAATGAAAGCCGAAAAAGATTTGCAGGTTACAGTACCTAATTTAGTTGATGATGCATTGTTAGATAATTTATAA
>KPHGJK_00305 Histidine ammonia-lyase
GTGCAAATTACACCTGAAGAAACCAGTAAGTTGCAAGAGAATTTATTGATTACACATGCAGTTGGTGTTGGAAACCCGATTGATAAAAAATTATCTAAAATCATGATGATTTGTAAAGTGCATGCGCTTTGTCAAGGTTTTTCGGGCGTGCGATTAAAATTAATAGAACGCATTATCTATTTTATTGAAAACGATTTGTTACCAATTGTTCCTGAGCAAGGATCGGTAGGAGCATCGGGAGATTTAGCGCCACTTTCACATTTGTTTTTACCGTTATTAGGTGAGGGAGAATTTTGGATTGAAAATGAGATTGTCAGTTCAAAAGAAATATTAAAAAAGCACAATTTAGCACCGTTAACTTTAATGGCTAAAGAAGGTTTAGGATTAATTAACGGAACGCAATTTATTTTAGCACATGCTATTTTAGGACTTCAAAAAATGGAATATATTTTAGATGTTGCTGATGTTGCTGGCGCGATGACTTTAGAAGGTTTTCAAGGAAGTGCTTCTCCTTTTAGAAAAGAATTACATGCAATTCGCCCGTTTAAAGGCAATATAAAAGTAGCCGAACGTATACGAATGTTATTACAAGGTTCTCAAAATGTAGAAAATCATTTGGAATGCGATCGTGTGCAAGATCCGTATTCAATTCGCTGTATGCCACAAGTTCACGGGGCATCAAGAAATGCTTTTGAGCATTTAAATGAGCTGGCAGAAATAGAAATGAATGCTGTTACCGATAACCCAATTGTATTGAGTGAAACTGAAGCAATTTCGGGTGGTAATTTTCACGGACAACCTTTAGCAATGGCTTTAGATTACGCATCTATAGCAGCATCAGAATTAGGAAATATAGCAGACAGACGTTGTTATTTGTTACTGGAAGGAAAATACGGTTTACCAAGATTATTAACCGAGGCAGGAGGCTTAAATTCGGGGTTTATGATTCCGCAATATACTACCGCAGCTTTGGTAACTGAAAATAAATCGTTGTGTTTTCCGCCTTCGGCAGATAGTGTTCCAACTTCATTAGGGCAAGAAGATCATGTTTCTATGGGAAGTATTTCTGGACGAAAATTCAATCAAATTTTAGGAAATATCGATAAAATTTTGGCTATAGAATTTATGTACGCAGCACAAGCAATGGAGTTTAGAAGACCAAATACATTTTCTGATATCATTGAAGAAAATTTTAAAATTATCAGAAATAAAGTTGACAAATTAGAAGAAGATCGTGTGTTAAAAGATGATATTAAAACATTGGTAAATATGGTTAAAAATCAGGAATTCACAGTTCGTTAA
>KPHGJK_00310 hypothetical protein
ATGTTTAAGTACGGAATAGATAAATTAACTGTAAATAAGGTAATTGCAATTGCTGAAGGAGCTTTAAAAGCAACCATTACAAAAGAAGCTGAAAACAGTATAATTGAATGTAGAAGAAAGGTGGAGGTAATGGCAAATTCAAAAGCCGCTGTTTACGGAATCAATACGGGTTTTGGCCTTTATGTGATGTGCAAATTACACCTGAAGAAACCAGTAAGTTGCAAGAGAATTTATTGA
>KPHGJK_00315 DNA-binding transcriptional regulator, LysR family
ATGGGTTATCAAATTGAGTTTCGTCATTTTAGATATTTTTTAGCGGTTGCCGAAGATTTACACTTCAGAAAAGCAGCCGAACGCTTGTTTATTTCACAACCAGGATTAAGTAGGCAGATAAAACAAATGGAAGAGGATTTAGGAATTCAACTTTTTATAAGACATAACAGAAAAGTACAATTAACAACGGCTGGCTTGCATTTAAAAACCGAATTATCACGTACCTTAAAAGATATTGATAACATTTTAGATTCCGCTAAATTGTTGCAAGAAGGGAAACAAGGAAAATTAAATTTTGGATATGTAGGTTCAGCAATGCTAGAAATTATTCCTGATGTATTGCTACGTTTTAAAAAAAAATACCCGAATGTACAGTTTGGATTGAAAGAGATGGATAATCAAAAACAGATAGCTCATTTACTTTCTCAAAAAATAGATATTGGTTTTGTGCGCTTAAACCGTGCGCCAAGAGGATTAATCATCAAACCAATTTTAGAAGAAACTTTTTGTTTGGTATTGCCTAAAAATCATCCTATAAACAGTACTAATTTTAAAGATTTATCACAACTTAAAAACGAGTCATTTATTTTATTTGACCCGTCTTACAGTCCGTCATATTACGAAAAAGTGATGCAAATTTTTGATGATAGTCATTTCTCGCCCATCGTGTCTCATAATACTATTCATGCTGCTTCTATCTATAAATTAGTAGAAAACAATTTTGGTTTATCTATCGTACCGAAATCACTTTTACAAGGCTATACCATGAATATCAAGTTTATTGAACTTAATAACATTCCGCAACGAACTACCTTATCAGTAATTTGGAACACCAATAACCGAAATCCGATTTTAAAAGCATTGCTTGAAAAGATAAACCCACAAAATTAA
>KPHGJK_00320 hypothetical protein
ATGGTGCCTAAAGGATTTGTTGGTGTAACACTGTATCCTTTTATCTTTTTAAAAAGAGAAGATTTAAAACATAATGCAGAACTTGTAAATCACGAAAAAATACATTTAAAGCAACAGCGAGAGCTTTTTATCATCTTCTTTTTTCTATTCTATTTTATAGAATGGTTTATTAAATTTTTAAAATATAAAGACAAATTAAAAGCCTACAAAAATTTAAGCTTTGAACGCGAAGCTTATCTAAACGAAAATAATTTGTACTACATCGAAAAAAGAAAACATTGGGCTTTTCTTAACTATTTATAA
>KPHGJK_00325 B12 binding domain / kinase domain /methylmalonyl-CoA mutase
ATGGAACAAATAGCACCCTATAAACCTATACATAAAGTACGAATTGTAACTGCTGCTGCATTATTTGATGGTCATGATGCTGCCATAAATATTATGCGTCGAATTATTCAATCTACAGGAGTAGAAGTAATTCATCTTGGACATGATAGAAGTGTTGAAGAAGTAGTTAATTGTGCAATTCAGGAAGATGCAAATGCCATTGCGATTACATCTTACCAAGGAGGACACAATGAGTATTTTAAATACATGTATGATTTATTAAAAGAAAAAGGAGCTAGCCATATCAGAATTTTTGGTGGTGGTGGTGGTGTAATTCTTCCTGAAGAAATCAAAGAATTGATGGATTATGGAATTACTCGTATTTATTCTCCTGATGATGGTCGTGAACTTGGTTTGCAAGGAATGATTAACGATTTAGTTAAAACTTCTGATTTTGCAATTGGTGATGTTTTAAACGATGAAATTGATCATTTAGCGAATAAAGAAATCGGAAGCATTGCGCGTATTATTTCTTCGGCAGAAAACTTCCCTGAAGTAGCCAAAGAAACTTTAGCAGCAATTCATGAAAAAAATAAAAATTCTAAAACGCCGGTTTTAGGAATTACCGGAACTGGTGGAGCAGGAAAATCATCTTTAGTTGACGAGCTAGTTCGTCGATTTTTAATTGATTTCCCTGAAAAAACAATTGGATTAATTTCTGTTGATCCATCAAAAAGAAAAACAGGAGGTGCTTTATTAGGAGACCGTATTCGTATGAATGCGATTAATAACGAACGTGTTTATATGCGTTCTTTAGCTACGCGTCAATCTAATTTAGCATTATCTAAATATGTAAACGAAGCTGTGCAAGTTTTAAAAGCTGCTGAGTTTGATTTAATCATTTTAGAAACTTCAGGTATCGGACAATCAGATACTGAAATTATAGAACATTCTGATACATCATTATATGTAATGACTCCTGAATTTGGAGCAGCAACGCAGTTAGAAAAAATCGACATGCTTGATTTTGCTGATTTGGTTGCTCTTAACAAATTTGATAAGCGTGGTGCTTTAGATGCCATCCGTGATGTGAAGAAACAATACATGCGTAACAACAACCTTTGGGATGTTCATATGGATGATATGCCGGTTTTCGGAACCATTGCTTCTCAATTTAATGATCCAGGAATGAATACGTTGTACAAACGTATTATGGATAAATTAATTGAAAAAACTGGAGTTGATTTAAAATCGAAGATGGAAATTACCAAAGAAATGTCTGAAAAGATATTTGTAATTCCGCCAAGTAGAGTTCGTTATTTATCTGAAATATCAGAAAGCAATAGAGCTTATGATAAAAAAGTGGATAGCCAAGTTATCGTTGCTCAAAAATTATATGGTATTTATAAAACTATCGAATCTATTACAAATTCGAATGTTGCCATTTCTAAAATTGGATTAGATTCTGATGCGATTCTGAAACAAGTTCAGAATGACGAGCAAGATTTCATTAAATTATTAATAGCTCAATTCGACAAAGTAAAATTAAATCTCGATCCTCATAACTGGGAGATTATTTTAAATTGGGCTGATAAAGTAAAAAAATATAAAGACCCTGTTTATAGCTTTAAAGTAAGAGATAAGGTTATAAATATAGATACTCACAGTGAAACTTTATCACATACACAAGTTCCGAAAGTAGCCTTGCCAAAATACCAAGCCTGGGGAGATTTATTACGTTGGAATTTACAAGAAAATGTTCCGGGAGAGTTTCCTTATACCGCAGGATTGTATCCATTTAAAAGAACCGGTGAAGATCCAACAAGAATGTTTGCTGGTGAAGGAGGACCAGAACGTACGAACAGACGTTTTCATTACGTAAGTTTAGGAATGCCTGCAAAGCGTTTATCGACTGCTTTCGATTCGGTTACTTTATATGGTAATGACCCAGGAGTAAGACCTGATATTTATGGTAAAATAGGTAATGCAGGAGTTTCTATATGTTGTTTAGATGATGCCAAGAAATTATTTTCTGGTTTCGAATTAACGCATGCTTTAACATCTGTAAGTTTAACAATTAATGGTCTGCACCAATGTTGTTAG
>KPHGJK_00330 hypothetical protein
ATGTTGTTAGGTTTTTTCATGAATGCTGCTATCGATCAGAATTGTGAGAAATACATCAAAGAAAACAAGTTAGAAAAACAAGTTGAAGCGAAGTTCAAAGAAATTTACGATTCAAAAGATTTAGAAAGACCTGTTTATCAAGGTAAATTACCTGAAGGAAATGATGGTTTAGGATTGATGCTTTTAGGTTTAACAGGTGATATGATTTTACCTGCGGATGTATATGCTGAAATTAAAAAAACAACCTTAGCACAAGTTCGTGGTACGGTACAAGCTGATATTTTAAAAGAAGATCAGGCACAAAATACGTGTATTTTTTCTACAGAATTCGCCTTGCGTTTAATGGGAGATGTACAAGAATATTTTATTAAAGAACAAGTTCGTAATTTTTATTCAGTATCAATTTCTGGGTATCATATTGCTGAAGCTGGTGCCAACCCAATTACACAATTAGCGTTGACATTATCTAACGGGTTTACCTATGTTGAATACTACTTATCTCGTGGTATGGACATCAACAAATTCGGCCAAATTTATCGTTCTTTTTCTCTAACGGAATCGATGCGGAATATTCAGTAA
>KPHGJK_00335 METMALONYL-COA-MUTASE domain-containing protein
ATGTTAAAATATCATATTCAAACTTCTGGTCGTTCTTTACATGCACAGGAAATTGATTTTAACGATATCCGTACAACATTACAAGCTTTATATGCTATTAACGACAACTGTAATTCATTACACACCAATGCGTATGATGAAGCGATTACAACACCTACAGAAGAATCGGTACGTAGAGCAATGGCAATTCAGTTAATTATCAATAAAGAATTAGGTTTAACTAAAAATGAAAATCCAATTCAAGGTGCTTTTATTATTGAAGAGTTAACCGATTTAGTTGAAGAAGCAGTATTGTTAGAGTTTGATAGAATTACCGAACGTGGTGGTGTTTTAGGAGCGATGGAAACCATGTATCAGCGTAGTAAAATACAAGAAGAAAGTTTGTATTATGAAACTTTAAAACATACAGGAGAATTCCCAATTATTGGAGTAAATACCTTCTTAAGTTCTAAAGGTTCTCCAACAGTACAACCTGCGGAAGTTATCCGTGCAACGGAAGAAGAAAAGCAATATCAAATAAAAACTAAAAGCATTTTAAACAAAGCTAACGACGGAAAAGTACAAGAACAACTAGCAATTTTACAGGAAGCTGCTGTGCAGAATGAAAACTTATTTGATAAGTTAATGGAAGCTACAAAATTTTGTTCTTTAGGTCAAATTACCGAAGCTTTATTTAAAGTTGGTGGACAGTATAGACGTAATATGTAA
>KPHGJK_00340 hypothetical protein
ATGAACACTTCATTAGAATTAATCGCCTACATTATTTATTTACCAATAGCAATAGGATTAACAACGTTTGTATCATATCACCTTTTTAAAAACAGTAAAATATTTATGTTAGATATTTTTCATCAAAAGGTAGAAATTGCAATGGCTACAAATAAACTTTTTAAAATCGGTTTTTATTTATTAAACGTTGGTTTTGCGCTACGTATTTTAGAAATATATAGTTTATCTAGTTATAAAGATTTGGTAGAAACTTTAAGTGCTAAAATAGGAGGGTTCTCTATTTACTTGGGAGTTGTAATGATATTTTTTATCCTCTTCTTTTTAAAAGGAAGGAAAGCAAGTAAACAAACTACTTTAGAAGTTGAAAATAAATAA
>KPHGJK_00345 hypothetical protein
ATGAGTCAGTTTACATACATAATATACCTACTATTATCAAGTACAATTGTTCTTTGGGTAGGAGAGGCTTGTTATAAAAACGGACAAATATATATTATAAATTATTTTCCTGATAGAATCAATTTTGGAAACGGCATAAATAATCTTTTAAGAATAGCTTATTATTTATTAAACATTGGTTTAATCGTTTGGAGTTTAAATACAATGAATCCTATAAATAGTTTAGAAGAAGTAATACTAGAAATAACAAAGAGGTTGAGTTATATGATTCTTATAATTGCCTCACTACATTTTATCAATATTTATACAGTTTATTTAATTCACAAACATTTTAAAAATCAATAA
>KPHGJK_00350 hypothetical protein
ATGAAAATAAATATCTCAATAATGACATGGATTAATAGAGTTTTAATGGTTCCGTTTCTGATTACATTATGCATTTCAATTTTGAAAACTGATTTTTTTATCTACTCAATGTGTATAGCTTTCTTGTTGGGGTTTTATCAATTTTTGTCATTTTTTATTTTACTTTTTTCTTGGAATAAGCTAAATAATACAAAAAGGAAGGGGTTAATTATTTATATCTTTTTTGTTACTCTATTTTTCCTGTTTTTTTATTTAATAGCCAAGACTTATAGTAATGATGCTCAAAATAATTTTCTTATTATTCTTTATGTTTCAACACCTATATCTCTATCATTGTTTTGGACTTATATTTTAGAAATGATAAAAAAAGAAATATGA
>KPHGJK_00355 HTH-type transcriptional regulator
ATGAACTTAGATGACGCAAAATTAAAATACATTCATACTTGGGGAAGTTTAGCTACAAGTTGGGGAATTAATAAAACAATGGCGCAAGTACACGCGTTGTTGTTGGTGTCAACCAAACCAATGTCTGCAGATGCTATTATGGAAACTCTAAAAATATCTAGAGGAAACGTAAATATGAATGTAAGAGCATTAATTGATTGGGGAATTGTAAGTAAAGAGTTTGTAATAGGAGAGCGTAAGGAGTTTTTTGTTGCTGATAAAGATATTTGGGAGTTGTTTAAGCAAGTTACCAAAGAACGAAAGAAAAGAGAGATTGAACCAGTTTTAAAAGTTTTAGATGAATTACAAAACGATGTAAATGATAATTCTGAAGAAGCGATGCAGTTTAAAAAAGTAATGAAAGATTTAGCTACCGTAACAAATACAGTTAATACTATTCTTGATAATACAATTAAAGCTGATGAGCATTGGTTACTATCAAGTTTTACCAAAATGATAAAAAAGTAA
>KPHGJK_00360 RNA polymerase
TTGAGTAACGATTTTTACACAATATCTATTGTACCTCATAAAGGTATTATAATTAAAATATGTAGAGCTTACACGGATTCTCAAGAGGATTTTGAAGATTTTTATCAAGAAGCCTGTTTACAAATCTGGAAAAGCAGAGATGCTTTTCAAGAAAAATCTAAATGGAGTACTTGGATTTATCGAATTACCTTAAATATTTGCTTAACGCTTTCTAAAAGGAATAAACGCAAGCACAATACTATTGAAATTCTTCATGAAGAATCTGAGAAAAATACTGCTTTTAAAAACGAAAGTTTAAACTTGTTGTACGATGCTATTAAAAAATTATCTGAGGTTGACAGAGCGGTAATTTTATTGCATTTAGAGGAAAACCCGCACAAAGAAATTGCTAAAATTATTGGAACGAGCCCAAATAACATTGCCGTTCGTATTAACAGAATTAAAAAACAATTAAAAGTAATATTAGATGGAAAAATCAATTGA
>KPHGJK_00365 Putative Membrane protein
ATGGAAAAATCAATTGAAAAAATATGGAATGAAGCCTTCATTAAAGAAGAAGCTTTAATTGCACCAAAAATAAATAATTTATACAATCAGAAATCAAAATCAATAATTGCAAAAATTAAAAGAACTTACGAAATTGATAACAAAGGATTAATTCCTATGGCTATAATAGTTGCTATTGGTATGACACTATTTTCTGAAGCAATTATTGGGTTTTACGGTGCTTTCTTAATTGTATGTCTCTATTTTTTCAACAATAATTTATTGAAAAAATTTAAAGCTATTGATGTTACATCTGACAACTTAACTTATTTAAAAAAATACAAAAACATTATAAATATTATAATGAAAGCCACTAAAAAACTATTTGTATTTGCAATACCGCTAGCTGTTTTGTCAATTTTCGCACTTTCTTTTAGTATTAAAGAGAATAGTTTTTTATCTAAATTTATTTCTTCGGATACTTCATTCTTAAAAATTATAGCCGTCGGGTTGCTAGTTGCTGTTGTCGTTTCAATTATTGGAAGAGTCGTTTATACTATTTCAACTAAAATCTTATATGCCGGATTAATTTCAAAATTAGATGCAGTTATTATAGAAATGGAGACCTTAAAAAAAGAAGAATAG
>KPHGJK_00370 DNA helicase
ATGATGCAGCTTACAGAAAAAGACTTACTTGTAAAATTAAAAGCAAATTTTGGTTACGATAGCTTTCGGTTACAGCAACAAGCAATTATCGAAAATGTTTTAAATAATAAAGATACCTTGGTAATAATGCCAACTGGTGGAGGGAAATCGATATGTTTTCAATTACCAGCATTATTTTTTGAAGGTATCACCGTAGTTGTTTCTCCGTTAATAGCCTTAATGAAAGATCAGGTAGATAGTTTAAAAGCAAATGGTATTGCAGCCACTTATTATAACAGTAGTCAATCATCCGAAGAACAACAACAAGTTTTTGATTCGGTTATAAATAAAACAGTAAAGCTGTTGTATGTGGCTCCAGAAAGTTTATCGTTACTTCAAAATATTTTAAATCCTAATTACGTTAGTTGTATTGCGATTGATGAAGCACACTGTATTTCTGCTTGGGGTCATGATTTTAGACCGTCGTATAAACAATTATCATTCTTAAAAAGAACATTACCAAATGTTCCTATTGTGGCGTTAACAGCAACGGCAGATAAAGCTACACAAGAAGATATCTTAGAGCAATTAGCGGTTCCGAATGCTACTAAATATGTAAGTTCTTTTAATAGAGAAAACATCAGTTTAGAAGTTCGACCTGCAAACGATAGAGTTCAGCAGATTATTAAATTTATCAATAAAAAACCGAATGAAGCTGGTATTGTATATTGTTTAAGTAGAAAAGCTACGGAACAATTAGCAAGTAAATTAAAGCAGCAAAATATAAATGCGAAGGCATATCATGCAGGATTAAATTTTGAAGAACGCGCCAAGAATCAAGAAGACTTTATTAAAGACGAAGTTCAAATTATTTGTGCTACCGTTGCATTTGGAATGGGAATCGATAAATCTAACGTGCGTTGGGTAATTCATTATAATATGCCTAAAAATATCGAAGGATATTATCAGGAAATTGGTCGTTCTGGGCGTGACGGATTGCCAGCACAAGCATTACTTTTTCATAGTTATGCTGATGTAATTCAGCTACGTCAGTTTATAGCAAATACAAGTAACAAAGAAGTTCAGGAAGCAAAGTTAGATAGAATGAAGCAGTTTGCAGAAGCAACTGTGTGTAGACGGAAAATATTGTTGAGTTATTTTGGAGAACTTATTGAGAAAAATTGTGGTAATTGTGATGCTTGTAAAAATCCTGTGCAGTTTTTCGACGGAACAATTATAGCGCAAAAAGCACTTTCTGCAATTTATCGACTGCAAGAAAAAGAAGCCATGGGTACGGTGATTGATGTTTTACGTGGCGCAAAAAATGCGGCAGTTTTAGATAAAAATTATCAAAATTTAAAAACTTACGGAATAGGAAATGATATTTCTTGGCAACATTGGCAACATTATATTATTCAATTGATAAATCAAGGATATTGCCAGATAGCGTTTCACTTAAACAATACGTTACATTTAACAGATTTTTCTAAAAAAGTACTTTTTGATAAAGAAAAAATTCAATTAACAACTCCAGTTGAAATTAAATCTACGGAAAAAGCTATCAAAGCAAAAGGTAAAAAAACATCGAAATCAGCCGTAAAAGATACTTTATTTGAACGTTTACGTAAATTACGATACAGAATTGGAAAAGAAGAAAATATTGCAGCGTATTTAGTTTTTAGTGATGCTACTTTACGTGAGTTAGAAAACGAGCGTCCGCAAACAGATAATGCTTTTTTAGCGATTAGCGGAGTAGGGCAACGTAAATTAGAAGTGTATGGTGGAGAATTTATGGAAGAGATTAAAACTTTTGTAAAAGAGAAAAAGAAAGGTAAAAAAGATACAACGCTCGAAACCTATAATTTATACAAAGAAGGTTTTTCGATTGATGAAATAGCAGATAAAAGAAATTTAAAAGCACAAACAATATTTTCGCACTTATCTAAACTATATTTAGAAGGAAAAGATGTGAGTTTAGATGAGTTTATTGATGCGGCAACTATTAAGTTAATAGCGAACGCAAAAAAAATATTAAAAAACGAACCAACTTTAAAACCTTATTTCGAGTTTTTAGGAGAGAAAATTCCGTATGAACAAATACGTATTGGTTTGACGATTTTACAGAAGAAGCGATAA
>KPHGJK_00375 Alternative cytochrome c oxidase subunit 1
ATGTCAGATCACCATCACAAAGAAACATTTGTAACCAAATACATCTTCAGTCAAGATCATAAAATGATCTCGAAACAATTTCTTGTTACGGGTATATTTATGGGAGTTATAGGAGGTTTTATGTCTATGTTATTTCGTTTGCAAATTGCATGGCCAGAAACATCATTTTCAATCATTGAAGCATTTTTAGGAGACCATCAAACAGATGGAATCATGAATCCTGATATGTACTTAGCATTGGTTACAATTCACGGTACAATAATGGTGTTTTTTGTATTAACTGCTGGTTTAAGTGGTACATTTTCAAACTTATTAATTCCATTACAAATCGGTGCTCGTGATATGGCTTCTGGTTTCTTAAACATGATATCTTACTGGTTATTTTTCTTATCATCAGTAATCATGATTATTTCATTATTTGTTGAAGCAGGACCTGCATCAGCTGGATGGACAATTTATCCACCTTTATCTGCATTGCCACAAGCAATACCAGGTTCAGGAATGGGAATGACGTTATGGTTAGTTTCTATGGCTATTTTCGTTGCATCTTCATTAATGGGATCGTTAAACTATATTGTTACGATTTTAAATTTACGTACAAAAGGAATGAAAATGACAAGATTGCCGCTAACAATGTGGGCTTTCTTTATCACTGCTATTATTGGTGTTATTTCTTTCCCTGTATTATTATCTGCAGCATTATTATTAATAATGGATAGAGGTTTTGGAACTTCATTTTTCTTATCAGATATTTTTATCTCAGGAGAAGTATTACATTATCAAGGAGGATCGCCTGTATTATTTGAACACTTATTCTGGTTCTTAGGGCACCCTGAAGTATATATTATTTTATTACCAGCATTAGGACTTACTTCTGAAGTAATTTCAACAAATGCTCGCAAACCAATTTTTGGATACCGTGCAATGATCGGATCAATCATCGCGATTGCTTTCTTATCAACAATTGTATGGGGTCACCATATGTTTATTACGGGAATGAATCCTTTCTTAGGATCTGTATTTACATTTACAACGGTATTAATTGCAATTCCATCTGCTGTAAAAGCATTTAATTATGTAACAACTTTATGGAAAGGTAACTTACAATTAAACCCTGCCATGTTATTCTCTATCGGATTAGTTTCTACATTCGTAACAGGAGGTTTAACAGGATTAGTTTTAGGAGATTCAGCTTTAGATATTAACGTACATGATACGTATTTCGTAGTAGCGCATTTCCACTTAGTAATGGGGGTATCTGCTTTATTAGGAATGTTTGCTGGTGTATATCACTGGTTCCCTAAAATGTATGGTAGAATGATGAATAAGGCATTAGGTTATTGGCACTTTTGGTTAACCATTATTGCAGCTTACGGAGTATTCTTCCCGATGCACTTTGTTGGTTTAGCTGGTTTACCACGTCGTTATTATACCAACTCTAACTTTCCAATGTTTGACGATTTAGTAGAAATCAACGTATTCATGACATTGATGGCATTTGTTGGAGGAGCTGCTCAGTTAATTTTCTTAGCAAACTTCTTTATCTCTATGTACAGAGGTCAGAAAGCGACACAAAACCCTTGGAAGTCGAATACTTTAGAATGGACTACTCCAGTAGAACATATTCACGGAAACTGGCCAGGAGCAATTCCTGAAGTTCACAGATGGGCATATGATTATAGTAAAACTGATGAAAATGATGAGTATGTACACGGAAAAGATTTCGTATTACAAACCACCCCATTATTAGACGGAGAAGAGCCATCTTAA
>KPHGJK_00380 Cytochrome c oxidase subunit 2
ATGCTCGCTTTATTTTATATTTTCATAGCAGTTGCAATAGGAGTTAGTTTCTGGCAAATTACTCGTATCATGAATCTTCGTTCTGTACTTGCTACAGATAAGGACAACGAAACACAAGGTAAATTAGCCATAGGATTCTTAGTTTTCCTATACGCAATGATGGTTTACTGTTTAATAGCAATGAATGTAATTATGTTACCTGAATCTGCTTCAATTGAAGGAGAACACGATGACAACTTATTTAATATTACGTTTTGGCTAATTGGTATTGTACAATTTGCAATGCAATTCTTAATTTTCTTTTTTACTTATAAGTATAGAGGAAAAAAAGAAAACAAAGCATTGTTTTATGCAGATAGCCATAAGTTAGAATTAATATGGACGATTATACCAGCAATTACAATTGTAATCTTAATTGGTTATGGTTTATGGGCATGGAACAATATTATGTATGTTGGTGATGATGAAAATCCGATTGAAATTGAAGTATATTCAAGACAATTCGACTGGCAAGCACGTTACGCAGGAGCAGATAATGAATTAGGTTTAGGAAATGTAAACTTTATTAAAGGGATCAATTCTATGGGAGTTGATATGTCTGACCCTAGTTCTCAAGATGATAAAAAAGTAACAGAATTAGTTTTACCAAAAGGGAAAAAGATCTTATTTAAGTTCCGTTCTCAAGACGTATTACACTCAGCTTATATGCCTCACTTTAGAGCGCAAATGAACTGTGTACCTGGTATGGTTACTCAATTTGCATTTACACCTAAGTTTACGACCGAAGAAATGCGTCAAAGTTCTGAAGTTATTGCAAAAACTGATGGAATTAATAAAATCAGAAAAGTAAAAGGAGAAGATCCTTATGAGTTTGATTACTTGTTATTGTGTAATAAAATTTGTGGTGCATCTCACTACAATATGCAAATGAAAATTACTGTTGTTGAAGAAGCTGAATACAACAAGTGGTTATCAGAACAAAAAACGTTAGCTCAAGTTATTAAATAA
>KPHGJK_00385 Quinol:cytochrome C oxidoreductase
ATGTACAAGTTTTCAGGAAAATTAAAAATGCTAGCTATTATTTTAATGGCTTTGGGACTTATAGGAACTGTTTGGAGTTTTTATAGTGCACCTAAAACATTAAAAGAAGCAAAAGAGATTTTAGCAAAACAACACGATGCTCATGGAGCAGACCACAGTGTTGCTGACTCTCATGAAACAACAGCAGTAGCACATGTTGAAGAAGCGCATGGTGAAGAAGAAAATAATGAAGAAAAAGTAACTGAAGAGCATGCTAGCGATAGTACAGCTGTTCATACAACAGGTACTGAGACAAAACAAGTAGGAGATTCAACACATAAAGCAGCAGTAAAAGAACATCATACTGAAACTGAAGTTGCGCATACTGATGCTGTTAAATCGCACGAAGAGAATCATGATGCTCATGCAGAACATGCTTTTCACCAAATGCAAAATCGCCCTTGGGCAGCATTCTTTGTAGCTTTAATGTTTTTCTTAGGAGTTACATTATTAGTGTTAGCTTTTTACGCAATACAAAGAGTAGCACAAGCAGGTTGGTCTATCGTATTATTTAGAGTAATGGAAGCTATTACAGCAAACTTACACTATGTAAGTGCTATAATGTTAGTGTTTTTAATCGCTACATTTATGCATATGAATCATTTATTCCCTTGGATGGGTGAAGGTGTTTTTGATCCACAAAGTCCAAACTACGATGCTGTAGTAGATGGTAAAAAATGGTTTTTAAATACACCAGGATGGTTAATGAGAAGTATCTTTTATTTAACGGTATGGAATGTATATCGTTTTGTAATTAGAAAAGGATCTATAGCACAAGAAAACGGAGATTTAAAATTACACAAAAGAAATTATAATATTTCTGTAATTTTCTTATTCCTTTTTATGATTACTGAATCTATGATGTCTTGGGATTGGATTATGGGTATCGACCCACACTGGTTCTCTACATTATTCGGTTGGTATGTATTAGCAACTTTCTTAGTATCAGCTTTAACAGTAATTGCTTTTGTAACAATTTATTTAAGAGCTAAAGGTCATTTACCATTTGTAAACGATAGTCATATTCATGATTTAGCAAAATACATGTTTGGTTTTTCAGTATTCTGGACATACTTATGGTTTGCACAGTTTATGTTAATCTGGTATGCGGATATTCCTGAAGAAACTACCTATTTCTTATTACGTTTTAATGAATACAAAGTGCCATTTTTAGCAATGGTAGTTATGAATTTCATCTTTCCAATATTATTATTAATCAATAGCGATTTTAAAAGCGTTCCTTGGTTTGTAACAATAGGAGGAGTTGTAATCTTAGCTGGTCATTATTTAGATTTATTCGTAATGATTATGCCAGGAACAGTTGGAGCTCAATACGGGTTCGGAATAGGAGAAATAAGTGGTATTTTATTCTTCTTAGGATTGTTTATATACGCTACTTTTAGCGCATTCGCAAAAGCAAATCCACTAGCAAAAGGAAATCCATTCTTACACGAGAGTGAAACACACCATTACTATAACATCGAACACAGAGGTGAAGATAGTAACGACCATTAA
>KPHGJK_00390 Cytochrome c domain-containing protein
ATGAAAAGTTTTGTAAAAATAATCGTCGCTTTAGTTGTAATAACAAGTGTTATTTCATGTGGTGATAAACGTACACCTCAATTACAATATATGCCAGATATGTATGTATCTGTTCCTTATGACGTAAATGGTGCTGATGGTTTAAATGCTAAAATGGTTAATAGATTACCAGTTGCAGGAACTGTAAGCAGAAAAGGTATTGTAGCATATGATATTCCGAATACTCAAGAAGGATATGAGAAAGCAAAAGCTGAATTGAAAAATCCATTAGCTGTTACTGAAAAGAATTTATCAAAAGGTAAAGAGTTATACGGAATTTACTGTGCTACTTGTCACGGAACAAAAGGTGATGGTAACGGAGTTTTATCTCAAAGAGATAAATTTAATGGTATACCAAATTATAAAGACAGAGATTTAAATTCAGGAAATATTTACCACGTTATTATGTATGGTAAAAATTTAATGGGATCTCATGCTACACAATTACAGTACAAGGAGCGTTGGCAAGTTGTACAGTATGTAGAGAAGTTAAGAAGCGAATTAAAATAA
>KPHGJK_00395 Alternative complex III, ActD subunit
ATGAGCACTAATAAAGTAATTCACGCATTTTACAATGATGATGATATCTTAATGGATGCCGTTAAGAAAATCAAAGGAGAAAATCATCACCATATCGAAGAAGTATTTTGTCCATTTCCAGTTCACGGACTAGACAAAGCATTGGGATTAGCGCCAACACGTTTAGCAATTACTGCATTCTTTTACGGAATTACAGGATTATGCTTTGCTATTTGGATGACTAATTACATGATGATTCAAGATTGGCCACAAGATATTGGTGGTAAGCCTAACTTTAGTTGGTTTACAAATATGCCAGCATTTGTACCAATTATGTTTGAATTAACAGTGTTTTTTGCAGCCCACTTAATGGTTATTACTTTTTATATGAGAAGTAGAATATGGCCATTTAAAGAAGCAGAAAATCCAGATCCAAGAACTACAGATGATCATTTCTTAATGGAGATCCCTGTTCATGGTAATGAAGACGAGTTAAAAGCATTGGTTGAATCGACTGGAGCTGTAGAGATTAACATAGTAGAAAAGCACTAA
>KPHGJK_00400 Hydrogenase
ATGTCGTCTCATTACGAATCATCTTATAGAGAACCTTTAGTGTTGGGTAACAAAAGTTACCATGATATCACTGAAGACATTGCAAAACCTATTGAAGGTAAAGCAAATCAAAATTGGTATATCGCATTTTATATTTCTTTAGCAGCAATGCTATGGGGATTTGGATGTATTTTCTACACAGTCGGTACTGGTATCGGTGTGTGGGGATTAAGTAAAAACATCGGTTGGGCATGGGATATTACCAACTTCGTATGGTGGGTAGGTATCGGTCACGCCGGAACACTTATTTCCGCAGTACTGTTATTATTCCGCCAAAAATGGAGAATGGCAATTAACCGTTCGGCAGAAGCAATGACAATCTTTGCGGTTTTTCAAGCAGGATTATTTCCAATTATTCACATGGGACGTCCATGGAATGGATATTGGGTATTACCAATGCCAAACCAATTTGGTTCGCTATGGGTAAACTTTAACTCACCATTATTATGGGATGTATTTGCAATTTCAACTTATTTATCGGTATCATTAGTTTTCTGGTGGACAGGTTTATTACCAGATTTTGCAATGATTCGTGATAGAGCAGTAAAGCCTTTTCAAAAGAAAATTTACGCTTTATTATCTTTCGGATGGTCTGGTAGAGCAAAAGATTGGCAACGTTTTGAAGAAGTGTCTTTAGTGTTAGCAGGTTTAGCAACACCATTAGTACTTTCTGTGCACACAATTGTATCGATGGATTTTGCTACTTCTATTAACCCAGGATGGCACTCAACAATATTTCCACCTTACTTCGTAGCAGGAGCAATCTTTTCAGGATTTGCAATGGTACAAACATTATTAGGTATTATGCGTAAGGTTACTAATATGGAAGCTTATATTACACGTTTGCACGTAGAATATATGAATATCGTGATACTTTTAACAGGTGGTATTGTAGCTGTAGCATATGCAACAGAATTCTTTATCGCATGGTATACAGGTTCACCTTATGAAAACTATACATACTTATCATTTGGAGCCGAAGCAGGAGCATACGGATGGGCATTTTGGTCATTATTATGGTGTAACATCATTTTACCACAGTTTTTATGGATTAAGAAATTAAGAAGAAGTTTTATCTTTTCTTTTATCATCTCAATCATAATAAACATTGGTATGTGGTTTGAGCGTTTTGATATTATCGCAATTGTATTAAGTAAAGGGCACTTACCATCTACATGGTGGCGTTTTGAACCAACATTTGTTGATGTAGGTATTTTTGTAGGAACTATCGGATTCTTCTTTGTATTATTCTTATTGTATGCAAGAACATTCCCAGTAATAGCACAGGCAGAAGTTAAGACAATCTTGAAATCTTCAGGAGAGAATTTTAAAAAACTAAGAGAGGAGAACAATGAGCACTAA
>KPHGJK_00405 Quinol:cytochrome C oxidoreductase
ATGGCTTCAAACAAAAAATACTGGCAAAGTGTTGAAGAACTTAAAGGTAGTTCTGTTGTTGAAACGCTACGTAATAATGAGTTTGTACAAGATATTCCTACAGATGAGTTTTTAGGTGATAAAGAAACATTAGAAACATCATCTACTTCACGTAGAGATTTCTTGAAATACGTTGGATTTACAACAGCTGCCGCTTCTTTAGCTGCCTGTGAAGGTCCCGTAAGAAAATCAATCCCTTATGTAGTACAACCTAATGATATCGTTGCAGGCGTTGCTGATTGGTATGCAACTACAATTGCAGATGGTTTTGATTTTGCAAACGTATTAGTAAAAACACGCGAAGGTCGTCCTATTCTTGTAATGCCTAATAAGCAAGCAGGAGGGGAAACAAACGCACGTACGCAAGCATCTGTCTTATCATTATATGATGGTGACTTACGTTTAAAAGAACCTAAAAAAGGAGGTGCTGAAATTTCTTGGGCTGATGCCGATAAAGAGATTGTAGCTAAACTTAATGAATTAAAAGAAGCAAACGAACCAGTAGTTTTATTAACAGGTACTTTAGCGAGTCCTTCTACTGAAAAAGTAATTGCTGATTTTACTGCTGCATATCCAAACGTTAAACACGTTGTTTATGATGCAATTTCAGAAAGTGCAACTGCTGATGCTTTTGAAGCTATGTATGGTAAACGTGCTATGCCTAATTACGATTTTAGTAAAGCAGAAGTAATTGTTTCTGTTGGTGCTGATTTTATTGGTGATTGGCAAGGTGGATATGAGAAATCTTATGCAGATGGGCGTAGAGCTGAGTCTGGTAAAATGTCTTACCATGTTCAAATAGAAAGTAATATGTCTTTAGCAGGAGCAAATGCTGATAAAAGAATGGTGGTAAAGCCTTCCGATCAAGTATACGCTTTGGTTAATTTATATAATGCTGTAACAGGAGAATCTCTTCCGTCTAAAGCAACAAAGCTTGATGCTGAAATTAAAAAGCTAGCTAGTGATTTAAAGAAAGCAGGTTCAAAAGGAGTTGTAGTTACAGGTTTAAATGATAAAAACGCTCAGTTAATTGCCTTTGCAATTAATGAGAAATTAAATAGTGAGATTTTCGATACTCAAGCCGTTAATTTAACGCGTCAAGGTAACGATACTCAAGTAGCTGAATTAGTTGCAGATATTAAAAGTGGTAAGGTTAAAGGTTTAGTTACTTATAACACCAACCCTTTATATACTTTAGCAAATGCAAATGAATTAGCAGAAGGAATTAAAAAATTAAAATTATCTGTTGCTTTATCTACTCAAGATGATGTAACAGCTAAGGCTACACAATATACACTGCCTACACCTCATAACTTAGAAAGTTGGGGAGATGTTATGGCAACTAAAGGTACTTATAGTTTAATGCAGCCAACTATTTCTCCATTATTTAATACACGTCAGTTACAAGATGTGTTGTTAAAATGGTCTGGTAGTTCTGTAAACTATTACGATACTTTAAAAGAATTTTGGAGCACTACTGTTTTAGGTGGCGCATCTTGGAATCAAGCATTACATGATGGTTTCTTTAAACCAGAAACATTATCAGCAGAAGAGGCTTTTGAAACTACAGTAGTTATAAATACAGCTGCAGTTGAATTAGTAAGAGCTGCTCATAATTCTTCAGGATTCGAATTAAACTTATATTCATCAACTGCATTAGGTGATGGTAAGCAAGCCAACAACCCTTGGTTACAAGAATTACCAGATCCTATTACTCGTGCAGCTTGGGATAACTACCTAACTGTTTCTATGGCTGATGCTAGAGAATTAGGTTTTGAAAACCCAGTGAAAGATAACGGAGCAATTAACGGTAACTACGCAAGCGTAACAGTAAACGGAGTAACAATTAAGAATGTTCCTGTAATGATTCAGCCAGGTCAAGCAAAAGGATCGGTTGGTTTAGCATTAGGTTACGGTAGAACTGAAGGTTTAAAAGAAGAGATGCAAGTTGGTATTAACGCGTATCCTTTCTTAAAGAATGGTAACAATGTACAATACAATGTTGCTATCGAGAAAACTTCAGGATGGCATAAGTTTGCTTGTACTCAGGTACAAAGTACACTTGCAGGTCGTCATGATATCTTAAAAGAAGCTACATTACAACAAGTTAATAATAAAAACTTAGACCCAAAACATACTTGGAATAAGCCAGCAATGGTTTCTTATGATCACCAAGAAACAGAGGCTAGTAAAATAGACTTATGGGACGATCATAATCGTGAAGTTGGTCACCACTTTAATTTATCTATCGATTTAACATCTTGTACAGGATGTGGGGCATGTGTAGTAGCATGTCATGCAGAAAACAATGTGCCAGTTGTAGGTAAAGATGAAGTGCGTGTAGGTAGAGATATGCACTGGTTGCGTATTGATCGTTATTATTCTTCTACAGTTGCAGATAAGCAACATGAAGCTTCAATGACTATTGAAGAATTCAAAGCAGAGAATCCTAACTTAGCGAATAAAGACGTTGAAAGAAAGTATACAGAAAGAGTTTTAGAATTAAGTAAAGGTGATTTATTTGACGCTTTAGAAAATTCTGCTGAAAACCCAGAAGTAGCTTTCCAACCAATGATGTGTCAGCACTGTAATCACGCACCATGTGAAACAGTTTGTCCGGTTGCAGCAACTTCTCACGGTCGTCAAGGTCAAAATCAAATGGCATATAACAGATGTGTAGGTACAAGATATTGTGCAAACAACTGTCCATATAGAGTACGTCGTTTCAACTGGTTTAACTATGCTGAAAACAACGAATTCGATTTCAACATGAACAACGAATACGGTAAAATGGTGTTAAATCCAGATGTAGTAGTTCGTTCTCGTGGAGTTATGGAAAAATGTTCTATGTGTATTCAAATGACTCAAGCAACTATCTTAAAAGCTAAAAAAGAAGGTAGAGCTGTAAATAAAGACGAATTTGAAACAGCATGTTCATCAGCTTGTTCTACAGGAGCAATGGTGTTTGGAGATGTTAACAATTCTGAAGATGCAGTAGCAGCATTAAAAGAAGATAATAGAGCTTTCCACGTGTTAGACTATATTGGTACAAAACCAAATGTAGTATACCAAGTGAAAGTAAGAAATACAAACGAAGCTTAA
>KPHGJK_00410 hypothetical protein
ATGCCAGTTGAAGAAATGGAAGAAGTATATCAGTACTCTCCATTAACAATGGGTTGGTGTATCGATTGTCATAAAGAAACTAAGGTTGACTTAAAAGGAAACGAGTATTATGCGAAAATTCATAAAGAATTAGCAGCAAAGTATAACGTTGACCAAGTTACAATTGCTCAATTAGGAGGAAAAGAGTGTGGTAAGTGCCACTATTAA
>KPHGJK_00415 Cytochrome C
ATGAAAAGTGTGAAACATCACAGCAGATTAACCCAAACACTCGTAAAGAGTTTAGCTTTCTTATTAGTTTTATTCGTAAGCTTTTCAGCGTTTTCACAAGAAATTGACGAGGCGCGTCAGAAAGAAGGAAAGAAATTATTTAAGTCTTTATGTGCTTCTTGTCACAAGTTAGATAAAAAACTTGTGGGACCTAAGTTAGGTAGTATAGAGGAAAGAAGAGAAAACGACTGGTTAAAGTCTTGGATTAAAGACAACGCAGCATTAAGAGCTTCTGGGGATAAGGATGCTAACGAAATTTTTGATGAATATAAGCAGTCTAACATGACCGCTTTTCCTCAGTTAACAGATAAAAATATCGATGATATTCTGTATTATACAACTGTGGGAGAAATTAAAAAAGCAGGTGAAGCAGTTGCTACAGTTGGAGCGGCTGAAAAAGGTGATGCTCCAAGATGGTTGTTATACTTATTAGCAGCAGCTATTATTACAGCTTTCTTAATTATTGCTAGTTTGTTAAAAACAATTAGTGAGTTAAAAGGAGCGCCAAAAACTCCTGGGTTATTAGGGCAAACAGCTGAGTTGTGGGCAGGTATTAAGAAAAACACTTTTTTACACGTGTTAACGGTAATATTCGGAGCCTTAATTGGAGCTTATATTTTATTTGGAACATTGTTTCAGGTAGGTGTTGATGAAGGGTATCAACCAATTCAACCAATCGCTTTTTCACATAAAATTCACGCAGGTGATAATAAGATTGACTGTCAATACTGTCACTCTTCTGCAAAACACAGTAAAACTTCAGGTATTCCTTCAGTAAGTGTTTGTATGAATTGTCATAAAAATATTTCAGAAGTTGCTGATGATACGAAAGTAGTGATGGATGATCATACTTTAGTGAAGTCTGACTTAGATAAAGAAATTGCTAAGATTTATGATGCAGCCGGATGGGATGCTGAAAACTTAGAATATACTGGTGAAACGAAACCTGTAAAATGGGTTAGAGTTCATAATTTACCAGATTTTGCATATTTTAATCACTCACAACACGTAACAGTTGCAGGTTTAAAATGTCAGAAATGTCATGCCAGTTGA
>KPHGJK_00420 SPOR domain-containing protein
ATGAAAAAAAGAAGCATTATAGTAAGTTTAATTTTAACTCTTGCTTTTGGTATTTTTAGCACTAGTGCTCAAGATAATTATACTGACAATAAAGATATTAATTCCTTAATAGCAAAGAAAAGAGAGTATAATAAACACAATGGAACTGGCTTTAGAATCCAATTATATAACGGTTTGGAAAGAAGAGCTAAAAGCTTACGCTATCGATTTCAAGTTGAATTTCCTGGTGTTTATACAAAACTTAAATACGACCAACCAGATTGGAAAGCACAAGTAGGTAATTATAAAACAAAATTACAAGCCGACAGAGCTTTGAATGATATAAAAGAAAAATTTAATGGTGCCATTGTTGTTCCGTTATAA
>KPHGJK_00425 Amidophosphoribosyltransferase
ATGAGTGACGCTATTAAACATGAATGTGGTATTGCAATGGTTAGATTATTAAAGCCATTACAATATTATAAAGACAAATACGGAACCGCATTTTATGGTGTAAATAAAATGTACTTGTTAATGGAAAAACAGCACAATCGTGGTCAAGACGGTGCAGGTTTGGCGAGTATTAAATTTAATGTAGCACCAGGAACAAGATATATTAGTAGAATACGATCTAATCAGTCGCAACCAATTCAAGATATCTTCGGAAAAGTAAATGAAAGAATTAGCGGTGTTTTAGAAGAAAATCCTGATAAAGTAGACGATACTAAGTGGCAAGAAGAAAATGTGCCTTATTTAGGAAACCTTTTTTTAGGGCACGTACGTTATGGTACTTTTGGTAAAAACTCTATAGAAAGCGTACATCCATTTTTGCGTCAAAGTAATTGGAAACATCAAAGTTTAATAGTTGCAGGTAATTTTAATATGACCAACTCTAAGCAATTGTTAAATGATTTAGTTGACTTAGGTCAGCATCCAAAAGAGTTTACAGATACGGTTACTGTAATGGAAAAAATCGGTCATTTTTTAGAAGATGAAGTTTCAGATTTATACATTAAAGCAAAAGAAGCAGGTTTTAGTAAAAAAGATGCTTCACCGTTTATAGAAGAACATTTAGATATCCAGCGAATTTTACAGCGATCAGCAAAAAATTGGGATGGTGGTTATGCAATGGCAGGGCTGTTAGGACATGGTGATGCTTTTGTTTTAAGAGATCCGTCTGCAATTCGTCCAGCATTTTATTATCAAGATGATGAAGTTGTTGTGGTAGCATCAGAGCGCCCTGCAATTCAAACAGTATTTAATGTACCTATTGATGAGATTAAAGAAATAGATAGAGGACATGCTTTAATCATCAAAAAAGATGGTGAAGTTTCAATGAAATCGGTTTTAGAACAACGTGTTAAAAAAGCATGTTCTTTTGAGCGTATCTACTTTTCTAGAGGAAGTGATGCTTCAATTTATGAAGAGCGTAAAAATTTAGGGAAATATGTTTTTCCAGAAGTGTTAAAATCTATTGATAATGATATTGAAAATGCAGTTTTTTCTTACATTCCTAATACTGCTGAAACGTCATTTTTCGGAATGATGGAAGCTGCTGAGGATGTGTTGAATCAGCAAAAAACTGCTGCTATTTTAGCAGGTGATGGAAAATTATCAAAAGAAAGAGTTGTTGAGATTCTTTCTAAAAGACCACGTTTTGAGAAAATAGCCATTAAAGACGCAAAACTCCGAACTTTTATTACTGATGATAGTAGTCGTAATGATTTAGTAGCGCATGTATATGATGTAACGTACGGAGTTGTAAAATCAACTGATAATTTGGTGATTATTGATGATAGTATTGTGCGTGGTACTACTTTAAAGAAAAGTATTATTAAAATATTAGATCGTTTAAATCCGAAGAAAATAGTTGTAGTTTCTTCAGCGCCACAAATTCGTTATCCAGATTGTTATGGTATCGATATGGCTAAAATTAATGACTTTATCGCTTTTAAAGCAGCTTTAGAATTATTGAAAGAAACGGATCAATATCATATCATTGATTCAGTTTACGAAAAGTGTAAAAAGCAGGCGTCGAATGAAGATAAAGACGTAGTTAATTATGTAAAGGAAATGTATGCTCCTTTTACTGATAAAGAAATTTCAGCTAAAATTGCTCAAATGTTAAAAACTGCTGATATTACATCAGATATTGAAGTGATTTTTCAGAATGTAGAAGATTTACATAAAGCATGTCCTGATAATTTAGGAGATTGGTATTTTACAGGAGATTATCCTACAGATGGAGGTAATCGAGTAGTAAACCAAGCGTTTATAAACTTTTATGAAGGAAGTGATGAAAGAGCCTATTAA
>KPHGJK_00430 Sugar kinase
ATGAGTAAATTATTAGCAGTTGGTACCGTAGCTTTTGATGCTATTGAAACACCTTTTGGTAAAACAGATAAAATATTAGGAGGTTCTGGAACTTTTGTTGGTTTGGCAGCTTCTCAATTTGGTGTAAAAACAGGCGTAGTTTCTGTTGTTGGAGGAGATTTTTCGAAGTCATATTTAGATATGATGAACAACAAAGGAATTAATACCGATGGTATTGAAGTTGTAAAAGAAGGTAAAACGTTCTTTTGGAGCGGGAAATATCACAATGATATGAATTCTCGTGATACTTTAGTTACTGAGTTAAATGTGTTAGAGCATTTTACACCAGTAGTACCCGAAGAGTTTAAGGATGCAGGTATTGTTATGTTAGGTAATTTACACCCGTTAACACAAGCATCTGTTTTAGATCAAATGAACGAACGCCCTAAATTAGTAGTATTAGATACTATGAATTTTTGGATGGATATTGCTTTAGCAGATTTACATACCGTTTTAAAACGAGTAGATGTTATTACAATTAATGATGAAGAAGCGCGTCAGTTAAGTGGAGAATATTCGTTGGTGAATGCAGCGAAAAAAATCCATGAAATGGGACCAAAATATGTAGTGATTAAAAAAGGAGAACACGGAGCTTTATTATTTAATGAAGGAAAGATGTTCTTTGCACCAGCATTGCCATTGGCAGAAGTTTTTGACCCAACAGGAGCAGGAGATACTTTTGCAGGAGGTTTTTGCGGGTATTTAGCAAAAACAGAAGATGTTTCGTTTAAAAATATGAAAAACGCAATTATCTATGGTTCTAATTTAGCTTCTTTTTGTGTTGAGAAATTCGGAACACAGCGAATGGAAGAACTAACGAAAGACGAAGTGCAAACGCGCTTGCAGTCTTTTAAAGAGTTAACACAATTTGATATAGAATTATCATAA
>KPHGJK_00435 Cysteine desulfuration protein, SufE
ATGACTATCAAAGAAATACAAGAAGAAATTATTGACGAGTTTTCTATGTTTGATGACTGGATGGAACGTTATGAATATATAATTGACTTAGGTAAATCGTTACCTTTAATAAATGACACTTATAAATTAGATGAGAATTTAATAAAAGGATGTCAATCGAAAGTGTGGTTATATTCTGAATTAAAAAATGATACTATTGAATTTACCGCAGATAGTGATGCTATTTTAACTAAAGGAATTGTAGCATTATTATTAAGAGTATATTCTAACCAAACTCCGCAAGAAATTATTGAAGCTAAAACCGATTTTATTGATCAAATAGGATTAAAAGAACATTTAAGTCCAACAAGAGCAAATGGGTTAGTTTCTATGGTAAAGCAAATAAAAATGTATGCGATTGCACAACAATCGAAATTAACGAATTAA
>KPHGJK_00440 MIP18 family protein YitW
ATGACCGATAAAGAATTAGACGAATTAGGAGATAAAATAGTAGGTGTTTTAAAAACAATTTACGATCCAGAAATTCCTGTTGATATTTACGAGTTAGGCTTAATTTATGATGTATTTGTTTCTGAAGAATATAATGCTAAAATTTTAATGACCTTAACATCACCTAACTGCCCAGTTGCAGAAAGTTTACCTGTTGATATTGAAGAAAAAGTAAAATCACTGAAAGAAATTAATGCTTGTGAAGTAGAAATTACTTTCGATCCTACTTGGACGCAAGAAATGATGAGTGAAGAAGCAAAACTAGAACTAGGAATGCTATAA
>KPHGJK_00445 hypothetical protein
ATGGCTAAAGAAATTATAAATAGAATTGCAAACAGCAAATTAATAACCATAGATCTTGAAGATTACTACCCTCAAGGGAAAAGGGTAGTTTTTGATATTAAAAATTGGCTGTATGAAGAATTGATTCTTCGTGAAAAAGATTTTAGAGAGCTAGTGAAAAACCATGATTGGTCGCAATACAAAGACAATTATGTTTCACTCACCTGTTCTTCGGATGCTATTATTCCGTCTTGGGCATATTTGTTATTAACAGCGCAATTATCTGCATTTGCAAAAAAGACTGTAGTTGGAGGTTTAGAATTACTGGAAACCGTAATTTATCAAGAGGTAATTAATACGTTAGAAGTATCTCAGTTTAAAGATAAACCAATTATAATTAAAGGCTGTACGAATAAACCGATACCTGCATCTGCTTACACCTTATTAATTAGCAAAATTCAACCAATAGCAAAAACAATAATGTTTGGTGAAGCCTGCTCTACCGTTCCGCTTTATAAAAAAATGTAA
>KPHGJK_00450 hypothetical protein
ATGAAAAAGCTACTACTAATACTACTTGTATGTTGTTCTTTCAATATTTTTTCTCAAGAGATAAAAAAAGATAGTATTCCTAAAAGACTAACTGTCACAGGTAAATATACTTTTTTATTTAACCAATCTTCTTTTGCAAATTGGGCAGCAGGAGGTAACAATACCATTGCTGGGAATATGGGGCTTGAATACGGTTTTAACTACAAGAAAAATAAGTGGAACTGGGATAATAAATTAACTACAAGTTACGGATTAAGTCATATTGATGAAAAAGGATTAAGAAAAACAGATGACAATTTCGAATACAACTCTTTATTAGGTTTAAAAACTTCTAATTTTTGGTTTATTTCATTTTTCACAAATTTCAAAACACAATACAGTAAGGGTTACGAATATAAAGATGACATAAAAACACCTAAATCTGATTTTTTCTCTCCTGCTTATTGGAGTTTCGGCTCTGGTATGCTTTGGAAAAAATCTGACAACGCACGAATAAACATCGCTCCTGCCACTGCTCGCTACACTTTTGTTTCTTCTGAATTTTCTGGGAAATTCGGTGTAAAAGATGGTAAACAAACTAATTTTGGATTAGGGTTTAATTTATCTGCTTATTTTAAGCAAGAAATCATGAAAGACATTACCATGGAAAATATTGTAGCTATATATTCCGATTATTTAAAAAACCCTTTTAATATTGACATTAACCATCAATTAAATCTAGTTGTTAAAATTAACAAATACATATCTACAAATCTTGGGTTACATACAATTATAGATGACGATGCATCAAGTAAAATACAATTTAAAGAAGTATTTGGACTTGGAGTAAATTATATTTTTCATCAGAAGTGA
>KPHGJK_00455 hypothetical protein
ATGAAAAAATTATTAGCTATAACTATTTTATTCGGTGTTTTAACAATTAATGCACAAGAAAACAAAAAAGAAGAATTAAAGGAAGGCTGGAAAAGAGGCGGAAATATTTCTTTCTTATTCAATCAATCTGCATTTAACAACTGGTTAGCTGGTGGTGCAAATAACATATCTGGTACTTTAGGCATCAATTACGATTTTAACTACACCAAAGGAGATTGGACTTGGGATAACAAACTACTTGCTTCTTACGGATTAACAAAAATCAAAAAAGAAGATATTCAAAAAACGGATGACCGTTTAGAATTTAATTCTTTGGTTGGTAAAAAAGCTTCTGGATACTGGTATTACTCAGCTTTTTTAAACTTTAAAACACAAATGTCTTCAACTGATGTTGCTGGCGTACAAACATCTCATTTTTTCTCACCTGCTTATTTCCAATTTGGACCAGGTATGTTATGGAAAAAATCTGATGATTTAAAAGTAAACTTCGCTCCAGCAACTTCTAAATTAATTGTAGTTCACTCTCATTTAACTGATTTCGGATCTGCTTTTGGTGTTAAACAAGGAGAAAGCTCTCGTTACGAATTAGGTGCAGCAGTAAATGCGTATTATAAATTAGACATCATGAAAAACATTTCTGTTGAAAACATCTTAAATTTATACAGTAACTATTTAGAAGATTTTCAAAATGTTGATATTGATTACACTGTTAATGTAGTAATGAAAGTTAATAAATATATCTCTGCAAACCTTTCTATGCAAGCTATATACGACGACAATGCTTATGAAGGATTTCAAACAAAAGAAGTATTTGGTTTAGGAGTAAACTACGGTTTCTAA
>KPHGJK_00460 Hemolysin
ATGACTTTATTAATAATTTACGCAACAGTATCTATCTTTTTTTCATTCATCTGCTCAATACTAGAAGCTGTATTGCTAAGTGTAACACCTACATTTGTTAATGTAAAAAAGAAAGAAGGGAAAGTTTTTGCAACACAACTAGAAACATTAAAAAAGGATGTAGATAAGCCACTAATTGCTATCTTAACCTTAAACACACTTGCTCATACAGTAGGAGCTATTTTAGTTGGTACCGAAGCTAAGAAAATTTTTAATGATGATGGTTATGGTGTTTTTATCGTTTCTGCAACAATGACTATTTTAATTCTTGTTGCTTCAGAAATCATCCCTAAAACTGTGGGAGCTACTTACTGGAAACAACTTGCTGGTTTTACTACAAAAGCTTTAAACATAATGATTTTTCCTTTAAAATGGACAGGTGTTTTATGGGTACTACAACTAACAACAAAACTAATTGGAGGAAAAGGTGGGCATGGCGAAAGTGTGTTAAGCCGAGAAGATTTTTCTGTTATGACAGATATTGCTGAAAAAGAAGGTGTTTTTCAAGAAAATGAAAGCAATGTTATTAGAAACATGCTTAACTTTAAAGAAGTTCAAGCAAAGGATATCATGACACCGCGTACTGTTATTACGATTGCTGATGAAAACCAAACCATTCAATCTTTTTTTGATATTAATAAAAAACTACACTTTTCTAGAATCCCTGTATTTTCTGATAAAACAGATAATATAACAGGTTATTTTTTAAAAGACGAACTCTTACTAGCTATCATTGATGAAAAAGGCGACAATCCTTTAAAATCAATTAAAAGAGATATAATTATAGCGAATAGAGATTTATCTATCCCTGATTTGTTTGACAAGTTGATCAAACAACGTGAACATTTAGCGTTAGTGGTTGATGAATACGGATCGGTAAGTGGCTTAGTTACTCAAGAAGATGTTATTGAAACATTGTTAGGTTTCGAAATAATGGATGAAAGCGATAATGTTGCCGATTTACAGAGTTTAGCAAGAAAAAACTGGAAAAAAAACTAG
>KPHGJK_00465 hypothetical protein
ATGCTTAAAAAACTACTGTTAGTTTTTTTTGTGACTTTTAGTACTGTTTTAGTATCACAAGTTACAATGTCAGGGAAAGTTTACGACGAGTACCTTGAACCTTTTCCGAATGCATTGATAAATTCGTTGCAAGGTAAAACGACTTCGGATATAGACGGTAACTTTACATTGAAATTAAAGTCAAAACTACCATTCTCTATTCAAGTATCTGCTTTTGGTTATAAGACAGAACTTCTTGAGATTACATCTGAAGATCAAGAAATAAATATTATTTTAAAAGAAAATACAAGCTTGGATGAAGTTGTAATTTCAGCATCTAGATCTCCAGAACGAGTTATTGAATCGCCAGTAACTATTGAAAGATTAGGTATTAATGATATTAAAAAAGGAACTTCAATTTCTTTTTATGATGGTGTAACTAACTTAAAAGGGATAACCTCTAGAGAAGCAAGTTATGGATTTAAATCTGTAAACTCACGTGGTTTTTCTAGTTTTGATAATACAAGATTTGTACAGTTAGTAGATGGTGTTGAAACATCAATACCAGCACTTAACTTCTCGGCAGGTAACATAGTTGGTTTATCTGAGTTAGATGTAAAAGATGTTGAGATATTACCAGGAGCTTCTTCTGCCTTATATGGTGCAAATGCATTTAATGGTATCTTATTAATGAGAAGTAAAAACCCTTTTAAATATGATGGAATTAGTACGTATTTTAAAACAGGTTTTATTGAACAAGAGCAATCAGGATCTGATCAGTTTTATGATGTAGGTATTAGAATGGCTCATAAATTTAGTGATTATTTCGCAGCAAAAGTTAATTTAACAGTTTATAAAGCTGAAGAATGGCATGCAAATGATGATTCTAATACAACAGGTGTTGGAGGTGAGATTATTGCAGGAAATAGAAATAATACTCCCGATTATGACGGTGTAAATTTTTATGGAGATGAGGCTACTTTTACTTTTCCTGGTATTGGAAAAGTAAGTAGGACAGGATATGCTGAAACTGATTTATACGATTACGATGGTTACGGATTAAAATTTGACGGATCATTACATTTTAGACCAATGGGTAATGATAAGCTAGAAATAGTTTATAACTCTCGTTTTTCAAAAGGAAATAACTTGTATCAGGCTGCAAACAGATTTTCGCAAGAAGATTATTATGTAGAGCAACACAAATTAGAAGTATTGGGTAAAAACTTTTTTGTCCGTGGATATTTTAATGGTAATGATGGAGGAGACAGAACACATGATGTTCGATTTTTAGGTCTTGCTTTAAACTCTAAATATAATGATAATAGAACTTGGTTCGGTGAATATGGAACTGCTTTTGCAGGAGGTGTTCCAGGAGTAACTCCTGGTAATGATGCATCAGCAAGAGCTTTTGCAGATAGAAATAGGTTACAGCCAGGAACCGCAGCTTTTAATCAAGCATTAGATGAAGCTGTTACAACACCTATATCACAGGGTGGAGCAGGTGTTAAAGATGAAACAAGTTTTTACCATGCAGACGCAAATTATAATTTTAGAGATTTAATTAAATGGGGTGAAATACAAATTGGTGGTTCATACCGTAAATTTAATATTAACTCTCAAGGTACTTTATTTACTGATGAGAATAGCCCTATTGAATTTGATATGTATGGTGTTTATTCACAGATACAAAAGAAGTTTTTAGATGAACGTTTAAAGTTCACAGCTTCTGTTCGTTATGATAAATCATCTAATTTTGAAGGGGATTTTTCTCCAAGGGTAGCATTAAACTACTCAATTAAAGAAAATAAAATACTAAGAATTTCATACCAAACAGGATTTAGAACACCTAGTACAATAGAGCAGTATTTCGGATTGAGATCTGGTCCTAATAAATTTCTTTTAGGTACATCTTTAGACAATATCGAACGTTTTTCTGCGCAAGTATTAAACAATGATGGTACAACAAATACTATTACAGGAGCGCAAGTATTTGAAAAAGCATTTGTATTAGATAATGGGGCTTATGTAAATGTAACACCTACGGCTATTAAGCCAGAAAGAGTATCATCTTACGAATTAGGTTATAGAAGTATAGTAAATATAACAGATACTAATATTTTAGAGTTAGACGTAAATGGTTATTATAATCAATATGAAAATTTTGTGGCGACTAAGAATGTAATTGTTCCTAATTATGGAAACACTATTCTTACAGGTCCTCTTGGTAGTCCAGTCGATGCGACAGAATTTGCCTTAAACTCTAATACAACAGCAGATGTTCAATCATATGGTATTGGTATTGGATTAAATACAAAATTATTTAGAACATTTAACTTTGGAGCCAATTATACTTTAAGTAAGCTAGTTTTCGACCAAGAAGAAGATGTAGAATTCGAACCAGGGTTTAATACACCAGAGCATCAAGTAAAGGTGATGTTTGGAAATGAAAATTTATTTAATAATTTTGGATTTAATGTAAATGCTAGGTGGCAAAATGAATTCTTATGGCAGTCTGGTTTCTTAAGTGGAAATGTTGATAGTAGAACAGTATTAGATGCACAAATTAATTATAGAATTCCTTCTTTAAAATCAAGAATTAAAGTTGGTGGAACTAATTTAACCAAAAAAGAATATGCTGTTGCACCAGGATCTGGATTAATAGGTTCTATGTATTATGTATCTTGGACGATTAACGATTAG
>KPHGJK_00470 Protein TonB
ATGAAAAAAATATTATTATTGATATTGATGTGTTCTTTTTCTTTGGATATGATTTCGCAAGAAGTTTGTGAGTCTCCAGATGAAGCTGAGTTAGATTTGAATAGTATAAGTGTTACTAAATGTACTATTAAAGAAAAAGACAAGAAAAATAAAAAGACGAGACAAATTACAGTAAAGGTTTCGGCAAGTAGAAGATACCTTAAAAAAAGAGAACCTATTAAAAAACAAAAAGCAGCAGGTCTTGGAACTTTAAGTACTGCTAAAGTTGAGAAAACAACAGAACAAATAGCAGTTGTTAAGCCGGTAGAATCTTTAAAAAATAATATCGAAGATATTAAAAACAAGATGTCTGCAGAAGAATTAAAAAAAGCGGCAAAGTTTAGTACAGTGGATAAAATACCATTATTTAATTCGTGTAAAAAAGCCAAGAAAGGCGAGCGAGTTGATTGTTTTAATCAACAAATGGTAAATCATATCTCAAAATACTTTAGGTATCCAAGTGATGCAATTAAAGAATCTATCCAAGGAGAGGTTTGGATCCGTTTTATTATTGATAAAAATGGAGAAGTTAAAAACATTAAAACTTTAGAGCCTAAAAACGGTAAAATATTAAATCAAGAAGCAATCAGGGTAGTTTCTAAACTTCCTCAGTTTATTCCTGCAAAAAAAGATGGTGGACGTATTTCAGTAAAGTATGGTTTTCCTATTGCTTTTGCTTTAGAAGAATAA
>KPHGJK_00475 TonB-C domain-containing protein
ATGAAAAATCTACTAATAATATTGGCTACTTTTTTTAGTGTACTGCAAGTGTATTCTCAAGAAGTTTGTGCCTCAAAAACTGAAAAACTTATTGACGTTAATATGATTAATAAGTGCGCTGTAGAAAAAGGCGAAAATGATAATGTTAAAACTATTATTGTATCGAGTAAAAGATATTTAAAAAAACGTATTTACTTAAATAAAATGGTTGCGTTAGGTAGTAGTTTAAAAACAAATGCTATTTCAAATTTAGAAACGAATAATGAATTAAAAGTTAGTGTTTTATTAGAAGAAGATAGAGGAGTGTCTTTTGATACAGTAGAGACAATACCTTTATTTGCTTCTTGCGAAGGTAATGCCTTAGATAAGACGGATTGTTTTAACTATGAAATGCAAAAACACATAGTAAAACATTTTGTTTACCCAGCGAAAGCTTTAGAAAGAGGAGTTGAAGGAGATTTAAAAGTGAGTTTTGTTATAGGTATAAGCGGTAAAGTTGGTGATGTGAAAATAAATGGTGCTAATAATAATCAGCTTTTAAAAAATGAAGCAAAGAGAATTGTTATGTTGCTGCCTAGATTTATACCGGGTGAAGAAAAGGGTGTTAAAACAAAAGTTTCATACTCTTTTCCAATGAGTTTTACTTTAGAATAA
>KPHGJK_00480 hypothetical protein
ATGGCTGTGCAAAGAAAAAATAGAGGAAAAATGGTGCGTGTATCATTAGTAGGATACACGAATGTTGGTAAATCAACATTAATGAACGTAATTAGTAAAAGTGATGTGTTTGCTGAAAATAAATTATTCGCAACACTTGACACTACAGTAAGAAAAGTGGTCATAAAAAACATTCCTTTTTTAATGACGGATACAGTAGGTTTTATTAGAAAATTGCCAACCCAATTGGTAGAGTCTTTTAAATCAACTTTAGATGAAGTTCGTGAATCTGATTTATTATTACATGTTGTTGATATTTGTCATCCTAATTTTGAAGATCATATAGCATCAGTAAATAAAATTTTAGATGAAATAGGAAGCGCAAATAAACCTGTTGTAATGGTGTTTAATAAAATAGATGCTTATACACATGAAACAATTGCAGAAGATGATTTAATTACCGAGAAATCAAAAATTCACTATACATTGGAAGATTGGAAAAAAACTTGGATGAATGATTTGGGTAAAGAGAGTCTTTTTATATCAGCACTTAATAAAGATAATTTAGAGAATTTTAAAGAAAAAGTGTATGAGGAAGTGAAAAAAATACACATTCAACGATTTCCTTATAACAATTTCTTGTATCAAAATTACGAGTAA
>KPHGJK_00485 GTP-binding protein HflX
ATGGTAGAAACACGTGAAGCAATATCAGAAAAAGCGGTTTTAATTGGTATTATAACCCAACATCAAAATGAAAAACAATCTGAAGAATATTTAGATGAGTTAGAGTTTTTAACTTTAACTGCCGGAGGTGTTGCTGTAAAGCGCTTTGTGCAAAAGATGGAAAAACCGAATCCTAAAACTTTTTTAGGAACTGGGAAGTTAGAAGAAGTTAAAGCATATATTGAATCTCATGGTATCGGTACTGCAATTTTTGATGATGAACTATCGCCTGCACAGTTAAGAAATATAGAGAACGAATTAGAGTGTAAAGTGTTAGATAGAACAAATTTAATTCTTGATATTTTTGCAGGTAGAGCACAAACTAGTTCGGCAAAAGCACAAGTAGAATTAGCACAATGTCAATATTTACTACCGCGATTAACAAGATTATGGACACACCTTGATAAACAAAAAGGTGGAATTGGTATGCGTGGCCTGGAGAAACAGAAATTGAAACGGATCGTCGTATTATTAGAGAAAAAATTACTTTATTAA
>KPHGJK_00490 UDG domain-containing protein
ATGGATAATTTAATATTAGAGATAAGGAATTGTAAATTATGTGGAGATTTTATAAATCCACGGCCTGTTGTATTTGCTGATAAAACATCAAAAATTATAATTATTGGACAGGCACCGGGAATGAAAGTACATAACTCTGGTGTTCCTTGGGATGATGCTAGTGGCAAGCAACTAAGAAAGTGGTTAGGAGTTACAGATGATGAATTTTATGATGTTAAAAATTTTGCAATTATCCCTATGGGATTTTGTTATCCCGGAAAAGGGAAATCGGGAGATCTACCACCAAGAAAAGAATGTGCTCCTAAATGGCACGAATCAGTATTAGATGAAATGCCAAATGTAAAACTGGTAATTTTAATAGGAATGTACGCACAAAACTTCTATTTAAAAAAAGCAGCTAAAAGAACATTAACAGCAACAGTAAGTCATTTCGAAGAATACTTGCCTAGATATTTTACATTACCACATCCATCTCCAAGAAACCGATTTTGGTTTACAAATAATCCTTGGTTCGAAAAGGACATACTTCCGCAGTTAAAAAGAAAAGTAAGAGAGATAATTTAG
>KPHGJK_00495 hypothetical protein
ATGAAAACACAATTATTTAAGGGGATTCAAAACTTTTTCAGAAACATTTTAGAACAATTAGCTGAGTTTGGTAAAGCAGCTGGTTACGCTATAAATCATTAA
>KPHGJK_00500 Na(+)-translocating NADH-quinone reductase subunit F
ATGCAGGCACTTACTAAGCAAGAATTGCATAATTTAGGAATGAATATTGTAGGTAAAAAACTACAAAATATGGGTTATGAGTTTGTTGCTATTAATAGCGAGCTTAAAAAACATCCGCAGTTTGTTTTGTTTAAAAAAGGGGAACCTACCATTTTTGTTTTAGTAAAAACTACAAATAACATTCAGTCACCAGAAGAATACGATGTTTTATGGATGGAAACTTTTAAAGAACATGCCAAAAAACAAAATGCAAAAATTTGGTTTGCTGGTATTGGAATTGCAAATTCTGAAAGTATTGAGTTACCCGTTTTTAAAGATCAACCATATTATATAGCCTTTGATGATTTTATAAAAATTTTATAA
>KPHGJK_00505 DEAD/DEAH box helicase
ATGATTACTTTTCAAGATTTAGATTTATCAAATCCATTACGAAATTCAATTGAAGAATTAGGTTTCGTAAACCCAACACCAATTCAAGAAGAAGCTTTTCCGATTATTCGATCGGGTAAAGATGTTGTAGGTATTGCACAGACAGGTACTGGTAAAACCTTTGCCTATATGTTACCAATACTTCGTGATTTAAAATTTTCGAAGCAAGTACACCCTAGAGTTTTAGTTTTGGTACCAACTCGAGAATTAGTAGTGCAGGTGGTTAATGAAATTGAAAAGCTTTCAGAATTCATGAGCTTACATACCGTTGGTGTGTTTGGAGGTATTCCTTTAAGCAGACATAAAGAAGCCGTTGCGCAAGGTGCAGATATTATTGTAGCTACTCCAGGGCGTTTGTATGATTTAGCGGTTAGTAATATGTTAAAACTTAGGTCAATTCAGAAATTAGTAATTGATGAAGTTGATGTAATGTTAGATTTAGGATTTAGATTTCAACTCTTAAATATTTTTGATTTATTACCAGAACGTCGTCAAAACATCATGTTTTCTGCAACCATGACAGAAGATGTTGAAGCATTGATTGATGATTTCTTTACAGCTCCTAAAAAGATTTTTATTGCAGTAAGTGGAACTCCGCTAGATAATATTCAGCAAATTAGTTACGATGTACCAAACTTTTATACAAAGGTTAATTTACTAAAAGAATTACTATATAATAAAGATGAATATAGTAAAGTATTAGTTTTTGCACCAAATAAAAGAAATGCAGACCGATTATTTGAATGTATAAAAGAAGAGTTTCCTTCAGAGACTTGTGTAATTCACTCAAATAAAACGCAAAACTATCGTATGCGTTCTATCGAGCAATTTAATAAAGGAGAAAAGCGAATTTTAATAGCTACTGATGTTATTGCTCGTGGATTAGATTTAGAAGAGGTTACACACGTAATAAACTTCAATACACCACATTTTCCTGAGAATTATATGCACAGAATTGGTCGTACCGGTCGTGCAGAACATGAAGGGAAAACAATTCTTTTTACAACCGAAAAGGAACAGGAAGCAAAAGTTAGAATAGAGGAATTAATGAATTATGTAATTCCGAAAGCTGAAATTCCTGAGCAGGTTGAAATAACCAAACAATTAACAGAAGAAGAGCGCCCTAAAGAAGAAGGAGAACGCAATAAGAACAGAACTTCTTTAGAGTATGTTCCTGATCCTGCTTTTCATGAAAAAAGCGAAAAAAACAGTAAAACAAACCAAGGAGGATCTTATCGTAGAGAGATTGCCAAAAAATATAAGAAGCCTAAAACAAAAGGAGATAAAAACTTTAACCTACGACGAAAGAGAAAATAA
>KPHGJK_00510 hypothetical protein
ATGATCATTCCAATAAATTTTAAAAAAAATAAAATGAAATCAATTTCAAGAATTAGCTTACTTGCGGCTCTTTTTACTATTAATTTACTAGTTGCACAACAAGATCCTAATTTTACATTATATAATTTTAACATGAATATCGTTAACCCTGCTTATGCAGGATCTAATGATACGGGAGAGATAAATTTATCTCACAGAAGCCAATGGATAGGAATAGATAATGCACCAAGTACACAAACATTATCTTATTCTACCCCTTTAAAAAATAATTTAGGACTTGGTATTTCTATAACAAACGATAAAGTGTTTGTTTTAAGTGAAACAGATGTTGCTATAGATATATCTTACAAATTAAAAATGTCTGAAACACACAATTTGTTTTTTGGAACAAAATTCGGAGGGGGATTTGTTAATGTAGATTTAAATGATGCAGGCGCTCCAGGAAATGATCCCTTATTTGCTAATAATCAAAGTTTTTTTAATGCGCATTTAGGTGCGGGTTTATATTTAAAACACACAAATTATTATGTAACAATCTCTACACCTAATTTTTTAAAAGGAAAACGATATGAAAAACAAGGAAATACACCAAGAGCAGCTGTAGATAATTTGCATATGTATTACGGAGCAGGGTATCATTTTAACGTTTCTGATAATGTAAAGCTAACACCTGGTTTTATGTATAGAAGTACAGAGGGTGCTCCGTCTTCTACAGATGTTAATGCAACGGTTGATTATAAAAATATTAAAGCAGGTATAAATTACAGAATAGATGAAGCGTATTCAATTTTCTCACTATTCAATATCACAAAAAATATACGGTTTGGTGCTGCTTACGATTTTACGACATCTGATATTAGTGAGATAAACAATAATGGATCTATCGAAATGTTGATTAGATATCAATTTTAA
>KPHGJK_00515 hypothetical protein
TTGTATTTATTTCTCATCACTTTTGCTGAAAATAACAACAATGTTTATAAAACTAGACCTTTTGAGGAGATTATTTCTTTTTTTTTAATAGCCGCAACATTTAATACAGCAGCAGCAGTTAACCCTATAGTTAAATTTAACTTATTAGAAATATATAATAATATTTTTATTGAAGACATAGTTTTACCTAATACATCAGGAGATTCAGAGGCAGTAAAAAGTACTAATAAAGCCCTTGATGTATCTGTAGGTTTAAATGACTACTTGATTGAAACAGATCATATATACAATCATGCAATAACAGGAAAAGCAAACAGTAATTTCTTTTTTGATTTTAATGACATCTCTGAATGTCAGAACGCTGCTTCTATTAAAATACAAATTGATAACAACATTGTAAATGTAGCATCAACAAACAGCATATCTAAATATGATATAATAATAGACAATGTCACTATCTCTTTAGGTAATCGATATGGGCAGGTATTAGATTTAGCAGCTTATATTCCTTTTAAAAAAATTCGAGTTAACCAATATTATGGAAGTTTAGGTGCCTCCGGTTCTATCGTAACTTATTCTGTAGATTTAACAGTAAAATCACCTACAGCATCTATGCCTGTTTCTGGACCTATTGTAAGTAATGTAGAGCATGAACAAGGAGAAATGGCAACTCCTTTATTAGGAACACTATCAGATTCAGGAGTTCGGTTAAAGTGGTACGCTTTTGAAACAGGGGGTATGCCAAGTAATATAGCTCCCACACCTAATACTTCTATTGTCGGTATAGTTAGTTACTGGGTTAGTCAGGTAGATGTGAATGGATGTGAAAGTGTACGATCAGAAATTAAAGTTACGGTTGTAGATACAACACCACCAATATTCGAAAACAGCACACCTTCTGCGGCAAGTATCGCCGGAACGAGTTTTACTTTAAATACAGATATAAACGAAACAGGAAAAATATATTATGTAGCAGTAGCAGATGGAGCAACAGTACCTACCTCAGCTGAGGTAAAAGCAGGAACTGCATCAGGTGGAGGAGCTGCAATTAAGAGTGCCAAAGCTACGGTTAGTTCTGGTGGTTTCACTAATGTATTTTCTGTTACAGGTTTAATAGAAGGCACAGCATATGATGTGTATGTGGTTGCACAAGATGATGAAGCAACTCCAAACTTACAAGCTATACCAACCAAAATAGATGTAACCACCACTAAAGTAGTTTTATCAATTTCGCAAACAAATATTACAGGTAATGGATTAAGTGATGGAACAGCTACTGTAGTAGCTTCAGGAGGTGTGCCGGCATACCAATTTCTATGGAGTGATGGACAAACTACGGCAACGGCAACGGGACTAATAGCAGGTAATTATACAGTAACTGTCAGAGACGACAATGGTAATGGTAATTCAAAAACAAGTAATACAATAACAATAACACAACCAGATAAATTAGTAGTTACAGTTGCTTCACAAACAAATATATCAGTAAATGGAGCTAGTGATGGAGCAATTACAGTAGCCGTCACAGGCGGAGTAACGCCATATTTTTATGCATGGAATGATGGACAGGTTACCGCTACTGCTACTGGTTTAGTAGCAGGAAATTACCATGTTACTGTTACTGATGCAAACGGTATTATGATTAAAAATAATGATTGTTATGGGAGTTCAACAGGAAGTTTATGTATTAAACTACACCAACTACCTTCGGTTACTACCGATGCCGCAACAATAATTACAGCAAATGGCGCTACAGTAAACGGAAATGTTACAGCTGACGGAGGAGCAACAATTACCGAAAGAGGTTTTGTATATGCATTAACGTCAGACGATAGCTCACCAACATTAGCAGAGGTAAACAACACAACTGTTTTTAAAGTGATAGTTACTGGAACAACAGGAGCTTTTACCAAAGCACTTACAAGTTTAAAAGCAAATAGTAATTATAGTGTTATTGCTTTTGCAACCAACAGTGCAGGTACAACAGAAACAACCAAAGAAACTTTTACAACGATTAATACCCCACCAATTTTTACATCAACAGCAATAACTTCTGTTGGTGAAGGTGATACTTATGGATACAACATTATAATCAATGATGTAGATGGCGATGCTGTAACAGTTAGCGCAACTACGAAACCTAGTTGGTTAAATTTAACATCAGGAACAATAGTAAGTACAATTGCAGGGGATGGTACAGGAGGTTTTCTAGATGGTACGGGAGTTATTTCTAAATTTTTGGTTCCTAATGGAATTGCTGTAGATGCTTCAGATAATGTTTATGTAGCAGATCGATATAATCATAGAATAAGAAAAATAACAGCTGCTGGTGTGGTGAGTACTCTAGCAGGAAGTGGTACAGCAGGTTTTCTAGACGGTACAGGAGCTTTAGCACAATTTAATTATCCTAATGGAGTTGCAGTAGATATTTTAGGGAATGTCTATGTAGCAGAAGGTTCTAATAGAAGAATAAGAAAGATAACTGCAGCAGGAGAAGTGAGTACTTTAGCAGGAAGTGGAGCCTCTGGTTCTGCTAACGGTTCAGGCACTGCTGCTCAATTTAAATTTCCTACAGGAGTTGCAGTAGATGTTTCAGGGAATGTCTATGTAGCAGATCAAGATGACCACAGAATAAGAAAGATAACTGTTGCAGGTGTAGTGAGTACTTTTGCAGGAGATGGTACAGCAGGTTTTCTAGACGGTACAGGCGTAGCTGCTAAATTTTATCAACCTAATGGAATTGGAGTAGATGCTTTAGGGAATGTTTATGTAGTAGGAACTGATCATAGAATAAGAAAGATAACTACTGCTGGTGTAGTTAGCACTTTAGCAGGAAATGGCACCTCTGGTTTTACAAATGGTTCAGGTACTGCTGCGCAATTTAACAATCCTTCTGGAGTAACCGCTGATGCTTTAGGGAATGTTTATGTAGCAGATCGAAATAATCGAAGAATAAGAAAGATAACAGCTACTGGTGTAGTGAGTACCTTTGCAGGAAGTGGAACCTTTGGTTCTGCTGATGGTTTAGGCACTGCTGCTCAATTTGGTAATCCTAATGGAATTGGAATAGATGCTTTAGGGAATATCTATGTTGCGGATACTGGTAGTCAAAAAATAAGAAAAATTACACAAGGCTCTGTGCTTTCAGGTGATACGACAGGAAAGGTTGGTGATCATAATATAACGCTTAAAGCAGCTGATGGAAATGGTGGAGTTACACAGCAAAGTTTTACAATTACGGTAAAAGGAAAACCTACTGTAACTACAACTGCCGCAACAATAATTACAGCAAGTGGAGCTACCGTAAACGGAAACGTAACTGCAAATGGTGGAGCAACAATTACCGAAAGAGGTTTTGTGTACGCATTAACAACTAACGATAGTTCACCAACATTAGCAGAGGTAAACAACACAACTGTTTTTAAAGTTGTTGTTACAGGTACAACAGGAGCATTTACCAAAGCACTTACAGGTTTACAAGTAAATAGTGGTTATAGTGTTATTGCTTTTGCAACCAATAGTGTGGGCACTACAGAGTCTTCAATAAAAACTTTTACAACGATAAACACAGCACCAGCCTTTACTTCAACAGCAGTAACCGCTGTTGACGAAGGGGATGCGTATAACTACAATATTACAACCAATGATGTAGATGGCGATGTTGTAACTATTACAGCCGCTACATTACCTAGCTGGTTAGGATTGATTAAAGTAAATACATTGAGTGCAATAGGAACCGGTGCAATTGGAAATACAGATGGAGATAAGGCAATAGCTCAATTCCATGATCCTGCTAGTGTTGCAGTAGATGCAAGTGGTAATATGTACGTTGGAACTAACGGTAATTATACTGGAACTCATATTCAAATCAGGAAAATTACACCTGATGGAATCGTATCTACATTTGCAGGGGCCGGTAGTTCGGGTAGTTTAGACGGTATTGGAACCAATGCTACTTTTAGTAGTATCTATGGAATGGATATTGACGATGCGGGAAATGTATATGTAGCCGATGGAAATAGTGTTAGAAAAATTACACCAGAAAGAGTTGTAACTACTTTAGGGACTATTAATCAGGTAGTAGATGTTGTGGTTGATAGTGAAGGAAATGTATATGGAGCAGAATATAATACAGGACATTTGTATAAAATTGTACCAGGTTCAGCAGCAGTTCTTTTTGCGCCCAGTGCTACTGGAGGTTCTCAAGTCGCAGGTTTGTCAATTGACGATTCTAATAATGTTTATATAAGCAGTAGAGGAGGTAAAATATTTAAAGTAACACCTGCTGCCGTGGTAACAGAAGAATTTTCAGGACTTACAATCAATGGAGGATTAGCTCATGATGCAAATGGTGATTTTTATTATACAGCAAATGGAGTAGTAAATAAGCTAGATATTTTAAATGGAGTCGAGACGACTGTAATGTCAGGAATAGGGCAAACCTGGGGTGTAGATGTCAGCACATCTGGAAATGTATATGCAGCAGATAGGAGTAATCATCAAATAAAAACGAAAGTAAATAATGGTTCAGTATTAACCGGAGATACTTTTGGTAATGAAGGAAGTCATAATGTAGTATTAAAAGCAGTTGATGGTAACGGAGGTATAACCACACAAAATTTTACCATTATAGTAAACGACATTACAGCACCAACAATTACGAAACTTAGTCCGTTAGACAATGCAACAGGGATTACTGTAAATAGTAACTTGGTACTTACCTTTAACGAAAACATAGTTACCAATACAGGGAACATTACAATACATGATGCTAGCGATGATAGCCTTATAGAAACAGTTAGTGTAACAAGTGGTAATGTAACTACTACGAATAAAGTAGCAACCATAAACCCAACAGTTGCTTTGGCATATAATAAAAATTATTATGTTAAGGTAGCAGCAACAGCATTTAAAGATGCAGCCAATAATAATTTTGCAGGTATAACAGATAAAACAACATGGCGTTTTGCTACAGAATTAAGAATAGCACCAACCATTACATTTGCAAATGTTAATAAAACCTATGGAGATGCTAACTTTAATTTAGCAGCAACTTCAAATTCAGGAGGAGCAATTAGTTATGCTGTTATTAGTGGTGGAACAGGAACAGCAGTTTTATCTGGAGCAAATAATAAAACTGTTAACATAGGTAATGCAGGAACTGTAACTATTAGAGCTACACAAGTAACTAGCGGTATGTATACAGCGAGTACAAAGGACATGCTATTAACAATAAATAAAGCAACATTACTTGTAAGTGCCGCAAATAAAACTAAAGTGTATGGTGATGTGAATCCTGTTTTTACATTTAACTACCTTTCTACTTCATTTAAAAATGGAGAAACATATACCGCATTAAGTAAATACCCTGTTGCAAGCTCAATAGCAACAACTTCAACAAATGTTGGAATGGTACCAATTACACTTACGGGTGGAGAAGCGGATAATTATGATTTTTCATACACTTCGAGTAATTTAACAATTACCAAAGCAGCATTGACAGCAACAGCACGAGATATAACACGTGAATATGGTGATGCGAATCCAGCGCTTATTATTGATTATTTAGGATTTAAAAATTCTGATGACGCAAGTAATCTTGATACAGCACCAATAGCAACAACAACTGCAGTAGTAGGATCTAATGTTGGTTCAGAAATTATTTCATTGTCTGCAGGAACAGATGATAATTATACAATTACATCGATTAGTGGAAAGTTAACAATTTCTAAAGCAACCTTAATAGTAACAGCTAAAAATCAAACAATTAATTATGGAGATAATTTTTCAATTGGCTTTGACTACGGAGCATTTAAAAATGGTGAAGATGCATCAGTATTAGATACAGGAGCTTATGTTTATATTGTTGGGGTAGCGCCATACAACGTTGGTACATATGTAATTAAACCAGATGCTGTTAGTGATAATAACTACACGCCAAGTTATATTAACGGTACTCTTACAGTAAATAAGGTAATACTAACAGCAACAGCAGATGACAAGAGTAAAGAATATGGCGATGCAAACCCAGCCTTTACAATTTTATATAGTGGTTTCAAAGGATCGGATAGTGTAGCAGATATTGATACCGCACCAACCGCTGCATCAACCGCAACTACAACTACATCTGTTGGTTCAGTAGGAATAACAACAATAGGAGGAACAGATAATAATTATACTATTTCAACTGTAAACGGAACCTTAACGATTGGAAAAGCAACATTAACAGCTACCGCTGATGATAAGAATAAAGAATATGGAGACGCAAATCCAGCCTTTACAATTTCGTATAGCGGTTTCAAAGGATCGGATAGTGTAGCAGATATTGATACAACACCAACGGCTACATCAACAGCAAGTGTAACTACAAATGTTGGTTCAGAAGCAATAACACTTACAGAAGGAACAGATAATAATTACACTATTTCAAATGTAAATGGAACCTTAACTATCGGTAAAGCAACATTAATAGCTAGCGCAGATGATAAGAGTAAAGTATTTGGAAAAGCCAATCCTACATTTACGATTACTTATAATGGTTTTGTAAATACAGATACAGCAACTGATTTAGATACAGCTCCAGTAGCAAGTACAACGGCAACAAATAGCACACCTGCCGGAACAGTAAGTATTAGTTTGAGTGCAGGAGTAGATACTAATTATACAATTACAAATATAAATGGAACATTAACCATTTTAATTGATACCGATGGAGATGGAGATCCAGATATAACAGATGAAGATGACGATAACGATGGAGTATTAGATGTGGATGATAATAGTCCTGAAATTCCAAACTCAGATCAACAAGATACTGATGGTGATGGAACACCTGATGTAGAAGAGGATTGTGATAATGATGGTGTAATTAATTATTTTGATACTGATACTACCAAATGTACAGATGCCATTACCCAAAAGAAAAAATATGGATTCTCACCAAACGGAGATGGTATTAATGATACTTGGACGATAGATAATATTTACTTACACGCTAATAACACGGTAAAAGTATTTAATAGGTCAGGAAAAATGGTTTTTCAACAAAAGGCCTATAAAAATACATGGAATGGTGTTTCTAATAAAATAAACAGCGGTCAGAGATTACCTGTAGGCTCTTATTTGTTTATCATAGAATTAAATGAAGCTGGAAAAAAACCAATTCAGGGTTGGTTATATATTAATTATTAA
>KPHGJK_00520 Response regulator, LylTr family
ATGGGAAAACCAAAAAGAATTTACATAGTAGAAGACATTGCTATTTCTAGAATATCTTTAGAAACCATGTTGTTAGAAAATAAATATGAAGTTTCTGGCTCTGCCGCAAAAGCAGAAATAGCATGGAAAGAGATTCAGCGTTTATCTGTAGATTTAATTTTGTTAGATATTAATTTAGCAGGAGAAAAAAATGGAGTTTGGTTGGCGCAACAAGTTCGTAAGCATTTAAACATAGCTATTGTCTATTTAACAGCTTTTAGTGATCAACAAACATTAAAAGAAGTATTAGAAACCAAACCTAATGGGTATTTAATGAAACCCTATCAAGAACCAACATTATTAACTACAATTAATATAGCGTTGACTAATTTCGAGAATCAAAAAGTATCTACTACTTCTGGTACCGAAGCAAACCATAATGATTTCGTATTTATAAAAGACGGACACACAAAAATTAAAATAAATATTAATGATATTTATTATGTAAAATCTGATGGAAATTATATAGAAATTACATTAAAAGAAAAAATGCACGTTGTAAGAGATAAACTATTAACGTTTAAAGAAGAATTACCTAATACTTTGTTTTTTCAGAGTCATCAACGGTATGTAATCAATGTTGCTAAAATTGAAGCGTTAAAAAAAGATATTGTGATTATTAAAAATGAAGAAATACCACTTTCTTTAAAATATAAAAGAGCTATAGAAGAAGCTAGTTCTGCGCTTTAA
>KPHGJK_00525 hypothetical protein
ATGAAATTGTTGATAAAAAAATGTGCTCTTGCCTTTTTTTTTATAAGTGTATTTACATCCTACGGGCAAATAAAGTCGTTGGATTCTCTTATGCCAAAATCTATTTCAATAAAAAATAATGCAGAATTTAAAAAAGCAATAGGCTATTTTGAAAAAACTATTAAGAATAGAAGGTCTGAATATAATTTTACTAAAAGGTATTTAAAATTAGCAGAAAACTGTTTAAAATGGAGTCAAAAGTATACAAAGAAAGAAGAGGTTATACTAAGAGTAAAATACTATATTTTTCATTATTATAACAATCAATATAAAGCAATTCCGGAAACTATTTACAGAGCCAAAGAGTTATTAACTTTTAAGAAGTTTTTAGCAATGGAAGAATCTATGTTTGTTTTGTTTGTTTTAAAATTAGCTTATAATGATTCGAAACAGTATGATAAATTATTAAAATTACTACCATTATATTACGATCAACAGAAAAAATTTGGAAAGCCATTTGGTGAAACAAAGGAGGACAAAATTGTAGAAGCAGAGCAAGGATTAATTGATGCATATGCTCATTTATATTATAACATAAAAAATTACAAGCAAGCTCAAAAATATTTTAAGTTACAGTTAAAATACTTAAAATCTATAGAGTCACATTATAGTATTTCTTACACGAGGTCTAGTTGTGAAAATAACATTGGATTATCATTTTTAAATGAAAAAAAAAATGATAGCGCCTTGTTTTATTTTAATAGTTCTTTGAAAACAATACACACTAAAATAGTAGGGGTCAAAAATATAGATACAGCTTATTTAAACCACTTTATAAATGTAATAAACGCGAATAAAGCAACTATCGATATTGATAAGAAGGAGTACGATATAGCATTGCCTATTTTACACAAAGTTTTAAAATCGAGTAAAGAAACAAAAGAAACACATATTCAATTAAGCGCCTATTACGACCTTGCTAGAATATCTTATTACAAAGAAAACTCACCACATTCTTTAAAATATTTAGATAGTATTTTTAAAATAATAAGGCTGTCTAAAAATAACAAAATGATGGTAAAGGCACTCCATCTAAAAGCAAAAAACTTAATGTTACTAGGAAACATTAACGATGCAAATGTTGTTTTCACAAAACATAAAAGACTGATTGATTCTTTAGAACAAGAGAAAACAAACAAAATATATACAGAGGAAACAATAAAATTAGATGTAGAAAACAAAACAAATCAATTATTAGAAAGTAGAAAAGTAATAATCAAGAAAGAGAAAATTGGTTTTTATCAAAAAGTAGGCATTGGTTTGCTTTTGTTTATTATTTTAAGTATGCTTTATGTTTATAAAAAATTCAATGAAAAATCTAAGATTATTAAAAGGCAAAAAATTATAGCAGAGAAGTCTTTAAATCAAAAAAAAATATTACTTAAAGAAATTCATCATCGAGTAAAAAATAACCTGCAATTAATTTCAGGGCTTTTGTATTTACAATCTATTAAGCATAAAAATAAAGAAGTAACCACAATGATAAATGAATCTCAAAAACACATAAGTTCTATCGCGCTTGTTCATGAGATGTTATATAAAGACGACACGTTATCTTTAGTTTCTATGGAAAAATATTTAAGAGGTTTAGGTACTAGCTTATTACAAGTTTCATCACAAGAAAATATTGAATATAAGTTAAGTATAATAAACGTTGATTTACCTATTAATTATGCAACAACCTTAGGTCTTATTATTAATGAATTGGTTATAAACTCATTAAAATATGCGTTTACCACAAAGCAAGGAATTGTTTCTGTGTCTTTAAAAGAGATTAATGAGAATGAATATATCTTTACGTATGCTGATAACGGAAAAGGATTTGATTCTGACACTAGCACAAAAAACACATTAGGTCAAAGACTAATAAAAATGCTAGCTGAAGAAATAGAGGCAGATTTAACAGTTATCAGTGAAAATGGTTTGAAGTATATTTTTAATTTTAAAACGAGATTAAAATAA
>KPHGJK_00530 Na(+)-translocating NADH-quinone reductase subunit F
ATGGTATTTTTAGAAGTAAGTACAGGAGGTACAGTAGCTGTAACAGTTATATCTTTTTTAATAATCTTATTAATTTTAGTAGGATTGTTATTATTTGTAAAACAAAAACTAGCACCATCAGGACCCGTAAAAATTACAATTAACGGAGATAAAACAATCGAAGTTGCCTCAGGAGGTACATTATTATCTACTTTAGGAGCAGAGAAAATTTTCTTACCATCAGCTTGTGGTGGAGGTGGATCTTGTGTGCAGTGTGAATGTCATGTAAACTCTGGTGGAGGTGAAGCTTTACCAACAGAAACACCACATTTTACGCGTAAAGAATTAGCAGCAGGAGTGCGTTTATCTTGTCAGGTAAAAGTAAAACAAGACATGGATATTTCTATTCCAGAAGAAATTTTCGGAATTAAGAAGTGGGAAGCAGTAGTTGTAAGAAACTATAACGTAGCTACTTTTATTAAGGAATTTGTAGTTGAAATTCCTGAAGATATGGGCTACAAAGCAGGAGGTTATATTCAAATTGAAATTCCTAATACTGTTGTAAAGTATGCTGATATGGACGTTACAGCGCATCCACAAGAACACCCAGGTGAACCTGATAAGTTTAAAGGAGACTGGGAGAAATTTGGATTGTGGCCATTGGTAATGAAAAATGAAGAGATTGTAGAGCGTGCCTATTCTATGGCTTCTTATCCTGCTGAAGGAAGAGAAATTATGTTAAACGTACGTATTGCAACGCCACCATTCGATAGAGTGAAAGGCGGATGGATGGATGTAAATCCTGGTATCGCATCTTCATACATTTTTAACTTAAAGAAAGGAGATAAGTGTACTATTTCAGGACCTTATGGAGAATTCTTTATTAATGAGTCTGATTCTGAAATGTTATATGTAGGTGGTGGAGCAGGTATGGCACCAATGCGTTCTCACTTATATCAATTATTCAGAACATTAAAAACAGGTAGAACAGTAACATATTGGTACGGTGGTCGATCTAAAGCAGAATTATTTTATGTAGATCATTTTAGAGCTTTAGAAAAAGATTTCCCGAACTTTAAATTCTTTATTGCCTTATCAGATCCAACAGAAGCAGATAACTGGAAAGTTAAAACGGATGTTAGTGATGAAGCAGGAGACGGATTTACAGGATTCATTCACCAAGTAGTAATCAACGAATATTTATCGAAACACGAAGCACCAGAAGATTTAGAATTATATTTCTGTGCATTCACCATTAATGAACAACGCAGTTCAGAAAATGGGAGAAGATTTTGGTCTTGCAGACGAGAATATCCGATTTGA
>KPHGJK_00535 Na(+)-translocating NADH-quinone reductase subunit E
ATGGAACATTTAGAATTATTTTTCAAGTCGATATTTATTGATAATATGGTATTTGCTACATTCTTAGGAATGTGTTCTTACCTAGCAGTATCTAAAAAAGTAGCAACAGCAGTAGGTTTAGGAGCTGCAGTTATTTTTGTATTAGCTGTAACAGTACCTATCAACTGGTTATTAGATCAATATTTATTGCAACCAGGAGCATTGTCTTGGTTAGGAGCAGAATATGCCGATTACGATTTAAGTTTCTTATCATTTATTATGTTTATTGCAACGATTGCAACCATGGTACAATTGGTAGAAATTATTGTAGAGAAATTTGCACCAGCATTGTATAACTCATTAGGTATTTTCTTACCATTAATCGCAGTAAACTGTGCAATTTTAGGAGGGTCATTATTCATGCAATCTCGTGAAATTCCTACTTTAGGTTTATCATTAACTTATGGTATTGGTTCAGGAATCGGCTGGTTTTTGGCAATTGTTGCTATTGCAGCAATTCGTGAAAAAATTAGATACTCATCTGTACCACCAGCTTTAAGAGGATTAGGAATCACTTTTATCATTACAGGTTTAATGGCAATCGGATTTATGAGCTTTGGAGGTATGTTAACAGGTGGTGACGAAGAAGTGAAAACTGAAGAGGCACCAAAAACATCTGTAGTTACTCCAAGTACTATTGAGAAGAAAGCTGAGCAAAAAGAAGAGGTAAAAGAGAAAGCTGAAAAATTAGCTGATAACACTAAAAAAATTATAGAATAA
>KPHGJK_00540 hypothetical protein
TTGTTAGGTTCTGGTACTTTATTAGGATTTAAAGTATTAGGAGATCCTATTGAACTAACAGGATTGTATGCTTTCGGATATGAAAATAACGGATTTATGTTATTATCACCAATGGCATTAATAGTTGTTGGTATCATTATTTGGATACAACGTAGTAGAAACAAAGCACTAATTGAAGACTAA
>KPHGJK_00545 hypothetical protein
ATGGGACTTTTATCAAAAAAAGACGCAGTATTAATTACAGATCCGTTATTGGATAACAACCCAATTACGATTCAAGTATTAGGTATCTGTTCAGCATTAGCAATTACAGCAGAGCTTAAAGCTTCTATAGTAATGGCAGTTTCTGTATTATTTGTATTAGGTATTGGAAACGTTGTAATCTCTTTAATGAGAAACATCATTCCATCAAAAATTAGAATTATTGTACAGTTAATCGTAGTTGCTGCTTTAGTAATTATTGTAGATCAAGTATTAAAAGCATTTGCTTACGAGTTAAGTAAAACACTTTCGGTATTTGTTGGATTAATTATTACCAACTGTATTATTATGGGACGTTTTGAAGCCTTTGCTTTAGGAAATGGCTATGGAGAGCATTCTTAG
>KPHGJK_00550 Na(+)-translocating NADH-quinone reductase subunit C
ATGAGTAAGAGAACAGATAGTAATGGATATACGCTACTTTTTGCCATTGGTATGGTATTAGTAGTAGGTGCGTTGTTAGCTTTTACAGCTTCATCGCTTCGCCCAATGATTGATGCAAACAAACGTATCGAAAAGCAACAAAACATTTTGTATGCTATGGGGGTAAATGATAATGATGAAAGCAGTGCAGTTTTTGTATCTAAAGACAAAGTAGCTGACGCGTTTTCAAAAAACATCAAAAAACAATTAGTTATTGAAGGTGATAAAATTACTGAAGATGCTAATGCATATTTAATTGATGTAAAAAAGCAACAAACAGCTGCAAAAGCAGGACAAGTAAGAAAATTACCATTATTTGTGGGCGAAAAAGACGGTAAAACGTTTTACATAGCACCAATTAGAGGTAAAGGTCTTTGGGATGCTATTTGGGCATATGTTGCAATGGATAAGAATATGGTAGTACAAGGTGCATTTTTCGATCACAAAGGAGAAACACCAGGTTTAGGAGCTAACATTAAGCAACGTTACTTTATGGATGATTTTATTGGTGAAGATTTAATGAACAACGGTTCTTTTAAAGGAATCACAGTTTCTAAATCAAACAATGATCCGAAGAACGAAGATAAAAATGATAACGAGGTAGATGCAATTGCAGGAGCAACCATTACAGGTGATGGAGTTGCAGCAATGATTAAATCTGAATTAGGTTTATACGTGCCTTACTTTAAAACATTGAAATAA
>KPHGJK_00555 Na(+)-translocating NADH-quinone reductase subunit B
ATGGGCTTAAAACAAAACTTACATAATTTAAAAGAAAAGTATAAAGGATCCAAAATGGCACCGCTATTTAATGGTTTTCATACTTTCTTATATTTGCCAAATGAGACAACTCACGGAGGAACTCATATTAAGGCAGCAGATGATTTAAAACGTACAATGAATATTGTAATCATGGCTTTAGTACCATGTTTAATTTTCGGTATGTTTAATGCAGGATATCAACATTATGCAGCAATTAATGGTTTTACTGAAGGAATGTCTTTCTTTAGTGGCGATTTTTGGAACTTTGACAACTTATTAGTTGGAGCAGTAAAAATTTTACCATTAGTAATTGTATCATACGTAGTTGGTTTAGCAATAGAATTTATATTTTGTATCATAAAAGGACACGAAATTGAAGAAGGGTATTTAGTTACAGGAATGTTAGTTCCTTTAATTGTACCAATCGATTTACCATTATGGATGTTAGCTGTTGCAGTTATATTTGGTGTGGTAATCGGTAAAGAAGTTTTTGGTGGTACAGGAATGAATATTCTTAACCCAGCATTAACAATACGTGCATTTTTATTCTTCGCATATCCAACTTGGATGTCTGGAGATAAAGTGTGGGTGGCAGATGCTAGAGAATTAGCAGGAACTGCTGATGCTATTTCTGGTGAAACAGTTTTAGGAAGCTTAGCGCAATCACAACCATTAACACATTCGGTTTCTGATATGTTCTTCGGATTTATTCCGGGTTCAGTAGGAGAAACATCAACATTCTTAATTTTATTAGGAGGGCTTTTCTTAATCTTAACAAAGATTGGAAGCTGGAGAATTATGTTATCTGCAGTAATCGGAGCTTTAGTAATGGGATTCATTTTTAATCAAGTAGTTGATTTAGGATGGATTGGTGAAACAAGTAAGTTTTACGGATTAATGAGTTTAGATTTCTGGAAACATTTATTAATTGGAGGTTTTGCTTTTGGTGCCGTTTATATGGCAACTGATCCTGTATCAGCATCACAAACCAACAAAGGAAAATGGATTTATGGTTTCTTTATCGGATTTATTTCGATTATGATTCGTGTATTCAATCCAGCCTATCCAGAAGGAGTAATGTTAGCTATTTTATTAATGAACGTTTTTGCTCCAACAATTGACCATTATGTGGTTCAAGGAAATGTAAAGAGAAGATTAAAACGTGCTAAAGTTAAAACTGCCTAA
>KPHGJK_00560 Na(+)-translocating NADH-quinone reductase subunit A
ATGTCAAAAGACATCCGTATTAAGAAAGGCTTGGACATCAAGCTCGTTGGCGACGCAGAGCAAGTAATTACCGAACTTCCGTTAGGTAATACATTTGCAATTCAGCCAAGCGATTTTCATGGCGTTATTCCAAAAATTTTAGCAAAAGAAGGTACCGAAGTAAAAGCAGGTCAAGCACTTTTTTATTCAAAAAGTGATGAGCGTATTTTATTTCCTAGTCCGGTAAGTGGTAAAGTTACAGAAATCGTTCGTGGAGACAGAAGAAAAGTTTTAGCAATAAAAATCACTGCTGATGCACAGCAGCAATATACCGACTTTGGTAAAAAAGATATTGATGCAATGTCTGGAGAAGAAGTGAAAACTCACTTATTTGCTTCAGGTTGTTGGCCATTTGTAAAACAACGTCCGTACGACGTGGTTGCAAATCCAAATCAAGCTCCGAAAGCCATTTTTGTGTCAGCGTATGCAAGTGCACCTTTAGCAGCAGATTATGATTATGCATTAAAAGGTAAAGAAGCTGAATTACAGGCTGCCTTAACTGCATTAACAAAACTAACAGCAGGTAAAGTACACGTTTCAATTGCAAAAGACTCAACATTATCTCCATTTAAAGAGATGAAAGGAGTTGAGTTACACAACGTATCAGAATCACACCCTGTGGGTAATGTAAGTACTCAAATAGCACAAATAGATCCTATTAATAAAGGAGAAGTTGTGTGGGTAGTTACTCCGCAAGATTTAGTGGTAATTGGTGAGTTGTTGTTAACCGGAAAATTTAATGCGAAGCGTACAATTGCTTTAGCAGGATCTAAATTTAGCAAGCCACAATACGTTACTGCTATAGCAGGAGCAAGTATTGCTGAACTTGTAAAAGGAAATTTAGAAGCTGATAATGCACGTGTAATAAGCGGAAACGTATTAAGTGGTACTCAGGTTGGCGAAGAAGGATATTTAGGATACTATGAGAATATAGTAACTGCAATTCCTGAAGGAGACGATTATGAATTGTTCGGTTGGAATAAACCTGTTTTTAACAAGGTTTCTACCTCAAGAGCATTTACGTTCTCTTGGTTAAATCCGAAGAAAAAATATGACTTAAATACTAATACAAACGGTGAGCACAGAGCATTTGTGGTTACAGGATCGTATGAAGAAGTATTTCCGTTAGATATCTATCCGATGCAATTATTAAAAGCTTGTATGTATAAAGATCTTGACGAAATGGAAGGATTAGGAGCTTACGAAATTGCACCAGAAGATTTTGCAGTAACAGAATTTATTTGTGTGTCTAAACAACCTCACCAGAAAATAATTCGTGAAGGATTAGATTTAATGAGAGAAGAATTAGGATAA
>KPHGJK_00565 hypothetical protein
ATGATAAAACACTTTCTAATCTTCTTATTCCTTGCGTGCTACCAAACTGGGAATGCTCAAAATATTAAAACAATTCAATTACGACCAAAACACAACACCAATCAATTTTCGGCAATTGTTAGGTTAGGTGATGTTTTAAAACTGTCTTTTGATGATTTAGATGGTGATAATAAAGAATATCAATATAAAATTGAACACATGACCCATGATTGGAAGCCGAGTAGCCTAACTTCTAATCAATACATCAACGGTTTTAATGAAAACGAGATAATTAATAGCAGTAATTCTTTTAATACATTACAACTCTACACACATTATTCAGTCGAAATCCCAAATAAAAATACGATTATTACCAAAAGCGGAAACTATTTACTTTCTGTTTTAGACGACGATTATGAAGTAGTCTTTTCGAGACGCTGTGTTTTTTATGAAGATATTACTACTGTTGGAGTTGCTGTTTTTAGAAGTAGAGATGCGCAATCAAATCAAAAAAAGCAAACCGTTCAATTTACCGTGAATCATCAAAATTTGGTAATTAACAACCCTAGTCAAGAAATTAATACTGTTTTATTTCAAAATCATAACTGGAAAACGGTTATTAACAATATTCAACCACAGTTTATAAAACCTCAACAATTAGTATATAATCATACTTTTAAAACAAATTTTTGGGGAGGGAATGAATTTTTAAATTTCGACAGCAAACATCTGCGAAACACAAGTTTAAATATTGCAAAAACCGAAAGAAAAGAACTCTACCATAGTTATTTATACACCGATGAACAACGAATAAATAAAATTTACACCTACAACCCAGATATTAATGGGCAGTTTGTTGTGAGAACTTTAGAGGCCAATGATCCAAATACCGAAGCAGATTATTCAATCGTTCATTTTTCTTTGGATGCCTACGAACCATATGACAACAAAGAAGTTTTTGTATACGGAGCTTTTAATAATTATCAATTATCAGATGAAAACAAGTTAAAATACAATGCGATTGATGAAATTTACGAAGGTTCAATTAAATTTAAGCAAGGTTTTTACAACTACAATTACGCAACGTTAAACAAAAACAATAGCCTTGTTGATCTAAACGAAATAGACGGATCCTTCTATCAGACTGAAAATAAATACACTGTAGTTGTATATTACAAACCATTTGGTGGAACTTACGACAGAGTTATTGGTGTTGGAAACGGCTACTTTAACCAAAACAGGTAA
>KPHGJK_00570 ApaG domain-containing protein
TTGGTGGAACTTACGACAGAGTTATTGGTGTTGGAAACGGCTACTTTAACCAAAACAGGTAATATAGTTGACAAAAAACCTAAAAAAGTTTATATTTATAAAATGTTTCAACAAGTAACCAAAGGCATAAAAATAGCAATTAAGACCACCTTTAACGGTGTAATTTATCGTGGCTACCAACAATTTTACTCTTTTAGTTACTATGTTTCCATCGAAAACAACTCAAAAGACACCGTAAAACTTTTAGAACGTTTTTGGAAAATTTTTGATGCCCTTAATACTACTGAATTTGTAGAAGGAGAAGGCGTTGTAGGTGAAACTCCTATTCTTAACCCAGGAGCTACCTATAATTACAGATCTAATTGCTTTTTACTATCAACAACCGGCGCTATGAAGGGAAGTTACAAAATGATTAATTTTGAAACTTCAGAAGAGTTCATGGCCATTATTCCAACATTTCAACTAACCACTACTCCGACTTTAAACTAA
>KPHGJK_00575 hypothetical protein
ATGGCTAAAAAAACTAAACTTGCAATTATAAAAGAACCTAATTGCTTAAATTGTGGTTATCCATTTTCTCAAGATGAAAAATTTTGCCCCGAATGTGGTCAAAAAAATAAAGGTAAAAAAATTACGCTAGGTAGTTTTATTCGAGAAGTTTTTGCTGGTTTCTTTTCTTGGGATGCACGTTTTTGGAGAACACTTCTTCCTTTATTAATAAAACCAGGAAAAGTATCTAAAGATTATATTGATGGTAAAAGAAATCGCTATTCTAATCCGTTTCGTTTCTACTTAACTGTATCTGTTATTTTCTTTTTAATTATAGGAATGACAAAAAGCTATGATAAATTTAACGAATTACAATACGGTAAATCTTCTAACAAAGTTACATCACAAATAAAAATTGACGAGAATGGCGTAAAAGCACTTGAAGTAGATTTAGATTCCATTCAAGATGCCGTTTTTAAAGAACTTGACAAGAAAGATTCTGTTAACGCTAAGTTGATTAATCAAAAAATTGACTCTTTAAAAGTAGGTGGCAATTCAAAACAGTCAATGATGAATATTGGTTTTGATGAATCTGACAGTCTCATTAAACTGATGAAGTTTCAGAAAGAGCACCCAAAAGTTTCTATAGACAATGCGTTGGATAGCTTGCAAATGAAGAAAACTTTTGGAAACCGTTTTTTATACTCAAGAACTGGAGTTTTCAATACTTTTATTTCTAAAGAAAGTGAAACTCAAAAATTCTACCGTCAAATATTATCTTATGCATCAATAGCGCTTTTTATTCTATTACCTATTTTTACGCTGTTTTTACGAATTCTATACATCCGAAGAAAATTTACCTATGTAGAACATCTTGTTTTTGTTTTTCACACGCAAACAGTTTTCTTTTTGCTATTATCTATTTTTTATTTAATCGGCTATTTTAAAGATGCTGAATATTTACTGGGTATTTTCTTAATATTATTTACACTATACTTATTTATGGCCATGAAAAAGTTTTATGGACAAGGGTATTTTAAAACATTCTTTAAGTTTATAATGGCAAATTTTGTATTTTTCTTTTTAGCTCTTTTAGGTTCGTTCGCAATTTCATTTATTGCTTTTGCTTTGTATTAG
>KPHGJK_00580 hypothetical protein
ATGCTTAAAAAGATAGGATTTACTATTTTAATTATACTAGGGATCGTGTTTACGGTTGGATATTTTAGATACAATCCAACGGTAAATATAACCAATACAATACCTGCTTATGCAGATGCGGTTATTCGTGTTAATTTACGAGAGATCGAATATAATATACTAAAGGATGTCGTAAGACATCCTTTTTTGTATTTTAAATCAAATGAAAAAACAACTAAAAATAAGGAGAACCCTAAAAATAAAATATCTTTATTTGATGCTATAGAAATTCCTGCGGATGTATTCTTTTACACAAACGAGCGTAATTTAAAAGATACTTGGGTTAGTAGCGCACTTAAGATGAAAAGCAAGAATAATTTACAGGCTTTTTTTAAGCAAGAAAAGATAGTTAAGAAAAATACCCAACAAAAGGTTGTATATTTTACATATAAACAACGTGTTTTTTTTATCATAAATAATGAAGTAAGGTTGTTATTTAGTTTTAAAAAAATTAAAAATATAGCTGATAAATTGAGCTTTATATCGCAAGAGAAGGGTTATTTATCAACAAGTGATAAAATTATTGATAACATAAAAAAAAGTACGAATCTTATTGCAATGGCAACTTCAAAAGGTGTTTTTTTTGAATTAGGAATCAACGGGAAAACAGTAGTTGTAAATGCCGAGTTAGCTGAAAAAAACAGTCTTTTTTTGCCATATAAAGCAAAAAGTAGTGCGACTTCTTTGGTGCAGGCTTCGGGGAAAATTAACAAGCACTTTTTATTCGATTTTCTAGGGGAGAAACAAAAGGATAATTTAAAAAAATTAACAACTTTATCGTTAGATAGTATTCGTAATAAATGGAATGGTGAGTTTGATCTGGATTTAGCCTCTTTTATTAATAAAAAAGACACCATAGTAACTTATGAATACGATGATGATTTTAATAAAGTAGCGAAAACAATCATTCAAGAAAATGTAATTCCTAAGGGGAGTTTTAGAATAGGAGGGGCTACTTTTTCGGAGTACTTATATTCTAAAGAGGCTATCAAAAATATAGAAACTGATAGTTTATTGGTTTTAAACCCCTTTTTTAAAACGTATGTTAGTAAGCAAAAAAACAGCTTATTTTTATATTCAACAAAAGATAAAATCGCTTCGAATTTTAAACAAGATGAAAAGCATAAGTTTTCGTTTTTTTTTAATGCAGAAAAATATTTTGAAACTGAAAAAGGAACTTATCGTACTGCTAATAAATATTTACTTCCTATAAAAACGATTAACGCTTTTGTTACAAGTACAAATAAAATGGTAGTAAAGATTAATTTTAAAGAATCTTTTCAAAGTTATATGTATCAATTGTTAAGAGAATCTAATACAAAGCAAAAGCAATAA
>KPHGJK_00585 hypothetical protein
ATGAAAAAGATTATTGCTACCCTATTATTTGTAAACAGTTTTGTTGTTTTACAAGCCCAAAAATTAGAAAACAAAATACCTAATAATGCAGATGTTGTTATTATGGCAAATGCAACTAATTTATTTGATTTAATAAGTGTTTCTGATGTAAATGAAAGCATTATGGGAAAAGAGATACTGAAAAATATCAATAGAAAAAGAGAAGAAAAAATTACTTCGGTAAGTAAAGCAGGGTTTGATACTGCATCTAATGCTTACTACTTTTTTCAGAAAAATGATAGTATTTCATATCATACTTTCTTAGTAGAATTAAACGACAAAGCACTGTTTGAATCTATGTTATCGGAAAGAGACCTTAAGAAGATTAAAAAAGAAAATGACTACAGTTATATTCAAGGTTATAGCGAATTAAGAATTTGGAATGATGATGTTCTTTTAATTATCAACGGAGATAAATCGCGTAGTTATTTAAAAAAACATAACGACCGTTTTGAAAAATTAAAAGAAGAAGGAGAATCTATATATTCGGTTAGAAAAAGGTTTGCACAATTGTGGACTAAAAAACATGCTTTTTCAATCTTAGAAAATTCAACATCTAACGGAATTGCTACTAATTCAAGTTTTCAAAAAGGAAAGAAAAAAGGTTCAGTTGCTACGCTTTGGGTTCGTAATTATGGAATGTTAATGTCTGATTTAATTGGTTCTTTTAGTAGAAATTTAAGTTCTTCAATGAATTATTTTATACCACAAGAAGGTAAAAATATTTATGGCGTAGAAGAGGTTACTGCAAACTTGTTTTTTAATGAAAATAATGCAAGTATTTTGTTAGATATGGCTGTGAGTGATGATATGTCGAAATCTTTTAAAAAGATTTATAACAAAAAAATGAGCAGTACTTTAATAAATAGTTTCGATCATAATAAAGCATTGGCTTTTTGGAGTGTTTCGATGGATACGGAAGAATTATTAAAGCAGTACCCAGAAATGATAAATAAAATGTACGGTGGTATTGTACCAAAGTTTAAAGAAGAAGTAGATGTTGCTGGAGATTTATTATCATTACTTGTAGATGAAGCGGCGATTGCTAAATTAGTTACTGGCGATGCGTTATTTGTTTTAAATGGATTTTCAGAAAAAGATGTTACTTACACGACTTACAAATATGATGCTGATTACAAACGTAAAGAAGTAACTAAAACTAAAAAAACAGTAGTGCCTGATTTCACTTTGATGATTGGCTCTGAAGAAAAAGAGTTGTTAAACAAAATCTTCAGATTAGGTCAAAAGCACAAAACAATAATAGCTTCTAATAATGTTTATGAGTTTATTAAAAAAAGTAAAGAACTTCCTTTTAATATATATGCAGTAATTAAAAATGATGTTTTATATATAACTACATCAAAAGTAAGAGCTATAAATATTGAAGCAGGCAGAGCAAATTATAAAGCAACAAAACATAGTAAATTAATAAAAAGAAACTCAAGTGTAGTTTATACAGATATTAATGCTTTAATTAAAAATATGCCAACAGAATGGTTTGGTAGAAATGAACGTAAAATGGCAAGTATCTCTAAAGAGAATGTTAAAGATATTAGTTTTAGAGTTTCAAAAGTAAAGGGAAATAAAATTTCGTCTGAATTACGATTAAATACGAAAGGTAAAGAAGAAAATACTTTAAAATTATTATTTAAGGTAATTAACGAAATAGCAAAATAG
>KPHGJK_00590 hypothetical protein
ATGCATAAAAAACGACTGTTGTTTTCGTTACTAATTTCCCTTTTTTTATTTACAAGTTGTTTTGAATTTGTAGAAGAAATATCTTTTAATAAAGACGGTTCAGGATCGGCTACCTTCACGATAAACTTAAGTAAGAGTAAAACTAAAATAGCATCAATAATGCTATTGGATAGTGTTAACGGTTATAAAGTGCCATCGAAGAATACTATTAGAAAGGAATTGAATAAAATTGTTGAGAAAATTAAAACCACCAAAGGAATTCATACTGTAAAAAACACGTTGAATTTTGAGGAATTTATTGTTACGATATCTTGTAATTTTGATACTGTGGATGCTCTTAACACTATTTTATCAACCTTTAGTTCTAAAAGAGATGCATTGGCAATAAAAAAGCACAAACATTTTAAATACGACAATATTAATAAAACATTTGTTCGTAGTCATCATTTTAATATTGGTAAAGCATTTCAGAAAGCAAAAATGAAAGATCGTAAAGTATTTGAAACAGCTAGTTATACAAGTGTTTATCGATTTGAATCAGCAGTAAAATCATGTACGAACCAGCAAGCAAAAATTGCCAAAAGTAAAAAAGCAGTGATGTTGCGAGTTAATGCGCAGGATATTATAACAAACAAACAAACAATCAAAAATAAAATACAACTTACTAATTAA
>KPHGJK_00595 hypothetical protein
ATGTGTGCGGTAACTTATTTGCCTTTAGGAGATGAGGGTTTTGTAGTTGTTTCGAGTAGATATGAAGGACGAAAACCAAAAAAAGCAGGATAA
>KPHGJK_00600 L-glutamate gamma-semialdehyde dehydrogenase
ATGGCAAGAGGATTTTTTAATGTTCCAAAAGCAGTAAACGAACCTGTAAAAGGGTATGCTCCTGGATCTCCAGAAAAAGAAGAATTATTAGCAACATACAAATCAATGTTTAACAGTAACGTTGATGTACCAATGCATATCAATGGTGAGGAAGTAAGGACTGGAAATACCAGAAATATTACACCACCACACGATCATAAACATGTAGTTGGTCAATACCACACCGCAGACAAATCTCACGTAGATGCTGCAATTTCTACAGCATTAGCTGCAAGAGAAGCATGGTCTAACGTTAGTTGGATGGAAAGAGCCTCTATTTTTTTAAAGGCTGCTGAATTATTAGCAGAGCCTTATAGAGCTAGAATGAATGCTGCAACAATGATTGCACAATCTAAAAACGTGTTTCAAGCAGAAATTGATGCTGCTTGTGAAATGATAGATTTCTTCCGTTTTAACGTAGAATATATGACTGATATTTTTAAAGATCAGCCAACATCTTCACCAGGCGTTTGGAACAGAGTTGAATACAGACCTTTAGAAGGTTTTATCTATGCAATTTCTCCATTTAACTTTACATCTATTGCTGCAAATTTACCTGCATCAGCTGCCTTAATGGGTAACGTTGTTGTTTGGAAACCATCAGATCACCAAGCATATTCTGCACAAGTAATTGTAGATTTATTTAAAGAAGCTGGTTTACCTGATGGTATAATTAACGTAGTGTACGGAGATCCTGTTATGATTTCTGATACTGTTTTAGCTTCTCCAGATTTCTCTGGATTACACTTTACAGGTTCTACACATGTTTTTAAAGAATTATGGAAACAAATTGGTAACAATATTCATACCTATAAAACATACCCAAGAATTGTTGGAGAAACTGGTGGAAAAGATTTCATTTGGGTTCACAACTCTTCTAATCCATTACAAGTTGCAACAGCAATGACAAGAGGTGCTTTTGAATACCAAGGTCAAAAATGTTCTGCTGCTTCACGTTCTTACATTCCTGCTTCACTTTGGCCAGAAGTTAAAAAACATTTAACGGCACAAGTAGGTGAGTTAAAAATGGGCTCTCCAGAAGACACGTCTAACTTTGTAAATGCAGTTATTCACGAAGGTTCTTTTGATAAAATTGCAAGTTATATAGATGCCGCTAAAGCAGATAAAGATGCAGAAATTATTATTGGTGGAAACCACGATAAATCTGTAGGTTACTTTATTGAGCCAACGGTAATTGTTACTACATCTCCTAAATACGCAACTATGCATACAGAGTTATTTGGCTCTGTTATGACAGTTTATGTTTACGAAGATGCTGAATGGGAAGCTTCATTAAAATTAGTTGATGAAACATCTGAATACGCATTAACAGGAGCTATATTTTCTAGAGATAGATACATTGTTGAAGAAGCATCTAAAGCATTAGAAAATGCTGCAGGAAACTTTTATATTAACGATAAACCTTCAGGAGCAGTTGTTGGTCAGCAACCATTTGGTGGCGCAAGAGCTTCTGGTACAAATGATAAAGCAGGTTCGGCACAAAACTTATTACGTTGGACATCTGTACGCTTGATTAAAGAGACTTTAGTAAGTCCTGAAGATTATAAATATCCTTTCTTAGGATAA
>KPHGJK_00605 Zinc protease
GTGGTTGCAGTAGAATTGATGGTTCACGTAGGTTCGGCAAGAGAAATTGAAGGAAGAACTGGTTTTGCTCATTTATTTGAACACTTATTATTTTTAGAATCTGAAAACCTTGGTAAAGGTGGATTAGATAAAATGAGTGCACGTATTGGTGGTTCTGGAGCTAACGGATCTACATCAAGAGATAGAACAAACTATTTACAAACCGTACCAAATGATGCCTTAGAAAAAATGATTTGGGCAGAAGCCGATAAATTAGGTTGGTTTATAAATACAGTGACAGAACCTGTTTTAGCAAAAGAAAAACAAGTAGTTAAAAACGAAAAAAGACAAGCTGTTGACAATCGTCCGTACGGATTTAATCAACAAATTATCGATCGTAACTTATATCCGAAAGATCATCCGTATAACTGGCAAGTAATTGGATCTTTAGAACATTTACAAAACGCAACTTTAAGCGATGTAAAAGCATTCTTTAAAAAATGGTATGTTCCTAACAACGCTACTTTAGTTTTATCTGGTGATTTTGATCCTGCGAAAGCAAAAGAATGGGTTCGTAAATATTTTGAAGAAATTCCAAGAGGTGAAGAAATTACTCCGTTAGTTAAAAAACCAGGTAAAGTTGATGAATCGAAATTTTTATATTTTGAAGATAATTTTGCACGATTACCAATGTTAACAATGGCTTGGCCAACAGTTGAGTTATACCATAAAGATTCGTACGCCTTAGATATATTAACAGAATATTTATCTCAAGGAAAAAAAGCACCTTTAAATAAAGTTTTAGTAGATGATTTAAAACTTACCGCAAATGCTGGTATGTGGAACTGGTCTTCTGAACTAGCTGGTCAAACTCAATTAGGTATTCGTGGATTTAATAATGTTGATTTAAATGAAATTAATAAAGGAGTTACTACCGCTTTTAACAAGTTTGAAAAAGAAGGTATTTCTGACAAAGACTTAAACAGAATTAAAGCCGGATTAGAAACTGATTTTTACAATAGCTTATCTAGCGTTTTAGGAAAAGGAACAAATTTAGCTTCTTATAATACCTATGCAGGTGACCCTGGTTTTATCAATAAAGAAATAGATTTAACCTTAAACGTTACCAAAGAAGACGTAATGCGCGTTTACAATACGTATATTAAAGGTAAAAACTTTATAGCAACTAGTTTTGTGCCAAAAGGAATGAAAAACCTTGCGTTAACAAATTCTGAAGAAGCAATTATAAAGGAAGAAAAAATTATTACTGGAGCCGAAGAAAAATTCGACCCAAAGATTGCTGCTCAATATGAAAAAACACCTTCTAAAATAGCAAGAGCTACAGAGCCTGTTTATGGAAAATCGCCTGTTTTAAGTGTACCAAATGTTTGGAATGATGAATTAGCAAACGGAATTAAAGTATTCGGAATTGAAAATAGCGAAGTTCCTTTAGTTCGTTTCAACTTAGTAATTGATGGTGGTCAGTTATTAGAGAAAATGGATAAGTTAGGCGTTGCAAACCTTACTGCTCGTTTAATGAACCGAGGAACAAAAAATAAAACAGTTGCACAATTAGAAGAAGCTATTCAAGAATTAGGAGCATCTATTAGAATATCTGCATCAAAAGAAAACATTACTATAAGCGGTACTACTTTAGCAAAAAACTATACCAATACAATAGTATTAGTTGAAGAAATGTTACTAGACCCACGTTGGGATGCAACAGAATTTGAATTGATTAAAAAATCGGTTGCTGGTAATTTACGTCAGCAAGAAGCGAGTCCGACTACCGTAACGCAAAACGTATATAACGAATTGATTTACGGAAAAGATAATATCAGATCTAAAAACACCTTAGGTACCATTGCCTCTGTAGATAAAATTACTTTAGATGATTTAAAATCATTTTATAATAATTACCTATCTCCTGCTGTTACTAAAATGCATATTGTTGGTGATATTAATCAAGAAAAAGCAGTAGCTTCTTTAAATAGTTTATCTACAAAATGGGCTTCAAAAGAAGTTACTATTCCAGTCTATAAAACTCCAGAAGCACCTAACAAACCAACGGTATATTTTTACGATATACCAAAAGCAAAACAATCGGTAATTAGTTTTGGTGCACCTGCATTGGCTGTTACAGATAAAGATTATTATCCGGCTACAGTAATGAACTACATCCTTGGTGGCGGCGGATTTGCCTCTCAATTAACACAAGAGTTAAGAGAAGGTAAAGGATATACTTATGGAATTGGCTCTCGTTTTACAGGATCTAAAGCTGTTGGAGCATTTACAATTTCGAGTAGAGTTAGAACTAACGTTACGTTGGAATCTGCGCAATTAGTTAAAAAAATAATTACAGAATATCCAACCAATTTTTCTGCTAAAGATTTAGCTACTACAAAAGGTTTTTTAATTAAGAGTAATGCTAGACGTTTTGAAACCATGGGTGCTAAATTAAACATGTTAGAGAACATTAGTACTTACAACTTAAGTGCTGACTATGTTAAAGACAGAGAGAAAATTGTAAATGAAATGACCATTGAAAAAGTACAAGCGTTATCAAAAAGATATGTAAATCCTAATAAAATGATTTGGTTGTTTGTAGGAGATGCAGAAACGCAATTAGACCGTTTAAATGATTTAGGTTTCGGCAAACCTGTTTTACTGAACAAAACCAAAGAAGAAATTAAACTTTAA
>KPHGJK_00610 Translation initiation factor IF-2
ATGGCTGAAGGCAACAAATTAAGACTCAATAAAGTATTAAGAGAATTAAACATTTCTTTAGATAGAGCTGTAGAACACTTAGCTAAAAGTGGTCATGAAATAGAAGCTCGTCCTACTACTAAAATTTCTGATAAGGAATATCAAATATTGTTTGATGGTTTTCAAACAGATAAATCTAAGAAAGTAGCCTCTAAAGAAGTAAGCGAAGAAAAGCGTAAAGAGAAGGAAGCTATTCGTCTACAAGTAGAAGAAGAGCAAGAGAAGAAGAGGGTAGAAGACGAAGCTAAAAAGCAAGAAGTTTTAAAAGCCAAAGCTAAAAAATTAGAGCTTAAAACAGTAGGTAAAATTGATGTGAAAACAGGTAAGGCTGTTGAAGAAAAGCCTGAAGCTGTTAAAGAAGCACCAAAGAAGGAAATAGAAGCATCAACTCCTAAAGAGGAAGTTTCTATTCAAGAACCTACAAAAGAAGCACCAAATCCAACAGAGAAGGTTGCGGAAAAGGAAGCTGAAACGCCTAAGGTTATAAAGGCGAAGCCAGCCAAAGCTAAATTTAAAATAGTTAAGGAAGCACCGAAGAAAGTTGAAGAAAAGCCAACTGAAAAGGTGGTAGAAGCTAAACAAGAAGAGGTGAAGGAAGAAAAACCTGTAGAAGTAACTGCTGAAAATGCAGAGAAACTTAAAACACAATATAAAAAACTTGATGGTCCAAGAATTACAGGTCAAAAAATTGACTTAAAACAATTCGAAAGACCAAAAAAGAAAAAACCAGATGCTAAATCTGACGCTGATAAAAAGAAGCGTAAAAGAATTAGTAAACCAGGAACAGCTAAACCAGGATCTACTGCAAGACCACCAGCAAGAGGTGGTGCAAGAGGCGGAGCAAATAGAGGTGGTGGTGTAGGCCGTCCAAGCGGTGGTAGAGGAAGACCAGGGCAAAGACCGGCAGCTGTTAAAAAAGAAGAACCAACAGAAGCAGAAGTACAAAAACAAGTACGTGAAACTTTAGAAAGACTTCAAGGTAAATCTAAAAGAGGAAAAGGAGCTAAATACCGTAGAAATAAAAGAGAAGCACACAGAGAACATACTGAAGCTGAATTAGAAGCTCAAGCATTAGATAGTAAAATATTAAAAGTAACAGAGTTTGTTACTGTTAGTGAAGTTGCTACGATGATGGATGTTCCTGTAACAAACATTATTTCTTCATGTATGATGTTAGGAATGATGGTAACAATGAATCAGCGTTTAGATGCTGAAACATTAGTTATTGTTGCTGAAGAATTTAACCATAAAGTAGAGTTTGTTGGTGCTGAGGTAGAGGAATCTATTGAAGAAGTTATAGACAAGCCGGAAGATTTAATAACTCGTGCACCAATTATTACGGTAATGGGTCACGTAGATCATGGTAAAACATCTTTATTAGATTACATCCGTAAAGCAAATGTAATTGAAGGTGAATCAGGAGGAATTACACAACATATTGGTGCATATTCTGTGAACGTTGGAGATCAACAAATAGCATTTTTAGATACACCAGGTCACGAGGCCTTTACAGCAATGCGTGCACGTGGAGCTCAAGTAACAGATTTAGTAATTATTGTAGCTGCAGCAGATGATGATGTAATGCCACAAACAAAAGAGGCTATTTCTCATGCTCAGGCAGCAGGTGTTCCAATTATTTTTGCAATCAACAAGATTGACAAACCAAATGCAAATCCAGATAATGTGAAAACGCAATTATCTCAGATGAATTTGTTAATTGAAGAATGGGGTGGAAACATTCAATCACAAGATATTTCAGCTAAAACAGGGGAAGGAATTCCTGAGTTATTAGAAAAAGTATTACTTGAAGCTGAAATTTTAGAATTAAAAGCAAATCCAGATAGAACTGCAACAGGAGCAGTTGTTGAAGCATTACTAGATAAAGGTAGAGGATATGTATCTACAATTTTAGTACAAACAGGTTCATTAAAAATTGGAGATTATATTTTAGCAGGTAAGCATAGTGGTAAAGTAAGAGCCATGTTTGATGATAAAGGAAACAAAGTTTTAGTTGCCGGACCATCTACACCTGTATCAATATTAGGATTAGACGGTGCACCACAAGCAGGTGATAAGTTTAATGTGTTTGAAGACGAACGTGAAGCAAAACAAATTGCAGCAAAACGTTCTCAATTACAAAGAGAGCAATCTGTAAGAACACAAAAAACATTAACATTAGCAGAAATTGGTCGTCGTATTGCGTTAGGAGATTTCAAAGAATTAAACATTATCTTAAAAGGAGATGTAGATGGTTCGGTAGAAGCCTTAACAGATTCATTCCAGAAACTATCTACTGAAGAAATTCAAGTAAATATTTTACATAAAGGAGTTGGAGCAATTACAGAATCTGATGTGTTACTAGCAACAGCTTCAGATGCCATTATCGTTGGGTTTAATGTACGTCCGCAAGGAAATGCACGTGTTGTAGCTGATAGAGAAGAAGTAGATATTAGAACATACTCTATTATTTATGATGCTATTAACGATCTTAAAGATGCCATGGAAGGAATGTTATCTCCTGATATGAAAGAAGAGATTCTTGGTAATGTTGAGATTAGAGAAGTTTATAAAATTTCGAAAGTTGGTAACATTGCAGGATGTATGGTAATGAGTGGTAAGATTACAAGAGATTCTAAAATCCGTATTATTAGAGATGGAATTGTTGTTCACGATGGATTATTAACTTCATTAAAACGTTTCAAAGACGATGTTAAAGAAGTTACCAAAGGATACGATTGTGGTCTTCAGATTAAAGGATACAATGATATTATTGAAGGAGATGTAATTGAAGCTTATACTGAAGTAGCAGTTAAGAAGAAATTAAAGTAA
>KPHGJK_00615 Transcription termination/antitermination protein NusA
ATGGAAAATATTGCGTTAATTGAATCATTTTCAGAGTTTAAAGATAATAAAAGTATAGACAGAGTAACATTAATGTCTATCTTAGAAGAAGTATTTCGTGCAGCATTAAAACGTAGGTTTGGATCTGATGAAAACTTTGATATAATTATTAACCCAGATAAAGGGGATTTAGAGATTTGGAGAAACCGTGTAGTAGTTGCAGATGGTTTTTCAGAGGATGATAATGAAGAGATAGAGCTTGAAGAAGCAAGAAGAATTGAGCCAGATTTCGAAATTGGTGAAGATGTATCAGAAGAAGTAAAGTTAATCGATTTAGGAAGACGTGCTATTTTAGCATTACGCCAAAACTTAATTTCTAAGATACACGAGCACGATAGTACAAACATCTTTAAGCAATTTAAAGAGTTAGAAGGTGAAATTTATAGTGCAGAAGTGCACCATATTCGACATAATGCAGTAATTTTGTTAGACGATGAAGGAAACGAAATCGTTTTGCCAAAAAGTGAGCAAATTCGTTCAGATTTCTTTAGAAAAGGAGATGCAGTTCGTGGAGTTATAAAAACGGTAGAATTAAGAGGTAATAAACCAGCTATTATTTTATCAAGAACTTCACCAGCTTTTTTAGTAAAGTTATTTGAACAAGAAATACCGGAAGTTTTTGACGGATTAATTACCATTGAAGGTGTTGCAAGAATACCTGGTGATAAAGCAAAAGTAGCGGTAGATTCTTATGATGATAGAATTGATCCTGTAGGAGCTTGTGTTGGTGTAAAAGGATCTCGTATTCACGGTATTGTTCGTGAATTAGGAAACGAAAATATCGATGTAATCAATTACACTAAAAATGAACCGTTATTTATAGCAAGAGCATTAAGCCCTGCAAAAGTAACATCTGTAGATATTAAACCTTACGAAGAAGAGAAAAATGGTAAAAAAGGACGTGTAAGCGTTTTATTAAAGCCAGAAGAAGTATCTAAAGCAATTGGTCGATCAGGAGTTAACATTCGTTTAGCAAGTGAATTAACAGGTTACGAAATAGATGTACAACGTGAAGGTTTAGAAGAAGAAGATGTTGAGTTAACAGAATTTTCTGATGAAATTGAAGCTTGGGTAATTGCAGAATTCAAGAAAATAGGTTTAGATACTGCAAAGAGTGTTCTTGAAAAAGACGTTTCTATGTTAGTGCAAAGAACCGATTTAGAAGAAGAAACAATTTTAGATGTTCAACGAGTTTTAAGAGAAGAATTCGAAGAATAA
>KPHGJK_00620 Ribosome maturation factor RimP
ATGAATCAAGAAAAAGTAAAAGAATTATTACAGGAAGCTTTACAAGAGAACGAGTCGTTATATTTAATCGATTTGCAATTTTTAGCGAACAGTAAAATAAAAGTGATTGTTGATGGTGATTCAGGAGTGCCTTTAAATGAATGCATGCGTATTAGTAGAAAAATAGAGCATAATTTAGATAGAGAAGAAGAAGATTTTTCTTTAGAGGTAACAACACCAGATATTGCACATCCGCTTACAGTAAAGCGTCAGTATAAAAAGAATATCAGCAGAATTCTAAAAGTTAAAACAGCAACTGAAGAATTTGAAGGAACGTTAACTGAAACAACAGATGATAATATTACGTTGTATTGGAAAGCGAGAGAGCCTAAGCCAATTGGTAAGGGAAAGCATACGGTAGAAAAAACAATGGTTTTATCGTATGAAGATATCAAAGAAGCAAAAGTGAAGATAATATTTTAA
>KPHGJK_00625 Universal stress protein E
ATGAAAAAAATATTAGTTCCTACGGATTTTTCAAAACCATCAGAATACGCTTCAAAACTAGCGGCAGCCATTGCAAAAAAACCAAATAGCGAAGTGCATTTACTCCACATGATCGAAATACCAACCGGTGTTGTTGACATGACTGGTTCTCGTTCTTTTAGCATTCCAGAAAGCATGTTATACATTAGAAAAGTACGTGACAAGCTACTTAGCTACAAACAACAGTTTTTCTCTGAAAACGACAATATTAAACATGCAATTCGTTTTCAAACTCCTTATAATGGCATACAGGATTATTCTAAAAAAATAAATGCTGATTTAATCATCATGGGATCAAAAGGGCATACCGAATTAGAGGAAATAATTATAGGATCTAATACCGAAAAAGTAGTAAGAAATTCCGAAATACCTGTCTTAGTAACCAAAAAAGATGGTAGTAACTTTTCTCCTAAAAATTTAATTTTCGCATCTAGTTTTAAACCCAACAAAAATCAGGTTTTCAATCGTTTTTTAGATTTTGCTAGTAATTTTGACAGTAAAATTCATCTTTTAAAAATTAACACCCCACAAAAATTCGAAAACACTAAAGAAACCAAACAAAAAATTGAAAATTTTATTACAAAATATAACCTAAAAAACTACTCTATAAATGTTTATAATGATTCCTCTATCGAAGAAGGTATTTTAAATTTTTCGAATGACATAAATGCCGACATCATTGCAATAGCAACCCACGGAAGAAGTGGTTTAGCTCATATTTTTAACGGAAGCATCACCAAAAATCTTTCTAAGACTTCAATAAAACCAATGCTTACTTTTAAAACACTTCGATAA
>KPHGJK_00630 DUF3089 domain-containing protein
ATGAGAAACATAAAGATTATAATAGGTATACTTTTTTTAGCAGTTCTTGGTAGTTGTAAATCAACATATAATACACAGGTTTTTAGCTCGGAAAACAGTCCTTCAAAACCAAATTATGAGTTAGAAAGTTCTTGGGCGGTTTTACCATCAAAATACCCTAAGAGTTTTAAAGAATACGCACCTGCAAAAAAAGACACTTTACAAGCAGATGTTTTTTATATCTACCCGACTTTAAATACCAGTAAAAAAGATAGCCGTTGGAACGTTGGTTTAAATGATAAAGAACAAAATGAGAAAGTACTAGATAAAGTAGTCTTGTATCAAACTTCTGCTTTCGCAACAGCTGGTAAAATATACGTGCCTTATTACCGACAAGCACATTACCGATCATTTAATCAAAAATATAAAGTAGGTGGCGATAAGGCATTAAATTTAGCGTATCAAGATGTAAAAAATGCTTTTGAAGTGTACCTGAAAAAGTATAATAAAAATCGTCCAATAATTATTGCAGGGCATAGCCAAGGTGCTAAGCATGCAATTCAGTTATTAAAAGATTTTTTTGATGAAAAACCACTACAAAAAAGGCTGATAGCAGCTTTTATTCCGGGAATGCGAGTTGTGGAAAATGAGTTTAAAACGATCAAACCAATGAATTCACCCAATCAGGTAGGGGGTTTTCTCTCTTGGAATACGTTTAAAAAGGGGCATTTTCCTGAAAACAAAAACTGGTACAAAGGCGGTGTTACTACAAATCCAATAACTTGGAACACGTCAATGACAACAGAGTTAGATCAGCATAAAGGGTTTTTGTATAGTAACGGGAAAATGTATTCTAAAGCACTAAAAATTGAAATTACAGATGGATTAGTATGGGCTACAAATCCGAAGTTTCCACTGCGATTTTTTATGTCATTTCTTAAAAATTACCATGCCGGTGATATCAATTTATTTTGGCTTGATATAAAAGAAAATAGCGAGCTGAGGGTAAGAAGCTGGCTAGAAAAAAACAGATAG
>KPHGJK_00635 hypothetical protein
ATGCACAAAAAACTAGCATCAGATTTAACCAGTATAGCACACAGTATTTTACAGATGAAAAATAAAGAAGATGTGTTTGAGTTAAAGCAGAAAGCATATGAGGTTTATGAAAAACTTTCGGTTTTAGCGTATGTAGAAGAGTATATTAATAATACTCCGAATCCTGCAAAAACAAAAGAAGCGTTATTACAAGATATTTTATTGGCTGAAGAAAATAAAAATAAAACAGTTGTTGTAGTTGAGGATAAAATTGTTCATCAATTAAAAGAAGAGCTTGATAATGTTGATGAAGAGCAGATAGTTGAAGTTGTAAAGGAGGAAGAAAAAGAAGCTGATGTTACTGTAATTGTAGATGAGCAGATTGATGAGGTAAGAGTAGGTATAGAAGAATTGGAAGAGATTACTGAACAACCTTTTGATGAAATAGAGAGTTTGTTATTTGAAGAAGATATCGTTGTAGAAGAGGTAGAAGAAAGAAAAAGCCCGACGCTTGAAGATGAGTTAGCGGGAACTATTTCGGTAGATGTTATGGCAGATTTATTTGAAAAGGCAGATTCAAAGAAATCATTAAACGAACATCTGCAAAACGCGATTCAAGTAGATTTAAATGATAGAATTGTCTTTGTAAAACACTTGTTCGATGGGAGTCAAGGTGATTTTAATAGAGTTGTATCTCAGTTAAATACATTTAAAACAGAAAAAGAAGCAAAGAAATTTATCAATAAAATGATCAAGCCCGATTATGATTGGTCAGACAAAGAAGTGTACGAAACCCGATTGTTTGAAATTATTGAAAGAAGATTTGCTTAA
>KPHGJK_00640 Thymidine kinase
ATGTTTCTTGAAAACACAGTAAATCATACAGAACAATTTGGTTGGATCGAAGTAATTTGCGGCTCAATGTTTTCGGGTAAAACCGAAGAATTAATTCGCAGACTTAAACGTGCGCAGTTTGCAAAGCAACGCGTAGAGATTTTTAAACCATCGGTAGATACTCGTTACGACGATGAAGAAGTGGTATCTCATAATGCAACCAGAATTAGATCAACACCTGTTCCTGCCTCTTCAAATATTCGGTTATTAGCGAATAATGTTGATGTTGTTGGAATTGATGAAGCGCAATTTTTCGATGACGAAATTGTAGCTGTTTGTAACGACCTCGCTAACAGAGGAGTTCGTGTAATTGTTGCTGGTTTAGATATGGATTTTAAAGGGAATCCCTTTGGACCAATGCCCGCATTAATGGCTACTGCAGAATATGTAACCAAAGTACACGCAGTTTGTACTCATACTGGAAACTTAGCACATTATAGTTATAGAAAAGCACTAAACGACGATTTAGTTTTACTAGGTGAAACGCAAGAATACGAACCTTTAAGTAGGGCTGCTTATTACAAAGCGATGCAAGCGCAAAACAAAAAGAAAGAAAACTTACCCAATGAATAA
>KPHGJK_00645 Alanine racemase
ATGAATAACAACGTTACTGTTTTAGAAATTGATGCGAAATCTGTAGCACATAATTTTGCTTATTTTAAGCAAAAATTAAACCCTAACACTAAAATTTTAGCAGTTGTAAAAGCTTTTGGTTATGGTAGTGAAGCCACAGAAATAGCAAAACTACTTCAAAATAAGGTAGATTATTTTGCGGTTGCTTATTCAAACGAAGGAATTATTTTGCGTGAAGCAGGTATTAAAACACCTATTTTAGTTTTGCATCCGCAAATTCAAAACTTAAAGGATATTGTAAAACATCGATTAGAACCCAATTTATATAACTTTAAAATATTTGATGCTTTTTTACAATTAGCTGACGAAACTATTTTAATGAATTACCCTGTGCACATTAAATTTAATACAGGTTTAAATAGGTTAGGTTTTTGGCATACCGATGTTCCTAATATTATTACGGCTGTTAAAAAATCTAATAACATAAAAGTTGAATCTATTTTTTCTCATTTAGCTGCCAGTGAAGATCCTAATGAACAAGAATTTACAATTGGTCAAATAAATAACTTTGCTTATATCGTAAAACAATTTTATGAGCATTTAGGCTACAAGCCTATGATTCATATTCTAAATACTTCGGGTGTTATAAATTATCCGCAAGCTCAGTTCGATATGGTTCGTTTAGGTATTGGTTTATACGGCTTTGGAAACAACCAACAAGAAACTGCTCAACTAAAAAACACGCACACTTTAAAATCAATCATCTCACAAATACATATAATTCAACCAGGTGAAACTGTTGGATATAACAGAGCATTTGTTGCTAGTAAACCAACACGAAGTGCTACCATTCCTATTGGGCATGCAGATGGTATTTCACGAAAACTAGGAAATAAAGAAGGCTTTGTATTTATCAATAATCAACCAGCTCCTATCATTGGAAATGTTTGTATGGATATGATTATGGTTGATGTAACAAAAATTGAATGTAAAGAAGGTGATGAAGTTATTATTTTCAACCATCAACAACACATCGAATACATTGCTCACAAGTGCGAAACCATCCCGTATGAAATACTTACAGCAATATCACAACGCGTAAAAAGATTGGTAAAGCGCTAA
>KPHGJK_00650 Large-conductance mechanosensitive channel
ATGGGAATGCTTAAAGAATTTAAAGAGTTTGCAATGAAGGGTAACTTAGTCGACATTGCTGTTGGTTTTGTTATGGGTGCAGCTTTTAAACAAGTAGTTACTTCTTTTACGGGTGGAATTGTATCGCCTTTAATTGGTTTACTATTCAATGCCGATTTTAAAGATTTAAAATACATAGCAAAACAAGGGATAGCTGATGAAACTGGAAAAATAACAGGTGAAGTTGCTATTCTTTATGGTGAATTTTTAACCAATATTATCGATTTTATTATTGTTGCTTTTGTAATGTTTATGGTTGTAAAAGCTATAAACGCAATGAAGAAAAAAGAAGAACCAGCTCCTGAAGCTCCAAAAGGACCAAGTCAAGAAGATTTGTTAGGAGAAATTAGAGATTTACTTAAAAATAAATAA
>KPHGJK_00655 Peroxidase
ATGCCATTAGTAACACCATTATCTGCAGAGCATGATAAAGAAACCAAAGAATTAGCTGAATTTTTTAACGAAACACTTGGGTTTTGTCCGAATTCGGTTTTAACAATGCAACGAAGACCTGCCATTTCAAAAGCTTTTATCAATTTAAATAAAGCAGTGATGGCAAATGAGGGAAAAGTAACATCAGCCTTAAAAAGAATGATAGCTTGGGTTTCGAGTAATGCTACTGGTTGTAGATATTGCCAAGCACATGCGATTAGAGCTGCGGAGCGTTACGGAGCAGAACAAGAGCAATTAGATAATATTTGGGAGTACAAAACACATGCTGCTTTTTCGGATGCTGAGCGTGCTGCGCTAGATTTTTCATTAGCTGCTTCTATGGTTCCGAATATGGTTGATGATAAGATAAAAACCGAATTATATAAGTATTGGGATGAAGGGGAAATTGTAGAAATGTTAGGGGTAATTTCTTTATTCGGATATTTAAATAGATGGAACGATTCTATGGGAACTTCTATTGAAGATGGTGCTGTAGAAAGCGGAGATCAATATTTAGGAAAACATGGTTGGGAAAAAGGAAAGCATATTTAA
>KPHGJK_00660 Osmotically inducible protein OsmC
ATGGCATCGCACACAGTTACAACAGTTTGGAAAGAAAACATGCAATTTGAAACCGACAACCCTAGTGGTCACAAAACATTTATAGATGTAGGTGAAGAAAATGGTGGTAAAGGAGATGGATTACGACCTAAAGCGATGATGTTATCTGCCTTAGCAGGATGCTCGGGTGTTGATGTTATTCCGCTATTAGAAAAAATGCGCGTTGCTGTTGATGATTTTAAAATAGAAATTACAGGTAAATTAACCGAAGAACATCCTAAATATTACGATAAAGTATTTGTTGATTATCATTTTTATGGAACCGATTTAAACGAAGATAAAATTAACAAAGCAGTAAAATTATCAGTTGATAAATATTGTGGTGTTATGGAAATGTTTAGAAAATTTGCTGAAGTAAAAACAACCAATCATTTTCATAATAAATAA
>KPHGJK_00665 Single-stranded-DNA-specific exonuclease RecJ
ATGCGTTGGACTTTAAAACAGGAACCCGATTCTAAAAAAGTAAAGCAATTAGCTGAAGAATTATCAATAGAAAAAACTTTGGCTAAAATTTTGGTGCAACGTAATATTGATACTTTTGATAAAGCAAAACAATTTTTCCGACCTTCATTAAACGATTTACACGATCCGTTTTTAATGAAAGATATGGAAATAGCGGTTGAACGAATTGAAAAAGCAATTGCCAACAACGAGAATATTTTAGTTTTTGGCGATTATGATGTTGACGGAACTACTGCCGTTTCTTTAATGTCGTCTTATTTAAAAACAATTCACCCAAATATTGCCACTTATATTCCCGATAGATACGCCGAAGGTTACGGAGTTTCTTATATGGGAATTGACTTTGCAGAAGACAATGGTTTTTCTTTAATTATTGCTTTAGATTGCGGTATAAAAGCCATCGATAAGGTTGCTTACGCATCACAAAAAAACATCGATTTTATTATTTGTGATCACCATAAACCAGGAGCAGAAATACCAAAAGCTATTGCTATTTTAAATCCGAAGCAAATAGATTGTTCGTATCCGTATGATGAATTATGTGGTTGTGGTGTTGGTTTTAAATTAATTCAAGCACTAGCATCTAAAAGAAATCAGACTATTGATGATTTGGTCGGTTATTTAGATTTGGTAGCCACTGCAATTGCCGCAGATATCGTTCCGATGACAGGCGAAAACAGAACGTTAGCTTATTGGGGTTTACAGGTAATTAATTCGCAGCCAAGAAACGGAATTAAAGCAATTATTCATCAATTAGACAAAAAGGTCTTAACTATAACCGATGTTGTTTTTATTATCGCTCCGCGGATAAATGCTGCAGGAAGAATGAAACACGGTAATCATGCCGTTGAACTCTTAACAGAAATGGATTTTGAAGCTGCGGTTGATTTTGCTGCATCCATAGAAAAATATAATTCAGACAGAAAAGAACTCGATAAAAAAATTACGCAAGAAGCCTTGCTTCAAATTGAAGAAAATGAAGAAACTGAAAAATTTACTTCTGTTGTTTTTAATAAAAACTGGCACAAAGGTGTAATCGGAATTGTAGCTTCTCGTTTAATAGAAACTTATTACAGACCTACATTAGTTTTTACTAAAAGTGGTGATAAGTTAGCTGCTTCTGCACGATCAGTAAAAGGGTTTGATGTGTATAATGCCCTAGAACAATGTACTGAGTTTATTGAGCAATTTGGTGGCCATAAATATGCCGCAGGCTTAACTTTACTGCCTGAACAATATGAAGGTTTTAAAAATAAATTTGAAGAAGTAGTTGCAACAACTATCGATAAAAATTTATTGATTCCAGAAATTAGTATCGATGCTGAATTAGATTTGTCTGAAATTTCTCCAAAATTTTATAGAATATTACAGCAAATGGCACCTTTTGATCCGTTAAATATGAAACCTACTTTTTCTACCTCATCGGTTAGAGATAATGGTTACGGAAAACAGGTTGGAGCTGATAAAACACACTTAAAGCTAAATGTTATTTACGGTTCAGATAAAAGAACATACAATGCTATTGGTTTTAATTTAGGTAAAAAACTATCTTCTGTTCAAAATGAATTCGATATTGTGTATGCGCTAGATGAGAATACTTGGAACGGTAATACTACAATTCAATTAATGCTAAAAGATTTAAAATAA
>KPHGJK_00670 hypothetical protein
ATGGAAGAAATTATTAAAATTTACGACAATAAAATTGGCATTTCGTTTTACTGGAAAGACAAAAGTGCACATTTAATCCAATTAATATTTTGCGATACAGGCTTTCATTTAACCGTAAATGAAATTGAAGTTTTTTTAGAAAAAGTACTCGACTCAAAAAATCAAAAAAACTGTGCTACTTGTGTAAAAGGAGAAAATTGTAAATCTATCTTATTACAAACTCCCTCCGAAAAAGTAAGCATGGCTGTTTCACAAGTTGAACTTGCTCAAATAGATGACTTACTTAAAGGAACTTTATTTCAAATGCGCATGAACAACTATTTAGATGATTTATGTAAAAATTAA
>KPHGJK_00675 Endonuclease/exonuclease/phosphatase family protein
ATGATTAAAAGAATAATATGTATCGTTATTGTCTTTATAGCCTCGTTTTCTTATGCGCAACAAACAAGTAAAGCATATAAAATAAGAACGATTGGTTTTTATAACCTAGAGAACCTTTTTGACACTGTTGATGATGTTGAAAAGAATGATGAAGCCAGCCCTATGATGGAAATTAAAGGTGATAGAGAAAAAGTATATCGCGATAAATTAGATAAATTATCAGATGTTATTTCACAAATGGGTTCCGAAAAAACCAAAACGAGTCCGGCTATTATAGGTGTTGCTGAGGTTGAGAATAAAAAAGTACTAGAAGATTTAATTGATACGGATAAATTAAAAAGCAAAGATTACGGAATTGTTCATTTCGATTCTCCTGATAAACGAGGTATTGATGTTGCTTTATTGTATCAAAAAAAATATTTTAAACCAATTCATTTCGAAGTGTTTAATCCGAATATTTATAAGGAAAATAAAAAGGTTTATACGCGAGATATATTATGGGTTTCTGGTTATTTAGACGATGAATTAATTCATGTGCTTGTAAACCATTGGCCATCACGAAGAGGAGGAGAAAAAAAGAGTAGACCATTACGAGAAAAAGCAGCTTATAAAGTAACTCAGATTATTAAAAGTATCAAAGAAAACGATCCGAACCCGAAAATATTAATTCTTGGTGATTTTAATGACGACCCAATAAACTCTAGTTTTAAAACGGTTTTAAAAACAAAGTCGAAAAAGAAAAATGTTACAAAAGACGCTCTTTACAATCCATATGAAAATATGTTTCGCCGCGGATTTAATACTTTAATGTATCGAGATAATATCAATTTATTTGATCAAATTGTAATAACTTCATCGCTGTTAGATAAAGGAAAAAAAGAGTATTCTTCTTTTAAAATGTTTAAAGCTGCAATTTTTAATAAACAGTTTTTAACCGAAAAAAAAGGACGTTATAAAGGATATCCTTTTAGAAGTTTTTCGTACGGAAAATATACTGGCGGTTACAGTGATCATTATCCTGTTTACATGTATTTGATAAAAGAAAATTAA
>KPHGJK_00680 DUF1624 domain-containing protein
GTGAATAAGAGATTATTATCGATAGATATCCTAAGAGGATTGACTATATTTTTTATGATTATAGTGAACACTCCTGGATCATGGAGCTATGTATATCCGCCTTTATTACATGCTAAATGGAACGGCTGTACCCCTGCTGATCTTGTTTTCCCTTCCTTTCTTTTTGTTATAGGTATGTCTTTATTTATATCTTTTAAAAAGATGTTTAAATTACCCACTGCAATAGTTGTGAAGAAAATAACTAAAAGAGCTTTCTTAATCTTTTTAATCGGGCTACTTCTTAATTGGTTTCCTTTTTACAACACACCTTTTACTGAATTAAGATATTTTGGTGTACTACAAAGAATAGCATTGGCTTTCTTTTTTGCAGGATTACTTATCATTTTACTAAAACGAATAAATACCATTTTACTTGCTAGTATTTCTTTACTGTTAGTTCATTGGGGAATATTATTCTTTTTTGGCGAAGCAGATAACTATTTAACTTTAAAAGGCAACATTGGTGGATACTTAGATATTGCAATTTTTGGTGAAGCGCATCTTTACAAAGGGTATGGATTAGCTTTTGATCCTGAAGGATTGTTAGGAACATTATCTAGTATTTCACAAATTCTTCTTGGCTATTTCATAACATCACTTGCTTTATCTAAAGAAAGAAACCCTTTACAAAAGATGAAATACTTGTTATTAATTGCATCAGTAATGTTAATCTTAGCACTTATGTGGGATAATTATTATCCTATCAACAAATCACTTTGGACAGGTTCTTATGTTTTATTCACTTCAAGTATTTTACTTTTTCTATGGACTATATTGATGTATATTATCGATTATAAAAAAATTACTAGTTGGACATTCACTTTTAATGTTTTCGGCATAAATCCTCTAATAAGTTATATCTTATCAATCCTTTTTATAAAAATATTTGCGAGCGTTATATTATTTAAAAATACGAACCTTTATGCTTACTTATATAATGCTGTTTTTCAACCAATTTTTGGCAACAAGTTAGGTAGTTTACTTTTTGCTTTTGCATTTACATTTTTCATCTGGTTATTTGCTTATTGGTTATTTAAGAAAAATAAAATAATTAAAATATAA
>KPHGJK_00685 TonB-dependent receptor
ATGAAAAAGCTCACAATAACAATGTTATTGATGCTTTGTAGTTTATTTACTATAAATGCTCAAAACGCTGTAAAAGGAATCGTAATTAATAGTGATTCTGAAGAACCATTAAAAAATGTTTTAGTAAGTGTAAAAGGGATTAACATTCAAAAATCAACGAATATTAATGGTTCTTTTCTACTAAAAAACTTACCCGAAGGGAAACATGTAATAACAATTTCTTTAAAAGGGTTTGAAACTCAAAATTTTCCTGTTACGGTACCTGGATTCATCATAGATTTAGGCACCATTTTAATCTACGAAACTATTTCTGAATATCAAGATTTAAGTATTATTACGCTTACTGATGATGAATTAAATGATGAATCTAACAGTGCCGATAATATTTCTGGATTACTACAATCATCGAAAGACACTTATTTACGTGCGGCTGCTTTTGAGTGGAGTTCCTCCTTTTACAGAATTAAAGGTTTGGATTCTGATAACGGAAAAATATTAATTAACGGAATTGAAATGAACAAGCTTTACAACGGTCGCCCACAATGGAGTAATTGGGGTGGTTTAAATGATGCTTTAAGAAATCAAGAGTTTAGTAATGGCTTAGCTCCCTCTAGCTTTACTTTTGGAGGAGTTTTAGGAGCTACAAATATGAATACACGCGCTTCTGAATATCAAAAAGGAGCAAGAGTATCCTATGCTTCATCTAACAGAAGTTACTCTCACCGTTTAATGGCAATGTATGCTACAGGACTCATAAAAAACGGATGGGCGTTCACAGGTTCTGTAAGTAAAAGGTATGCCGATGAAGGTTTTACCGAGGGATCTTCTTATGATGCATTCTCGATGTTTCTCTCTATAGAAAAACAACTTAACGAAAAACACAGTTTAAATATTACCGCTATTAAAGCCGAAAACAACAGAGGGAAATCTGCCGCTAATACGCAAGAGGTTTATGATATTAAAGGGATTAAATACAACCCTTATTGGGGATATCAAAATGGAAAAATCAGAAATTCTCGCATAAAAAGAGTTGACGAACCCATAATTATGTTAAATCATTATTGGAATATAAATGATAAAACCACATTAAATACGGGTATTGCTTATCAGTTTGGTGAAATAGGTAATAGTAGAATAGATTTTAATGGCGGTAACGATCCTAACCCAACTTATTACAGAAAATTGCCTAATTTTTTTCTAAACGACTCCTATGGTCCAGATTATGAAAATGCGTATAAAGCCTTAACCAATTTTAAAAACGACGGGCAATTGAATTGGCTTGATTTATATATAGCCAATGAAAATAGGGATGACAATGGTTTGTTTGTTTTATACGAAGATCGTAATGACGATAAGCAAATAAGTATGAACACTATTTTAAATTCTCAGTTAACCGAAAACATTACTTTAAGTGGTAATTTAGAGTATAAAACATTGGCTTCAGAAAATTTTGCTAGTGTAATAGATTTATTGGGCGCTACTGGTTACTTAGATATTAATAAGTTTGGTAATCCGCTTGAGGATGATTTTCAAAACGATTTATTAAACCCTAATAGGATCGCAAAAAAAGGAGACCGATTTAAATATAATTACAAGCTAACATCGAGTGTTTACGGTGGTTTTGCACAATTATTATTTAAGTATAATAAAATAGATTACCATATTAGTACTTCTGTAAATAACACCACACACCAAAGAGAAGGTTTCTATAAAAACGGAATTTTCCCTGGTGATGACTCTAATTCTGAAATACCTAATTCTTTTGGGAAATCTAAAAAATTATCATTTTTAGGTTATGGTGTTAAAGGAGGACTAACCTATAAAGTTACCGGTCGGCATTTAATCGATTTTAACGCAGGCTATATTAGCAAAGCACCTTTTATTCGTAATTCTTTTGCCAACTCAAGGTCTAATAACTTAACAGTTGCTGATGTAAGTACTTTATTGAATGAAAAACTGATGTCTTTTGATGCTAGCTATATTTTAAGAACACCTTTTGTAATGGCGAAATTATCAGGTTATTTCACAAAAATACAAGATGCTACAGATATTGCTTTTTATTTTACAGGTGCTGATAATCTTTTTATTCAAGAAATTGTAACTGGAATCGATAAAAAACACTTCGGTGCAGAATTAGGTATCGAAGCACAAGTATTATCAACATTTAAATTAAAAGCTGCGGCTAACATCGGGCAATATACGTATGATAATAATCCGAATATATCCTTGGCTTCAGAAATTAGTACCGAATCTAAAAATGCTGGTTTTGATGAAAGAGGAATAAAAGATTACGGCACAGCAAATCTTAAAAATTATAAAATAGCTTCAGGATGCACAAACAGCCTATTCTTTTGGTTTTGA
>KPHGJK_00690 LTD domain-containing protein
ATGAAAACAAAAAATATATTTAAATTCGGAACAATACTTTTTATCCTCTTCTCTTTTTCTGCTTGTGTAGAGGATGGCGATTTTACGATTCCTACTTTAGGAGACGATAAAGAATATGCAACTATAAAACCGTTAACAGAAATTGCTGATTTATACCAAGGCAGCTTAGTTGATTTTGAAGAAGACATTACAACCTTCGGATATGTGGTTTCTAATGATAAAGAAGGTAACTTTTATAAAAGTATTATTATTCAGGACTCGCCAGAAAATCCATCTATAGGGTTTGAAGTTTTAATAGACGATTTTAACTTAAACGAAAGATATATTGTCGGTAGAAAAATTTTTATCAAATTAAAAGGTTTGTTTTTAAATAGAAAGAACGGAGCGTATCAAATCGGCGTTGAAAACACTTTTAGAAACGGTGTTACGCAAATTAGTCCGAATGATTATGTTTATTTTATTGATAGAGCTTCTGAAATCGCAACTATAATTCCCACCGAATTAGAAACAACTGAATTAACAGACGCACATATTAATACCTTAATAAAAATTAACAACCTACAATCAGAAACACAAGGATTAACCTATGCAAATTCTTCTAATACCGATTCTGTAGATAGAATTTTTACTAGCTGTGATTCTTTCGAAACAATAACGTTAACAACAAGTGGTTTTGCTGATTTTAAAGCGTTACCTATTCCTGATAAAAAAGGGAGCATAACTGCTATTTTAAATAAATTCGAAAATGATTATCAACTATTTATTAGAGGTATAAATGATGTTGATTTAACCGAAGAATATGGTTGTTATCAAAACCCAACAGAAACACTTTTAGCTGATATTAAAGGATTGTTTACAGGAACTGAAACTACGATTACTCAAAATTCAAAAATAAAAGTAATTGTTACTTCCGATCTCTCTAAAGGAAACATTTCTAATCAAAATGCTTTTGTTCAAGACAATTCGGCCGGCATATCATTAAACTTTAGCGACACACATAATTTAAACTTAGGTGATGAAATAGAAATTGCTATAGGCGGATTAAAACTAAATGAAAACAACGGATTACTACAATTAAACTTAGCTACTTCAAATATAATAAGCGCAACAACTGTCACCTTACCTACACCAGAAATAATTTCTATTTCACAAGCATTATCGGGAAACTTTGAAAGTAAATTAGTACAAATTGAAAACGTTCAATTTAAAAACATCACGAAAACATATGCTGGTGTAAATACGTTAACCTCTGACTGCCTTAATGAACTAAAAATGCTTTCCGTTATATCAAATGCTACATTTGCAAACAATCAAGTAAGTGATAAAAAAGGAACCATTACAGGTGTTCTGACAGAGGCAAACGGAGTATATTTATATATTAGAGATGAAACCGATGTAAACTTTACTGAAACCTATGCTTGTACTCCTACCGGTGGAAGCGGTAATAATTTGTTTTTCTCTGAATATGCTGAAGGTTCTAGTAACAATAAATACTTAGAAATTTACAATCCTACTACGCAAGAAATAGACTTAACAAACTACGCTTTAGCTAGTGTATCAAATGAACCTACTACTATTGGCGAACACGAACATTGGAATAAATTTCCTGAAAATGCAAAAATACCAGCAGGCGAAGTATATGTTGTTTCGCACACCTCTGCAAATTCAACAATTTTAGCAAGGGCAAATCATTCTTTCGGGACTTTAAGTAATGGTGATGATGGTTTTGCTTTAGTATACGGAACAGAAACTAATTTTACAATACTAGATTGGTTAGGCGATTGGAATGGTGATCCCGGAACTGGGTGGGATGTTGCTGGAATTACCGAAGCAACTAAAGACCATACATTAGTAAGAAAATTAGCAATTACAAAAGGAAATATAGATTGGACAGTGAGTGCAGGAACAAATACTTCTAATACTGAATGGATCGTGAAAAGTATAGATGATTTTTCATCCATAGGAAATAGATAA
>KPHGJK_00695 Metallophos-2 domain-containing protein
ATGTCATCAAATAAAAGAATTACGCGCGCTTTTAATCAAGCTAAAAAATTACCTTTAAATAAAGAATCTAAATATATATTGTTTTCAGATTGCCATAGAGGTGATAATAGTTTTGCTGATGATTTTTCCCACAATCGAAAAGTATTTCATCATGCTTTGTCGCAATATTTACAAAAAAAATTTACTTATATCGAATTAGGTGATGGCGATGAATTATGGGAAAATAAGTTTGTTAATATTTTTAATGCAAACAAAGATGTATATCTACTTTTAAAAGAATTTCATGACAAAAATCGATTGCATTTAATATGGGGAAATCATGATATGGATTATCGGAATCCGAAAAAAGTAAGCAAAAATTTAAACTATTATTATGATGTTACTGACAGCAAAGAAAAAGAGTTGATGATAAACATCTCTTTTTCTGAAGCAATTAAATTAGAACAAGAAAACGGACAATCGATTTTTCTTTTACATGGCCATCAAGCAGATTGGTTTAATTACACTTTTTGGAAGTTAAGTAGGTTTTTAGTACAAATTTTATGGCGCCCATTACAATTAATTGGTATCGATGATCCAACAAGTCCCGCTCAAAACTTTAAAGAACTTATAAAAGTAGAAAGTCGTCTTGAAAAATGGATTAAAAACAACAACAATCAAATGATAATCACCGGTCATACCCATCGACCTCGTTTTCCTTCTCAAAACGAAGTACCACATTTTAATGATGGTAGCTGCGTACATCCACGATGCATAACTGGTCTTGAAATAGAAAATAATGAGGTTACATTAATTAAGTGGCATGTGGTTACAAAAGAAAATGGTACAATGCAGATTATAAGAACTCTTTTAGAAGGCCCTCACCAATATCTCATTACATTTAAGTTTAAATAA
>KPHGJK_00700 Phosphate-selective porin O and P
ATGAATTTTAAAACAGCACTTACAATCGTAAGTATGTTTGTGTTATCATACACACATGCACAACAAACAAACGCTCCTAAATTCGGAAAAGGATTATTTAATTTGGTAGGAAAAGACAGTACTTGGACTATGAATATTGGTGCAAGAATGCAATTTCTTGGAACCCATAAATGGGATTCTAATAGCGACGGATTATCTAATCCCGAAACATCATTTTTAGTAAGAAGAGCGCGTTTAAAATTTAGTGGATTCGCTTATTCTCCGAAGTTAAAATATAAATTAGAGCTAGGGCTTTCTAATAGAGATATTAGTGGTGCATCAGAATTTACGAGCAATGCTCCTAGATATATTTTAGATGCTGTTTTAAAATGGAATTTCCATGAAAACTTCGAGTTATGGGTAGGACAAACTAAACTACCTGGAAACAGAGAACGTGTAATTTCTTCAGGAAATCTTCAAATGGTAGACAGATCTTTATTAAATAGCAGGTTTAATATCGACAGAGATATGGGGCTACAATTAAGACATCATTTTAATATATCTGATAAATTTATTGTTCGTGAAGCTTTATCAATAGCACAAGGAGAAGGTAGAAATGTAACTACTGGGAATCTTGGTGGACATGAATACACAGCCCGAATAGAATTTTTACCTTTTGGTAACTTTACAAGTAAAGGTGATTATATGGGAAGTGACTTAAAAAAGGAACAGGCACCAAAATTAGCCATTGGTAGTAGTTATGATTTTAACAACAACGCTGTTAAAATCAGAAGTAACCAAGGATCGTATATGAAAAATGATACTGGCTTTTATCAAACAAATATTTCTACCTTTTTTGTAGATGCAATGTTTAAATACAAAGGTTTTTCTTTCATGGGTGAATATGCCTATAGAGATGCTAAAGATCCAATCGCAAAAAATTCTGATGGAACTTTAACAGGTGATGTTGTACATGTTGGTAATGGTTTAAATTTACAAACGGGTTACTTATTAGGTAAAAACTGGGAAGTTTCTGGACGTTATACTAATATAAACTTAGATGAAGATATTACGGGTAAAGGAACGGAAAATCAATATACTTTAGGTTTGTCAAAATATATTGTTGGTCATAAATTAAAAGTACAAACCGATGTAAGTTACTTAAGCTTAACTGGTGGGACTAATGAGTTAATGTATCGCTTACAAGTAGATATTCATTTTTAA
>KPHGJK_00705 Phosphate transporter
ATGGGAGATCCATATATTTTAATGCTTGTTGCCTTAGCTATTTTAGCTGTTGTCGACTTAATTGTAGGAGTTAGTAACGATGCTGTTAATTTTTTAAATTCAGCAATTGGCTCTAAAGCTATAAAAGTTAGAAACATAATGATAATTGCCAGTGTAGGGGTGTTCTTTGGAGCCATTACCTCTAGTGGAATGATGGAAGTTGCACGTAAGGGTATTTTTAACCCAAACATGTTTATGTTTCAAGACATCATGTTTATTTTCATGGCGGTAATGATTACTGATATTTTATTATTAGATATCTTTAATTCATTAGGTATGCCTACCTCTACAACAGTATCAATTGTATTTGAATTGTTAGGAGCAGCTGTATGTATCTCTTTAATTAAGATTTCTTCTAGTGATACACAATCAATTTCAGATATCTGGAATTATATCAATCATAAAAAAGCAGTTCAAATTATAAACGGAATACTACTCTCTGTAGTAGTAGCCTTTTCTGTAGGGGCAATTGTTCAATTTATCTCTAGGTTAATATACTCTTTCAATTTCGAAAAAAGAGCAAACTATATTAGTGCTTTGTTTGGTGGTTTTGCAATTACTGCAATTACTTATTTCATTATTATAAAGGGAATGAAAGGAACTCCTTTTTATAAAGACATAAAACATTTAATTGAAGGAAATACCTTATTAATTATCACAGGAAGTTTTATCGCTTGGAGTTTAATTTCTCAAGTTTTAATTAGTGTGTTTAAAATTAATATTTTAAAGTTGATTATAGGTATTGGTACATTTTCTTTAGCAATGGCCTTCTCTGGTAACGATTTAGTAAATTTTGTTGGAGTACCAATTGCAGCATGGAATTCGTACCAAGCATGGGAAGTATCAGGGGTTTCTGCGGATGCCTTTTCAATGGGTATTTTAGCTAAAAAAGTACCATCTAATGTATGGTTATTATTAATTGCTGGTGCCATTATGGTAGTTACATTATGGACTTCTAGTAAAGCACAAAATGTAATTAAAACAGGTATTGATTTATCTAGACAAGGAGAAGGTCATGAAAAATTTAAACCAAATCCTTTATCAAGAATAGTAGTAAGAGCTGCTATGGGTATTAATATTGGTATTTCTAAAATATTCCCAGCTAAAACATTAGCTTTCGTTGATGCTAAATTTCAGAGACCTGTAATTGAATTACCTAAAGATAAAACTTATGAAATGCCAGCTTTCGATTTAGTAAGAGCTGCTGTTAACTTAATTGTTGCGGGTATTTTAATATCTATTGCAACATCTATGAAATTACCATTATCTACAACCTACGTAACATTTATGGTTGCAATGGGTACTTCTTTAGCCGATAGAGCTTGGGGACGTGAAAGCGCTGTTTATAGAGTTGCTGGTGTAATTAATGTTATTGGAGGATGGTTTTTAACTGCTTTAACTGCATTTTTAGCAGCAGCAGTGGTTGCCTACTTAATTAGCTTTAACATGGTTATGATTCCTGTTTTATTATTAGTAGTAGCACTTTTAATAGGAAGAAATACATTAATCCACAGAAAAAAATCGAAAGAAGTTAAAAAGCAAATGCATTTCGAAAGAGCTGAATTAATTACTATTAATGGAGTAATTGAAGAAAGTGCAGATCATATTGCTGAAGTTGCAACTCGTGTAAACAAATTATACACAAGTGTTGTAAATGATTTAGCTAACCACGATTTAAACAAACTACGTAAAACCGATAAACACGTAGGGAAGTTAAATGATGAAATTGACGGATTAAAAGATGGTGTTTTCTACTTTATTAAATCGTTAGACGATACTTCGGTACAAGCAAGTAGGTTCTATATCTTAGTATTAGGATACTTACAAGATGTAGCACAATCTATTAGTTATATTTCTAGAGCTAGTTTTAAGCATGTTAATAACAATCACAAAAATTTAAAGAAAGGTCAATTAAAAGATTTAAAACATATTGACAATACCCTTTCTAAATTGTTAGATGATATTAGTGCTACTTTCGAAAATAGAAGCTTTGATAACTTAACAACTATCATTAACGAAAAGAAAGAATTATTAAAAGACGTTGCTGCTTCTATCGAAAAACAAGTTGCTCGTATTAGAACTGACGAAACAAGTCCTAAAAACACTACTTTATACTTTAGTGTTTTAATTGAAACACAAGATTTAGTTGCTGCTCTTATGAGTTTATTAGAAACTTACGAAGAGTTTCATATAAGTAGTAAAAATGTATAG
>KPHGJK_00710 Acyl-CoA thioesterase II
ATGAAAAACACTCAAGAACTATTAAAAATACTAACCTTAAAAGATATAGGTAATAATAACTTTAACGGAATCAGCAAAGATATTGGTAGTCCAAATGTATTTGGAGGTCAGGTTTTAGCGCAATCATTAAATGCAGCTTATAGAACGGTTAAAGAAAGTCGTGTTTTACATTCCTTACATTCTTATTTTTTAGAAGCAGGGAATTTAGAATTACCAATAACTTATAATGTGCAGGTTATTCGTGATGGAGGTAGTTTTTCTACCCGACGCGTAACTGCACATCAAAATGATAAAACAATTTTTATTTTATCGTGTTCTTTTCATAAAAAAGAAGAAGGGTATGAGCATCAAATGCCAATTAAAAAAGGGATAAAAAAACCCGAAGAGTTATTTAGTTGGACAGATATGTTAGCGCAATTTGGTGATTTTTTACCTAAAAAGTTAAAAGCATTTTTAAGTGTTGAGAGACCAATTGAGTTTAAACCTGTAGAAATTGTAAACCCTCTTGATATGAAAGATTTACCACCATTTGTTGATGTGTGGTTTAAGTTAAAAGGAGATCCTGTTGATTTATCTTTAGCGTTAAAACAACAAATTCTTACCTATATTTCTGATTACAATATTTTAACAGCCTGTTTAAATCCGAATGCGAGCGTTGCTAATTTTGGTAATACTCAAATGGCAAGTTTAGATCACTCAATGTGGTTTTATCGTGATTTTGATTTTAACGATTGGATGTTGTTCTCAATCGAGAGCCCTAATACCTTTGGAGCACGTGGCTTTGCTTGTGGTAATATTTATACAAGGGAAGGTAAGTTAATAGCTTCTGTTGCACAAGAAGGGTTAATGCGCCCAATGAAAAAGTAA
>KPHGJK_00715 Acetyltransf-6 domain-containing protein
GTGAATTTTTTATCTTGTACAAAGCATGCTTTAAATGTTAAATACTTTTATGCAGTTAATGAAATATCAAACGATGTTTGGCAACAATTAAACTGTACAGAAAACTTATATTATCACCCGAAATATTTAGAAGCATTACAACAAAACAATCCAAAAATACAGTTTGGTTATATTGTTTTATTTGATGAAGATAAAGCAGTTGCAATAGCAACTATTCAAATAGTAGATTTTTATTTAGATAGTGTTCAAAACGATATGCAATCTGTCGTAGAATGGATAAAATGTACTGGAAGAAAATTAAGAATACTATCTCCAGAAAAACCTTTTAAAATACTTACCTGCGGAAATACATTTGTAAGCGGTGAACATGGAACGTTTATTAAAGATGATCAGAATAAAAATGAAATCATTTTAAAAATAGCGAAAGCAGTTATCGATTTTACTAATTTAAAACCTCAGAATAAAGTTGATTTCTTTATGCTAAAAGATTTTGAAAAAGAATCGTTGTTTATTACTGATGATTTGCATGAAGAAGGTTATAATTCGTTTAATGTAGAACCGAATATGGTATTGCATTTAGAAAATGATTGGCATAGTTTAGATGATTATTTAACAGCTTTAAAAACTAAGTTTAGAGTAAAAGCAAGAAAAGCACTAAAATTGAGTGCATCATTAAAAACTGAAGATGTTACTTCGGGTAGACTTAAAGATTTATTGCCAGAAATGAAAGCGTTATATAAAACGGTTTCTACTAAATCGAGTTTTAATTTAGGTGATTTTAATATCAAAACTTATAAATCATTAAAAGATAATTTAGGGGATGCTTATTTTTTAAGAGCTTATTGGTTAGAAGATAAGTTAGTAGGTTTTTTATCAGGAATTTTTAATAAAGATTCATTAGATGCTCATTTTGTTGGAATAGATTACACCAATAATAAAGAATACGCTATATATCAACGCATGTTATATGATTACATTTCTTTAGGAATACAAAGAAAAGTTAAAACTATAAACTTCGGAAGAACGGCAAGTGAAATAAAAAGCTCGGTAGGAGCAGTTCCGCAAGATTTAACTATTTATTTGCGACACAAAAAAACAATTACAAATCGTATTTTAAGTCTGTTTTTAAAACGAATTCAACCATCAGAATTTAAACAAAAACATCCATTTAAAATAAAACAATAG
>KPHGJK_00720 hypothetical protein
ATGTTTTCTCCAAAAGTATTTATACATACTCGAAAAAGAAAAATTATTTTTGGTGGTGAAACATTGCAATATCAGGAAGTATATGCTTTGCAGGTATTAGAAAAATTTTCGTCGGGAGGTAGTTCTTCAGGCGGTTATTTTTCATATGAGTTAAATTTGATAACCAATAAAGGAGATCGATTTAATTTACTAAACCACGGTGATAAGATGTATATTTTAAGTGATATGATGAAAATAAGTAAATTATTAAAAGTGCCAGTTTGGAATAACGGAGTTGTATAA
>KPHGJK_00725 hypothetical protein
ATGAATAAATTACCTTTTAAAAGTTTTTGGCTTTTTTTATTAATTCCCATTGGTGTTGTTTTTTTTGTAGTTATCCCAGAATTTGAAAAGAAATATGAACAATATGAAAATCACCAAACAACACTTAAAAATGATATTTATACTTTAGATTCATTACAACAGTTAAAAAACCCAACTAAAAAAGATAAACATTTACTTCAAAAATTAGAAATCACCGTACCAATTCATACAAAGATTTATGGTGGTGAGAAGTTTATGTTTTATAAAATAGGGGGAATGTTACTTGTTTTTGTATTTATGGGAGTAGGTATGGTTGCGACAAATTATATTTCTAATAAAAAGAAAACTTCGTCTAAAAATAAACAAGTAGATTTTGTTTTTGAAGACCCTACAGCTGATGTAATAGGGCAACAAATATCTTGGAATGCTCTAGAGAGTTCTGCTAGTAATTTTGCAAGTGAAGTATATAAAAAAACAGCACAAGGTTACAAAATAACCGCTAGCTCATTTACTAAAGTATTTGCTTGGGGTTTTTTCTTAATGGGTTTAAATTATGTAGCAATTTCATTCTATGAGTACTATCAAGTTTATGATATTCCACTTACTTTTATGAAAGGAGGAAAATTGTTTTTTACTTCTGGCGGCTCTTTTTATTAA
>KPHGJK_00730 Leucine--tRNA ligase
ATGCAATATAATCATCAAGAGATAGAAAAGAAATGGCAACAATTTTGGGCAGACAACCAAACATTTAAAGCCAGTAATGAATCGGAGAAACCTAAATACTATGTCTTAGATATGTTCCCTTATCCGTCAGGAGCAGGTTTACATGTTGGACATCCTTTAGGATATATTGCATCAGATATTTATGCACGTTACAAGCGTCATAAAGGATTTAATGTATTGCATCCGCAAGGGTATGATTCTTTTGGTTTACCAGCAGAACAATATGCAATTCAAACAGGGCAACACCCTGCAAAAACTACAGAAGAAAATATTACAACATATAGAAGACAGTTAGATACTATTGGTTTTTCTTTCGATTGGTCTCGTGAAGTACGTACTTCTAATCCAGAATATTATAAGTGGACACAGTGGATTTTTATTCAGCTTTTTAACTCTTGGTATAATAAAGATACCGATAAAGCAGAAGATGTTAAAACATTAATTTCGGTATTTAAAAAATCAGGAAATGCAACAGTAAATGCTGTTTCAGAAGAAGATATTACTATTTTTTCTGCGGATGAATGGAAAGCATTTTCAACTACAGAACAAGAAGCAATTTTGTTGCAATATCGTTTAACATATTTGTCGGATACTGAAGTAAACTGGTGTCCTGAATTAGGAACGGTATTAGCAAACGACGAAATAATAAATGGTGTTTCAGAGCGTGGTGGTCATCCTGTAGAGCGTAAGAAAATGACACAATGGTCTATGCGAATTTCTGCATATGCACAACGTTTATTAGATGGTTTAGAAACAATCGATTGGCCACAGCCTTTAAAAGATAGCCAAACAAATTGGATTGGTCGTTCGCAAGGAGCAATGGTAACTTTTAAGGTAGATGCTTTAGAAGCACCAGAAGCAGGTGTAAGATTATCTTATAAAGAGTTAGAGGCGTTAAAAGAAATGCGTTTAAATCTATCGAAGGCTGAAGAAGTACTTTGGAATGAATTAAAAAATAAAAAAGGAGCAGCAAAATTCAGGAAAAAATATACCATTGGTACATTTTTAGTAGATTATGTATGCTTAGCAAAAAATATAATAGTGGAGTTTTCTGGTAAAGAAGACGAAGCAAAAAGAGATGCTTATTTTGCAAGTGAAGGATTTCATGTAGTGCGTTTTACAAATGATGAGGTGTTAGAAAATGTTTTAGGTGCTGTATCTAAAATTAACAACACAATTCAGTTTGCAAAACCTATTGAAAAAACAACTGTTGAGGTTGTAGAAACAGCAATAGCAAACGATTATAAAATCGATGTTTTTACTACCAGACCTGATACTATTTACGGAGTCTCATTTATGACCTTAGCTCCAGAGCACGAATTAGTAGCTAAAATTACATCCGAAGGGCAACAAAAAGCCGTTTACGATTATATTAAAGCAACAGCAAAGCGTTCTGAAAGAGAACGAATGGCAGATGTAAAAACAATTTCAGGAGTTTTTACAGGCGCGTATGCTTTACATCCGTTTACGGGAAAACAAATACCAATTTGGATTGGAGATTACGTGTTAGCAAACTACGGTACAGGTGCTGTTATGGCGGTTCCTTGTGGTGATCAACGTGATTATGATTTCGCAAAGAAATTCGGATTAGAGATTCCTAATGTTTTTGAAAATGTAGATATTTCTGAAGCTGCACATGCAGATAAAGAAGGAACTAAAATTGCAAATTCTGATTTCTTAAATGGTTTGTCGTATAAAAAAGCGATGAAATTAGCGATTTACGAAATGGAACAAAAAGGTTTTGGTTTTGGTAAAATAAACTATCGTTTACGCGACGCAGTATTTAGCCGTCAGCGTTATTGGGGAGAACCTTTTCCTGTATATTATAAAGACGGAATGCCACAGATGATTGATGCTAAACACTTGCCAATCGTTTTACCAGAAGTAGAAAAATATTTACCTACAGAAGATGGGAAACCACCTTTAGGAAATGCTACAGAATGGGCTTGGGATTCTCGTGCAAAGAAAGTTGTATCGAATGATAAGTTAAAAAATAAAACAGTATATCCGTTAGAACTGAATACAATGCCAGGTTGGGCAGGTAGCTCGTGGTATTTTAACCGTTATATGGATTCTACTAACGATGGTGAATTTGTAAGCAAAGAAGCTGCTGATTATTGGAAAGAAGTAGATTTATATATTGGTGGTTCTGAGCATGCAACAGGGCATTTATTATATGCTCGTTTTTGGCAAAAATTCTTGTTTGATAAAGGAGTTGTTCCTGTTGATGAGTTTGCAAAAAAACTAATCAACCAAGGAATGATTTTAGGAACATCAGCACTTGTTTATGAAGCATTATTTGACGGAAAAAAGAATAATTTATATATTTCATCTGATTATTTCCAAGGAGAAAATCAAATACAAGAAATAGCAGCAGATGATAAATTATGGACTCGTTTAGATAAAAAATTAAAAGAAGCAGGTTTAACTGCTGAAGCTGAAAAATCGTTAACATACAGACCTATTCATATTGATGTAAGCACGCTTGAAGGAGATGTAAACGTAAATATTGATAAGTTAAAAGCTTGGAGAAGCGAATTTGAAACAGCAGAATTTGTTTTTGGAAGAGACAAACAATTTGTGTGTCATAGAGAGGTTGAGAAAATGTCGAAATCTAAATACAATGTTGTTAATCCAGATTTAATTTGTGAAGAATTTGGTGCAGATGCATTGCGTTTATTCGAAATGTTTTTAGAGCCTTTAGAGCAAACAAAACCTTGGAAAACTTCAGGTATTTCAGGTGTGTATTCTTTCTTAAAGAAATTATGGAAATTATATATTGGCGAAGAAGGAGTGCTTGTTACTGCTGCTGAACCAACAAAAGAAGAGTTAAAAGTTTTACATAAAACAATTAAAAAAGTAGAAGAAGATATTGAGAATTTTTCATTCAATACCTCGGTTTCTACCTTTATGATTGCTGTAAATGAATTAACTGCTTTAAAATGTAATAAACGTGCTATTTTAGAACCTTTATTAGCATTAATTTCACCGTATGCTCCGCATATTGCAGAAGAATTATGGAGTCAGCTTGGGCATGAGGGTTCAATAGCAACTATTGATTTCCCTAAGTTTGAAGCTTCTCACTTAGTAGAAAGTTCTAAAACGTATCCGGTTTCTTTTAACGGAAAAATGCGTTTTACTCTTGAGTTGTCTTTAGATTTAAGTAAAGATGAAATTGAAAAAATAGTAATGGCAGAAGAGAGAACAAAAGCTCAATTAGGAGATAGAACGCCTAAGAAAGTAATTATTGTGCCAGGTAAAATAATTAATATTGTAGGATAG
>KPHGJK_00735 hypothetical protein
ATGAAAAAAAGAATAGTAGTATTGGCAATGTTAATGATAGCTGTATTGTTTTCTACAGAAGCAACAGCTCAAAATTTTAAAGGATTAGATAAAAGTCCTATGGATGCAGCAGCATATCCTGATAATTATAGAGTTTCAGATAAGTTAGTAAAAGTTATTTATAGCCGTCCTAAGTTAAAAGGAAGAGCTTTGTCTAAGCTAGCTCCCGCAGAGAAAGTATGGAGAACAGGTGCTAATGAAGCGGCTGAAATTACGTTTTATAAAGATGTTAATTTTGGAGGTAAAGACGTAAAGGCTGGAACTTATACATTATTTACAATTCCGGGAACAACTGAATGGACAGTAATTTTAAGTACTGCTAAAAATGTTTGGGGTTCTTATTTTTATAATGAAAATGAAGATGTTGTACGTGTAAAAGGAACAGTTTCTAAAGCAACTAAATCTACTGAAGCTTTCTCTATTATTTTCGAAGGAGAAAACAATAATGCAACTATGTATTTAGGTTGGGGTAACGTAATTGTTTCTGTACCTGTTAAAGGATAA
>KPHGJK_00740 Alpha amylase
ATGAAATTATCAAAAATCATTTTTATAGGAACTTTTATGTTCTTATTTCAAGTAGTAAACGCACAAAAAATAACATCACAGAATAACGAATGGAAATCTAGTAGGCCAGATGGGCATGCTCCAATCAGTGTAATGGGAGATCATTACCATAAAAAAGGAGGTTTAATGTTTTCTTACCGATACATGAATATGTATATGAAAGGATTACAGCAAAAAGGTACTGCTATTACTAATGATGCAGCTCACAATGCTGGTTATATGGTAACGCCTTTAAGCATGCCAATGAACATGCATATGTTAGGTATTATGTATGCGCCAACAGATAAAATAACTTTAATGGCGATGGCAAACTATATTACTAATGATATGGATTTGCAGATGAGAATGATGGGAATGAAAACTAAATTTTCAACAGCATCATCTGGTTTTGGAGATTTAAAATTAGGAATCTTATATAAATTCATTAATAAGAACCGTCAATCTTTACATAGTTTGGTAAATATATCTATTCCTACAGGAAGTATAGAAGCTACAGATGAAACACCAATGTCTTCTCCAAATGAAATAGTATTGCCTTATCCAATGCAGGTTGGTAGCGGAACTTATGATCTTGATTTAGGGTTGACATATTTAGGTCAAATGAGTCAAGTCTCTTGGGGTTCTCAATTAAAAGCTACTTATCGTTTTGGAAGAAATAAATATGATTATTCTTTAGGGAACCGTTACAGCTTAAATTCTTGGTTTGCTGTAAAAACAACCGATTGGCTTAGTATTTCGGCACGAATGGAAATCTTATCTGTAGCTAAAACAAATGGTGAAAATCCAAATTTAACACCTATGATGGTTACTACTGCAAATACTGAAAATTCAGGGGGTAATTATATAAATACTGGATTAGGATTTAATGTATACGCATTTAAAGGTACTTTAGAAAATGTTCGTTTTGGTTTTGAATATGCATTACCTGTTTATCAAAAATTAAATGGAATTCAGTTAGAACAAAAAGAAACAATAACTTTAGGTTTACAATATTCAATGTAG
>KPHGJK_00745 hypothetical protein
ATGGTTGCTATGCTTAGGCCAATTGCACCGTTTGTTGAGTATGCAGTAAATTATGATTATATATCAAAAGTATTATGTATTAATAAAGATAAGCCAGCACTTCAATGTAATGGTAAATGTCAATTAATGCAAAAGATAGAACAGCAACAAGAAGATGATTTTAAATCATTAAGCATTGTCATAAAAGACTATCCAATAGGCTTTGTGGAGTTACTCTCTGTACGTGCAAAAAACAGTTTTAATAGGTGCGTAAAAAAAACATACTCTTATGCAAAAAATTATTCCTTTCTGTTTTTAGCAACCATTTTTCACCCACCAAATTTTTAA
>KPHGJK_00750 Tyrosine--tRNA ligase
ATGACCAAAAATTTAGTAGAAGAATTACGTTGGCGTGGAATGATTCACGACATGATGCCAGGAACAGAAGAGCAATTACAAAAAGAAATGACGGCGGCATATATTGGTTTTGATCCAACCTCTGATTCATTACATATTGGTAGTTTAGTACCTATTATATTACTTGTACATCTTGAAAAAGCAGGGCATAAGCCAGTTGCATTGGTAGGAGGAGCTACAGGAATGATTGGTGATCCATCAGGAAAATCAGACGAACGTAATTTACTAAATGAAGAGGCGTTAGCAAAAAATGTAGACGGAATTAAAAGAACTTTAGCACGTTTTTTAAATTTTGATAGCGATAAAACAAATGCTCCTTTATTGGTAAATAATTACGATTGGATGAAAGATTTTTCATTCATAGAATTTGCAAGAGATGTTGGTAAACGTATTACGGTAAATTATATGATGGCTAAAGACTCTGTAAAGAAACGTATTTCTGGAGATTCTAATAGCGGAATGAGTTTTACAGAATTTACATATCAATTAATTCAAGGATACGATTTTTACCATTTGTATAAAAATCACAACTGTTTATTACAAATGGGTGGTTCAGATCAATGGGGTAACATAACTACTGGTACCGAGTTGGTACGTAGAATGAATGTAGGCGAAGAAGCAAAGGCGTATGCAATGACTTGTCCGTTAATTACAAAAGCAGACGGATCGAAGTTTGGAAAATCAGAAGGAGGAAATATATGGTTAGATGCAGCTAAAACATCGGTATATAAATTCTACCAATTTTGGTTAAATACTTCGGATGAAGATGCAGAAAAGTATATTAAAATATTTACATTTTTAGATGAAGCAAGTGTTAAAGAATTAATAGCAACACATAAAGAAGCCCCTCATGAAAGAGCACTTCAAAGAAAATTAGCAGAAGAGGTTACAACATTCGTTCACTCTAAAGATGAATTAGAAAAAGCAATTGCGGCTTCTAATATTTTATTCGGGAAATCAACTTCAGATGATTTAAAAGGATTAGATGAACAAACATTTTTAGATGTTTTTGATGGTGTACCGCAAGCGGAAGTTTCTAAAGAAGATATTTCAGAAGGTTTATCAATGATAGATGCTTTATCAGGAAAAACTAGCTTTTTAAAATCTAATGGAGATGCAAAAAGAGCGTTAAAAGAAAATGCCATTTCGGTAAATAAAGAAAAGGTAAAAGAAGATTTTACAATTACAGTAAAAGATTTAATTGCTGATAAATACGTGTTATTACAACGCGGAAAAAAGAGTTATTTCTTATTAAAAGTAGCGTAA
>KPHGJK_00755 Nucleoside-diphosphate-sugar epimerase
ATGATTTTAGTTACAGGAGGAACAGGATTGGTAGGATCACATTTATTATATCATTTAACTCAAAAAAATGATACAATACGTGCTATTTATAGAACGGAAAAAAAGAAAGAACACGTCAAAAAAATATTTTCTTATTATACAGATGATATTGAGCTCTTCTTTGCTAAAATAGAATGGATTAAGGCTGATATTACCGAAGTACCTTCTCTAATTCCCGTTTTTAAAAACATAACGAGCGTTTATCATTGTGCAGCTTTGGTTTCTTTTAACCCGAAAGATTATAGACAAATGCGTCAAGTAAATATTGAAGGTACTGCAAATATGATTAATTTTTCTATTGATGCTAAAGTTGATAAGTTTTGTTTTGTAAGTTCAATTGCTGCTGTTGGAAATTCTATAAACGGTAAACCTATTGACGAAGAAAATGAATGGTCTGATGAAGACAATAACAACGGATATTCTATTACAAAGTATGGAGCTGAAATGGAAGTTTGGCGAGGCAGTCAAGAAGGATTAAATGTTGTAATTCTGAATCCGGGAGTAATATTAGGAAGTGGCTTTTGGAATGAAGGATCTGGTAAATTATTCACGCAAATAAATAATGGATTAAAGTTTTATACTGAAGGAATAACTGGTTTTGTAGGCGTACAAGACGTGGTGAAATCAATGATTTTATTGATGAACTCTGATATTAAAAACGAACGTTTTGTTTTGGTGTCAGAAAACAAATCATTTAAAGATATTTTAGTTGCTATCGCAGATGGATTAGATAAAAAAAGACCATCAGTAAAAGTAGGAAAACTAATAACTTCTTTTTTATGGAGGATTGATTTGGTAGTAACTTTTTTAACAAAAAAAGAACCTTTGCTAACTAAAAATTCAGCAAAGGCCTCTCATAATAAATCTTACTATTCATCAGAAAAAATAAAAAGAGAATTAAATTTTAAATTCGAATTAATCAATAAAACTATCACTCAAATTTGTGAAAATTTAAACACTTAA
>KPHGJK_00760 DUF4296 domain-containing protein
ATGAAAAAACTTATTTACATACTTATTGCTTCGATTAGTATTTCTTGTACCTCAAGTAATACGATTTATAAAGAACCAAAAACTTTAATTCCTAAAGATTCTATGGTTGCGTTATTAACTGATATGTTTATTGCATCATCTGCTAATAATGTTAAGAATAAGTTTTTAAAGAAAGAAAAAAACTATATGATATTGGTGTACGAAAAGTATAAAATAGATAGTACACGATTTGATATTAGTAATAAATACTATGTTTCTAAAACAGAAGAATATACCGATTTGATTAAAAAAGTAAAATCGAATATAGACTCTATAGAATTGTTTTATTTAAAAAACGATTCATTAGATAAAAAAAGTGGTAAGTCAATAAAAAAAATACCATTAAAATTGATAAAAAACAAAACAAAATCAATAGAAGGGAAACTGATATTGTATAAAAAAAGTAATTAA
>KPHGJK_00765 hypothetical protein
GTGCAACATGCAATACCTGCAATTTTAGAAAAAGTAAAAGAAGGTGTTTTGTCAATTGAAAAAGCAGTTGAGAAGATGTGCCATAATCCAGCAAAATTATTTAAAGTAGAAAACCGCGGATTTATTAAAGAAGGATATTTTGCTGATTTAGTATTGATAGATACAGATGATAATTGGACAGTTACAAAAGAAAATATTTTATACAAATGTGGATGGTCTCCTTTTGAAAATGTAGCATTTTCAAGTAAGATAACGCATACTTTTGTGAATGGAAATTTAATGTTTGCTAACGGAGTTTTTGATGAGAATACGAAAGGAAAACGATTAGAGTTTAAAATATAG
>KPHGJK_00770 Dihydroorotase
ATGAAGTCATATTTAATAAAAAATGCAAATATCGTTAACGAAAACAAGGTTTTTAAAGGCGATGTTTTAATTGAAGGAAATTATATTAAAGAAATTTCAACAGAAATTTCAGTATCTTCAAATGTTGAGGTTATCGATGCTGAAGGAAAATATTTAATTCCTGGTATGATCGATGATCAAGTACATTTTCGTGAGCCAGGTTTAACTCATAAAGCAAATATAGCAACCGAAAGTAAAGCGGCAATTGCGGGTGGAATTACATCTTTTATTGAAATGCCAAATACGGTGCCACAAGCAACCACTCAAAAATTATTAGAAGATAAATTTAAAACAGCTTCTAAAACATCGTATGCAAATTATTCGTTTATGTTTGGTGGAACGAATGATAATTTGGATGAATTATTAAAAACAAATCCTAGAAATGTAGCAGGAATCAAGTTATTCTTAGGTTCATCAACAGGAAATATGTTGGTTGATAATGAAGAAGTTTTAGAGAAGATATTCTCATCAACAGATATGTTAATTTCTGTACATTGTGAAGACGAAGCAACGATCAGAAAAAACACGGAAGTATACAAAGCAAAATATGGCGATGATATTCCGTTAAAATACCACCCAGTTATAAGGAGTGAAGAGGCGTGTTATTTGTCTTCATCAAGAGCTATTGAATTGGCAAAAAAAACAGGAGCAAGGTTACATGTCTTTCATTTATCAACAGCAAAAGAAACACACCTATTTAGAAATGATATTCCGTTAGAAGAAAAGAAGATTACGGCAGAAGTTTGTGTACATCATTTATGGTTTACAGATAAAGATTACGATACAAAAGGAACACATATTAAATGGAATCCTGCTGTTAAATCTCAAAAAGATAAAGATGGTTTATGGAAGGCTTTACTAGATGACAGAATCGATGTAATCGCAACCGACCATGCTCCGCATACGCTAGAGGAAAAAGATAATGTGTATCTGAAAGCACCAAGTGGCGGCCATTAG
>KPHGJK_00775 Dolichyl-phosphate beta-D-mannosyltransferase
ATGAAATCAGACGCTTTAGTTATAATTCCTACTTATAACGAAAAAGAAAACATAGCGGCTATCATACAAGCAACTTTTAGTCAAGAAAAAGAGTTTGATATTTTAGTTGTTGATGATAACTCTCCCGACGGAACAGCAACCATCGTAGAAAAGTTACAAAAAGAATACCCTAATAAACTTTATATAGAAAAAAGAACTGGTAAAAATGGTTTAGGAACTGCTTATATCCATGGATTTAAATGGGCAATAAACAAAGGGTATGATTTTATAATAGAAATGGATGCTGATTTTTCTCATAATCCAAACGATTTAATAAAATTATATGAGGCATGTAAAAATAATGGCGCTGACGTTGCTATAGGATCTCGTTATTCTGTAGGAGTAAATGTGGTTAATTGGCCTATGAGCAGAGTGCTATTATCATATTTTGCATCAAAATACGTGCGATTAATTACAGGAATGCCAATACACGATACCACAGCTGGTTTCGTATGTTATAAAAGAGAAGTCTTAGAAACTATTAAATTAGATAAAATTAAATTTATAGGATATGCTTTTCAGATAGAAATGAAATTTAAAGCGTGGAAACATCAATTTACTATAAAAGAGGTTTCTGTTATATTTACTGATAGAATTTTAGGAGAATCAAAGCTGAGTTCTGGTATTATAAAAGAAGCAGTATTCGGAGTTATAAAAATGAGATTAAAAGGTTTACCAAAATAA
>KPHGJK_00780 hypothetical protein
ATGCATAAAAAGGTACAATTGCAAGCAATAGAACGTGTTATAACTGATAATAATTGGATTACTTTAGTAATTATATTTGCTATTGTTTTATTAGCAACCCTAAAATTACTGAAACCAAATAGGTTATTAGGATATCTTATCGCTTTTCTTACCCCTGGTTTTTTCAAAAAGAAAGTTGAAGATAACACCTCTTTTTATGAACCTTTTAATTTATTATTGTTTTTATTTTCTTCAATAATAATTTCATTGTTTTTGTTCTTGGTTGTAAACTTTACACCATATGAATATCACTTTATAAACTATTTAATTGTATTTTCTGCTGTTATTTTATACCTCTCTATTAAACATTTCATAAAAGTAACTATAGCTAATACACTAGGTCTTTCAACTATTTTAAAGTATTTTTTGGTTGTAAAATCAGGTTACTTAAAAAGCCTTAGTTTATGGCTATTTCCTGCAATAATTATACATCAATACACATTTAACAGTAATACATTTTTACTAACTATTTTTGGTATCTTATTTGTTTTCAGGGCTTTTTTAATTTTAAAGAATAACAAAAGAATAGTTATGCGCAAGTTCTTTTATTTTATTTTGTACTTTTGCACCCTTGAAATAGCACCGCTATTGATTGCTTATAAAATAACAATGACTACGTAA
>KPHGJK_00785 Uroporphyrinogen-III synthase
ATGAAAGTAAAAACTATTTTAGTTTCTCAACCAGCTCCTAAGACGGAAACTTCTCCTTATTTTGATTTAGCTGAAAAACAAAAAGTAAAAATTGATTTCCGCTCTTTTATTCATGTTGAAGGTATTGATGGAAAAGAAGTTAGGTCTCAAAAAATTGACTTAAACAACTACACCGCAATTATCTTAACAAGCAGAAATGCTGTTGACCATTTTTTTAGAATTGCTGAAGAAATGCGTTTTACAGTTCCTGATTCTATGAAATATTTTTGTCAATCCGAAGCCGTGGCTTTTTATTTACAAAAATATGTTGTGTACAGAAAACGAAAGATTTATGTTGGTACCAGAACTTTTCCAGAGCTAATAAAATCAATAAAGAAACACAAAGACGAGAAATTCTTATTACCGTCTTCGGATAAATTAAAACCATTAATTCCTGCTGAGCTAGATAAGTTAGGTGTTGATTGGAAACGTGCAGATTTATATAAAACTGTGGTAAGTGATTTATCTGACTTAGAAGATGTTTTTTATGATGTTTTAGTATTCTTTAGCCCTTCTGGAATTGATAGTTTATTTAAAAACTTTCCTGATTTCAAACAAAACGAGACAAGAATAGCTGTTTTCGGAAATTCAACCATTAAAGCTGTTGAAGATAGAGGCTTACGTGTAGATATCGCTGCGCCAACTCCTGAAACACCTTCTATGACTATGGCTTTAGACAAATATATTAAAGACCTTAATAAAAAGTAA
>KPHGJK_00790 Phosphate transporter
ATGATCTTATCTCTTCTTTTTATTACTGCTTGCTTTTTAGCTTATAGTAATGGCGCTAATGACAACTTTAAAGGTGTTGCTACTTTATTTGGCGCAGGAATTACTAATTATAAAAAAGCAATTAATTGGGCAACAATTACCACTTTTTCGGGTGCTGTTGCTGCAATTTTCTTAGCAGAAGAATTAGTAAAGAATTTTTCAGGAAAAGGATTAGTTCCAAATGAATTAATACAAACTCCAATTTTTGCAATTGCAATTGCCTTAGGAGCAGCAATTACTGTTTTTGGAGCAACCAAAATAGGAATGCCAATATCAACTACACATAGTTTAGTTGGAGGATTATTTGGAGCTGGAGTTATCGCTGTTGGCTCTGAGTTTAATTTTGAAAAACTAGGAAATACTTTTTTAATCCCTTTAGTTGTTAGCCCATTAATGGCAGCCGTTTTAAGTTTGATTGCGTATTTATTATTTAAGTTTTTTAGAAAAAGAATATTCTCTTTAAATAAAGAAAAACCAGCTTTACTAGGAATAAGCTCTCCAAAAGTTTTAGACTTTTTACACTATATAAGTTCTGGAATTGTAAGTTTTGCTAGAGGCCTAAATGATACGCCTAAAATTGTAGGGTTATTAATCATCATCAATACAATTAATATAAAATGGAGTATGATTTCTGTGGCCATTATTATGTCTTTAGGCGGATTGCTAAATGCTAAAAAAGTAGGAGAAACTATGAGTAAAAAAATTACAAAAATGAATTCAGGTCAAGGATTTACTGCCAATATGATTACTGGTTTATTAGTAACTACAGCAAGTATTCATGGATTACCAGTATCTACAACTCACGTTTCTGTTGGTGCTCTTTTTGGAATTGGAACTGTTACCAAAAAAGCAGATTATAAAATAATTGGAAAAATTATCTTATCCTGGATACTTACCTTACCTGTTGCGGCATTTATGAGCGCGATTATTTTTAAAATATTAGAAACAATCGTATAA
>KPHGJK_00795 Fatty acid hydroxylase domain-containing protein
ATGAATAAATACTTTGATATCATAAAAAATTCTTATTCTGATTATTGGAACTATTTAAAGCAAACTGTTTTAATGCAACTGAATTGGGAGAATTATTTTTACGGATTAATTGTTATTTCTTTAGTTGTTTGGGCGTTAGAAATAGTTTTTCCTTGGCGAAAAAATCAATCAATATTTAGAAAAGATTTTTGGTTAGATGTTTTTTATATGTTTTTTAATTTTTTTTTATTAAATCTATTTATTTTAATAGCTTTATCAAACACAACTGCACAACTTTTTAATGATCTTTTAAGTGTCTTTGATCTATCAATAGCCAACTTTCAATTGTTTAACATTAATGAATTTCCTTTTTGGTCACGAATTTTCACCTTTTTTATTATTATAGATTTCGTGCAATGGTTTACGCACACATTATTACACAAATATGAGTTCTTATGGAAATTTCACAAGGTACATCACTCTGTAAAAGAAATGGGATTTGCAGCGCATTTACGATACCACTGGATGGAACCTGTACTCTATAATTCTATGAAATATATTCCGTTAGCAATCATGGGCGGATTCACAGCACAGGATGTTGCTGCTGTTCATTTTTTCAACATTACTATCGGGCATTTAAACCATGCTAATATTAATTGGGATTATGGTTTTTTAAAGTACATTTTAAACAATCCGAAAATGCATATTTGGCACCATGCAAAAGAATTACCCAAAAATAGAAAAACAGGTGTAAATTTCGGAATTACCTTAAGTATTTGGGACTACATTTTTAAAACCAATTATATTCCGAATTCTGGTAGAGATATTGAAATTGGTTTTGAAGGAGATGAAAAATTCCCATCAACTTTTATTAAACAAGAAGCTTACCCATTAAATGAAAAGTAA
>KPHGJK_00800 POTRA domain-containing protein
ATGCGAAATAAAATAATATTCATTTTAATTATAGGTGTTAATTTTAGTTTGTTTTCGCAAGAAAACAATATTCTTGATTTAAAAATTAAAGGGTTAAAAAAAACTAAAATTTCATTCATAAAAAAAATCCTAGAAACTAAAAAAAATACACTTTTAGACTCTACTTTATTAAGTAAAGATATTATTCGTTTAAAACGTTTGCCTGCAATTTCTCATGCTTCTTTTCAGGTGTTTCATTCACACGAAAACGAATACAACGTTTTAATAAATGTTGTAGAAAACCATACCTTAATACCGGAGTTTAATCTCTGGACAGTTACTGGTGATAAAACAGCATATAAGATTGGAGTTTCTGATTACAATTTTTTAGGGCAAAATATTACTTTAGGTGGGTTTTATCAAAATAATGGCTTTAATTCTTATGGTATTAATTTTAGAGCACCAACATTATTTTCTAGCAAATGGGGATTGGCTTTAAATCATCAAAAATGGATAAGTGAAGAGCCTTTATATTTTGATAAAAAAACAGCAAATTATAAATATCAAAATACGTCATATGAAGCGCTTGCTTTGTATCAAATAAATTTTAAAAATAATCTCCAATTTGGAGTGAATTATTTTAAAGAAAAATATGATTATTTATCAGGAAGTATTTCGGCTGAAGTTCCATTGAAATTAGATGTAAATAAGTGGTTATTTAAAACAATTTATACATTTGATAATTTAAATTATCAGTATCAATATGTAAACGGATTTAAGAACGAATTATATGGTCAGTATGTAATTTCTGAAAACGAATATCAGAATGATTTTTTAATTTTTTGGAATGATTTTTTGTATTATAAACGGGTTGGTGAAAACGGAAATTGGGCGAATCGATTGCGAATAGGATTATCTTCAAATATAAAAAGCCCATTTGCACCTTTTGCATTAGATAATAATGTGAATTTAAGAGGTGTTGGTATTTTGGTAGACCGAGGTACAGGAAGTATTGTTTTAAATACAGAATATAGACATACAATGTATGAAAATAACTGGTTAGCAATACAAGGAAACACATTTGTTGATGCAGGTACTTGGAGAAATCCAGGAGGGAGTTTAAGTGATTTTGTAAAAGAAAAAAATATGCAAATTTATTCGGGAGTTGGATTGCGATTTATCAATAAAAAAATATTTAACGCTATATTTAGAATTGATTATGGTTACGGTTTAACCAAAAATGCCTCTAAAGGATTTGTATTCGGAATAGGGCAATATTTTTAA
>KPHGJK_00805 Glycoside hydrolase family
TTGTCTTGTAAAAGTCAAACAAAAAAAATAAACGGAATTAGTTTCGTGGCCTCTTCGGATAAGATAACAGAAAAACATATTTCTCCTGTTGTAAAAGTTTCTGCTAATTATGTTGCGTTAATGCCTTTTGGTTTTATTAAAGATTTAGCATCTCCAACAATAATTCATAATACAAACCGACAATGGTTTGGCGAAACTGAAAACGGAATTATTCAATATGGAGAAGAGTTTAAAAAAAGAAATATTAAACTGATGATAAAACCTCATATATGGGTTTGGAAAGGAGAATTTACAGGTAACATAGCCATGAAATCAGAAGAAAATTGGAAGGTTTTAGAAGATTCATATGAAGATTTTATATTAACATACGCAAAAACAGCACAAAAACTAAAAGTAGATATTTTTTGTATTGGTACCGAATTAGAACAATTTGTTAAAAATAGACCTGATTTTTGGGGAGAACTAATAAAAGAAATCAGAAAAATTTATACAGGAAAACTTACCTATGCTGCCAATTGGGACGAATACAAAAGAGTATCTTTTTGGAACGATTTAGATTATATAGGGATTGATGCTTATTTTCCTTTAAGTGATAAAAAAACACCAACTATAGCAGATTTTGAGAAAGGTTGGCAAATTCATAAAAACGAAATACAAAAAGTTAGAAAGAAAGTAAATAAACCTGTTTTGTTTACCGAATACGGTTACAGAAGTGTCGATTTTACAGGAAAAGAACCGTGGAATTCAGATAGGGTTATAGAAAAGGTGAATCATCAAAACCAGAAAAATGCAATGCAAGCTATTTATAATCAATTTTGGAAAGAAGATTGGTTTGCAGGTGGTTTTATTTGGAAATGGTTTCATAAACACCAAAAGGTTGGCGGAAAAAATAATAACAGATTTACTCCACAAAATAAACCAACGGAAGCGTTAATTAAAAAACTATATGCGAAATAA
>KPHGJK_00810 hypothetical protein
ATGAAGAATAAAATGATATATTTTGTTGCAGTTGTGTTGTTTAGCATTGCGCAAGGAGTTTCTCAAGATAAAGAAAATGAGAAGAGTAATATTCAAACGTATACACCATCAAAATTGTTAAATAAAGGGCAATGGGATATTAAATGGGGGAATAACTTATATACGGAAACAAAATTTGCTGATGAGAATGGAAGTTCAAAATCAAAATTAAGAGAAAACTTTTTTACTTCGTCTGTTGAAGTTTTTACAGGAGTTTCAAACAACAACCGTTTTAATGTTGGTTTTTTAGCAGAATTTAGATCCAATACAATTGGAGGCAGACAAGCCTTGTCTGTTTTTAGTTTAGAAAACGGAATAACAGAAAGAAAAGGGATTACTTCTATAGCACCAGCAGTTAAATTTCAACCATTTAAAAGTATAGGAAATTTTTCTGTTCAATCAGCAGTTCACATCCCTTTAGTTGCTGTTGAGCAAGATGCAAATGGTGTTTATTTAGATCAATCTTCGTGGATTTTTCAAAATCGTTTTTTCTATGATTATACTTTTGAAGGAGATAAATGGCAGCTTTTCACAGAACTTAATACAGAGTATAGTTTTGGAGATACTAAAAGTTACGCAAACAACACTTACTTATTTGTACCAAGTATTTTTATGAGTTATTTCCCAACGAATAAATCAACTGTTTTAGGTTTTGTTCAGCATTCAGAACGTTTTGGAGATTTTACACAAGATTATACTGCTTTAGGTTTTGGTGGAAAATATCAAATAACTAAAACATTAAACTTAGAAGCGCTTTATAGTAATTTTGTAAGAGGAACAAATAACGGATTAGGACAGAGTTTTAATATTGGTGTACGCGCATTGTTTTAA
>KPHGJK_00815 Pyr-redox-2 domain-containing protein
ATGGAACACGTTGTTATTATTGGTAATGGAATTTCTGGTGTTACGGCTGCAAGGCATATCAGAAAATTATCTGATAAAAAAATTACTATTATTTCTTTTGAAACCGACTACTTTTTTTCAAGAACAGCTTTAATGTATGTATACATGGGGCATATGAAGTTTGCACACACACAACCTTATGAGTCTTGGTTTTGGAAAAAAAACCGAATAGACCTTAAAAAAGGTTTTGTTGCTAATATAAATTCATCAGATAAAAAATTAGATTTCAGCAATGGAGAAACTTTATCTTATGATAAATTGATTATAGCAACAGGTTCTAAACCCAATAAATTTGGTTGGCCAGGTCAAGATTTAAAAGGCGTTATGGGAATGTACCATAAACAAGATTTAGAAAATCTAGAAAAATATGCTCCTGATAATAAAACTTGTAAAAGAGCTGTAATTGTTGGTGGTGGATTAATAGGCATAGAGTTAGCAGAAATGTTAAGAAGTCGAAAAATTCCTGTTACTTTTTTAGTCCGTGAAACTAGTTTTTGGAATGGTGTTTTGCCTGCGCAAGAATCTGTGATGATTAATGAGCACATAAAAGAGCACCATATAGATTTACGTTTAAATACTAATTTAAAAGAAATTAAGTCTGATGAAAACGGAAACGTAAAATCTATTATCATTGAAGAAACTGGTGAAGAAATTTTTTGTGATATCGTTGGTTTAACGGCTGGTGTTACGCCAAATATCAATTTTATAAAAAATTCTGGAATTGATACAAATCGCGGAGTTTTAGTGAATCGTTTTTTAGAGACGAATATAAAAGATGTTTATTCAATTGGCGATTGCGCAGAACAACATGAAGCTATTGGTCAGCGCAGAAACATAGAAGCAGTTTGGTACACAGGAAGAATGATGGGAGAAACTGTTGCACAAACTATTTGTGATAATAAAACAGCTTACAAACCTGGGCATTGGTTTAACTCTGCAAAATTTTTAGATATCGAATACCAAACCTATGGTTGGGTTTTTAGTGAACGAAGTAAAAAAGAGAACGAAACTTATTTTCAGTGGCAGCATCCAAAAGAGAACAAATGTATTACCATTTCTTTTGATAAAAACACACAGTTATTCTTAGGGATAAATACTTTTGGTATTAGAATGCGTCATGAAATTTTTGATAAATGGTTAACGGAAAAAAGAGCTATCAAGCACGTACTAGAATATTTAGCTGATGCCAATTTCGACCCTGAATTTTACAATTTATATGAACATGAAATTGTAACTAAGTTTAACTTAGAAAACAACACTAATATTCAATCAAAAAAGAGAAGTTGGAAAAGAATATTTAGTCGCTAA
>KPHGJK_00820 Putative electron transport protein
TTGAAACATCTAAAACAAACAGGATTAATTATCTTTTTAGTAGGATTAACCTTCTTTATAGCAACTATTTTCACGGGATCTTTCAGCTTAAAACAAGCGGCATTAGATACTTTTTTAAAAGAACAAAATTATAAAAGTACTATCATAAAAGGCGAGTTAGAGAAAGCCGTTGTAACTTCAGAAAATTTAAACATTTTCAAATTTTCGAATCGCGTTATAAAAGCATACAAGAATTCTAATGATTATTATGATAATCTTATAACCAAGTATGATGCTGAAAAAAACTGGGACAAAAAAGGAAAACAATTTCAATATAAAATCTTTGGAAAACCACATAGCTTAAGTTTTGCACTTGCTAAAAAAGCTGGTAAAGGATTTGCCATTGAAAACACAGGTTTAGCATGGTTTTTAACTTTTGGCTTAGGTATTCTTGGTGCATTACTATTTATTGTTCCTGATGTTATTTTATTAGGAAAACCAGGTATAAAAAATGATGGAATATTTTTAAACGCAGCTACTAATCGTGGTTGGATTGGTTGGTTTGCTTTTATCTTTTTAGTTACTTTTTATATACTCCTTTATTTTTATCCAGATTTTATTGTAAACTGGGTGTATTTGGTCGATCCGATTAGCAAATTTATTAGCGGTAATCCGGCAAGTCAATGGTTTCTATATGGTTTTTTATATTGTGTAGTTATGACTGTTATGGCGGTAAGAATGTATATAAAATATCGTCATAATAAGTATCAAGTTTTAAGAACTACTTCTGTTTTATTCTTTCAAATTGTGTTTGCTTTTTTAATTCCAGAAATTTTAGTGCGTTTCGAAAAACCTTGGTATGATTTTAAAAATGCATTTCCTTTAGATTATGATTTCTTTTTTAAATGGAATTTAGATGAATTGTTAGCTAGTGGTGGTTTTGGATTATTTATTTTAGTTTGGGGTGTTGTTTTAACAATCGTAGTTGTACCAGTAATGGTTTATTTCTTCGGAAAAAGATGGTATTGCTCTTGGGTTTGTGGTTGTGGTGGTTTAGCTGAAACCTTAGGAGATCCTTACAGACAAAATTCCAGTAAAACATTACTTTCTTGGAGAGTAGAGCGTATTGTAATTCACTCTGTACTTGTTTTTGTTTTAGTAATGACAGGTTTTGCCTTATACACCTTCTTTTATGGTGCGGATCAAGTTTTAGGTATTAAAACACAAACAATTCAAGATATTTATGGTTTTCTTATAGGTTCTATTTTCGCTGGAGTTATTGGAACAGGATTTTATCCGATTTTTGGTAACAGAGTTTGGTGTCGTTTCGGTTGTCCGCTTGCAGCATATTTAGGTTTCATACAACGTTTTAAATCTCGATTCAGAATTACCACAAACGGTGGTCAATGTATTTCTTGCGGAAACTGTTCTACTTATTGTGAACAAGGAATTGATGTAAGAGCTTACGCTCAAAAGGGAGAGAACATTGTACGTTCTAGCTGTGTAGGTTGCGGAATTTGTTCTGCTGTTTGTCCTAGAGGTGTTTTAAAATTAGAAAACGGACCAGAAGAAGGAAGAATAAATCCTACAGAAATATTATTAGGAAATGATGTTGATTTAATGGAATTAGTGAATGAAAAATAA
>KPHGJK_00825 Phophatidylinositol-4-phosphate 5-kinase
ATGAAAAATAAACTATTTCTTCTCTGTTTTTTTATATCAATTGTCGTTTTTTCACAGAAAACATATCAAAAAAAATATTTTGATAACGGTAATTTAAAAGAAGAGGGCTGGATAAAAAACTCCTTTAAAACTAACTATTGGAAGTTTTATTATAAAAACGGACACTTAAAGAAAGAAGGGAATTTTAAAGAGAATCGCTCCACAAAATATTGGTATTTTTACCGCAAGAATGGAACGCTAGAAAAAGAAGGTCATTTTGTTCTCGGTAAAAAAAGTAAATGGTGGTTATTTTATGATATTGATGGATTTATAAATCACAAATGTCAATTAAAAGACAATCAGAAAAACGGATATTGTTTACGCTACAATCAACAAGAATTGGTAAAAGCAGAAAAATATCAACAAGGAAAAAAAATAAAAGAATGGACAGATTTAGCTTCTTTTAAAAAAGAAAATAATTTGTTCGATTTAAGATAA
>KPHGJK_00830 UDP-glucose--dolichyl-phosphate glucosyltransferase
ATGAATCAATCAATTAAAGTTATTATCCCTGCTTATAACGAGCAAGATTCTATCGCCAGTGTTATCAACGATATTCCATCAATTGTAGATGAAATAATTGTTATCAGCAACAATTCTACAGATGCTACAGAACTGAATGCTAAGAATGCAGGTGCTACCGTTTTAAAAGAAACCAGAAAAGGATACGGCTATGCGTGCCTAAAAGGGATGGATTATATTGCTAAACAAAAAAACAAACCCGATATTATTGTTTTTTTAGATGGTGATTATTCTGATTATCCTGAGCAATTAACCGAACTTGTTCATCCTATTATAAACGATAATATCGATTTTGTAATCGGATCTCGTGTAAAAGAATTAAGAGAAAATGGTGCCATGACACCGCAACAAATATTTGGTAACTGGTTGGCTACTTTCTTAATGTCTTTGTTTTTTGGCGCAAAATTTACCGACTTAGGGCCATTTAGAGCTATTAAATATGATAAATTATTAGCTTTAAACATGAAAGATAAAACCTATGGATGGACGGTAGAAATGCAATTAAAAGCATTAAAACAAAAATTTACCTATACTGAAATTCCTATGAGATACAGAAACAGAATTGGTGTTTCAAAAGTTTCAGGGACTGTAAAAGGTAGTATATTAGCGGGCGTTAAAATATTAAGTTGGATATTTAAATACAGTTTTAAATAA
>KPHGJK_00835 Glycosyl transferase family 2
ATGATAGTAGAGTATATTATAATAGTGGTTTATGCTATTTCGTTGATTTTAATTTTTATGTATGCTTTGGCACAATTAAACTTATTGTTTAATTACCTAAAGGCGCAAAAAAAAGAAGATAACTCTCCTAAATTCGATTTCTCTAAACCAGCAGAAATTCCTTTTGTAACTATTCAATTGCCTGTTTTTAACGAATTATATGTAATGGAACGTTTGTTAACCAACATTGCAAAAATTAAATATCCGAATGATAAATTAGAAATTCAGGTTTTAGATGATTCTACAGATGAATCAGTAATTTCCACTGCAAAACATATTGCTCAACTTCAAAAAACAGGATTAGACATTGTACACATCCGAAGAGAAAATCGTCAAGGATTTAAAGCTGGAGCTTTAAAAGAAGGATTAGCTATTGCTAAAGGAGAATTCATAGTTATTTTTGATGCTGATTTTTTACCACAAGAAGATTGGTTAGAAAAAACGATTCCATATTTTAAAAACCCTAAAATTGGCGTTGTACAAACACGTTGGGGGCATATTAATAGAAATTACTCAACCTTAACTAAAATTCAAGCATTTGCCTTAGATGCTCATTTTTCTTTAGAACAAGTTGGAAGAAATAGTAAAGGTCATTTCATTAACTTTAACGGAACAGCAGGTGCATGGCGTAAAGAATGTATTATAGATGCCGGAAACTGGGAAGGAGATACTTTAACCGAAGATATTGATTTAAGTTATAGAGCACAGCTTAAAAACTGGAAGTTTAAATATTTAGAAGATGTTGAAACTCCTGCAGAATTGCCTGTTGTGATAAGTGCTGCACGAACCCAACAATTTCGTTGGAATAAAGGTGGTGCTGAGAATTTTCAGAAAATGGGGAAGCGGATCATTACAAATAAAAACGTTTCTGCAAAAACTAAAATTCACGGACTTTTACACCTATTAAACAGCTCTATGTTTACTTGTATTTTTTTAGTTGCTGTTTTAAGTATTCCGATGTTGTACATCAAAAATGAATACGCCCATTTAAGACCTTTTTTTTATGTAATGAGCTTTTTCGTTTTAAGCTCTATCATATTTTTTATCTGTTATTGGTTTATGTATAAAAAAAATAATGGCGGAGGATTTAAAAATTTCATTAAATACATAGGTGCTTTCTTTACTTTTTTCACCATTGTAATGGGCTTTTCTTTACACAATACCATTGCTGTTTTAGAAGGTCATTTTGGCAAGAAAAGTGAATTTGTTCGTACGCCAAAGTTTAATATAAAAAGCCTTAAAGACGGTTGGAAAAACAATAAATATGTGAGAACAAAAGTTTCTTTAAATGTTATTATTGAAGGGTTCTTAACTTTATATTTTATTTTCGGAATGTACAGTGCTTTCGTTGTTGGTAAGCAAGATGGAGATTTCGGATTATTTCCTTTTCACTTGATGTTAACAATCGGATTTGGATACGTTTTCTTTAAATCACTTTTTTCTAAAGCCTAA
>KPHGJK_00840 Alpha-(1->6)-mannopyranosyltransferase A
ATGTTTTATTGGAAAAAATACAGTTCGTTACTACTAACTTTTATTGGTAGTGTTCTTTATTTTTGCTTTGCTTATTTTTTAGACAGAACTGAATTTTCGAATTTACTTTTTTTGTGGTTTTCTTTATTTCTGATCACTTACTTTTTATGGAAAAGCAATAAAAATAATTTTATACTTTTAGCTAGTCTTTCAATTTTGTTTCGATTGATTTTTCTTGTTGCAACTCCAAATTTATCACAAGATTTTTATAGATTTATTTGGGATGGTAGAATGGTTTTAGAAGGCTTAAATCCGTATTTATCATTACCTAAAACATTTATAGAGCAACAAACATACCCTGTAAACCAAGCTATTGATTTATACAAAGGAATGGGTGCAATGAACGGAAGTCATTACACCAATTATCCTCCTATAAATCAGTTCTGTTTTTTAATTGCTGCCATTTTTGCAAACAAAAGTATTTTAGGTAGTGTACTTGTAATGCGTATAATTATAATTTTTGCTGATGTAGGAATTCTTTACTTCGGAAAAAAATTACTCGAAAAACTTAATTTACCAGTTCAAAATATCTTTTTGTATGCTTTAAATCCGTTTATAATAATCGAGATGACTGGTAACCTACATTTCGAACCTGTAATGTTATTCTTTTTAGTGTGGAGTTTATATAAACTACTACAACGAAAATGGATTTGGGCAGCACTACTATTAGCTTGTTCTGTATCTGTAAAATTAGTTCCTTTACTATTTTTACCATTATTTTTGCAATGGTTTATAAGACCTTTACAAACAAATAACAAAAAAATTATTACATGGATTGGGTTTAAGTTTCGTCCAAAAGAATTATTCAAATTAATCAGTTTTTATCTGGTAGTTATAATAGTTACACTTTTATTATTTCTTCCTTTTTACTCACCAGAATTAATTACTAACTATTCTAATTCTGTAGGATTATGGTTTCGAAATTTTGAATTTAACGCTAGTTTTTATTATGTTGCTCGAGAAATTGGTTATTTATTTAGAGGCTATAATGAAATTGCTGTAATCGGTAAAATAATGCCGTTTTTAACCATTTTATTTTTAATTGCTATCACTTTTATCAGAAGTAACAAATCGTTTACACAATTACTAACAGCCATGCTCTTTGGCTTATCATTTTATTATTTTACGACAACAACAATGCATCCTTGGTATATTGCTACACTTTTAATTTTATCACTATTTACAAAATATCGATTCCCTGTAATTTGGAGTATCGTAATTATTTTTAGTTATCAAGCATACGCAAATCAACCTTGGAAAGAAAACCTTTGGTTTGTTGCTTTAGAATATGTAATCGTTTACGGTTTTTTAATTTGGGAGCTGTTCATAAAAAACCCACTTAATAAAAATCAAGTGGGAAAAATTGCTATGAAAAAGAATGTGGTCTTGCAACCACTTCTCAAATATAGAGAAGTTACTTCTTAA
>KPHGJK_00845 UDP-2-acetamido-3-amino-2, 3-dideoxy-D-glucuronate N-acetyltransferase WbpD
ATGAACACAACGAAACCTTATTTTGCACACGAAACAGCAGTAATAGATAATAACAGTAAAATAGGTGCAGGAACCAAAATTTGGCACTTTAGCCATATAATGCCTAATTGCAATATTGGGGACTATTGTAATATTGGCCAAAATGTTGTGGTTTCTCCAGAAGTAATTTTAGGGAATAATGTAAAAGTTCAAAATAACGTATCTATTTATACAGGCGTTATTTGCGAAGATGATGTTTTTTTAGGCTCATCAATGGTTTTTACAAATGTAATAAACCCTAGAAGCGCTATAAAGAGACAAGATCAGTATTTGAAAACCGTTGTTAGAAAAGGCGCTAGTATTGGTGCAAACGCCACCATAGTTTGTGGTAATGATATTGGAGAGTATGCCTTTGTAGGTGCAGGAGCAGTAGTAACCAAAGAAGTGTTTCCTTATGCATTAGTTGTTGGTAATCCATCCAAGCAAATAGGTTGGGTTAGTGAATATGGTCATCGATTAAATTTTAATGAAATTGGTGAGGCTATATGTGTTGAAAGCAACCAAAAATACAGGTTAGAAAATAATAAAGTAGTAAAAATGTAG
>KPHGJK_00850 TonB-C domain-containing protein
ATGAAAGCTCAAAAGAAAAATCCAAGAAAACAATTAGAAAAATTTTCATCAATTTTTACACAGCTAGGTTTAGTACTTACCTTATTTATTGTTTTTGTTTCCTTAGAACATGAAACAGAAAAAAAAATAGGAGATATATCTATTCCATATAATAATTCGGTGGAAACTGTTTTTACATTTTCACACCCTATTGTAGTGAAAAAGGTAGAAAAAAAAGTAAAAACAGTAACTAAAAAACAAGTTTTAAAAGCAATTGCACTTCCAAAAATTGTAAAAAACACAGATATAGCAATTGAAATAGTAGTTAAACCAGCAGAAGAAAACAAAATAATTGTTAGTGAACCAATAACAAAAAAAGTGATAGATAAGCCGGTAGAAAACACGATGTCTATCAATAGTGTTCAAACTGCACCTGTTTTTAAAGGATGTGAAGGATTATCTGAAGTAGAGAATAGGAAATGTTTTGAACGTAAAATTAAACAACACGTTCAACGTTATTTTAATGGAGAAATAGCGCAAGATTTAGGATTAAGATCTGGAAAATATAAAATTTTCACTCAATTTATAATTGACAAATCTGGAGTTGTGTCTGATATAAAAATTAGAGCACCACATAAACGATTAGAAAAAGAAACAAACAAAGTAGTAAATAAAATTCCAAAATTTACACCAGGTAAGCAAAATGATAAAACTGTAAAAGTAAAATATACTTTGCCAATTACTTTTAATGTAGAATAA
>KPHGJK_00855 hypothetical protein
ATGGAAATTAAGAAAAATCCAAAGTCAAACTTAGAGAACTATAGTAAACTGTTTATGCAGTTAGGTTTGGTTTTAGCTTTATTTGTAACGTATATTGCAATTGAAAATAAGACATACGATAAGGAGTATGGAGATTTAGGAATGGCTAACATGGCTTCAGAAATTGAAGAAGAAACTATCGAGCTTCAAATTGAGCCACCAAAGCCAAAACCAAATACACCACCACCACCAGCACCTGAAAAAATTGAAGTTGTAGAGGATGAAAAAGAAGTAGAGGAAACTATTATTGAATCTACTGAAACTGATGAATCTGAAGCTGTTGAAGTTGAAGATATTGAAGAAGCTGTAGAAGAAGAAGTTTTTAATGAAGATGTACCTTTCGCTATTATTGAAGAAGTGCCTATTTTTCCAGGATGTACAGGAACAAAATCACAAAAGAAAGCTTGTTTAAATAAAAAGTTACAAAAGCACGTTCAGCGTTATTTTGATTCTGATTTGGCAAACGAGTTAGGTTTAGCACCAGGTAAAAAGAGAATCTATGTTCAATTTAAAATTGATAAAGATGGTTCTATTATAAGTGTAAATGCAAGAGCTCCTCACCCAAGATTAAAAAAAGAAGCTATTCGTGTAGCTAAAAAAATACCTAAAATGAAACCAGGTAGACAAAGAGGTAGAGCAGTAAGAGTAGGATATACATTACCTATTACTTTTAATGTAGAGTAA
>KPHGJK_00860 VanZ domain-containing protein
GTGCTGAAGGATATCAAGAACTTATTAAAGCGTAATTTAAAAGGAATAGCAATACTTATTACCATTAGTATTGCTATTTTAAGCTTAGTAAAAATAGGAAAACAACCAATTCAACTAAATAATTTAGATAAATACGAGCATGTCTTTGCTTATTTTGTTTTAAATTTAATTTGGTTGTTGGCTTTAAAAAAAACAAAGATCAATGAATTTCTTATTGTTTTTTGTTGCTTTTTTTACGGCATAATTATTGAAGCTCTTCAAGTTACAATAACATCCTACCGATCAGGTGATGTTTTAGATATTGTAGCAAACACGACGGGTATTTTAATAGCTTACATTATTTACTTTCTTTTTTTAAGAAAAATGTAA
>KPHGJK_00865 Glycine cleavage system H protein
ATGAACATTCCATCAGAATTAAAATATACAAAAGACCACGAATGGGTTAAGATAGAAGAAGGTGTAGCTACCATTGGTATTACCGCTTTTGCACAAGGAGAATTAGGTGATATCGTGTATGTAGATGTTGATACTTTAGATGAAACTTTAGATATTGAAGAAGTTTTTGGTTCAGTAGAAGCAGTAAAAACGGTATCAGATCTTTTTATGCCTTTATCAGGAGAAGTAATTGCTTTTAATGAAGCGTTAGAAGACGAACCAGAACTGGTAAATTCTGATCCTTACGGAAAAGGTTGGATGATAAAAATTAAGCTATCAGATGATTCACAAATAGCAGATTTATTAAGTGCTGAAGGATATCAAGAACTTATTAAAGCGTAA
>KPHGJK_00870 Cell surface protein SprA
TTGAAAAAAACAATTATCAATACATTACTTACAACACTTACTTTACTGGTAAGTGTTGTTTCGTTTTCGCAAAGTACTTCTAATAATAACGGAAATACTGTTAAGAAAGATACTATTATACCTTTAAAGTATAATTTTAATAGCAATCAAAAAGGGAGTCTTTTCTTAAATAATCCAACGGAAAAAATCATAAGATATGATAAAACGATAAACAAGTTTGTGTTGGTAGAGAAAATTGGTGATTACTATATTGGTACCCCTATTTTTATGACTCCTGAGGAGTATAATAAGTATCGATTAAAAAATGATGTAAAAGATTATTTTAAAGAAAAAATTGATGCAACAAACTCTAAGAAAAAGGGAAATAAAAGTGCTAGAAAAAATTTACTTCCAAAATATTATGTAAACTCTAAGTTTTTTGAATCTGTTTTTGGTGGAAATGAAGTTGATGTAAACCCTACTGGTCAGGTAAATATAAAGCTTGGAGGGATTTATCAAAAAAATGAAAACCCTCAGATATCTATAGAAAATCAAAGTAGTTTTACGTTTGATTTCGATCAGCAAATAAGTACAAGCTTACAAGCAAAAGTAGGTAAACGATTAAAGGTAACGGCAAATTACGACACGCAATCTACTTTCGATTTTCAGAATATTATCAAATTAGAATATACGCCCACCGAAGATGATATTATAAGAAATATTGAAGCGGGTAATATTAGTATGCCAATTAAAAACTCATTGATAAATGGGGCACAAACGTTATTTGGTATAAAAACGGAATTACAGTTTGGTAAAACATATATAACGGCTGCATTTTCACAACAAAACTCACAATCTAAAACAGTTATTTCAGAAGGAGGAGCAACGATAGAACAATTTGAATTCCGTGCTTCTGATTATGATAACGATCGTCACTTTTTTTTAGGACAATACTTTAGAGAAAACTATAAAAAAGCATTAGATAATTATCCTTTGGTAAACAGCCCAATCAATATAACAAGAGTAGAGGTTTGGATTACCAATAGAACTCAAAATGTAACAGATTATCGTAGTATTGTAGGACTTGCCGATTTAGGAGAATCTAAAGATGCAAACAAGGTTGATCCTACAGATATTACTACAATACCTGGAGCAATTTCAGTAAATTCTAAAATATTACCATATAACGGCGTTAACAATTTAAGCTCATTATTAACTACAACTACAGGTGGTATTAGAGATGTTGCTTCGGTGGATAATGCGATTGGAAGTATTGTTACACAAGCACGTCAGGGGTTTAACTATTCATACTTGCAAAATGCACGAAAACTACAATCAAATGAGTTTAGAGTGCACCCACAATTAGGATTTATCTCTTTAAATAGAAGATTAAATGACGGAGAAGTTTTAGCAGTTGCTTACGAGTATACAGTCGTTGGAGCATCTAATGGAGAATCAGTATTTAAAGTAGGTGAATTTTCTAATGATGGTGTAGTTGCTCCAGATAATTTGGTAGTAAAGTTATTACGTAGTGAAATTTTAAATACAGTACGCCCAGGAACGGGAGGTACTTCTGGTACACCAGCAGAAGCGTTTCCTACATGGCGTTTAATGATGAAGAACGTATATGCCTTAGGCGCTTTTCCTTTACAACGTGAGGGGTTTCGTTTTGAATTATTGTACCGTGACGATGAAACAGGAACGTTACAGAATACCTTACAAAAAGCCTTAACACCAGGAATAACAGACAAGCCGTTATTGCGTATTTTAAATTTAGATAAACTCGATCAAAGTCAATATACAGTGCCAAACGGTGATGGTTTTTTCGATTATGTAGACGGAATTACAGTGAATTCTGAAAGAGGTTATGTGTTGTTTCCAGAACCAGAACCTTTTGGAGTTGATTTAAGAGATGAACTTACCGATCCTTCAGATCAAGATAAATACCTTTTTGAAGAACTGTATTTAACCACTAAAATTCAGGCAAAAAATGAATATCAGAATAAAGATAAATTCTTTTTAAAGGGATATTTTAAATCAGAAACAAGCAGAGGTATTTCTTTAGGAGGGTTTAATATACCAAGAGGTTCGGTACGAGTAACTGCTGGAGGAAGGCAGTTGGTAGAAGGTATTGATTATGTGGTAGATTACCAGTTAGGACGTGTACAGATTTTAGACCCAGGATTAGAGGCTTCTGGCGTGCCAATTAGCGCAACTACAGAGAGTAATAACTTGTTTAGTCAACAGAGAAAAACGTTTATAGGTATTGATGTAGAACATCGTTTTTCTGATAAATTTACTTTAGGAGGAACTTATTTAAACGTAAGTGAAAAACCAATTACACCAAAAGTGAATTTTGGCGGAGAACCTATTGATAATGTAATGTTAGGTTTAAATCTAGATTACTCAGCTGAGGTTCCTTATTTAACAAAATTAGCCAATAAATTACCTTTTGTAGAAACTGACGCTCCATCTAATGTATCTGTAAGAGCTGATATGGCATATTTATTACCAGGATCGCCAAGCGGAATTAATGTTGATGGTACCGCAACTTCATATTTAGATGATTTTGAAGCTTCTCAAATTCCAATAAACCTAAGTTCACCACAACAATGGTTTTTAGCAAGTACACCGGATAATTATAATGATGTTATTGTAAATAATAATCCAGATCCTTTATCATATAATTTTTCGAGAGGAAAAATAGCATGGTATAATGTAGATCAATTATTTTATGGTAGTGGAAATAGACCTAGTAATATTGATGAAAATGAGTTGTCAAGAAATGAAGTTCGTCAAATACGTTACAATGAATTATTTCCAAATACCGATTTAGATATTACACAGCAAAATTTAGTACGTACTTTAGATTTAGCATATTATCCATCGGAAAGAGGACCTTATAATTATAATCCAAACGGAAGTTCAGTAACTCCAGAAGAACGTTGGGGAGGAATTATGCGACCATTAACAACTAATAATTTTGAACAAGCCAATGTAGAGTATATTCAATTTTGGTTGATGGATCCTTATGAAAATTACTCAATCACACAAGCAGAAGGATTATCAGCAGGAGTAAATCCTCAAGATTTAAGTAACCAAGTAGGTAAGTTATTTATTAACTTAGGAAATATATCTGAAGATATTTTAAAGGATGGTAGAAAACAGTATGAAAATGGTTTACCTATTGATGGAAATAAAATAGACGGAACAAATGTAAATGAAACCGCTTGGGGTAATACACCAATAAATCCATCAATTTTATATGCTTTTGATTCAAGTCCTGGCGCTAGAATAAATCAAGATATTGGTTTAGATGGATTGACGGATGAAGATGAAAAAATAAAATTTCCGGCGTTTGCATCTTTAGATGATCCGGCAGGAGATAACTTTCAGTATTTTAGAGGAGGCGCTTTAGAAAATTCAAATCCGTCGGTTTTATCAAGATATAAAAACTTTAACGGTACGCAAGGAAACTCACCAACAGCAAGTCAATCAAACGAATCTTATCCTACTTCATCAACAACATACCCCGATGTAGAAGATATTAATAAAGATCAAACAATGAATCCCGTAAGTAGTTATTTTGAATACGAGGTTTCATTAAATAAAAACGATTTACAGTTAGGGCAGAATCATATTATAGATGTAAAAAGTGAGCCAATTACGTTAGCAAACGGAACATCTAGAAATACAACTTGGTATCAATTTAGAATTCCGGTAAGAAATGTTGTTGATGCTCAGAGAATTAACGGAATTACCGATTTTAATAGCATCCGTTTTATAAGAATGTTTCTTTCGCAATTTAAAATGCCAGTTGTTTTAAGATTCGGAGAATTAGAATTGGTAAGAGGAGATTGGCGTAGGTATACAAAAACGTTACCACAAACAGGAGTGCCTGTAAGTTTAGACAATACACAGCTTAATAATTTTGAAGTAGGTGTGGTTAGTATTGAGCAAAATCAAGAAATTTACAAACTGCCTCCAGGTATTCAACGAGAACAATTACAGGGAACAAACAGAATTCAGCGACAAAATGAACAGTCTGTTACTTTAAAAGCTACAGATTTACCTGCTGATGAAGCGCGAACTATTTTTAAAAATATAAATATTGATATGCGTAGGTATAAAAAACTACGTATGTTTTTACATGCAGAAAAGCCAACGACAGCAAGTACCCAAGATGGAGACATGGTAGCTGTTATTCGTTTTGGAACAGATTTAAATGATAATTATTACGAAATTGAAAAACCGTTAATTTTATCAACATCAAGAGCTACTTCATTAGATGTTTGGCCAGAAGCAAATAATTTAGAGGTTCCGTTACAAGAATTAGCAAATTTAAAAATTGAAAGACCAACGGGTGCCGGAACAAATATTACTGATATTTTTTCAGCAACAAGTTCTAATGGATTAAAAATATCAGTAAAAGGAAATCCTACATTAGCGCAAGTAAGAACTGTAATGTTAGGAATGAAAAACGTATCGAATTCAGATAAAACAGCAGAAATTTGGTTTAATGAGTTACGCGCCGTAGGTTTTGATAATAAAGGCGGTTGGGCAGCTGTAGTAAATGCAGATGCAAATTTAGCAGATGTTATGGATCTTTCTTTAGCAGGAAGAATGTCTACCATTGGTTTTGGTAATGTTGAAGATAGAGTACAGCAAAGAAGTATAGAAGAAATTAAACAATATAGCGTTGCAACTAATGTTCAGTTAGGTAAAATGATGCCTAAAAAATGGAGCATGCAAGTGCCGATGAGTTATACTTATGGTGAGGAATTTAGAGATCCTAAATATGACCCTCAGTTTCAGGATGTCGCATTAGAAGATGCCTTAGGTAAAAACCCGAATAGTAAAAACGCACAAGATTATACACGTAGAAAAAGCATTAGTTTTATCAATGTAAAAAAGAATAAGAATCCTGAAAGCAAGAAGAAACCGAAATTTTACGATGTAGAAAATTTATCAGTTTCGTATGCGCATAATGAAGAATTTCATAAAGATTATAATATTGAAAAGTTTGAAAATAAGAATGTAATGGCAGGGGCGAGTTATAATTTTAACTTTAAGCCTTTTGTTATCGAACCTTTTAAAAAATCGAAAACTTTTAGTAGTAAATACTTACGATTTATAAAAGATCTTAATTTTAACCCGGTACCAAAAACGATTGCACTTAATTCTAGAATTAATAGAAATTATAATTCGCAACAATCAAGAAACTTAATTGAAGGGTTAACAGCTCAGCCAGAATTAATTCAACGTAGATTTATGTTTAATTGGGACTATACGATTGGTTTCGACTTAACAAAATCATTGCAGTTAAATTTCAATGCTACAAATAATCATATATATGATAGTTTTGGAAATGATGAAGATTTAGAAATATACGATCAATTTTTTACGATTGGTAGACCCGATAATTATCATCAAAAATTAAATGCAACTTATAAATTACCTCTTAGCAAGTTGCCATATTTAAGCTTTTTAAGTGCGGATTATGGATATAATGCTGATTTTGATTGGAAAGCTAGTTCACAAAGTAGCTTGGAATTACCAAACGGACAAAACATAAGTTATGTAGATGTTGTTGGTAATATGATACAGAATGCAAACACACATAATCTTAATGCAAATATAGATTTTGGACGTTTTTACAAAACGTTAAAACTAGATAAGTTGTTGTTAAAAGGAACTAAAAAGAAAGTTACGAAAAAAGGAGCAGCCACTTTAGGAGCGAAAGCATCAAAACAAAAAGCAAAATTAAAAAGAAATGCTTCTTTTGGTCATAAAGTGATGAAAGGAATGTACGACGTATTAACATCAGTAAAAAGAGCTAAAATTAGTTATACTGAAAATAACGGAACGTTGTTACAAGGATATAAACCATCAGTAGGTTTCTTAGGGAGAAATAATTACGGAGGAGGTTCGGCACCAACTTTAGGATTTGTATTTGGTAGCCAAACAGATATTTTAAATAGAGCTATTGAAAACGGATGGTTGGTAACAAGAACAAGTCAAACAGACGATAATCAACCTTATTATAGTAAGAATTACGGTAAAACAAAATATAAAAAATTAGATTATAATATTTCTGTAAAACCTTTTAAAACCTTAACAATTGGTTTAATAGGAACCCGCATTAAAACAAGTAATCTAAATCAACAATTAGATGTTATTTCAGATGGAAATGGAGGTTTTGAACAAGATCCGAATATTAAAGCCTTTGAAACAGGTAATTATAGTATCAGTCACTTTATGTTAGGTACTGCTTTTACAGATAGTGAAGAATTATATGAAACGTTTTTAGCTAATAGAAGCATAATAGCTAATAGATTGGCAACGACAAACCAACCTGTCGGTGGATTTAAAGAAAGCGGACAACAAGCAATGTTGCCAGCATTTATTGCTGCGTATTCGGGTAATAGTGCAAGTTCGGTAAGTACCAATATTTTTAAAAATATTCCAATCCCTAACTGGACATTGCGTTTTAATGGGTTCATGAAAAATAAATGGTTTAAGAAGACATTTTCTTCTTTTACATTGTCTCACGGGTACAAATCGTCTTATACGATAGGAAATTACACTAATAATTTACAATACGATTCAACAACACCTACAACAAATACAAATACTTCTGGTAATTATCAGCCAGAACTATTACTTTCGTCGGCAACTTTAATTGATGAATTTTCACCATTGATAAAAGTTGACTTTAGAATGAAAAATTCATTTTCATTTAAAGGAGAAGTAAGAAGAGATAGAAGTTTAACGTTAAATTTTAATAATAATACGTTAACAGACATTAAAGGAACAGAATATGTTGTTGGATTTGGATATAAAATTAGAGATGTTAAATTTGTAACCCGATTTACTGGTAAAAAAGAAACGTTAAAAGGAGACATTAATTTAAGAGCAGATATTTCATTAAGAGATAATTTGACTTTAATACGAAGTGTTGATAAAGAAAATAGTCAGATAACAGGAGGGGAAAATTTATTTGGATTAAAATTTATAGCAGATTATAATTTAAGTAGTAATTTAACAGCGTCGTTTTATTATAACCATCAAACGTTTCAATATGCGGTGTCAACTACGTTTCCGAGACAATCTATCAATGCCGGAATCAATATAATATACAATTTAGGAAATTAA
>KPHGJK_00875 Holliday junction ATP-dependent DNA helicase RuvA
ATGATCACACAAATTAAGGGGAAACTTGTGGAGAAAAACCCTACTTATGCAGTAATAGACTGTAATGGAGTAGGATATTTATTACACATTTCTTTACATACGTATTCTTCGTTACCAGATGATGAAAATGTGTTGTTGTACACGCATTTATCTGTAAGAGAAGATGCACATACATTGTATGGTTTTTTTACTAAAGTAGAACGGGAAATTTTTAGATTACTTACCTCTGTTTCAGGAGTCGATCCAAGTATTGCAAGAACAATGTTATCATCAATGACATCTGAAGAAATACAACAAGCAATTGCTTCAGAAGATGTAAAAACAATACAATCTGTAAAAGGAATTGGCGCAAAAACGGCACAACGTGTTATTGTTGATTTAAAAGATAAAGTTTTAAAGATTTTTGATTTAGATGAAGTTTCAATTGCTCAAAACAATACAAGTAAAGAAGAAGCGTTATCTGCATTAGAGGTTCTTGGATTTGCCCGCAAGCAGGCAGATAAAGTTATCGGAAATATATTAAAAGAAACACCTGATGCTAGTGTTGAAACACTCATAAAACAGGCGTTAAAAAATTTATAA
>KPHGJK_00880 NADP-dependent malic enzyme
ATGAGTGACTCTAGAAAAAGGCGTGAAGCTTTACTATATCATGCCAAGCCAAAGCCAGGTAAAATAGCAGTAGTACCTACTAAAAAATATACTACACAACACGATTTATCGTTAGCGTATTCTCCTGGGGTAGCAGAGCCTTGTTTAGAAATAGCAAAAGATAAAGATAATGTTTATAAATATACAGCCAAAGGTAATCTAGTAGCTGTTATCACCAACGGAACAGCAGTATTGGGTTTAGGAGATATTGAGCCTGAAGCCTCGAAACCTGTAATGGAGGGGAAAGGATTATTGTTTAAAATTTTTGCTGATATTGATGTTTTTGATATTGAGGTTGATGCTACGGATGTTGATAAATTTGTAGAAACAGTTAAAGCAATAGCTCCTACTTTTGGAGGGATTAACTTAGAAGATATTAAAGCTCCAGAAGCTTTTGAAATTGAACGAAGGTTAAAAGAGGAGTTAGATATTCCTGTAATGCATGACGACCAGCATGGTACAGCAATAATTTCAGCAGCAGCATTAAAAAATGCAATAGAAATTATAGGTAAAGATATTACTACTGTTAAAATTGTAGTAAACGGAGCAGGAGCAGCTGCAATTTCTTGCACACGATTGTATTTAAAATTAGGCGCAAAAAGAGAAAATGTAGTGATGTGTGATAGTAAGGGAGTTATCAGAAAAGATCGCGATAATTTAACATCACAAAAAGAAGAATTTGCTACCGATAAAGACATCAACACTTTAGAAGAAGCAATGCATAATGCCGATGTTTTTATAGGTTTATCAAAAGGAAATGTCGTGAATCCTGAGATGTTATTGTCGATGGCTAAAGACCCTATTGTTTTTGCAATGGCTAATCCAGACCCTGAAATTGAATATCAATTAGCAGTTGATACGCGTGATGATATTATCATGGCAACAGGAAGATCAGATCATCCTAATCAGGTAAACAATGTACTTGGTTTTCCATTTATTTTCAGAGGTGCTTTAGATGTTAGAGCGACCAAGATTAATGAAGAAATGAAAATGGCAGCGGTACATGCTTTAGCAGATTTGGCAAAAAAATCGGTGCCTGAGCAAGTAAACATTGTATACGACGAAGTAAGTCTTTCATTTGGTAAAGAATATATTATACCAAAACCATTTGATCCAAGATTAATATATGAGATTCCGCCTGCAATTGCGAAAGCAGCAATGGATTCTGGCGTAGCCCAAGAACCAATTACAGATTGGAATGCGTACCGTGAAGAATTAATGGATCGCTCTGGTACCGGAAGTAAAGAAATTCGTTTACTTCATAACAGAGCAAAAAAAGCCCCAAAACGAGTGGTTTTTGCAGAAGCAGATCATTTAGATGTGTTAAAAGCAGCACAGCGAGTTTATGATGAGAAAATCGGAATTCCTATTTTATTAGGGCGAAAAGATGTTATTTTAGAATTAAAAGAAGAGCTAGGTTTTGATGCCGAAGTTGTTATTATTGATCCTAAAACAGATGAAGAAACCGATAGAAGAAACAGGTATGCTGAGACTTTTTGGAAAACAAGGCAACGTAAAGGTATTTCTTTTTTAGAAGCCCAAAAATGGATGCGTGAGCGTAATTATTTTGCCGCGATGATGGTAAATACTGGTGAAGCAGATGCTTTAATTACAGGATATTCCAGGTCGTATCCATCGGTTGTAAAACCAATGTTAGAGTTAATAGAAAAAGAAAAAGGTGTTACTAGAGTTGCAGCAACAAATATGATGTTGACCAAGCAAGAGCCAATGTTTTTAGCTGATACAACTATTAATATCAACCCAACGGCTAAAGAATTAGCAAAGATTAGTCAATTAACATCGGGCTTAGCAAAAATGTTTGGAATGAAACCACATATTGCTATGCTAGGTTTTTCAAATTTTGGTTCATCAAAAGCTGAAAGTTCAGTAAAAATAAGAGAAGCAGTTTCGTACATACATCGTAATCATCCGAATGTAATTGTTGATGGAGAGTTACAGGCAGATTTTGCTTTAAACCCGGAGTTGTTAGCAAAAGAATTTCCTTTTTCTAAACTGAATGGTAAAAGAGCAAATATTTTAATATTCCCAAATTTAGAATCAGCAAACATTACTTATAAGTTAATGAAACAGGTTGATGGCGTTGAGTCTATTGGGCCTATTTTATTAGGAATGAGCAAACCTGTACATATTTTACAATTAGGAGCAAGTGTAGATGAGATGGTAAATATGGCAGCAGTAGCAGTTGTAGATGCTCAAAATAAGGGAAATAAAAACTAA
>KPHGJK_00885 PAS-3 domain-containing protein
ATGAAAACTCCTCCAACAAAAATTATCAACGAAGAAGTAAAATGGGATAAAACGCAAACAATTGTTAGTAAGACAGACATTCATGGAACAATTATTTATGCCAATAGTGCATTTACAGAAGCTTGTGAATATAGTGCTATTGAACTAATAGGCGAACCACATAATATTATTCGACATCCTGACATGCCAAAAGCTGCTTTTAAAGCCTTATGGGATGCACTTAAAAAAGGAGAAAACTACCATGCAATTGTTAAAAACTTAACAAGAACTGGTAGATACTATTGGGTGATTACCGATTTTACCATTGATAAAGATGAAAACGGAAAAGTTACAGGATATACAGGTCGAAGAAAATCGATACCAAAAAGTATTATTGAGAAAATTGAACCCTTATACAAAACACTCTTAGATATTGAAAATTTAAAAGGTGAAAAAGCAAGTGAATTATATTTTGAAGGCTACTTAAATGAAGAAATTGGCAAAAGTTATGATGAATTTGTTCTTGATTTATTTGTAGAAGAATCTTTGAACCAAAAAAAGGAAGGAAGTGCGTTTAAAAAAGGGTTAAACTGGTTCTTTTTTGGAGATACAGACCCCCAATAA
>KPHGJK_00890 PAS-3 domain-containing protein
ATGTCAAGCCACCCATTACGCCCCCAGCAAATTCTTAACGAAGAAATTAAGTGGGATAAAACACAAATTATCAGCAGTAAAACTGATGCAAACGGAACTATATTGTACATGAACGATGCTTTTGAAGCAGCTTCTGAATACAATAAAATAGAATTAATAGGAGAACCTCACAATATTATTAGGCATCCTGATATGCCGAAAGTAATTTTTAAAGTATTGTGGGAAAACCTAAAACAAGGAAAAAATTTCCATGCTATCGTTAAAAACCTTACTCGTAGCGGTAGATATTACTGGGTTATTACCGATTTTACGATCGATAAAGATGAAAAAGGAAAAATCGTAGGATATACAGGTCGAAGAAAGGCATTACCAAAAAGTGTTGTTGATAAGATTGAACCTTTATACAAAACACTTTTAAATATTGAACAAGCAAAAAGCGAAGTAGCTAGTGAACTTTATTTTAAAGCTTACTTAAAAGAAGAAGTTGGTAAAAGTTACGACGATTTTGTTGTTGATTTATTTGAAGATGAATCTAAGAAAGAACAACCAACAGCAGGTGATTCACCTACAAAACTGAAAAAAGGTGTAAATTGGTTCTTCTTCGGAGATACTAATCCTAAATAA
>KPHGJK_00895 hypothetical protein
ATGAAAAAGATTTATAAAATACTATTAGGTGTAGTACTTGTTTTTTTTATCCTATTAATTAGCATCCCTCTTTTATTTCAAGGTAAAATAATCGACTTAGTAAAAACCACCGTTAACAACAACGTAAATGCTCAGGTAGATTTTAGTGATGCCAACCTAAGTTTAATTAGAAATTTCCCAAATGCATCCGTACAACTATCTAACGTAACAGTTATAAATAATGCGCCGTTTAAAGGAGATACTTTAGTTTTTGCAAAAGACATTTTATTAAAATTAAAAATTACCGACTTACTTAAAAGTTCGTCAGGGCAATTAAGTATTCATTCTTTTACGATTGATAATGCTTTAGTAAACGTACTTGTTGATGAAAAAGGAAATGCTAATTACGATATTACCATTCCGTCTGAAACAACTACAGATACAACTAATGAAGCGCCTTCTACTTTTGGGTTATCTATCAATTCATACGCAATTACCAATGCAGCTATAAAATACAATGACAAACAAGGTAAGATTGCGCTTGAATTAACCAATTTCAATCATGCTGGAAGTGGTGATTTCTCACAATTAAATACAGAGTTAGACACCCAAACAACTACCGATATTTCATTTGCTATGGATGGAAATTCATACGCTAAAAATCAAAAATTACAACTCGATGCTATTTTAGGAATGGATTTAGTTAACAATAAATTTTCGTTCTTAAAAAATGAATTAAAACTAAATGAGTTGCCCTTAATTTTTGATGGTTATGTACAATTAAACGACACCAATCAAGAAATTGACCTTAGCTTTAAAACACCTTCATCAGATTTTAAAAACTTTTTAGGTTTAATTCCGCAAGCTTACACAAAAAGTATTGCCAATGTTACTACGAAAGGGAGTTTTAGTGTAAAAGGAAAAGTTAACGGAATTTTAGATGCAACGCATATTCCGAAGTTAGATATTGTTGTGCAGTCTGAAAACGCTTCATTTAAATATCCTGATTTACCTAAAACTGTTAGAAACATTAACATTAATGCCCAGGTAAAAAACACCACAGGTAAACTAGAAAACACTTTTGCGAGCATTAACAATCTTTCATTTAAAATTGATGAAGATACTTTTTCTGGTAAAGCCACAGCTCACAACATAACAACCAACCCTAAACTAGATGCAACCATAAAAGGAACTTTAAATCTTGCCAAAATTAACCAAGCATATCCTGTTAATTTAGAACAAAAATTAAGCGGTATTTTAAAGGCAAATTTACGCACTCAGTTCGATATGAATGCTATTAAAAATAGTGCTGTAAATCGCATAAAAAATAATGGAACAATACAAGTTAACGATTTTGTATTTTCTTCAGATGATCTTATAAATGCTTTTCATATTAAAGAAGCAGCTGTAGATTTTAAACCAAGTGTAATTACCTTAACTAAATTTAACGCAACTACAGGTAAGAGTGATTTAAATGCCAATGGTACTCTTAAAAATTTACTCGGTTTTTTACTTTCTGATAAAAAATTACAAGGAAAATTAAATGTAAATTCAACCAATTTACATATCAACGACTTTATGCAAGATACTTCAGTAATAACTGAAGAAAAAGAAGAAGACACTACCACAAAAGAAGATACATCTGGAACCTCATTAAAAATTCCGGCTTTTTTAGATTGTACTCTTTTAGCCGATGCAAAAACGGTACATTACGATAATTTAGCTTTAAAAAATGTAAAAGGTACCTTATTTATAAAAGATCAAAAAGCAATTTTACAAAACGTTACGGTAGGTATTTTTAACGGTCAAATTGCTTTAAACGGAGAGGTGAATACTCAAAACAAAAAACCTATTTTCGATATGAAATTAGGCATAAAATCGTTTGATATTGCTGAATCTTTTTCTAGCTTAGAATTACTACAATCACTAGGCCTATTGTGGGCGCTATGA
>KPHGJK_00900 hypothetical protein
ATGAATGGTAAATTAAATTCAGATATTAATTTATCAGGCGCTTTAAATTCTGACTTTACACCAAACTTAACTTCTCTTACAGGTAAAGCTTTTGCCGAATTATTAACCACTAAGATAAATCCGAAGAAAACAAAATCATTGAGTTTATTAACCGATAAATTATCGTTTCTTAATTTAAATGATCTCGATTTATCTGATGTTAAAACTCATTTATCATTTGACAAAGGAAACGTAGTTGTAAAACCTTTTAAGTTAAAATATAAAGACATCGACATAAACGTTGGCGGAAGTCATAGTTTTGACCAAAATATGAATTACAATTTAACTTTAGATGTGCCTGCCAAATATTTGGGGAATGATGTACAAGGTTTACTATCAAAATTAAGTACCGATGACCAAAATGTTACCGTACCAATAACGGCTAATATTACAGGTAACATGTCTAATCCATCTGTAAAAACAGATTTATCTTCTTCGGTAACAAAACTAAGTCAGACCTTAATTAAACAACAAAAAGATAAATTAGTTTCTAATACGTTAAGTAAATTTTTACCTAGCAAAAAGAAAGATACTACAAAAGCAGCTAGCGATAAAAACAAAAAAATACGTGATGTTTTAGGTGGGTTATTTAGTAAAAAGAAAAAAAAGGTAATTAAATTCACAGGCAACCTTTTTACTATTTGCCCTGTCTATAATTTAAGAAGACTTTGTAAGTTATTTAACATTCTTTAA
>KPHGJK_00905 hypothetical protein
ATGAGGAAAATAACTACTCTTTTACTTTTAATAAGCACCACCTTTTCATTTGCTCAAATGAAAGGAAAAGTAACAAATACCAATAAGCAACCACTATCTTTTGTTAGTATTTATCTAGAAAATTCTATTACCGGAACTACTACAAACGATAATGGAGACTATGAATTAACCTTAACTAAAAAAGGAAAACACACTGTTGTTTATCAAATTTTAGGGTATAAAACAGTAAAAAAAACAGTTACTATTTCTTCTTTTCCTTTTGTTTTAGACGTTATACTTACTGAAGAAAAAGTTACATTAGATGAAGTTTTAATTTCTTCGGATGAAAACCCAGCTAATAAAATTATTAGGAATGTTATTGCCAACAAAAGTAAAAACACCGATAAATTTTCCGAGTACAAAGCTGATTTTTATTCTCGTGGATTATTTAAAGTAAAAGATTTACCAAAAAAATTCTTAGGGCAAGAAATTGGTGATATGGGTGGTGGTTTAGATTCAACAAGAAGCGGAATTGTATATCTTTCTGAAACAATTTCTAAAATTTCGTTTCAAAAAAACCTAGCAATTTTAAAGAACATATTATCGCTTCAAAAGTTTCTGGTAGCGATAACGGAATTAGCTTTAATCAAGCAAAAGAAGTGA
>KPHGJK_00910 Carboxypeptidase-like regulatory domain-containing protein
GTGAATTTTAACCTTTACGAAAATTCTTTTGATTTAGCAGATGCTCAAATGATTTCGCCAATTGCTAACGGTGCTTTTGGTTATTATAATTATAAACTAGTTGGAACTTTTTATGATAAAAATAGCAAGCTAATCAGTAAAATAAAATTACTCCCAAAAAGAAAAAACGATCGTGTTTTTAGCGGATTTATTTATATTGTAGAAGATGATTGGGCAATTTATGGTGCTGATGTTGTTGTTACAGGAGCACAAGTAAGCATGCCAATGATAGATTCTCTTCGTATTAAACAAAATTATAATTACTCACTTAAAAACAACGCTTGGATACCCGTTACGCAAACAATCGACTTTAAGGCTGGTATGTTTGGTTTTAATTTTAATGGTCGTTTTTCTGCGGCTTATTCAAACTATAATTTCACCCCAAATTACACTAAAAAATATTTTGGTAGCGAAATTTTATCTTTTGCAGAAAATGCTACTGAAAAAGATAGTTTGTATTGGACTAAAATTCGCCCTGTTACCTTAACTAATGAAGAAGTTTCTGACTATAAATTAAAAGACAGCATTAAAACAAAACGAAAATCTAAAAAATATTTAGATTCTATTGATGTAAAACAAAATAAGTTTAAACCTTTAAATATTCTTTCTGGTTATTCTTACAACGATACTTATAATAAATGGGGCCTTAGCTTTTCATCGCCTATAACAAGTATAAATTTTAATACCGTACAAGGATGGAACTCTTCCGTAGGACTAAACTATTATAAATCTATCAATAAAAAAGGAGAGCGTTTTAATATTGGTACGAATTTTAATTATGGTTTTTCTGATAAAAAAATAAGACCAACTGGATATTTTTCTTACAAATGGAACAATATTACCAATCCTGTTTTAACAATTAATGGAGGTATTACGACCACTCAATTTAATGCAAAACAACCTATTTCAAAATTCTGGAATACTATTAGCTCTGTGCTATTTGAAAGAAATTACATGAAAATTTACGAAAAATCATTTGCGAAAGTTTCTTTTTCAAGAGAAATAACCAACGGTGTTCACATTTCATCTGCTTTAGAATATGCAGATAGAAAACCATTATTCAATACTACAGATTATGTAATGTTTCCGAAAAAAGATGCTGATTATACATCTAACAATCCACAAAATCCTGCTAATTTCACTACTGCTTTTACACCGCATAAAATGTGGTCGTTTACCTTAGGAACTACCATTAATTTTGATCAAAAATACTTATCATATCCTAACGGAAAGTACAATGTGAGCAGTAATAAATATCCATCTTTATTTATCGGTTATAAAAAGAATTTTGGGTCAGGTAATTCTGAATGGAATTCAGATGTAGTGTATTCACAATTATCTCAAAAAATAGCATTAAGCAACTGGGGAGAGTTTAAGTATAAAGCAAAAGGAGGTTTATTTTTACAGAAAAAAGATATTCCGTTTATAGATTATGCCCATTTTAACGGAAATCGCTTATTAATTGCGCCTAATGATAATTATTTAAACAACTTTTACATGTTGCCTTATTATCAGTTAAGCACCAATGACAAATACGGAGAGTTACATGGAGAATACAATTTTAAAGGTGCTCTATTAAGTAAGATTCCATTGTTAAATAAATTAAACTTTCATTTAGTAACTGGAGCAAAAGGATTGTTTACAGCGGGTAACAAACCATATTCTGAATTTGCGGTTGGTTTAGATAATATTGGCTTTGGAAAATGGCGTTTTTTACGTGTAGATTTTGCCCGATCTAACTTTAACGGAAAAAACGAAAACAGAGTGCTATTCGGAATTAAATTGTAA
>KPHGJK_00915 Molybdopterin synthase sulfur carrier subunit
ATGAAGATAAACGTATTACTTTTTGGTATTGCTACAGACTTAACAGGAAGTACTTCTTTAGAGGTCGTACTTCCTGTTAATTGTAATGTAACAGCTTTTAAAGAACTACTTGTAACACAACATCCAAAGTTAAAAAACATGAGTGCTTATGCCGTTGCTATTAACGAAAGTTATGCAATTGATGAAACTATTATTACAGAAAACGATGTAATTGCTATTATTCCGCCAGTAAGCGGTGGATAA
>KPHGJK_00920 Carboxypeptidase regulatory-like domain-containing protein
ATGCTAAAAAGAATTGTATTTCCGTTACTAGTTTTTATTGCTAGTAGTTTTTGTAGTGCGCAAACTGTGGTATTTAAAGGTACTGTAAAAGATAGTTTACAAAATCCGTTATCGTATGCCAATATTATAGCAAAGCCCAAAGATGTTACTAAAAACATGAGTTTTGCTATTACAGACGAGCAAGGTCGTTACCGTTTAGAACTTACTAAAAATAATGCATACACCATAAGTATAAGTTATTTGGGCTATGAAAAAGTTGATTTTGAGATAACACCAATAACAAACATTACAAAAGATTTTGTACTAAAAGAAGCTAAAAATCAGTTAGATGAAGTGGTTATTGAACTCCCCGTAACGGTAAAGCAAGACACCATTATTTACAATACGGATAAGTTTGTAAATGGTAGCGAACGCAAGCTTAAAAATGTACTTAAAAAACTACCAGGTGTTGAGGTTGATAAAAACGGAGGTGTAACGGTACAAGGAAAAAAAGTAACCAAGTTATTGGTAGATGGTAAAAAGTTTTTTGGTGGTGGAACTAAATTAGGGGTAGAAAATATTCCTGCAGATGCGGTTGATAAAGTAGAGGTGATTGACAATTACAATGAAGTTGCTTTTTTAAAAAATGTATCAGATTCTGATGAAATGGCAATGAATATTAAATTAAAAGAAGATAAAAAACGTTTTCTTTTTGGTGATGTTGAAGCCGGTAAGGGAAACGAGAATTTTTATAAAACCAATGCAAACTTATTTTATTATTCGCCAAAAACGAATGTAAACTTTATAAGTAACTTAAATAATATTGGCGAAAAAACTTTTACGTTTAAAGATTATATGAATTTTCAGGGTGGCGTTAACGCAGTTTTTAACGGTAATTTTAATTGGCGAGGCGGTGATTTTTCACAGTTTTTAGAAAACAAAGATGTTTTGCAAAGTGTACAGCGTTTTGGTGCTTTAAATATTACAAAAACGATAGCTAGTAAGTTAGATATTTCTGGGTATGCTATTTTTTCTCATAGTAATACCCAAAGTTTTAACCAAGCAACTAATGAGTACACTACTTTTTTAGAAGAAAAAGAAAGTAAAACATTCTCAAAAAACATATTAGCTATTGGTAAGTTTAATATTGAGTATGCGCCCAATAACAAAGAACAATGGTATGTAAGAACGCAGGTTAAAAAATCGGCTGTAGAAAGAGGTAATTTAACCACTACGGCTATAAATAATCAACTAGATAATATCAATACAAATAAAGAAAACGATATTTGGTATGTAAATCAGAATATAGAATGGCACAAAGATCAGTCTGAAAAACATACGTTTTCATCAACAGCAAATTATACGTTTGATAAAAATAATCCAACTACTTTTTGGAACGCTTCACAATCATTTTTAGATAGAATTAAACCAATTATTCAATCTTTAGATGTTAATCAAGCTTCTTTAAGAATTAATCAGTTGAATGAAAATGAAAAGCATCATTTATATACAGTTTTTAAAGATTTTTGGGTGTTAAATAATGACAATCATATTTATACAACGATTGGAAATACACATCAGCAAGAAAAATTTATCAGTAATGATTTTCAATTGTTGGATGATGGTACCGAAAACGATTTTTCATCAAACGGATTTAACAATACCACGGTTTTAAAGCACAACGACTTTTTTACAGGAGTGCATTATAAATTCAGAACCGGAATATTTACTTTTAAGCAAGGTGCATATGCACACAATTATAATTGGCGCGTAAACCAATCAATATCAATCAAAAAAAATAAATGGGTGGTTTTGCCAGATTTTTTAATGAAGATAGAGTTTAATAAGTCAAAGAAAATTCAGTTGAATTATAATTTAAAAACTAATTTTTCAAACGCTTCTAAATTGGCAAGTCGCTTTTATTTACAATCCTATAATTCGGTATTTAAAGGAAACCCTAATTTAGAAAACGAATTGTATCATTCGGCACGTATTCGTTATAATCGTTTTAGTTTATATCGCGGATTAATGTTGTTTGCAAATGCAAATTACACCAAAAGAGTAAAAGGATTTAGAAGTGCTGTAAATTTTGATGGTGTAAATCGTTTTTTAACCATTAATATGTTAGACAATCCGAATGAAAGTTGGAGCGTTAGAAGTTCGTTACGAAAGAAAATTAAAAAAATACGATATAATTTAGAAGGTAATTATAAGGCTTCTAATTTTAAACAAAGCATCAATAATAATTTTGTAACCAATAAAAGTAACGATTACGGTTTTGATGTTGGTATTGAAACCTTGTTTGATAATTTTCCAACTATAGAAACCGGTTTTAGAAAAAGTATTGGTAAATATACTTCAAGTAATTCAACATCTAAATTTGTAACCAATGAACCGTATGTAAATATAGATTACGATTTTTTAGACGGATTTGTTTTTAATTTTGATTACACACATTATAATTATCAAAATAAAACCCAAAATATTGATAATAAATACAACGTTGCTAATGCAGTGTTATCGTATCAAAAAGAAGATAGTCCTTGGATGTTTAAATTAACGACTCAGAATTTATTCGACACTACTTTTAAACAAAATAATAGCTTTTTAGATTATTTAATAACCGATTCTAAAACCTATATAATGCCAAGAGTTGTATTATTTAGTGTTGGGTATAAATTGTAA
>KPHGJK_00925 GLPGLI family protein
ATGAAAAAACACTTTCTATTATTTTTATGTATTGTATTTACAACAATACTATCAGCGCAAAACACTTTACAAGGCAAGGTGTTTTACACTATTTCATTCAAGGCATTTACTAAGCAACAAGTAGATTCGATATTAGAAAAAGGAAATAGACCAAGATCAACACATTCAACGATAAGAAAAATGTTGATGAATAATGAAAAAGCTACTGGTGTTTTAGCGTTTTCTAAAAACGAATCTTTATACCAAGCTGAAAAAAAGATGAAGAATGGAGCCAAGAAAAATAAAGGTTTAAGTATGGCATCGATGATAGCTGGAGGTAATACGATATACTATACAAACAGTACTGAAAAAGATTATTATAAACAGCTTAATTATGCAGAACCTTTACGTGTAGATTTATTGCCAATTAAATGGACAATAACGCAAGAAACAAAAAAAATTGGTAATTACTTGTGTTTTAAAGCACTTGCAGTTGAGAAAATGAGAGAAGGTAAACCACTTTTAAAAATAGCTGCATGGTTTACACCAACCATACCTGTAAGCTTTGGTCCTATCGATTATTTTGGTTTACCAGGGTTAATTTTAGAGGTTTCTTATAACAGGATAAATATAAAAGCAACAAAAATTGTTTTAAATCCTAAAGAGAAAATTGTTGTAAAAAAACCTACGAAAGGAAAACGAATGACGAATGCTGAGTATGTAGAAATGAATAGAAAATTCTTTAAAGATTTAGAAAGAAAAAGATAA
>KPHGJK_00930 GLPGLI family protein
ATGATTAAAAAAGCACTCTTAACTTTATTTATAGCCATCATTACCATACCACTCTTTAGTCAAAAAAACAGTGGTGCTGTTTTGTACAAAGTAGTTTCAAAAAAAGAAGTAAACTATAAAAAAATAATTAAAAAAGGGAGGTTAACTTCTTTTTTTAAAGGTAGTGCAGCGTTTGAATTAGTATTTAAAGAGGATAAATCACTGTATAAAAGAAAGGTTAAGTTTAATAAAGAAGACGAAAGAGAAAAAATTAATTTTTTTGAAATTGTTGGTGGTAGTGATGGTGTTTTTTACAATGAAAAAGAAAAAACCATAAAGTCAGTTAATGAATATGATGAAGATTTTTTAGTAACATATGTACCAAAACAATGGCAAATTACACAAGAGCATAAAAAAATAGGGGGTTATGTATGTTACAAGGCGATTTCTAAAAATAATAGGGTAGTATGGTTTACACCTAACATACCTTTAAGTTTTGGCTTTAAAGACCTTAACGGATTACCAGGTTTAATTTTAGAAGTAGAAATAGGCAAAATAAGTATTGTAGCATCTGAAATTGTATTTAAAGAAATTTCTGATAAGCAAATTAAAAAACCAACAAAAGGAACACCTATAACTGAAAAAGAATATTCAAAAAAATTAAAAGAAATAGCCAAAAGTATAGGGTTTTAA
>KPHGJK_00935 hypothetical protein
ATGGTTAACGATAAGTGGATTTTAACCCAAACAACCAAAAATATTGGAGATTATACTTGTTATAAAGCGATATTAGATCAAACAAATAAACAGCAAAAAAATAAAATAAAATTACCCGAAATAACAGCATGGTATTGTCCAAAAACACCATTAATGTTTGGCCATAAAGGATATGGAAATTTACCTGGTTTAATTTTAGCACTTCGTATTGGTCCTATAAATTATGTAGCGTCCAAAATAGAACTTAATTCTATGGAAGAAATTGTAATAAAGAAACCAAAAGAAGGAAATTTGATAACCGAAGAAGAATTTAATAATCTTCTAGTTAAAATAGATAAGAGATAA
>KPHGJK_00940 hypothetical protein
ATGGTTATCAAAAAATTAAATATGAAACATAGTATTATAACATTAATGATGTTTTTTTTAAGCTGTATAAATATTGGTGCTCAAAATACATTAAAAGGGAAGGTTTTATACAAATATAGCGTTAATGATAAAGATATAGGTAAAACCAAAAACCAAGCAGTTTTAAATAAATTTAAAAATAGCCTAAAGAAAAGTAGCGATAAAATTAGTTATCAATTACTTTTTAATAATAATGAGTCATCTTATAAAATAGTTAAATATCTAGTTTCTGAGAATGATTTTTTTTTACTTATGCAGCTTTAA
>KPHGJK_00945 DUF3109 domain-containing protein
ATGTTTCAATTAGGAAAAACCATCGTTTCAGAAGACCTTATCGATAAGGATTTTGTTTGTAATTTATCAGCCTGTAAAGGAGCTTGTTGTATTGATGGAGATGCTGGTGCGCCATTAGAAAAGGAGGAAACAAAAATTTTAGAAGAGATATATCCTAAAATTAAACCTTTTCTTCGTAAGGAAGGTATTGAGGCAATTGAAAAACAGGGCGTATGGATTACTAGTGATTTTGGAGAATTAGAAACGCCATTAATTAATGATGCAGATTGTGCCTATGTTATTTTTGATGATAAAAACACTGCATTATGTGCTATTGAAGAAGCTTACAACCAGGGGATTGTAGATTGGAAAAAGCCTGTTTCTTGTCACTTATACCCAGTTAGGGTTAAAGATTACAGTGAGTTTTCGGCTGTTAACTACGACAAATGGGAAATTTGCGATGATGCTTGTTCTTTAGGAAAAGAATTACAGGTACCTGTTTACAAATTTGTAAAGCAAGCACTGGTTAGAAAATTTGGACAAAATTGGTATGATGAATTAGAACAAGTAGCAGAAAAAAGAAATAGCTAA
>KPHGJK_00950 UPF0056 membrane protein
ATGAATTTTAACTTCAAAGAAATTTTTACTGCCTTTATGGTATTGTTTGCGGTGATTGATATTATTGGAAATATTCCTATTATTATTGACTTACGTAAAAAAGTTGGACATATACAGTCTGAGAAAGCATCTGTTATTGCTGGTTTTATTATGATTTTATTTCTATTTGTAGGAAAACAATTATTAAGTGTAATTGGTGTTGACGTGCATTCTTTTGCTGTTGCGGGTTCGTTTATTTTATTTTTTATTGCTTTAGAAATGATTTTAGGAATCACTTTATATAAAGATGATGACGATGAAGAAACATTAACCGCAACTGTTTTTCCGCTTGCATTTCCATTAATTGCAGATCCTGGTAGTTTAACAACATTACTTTCTTTACGTGCAGAGTTTCATATAACAAATATAATTATTGCTGTTTTACTAAATGTAATAGTTATATATATAGTATTAAAAACATCTCCAAAAATTGAAAAATTTATTGGTAATAACGGAATTAAAATTATCAGAAAGATTTTTGGAGTTATCTTATTAGCCATAGCTGTAAGGTTATTTGCAGAAAACATAAAAGTTTTATTAGCATAA
>KPHGJK_00955 Pyr-redox-2 domain-containing protein
ATGGTTTTTGATTGCTTAATTATTGGCGGTGGAGTTTCGGGTATGCAATGTGCATTGGTTTTAGGTTCTGCTCATAAAAAAGAGTATGCTAAAGATAAAAAAATTGGTATTTTAATGCACCAACGTGCTTCTCATTTACAAGATGCCTTATTTAATAATGTTTTAGGTTTACCTGAAGCTACTTTAGGAAGTGATATTTTAACTCAAGGAAAAGAACAATTAAAAAATCAATATCCTCAAGTATCTCAAATTGAAAACGAAAAAGTTATTACCGTTTTAGATGCTGACAAAGGCTATAAAATAATCACCAATAAAAACGAATATTATAGCACATCGGTTGTTATAGCATTAAATTACGCTAAGCCGTTTGAAATTGCTGGATTAGAGCAATATATAGAGCCACATATGAGGGCTAATGTGATGAAAGACAGAATACAATTACGCAATTTTAATCACGTAATTAAAAAAGGTTTATATGTTTGTGGAACTTTAGCCGGTTGGCGAAGTCAATTTGCAATTGCAGCCGGTAGCGGAGCGAGTGTAGCTACTGATATATTAACCGAATGGAATAATAACATTCCAACCAAAGTACATGATAAAAGAACTATTGGTTAG
>KPHGJK_00960 DNA-binding response regulator, LytR/AlgR family
ATGAATTGTATTATTATAGAAGACGAGCTTCCGGCACAAAATATTGTGAAGAGTTATATACGTAAAATTCCGGATTTAGAATTAATAGCTGCTTTTCAAACAGCAATTAGTGCGAATGAGTTTTTAAAAAGCAATACAGTTGATATTATTTTTTTAGATATTAATTTACCTGATATATCAGGATTAGATTTTATAAAAACAATTAAAAATCCACCGAAAATAATTATTACAACTGCCTATCCTGATTATGCAGTATCTAGTTTTGAATTAGATACAATTGTAGATTATTTAGTAAAACCTTTTTCTTTTGATCGCTTTTTAAAAGCAGTAACAAAAGCTGAAAATCAAGTAAGCAATATAAAAGTTAAGGATAGGGAAGTTATATACTTAAATATAGATAAAACCATCCATAAAGTATATTTAGAAGAGATATTGTATTTAGAATCTGATAGAAATTATGTTACTTTTTTTACTATTGATAGAAAACTAACAATTATAGATTCTTTAAAAAATTGGAAAGATACTTTAGACGCCCGTTTATTTTTACAAATTCACAAGTCGTATGTTGTAAATTTAAAAAAGATAGAGAAGTTTACAGGAACTAACTTATTTATTAAAAACAAAATTCTGCCTATTGGCAGAACTTATAAAAAAGAACTATTGATTAGCTTAAAAGCTAACCAATAG
>KPHGJK_00965 hypothetical protein
ATGTTATTTCGATACATAGATCAATCAGAAAAAGTATTGAAAATAGAGCAGGAAAGAACTGAAATGGAATTAAAATTCTTAAAATCACAGATAAATCCGCATGTATTATTTAACAATCTAAATACAATTTATTCGTATGCGATTGAGAAACCAGACAAAGCACCTGATTTGATTTTAAAATTGTCAGACAACTTAAAACATGTGCTGTACGAAAGCAATGCTGAAAAGGTAAATCTTGAGAAAGAAATTAAGTTTATAGACAATTACATCGCTTTTCATAAAATTAGAACAGAAGGAATCAAACAAATTAATTACCAAACCTCAACAGATAATGCACGTTATGAAATAGCACCGTTATTGTTAATAACCATTATAGAAAATGCTTTTAAGCACAGTATTTTTAATAGTGTTATTGATATAAATATTAAGGCTGAAGAAAATAAACTAACCTGTAGTTGCGAAAATCATTACAATGAAAAATCTATACAAAGCACAGCTGCAATTGGCCTAGATAATCTTAAAAAACGTTTAGATTTATTATACAAAAATAAGTATAAATTAAGTATTAATGATACTGGTGTTTTTAAGGTGTTGCTAGTTGTAAACTTAAATTAA
>KPHGJK_00970 Thioredoxin domain-containing protein
ATGAAAAAATCAACTATAATACTATTCTTGTTAATTATTAATGTTGCTTTCGGACAACAGATTAATAGCACAACAAAAGACAGTAAAGGCACATTGATGTTATTAGGTAAAACTGATAAAAATGCTTTTAATATTGATGATTTTTCTTGGTTTCAAGAAAATTACAATCAATATTTAACGAACGATAAAGTAGTTCGTCAATTAAAAAAATCTCTTTCAAATTATACAATTAAAGCTTTTTACGGAAGCTGGTGTGGCGATAGTAAAAGAGAAATTCCGAAATTTTATAAAGTAATAGATGAAGTTGGTTTTAATACTAATAAGTTGTCGATGATTGCTGTTGATAAAAAACCAGAAGCTTATAAAGCATCACCAAATGGTGAAGAAAAAGGATTAAATATTCACCGTGTTCCTACTTTTATTTTTTATAAAAATGATAAAGAAATTGGTAGAATTGTTGAATCACCAAAACAAGATTTCGAACGTGATATACTTACTATTATTAACGGTAAAAATTACACACCTAATTATATTGTTGTTGAGCGATTACACGCTTTAATGAAAGTAAAAACCATAAAAGAGCTACAAAAAGATGAAAATAACGTAGTGATTTCATTTTCTGAATTTACTAAAGGAAGTAGAGAATTAAATACATATGGCTATAAATTACTTAGATCTAAAAACACAGAAAAAGCATTGTTTGTTTTTCAACTAAACACTAAAATGTATCCATACAAATACAGTGTTTTCGATAGTTTGGGAGAAGCTTATTTTACTATTAAAAATTATGAGCAGTCATTAAAGAATTATAATAAGGTTTTACAATTAAAACCAAATGACGTCAATGCGCTATCAATGATTGAAAAGATTAAAAAAGTAATCTAA
>KPHGJK_00975 hypothetical protein
ATGAAATCAATTTTAACATTAATCGCTGTTTGTTTAGTAACAATGGCTGCCAACGCACAAGAATTTAAATTTGTAAATACTACCATAGATTATGGAAAAATAACACAAGGATCAGAAAAGAAACGAGTTTTTGAGTTTACTAATACTGGCAACGCTCCTTTAATTATAAAACAAGTTGTATCCACTTGTGGTTGTGCTGTGCCAAAGAAACCAGAAAAGCCAATTATGCCAGGTAAAAATGGGAGTATAGAGGTTACTTATGATACTAATAGAATAGGCGGGTTTTCAAAAATGTTTACCATCATATCAAATGCAAAAATAAAAAGAACACGAGTAAAAATTAAAGGGTTTGTTGCAGGAAAAAATGCAATTGCTTCCAAATAA
>KPHGJK_00980 Peptidase-M28 domain-containing protein
ATGAAAAAAGCCCAATTTTTAATTATAGGTATTTTAGTTGTATTTGTAGTTTCTTGTAAGTCAGAAAGTCAAGGAGAAACCCTTTCTACACCTACTATAAAACATGAATTTACAACCGATTTAATATTAAATGATATTAAAGTTTTGTCTTCAGATGAATTTGAAGGTAGGAAAACAGCTACTCAAGGAGCAAAAAAAACCCAAGATTATATAAAAGAACGCTTCGAAAACTTAAATGTGTTACCGCTTCTTGAAGATTTCGAGCAAACTTTTACTTTCGATGGAGGAACAAGTTATGAAGCTGTTAATATTTTAGGCCTTATAAATGGTACTGAGCATACGGAAAAATACATTATATTATCTGCACATTACGATCATTTAGGTACAGTAAACGGTGAAATTTTTAATGGTGCTGATGATAATGCTTCGGGAGTTGCCACCTTATTTGCATTTGCTGAGTATTTTAAAAACAATCCTCCTAAACATAATGTTATTTTAGCTTCTTTTGATGCAGAAGAGCTAGGTTTAAAGGGTGCTTACTACTATGCCGATAATCCTGTAATTGATTTAGATAAAATAGTTTTAAATTTAAATTTTGATATGATTTCCAGAAGTGATAGTAAAGAATTATTCGCAGTAGGAACTCGTTATTCTCCAGTATTAAAAGAAACAATCTCTTCATTTGATAATATAGGAGAAGTTAAACTACTCATAGGACATGAAGGTTTAGATAATTCAGAAAATTGGACAAACTCTAGCGATCATGCAGCGTTTTATAAAAAAGACATTCCATTTATATATTTTGGTGTACCAGATCACCAAGATTATCATAAATCTACCGATGTTTATGAAAACATAGATCAACAATTTACATTAGATGCAGTACAAACTTTAATAACCGTTTTCACTAAATTAGATGCTAAGCAGTTGTAA
>KPHGJK_00985 Fumarate reductase iron-sulfur subunit
ATGAATTTAACACTTAAAGTTTGGCGTCAGAAAAACGCAAGTGATAAGGGAAAGATGGTCGATTACCAAGTAACCGATATTTCTGAGCATATGTCTTTCTTAGAAATGATGGATGTACTTAACGAGCAAATAATCAACAAAGGTGATGAGCCTGTTGCTTTTGATCATGATTGTCGTGAAGGTATTTGCGGTATGTGCTCAATGTATATCAATGGTGAAGCACATGGTCCTGATAGAGGTGTAACTACCTGTCAATTACACATGCGTATGTTTAAAGATGGTGATACCATTACGATCGAGCCATTTAGAGCAGCTGCATTTCCTGTAATTAAAGATTTAGTTGTTGATAGAAGTTCTTTTGAACGTATTCAGCAATCTGGTGGATATATTTCTGTAAACACTTCAGGAAATACCCAAGATGCAAATTCAATTCCAATTCCTAAAAAAGATGCCGACGACGCAATGGATGCAGCAACTTGTATTGGTTGTGGTGCTTGTGTTGCAACTTGTAAAAACTCATCGGCAATGTTATTTGTTGGAGCTAAAGTAAGTCAATATGCATTATTACCACAAGGACAAGTTGAAGCTACAGATCGTGTTTTAAACATGGTAGCTCAAATGGATGCTGAAGGTTTTGGTAACTGTACAAATACAGGAGCTTGTGAAGTTGAATGCCCGAAAGGAATTTCATTAGAAAACATTGCTCGTATGAATACCGAGTTTATGAAAGCTAGTTTAAAAGGATAA
>KPHGJK_00990 Succinate dehydrogenase, flavoprotein subunit
ATGGCTTTAGATTCAAAAATACCAAAAGGTCCATTAAAAGATAAATGGACAGATTATAAAAATCATATCGATTTAGTAAATCCGGCTAACAAACGTAACATTGATGTTATTGTAGTTGGTACAGGTTTAGCAGGTGGTTCTGCTTCAGCAACTTTGGCTGAATTAGGCTACAACGTAAAAGCATTTGCTTATCAAGATTCTCCTCGTAGAGCGCATTCAATTGCAGCACAAGGAGGAATTAATGCAGCAAAAAATTACCAAGGTGATGGAGATTCTTTTTACCGTTTATTTTACGATACTGTAAAAGGAGGAGATTACCGTTCTCGTGAAGCAAACGTACACCGTTTGGCAGAAGTTTCGGCAAATATTATTGATCAATGTGTAGCGCAAGGAGTTCCTTTTGCACGTGATTATGGTGGTTTGTTAGATAACCGTTCATTTGGTGGAGTATTAGTTTCTCGTACTTTTTATGCAAAAGGACAAACGGGTCAACAATTATTATTAGGTGCTTATTCTGCAATGAACCGTCAAATTGCTCGTGGTAAGATTGAAATGTTCAATCGTCATGAAATGTTAGATGTTGTTTTAGTTGATGGAAAAGCTCGTGGAATCATTGCTCGTAACTTAGTTACTGGTGAAATTGAACGCCATTCTGCACATGCTGTTGTAATTGCTACTGGTGGATACGGAAATGTATATTTCTTATCAACCAACGCAATGGGATCAAACGCAACTGCAGCTTGGAAGATTCATAAAAAAGGAGCATTTTTCGCAAACCCTTGTTATACACAAATTCACCCAACTTGTATTCCTCGTTCAGGTGATTATCAATCAAAGTTAACGTTAATGTCTGAATCATTACGTAACGATGGTCGTATTTGGGTTCCTAAAAACATGGAAGATGTATTGGCTATTAGAGAAGGTCGTAAAAAACCAACTCAATTAACCGAAGATGAAAGAGATTATTATTTAGAAAGAAGATACCCTGCATTTGGTAACTTAGTACCTCGTGATGTTGCCTCTCGTGCAGCAAAAGAACGTTGTGATGCTGGTTACGGTGTAAATGCTACTGGTGAAGCTGTTTATTTAGATTTTAAATCGGCAATTGACCGTTACGGAAAAGAACAAGCTAAATTACAGCATATTACAAATCCTTCGGATGCAAAAGTATACGAATTAGGACAAGCGATTGTTGAAGCTAAATATGGAAACTTATTCCAGATGTACGAGAAGATTGTAGATGAAAATCCATATGAAACTCCAATGATGATTTACCCTGCAACCCACTATACAATGGGTGGTGTTTGGGTTGATTATAACTTAATGACAACCGTTGACGGATTGTATTGTATTGGTGAAGCAAACTTCTCTGATCACGGTGCTAACCGTTTAGGAGCTTCTGCTTTAATGCAAGGTTTGGCTGATGGTTATTTCGTGTTACCTTATACTATTGGAGATTATTTATCTGATGATATCCGTACCGGAAAAATATCAACAGATTCAGAAGAGTTTGAACAAGCTGAAAAAGAAGTTAAAGAACGTGTAGATTTCTTTATCAACAATAAAGGAGAACATTCAGTAGATTATTACCACAAAAAATTAGGAAAAATTATGTGGGAAAAATGTGGAATGGCTCGTAACGAACAAGGTTTAAAAGAAGCAATGGCAGAAATTAAAGCTTTACGTGAAGATTTCTGGAAAAACGTAACAGTTCCTGGAGATGCTAACGAAATGAACCCTGAATTAGAGAAAGCTGGTCGTGTGGCTGATTTCTTAGAATTAGGAGAATTGTTTGCAAAAGATGCTTTAAATAGAAACGAATCTTGTGGTGGTCACTTTAGAGAAGAATCTGTTGAATTAGACGGATTACAAAAAGGAGAGGCAAAACGTAACGATAGTGATTATGCTTACGTTGCTGCATGGGAATATAAAGGAGAACCTGCAGAGGCAGTTTTACACAAAGAAGAATTAGAGTTTAACGATATTGAACTAAAACAACGTTCATACAAATAA
>KPHGJK_00995 Succinate dehydrogenase
ATGGGATTATTAAAATCTTCTATTGGAAGAAAATTTGCCATGGCACTTTCGGCGTTCTTCTTGATGTTCTTTTTATTACAACATTTTGCAATAAACATCACCTCAATTTTTCCTGACAACGGAGCAACATTTAACAAGTTATCTCATTTTATGGGAACCAACCCGTTAATTCAATATGTTATGCAACCAGTCTTGATTATTGGTGTAGTGTTTCACTTTGTAATGGGATTCATCTTAGAATTAAAAAATAACAGTGCTCGTAAAATTAGTTATGCGAAAAATAACGGTGCAGCAAATTCTACTTGGATGAGTAGAAATATGATTTGGTCTGGTATCGCAATCTTAGCATTTGTAGTATTACACTTTATTGATTTCTGGTTTCCAGAATTAAACACCAAATTTATTCAAGGAGATATGTCTGGTCTTATCGACCCTAATGTTGCTGATAGCGGACTTAGATACTTTGAAGAATTACAACACAAATTTGTAAACCCTATTAGAGTAGGAGCTTATATCTTAGCATTTGTATTTTTATCGATGCATTTATTACACGGTTTTACTTCAGCTTTCCAATCGGTTGGAGCAAATAACAAATACACTAAAGGATTGAAAACATTTTGTAAAGTGTATGCAATTGGTATTCCTGTAGGATTTATCATCATTGCTTTATTTCATCATTTCAATCATTAA
>KPHGJK_01000 Prevent-host-death protein
ATGCATAAGTATATTTCAGTACCCTTCTTTTTATTTTTATCACTTATTTTAAATGCCCAAAGTTTAACACAAAGTATTAAAGGAAAAATAGTAGACACTTCCTCTCAACAACCAATTCCAGGTGTATCAATAGTACTTCTTAATACAGATCCAGCCATAGGAGTTGTTTCTGATTTTGATGGAGCTTTTACTATTAAAAAAGTTCCCATTGGTCGATATGATTTAGAAATATCTCACATAGGCTATGAAGCAATTATAAAACCAGAGGTTGTTGTTACATCATCTAAAGAGGTTATATTATCAATTGGGCTTACCGAAAACGCCTACTCATTAGATGAGGTAGTCTTAAAACCAAGAGTTGTTAAAGAAAAACCAATTAATAAAATGGCAACAGTTAGTGCTCGAATGCTAAGTGTTGAAGAAGCAAATAGATACGCAGGAGGGTTTGACGACCCTGCTCGCTTAGCCTCTTCTTTTCCGGGTGTTTCTAGTAGCGTTGATAATAACGCTATTGTAATAAGAGGTAATGCTCCAAAATTTTTACAATGGAAAATTGAAGGAATAGAAATACCAAACCCTAATCATTTTGCAAACTTAGGTGTTTTTGGTGGTGGTGGACTAACAGCTTTAAGTAGTAATTTATTAGCAAATTCTGATTTTTACACAGGTGCTTTTCCTGCAGAATACAACAATGCGTTATCTGGTGTTTTTGATATTAGAATGCGAAAAGGGAATAATTCAAAACATGAACACAGTATAGACGTTGGTGCCATTGGAATCGATTTTGCATCAGAAGGTCCTTTAACAAAAAACAATAATTCTTCTTATTTAGTAAATTACAGATATTCTACACTAGCGTTAATGTCATCGCTACTTCCAGAAGATGCTAAAGGAACAAACTACCAAGACTTGTCTTTTAAATTAAACTTTCACACCAGAAAATCTGGTAAATTTTCTGTTTGGGGAATTGGTTTACTAGATAAATCGGGAAGTTCACCAAAAACTAAAGTAAATGAACGTAACTATTATACTGATATTGAAAAACAAAAAGCAAAACAATACATGGGTGCGTTTGGAATAAATCATAAAATGGTATTTAAAAACTTGGCTTATTTAAATACGACTTTAGCAGTATCTACAAATGGTCTAAACTTAAAAACCGATAGACTTGACAATGCATCAATATTACAACCAAAAAACAAAATAGATAATAGTAATTATAATATTACTTTTAAATCTTTCCTTAATAAAAAATTTAGCTCAAAACACACAAACAAAACAGGTGTTACCATAAGAGGCTTAGGTTATAATATAGATTTAAAAGAAACTGATGATAGCACAAATAATCTAAAATCCATAGTTTCAGAAAATGGTTTTACCTCTTTAGCCTCTGCCTATACAAACTCTTCTTTTTCCTTAAAAAAATGGAAAATAAACGCTGGTATAAATACGCAATTATTTACGTTAAATAATAATTTTACAATTGAACCTCGCCTTGGTTTAAGTTATCAATTAAACGAAAATAATAAATTAAGTTTTGGTTACGGACTACACAGTAGAATTGAAGCCTTGAATATCTATTTTGCAAATACAATAAACTCAACCTCTTTACAAGCTAACAAGGACTTAGATTTTTCAAAAGCACATCATTTTGTATTGGCATACGATTGGAACATTACAGAAAAGTTACATTTAAAAATCGAACCATATTATCAACATCTCTATAACATTCCTATTATTAAGAATAGTACTACTTCACTTTTAAACTTGCAAAGTGACTGGTTTATTAATAATGCTTACATTAATTCAGGAAAAGGAAAGAATTACGGGCTAGATTTAACGCTAGAACAATACATTAACAATGGTTTTTATTATTTAATATCTGGTTCTGTTTTTAATTCTAAATACAAAACAGATTCTGAAAAATGGTACAATACTCGCTACAATAAAAACTACTTATTTAATGCTTTGGTTGGTAAAGAGTTTAGAATCGGAAAGCATAAACAAAATTTACTTGGTGTAAATTTTAAATTAAGTTATCAAGGTGGTGATAGACATTCTATTATTGATAATGCCGCTTCTTTAGATAAAAAAGATGCCATTTACAATGAAACAACACCATTTACTGAACAAACTAGCGCTGGATTCATATCACATTTTACTGTTAATTATGAATGGTACAAAAAGAAAACAACACAAAGACTATCGCTAAAAATTCTTAATGCAACAAACTTTAAAGAATACCAAGGATATCGTTATAATCTTAAAAGTAATAAAGTAGAAGAACACAGAGAAGCGTTGATGATTCCAAATATCAGTTATAAAATATCATTTTAA
>KPHGJK_01005 AraC family transcriptional regulator
ATGAGCGGAATAAATTCATTCATACTAATTATTATATACGGTGCTCTAATTTTGCTTTCATTTCTATTAATCATAAATCCATTAAAAGTTAATAAAAAAGCAAATTTATGGTTCGGCGTATTTCTTTTTTTATGGTCTACTTTTTGGCTTGAGGAAATATTTATTCTAACAAGTTTTAATCCACTTAATAATATACCCTTAATACCGCTTCGATTCTTTCAATTTCTAACACCTTTGGTCTTTTATTTTAGCATCGAATATTATTCAAATCCAGATTTTAAATTCAAAAAAAAGGAACTCATATACACTATCTTACCTTTCACATTCCTTATTGGTTTAATTTTTCAAAGTTACAACAAACACAATACCTTAATACCTTCTTTATTAAGTATACTCATTATTATTCAGGCACTATATTTCACTATATATTCTTACATAAAGATTCAACATCACAAAAAGAGTATTCGCTTATTCTCATCTAATACAAACGAAGTAGATCTTAAATGGATAGAGTATATTATTATTGCTATATTTTTACTTAGTATTTTTATCGGGATTTACAATTTAGCTTTTAATGGAGAATATTTAAATGTAATGGCCAATATTGTATCGATACTAATTATATTTTTTGTTGCCTCTAATACACTTAAGCAAAAAGAAATTTTTCTTTTAAATGAAAAAGAAAGGAATCTTATTATTAAAACCGAACAACAACCCACACCCAAAAAAAGGAAAATTATTTCAGATGAAAATTTAGTACTTACCAAATCTAAACTTATTGATGTTATGGAAAATAAAAAACCTTATCTCGATACGGAATTAACGCTGGTAAGCTTAGCTAAATTGATAAAAATTACTCCTCATCAACTTTCATATGTAATTAACGTAGGGTTCAATGAAAATTTCTTTTGGTTCGTTAATAGATACAGAGTTCAAAGAGTAAAAGAACTACTTTTAAACAAAGACTACAACCATATATCTATTCTTGGCATTGCTTATGAATCTGGTTTCAACTCTAAAACTTCATTCAATACTACCTTTAAAAAAATTAGCGCTCAAACACCTTCTGAATTCAAAAAAAGTAGTTCTTCTTTATAA
>KPHGJK_01010 Hydrolase-4 domain-containing protein
ATGCAAAAAGTATATTTTATTTCTGGTACGATGTGCACTATTGATTTATGGCAATTCGTTTTTCCTAATTTAAAAAATGTAACACCTGTTCATATTGATATTACTTCTGCAACATCTTTTGATGAAATAAATAAAACAATTCTTTCCAAAATTAATGCCCCTGCTATAATTGTAGGGTTTTCTTTAGGTGGGTTTTCTGCATTAAACTTTGCAGTTCATTATCCCGAAAAGATAAAAAGACTAGTAATTATTGCCGCGAATGTATACGGATTAAATGAAAAGGAAATTCAATTACGAAAAAGCACTATTGATTTTTTAGAAAAACACACCTATAAAGGAATATCAAAACAAAGAATTCAACAATTTTTACACCCTCGTAATCACAAAAACGAAACAATTATATCAGTTATAAAAAAAATGGATACTGATTTAGGTAAATCCGTTTTAATTCGTCAATTAAAAACCACATCTTCTAGGCTAAACATAGCTAAACAAGTTTCTGAACTACATACACCTATAGTATTCATTGCTGCTGAAAACGATCTATTTGCTTCTGCTACAATTTTAAAAGAATTCGCTAATAAAATACACAAAGGAAAGTATCTTTTTATTAAAAATTGTGGACATATGATTCCTCTAGAAAAACCAAAAGAGCTTGCCACCTTGCTAAGTTTAATTTGA
>KPHGJK_01015 hypothetical protein
ATGACAACTAGATTTGAAAACGATAAAAGCACCACTAGATTAGAGTTACGTTATAAAAAACTTATTGAAAAATCTTCTAATTTCAAACAAACCAATAGAGACATAAGTAACTTAGCGTCATTAAAAGCAACGCGCTTACTAGAACAGATAAATAAAATAAAGTATGGTGTTGGCACTACACTTAGAATATCTGCTGGTTCTTCACTAAAATTATTGGTTAGTAATTTCAACGAATTGAGACATTTTTAG
>KPHGJK_01020 DJ-1-PfpI domain-containing protein
ATGAAGTCAGAAAAAAAACACGGAATAGGAATAGCGCTCGGAGCAGCAATAGGAGTAGCACTTGGAACAGTTATAATTTTAGTTACAAATAATTTGAAAATTGGTATTGGTGTTGGAACAATTTTAGGAATAGCGATTGGAGTTATTTTTAAATTAAAAAGATATCCTAAATTAAAATGGACGTTAATTTCAATTACAAGTTTACTGGTAATATTTGTTGTTTTCGGAATATGGTTTTTGAGTTTACTTCCCAGAGAAGAAATGAGAAAAAGAGTAAGAGTATCAGAAACAGGTTCATTTGAAAATCTTTCTTACTTATCTAAGAATGTTATCCCAAAACGCGGAAAAATATTAGCAATAGTTACCAGTAGTAATACTATGGGAAGCAGCAGGAAAAGTACAGGTTATGAATTAACAGAGTTATCAAGAGCTTATTATGTATTTGAAGCCAATGGTTTTGAGGTTGATATTGCAAGCCCTTTAGGTGGTGAACCACCTGTAGTTATTGATGATGACGATATGGGAAAATTTGATTATGCATTTTTAAAGGATTCCATTGCGCAATATAAAACAAGCCATACAATTGCCATGAATGATGTTGTTCCTGATGATTATGAAGCCGTATTTTTTGTTGGAGGAAAAGGTGCTATGTTCGATTTTCCAAACAATAAAGCAATCCAATCTTTAATTCGTAATTATTATCAATCAGATAAAGTTGTTGGTGCAGTTTGTCACGATCCAGCAGCATTGGTAAATGTAACTTTAGATAATGGGCGACCTCTAATAGAGAATAAAAAAATAAGTAGTTTCACGAATAAAGAAGAGTTGCTTTTAATTCCTGATGCAAAAACAATATTCCCTTTTCTTTTACAAGATAAATTGACTGCTCAAGGAGCACAATTTAATGAAGGCGGAATGTATTTGGAGAAAATTAGTCATGATAAAAACTTGGTAACTGGCCAAAACCCTTGGTCTACATGGTTATTAGCAGAAACTATGATCAAACAATTAGGTTACACACCAAAATATAGACGAATTACTGCTGAAGAAAATGCTGTAAAAGTATTACAAGTTTATGAAAGCCAAGGGGCTGAAAAAGCGAAAGCTTTAATTAAATCAATGGCATCTCAAGAGAATATGCCAATGGCTAGAGATTTTATTGTATCTCATAGTATAATTGCTGCGATGGAAGTGCGAATGGGACATTTTTTTGGTTTACTGGGTTTAATTTCTTACGCAAAAAAAGTATCAAAAAATTAA
>KPHGJK_01025 Amidohydro-rel domain-containing protein
ATGAAAAGAAGATTTGTAAAAATATTCAAAGGATTTTCCCTTTTTATAGGAATACTATTAATCATAATTACAGCTGCCGTTTTATGGCCTATGCCAACAATAGAAGCTCCAAAAAAAAATGCAGAAATCTTAATAAAATCAATAGATATAATTGATGTTAGAACTGGAGAAGTCTTAAGAAATAGAGATGTGTTAATTGAAGGAAACCTCATTAAGTCAATAGATACAATAGGAATCATAAAAGTAGCCAAATCAATTTTTACAATTAACGGTAAAGGGAAGTATATGATTCCAGGGTTATGGGATATGCATACGCATTCTAATCATCATTCTCCTTGGTTACATCACCCATTGTACATTGCAAATGGTGTTACAGGTGTAAGAGAAATGTCTGGAACTTTAGATAAAAAAGATAGTTATTGGGTTGGTAGTAACGAACGTTTGAAATGGAATAATGACTTACTGGATAATAAAAGAATTACACCGAGATATGTTTTACAAAGTAGTTATCAAATAGATGGAAAGTCATCTGTTCCATGCGGTTTTCCATCATTTTTTAGATTAGAAAATACAAATGATATTCCCAAGATTTTAGATTTTTATAGAAAAGAGAATGTTGATTTTATTAAGGTGTATCAGCAAATAAAACCAGATTCATATAGGAAATTAGCAGCTGAAGCACCAAAATACGGAATACATTTAGCAGGACATAAACCCATGTTTTTAAGTTTAAAAGAAGCAATACACCTTGGTCAAAAAAGCTTTGAACATGGAAGGATTTTTATGTTTGAGTCTTTTCCGAAAGCCGACAGTTTAAAAAATCCTGATAACTGGAAAGAGTTCTATTCTAAATCAAAAAAATCTATAACATCAGGCTATGATGAAAGCATAGCAATACAATTGATGGAATTAATGAAAGAAAAAAATGCGTATTGGACACCAACTTTACAAACCTTAAAGTTCGAGGCGAATGCTCACAAAGAACAATTCTTATACAATCCGAATCTTAAATATGTAACACAAGTAAGAAAGAAGTTATGGTGGGGAATTGACGCGAATAACAATAAAAAAAGAAATGTATCGGCTGAAGGTAAAAATGTAAGCAAAGACTTTTATAAGGCTTTAAAAATACAAGTGAAAAAAGCAAGTGATATTGGAGTTCCAATAATGACAGGTACAGATGTAACCGATAGTTATACGTTTGCGGGTTTTAGTGTGCATGACGAATTATATGACTTAACAGAAAGCGGACTGTCTAATTTAGATGCATTGCAAACTGCAACAATAGTGCCTGCTCAATATGCAAATTTACAAACTAGTTACGGTTCTATTGAAGTAGGAAAAATGGCTGATTTAATTATCCTAAATGACAATCCGTTAGAAAATATAAAGAACTCAAAGAAGATAAATGCTGTCTTGTTAAATGGTGTTTTATACGATTCTAAAAAGATTCGTGAATTAAAAGAGTTTACAGAATCTATTGCATCAAGTTTTCACATCAATGTAAAAGCGTTTAAAAGTCTTATCGGTAGTCCGTTAATTAGAGTTCAGTTTGCAGATTAA
>KPHGJK_01030 HTH araC/xylS-type domain-containing protein
ATGCTAACCAACCTTTTATTGGGGTTAATTTTAATTTTTATGGCTTTCAGAATAGGGAAGTCTGTAATGATGAATTTTGGCGATGATTTAGAGCCGATATTTATTGTTGCAGGATTAGCAACTATGCTTTTTATTGATCCCTTATTAAGGTGGTATGTGTTAGGAATGATACAACCTGGTTTTAAGCTGTTAAAAAGTTTTGTTGCCGAATTAATCCCTTTTCTTTTAATTTTTATTTCAAGTTTTTTTATAACAAAGGAATGGTTTGATGACAATAATAAAACAGCAATAATCTTATTTGGTAGTGTTCTTGTCTTTATTTACCTGCATTTTGCTTTTTATATATTTTTATCGTGGAACACTCTAAAGAGAGCAAAGAAAAACTATCTTAAAGAGAAATCAACTAAATCACAAAAAGCAATATTTGATTGGTTGCAATTCTTGATTATTGGCTTTGTTATTATTTGGTTTTCATATGTACTTAATGTTTTAGATAATGAAGTCCCTTATATTATTGATCCTATAACGTATTCTTTAGCCATTTATTTTTTAAGCTATAAAGCATTCCGATTAAAAACTACTGAGATTGATGGAGAATCTTTTAAAGAGAATGATAATACAGAATTATTTAATAAAATTTCCAAATTAATTGTTGATGAAAAATTATACCAAGAATCTGATTTATCACTTTCGAAATTAAGTAAATTGATTGGGCAAAGCACACAAAAAACCTCTTCAGTAATTAATCAGTATGCGAAAAGGAATTTTAATGATTTCATCAATTATTATCGAATTCAAGATGCTAAAAAAATCCTTTCTAATCCAGAAAGTAAAAAATACACAATTTCCTCAATAGCTTTTGACACAGGTTTTAGTAGCTTATCTTCTTTTAATAGTGCTTTTAAAAAGTTTGAAAAAACAACACCATCTTCATATAAAAAAGTATTCTTTAACGAGGAGGAATAG
>KPHGJK_01035 Lactamase-B domain-containing protein
ATGAAAACATTATTTAAATCTATCATTTGTATTTGTCTGAGTGCAATTAGTTACGGGCAAACCCAAAAAACTATAAAGCATACTACTACCTCTAATTTTAAGGTTACTCGCATTACAGAAAATGTATATAGCATTGTTTCACCATCATTTGGTTTACCTACGCCAGGAAACAAAGGTTGGAATTCTAATAGTCACTTTGTAATTACTAAAAAAGGAGTGCTACTTTTTGATACTGGATCTTCTGAATTAATAGGTAACAAAATTAAAAAGGCTATTAAATCTGTAACCGACAAACCTGTTCGTTGGGTGATTAATTCGCACAGTCATGCAGATCATTGGTTCGGTAATGCTGCGTTTATTAATGAAGATGTTGAAATTATTGCAAGTAACCAAGCAATGACAACAATGAAAAAACATGGACAACCGTCTTTAGAATTTTACACTAAAGTAACTAAAGGTACAATCGGATCTACCAAACTTGTATATCCAACTTTGTTGTTGACGCAAGGGGAAAAACGTAACTTTGGAGGAATAGATGTTGAGTTCATTTTTTCTAACGATGGACATTCTCCAGGAGATATTTTAATGTGGTTGCCGAAACAGAAAATCATATTTGGCGGAGATGTATTAAGTTCAGATTGGATGCCGGTTATTACGGGGCATGGAAATGTTCCAAATTTAATTAAAATCCTTTATACCATTGCAAAGTTAAACCCAAATATTGTTTTAACAGGGCATGGAGAAGCTACCACTGTTAAGTCTGTAAAACGAGATGCAGATTTATTATCAAGCGTTTGGAAACAAGTAAAGGAGGACTATAAAAATGATAAAAAATTTAATGAAACTTTGTTAGATATTAGAGTTAAATTGGAATCAAAATATAGACTCCTGTATAAAGATTTTGTCTCAGAAATTGAGCGACATATCAAATTAATGTATAAGTTTCAGGAGTAG
>KPHGJK_01040 AraC family transcriptional regulator
ATGGCCATTCAAGATATAAGGACTTATAAATATCAAGATATTTTTTCATTGCAAACTGTAGCATTTGAAAAAGCTTGTGTGGTAAATAAACCACAACAAATAAGTGTATATAAAATTTTTTGGATTAAAGAAGGAACAGGAACGTATAATATTGATTTCGAATCGTATTCTTTTGATGGTGGAGTTTTGTTTTTTTTATCACCAGGGCAAGTTTTTTCGGTAGATTCTGAAAAGATTAGTGAAGCCTATCAATTAAGTTTTATTCAAGATTTTTATTGTATTCAAACGCACGATTCAGAAATTGCCTGTAATGGGGTATTATTTAATAATGTGTATGAAACCCCATTTGTAAAACCAAATGAGAAGGATATTTTAAAATTAAGTTTGATAATTGACAATTTGATAGATGAATTCGAGAATACAGAAACTGCCCAATATGATATGTTACAAGCCTATTTAAAGCAGTTTATTATACATTCCGTTCGCATACGAAAAGAATATCATGTTGTAAAAGAAGATATAGAAACTAAGTTATTTAAAGATTTTAGTTTGTTAGTAGAGCAGAATTTTAAAAAATTACATAGTGTAACTGATTATGCAAATCGTTTAGGAATTTCTCCAAAGTCATTAACAAAGCACTTTCAAAAAACAAAAACTGATACTCCGAGTGACTTTATTAAAAATAGAATTATAATTGAAGCAAAACGTCAATTACTCTACTCTACAAAAGCCATTAAAAATATTGCTTTCGATTTAGGTTTTAATGATCCAGCTTATTTTTCACGTTTTTTTACCAAAGCGACAGGGCAATCTCCAAAACAATTTCAGCAAGATCAAAAAACATAA
>KPHGJK_01045 hypothetical protein
ATGGTTTTTACGGTTAATTTAAAAGATAAAATTATGAAAACAACAGAAAATAATCAATGCCCAAATTGTTGGGGATATCAAGAATACAATGAGCAATTTCCTGAAAGAGAAATGTGTAATTGTGAAGAAACAAAATAA
>KPHGJK_01050 Carboxymuconolactone decarboxylase family protein
ATGAATACGAGAATTAAAACATTAAATCCAGAAACAACAACAGGTAAATCCAAAGAATTATTTGATGCCGTTCAAAACAAATTAGGATTTATTCCTAACCTAATTAAAGTATTTGGTAATTCACCAGCAACATTACAAACCTATTTAAGTTTAGGAGAATTAACTGCAAGTGGAAATTTCTCAAATAAATTTAGAGAGCAGTTAGCATTAGCAATTGCTGAAGAAAACGAATGTAACTATTGTTTATCTGCACATACTGCAATTGGTAAAATGAATGGTTTAACCGATGCTGAAACGGAACAAAACAGACAAGGTTTAGCTACTGATGAAAAAGTACAAGCGGGTTTAAATTTTGCACAAAGTATTACTAAGAATAGAGGTGTTGTAAGTTCTGATGAAATAGCAGCAGCAAAAATAGCTGGATATAATGATAGTGATATTTTAGAAATCGTATTAAACGTAGTTTCTAATACATTAACAAACTATGTAAACCATATCGCAAATACAGAAGTTGATTTTCCAAGTGTAGAAGCTGGTAAGTTTACAGTAAAAGCTTAA
>KPHGJK_01055 Cupredoxin-1 domain-containing protein
ATGAAACGTATTATCGCAATTTTAGTATTAGTATTAAGTGTTAGTTTTCAAGCAAACGCTCAAGAAGCAAAAAAAATATCTTTAGAACAAATAAAGGGTGAGTTCACTAAAAAATCATTAACATTAAGTGAAGGAACTTACATTTTTGAAATCTCTAATAATAATGTAGGTCACGATGTTGGTTTTGTGTTAGCACCTAAAGGAAAAGTAGAAGCAGAAAACCACATTAAAGATGCCTATGTTACTTCTTTGGTAAAAAACAATGCAAAATCTACTTCAAAAAAAGTAACCTTAAAAAAAGGTGAATATGTGTATTTTTGCCCTTTAAATCCAACACCTCAATATACTTTAACAGTTAAATAA
>KPHGJK_01060 X-Pro aminopeptidase
ATGAAATACAATACAATAAATCGTGACTTATTTATAAAAAACCGTAAAAACTTTATGGCGCAAATGAAGCCAAATAGTTTAGCTGTTTTTAATTCTAATGATGTATATCCGGTAAGTGCTGATAGTATGCTTCCGTTTGAACAACATCGCGATATCTTTTTTTTAAGTGGTGTAGATCAGGAAGAAAGTATCTTAATACTGTTTCCTAATTGTCCGAAAGAAAACTTACGCGAAGTGTTATTTTTACGCGAAACAAATGAGCATATTGCAGTTTGGGAAGGTGAAAAATTAACGAAAGAAAAAGCATTAGCAACAACAGGTATTAAAACTGTTTTTTGGTTGCAAGATTTAGAAAAAGTAGTCGCAGAAATGATGGCACTTGCTGAAACTGTTTATATAAATACGAATGAACATTATCGTGCTACTGTAGAAACAGAAACAAGAGAAGCTCGTTTTACAAAATGGTTACTAACAAAATATCCAGCACATTCGGTAGCTAAAAGTAATCCTATTTTACAACGTTTACGCTCATTAAAAGACCCAATAGAACTAGACTTGCTACAAAAAGCCTGTGATATTACCGAAAAAGGTTTTAGACGCGTGTTAGATTTTGTAAAGCCAGGTGTTTGGGAATATGAAATTGAAGCTGAGTTTATTCATGAGTTTATTAGAAATCGCTCTAAAAAATTCGCGTACACACCAATTATTGCTTCTGGTAACAATGCCAATGTATTGCATTATATCGAAAACAATCAACAGTGTAAAGCAGGTGATTTAATTTTGATGGATGTTGGTGCAGAATATGCAAATTATTCTTCTGATATGTCAAGAACTATTCCTGTTTCTGGTCGTTTTTCTGACAGACAAAAAGCAGTATATAACGCTGTAAATCGTGTAAAGAACGATGCAACAAAATTATTAGTTCCAGGAACTATTTGGGCTGATTATCATGTTGAAGTGGGTAAATTAATGACTTCAGAATTGTTAGGTTTAGGCTTATTAGATAAAGCTGATGTACAAAATGAAGATAAAAATTGGCCAGCGTATAAAAAATACTTTATGCACGGTACTTCGCACCATATGGGCTTAGATACGCATGATTACGGATTATTACACCAACCTATGGAAGCAAATATGGTTTTTACTGTTGAACCTGGTATTTACATACCTAACGAAGGTTTTGGTATTCGTTTAGAAGATGATATAGTTATTCAAGAAAAAGGAGATCCTTTTAACTTAATGCGTAATATACCTATTGATGCAGATGAAATTGAAGATATAATGAATAAGTAA
>KPHGJK_01065 Cyclic nucleotide-binding domain-containing protein
ATGAATTTTTCTTCTTACATAGAAAGTATATTAAAATCTCAGAAGCTTGAAAGTCAAGTTTCTGAGATTTTGAGTTTTTTTAAACCACTAACATTAACTAAAAATAGTTTTTTAGTTAAAAAAGGGAATGTTTGCAAATACTTTTGTTTCATAGAAAGTGGAATTTTACAACACGCTATCGAAATATCCGAAGAAGAAAAAACCACCTATTTAGCTTTAAAAAACTCGTGTACTTCTGCCTTAAAAAGTTACTTGCAAAAAACACCATCACGCAAAAATATTAAAGCTTTAAGCGATTGTAATTTGCAAATACTTTTGGTAGATGATTTTAAATATTTGTTAGAGAATAACACTGCTTTTCATCAATTCTATTATAATTTAATTGAAAATCAGATTTTTTTAATTGATGATTATCGCATCGATTTACTTACACTTAGTCCAGAAGAACGCTACAATAAACTATTAACAAACGAACCTAAGCTATTACAAGAAGTTCCGCTACATTACTTAGCTTCTTTTTTAGGAATTTCTACCAGGCACATGAGTAGAATTCGAAAGAATATAAAATAG
>KPHGJK_01070 ATP-dependent RNA helicase RhlE
ATGACATTTAAATCTTTAGGATTATCTGATGCGTTATTAAAAGCCATCAAAGAAAAAGGATACGATACTCCATCACCAATACAAGCAAAAGCAATACCACATATTTTAGACGGAAAAGATGTATTGGCTTCAGCACAAACAGGAACTGGAAAAACCGCTGGTTTTACATTACCTGTTTTACAATATTTATCAGAAACAAAACACCCAAAATACAGACCTGTAAGAGCTTTAGTTTTAACACCAACTAGAGAATTAGCAGCTCAGGTTTACGATAATGTAAGAGAATATAGTACATATTTAGATATAAGATCTACCGTAGTTTTTGGAGGTGTAAAAGCGGCAAGTCAAATAAAAACATTGCGTCAAGGCGTTGATATTTTAGTAGCAACACCTGGTAGATTATTAGATTTACACGATCAAAAAGCAGTATCATTTAAAAGAATAGAAGTACTTATTTTAGATGAAGCAGATAGAATGCTAGATATGGGTTTTGTTAGAGATATTAACAAAATCATCAGTTTTATGCCTACAAAGCGTCAAAACTTACTGTTTTCTGCAACTTTTTCTAAAGAAATTAAAAGATTAGCAGAAGGTATTTTAAGAAATCCCGTTTCTGTTGAAGCTGCTCCGCAAAACTCAACTGCCGATAAAGTTTCTCAAAAAGCTTACGCGGTAGATAAAGGTAAAAAGACTGAAGTTGTTATTAATTTAATAAAAGATGGTAATTGGAGTCAGGTTTTAATTTTTACAAGAACCAAACACGGAGCTAATAAATTAACCGAAAAGTTAGTAAAAGCAGGGGTTTCTGCTGCTGCAATTCATGGAAATAAAAGTCAAGGTGCACGTACAAAAGCATTGGCAAACTTTAAAAGTAACTCTATTCGTGTTTTAGTAGCTACTGATATTGCTGCTCGTGGTATTGACATTCCGTTATTACCACACGTTATAAATTTTGAATTGCCAAATGTACCTGAAGATTATGTACATAGAATTGGTAGAACTGGTAGAGCAGGAGCTAAAGGGGAGGCTATTTCTTTAGTTTGTAGTGAAGAAACTGAATATCAAAAAGAAATAGAGAAAATACTAAAGCAAAAATTAAAGACCGAAGTTATTGAAGGTTATGAACCTACCGATACTGCGGGACCTAAAAGAGCTGCTACTCAAAAGAAAAAATCTGGAAACGGAAAGAAAAAAGGGGTAGGCGCTACTCATAGAGGTGCTACTGAAGGAGCTAGGAAGCCTAAAAGAATTCGTCCTAGCGATCCTTCAAGAAGAAGTGACGGAGCTCCAAAGAAAAATAGAAGAAGATAA
>KPHGJK_01075 DNA methyltransferase
ATGGGATTAATTATTAGCTTATTAAGTGGTGCTATTGGAGGTAATCTTGCGGGTATTTTATTAAAAAAATTCTCATTAGGTACTTTATGGAATTCTGTTGTAGGAATTTTAGGAGGAGGTCTTGGAGCTCAATTATTAGGCATGTTAGGTATTGATATTTCGGGCATTATTGGAAACATTGCTGCGAGTGGTGTTGGTGGTGTAGTATTGCTAGTTATTGTTGGACTTATTAAAGGTGCAATGAAAAAATAA
>KPHGJK_01080 Ribosomal protein S6--L-glutamate ligase
ATGACTATTTTTATTCTTTCTGTTAGTGATCAAATATATTCAACCCAAAGAATATTTAAAGAAGCTAATCGCCGTGGACATACCGTTAAAATTATAAATCACTTAAAATGTTCTATTAAATTATCTGATGGAAAGCCCGAAATAATTTACGAAGGTGAAAATATTATTGATATTCCTGATGTAATAATTCCTAGAATAGGTGCTTCTTCTACACGTCATGGGGCAGCAGTTGTTAAGGAGTTTGAATTAAACGAGGTTTATAGTACAGCTACATCTTTAGGTATTTTACAGTCTCAGAATAAGGTTCGCACATTACAAATTATGAACCGAAAAAATATTCCGATTCCTGATACTTTATTTTCTGTAAATCCAGAAAACATAGGTGAACAAATAGATTTATTAGGTGGAGCACCAATAATTATAAAATTACAAGAAGGTACACATGGCTCAGGCGTTATTTTAGCCGAAAGTAAAAAATCAGCAAAATCGATTATTGACACAATGTATAGTACCAATGCAAACATTTTGCTACAAGAATTTATACAAGAAAGTAATAGCGAGGATATTCGTGCATTTGTGGTTGGCAATAAAGTAGTTTCGTCTATGAAGCGAAAAGGATTAGATGATGATTTTCGATCTAATATTCATCAAGGCGGAAGTGGTTTTAAAGTAACTTTATCTGAAGAAGAAAGATCAATAGCTATAAAAGCTGCAGAATATTTAAGCTTACCGATTGCAGGAGTTGATTTAATACGTTCAAAAAGAGGCTCTTTACTAATTGAAGTTAATTCGACACCCGGTTTGCAAGGAATTGAAGCATATACGAAAGATAATATTGCCAAAGCAATTATTAAATATTTAGAAAATGTTTTTTCATTAAAGAACTCATGA
>KPHGJK_01085 Sortilin-Vps10 domain-containing protein
TTGTGGCTACTTTTTACATTGGTTACAGTAGCACAAGAGCCTACCAAGGCTCAACAAACACAGCAAGCATTAATCCAAAAAGAAGCTTTAACAGAAGCGTCTATTGTTAAAAACATTGCTTTTAAAAATATTGGCTATACCGTTATGAGTGGTCGTGTTGTTGATATTGATGTAAACCCTAAAAATACTACTGAATTTTATGTGGGTTACGCCTCTGGCGGATTGTGGTACACGAACAATAACGGAACAACATTTACACCAGTTTTAGATAGTTCGCCAACACAAAATATCGGTGATATTGCTGTTGATTGGAAAAACGGAACACTTTGGGTAGGAACCGGAGAAAATAATTCTTCTCGCTCTAGTTATGCCGGAATCGGAATTTTAAAATCGACAGATAAAGGTAAAACTTGGACAAATGTTGGCTTAACAGACTCGCATCATATAGGTAGAATATTAATCAATCCAAATAATTCAGATGAAGTTATTATTGGTGTAATAGGTCATTTATATTCTTCAAATAATGAACGTGGAATTTTTAAAACTACGGATGGTGGAAAAACATGGAATAAAACCTTATTTATTAATGAAAACACTGGAATTATAGATGTGCAACCGGCACCGAATAATTTTAATGTTTTATATGCCGCTGCTTGGGAACGCGAACGTAAAGCTTGGAATTTTGATGGCGACGGAAAAAATTCTGCTATTTATAAATCTACAGATGCAGGTAATTCTTGGACAAAAATTTCTGATAATAATGGTTTTCCGAAAGGAGACAACGTTGGGAGAATTGGTTTAGCGGTTTTTAATGAAAATACCGTATATGCTTTTCACGATAGTCAACTCCGAAGAAAAAAAGATACCAAGAAAAAGAAAACATCAAACGCTTTAACAAAAGACGATTTTAAAACCATGACAGTGGATGCGTTTTTGAATTTAAAGGATAAAAAATTGAATTCGTATTTGAAAATGAATGGTTTTCAAGAAAAATATCGTGCCGAAAATGTAAAGCAAATGGTACGTGCAGGATCAGTAAAACCAATTGATTTAGCAAAATATTTAGAAAATGCGAATACCTTGTTATTTGACACGCCAGTAATTGGAGCTGAAGTTTTTAAAACAACTAACGGCGGAAAATCATGGAAAAAAACACACGAAGGTTATTTAGATGATTTATATTATTCTTACGGATATTATTTTGGTGAAGTTCGTGTAGATCCGCAAGATGAAAACGGAATTTATGTATTGGGTGTGCCAATTTTAAAATCGAAAGATGGTGGAAAAACATTTACATCTATCAGTAAAGAAAACGTACATGCCGATCATCAAGCATTGTGGGTAAACCCTAATAAACAAGGGCATTTAGTAGAAGGAAATGATGGTGGATTAAATATTTCATACGATGATGGTGAAAGCTGGATAAAAGCAAATCAACCTGCTGTTGGGCAATTTTATACCGTATATGCTGATAATCAGAAAAACTATAAAGTTTACGGAGGTTTGCAAGACAACGGAGTTTGGGTTGCAAATAACAACGCAAAAATGGATAAACGCTGGAAACAAACAGGTAAAAATCCGTACGAAAGTTTAATGGGTGGCGATGGAATGCAAGTTGCAGTTGATGATCGTAATCCGAATATTGTATATACAGGATATCAGTTTGGAAATTATTACCGTATTGATAGAGCATCAGGAAGTCAGAAATATATTCAGCCAAAACATACGTTGGGCGAGGCACCTTATCGATTTAACTGGCAAACTCCAATTCAGTTATCAAAACACAATCAAGATATTTTATATTTAGGAGGAAATAAATTACATCGATCATTAGATAAAGGTGATACTTGGGAAACAATTTCAGGTGATTTAACGCAAGGCGGAAAAAAAGGAAATGTTGCTTACGGAACATTAACATCAATTTCTGAAAGTCCGTTTCAATTCGGATTGTTATATGTGGGTTCTGATGACGGATTTGTGCATGTTAGTAAAAACGCTGGCGGAAGTTGGGAAAAAATATCAAACACATTGCCACAAAATTTATGGGTAAGTCGTGTAATTGCATCAAAGCATAAAAAAGAACGTGTGTATGTAACGTTAAATGGATATCGATTTGATGATTTTACAAGCTATGTATATATGTCTGATGATTTTGGAAAAACATGGAAAAACATTGGAAAAAACATTCCAACATCACCAGTAAACGTGGTAAAAGAAGATCCGAAGAAAGAAAACATTTTGTATTTAGGTACTGATAACGGATTATATGTGTCGTTTAATAACGGAACAAAATGGCATCCTTTTAACAACGGATTACCAAATGTTGCGGTGCATGATTTAGTAATACAACCAACAGCAAAACATTTAATTGTAGGAACACACGGGCGTAGTTTGTACAAAGCTGATGTAACTTCTTTACAAGATTTTGAGAGTAAAGAAGCGATATTTGCTATTAAAAGCATCAGAAAAAGAGGTTCTTGGGGAAGCTCTTGGAGCAAGTGGTTACAACCAAACACTCCAGAAGTAACGATTCCGTTTTATAGTAATTCATCAGGAAAAACTGTGGTGAAAATTTATGCGAAAGATATTTTAGTAAATTCGATGGAAGTAACTATTGATAAAGGATTTAATGAAGTGGTGTACGATGTTTCTTTTTCTAAAAAAGGAAGAAAATCATACACTAAAAAACATGAAAACGCAGTAATTAAAAAAGCTAAAAACGAGGTTTATTATTTACCAAAAGGAACTTATAAAGTTGTAATTAATAATAGCGAACAAACTTTTAAAATAAAGTAA
>KPHGJK_01090 7,8-dihydroneopterin aldolase
GTGGGAATTATACGCGTAAACAACATCCGATTATTTACAAATCACGGATGTTTAGAAGAAGAAGCTAAAATTGGCTCGGAATATAGAGTTGATATAGAAGTGAAAGCAGATTTACAAAAATCAGCAAAAACTGACGAACTTACTGATACTGTTGATTATGTGCACTTAAATCATATTGTAAAAGAAGAAATGGCAATTCGATCTAAATTATTAGAGCATGTTGCACAAAGAATTATTGATAGAATTTTTAACGAGATACAATTGGTTGAAGAAGCGGAAGTTAGCGTAGCTAAAATCAATCCGCCAATTGGTGGTAATGTTGCCGAAGTCGTAATTGTATTAAAAGATGTGCGTAAAAGTTAA
>KPHGJK_01095 tRNA-Cys
GGTGTCTTGGCCGAGTGGCTAGGCAATGGTTTGCAAAACCATGTACAGCGGTTCGAATCCGCTAGACACCT
>KPHGJK_01100 hypothetical protein
ATGCGCAATTCAATTGATAGAGATTGTAAAAAAGTTGCTGTTACAAATGAATCTAAAGCAGCATTAAAAGAGCAAACTTTAGAGCTTGGAAATATTGCTATCAAGATTGCAAAGAAAATTCGCTAG
>KPHGJK_01105 hypothetical protein
ATGAAAAAAAAAACATTATTTATTGCTTTAGTTCTATTAGTTTTAACTAGCAATGCTCAAGAATACAAAGAGTACTACGATAACGGGAAATTAAAAACATTTGGAACAAAAAAAAATGATAAGAAGACGGGAGAATGGAAATATTATTACAATAGTGGAGCTTTAAGAATTGTTGGAAAATATAAGGATGGAAAAGATATTGGGAAAAGGAAGTATTATCACCAAAATGGTACATTAAGAGCAATTGGGAATTATGAAAATGGTAAAATGACAGGTCTTTGGAAATACTATCACAATAATGGGGAACTAAATAAAATCGGAGAAAAAGAAAATGGCGAAAATATTGGTGAGTGGAAGCACTATAATGAGAATGGCAAGCTAAGCAGCTTAAAAAAAGAAAACGACAAAGAGGCAATAGCCCGTATAATTAATTACTATTTAGATGGAACACGAAGCGACAACCCAAATCTGTTAAGAAAAGCATTTCACCCAGATGCAACTTTGAAGTTTATAGATAAAGAAGGTTCATATAAAATGAGAACAATACAAAAATTTTTCTCTTATTTTACAAACACTAAAACTAGGTCATTTGTAAGCAAAATATATTATATAGATATTTCAGGGTCAGCGGCAAATGTAAAGCTTACTACAAAATATGAGACATATAGGTATGTTGATTATATGAATATACTTAAAACTAAAAAGGGATGGAAAATTGTAAGCAAAATTTCGCATCAAGATTTTTTTTGA
>KPHGJK_01110 N-acetyltransferase domain-containing protein
ATGATTATTAAAAGTGACCTAAAAAAAGATTTTGAAACAATCTATGAAATCATTAATGATGCTTCAATAGCCTACAAAGGCATAATTCCTTCTGATAGATGGCAAGAACCATATATGTCTAAAGAAGAATTGAAAAAACAAATAATTGAAGGTGTAGAGTTTTGGAATTTCGTAGAAGATAATAGAGTATTAGGAGTAATGGGGATTCAGTTTAAAAAAGATGTTACTTTAATTCGTCATGCTTATGTCCGAACCTTAGCAAGGCAAAAAGGAATAGGAGGAAAACTACTTAATCAACTCATCAATATGTCTGATGCACCAATTCTTATAGGCACATGGGCTGATGCTTCTTGGGCTATTAATTTTTATGAAAAAAATGGATTCAAAGTATTGCCAGAAACTGAAAAAAATAAACTTTTGAAAATTTATTGGAATATTCCTGAACGACAAGTAGAAACTTCTATAGTTTTAGCAAGTAATGATTGGAAAAATTATAATTAA
>KPHGJK_01115 4-oxalocrotonate tautomerase
ATGTCACAAATAAAAATTTACGGATTACGAATAAATTTAAAAGATATAAAATCTAAATTATCTGATATTATTCATAACTGTGTAGTTGAATCATTAAGTTTCCCTGTAAAAAAACGAGCGCATAGGTTTATTAATCTTGAAAAAGAAGATTTTTATTATCCCGAAGGGAGAACAGATGCATACATTATAATTGAGATAATGATGATTTCGGGGAGAACAGTTAAAACTAAGAAAAAATTAATTAAAATGTTATTTAAAGAAATCCATGAACAATTAAATATTTCAACAACTGATATAGAAATTTCAATAATTGAAAGCCCTGCATCAAATTGGGGTTTTAGAGGAATGACAGGCGATGAAGTTTCGTTAAATTATAAAATTGAAATCTAA
>KPHGJK_01120 CAAX amino terminal protease family protein
ATGTTAAAAAATATATCTGAACAAAAAGAAGCTTGGAAAACAATCTTTCTATTTCTTATACTTGTTGTTGCTCTTACTTCTCCTTTCCATTATGCCATCGTAAATTTGTATCCATCTAGGATATATGTTGGAGCAATAATGTGGTGTCCTGCAATAGCTACAATAATAACACTTAAATTAAGAGGACGTTCTATTTCTTCATTAAATTGGAATTGGGGAAACTGGAAATACATTCGGTTATCTTATTTTATTCCAGCTTTATCTGGTACAATCGCCTATATATTCATTTGGATTTTTGGATTTGGAAATTTAGCAAATGTAGAAGTAATTACGGAATGGGCTAATGAACTTAAATTAATGGGAATAGGTACTTTAAATACCATATCTATTGTAATAATAGCTATTGTATTACTAGGAACTGTTGGAGTTATTAGAGCCGCCGCAACAACTTTAGGGGAAGAAATTGGATGGAGAGGTTTTTTTATTTATGAATTAAGAAAGGTGCTTTCTTTTACTGGTGTTTCAATTTTTAGTGGAATCACTTGGGCAGCTTGGCATTGGCCTTTACTTGTTTATTATAGTAATAATATTCTGTTGGAATTTACAACTTTTTTTATTACTTGTACTTTTATGTCTTTCACTATGACATACTACACTTTTAAATCTAAAAGTCTATGGCCAGCAGTAATATTTCACGCAGTAAGCAATGTGTATATTCAAAAAATAATGCCTGAATTAACAATTAAAAATGAAGGAGCAGAACTTTGGCTTGGAGAAAATGGAGTTATGTTTACGATTGTGACTTGTGTTTTTGGAATTTATTTTTGGAGAAAAGCAATTAAAGAACAATTATAA
>KPHGJK_01125 hypothetical protein
ATGAAAAGTAAATTAAGTTTAATGGCATTTATTTTATTCTCTCTTATGTCAACAAAACAACAAGCACAAGAAACACCAAATAGAGAAAAATTCATTTTCGAGTTTGGTATTGGAGGTAAAGTAATTAGTTTAGAAAATAGTAATGGTACACAAACTTTCGATAAATCTCAAGGAGCTATGATTTTTCCTGACTTAAAAGTTGGATATATGGTAAAAGAAAATTTGGCAATAACAGCATCTTTACCTGGTACAATTTATAGTTTTGAAGGAAATGACAGGCATTTTGGAGGTATTCTACCAGGAGTTCAGTACTGGTTTTCTAGTAGATGGTGGGTAAATGGAGGAGTTGGATTAGCTATAGATTCACCTGCATTATATGATATTGATGATGGGAATGACGATTGGAATTATGGAAAATTAGTGTCAGCAGGAATTGGATATGAATTTTATCAAAAAGAAAATTTTGCAATGAATATTCAAAGTAAATTACTAATGGGGCGTGTTAATATTACAAATAGACAGCATAGAGATGCAGTTTCTTTTGGATTAAGTGTAGGTTTTAACTGGTTTTAA
>KPHGJK_01130 Adenylate cyclase
ATGATACAGCCAAAATCTATAGCGGTGTTACCTTTTGTTAATATGAGTAACGATATTGATAACGAATATTTTAGTGATGGTGTAACTGAAGAAATCATAAATGCACTTACAAAAATTGAAGGATTAAAAGTAATTGCAAGAACTTCTTCATTTTCATTTAAAGGTAAAAATATAGATGTTAGAAAAGTAGGAAAGCAACTAAATGTAGCAACTTTACTTGAAGGAAGTATTAGAAAATCAAATAATAAAGTTAGAATTACAGCTCAATTAATTGATGCAAAAGTAGGAACGCATTATTGGTCTAAAAATTTTGATAGAGAGCTATTAGACATTTTTCAATTACAAGATGAAATAAGTCTGTTAATAGCTAATGAGGTAAGAAATAATTTTGGCCATTTTGAGATTCAAGATCATTTAGTTACTAAGACTACGAATAGTATAAAAGCTTATGAATTTTATTTAAAAGGTCGTTTTCATCAACTACAATGGACTCCAAACTCCTTACTTATAGCAATAGAAAATTATAATAAAGCTATTGCTACAGATGCAAACTATGCCAAAGCCTATTATGCAAATTTACAATGTTATGGCTTATTAGCTATGTGGGGTTATATGCCACAAAACGAAGCGATGGAATTTGCAATTTCTAATTTTTTAAAAGCAAAAGAATTAGACACTCAATTACCTGAATATCCTTTATCTTTCGTGGGACGTGCTTTTTGGGGGGAATGGGATTTTAAAATAGCATACGAATATATCCATAAAGTGTTGGCAATAAATCCAAATCATATAGATGGTTTAGAAGCAATGGTTGAATTGTTTATTGCTAATGGTTTCTTTGATGAAGCCCTTATTTATGCAAAAAAATTATTAGAAGTTGATCCATTATCTGCAAATAACCTTTATACTTTAGCTCATATATATTATTATAAAAAACAATATAAAAAAGCTTTAGAAATTATTAAACAAGCCATTCAGATAAAATCAAATTTAGAATTGGCAAATCATCTATACATATTCTGTTTAATTTGGTTAAATAGAAAACAAGAGTTTAATGAAGCTGTTAATAATCAAGAACTTTCTGAATTACTAAAAATTCTTTATGGGGTAATAAATGAAGTAAATTTTGCAATTCCTGATCATTTAATAAATGATTTGATAAATCCAAAAGACGATCATAAATTATTATCACCTTTAGAATTATTTATTCTGGCAAATTCAAAAAATTATCAGGAAAAAGCATTTGCTCTTTTAGAAAAGTACATCAACCAGAAACGTGGTCAGTTAATAAATTACAGACAAGAGCCATTATTAGAAACTTTACAAGAATTTCCTGATTTTAAAAACCTACACCAATCAAATCTCTTTTATTCCGATATAAAATTAACAACTAAAGAAAAAATAAAAGATAAAAGTATTATTGCTAAAGGTGAACAAGAGAATTTTAAGGTAAAATTAAAAAACTATTTTAGTAAAGATAAACCCTACTTAAACCCACAATTAACTTTACATCTTTTAGCAGAAGAAATAGAAATACATCCAAATAAATTGTCTTTTTTAATAAATGAAATTATGGGGATTAACTTTAATGAATTTACGAATCATTATCGTTTAAACTATTTTAAAACTCTTGCATTAAACCCGAAAATGAAGCACATAACTATTTTAGGGTTAGCTTATGATAGTGGTTTTAATTCTAAAAGTGTTTTTAATACTTACTTCAAAAAAACAGAAGGGCTTACACCTAGCCAATGGGTAAAATCCAACACTAACTAA
>KPHGJK_01135 HTH tetR-type domain-containing protein
ATGAGTAAAACCAAAGAAAAAATATTAAACACCTCTAGAATTTTATTTAATGAATTAGGATATAGCAATGTTACTATTAGAATGATTGCTTTAAAACTAAATATGAGTTCAGGTAATTTAAATTATCATTTTAAAAAACGTGAAGACATTTTAGAAGCGCTTTATTTTGAAATGGTTGTCACTTTTGATGAACGTATTGCCAATTTAGAGCAACAAATACCCACTTTAAATAAAATGCAAATTGATATTAAGTTGAGTATGGAAAGAATGGTTGATTATACTTTTTTTTGGAGCGATTTGTATAATTTACTTTCATTAAATGAAAAGATAAAAATACATTTCAATACCGTTTACATCCAAAGAAAAAACGGACTTGATTTTGTATTTAATCATTTTATTGATATACAAATTTTAAAACCTTTTGAGTTTAAAAAAGAACGTGAATTTTTAGTTGAAAGAATGATTAATTTCGGAAATACTTGGTTATATGCTTCATCTATATATAAAAAAGAAGCATTTACAAACAAGTATATTAATAAACAAACAAATAGTTTAATGGCTTTATTATATCCGTACTTAACCAATAAAGGTAAAAAAGAGTTTCAATTACTTGTACCAACTTTTTTGGATAAATGA
>KPHGJK_01140 DNA alkylation repair protein
ATGGCGGAATTATTTAAGAACATTTATAATCAAGATTTTTTTAATCAATTTACTAAGGTTATTGAACAAGTAATTCCTGATTTTGATACGCAATCATTTCTTCAACATATTTTTGATATTGATTGGGATAACAAAGAATTAAAACAACGAATGCGACATATTTCTGTTGTTTTAAAAAATCATTTATTCGAAGATTATGAGAAAAATGTTAGCTTAATTTTAAAAATAATTGATCAATTAGAAAAAAATAATATCAGCGAAAAAAGTATTGAGTATATGTTTTTTCCTGATTTTATTGAAGTTTACGGATTGGATAATTATACCATTTCAGTAAAAGCTTTTGAGAGAATAACGCAATTTACAAGTTGTGAGTTTGCTGTTAGACCTTTCATAATTAATTATTCATCTACTATGATTCCACAGTTATTTGAATGGTCTAACCATAAGCATGCAATGGTCAGAAGGCTTGCTACTGAAGGTTGTAGACCAAGGCTTCCTTGGGCAATGGCGATTCCTGTTTTAAAAGAAAATCCATCAGAAACTCTTCCAATTCTTGAAAACTTAAAAAACGATGTTTCAGAATCTGTACGCAGAAGTGTGGCGAATAATTTAAACGATATATCAAAAGATAATCCAGCAATTGTAATTGATATTGTTAAAAACTGGCAGGGAAAAACGGTTGAGGTTGACAAACTTTTAAAACATGCAAGTAGAACTTTGTTAAAACAAGGAAATCAAGAAATAATGACCTTATTTGGTTTCGGAGCTATTGATAAAATAAAGATTAACAATTTTCAAATTCAAACTCCAGATGTAAAAATTGGAGAAGCTTTAGCGTTTTCATTTGATCTTTTAAATACTGATATTATTGCTGCTAAAATTCGTTTAGAATATGGTTTGTATTATCAAAAAGCAAACGGAACCTTAGCTAAAAAAGTATTTAAAATTAGTGAAAAAGTATATGCCGAAAACTCGGCTACATCAATAATCAGAAAACAGTCTTTTAAAATAATTACTACGCGTAAATTTCATATTGGTGAGCATCAAGTATCCATTATTGTAAATGGAATTGAATTTGAAAAATTGAGTTTTAATTTGGTAACATAA
>KPHGJK_01145 HTH araC/xylS-type domain-containing protein
ATGAATATGGACAATCAGTTATTGTTTTTTTTTAGTGCTTTAGGTGCTTTTAATAGTTCTCTATTAAGTTTGTATTATTTGTTTTTTGCAAAACAAAAACATGTTTCAAATTATTTTTTAGGAACACTTTTACTAGTGCTTAGTATTAGAATTTGGAAATCTATCTTTTTTTATTTCAATCCAGAATTATCAAAAACCTACTTGCAAATTGGTTTAATGGCTTGTTTTCTTATTGATCCATTATTATATTTTTATGTAAAATCAAAACTTAAATATTCTAAAACAGTAGCAATACAATCGCAAGTTGTATTAATTCCTTTAGTATTGTTACTTATTGTCATAGGTTTATTATTTCCTTATAAAGATTTCCCAAATTTATGGGGCGATTATTTTTACCCAATAATTAATTATAGTTGGTTCTTTTTTGTTGTTTTAACGGGGATTTTATGCAAATATTTGTTTAGAAAATTAATTCAGAAAAAGGAAAAATTAACCTATGATGACATTTGGGTTTTAAGCATCTTCTTTGGAGTTAGCATAATTTGGTTGGCATATTTTACAGCATCATATACTTCTTATATATTAGGTGCATTATCGTTTTCTTTTGCCTTGTATTTGTCATTATTACTTATTTATTATAAGCAAAAAAAAACATTTAATGTTGCGGTTAAAAAAGAAAAGTACGCTAGTAAAAAAATTAATGAACAAGAAGCAGGTTTACTGTTAAAGAAAATAGAAAAGCTGATGGAGTCTGAACTGTTATATAAAAACGCGAATTTAACAGTGTCAGAATTATCAAAAAAAATAGGCGTAAGATCAGATATTGTTTCACAATTGTTGAATGATAATTTAAATAAAAATTTTCCGAATTTTATTAATGAGTATCGTATTTTAGAAGCTAAAAAGCTGTTAAAAACCCAACAGCACTTAAAAATGGAAATTATTGCAGAAGCATGTGGTTTTAACTCTACCAGTACATTTTATTCAGCTTTTAAGAATGTAACTGGCACAACTCCTGCAAAATACGCTAAAAATGTAAATTCTTAA
>KPHGJK_01150 Protein/nucleic acid deglycase HchA
ATGAAACAGTATCTATTTTTAATAATAGCATCAATTTTTAGTCAAACGTTATTTGCCCAATCTGAAACAGAACAAATAACAAATACCTTAATAAATTATATTGAAGGAACCTCATACACTAAACCCAATCAAATAAAAAAGGCTTTTTATACTGATGCTAATTTGTATTTAGATAAAAAAGATGAAGATGTTTGGATAGTTCCTATTAAAGAATATACTAGCTGGTTTAAAAAAGGAAAAAAAGGGCTATTTACAGGAAGAATTGGAAATATACTTTCTATCGATTTTTCAAATGGTATTGCCACCGCAAAAGCTGAAATTATTATTGCTAGTAAAGGTATAAAGTACATTGATATGTTTCTTTTAAAAAACATCAATAATCAGTGGAAAATTATTAGCAAAACCGCAAGTAGCTCCAAAAGTAATGCAAATGGTGATCGCATTTTATTTATTGTATCAAATGCACATCATTACGGCGATACAAAACTAGCCACAGGTAATAGTTATTCAGAAATTGTAAATGCGTACGATACTTTTGTAAAAGCTGGCTATACGGTAGATTTTGTAAGTCCGAAAGGAGGAAGCATTCCGCTTGCGTATATTAATACATCAGATGATTTGCAAAAACATTATTTATATAATGTAAATTTTATGCATGCTTTAAAGCATACTAAATCGCCAAAAGAGGTAAGTGCTAAAAATTACAAAGCAGTACATTATATTGGTGGCGGAAGCGCTATGTTTGGAGTGCCAGAAAACAAAGCAATTCAAAAAACGGTAATGTCTGTTTACGAAGATTATAATGGAATTATATCTTCTGTTTGTCACGGAACAGCAGGTATTGTGCACTTAAAAACAAAGGATGGAAAATACTTGGTAACAGGAAAGGCAGTAAATGGCTACCCAGATGCTTTTGAGCATAAAGATGCAGCATATTTTAAACAATTTCCGTTTTTAATTACAAAAACTATTGAAGAACGAGGCGGAATTTTTAAATACTCACCTAGAAATTCAATACATATTGAAGAAGACGGAAACTTAATTACAGGACAAAATTATTTATCGTCAGCAACAGTTGTAAAAAGAATAATTGAGCGTTTAAAAAATAAGTAA
>KPHGJK_01155 Cyclic nucleotide-binding domain-containing protein
GTGTCAATTTATAAAAAACAATATACAGCAGCACTTTTTAATAAAATAGCTAGCTATGCCTCTATTTCAGAAAACTCAAAATCACTCATAGCTTCTATTGTTACCTTTCAAGAACTTTCAAAAGGAGAAATGTTATTACGTAACGGGCAAATTGCATCACAAATTCATTTTATTTGTAAAGGTGCTTTAAGAGCTTATGTAACCGATTATGATGGTAATATTTACAATAAAAATATTTTTTTAGAAAATGATTTTGCAGGATCAACGGTTTCGTATTTAAAAAAAACACCTTCAAATTTCACATTAGAAGCATTGGAAAAAACTGTTTTAATCAGTTTAAATTATAAAAAATACCGTCATTTTATTGACACAAATACTGATCTTAGAGAGTTTTATATTGCTTATTTAGAAAAAAATTGGATCGTAGATAAAGAACAACGAGAAGTAGCATTGGTTATGGAAAATGCTACGGATAGGTATTTAACATTACTAGAAAACCACCCAAATATCGATCAAAGAATACCACAATTACATATTGCAGCTCATTTAGGAATTACACCTACACAGTTAAGCCGAATTAGAAAAGATTTAAAAAATAAATAG
>KPHGJK_01160 NAD(P)H-dependent oxidoreductase
ATGGAACTTATAAAACATTTAAATTGGCGCTATGCTACCAAAATTTTTGATTCGACAAAAAAAGTCTCTCTTACAGATATAGAAAAAATAAAACAAGCAGTACAACTCTCCGTTTCTTCATACGGATTACAACTGTATAAAGTGTTAATTATTGAAAACAAAGCAATAAGAGAAGAATTAAAACCGGCCTCTTGGGATCAAAACCAAATTACAGATGCTTCTCACTTATTTGTATTTTGTAACTATACAAACCCTAAAAATGAAGATGTAGATGCATTTTTAGAATTAACAGCAAATACACAACAAATAGCTGTTAAAAACTTAGAAGGGTATGGCGATTTTATGAAAAGTAAAATTGATGAAATGAGTTCAGATGAGAAAATCAATTGGACTAAAAGACAAACGTATTTAGCGCTTGGAAACCTTTTAAACGCCTGTGCCGAATTACAGATTGATGCTTGCCCGATGGAAGGCTTTGAAGTTGAAAAATATAATGAAATTTTAGGATTAGACGCACAAAACTTATCTGCGGCTGTTATTGCACCAATAGGATATAGAGCTGAAAATGATCATACACAGCATCGTACAAAAATTAGAAAACCATTAACAGAATTATTTCAAGAAATATGA
>KPHGJK_01165 Putative inner membrane exporter, YdcZ
ATGAATCAATACAGCTTATCATTACTCGCTGTAATTGGTGGTGTTTTTTTGGCAGCTCAAGGAGGTTTAAATTCTAATTTAGGAGTGTTATTAAAAAATCCATTAATGGCATCTGTAGCAGCTTTTTTTAGTAGTACAGTTTTTGCGATTGCTTTTATTATGATAAGTTCCAAAAATTTACCTACAACAGAAATAATCAAACAAATTCCAATTTATTTATGGTTTACAGGTGGTTTGCTTAGCGTAATCGGTATCAGTTTGTATTATTATACCATTCCTAAATTAGGCATTTCAACAATGATATCGTTGGGCTTATTTGGTCAATTGGCATTTTCTGTAATTGCAGGTCATTTTGGATGGTTAAATTTACCGACAGAACCAATAACAATTAAAAGAATTGTGGGGGTACTTATAATGTTATCAGGAATATTATTAATTAATTTGAAATGA
>KPHGJK_01170 N-acetyltransferase domain-containing protein
ATGAAAGAAAAAGAAAATATACAACAAAAAAATATTGAAAATTTAACTGAGTTGTGGAAAACAGTTGGCACCTATTTTAATGGGTATCATCAATTCTCCGAATTTGAATATGCTGAAGTTAAAGATACACAATGGCCAAATAGATTATGGTTTCATAAAAAAATGAGCCAAGAAAACATGATTGAAATTAAAGAAAAACTGGCTACCATTTCTTCGGATATTACCATTCCTATTTGGCATTATTATCCGAATAATAATACACAGCTTTTTGTAGCCAATGGTTTCAAATTAAAGTTCGAACAAGTAGGCATGTCTTTAAAATTAGAAACATCTTATGAGTTAAACGAGAATTTTAAACTATTACTTGTTTCAAACGAAAAAGAAGCAATAATTTGGGCTGAATTATTTCAAAAATCTTTCGGGTATGTAATTGGTGATAAAACGGTAATTAACACCTTAAAAGAGGTAAACTATTACATAGCTTTTGATGGAAATAAACCTGTAGGAACTGCGTTAACTTATGAAACTGATAAAATTATAGGAGCACATTCAGTAGGGATTCCTTCAGAAAATCGGAGAAAAGGATATGCTAATGAAATTATGAAGGCATTGATTAATAAAGGTATTGAAAACAACAACAAATTTATGGTTTTACAAGCTTCAGAAATGGGAAAAGGTTTGTATTTAAAATTAGGGTTCCAAGCTGATTTTTCAATTAAGAATTACGTTTTATAG
>KPHGJK_01175 hypothetical protein
ATGAACCGAAAATTTGGATACTTTTATGCCACAATAATGGCTGTTTACTTTTTAGTTTCTGGCTTATCGGTTTTATTTGACGTACCAGGAAAATTAAAAAGAATTGATTTACAGGCCTTGAATGTTGATGGTGAAATAGCTTTTATTCTAATTTATACAAGCCTTATGGTTGGAATTGGCATTGCTAATGTTATATTTCAATTTATTAGTAAATCTTGGGTTTATTCGGCAATATTATCAGTAATTATTATTAGTTCGTTTATTGTATTTAGAATTGTTGGCAGCTTAATGATTGGTAATTTTACAAATACTCAAATTAGTTTTTTAGTATTTGAAATAATCGAAGTTGCTATTGGTTTATTTTTATTAAAAAAAAATCAAATAGCCATCTATAAAACGTAA
>KPHGJK_01180 Esterase/lipase
ATGAATAAAAGCATTACTTATTACATTACCTTATTCGTTTTAAAATTAAAAGGCATTAAAAAAACGTTTAATACCGAGCCTATAGATTATAAAAAAATTAGGAGAGAAAATGTGTATCATCCTAAAACAAGTTCTTTTAAAAATAAAAAAATAAGAAGTTTTAAAATCAGTAAAACTTCAATTACCGAAATAAAATCAAAACAATCGTCAGGTAAATTAGTGCTATTTATTCACGGAGGTGCTTTTATTTCTGGGCCAGCAAAACATCATTGGGATACTTTACATGAAATATCAAAACATACAAATTTAACCATTTGGATGTGTAATTATCCGAAAGCACCAGAACATAAAATTACAGAAATATCAAAAAATATTGATGCAATATATGAAAAAGCATTAGAGAGTTATAAAGGTACTCAAATAACGTTAATTGGCGATTCGGTAGGAGGCACTTTAGTAACAGCAGTAACTCAACGTTTAATTAAAGAAAATAAAGATTTACCTAATAAAATTATTCTGATTTCTCCAGTAATGGATGCAACAATGTCTAATAAAACAATTGCTATTATTGATAAAAAAGACCCAATGTTATCAAAAAAAGGAGTGTTAAGCGCCAAGAAAATGTGTGCTGGAAATACCGATTTAAAAAATGAAATAATTTCTCCAATCTATGGAAGTTTTGATAAGTTTCCGAAGACAATATTGTTTTTAGCTGAAAACGACATTACCTATCCAGATCAACTATTAGCAGTTAAAAAAATTAAGAAATCAAAAATAGCAGTTGATATAATTATAGGAAAAAAAATGCCTCATATTTGGCCATTATTACCAGTTATGAAAGAGGCTAAAGAAGCGTTAAAATTAATTATTGATACTATAAATAATTAA
>KPHGJK_01185 hypothetical protein
TTGAATTTAAATAACAAGAGGTTTATAGCTGTTGAAAATAAAAAAGGACTGTCTTCTAGCGAAACAGTTTTTTACTATTCTCAATATCAAAATATTATAAGAGGAACTTATAAAGGTGGAGAAATAGAAGAAGGTTTTATAGTTGGTAAGCAAGTAGGTGATTCGAGAGTAGAACTTTTATTTCAATGCTTAACTAAAGATGGTAACCTTAAGGCTGGTGAATCAAAAGGAATTATTTCACAGAATCAGTCAGGTAAATTAGAGTTAAAATTTGAATGGAATTGGCTCAATGAAGATTTATCAGGCGGAACATCAGCATATATTGAATTAGTTTAA
>KPHGJK_01190 Methionine aminopeptidase
ATGTCAATTACAAAAGAAGAAGAATTAGTAGGAATGCAAAAAGTTAGCGAAGCTGTAGGAACTACGCTTAAAAAGATGAAAACTTATGCAAAAGCGGGTATGTCTACCAAAGAATTAGATGATTATGGTGCTCAAATATTAAAAAGTTACGGCGCAAAATCAGCTCCTTACGAAACTTACGGATTTCCAGGGTATACTTGTATCAGTGTAAATGAGGTTGCAGCGCACGGAATTCCATCGAAAAAAATTACTTTAAAAGAAGGTGATTTAATAAATATTGATGTTTCTGCCGAGTTAAATGGTTTTTGGTCTGACAACGGAAGTTCTTTTGTTTTAGGAAAAGATATTCATAAACATCAACCTTTAGTTAACGCATCAAAAGAAATCTTAATGAAAGCTATTAATAGTACAAAAGATGGCGTTAAAATTGCTGACATTGGTCATATAATCGAAACAGAAGCTAAAAAAAGAGGCTTTAAAGTAATTGAAAATTTAGCAGGTCATGGTGTTGGAAGAAGTTTACATGAAGCGCCAGAAAATATTTTAAATTACCGAGTTAAAAGTAACAGAGAGCGCTTCAAAAAAAATTCTACTGTTGCCATTGAAACCTTTATCGCTACAAAATCTTCAGTAGCTATTGAACTTAATGATGGTTGGACTTTAGTTGGTAATAAAGGTGGTTACGTAGCACAGCACGAACACACTATTTTAATTACAGATAAAAAACCAATTATTTTAACGGCAGCTAATGGAAGTATTTAA
>KPHGJK_01195 class D beta-lactamase
ATGGAAGTATTTAAAATAAGAAGCATTGCATATTTATTAATAGTATTTTTAGTAATAAGTGCTTGTAAAAATAAAATTGAAGACAAAAGAAAAGAAATTGTTAATGTTGAAATTAAGAAAATAGTACACCCTGAATTTCAAAAAATTATAAACGATAAAAATGTAACAGGAGCTGTACTAATTTATGATTTTAAAAAGGATACTTATTATTCAAATGATTTTGATTGGGCAACAATTGGTCGTTTACCAGCCTCTACTTTTAAAATTCCGAACTCTATTATTGCCTTAGAGTTAGGGATTGTTAAAAATGACAGCACATTATTTGCTTGGAATGGAGAGAAGAGAGCGTATAAAGTTTGGGAACAAAATTTAGTTTTAAAACAAGCATTTCATTATTCGTGTGTGCCTTGTTATCAAGAAATAGCAAGAAAAGTAGGTGTAAAAAGAATGCAAAACCTTCTTGATAAATTAGAATTTGGTAACATGGATTTTAATGCAACTACCATTGATAATTTTTGGTTAGAAGGAAATTCTAAAATCAATCAATTTCAACAAATTGATTTTTTAAAACAACTTTATGAATCGAAACTTCCTATTTCTAAAAGAACGGAGGTTATTATGAAAAAAATGATGCTTATAGATGATAAAGAAAATTTTAAGCTAAGAGGAAAAACGGGTTTATCTGTTAGAAGTGATAAAAGAAACGGATGGTTTGTTGGATATCTTGAAAAGAATAAAAAAGTATATTTTTTTGCAACAAACATTGAGCCTAATAAAAGTACAGATCCAAATTTATTTATAAAAGCTAGAAAAGAAATTACCTTTAAAGTACTTCAAACACTAAAATAA
>KPHGJK_01200 Chloramphenicol acetyltransferase
ATGACAGGATCAGATACAAATACAAAATTTCCATTACATAATTACGATAGACTCTGTTTTCTAAAAAACATCATTAAAAACCCGAATATCATTGTTGGCGATTATACCTATTACGATGATTTTGAAAACGTAGAAAACTTTGAGAAGAACGTAAAATATCATTTCGATTTTACGGGAGATAAACTAATTATAGGTAAGTTTTGTATGATCGCTTCTGATGTAAAATTTATTATGAACGGAGCAAATCATTTAACTGATAGTATTTCTACCTATCCGTTCGCAATTTTTGGAAATGGATGGGAAAATGCTATGGAAGGAAAAACATATCCTCAAAAAGGAAATATTAATATAGGTAACGATGTTTGGATTGGTTATAACGCAACAATTATGGCCGGTGTAACTATTGGAGATGGCGCAATTATAGCAACCAATGCAACGGTTGTTAAGGATGTAGCACCGTATACAATTGTTGGTGGTAATCCTGCAAAAGAAATTAAAAAACGATTTTCTGATGAAAAAATAGCACAACTTTTAACATTAGAATGGTGGAACTGGGATATTGAAAGAATCACAAAAAATGTTAAGAATTTAACTGACTGTGAAGTTAATAAACTACATAAATAA
>KPHGJK_01205 NAD(P)-bd-dom domain-containing protein
ATGAAAATATTAGTAGTAGGCGCAAGTGGCGCAACAGGATCAAAGTTAGTAGCACAACTTTTAGCGCAAAAACACAAGGTAAAAGTAATTGTAAGATCGCCAGAAAAATTGCCGGAATCGTGGAAAAATAACCGTGATTTAGAAATTATTAACGCAAGTGTTTTAGAGTTAAATGATGAGAAAATGAGTCTAATCGTTGCCGATTGTAGTGCAATTGCTTCGTGTTTAGGACACACATTGAGTTGGAAAGGAATTTACGGAAAACCAAGAAGGTTGGTTACAGATGCGGTAAAAAAACTTTGTGATGCGGTAAAAAATAACAACCCAAATCAGCCAGTAAAATTTGTTTTAATGAATACAACAGGGAATAGAAACCGCGACTTAAACGAGCCTATTTCTGTTGCCCAAAGATTGGTGATTTCTTTGCTCCGGTTATTATTGCCTCCACATGTTGATAATGAAAAAGCGGCAGATTATTTACGTACCCAAGTTGGTCAAAATGATACATACATTGAATGGACTGCTGTTAGACCCGATGGATTGATTAATGAAAATGAAGTTACCGATTATGAAATTCACCCTTCACCAACAAGAAGTGCTATTTTTAATGCAGGTAAAGTTAGTAGAATTAACGTAGCTCATTTTATGGCGAGTTTAATTAACAAAAATGAACTTTGGGAAAAATGGAGAGGTAAAATGCCTGTAATTTATAGTACATCATCTTTAAGTTAA
>KPHGJK_01210 cAMP-binding domain of CRP or a regulatory subunit of cAMP-dependent protein kinases
ATGAAAGAATATCTAAAATCATTTAACATTTTATCAGACAATGAAATCGATTTATTTGAAAGTAAAGTCGTTTCTAAGAAGGTACATAAAGGTGATTTTTTTATAAAAGAAGGTAAAATATGCAACGAAATAGCCTTCGTAGTTTCTGGTATGTTTAGATCGTATTATTATTCCTCTTTAGAAGAAGAAGTAACGTATTGTTTTACTTTTTCTGACTCTTTTGTGAGTGCTTATTCTTCTTTTTTATCTCAAACTAAAACAGCAGAAAACATTCAGGCATTAACCGATGTTGAATTGTATACCATTTCAAGAAAAGAGATTTTAGAATTAGAAAATTCGAGTACTAATTGGCTTAAGTTTTTTAAGTTTATAGCTGAACAAGAGTATATAAAAATGGAGAAAAGAATTTTTATCTTACAAAAAGAAACAGCCGAAAAAAGATATAGAGATTTACTAACAAACGATCCTGAATACTTACAGATAATTCCTCTAAGTTATTTGTCTTCTTATTTAGGGATAACACAACGGCATTTAAGTCGCATAAGAAAATCGATATCGAATTAG
>KPHGJK_01215 hypothetical protein
ATGAAACAAGTTTTAATAATTAATGGACATCCAGATAAGCAAAGTTATAATTATGCATTGTCAAAAGCATATAAAGAAGGATTAAATAAAACAAAAATTACTATTTCTGAAATCAATATTTCAGAGCTAAATTTTAATCCAAATTTAGAGTATGGTTATCGTAAAAGAACGGAGCTAGAGAGTGATTTAAAAGAAGCTATTGACAAAATAAAAAATGCAAATCATATTGTATGGTTTTTTCCTGTATGGTGGGCTGGCTTACCAGCTTTAATGAAAGGTTTTATTGATAGAACTTTTCTGCCCGGAATTATGTTTGAATTTGAAGAAGGTAAAGAAATGCCTGTAGGATTATTAAAAGGTAAATCGGCAAGTGTTTATATTACTTCTGATACACCAGAAAAATACGATATAGAAGTGATGAAACAACCAGTATTACATCAGTTTAAAACAGGTGTGTTAGAATATTGTGGAGTAAGCCCTGTTGAGGTCATCTATATTTCAACAATTACAGGCTCTAGTGATAGCTTCAGAAAAGAGTGGTTAAATAAAATGAGTGAATTTAGTGAAAAATTAAAATAA
>KPHGJK_01220 YjgF-endoribonc domain-containing protein
ATGAATTTAAAAGAAAAATTAGCAAAAATGAATTTAAAATTACCCGAAATTTCAACACCAGGTGGAAGTTACGTTTCGGTTAATATTAGAGGGAAAATTGCTTATATAGCAATTCAATTTCCTATTATAAACGAAAAATACCTTTACCAAGGTCGTTTAGGGAATGAAATTTCAACAGCAGAAGGATACAAGGCAATGGAATTATGTGCCTTAAATGTGTTAGCACAAGTTGATGCAAAAGTTGGTTTTGATAATATAGAAGGTCTTAACCATATAGATGCATATTTTCAATCGGGAGATAATTGGGATGACTCACCTGCTGTGGTAAATGGAGCTTCAGATTTATTTGTTGATATTTTAGAAGAAAAAGGACAACATTCAAGAGCTATTTTTGGAGTAGAAAAACTTCCACGAAATTTTTGTGTAGGGTTAACAACCAGTTTTACTTTAAAAAAAGATAGTTAA
>KPHGJK_01225 VOC domain-containing protein
ATGAAATATGCATACACCATTTTATATGTTAATGATGTTTTAAAAACAGTTAATTTTTATGAGAAATGTTTCGGATTTAAACGCAAATTTATTGCTCCTGAAAAAGATTATGGAGAATTAATTTCGGGAGAAACAACAATAGCTTTTGCATCCATAATACTCGGAGAATCTAATTTAAAAAAAGGATTTATAAAGAGTACTCCTTCAGGAAAACCATTTGGAATAGAACTCGTTTTTACAACCGAAAATATTGAAGTTGATTTTAAAAAAGCAATTGATAATGGAGCGTTAGTTTACGAGAATATACAAGAAAAACCATGGAAGCAACACGTAGGATATTTAAAAGATAATAATGGTTTTTTAATAGAAATTTGCACACCAATAAAATGA
>KPHGJK_01230 hypothetical protein
ATGAAAAGAAAAGTTATTTATACACTTAGTGTATGCGTTTTAGGGCTATTAATTTTAGCATGTTCAGAAAATAGTATTGATGAAAATACTGAAAGTATTTACGTTGATATTCCAGACGCTAGATTTGAAGAAAAATTAATTGAAAAAGGAATTGATTCTGACGGAATTATCAATCAAAAAATACTTAGAAGTGATGTTATAAATGTTGAAAAATTAAACTTAAATAATTCAAGCGCTAAGGTAATTGCAAATTTAAAAGGAATAGAAGCTTTTACAGCTTTAAAAAGATTTTACGTAGCTGGTAATAAGCTAACTTCGGTTGATTTAAGTACTAATGTTTTACTTGATACGATAAATTTATCGGTTAATGAATTAACATCAATAAAAGGTTTATCAGTAGCTAAAAATTTAAAATGGCTAAGCTTATCATACAATTATTTTACCGAATTTTCAATTGATAATACTAGCGTGAAAAATATTTTAATGAGTGATAATGATTTGGTTTTTTTTAATGTAGATAAAGCTCCTAATTTAGAAACAGCTTTGTTAACATTAAATAAAATTGAAGCTTTAGATTTTAGTAAAAACCCTTTATTAGAAGTGTTAATATTCTCGTCAAATAAGTTAAAAACAATAAACTTAGAGAATAATCAAAAGTTAAAATATATATACTGCTCAAGTAATTTATTAACAGATTTTGATGTGAGTAATTTAAACAAATTGGTTGATTTAAGAATAGATAGAAATCCTGATTTAAACTGTATTAAAATAGCTACAGGACAAACAATACTTACTGTAAACCTATCATCATATCAACAACTTTCAACAAATTGTAATTAG
>KPHGJK_01235 Alpha/beta hydrolase
ATGAGCTCACTTTATAAATCCATAAAAGGAAAAATAGCAGTATTAAACTTATATAATGAAAAATTAAGAAGTTTAAATATTAAGCATCAGTATAAAGAAGTTGTTACTTCTTATGGTAAAACAAACCTTATTGTTGTAGGTGAAAATACGAACCCCCCGATGTTAATTGTGCATGGCTCTAATGGCTGTGCACCAATTAGCTTAGAAACCTACAAAGGGTTAGAATCAAGCTTCCAGATTTTTGCAATTGATGTACTAGCGCAACCTAATAAAAGTGCCGAAACTAAGTTGTCGATGAAAAACGATGATTACGGAAAATGGATGCACGAAGTAATTGATGCCTTACATTTAAAAAATGTATCGCTTGCCGGATTTTCCTTTGGCGGATTGGTTATTTTAAAAACTTTAGCGTTTAAACAAGAAAATATAAAAGAAGTTTTTTTAACAGCCCCTGCGTATATTGTAAATGGAAATCCATTAAAAGCGCTGTTTAAAGTTTTTATTCCGATGAAACGTTATATGAAAACAAAAAAAGAGAAGTATGTACAGCGTTTTTTAAAAGAATTATTTACCGAGCAAGACAATTTTGCAATACAGTTTTTATCAGAAGTGTTTTTACATTTTACAATGGATTTTACACCCGTTCCTGTAATCAGTACAAAAGCTGCACAAGTAATTACAACACCAATAACACTTTTTGCAGCTAAAAATGACTTAATGTTTCCTGGTGAAAAAATGATAAAACGAGCCAAAAAAATATTTCCATCATTAAAAAAAGTGATTTTATTAGAGCAGTCTAAACACGTACAGAGTTCGGTTGATAATACTCTAATTGTTAATACTATTAAAAATTCTTAA
>KPHGJK_01240 NodB-like y domain-containing protein
ATGAACCGATTTTCATTATTATATAGTTTTTTGATTTGTAGTTTTTTGATGCTATCAGCATGCAAAAATCAACATAAAATAGAAAAACCTAAAATTTCATTTTCTTTTGATGATGGTGCTACACAAAATTTCCCTGGATATAAAAATGCTGATTGGAATCAATTATTGATAGATAAACTTACAGCAGAAAATGTACAAACGATATTATTTGTTAAAGGAAAAAACTTAGATAATGAAGCCGGAAGAACGATTATAAAAAGCTGGAATGATGCGGGTCATTTAATCGCAAACCACACGTATTCACATCCTTATTTTAATAGTAAAAAAGTAAGTTTAAACCGCTTTAAACAAGAACTAGTAAAAAACGATTCTTTAATTAACAACTATTCTAATTTTACAAAATTATTCCGATTTCCGTATTTAAAAGAAGGCAATACTATTGAAAAAAGAGATGGGTTTAGAGTTTTTTTAAAAGAAAAAGAATATAAAATAGGCCATGTAACTGTTGATGCTTCTGATTGGTACATTAATCAACGATTAGTAAAACGTTTAAAAGAAAATCCGCAAAGCGATATTTCAGGATATAGAAATTACTATTTAAAACACCTTTATAATCGCGCTGAATATTATAATTCTTTAGGAAAAAAGTTAACAGGTAGACAAATTCATCACAATATATTATTGCATCATAATTTAACATCAGCATTGTTTATTGATGATTTAATCAAACACTTTAAAAAAAATGGCTGGGAGATTGTTAATGCAGAAAAAGCTTACAAAGATCCTATTTATACTAAAACTCCTGTAACAATTCCAGCAGGCGAAAGTCTTTTATGGGCATTAGCAAAGCAAACAAAAAAATACGACTCAATTTTACGTTACCCAGCAGAAGACAGCCGTTATGAAAAAGAAGCAATGGATTTTTTAGGGCTATAA
>KPHGJK_01245 hypothetical protein
ATGCATAGAAAATCAAAAGAAATGAAAAAAAGCATCTTATTTATTGTATTAACATTACTCGTTTTAACAAGCAATGCTCAAGAATATAAAGAACATTATAATAATGGTAAAACTAAAGTAATAGGGACTAAAAAAAACAAGCTAGAAACTGGAAACTGGAAATACTATTTTAAGAATGGTAAAATTAGTAAAACCGGTAATTATTTAGAAGGAAAGTTACATGGAGAATGGAAATATTATTATGACAGTGGTGTTTTAAGAATTATTGGAAAATACAAAAAAGGAAAAGATAAAGGGTTGTGGAAATATTATCATGATAATGGAGCTTTAAGAGCAATTGGAAAGTATAAAAACGGAAAGTTTACAGGAGAGTGGAAGTATTATTATAAGAATTCTACCTTAAGTAAAACCGGTAAGAGAAAACAAGGAATTGATGTAGGGTCATGGAAGTATTTTAATGAGGATGGAACATTAAATAAAATTGAAGAGAAAGAAAACGATAAGAAACAAATTGAAAGAATATTAAGTTATTATTTTGAAGGCACAAAAACTGATAATCCAGATTTACTTAAAAAAGCATTTCAACCAGATGCAACTTTAAAATTTATCAATAAAAAAGGGGAACATACAAAAGTAGCGATTCAAACGTTTTTTTCGTATTTCAAAAATATGAAAACAAGGTTATTTAAAAGTAAGATCTATTATATAGATGTTACTGGAACTACTGCAAACGTAAAACTCTCAACTAAATATAAAACGTATCAGTACATGGATTATATGAATATACTTAAAACTAAAGAGGGATGGAAAATTGTAAATAAAATTTCACATCAAGAGTTTTTTTAA
>KPHGJK_01250 DinB-2 domain-containing protein
ATGAACTCAATAGAAAATATACTTTTAAACTTTTCTGAAATAAGAAGAAGAAGTTTAAAACTTTGGAACGGAATTCCGAGTGAATATTTGAATTGGAAACCAGATGAAAAAGCATTTACAATTATTGAAATGATAAGACACGTATTAGAGGGTGAGCATCTTTTTCATAAAATAATAGAAAACAGAGGTGATTTAGGAACTTATCAATCACCTTGGAATAATTTAGAATACGCTGATTTAAAAGATGAAATTATGTTTTCTGAAAAATATAGAACCCATTTTTTAAATATGATAAAAGGTTTACAAGAGTCCGATTTAATCAATATAAAAATTGAAAGAAAAGAAGTTGGACAGAGTAAAATTCTTGGAGATTATTTAAATAGAATTGCATATCATGAAGCTGTTCATACAGGCCAAATGTTAGCCTATTTAAGAACTATAGGAATTGATAGACCTCAAATATGGGATTAA
>KPHGJK_01255 Transcriptional regulator
ATGAAACAAGAATTAGAAGCATTTAAGATAATTGGCATTGCAGTAAGAACAACCAATGAAAATAACCAAGCAGCCAAAGATATTGGCGCATTATGGAATACTTTTATGACTGAAGGTATTTTAGAAAAAATCCCGAATAAAACAACATCTGATGTATATTCAGTATATACCGATTATGAAAGTGATTATACCAAGCCGTATACTACAATTTTAGGGTGCCGAGTAAATAATATTGATGAAATTCCTGAAGGTTTCGTGGCAATAACTATAGAAGCTTCATCATATAAAAAATTTACAGCAAAAGGAGATTTAACAAAAGGAGCTGTTTACGAGAAATGGAATACTATTTGGAACACAGATGTAGACAGGAGTTATACCGCCGATTTTGAAGTGTACGGAGAAGCAGCACAAAACCCATTAAATGCTGAAGTAGACATCTTTATTTCGCTAAATTCTTAA
>KPHGJK_01260 hypothetical protein
ATGCAATACGATAAGGATCTAAAGTCAGAACACAAAAAACTTTTTTTAAAAGCACGAGTATTTCTTTTGTCTTTTAAAGGAATTACAGAAACAAAAAAAGAGCGTATTACAACGTATGCTAATAAAAATGGTGGAATTTGCCATTTAAGAACCATGCCTTATGGTATTGATTTTGGGTTTTTAAAAGGCGCAAAAATGAAGGATGAATTAGGTTTTCTTACAGGAAAAGGAAAAGCAATTCGGGTTTTACCAGTAAAAGAGTTTGATAAGAATGTAGTTACTTATTATCTAAAACAAGCCATAGAAATAAATGGATTATAA
>KPHGJK_01265 hypothetical protein
ATGGATTATAACGAAGTTATACAATGTTTATACGATTTACAAGATCCTGAAAAAATCATTTTTAAAGAGCAGAAATTCGGAATTGTAGCAAATAATTCTTTAGGAATTTATCACAAAGAATTAAAGATGATTGCCAAAGAAATTGGAACAAATAATGAATTAGCATTACAGTTATTTGATAGCGGAATTTACGAAGCACGCCTTTTATGTAGTAAAATTTTCAATCCAAAAGATATTACTGAAACGTTAATGGAAAAATGGGTGGTAACGTTTGAAAACTGGGAAATTTGCGACAGTTTTTCTATGGGATTATTTGCTAAAAGTGATTTTTCATTGGCTAAAATATTAGAATGGACTAACCGAAAAGCTGAATTTGAAAAAAGAGCTGGTTTTGCAATTTTGGCATCCTATTGTATGGCTGATAAAAAATCGGGTAATGAGCTTTTTGAGCAATTTTTTCCGATTATTATTCAACAAGCAACTGATGATAGATTGTATGTTAAAAAAGCGGTGAACTGGGCGTTAAGAAATATTGGAAAACGAAATATCGATTTAAATGAAATGGCGATAGAAGTTGCCAATGATATTTTAAAACTAGAAAGTAAATCTGCAAAGTGGATTGCAAAAAATGCTTTAAATGAATTGCAAAAAGATACCGTTAGAATGTCTGATTATCCTAGAGAAATTTATAGAAAAAATACAAAATTGAACGAATAA
>KPHGJK_01270 hypothetical protein
ATGAAAAAAACACATATATTAATATCAGTATTAATATTTACATTAATTATTTCCTGTTCTAAAAACGAATCTGAAATTGAAGAGATTTGTACTAGCGATAATTATACAATTGAAATTGATCGATTTTTAACAAAATTAAAAACAACTCATCCTGAGGTTGTATCTACAAGTAATAATTATGAATATTCTTATAATGATTATAATTTGTTAGTACAAAATAATGAACATACTTTTAAATTATACAGAAACTATAATTATTGCAACAATAATTTAATTAAGGTAGATAATAACATTAACAATTTTAAATATAGTTTTGATTACGATATTTCTAATAGAATAATAGCATACTCAACTACAGATTCTTATTTACATGATTATATTTTAACTTATAATGACAATAAGATTATAGTTTCTGGAATTATTAATACAAAAGCAAACACAACAATTATTTTAGAAACGAATGTTGATGGTTTAGTAAAGAAGATTGCTCGTAAAAATGGGTGTTCAACTTTTAAATATGATGCTAATGGAAACTTAATTATAGCAAAAGATTTTGATATGGCAGGCATACTTTTAAAAGAGTATAAAATTACATACGATGCAAACCCAAACCCATTTTACGGGCAATTGAAATCTATATATATAGAGCGATTTATTAATTATTTTTCTGATTCTGTTTTTAATGGAATTGATGTTTTTTTTAGAGATGATCAATTTAGATTTCCATATTTAAAAAACAATCCCGTTTTATTAGAACTTACAAGTTGTCCAGAGTGTTATACAATTATAAAAAGAACTTATGAGTATGACACACAAAATTACCCAACAAGGATGGAGGAAAGCTATGTTGGTGCTCCTGTAATTATTTATGAATATCAATATTTAGAATTATGA
>KPHGJK_01275 hypothetical protein
ATGAAAATAAAAAATCTTTTAATAATAGTAATATTTACAGGAATATCAATTATTTCTTGTTCAAAAAACGATGATATAGAAGAAACTCCAATAAGTAAATTTATACACATACCTGATGTAAATTTTGAAACAGAATTAATAAAACAAGGTATTGATTCTGATGGTGTTGTAAATCAGCAAGTTCTTCAATCTGATATTAAAGAAATAGAGTATCTAGATTTATCATACCCAAGCTCGTCAGAAATGATCGAAAACTTATCTGGTATTGAGGGATTTACAAAATTAAAGAGACTTTACGCCATAGGTAATAGACTTGAAAATATTGATTTAAGTAGCAATACAATGCTAGATACTTTGCATTTAATGGCTAACGATTTAAAAAACATTACAGGTTTATCCGAAGCTAAAAATTTAAAATGGGTAAACTTATCAGAAAATCTATTTGAAGAATTTACTCTTGATAATTCAAGCGTAACAAACATATTAATGAGTAATAATAATTTGGTTTATTTTGATGTAAGTAAAGCACCTAATTTAGAAACTGTTCTTTTATTGACTAATAAAATGGAAAACATTGATTTTTCGAACAATTTAAAATTAGAAGCTATAAATGTTTCAAACAACAAGTTAACAAGTATCATTTTAGGAGAAAAAGAAGAGCTGTACTATTTATCTCTTTTCGAAAATTTTTTAACAGATTTAGATGTAAGTAATTTTGATAATCTTGATTATTTATTAACCGACAGAAATCCTAATTTACCTTGTATAAAAATTAAAAGCGATCAAAATATACCAACGCTACAACTGTCAGACTATCAACAAGTAAATGTAAGTTGTGATTAA
>KPHGJK_01280 hypothetical protein
ATGAAAAAACTAGTCCCTCTATTCTCAATTTGTCTTTTATTATTCGCATCATGTAGTTCAAGTGATGATGATACTCCTCCTACTGTTACAACAAAAAACTTTAAAGGTACAGTAGTAGATGATTTAAATACACCTATAAAAAACGCAACTATAATTATAGGTGATGATACAACAATCACAGATACTAATGGAAATTTTGTATTGAATAACGTTAACTTAATAACAGATTACGCATACATTAAATCAAGAAAAGACGATTATATAAATGGAATGAAAATGATTGTTGATTTAGAAGAAAGTAACACCGTTAATTTTACACTATTAAAAGATCATTTAGCCACTATATTAGGTAGTGGAGGCGATAGTGAGGTGCACTTTCCTACAGGTTTTACTTTAAAGATAAATGGAAATATTAGTTATGAGGATGGAAACTCGTTTACTGGGTTTATGTATCCTGTAATTCATCATATAGCTCCTTTTAATTTAGCAATTGAGAGCATTGCTCCTGGGCATAATAATACATTTGATGATGGTAATACTTACGGTTTTGTTTATGTTAAATTAGAGGATGCTGAAAAAAATAGGCTTGATATAAAAGAAGGGCATACAGCTACAATGGAATTTGATATTAGCGCGGATTTATTACCGATGTCTCCAGAAACAGTTAAGGTACTTAATTTTAATGAAGAAACTGGTTTATGGGTAAATTATGGAGAAGCAACTAAAGAAGAAGTTTTAGAAAAATGGGTTTATAAGACAGAAGTAGCATCGTTTGCAAGTTCTTGGTTTAAACTTGTTGCTGTGGAGTAA
>KPHGJK_01285 DUF3817 domain-containing protein
ATGATTAATTTATTTAAAATAGTAAGTTTATTAGAGGGAGTTTCTTACTTGTTATTGCTTTTTATAGCAACACCAATTAAATACTTACAAGGAAACCCCGAATATGTAAAAATGCTAGGAATGCCTCATGGATTGTTATTTGTAGCTTATATAATTATAGCAATTATGTTAAAATTTGAACTGAAATGGAGTAGTAAAACATTCGGTATTGTTTGTTTATTATCAATCTTACCTTTCGGAACTTTTTTTGTTGGGAAGTATTTAAAATAA
>KPHGJK_01290 TonB-dependent receptor
ATGAAGCAAGTTATTACCCTATTTTTTTTACTGACAATCACCACTATTTTTTCACAAAACCTTACGATAATTGATGCCGAAACAGGTAAAACAATCGATGGAGTTGCAGTGTTTAATAAAAACAAAACAACATCAGCAATTAGTAATATTAACGGAATTGTAAATGTTTCTGAATTTAAAGACAAAGAAATTCTTGTTTTTTCGCATGTTGGATATGCGGATTTCCAAGAGACAAAATTGGCTTTAAAACAAAACGAATATCAAGTTTTTTTATCAAAACAATCAGAGCAATTAGATGAAATAGTTGTGTCTGTTTTTAAGAGTAAAGCAAAAGCGAATCGTATTGCAGAACAAATAGCAGTAGTTTCATTAAAAGATATTCAAAAAGTATCTCCACAAACATCAGCAGATTTATTAGCTACCATTCCGGGAATTAAAGTTCAGAAATCGCAATTTGGTGGCGGAAGCCCTGTTTTAAGAGGAATGGAAAGTAACCGTGTTTTATTGGTTGTTGATGGTGTTAGAATGAACAATGCAATTTATAGAAAAGGGCATTTACAAAACTCGATAACTGTAAATCCTACTTTATTAGATAGAACAGAGGTTGTTTTTGGACCATCATCGGTTATTTATGGTTCTGATGCACTAGGTGGTGTGATTCATTATTATACAAAAACTCCAAAACTGTCTGAAGAAAATAAAATTAAAGGAAGTAGTTTTTTAAGATACAGTTCAGTAAATAATGAAGTTACCAATTCGGTATCGGCAGAATTACAACTTAAAAATTGGGCATCGCTTACTAGCATAACACATAGTAATTTTGGTGATTTAAAAATGGGTAAAAATCGTTCTCATGGTTTTGATGATTGGGGAAAAACGTTTTTTTATTCTGATAATTTAAAAGGAAATTATACTGAAAATCCAACGAAAAATGAAGATGTGAATCTGCAGAGAAATACAGGTTTTAGTCAAACAGATTTTTTACAGAAATTTTTTATTCCGCTATCAAAAAAAACCGATTTAAAAGTAAATATTCAATATTCTACATCATCAGATGTGCCAAGGTTTGATAAGTTAAGTGAGCTTAAAAGCGGAGAATTAAAGTTTGCAGAATGGCATTACGGACCTCAAAGTCGTTTTTTAGCTTCTTCTCAATTAGAAATCAATCCGAATAAAAAATGGTTAGATAGAGGAACAATTACTGCTGCTTATCAGAATATTGAAGAAAGTCGTATTCAAAGAAAATTCGGAAGTTTAGAAAGATCATATAGAAGAGAAAATGTAAATGTTTTTAGTGTAAATGGAGATTTTACGGTTCCGTTAGCAGAAAAACGTGATTTAGGATATGGTTTTGAAGTTGCTTATAATGATGTAAAATCAGATTCTTATGGTAAAACATTAAGAATAAATAATAACGAAATTGTAGATTTTGAAGGTGATTTTTCGGTGCAATCTCGATACCCAGATGGCGGAAGTAGTTATTTTAGTTCGGCAATGTATTTGGATTATCGCCAAGATGTTACGCCAAAATCAACCTTAAACACAGGTATACGATTAACGAATACTCAGTTAGATGCTAAATGGATAGATGAAACATTTATAAAGTTACCGAGCAGTACTATTAATTTAAATAATACAGCACTTACCGCAACCATTGGTTATGTGTATAAACCTGTTAGAACTTGGCAATTAAATGCGGTGTTGTCATCAGGATTTCGCTCGCCAAATATTGATGATGTAGGTAAGGTAAGAGAAAAAAATGGAAAGGTTACTGTACCAAACATTACGCTGAAACCTGAGCATGCTTATAGTGCAGAAGTTGGATTTCAGAAGTATTTTAATGATAGGAAATTTAGAATTGGTGCAAACGTATATTATACATTGTTAAACAATTATATTTATCGCGAAGCCTTTGAGTTAAACGGAAGCCCTACTGTTTCGTACGATGGAGAAAATGGTGATATTGTAGCAAACGTAAATAAGGGAACAGCTTACATTACGGGAGCAACAGTAAGTTATCAAGGAAAATTACTTGAAAACTGGAGTACTTCAGGATTTTTAACCTATACAAAAGGAAAAGCGTACGATACAAATTTACCAATGTCATCAATTCCGCCATTATTTGGTCGTTTCGAATTGAATTATTCAAACAATAAGTTTGAAGGAGGAGCCAATTTTGTGTTTAATGCGAAAAAAGATATCACGGATTATAATTTAGATGAGGGAATTGATAACCAACAGCAAACACCAATTGTAAATGAAGTTGCAACTGAAGATGTTGATAAATATTACGGTACGCCTAGTTGGATGACAGTTGGTTTACATGCCAAATATTCTGTAAACGATAACATAACAATACAAACACAGCTTACCAATTTATTGGATGAGCATTATAAAGAATTTGCTAGTGGTGTTTCTGCGCCAGGGCGAAATATTTCAGTTTCAATACTAACTAATTTTTAA
>KPHGJK_01295 DNA repair protein RecO
ATGGCGTTAATTACAACCAAAGCAATTGTTATTAGTGCTATTAAGTACAGCGATACAAGTTTAATTGTTAAGTGTTTTACATTAGAAGATGGCATTCGATCATACATGATAAGAGGTGTGTTAAAATCAAGAAAAGGAAAATTAAAAAAAGCCTATTTTCAACCATTAACGCAATTGATAATTGAAGCAAATCACAATAATAAAAACTCATTAAATTCGATAAGAGAAGCGCAAGTTATTCATCCTTATGAGAGTATTTACACTTCGGTAATAAAGCAATCGATTGTATTGTTTTTATCAGAAATACTTTCGAATATTATTAAAGAAGAAGAAAAAAATGAAGTGTTATATGAGTTTATTGAAACTAGCTTAATTTGGTTAGATACTCATGATGCCATTGCTAATTTTCATTTACTTTTTTTATTAAATTTATCTAAGTTTTTAGGTTTTTATCCAGATGTTTCAGAACCAACTAAAATGACCTTTAATTTACAAGAAGGACGATTTACTGATGCATCTTATGAAAAACTTGTGGTTACTGGCAACGAATTAATTCTTTTTAAAAGACTGTTAGGCATAAATTTTGAAGCAATAAATACAATTTCGTACAATAAAAACGAAAGGCAAGTAATCCTTAGAGTTATAATTCGATATTTTGAATTACATTTGGAGGGTTTTAAAAAGCCAAAATCATTAGATATTTTAGAAACCGTGTTTAGTTAA
>KPHGJK_01300 CYTH domain-containing protein
ATGACTTTTGAAATAGAACGAAAATTCTTGGTAATTTCTGATCAGTACAAACAAGTAGCTTATAAAAAAAGTTACATCAAGCAAGGTTTCTTAAACTCTAAAAAAGAACGCGTAGTAAGGGTTCGTATAAAAGATGACACCGGTTTTTTAACTATTAAAGGAGCTTCTAACAAAAGCGGAACTACCCGATTTGAATGGGAAAAAGAAATAGATTTAAAGGAAGCACAAGATTTATTTAATTTATGTGAAGAAGGAATTATTGAAAAATACCGTTATTTAATAAAAGAAAACAACCATACTTATGAAGTTGATGATTTTTTAGGTGAAAATAAAGGTTTGGTTGTTGCCGAAATAGAATTAGAAAATGAAAACGAACAGTTTTCTAAGCCAAATTGGTTAGGAAAAGAAGTTACAGGAATCGTTAAATATTACAATTCAAACTTAAGTAAACTTCCTTTTTCTAAATGGTAA
>KPHGJK_01305 Hemolysin D
ATGAGCGAGAATTTAAATCACCTTTATAGTAATACTGAGGAAAAATTAAATGTGTTAACACATGGTTTTGGCTTATTGCTAGGTATAATAGTTTTACCTTTTTTAGTTTTAAAATCATTAACATATCAAGAGTTTTGGCAAACAATTAGCTTTGTTATTTACGGATTAAGTTTAATCATCTTATATGCAGCATCTACTTTTTACCACGCTGCAAAAAAACCTAAACTTCGACGCAAACTTAATATTTTTGACCATGCTGCTATTTATGTTTTAATAGCAGGAAGTTATACGCCTTTTTGTTTAGTAGTTTTACCAGAACAAACAGGTTGGTATATGTTCATTTTTGTTTGGTTATTTGCGCTAGCAGGAGTTATACTTAAGCTTTTTTTTACAGGTAGGTTCGATAAATTATCAACGGCATTATATTTAATAATGGGATGGCAAGTAGTTTTTTTAATAAAACCGTTAATGAATAATTTGTCGTACGACGGATTATTTTATTTAATAGCTGGAGGTGTTTTTTATACCATTGGCGCAATCTTATATTCGATTAAAAAAGTGCCATACAACCACGCTATTTTTCATGTTTTTGTGCTCTTAGGAAGCTTTAGTCATTTTTGGGCAATTTATAAATACATATAG
>KPHGJK_01310 Acyltransferase
ATGAGAGGATGGTCGTATTTTTTAATTTACGGGATGGGTTTCATGTTAAAAATCGATAGAGAACAAGAACTTGATCGTGAAAAAAGTTACGTATTTATAGCAAATCACGCATCTTTACTAGATCCATGGATTATGATAGCATCGAGTAAAAATCCGATTTTATTTGTTGGTAAAAAGGAATTGGTAAAATTACCAGTTTTCGGATTTTTCTATAAAAAATCCGTTGTTATGGTTGATAGAAAAGATCCTGAGAGTAGAAAAAAGGTATACGCTCGCATAAAAAAACGATTAGATAAAGGATTAAGTATTGCAATATTTCCCGAAGGATTAGTGCCAACAGAAAATGTGGTTTTAGCACCTTTTAATAACGGAGCATTTAGTTTAGCAATACAATATCAAATGCCAATTGTGCCGCAATTATATTTTGATGCGAAACGCTTTTTTTCTTGGGATTTCTTTAAGGGACGCCCTGGTGTTTTTAGAGCAAAACAATTAAAGTTTATTGAGACAAAGGGTTTAACAATGGAAGATAAAGATGCTTTAAAAAAACAATCTTTTGACTTAATATATAATGAATTAGTAAATGATGATTTATATATGAAAGACACAAACCGACCAAACAATGAGCGAGAATTTAAATCACCTTTATAG
>KPHGJK_01315 Tryptophan--tRNA ligase
ATGTCAAGAATTTTAACAGGAGTGCAAAGTACTGGAACTCCACACTTAGGTAATTTATTAGGAGCAATTTTACCTGCCATTGCAATGGCAAATGACTCTAAAAATGAAGCTTTTATCTTTATTGCAGATATGCATTCTTTAACACAAATTAAAGATGGTAACGAATTAAGAGAAAACACCTACAGTGTTGCAGCTACTTGGCTTGCTTGTGGAATTGACATTAACAAAACTGTTTTTTATCGCCAAAGTGATATTCCCCAAGTGGCAGAATTATCATGGTATTTAAGTTGTTATTTTCCGTACCAACGTTTAACATTAGCACACGGATTTAAAGATAAAGCAGATCGTTTGGCAGATGTTAACAGTGGCTTATTTTCATACCCGATGTTAATGGCTGCCGATATTTTATTATACGACGCAGAAATTGTTCCCGTAGGAAAAGATCAATTACAACATTTAGAAATGTCTCGTGATGTAGCGAGTAGATTAAATAATGTTGTGGGCGATACTTTAATTTTACCGCAAGCTAAGATTAGCGAAAACACCAAATTGGTTCCTGGAACTGATGGTGAAAAAATGAGTAAATCTAGAAATAATTTTATCAATATTTTCTTGTCTGATAAAAAACTACGCAAGCAAATAATGGGAATCCAAACGGATAGTAAAGCACTTGAAGATCCTAAAAACCCGGATACAGATAATGTTTTTGCTTTATATAAATTATTAGCTTCGGATGCTCAAATTGCTGAAATGCGTGCAAATTACGAAGGTGGTAATTATGGTTACGGTCATGCTAAACAAGCTTTATACGAACTAATTATCGATAAATTTGCTGACGTTCGTACAAAGTACAATCATTATATGGAAAACCGTAATGAAATTGACGAAGCACTTGCTATTGGCGCCGAAAAAGCTCGTACAGTTGCTACTGATGTTTTACTAAGAGTACGTAAAAAAATAGGATATTAA
>KPHGJK_01320 hypothetical protein
ATGAAAAATTTACTTTTTATATTTTTATTAGGAATAGTAGCTTGCTCACAACCAAAAGAAAAAACGTTTATAGCTGATGCTTCTTGCGGACAATGTAAATTTGGTTTAGAAAGCCAGAACGGATGTGATTTAGCCATTAAAATTGATGATAAAGCCTATTTTGTAGACGGTGCTCATATTGATGATTTTGGTGATGCGCATGACAAGAAAATTGGTTTTTGTAATGTTGTCAGGAAAGTAGAGATAACTGGTAAATTAGAAAATGATAGGTTTAAAGCTACCGCTCTTAAAATAGTTGAGTAG
>KPHGJK_01325 Aldo/keto reductase
ATGAAGTACACTAAACTACCAAATACCGATATAAAAGTTTCTAAAATTTGTTTAGGAACCATGACATGGGGAAATCAGAATACTGAAGTTGATGGACACGAACAAATGGATTATGCGTTAGAGCAAGGCGTAAATTTTTGGGATACAGCCGAATTATATTCAGTGCCAGCAACGCCAGAAACTTATGGAGCAACAGAGAAAATAATTGGTTCTTGGTTTAAAAAAACCGGAAATCGTGATAAAGTAGTGTTGGCAAGTAAAATTGCTGGTGGTGGCGATTATACAAAACACATTCGTACTGGTGGCTTTACAAAACAAAATATTATTGATGCGGTTGAAGGAAGTTTAAAACGTTTGCAAACCGATTATATCGATTTATATCAGTTTCATTGGCCTTCACGTGGAGTAAATTGTTTTGGTGTTCGTGATTATCCGTATAAAACAGCAACCAAAGAGGCTGAAAATCATTTAGAGATTTTAGAAACAATGAATGCTTTAGTACAACAAGGAAAGATAAAACACATTGGTTTATCTAACGAAACGCCTTGGGGAACTATGAAATACTTGCAAACAGCTGAGCAACATAATTTGCCAAGAATGAGTACTATTCAGAACTCATATTCTTTAATTCACAGGGGTTATGAGGTAGGAATGAGCGAAGTTTCTATGAGAGAAAACATTGGTTTGTTAGCATATTCGCCTTTAGCACAAGGAGTTTTATCAGGTAAATATTTAGATGGCAAAACGCCTGAAGGAGCAAGAGGAACTTTGTTTCCGAGGTTTATAGCTCGTTATATGAGCGAAGCTTCTTTAAAAGCTGTTAGAGAATATTTAAAAATAGCAGAGAAGCATGGCTTATCACTTGCTGAGTTATCATTAGCATACATAAATCAGTTGCCATTTGTAACGAGTAATATTATTGGAGCTACAAAAATGGGTCAGTTAAAGGAGAATATCAATTCTATTAATATTGATTTATCAGAAGAAATTTTAGCAGAAATAGAAGCAGTTCATAATTTAATTCCGAATCCTGCACCATAA
>KPHGJK_01330 Phosphoglycerate kinase
ATGAAAACACTCAACGATTTTAATTTCGAAAATAAAAAAGCATTAATACGAGTAGATTTTAATGTGCCTTTAAACGATAGTTTTGAAGTTACGGATACTACTCGAATTCAAGCAGCAAAGTCAACAATAATTAAAGTATTAGAAGATGGTGGTAGTTGTGTGTTAATGTCGCATTTAGGACGCCCGAAAGGAAAAGAAGATCAATTTTCATTGCGTCATATTATAGCTAAAGTAACAGAAGTTATAGGAGTTCAGGTTAAGTTTGTAGAAGATTGTATTGGTGATAAAGTTACCGAAGCAATTGCAAATTTAAAAAGCGGAGAGATTTTATTATTAGAAAACTTACGTTTTTATCCAGAAGAAAAAGCAGGAGATGTAGCTTTTGCTGAAAAATTGTCAAAATTAGGTGATGTTTATGTAAATGATGCTTTTGGTACTGCACACAGAGCGCATGCTTCTACAGCAGTTATTGCACAATTTTTTGCTGAAAATAAATGTTTTGGAAATTTATTGGCAACCGAAATTGAAAGTATCAATAAGGTTTTAAATGATTCTGAAAAACCAGTAACCGCAATTTTAGGAGGCGCAAAAGTATCGTCTAAAATAGGTGTAATAGAAAATATTATTGAAAAAGTAGACCATATTATTGTTGGTGGAGGAATGACTTTTACTTTTATAAAAGCTTTAGGCGGAATGATAGGTAATTCGTTAGTAGAAGATGATAAATTAGAGTTGGCACTGTCAATTTTAAAATTAGCAAAAGAGAAAAATACCGAAATACATTTACCAGTAGATGTTGTTATTGCAGATGCTTTTTCAAATGATGCTAATACGCAAACAGTTGATACCACTAAAATTCCTGATGGATGGATGGGACTTGATTGCGGATCAAAAACTTCAGAGAAATTTGCAGCAGTAATAGCAAAATCTAAAACTATTTTATGGAACGGACCTTTAGGAGTTTTTGAATTAGAAAACTTTGCAACAGGTACTATTGAGCTTGGAAATGCAATTTCTAAGGCAACCGAAAACGGAGCATTTTCTTTAGTCGGAGGAGGAGATTCTGTAGCAGCAGTAAAGCAATTCGGATTTGGAGATAAAGTAAGTTATGTATCTACCGGTGGTGGAGCGATGTTAGAAATGTTAGAAGGAAAAACATTACCAGGAATCGAAGCGGTTTTAAAATAA
>KPHGJK_01335 Molybdenum cofactor biosynthesis protein MoaE
ATGGAAACAACTTCAATAAAAGTAACTTCAGAGAAGCTAAACCTACAAGAATGCTATGATTTTGTAGTAGATACTGCTTGTGGCGGAATATCTGTTTTTGTTGGCACCGTTAGAGATGCTACTCAGAATAAAAATGTTACGCAATTAGATTTTTCTACATACAAACCAATGGCTATTAAAGAAATGCAAAAAATTGCTGAGTTAGCTTTAAAAAAATTCAGCATTAAAAAAATTGCCATCCATCATGCTGAAGGTTTATTGCAAATAAAAGATGTCCCTGTAATTATTACGGTTTCTTCTCCGCATAGAAAAGCTGCTTTCGATGCTTGTCAATTTGCGATTGATACTTTAAAAGAAACTGTTCCTATTTGGAAAAAAGAATATTTTGAAGACGGTGAAGTTTGGGTAAATGCGCATCCTTAA
>KPHGJK_01340 PDDEXK-1 domain-containing protein
ATGAATTCTTTTATTTCAGAAACTTTAGATACTATTTTACAAACCACCAAATCGTTTGAAAATGTTGTATTTGTCTTACCATCACAAAGAGCAGGAGTGTTTGTAAAGCAAACATTTAAAAATAAAATTTTAGCAGGTTTTTTACCTCAAATTTTAAATATTGGCGATTTTGTTGAAGAAATTTCTGAAATTAATAAAGCGGATTCAGTACAACTGCTATTCCATTTTTATACTATTTATAAAGAAGTAGAAGAAAACCCAGATACGTTTGATGTTTTCTCTTCATGGGCTTTTACTGTCTTGCAAGATTTTAACGAAATAGACCAACATTTAATTAATCCGAAGGATATTTTTGTGTATTTACGAGATATTCATCGTTTACAAAAATGGTCGGTAAAAGGAGAGTTTAAAGAAACGGAACTAATGAAAGATCATTTCTCTTTTATGGAGAAATTAGAGGAGTTTTATGCTGTTTTTTATCAATTTTTGGTTGATAAAAAAATAGGATATCAAGGTGTTTTATACCGAGAAGCAACTAAGAAGGTTGAAGCTTTTATCAATAAAAATCAGAACAAGAAATACTACTTCATCGGATTTAATGCTCTAAACACAGCGGAAGAGTTTTTGTTTCAAAAATTTTTATCCGCAGGAAATAGTGAGGTTTATTGGGATATTGATAAAACTTTTTACGAAGGAAATCATCAAGCGGGTAGTTTTCTTAGAAAGTATAAAAAGCAGTGGAAATATTATGAAAAAAACTCAATTCAAACGATAAAAAATTATTTCTCTGAATCTAAGAATATTCAGGTTATAGGAGCATCAAAAAATATTACACAAATAAAACATGCAGGAGAAATTTTATCAAAATTACCAAACCACAATAATACAGCCTTGGTATTAGCAGATGAAACATTGTTGCCAATAACCTTAAATTCGTTGCCAAAAAGTGTAGAAGCTATAAATATTACAATGGGATATCCTTTAAAAGATATTCCTACAACGAGTTTAGTATTGGCTATTTTTCAGTTATTCAACAATCAAGAAAAATTACAAAAACAAGATGTAAATCAGTTTTATCATAAAGATATTATTCGGTTTTTAAAAGATGCAGCAATTTATAAATTATTGCAATTAGATGAAGGTAAAAACATAGCTGATACTATCTCAGAAACTGTTGTTAAAGAGAATAATACATTTGTAAGTCAAGAGTATATTAATGTATTTTTCTCTCCTTTAGAAGCAGAAATTAAAGATATTGTTAGCTCAATTTTTAATCAGTTTTCTACAATAGGGGAGTTTTTATCAAGAATATTACGATTAATTGATGTTTTAAAAGACAATGCAAACGATTTAGAAAAGGAATATTTATTCCGTTTTTACACGGCGTTTACACAATTACAAAACTTACATATTGAGTTTAACTACGTGCAGGATTTAAAAACATTACACCAATTTTTTAGGCAATTAATACAGTCTGAAAGTTTGTCTTTTCAAGGAGAACCGTTGCAAGGTTTGCAGTTGATGGGTGTTTTAGAAACACGAATGTTAGATTTTGAAAACGTAATTATAACTTCAGTAAATGAAGGAGTATTACCCGCAAGTAGCCAACAAAACACTTTTATTCCTTTTGATGTAAAAATTGAATTCGGATTGCCTACATATAAAGAAAAAGATGCGCTTTTTTCATATCATTTTTTTAGATTATTACAAAGAGCCAAAAATATTTTTATCTTATATAATACAGAACATGATGTTTTTGGAAGCGGAGAAAAAAGCCGTTTTGTTACGCAGTTAGAAATGATGCGAGGCGACATTACTGAGAAAATAATTAGCCCTAAGGTAGTAACATCAGCAATAAAACTAAAAGAGATTCAAAAAGATGATAAAGTTTTAAAACGCTTAGAAGAATTGGCTAAAAAAGGAATTTCACCATCAGCATTAACCAATTATTTATACAATCCGATTGCGTTTTATAAACAGAAAATTTTAAAAATAAACGAATTTGATAATGTTGAAGAAACAGTTGCTGCAAACACAATGGGTACTGTAGTTCATGATACTTTAGATAAATTATACCAACCTTATTTTGGTAAATTTTTAAAACTGAATGATGTTCGTAAAATGCAAGAACAATCAAAAGAGTTGGTATCTTTTTATTTCTCTGAACATTTTAAAAACGGAGATGTATCTACCGGGAAAAATAGATTGGTTTTTGAAGTTGCAAACAGGTTTGTTGAAAATTTTTTGAATAAAGAAATAGAGTTGTTAAAGGATGAAAGTAATCAACTTAAAATTATTGAAACCGAGAAAAAAATATTCACAGAGATAATTGTTGAAGGTATCGATTTTCCGATAAGAATACATGGTGAAGTAGATAGAATAGACGAATTAAATGGTGTTACCAGAATTATAGATTATAAAACAGGAATGGTAGACGCAACCAAACTAAAGGTAACAGATTTTACTAACATTCGAGATTTAAAACATCATAAAGCAATTCAGGTAATGTTGTATGCATTTATTTATTGGCAAACTGAAAAAGCGACTATAAAAAATGGTTTTGAAGCAGGTATTATTTCGTTTAAAAACTTAAAAAGCGGATTTTTAAAAATGAATTTCTCGTCTAATTACCGAACTCCAGATAATGAAGTAACAGAAGAAAAATTAGAAGAGTTTATGAATGAAATAACAGCGTTTTTAAAAGAATTATACAATCCTGAAGTTGGTTTTATTGAACCAGCAGATTTGCCTTATTAA
>KPHGJK_01345 hypothetical protein
ATGAATACGACAAACAAACTTAAAGCTGCACTTATTCAGGCTAATTTAATTTGGGAAAACCCGATTGAAAATAAAAATTATTTTGAAGAAAAAATAAACAAACTTCCTTTAGATATCGACTTAATTATTTTGCCCGAAATGTTTACCACTGGTTTTACTATGAATGCGCAACATTTAGCTGAAACGATGACTGGTGATACTATTATTTGGATGCAAGATGTAGCTAACAAAAAACAAGCAGCAATTGTTGGTAGTATTATTATTAAAGACCCGTGTTTAGATGCTAATAAAGAATACAATTATTACAATCGATTACTTTTTGTACATCCTTCAGGTAAAATTAATTTTTACGACAAGAAACATTTATTTACACTTGCTAACGAACATAAAACATTCACGCCTGGTAATAAAAATAGTCTAATTGATTATAAAGGATGGAAGATTTGTCCGCTAATTTGTTATGACTTACGCTTTCCTGCTTGGCTAGAAACACTCTTAATTACGATTTACTATTGTATGTAG
>KPHGJK_01350 CN hydrolase domain-containing protein
TTGTATGTAGCTAGTTGGCCTATACCAAGAATTGAAGCTTGGAATGCGCTCTTAAAAGCCCGTGCGATAGAAAATATGAGTTACACAATTGGTGTAAACAGAATTGGTACGGATGCTAACGGTTATGAATACAACGGTAATTCTGCTACATATGACATGTTAGGAAAGTGTTTAGCTAAAAATACAGCAGAAGATGTCTCTTTAATTATTGAATTAGATAAAGAAACGCAACATAAAACTCGTGCTAAGTTTCGGTTTTTAGATGATAAAGACGAATTTACTTTTCAATAA
>KPHGJK_01355 Acyl-[acyl-carrier-protein] desaturase
ATGTCATTACAAAATATCCGAAAGGAAGTAATGAAAACTCTCGAAAAGAATATCGATAGTTTCGTAGACAAGTTTTTAATACCTGCTGAAAAAATTTGGCAACCAACCGATTTTTTGCCAAACTCACAAAAAGATACTTTTATTACAGAAGTGGAAGAAATTAGAGAGTTATCTAAAGAATTAGATGATGATTTTTGGGTGGTATTAGTGGGCGATACAATTACCGAAGAAGCATTACCAACGTATGAATCTTGGTTATTAGATTTAGACGGTATTACACAGCACCCAGATAATGGTTGGGCAAAATGGATCCGTGCTTGGACAGCAGAAGAAAACCGTCATGGTGATACTTTAAATAAGTATTTATACCTTTCAGGACGTGTAAATATGCGTGAAGTAGAAATTACTACGCAACATTTAATTACTGATGGTTTTGATATTGGTACAGCAAGCGATCCATATAAAAACTTTGTATATACCAGTTTTCAAGAATTAGCAACATACGTTTCACATTTAAATGTGGCAAAAATTGCAAAGAAAAAAGGACATAAAGCGTTAGCAAAAATGTCAAGAATTATTGCAGGAGATGAAATGCGTCATCACCAAGCATATACTGAATTTGTGAGGCAGATATTTAAAATTGATCCTAGCGAAATGATGTTAGCGTTTCAATACATGATGAAACACAAAATAGTAATGCCTGCAATGCACTTAAGAGAATCTTTTGGTGCAAAAGGAAGTTTGTTTGATGATTTCTCTACGGTAGCCCAAAGAGTAGGTGTATACACTGGTTTTGATTATGTTGATATTCTTAAAAAATTAAACGAAACTTGGGAGATTGATAAGATTACAAACTTAACTCCAGAAGCAGAAAAAGCGCGTGATTATTTAATGAAATTACCAGACAGAATGTATCGTATTACAGAACGTATTGTAGTTCCTGATACTAAATTTGAATTTAAATGGATGATTCCATCATAA
>KPHGJK_01360 Glycerol acyltransferase
ATGAAATTTTTAAGTTATATTATATCATCAATATTCGCATTGGTGTTTTTTTCACTACTAGTAATCTTTCATCCTTTACAGTGGTTGGGGCTAAAAATGTTTGGCCAGAATGGACATCAGCATGTAGTAGATATTATGAATTGGTTTTTAATCAAATCATTATTAATTTTAGGAGTTCGTGTTCAGGTTGAAAATGAACAGGAGCTACCGGAAAATACTAGTTTAATATTTGTAACGAACCACCAAAGTACTTTTGATATACCACCTATTATTTGGCACTTTAGAAAACACTTTCCGAAATTTGTATCTAAAAAAGAACTAGCAAAAGGTATACCAAGTATATCGTTTAATTTACGACATGGAGGCGCAGCTTTAATTGATAGAAAAGATGCAAGACAAGCGTTAACCGAATTGGCTAGTTTTTCAAAAAAAATAAATAAAAACAAATGGTCTGCCGTTATTTTTCCTGAAGGGACGAGAAGTAGAACAGGTAAACCAAAGTCATTCTCAATAAATGGCCTAAAAATGATAACTAAATACAATCCAGAAGCTTATATTGTTCCGTTAACAATTAACAATTCGTGGAAAGTTTTTAAGTATGGTAAATTTCCGTTAGGATTGGGAAGTCCAATAAAAATTAAGACCCATCAACCAATAAAGATAGATAGTTTACCGTTTAATGAATTAGCGCTTACTGTTGAAAAAACAATAAAAGACGCGATATACTAA
>KPHGJK_01365 50S ribosomal protein L27
ATGATAAAAACATTACACTCTTACTGGGCATACCTTGTCGTAGCAGTATTGATTTTTACGGTACTAAATGCGGTTATCGGTTTACTACAGAAAAAAGAATTTACCCATAAAGAATTCCGATTAGGTTTATTTAGTTTAATAACAACTCATATTCAGTTATTGTTAGGTTTCTTAGTGTATTTCGTAGGAGGTTTTCAAAAAGGACTAGGAGACATGAAAGATGCTCCTGTAAGACTTTTAGCTTTAGAACATCCATTAATGATGATTTTAGCCATTGTATTAATAACGATAGGATGGTCGAAACACAAGAAACAAGTAAAGAGTGAAACGAAGTTTAAAACGTTTACAATTTTTTACGGAATCGCATTACTACTAATCTTATCAAGAATTCCTTGGAGTAATTGGTTTTAA
>KPHGJK_01370 TonB-dependent receptor SusC
ATGAAAAATTTTAAAAATGTTTTACTGATAGCTTTGTTCTTTGTAACAGCTACAGTTTTAGGGCAAACAAAACTTACTGGTACAGTGGTTGATGAAATGGGTGAACCATTGCCAGGAGCTAACCTTGTAGTAAAAGGAACTACAAATGGAGCAGCAACAGATTTTAACGGAAAGTTTATACTAGACGCAAAATTAAATTCAGGAACTGTAATCGTATCTTTTATTGGGTACATTAAGAAAGAAGTAGCTTATTTAGCAGGAAAAACTAAATTAGGAACTATTGAATTAGAGCCATCTAATGTTTTAGATGAAATAGTTGTAGTTGGTTCAGGTGTTATTGATTTAGCTGAAGGTAGAAAAACACCGGTTGCTGTATCTACAATTAGAGCAACTGAAATTCAAGCCAAAGCAGGTGCTTGGGATTTACCAGAAGTTTTAAAATCAACTCCATCAGTACAAGCTGTTAAAGGTGGTGGTTTTGGTGAAGGGCAAATGTATTTACGTGGTTTTGATCAAACAAATACTGCATTTTTATTAAACGGACAACCAATTAATGGTATGGAAGATGGTAAAATGTATTGGTCTAACTGGGCAGGAGTTATGGATGTAGCGAACGCTGTACAAGTACAACGTGGTTTAGGGTCTTCTAAATTAGCAATTTCTTCTGTAGGAGGTACTGTAAATATTGTAACAAAAACGATTGATAAAAAAGAAGGTGGTTATGTTCGTCAGATGGTAGGTAACAATGGATATACTAAATCTACTGTTTCTTATTCAACAGGTGTTAGTGAAAAAGGATGGTCTTTTACAGGTTTATTTGGTCACTGGCAAGGTGATGGTTATGTAGATAATACTCATGGAGCAGGTCAAACATACTTTTTATCATTAGGTTACCAACCAAATGAAAACAATACATTTAACTTCATGTTAACAGGAGCGCCACAATCGCATGCTACTGCTGGTAGAGGAGATATTAAAGATTTTTTAGATAAAGGTATTCGCTTTAATGATTATAATTATGATAATGTTGATAGTCCTAATACATTAGGAAACTCAAATGTTTATCCAAGAGGTCGTAATATCTATCACAAACCGGTAGCTAACCTTTCATGGGATTTGACAATTAATGAAAAATCATCTTTATCTTCTGTGTTATACGGGTCAATGGGTAGAGGAGCTTTTGTTTCTACATATCTTAATAATGATGGAGAAGGTTATGGTAGAGGTTCTAATAATAACCACAATTGGTTTGGATTAGTTTCAAATTATAACAATGAGTTGAATGAAAACTTTAAGTTAAATGTTGGTGTTGATGTAAGAACTTATAATGGTATTCATTATAGAAGTGCAAATGAGTTTATCGGAGTTAACTCTGTTACTGTAAATGATGATCCTTCGGATGACGAGTATAGTACATATATTGGTGAAGCTTATGATTTAACAGATACTTATGGTGGAGTTAACCCTTGGAGTTTATTATTTAACTCTAATGATGACCATAGACAACGTTTAGGTTATGATTATGAAGAGGTTATTACATATTATGGTCTTTTCGGTCAAATAGAGTATTCTAAAGATGCTTTATCAGCATTTTTTCAAGGAGCAGTATCTAATCAAGATCATCAAAGAGAGGAATTCATGTATACTCAAAACGTTGGTGTATCTGAAAAGTCTAAAAAGTTATCTAACTTAGGGTATAATGTAAAAGCAGGTGTTGCTTATGATCTTAATGAAAATAACAAAGTGTTTTTTAATGCAGGTTATTATTCACGTCAACCATATCATGACGATTTGTTTTTACAAGATAGAAAAGCTAATGACTTTGCTCCTAATGTAGATAATCAAGAAATTATAGGATTAGAGTTAGGTTATCAATTTAAAAGTGAATTTGTTTCTGCTAACTTAAATGTTTACAACACTCAATGGGATAACAGAACGATTAGTGGTGCTAACAGAGAGATATTTGATACTCCATTATTTAGATCTTATAAAACACAAGGTGTTAAGCAAGTTCACAGAGGAGCTGAATTAGAATTATTTACAAAACCATTAACAGGGTTAAGATTAAATGGATTCATATCTTACGGAGATTGGAAATATGAAGGAACAGGTACTCAAAGAGAGTATAATAATGTGGGAACTTTATTAGGTACTTCAGAAGTAGATGTTGATGGATACGAAGTTGGTGGTGGTGCTCAAACTACTGCTGGTGTTTCAGCTATTTATACTGTTTTACCAAGATTTACAGTTGATGCTAACTGGAATTTTTATGATAGATTATTTTCTGACGGACAATTTACTGATGCGCCAGTGGAAGTACCTAGTTATAATTTAACAGATATAGGTATGTCATTTAAGCCTAAATTAAAAAAAGGTACTTATATCAAATCTTTAGAATTTAGAGTTGGTGTAGATAATGTATTTGATACTTTATATATTGAGAGATTACAAGAGAGTAGACCAGATAATGACCCTTCTAATTCATGGAATGGAGTTAATACGAATAACAGAGGACGTTTTGGTTACGGAAGAACATGGAATGCATCTCTTAAATTTAATTTCTAA
>KPHGJK_01375 Glucose-6-phosphate isomerase
ATGCCTTTACAAAACATAAATCCAATTCAAACCGAAGCGTGGAAAAAATTAACAGACCACTATAGTGAAGCAAAGGAGTATGAATTAAAAACTCTTTTTCGGGAAGATAAAAAAAGAAAAGAACGGTTTTCTATTTGTTTAGAGGAGTTAAAAGTTGATTATTCGAAAAACCATATCACTCAAAAAACCATTGATTTACTGATTTCCTTAGCAGAAGAAACGAAGTTAAAAGATGCTATTGATAAATATTTTTCAGGAGATAAAATTAATGTAACTGAAGATAGAGCGGTGTTGCATACTGCTTTGAGAAGTAATTCAAACGAACCTATTCTTGTTGATGGAAAAGATGTAAAACCTAAAATACAAGCTGCTTTAAGAAAAATGAAAAGCTTTAGTAATAAGGTGATTTCAGGGAAATGGAAGGGCTTTACTGGTAAACCAATTACAGATATTGTTAATATCGGTGTAGGAGGATCAGATTTAGAGCCTAGTATGGTAGCTGAAGGACTACGTTTTTATAAAAATAAATTAACCTCACACTTTGTATCTAATATTGATGGAGATCATTTGTCAGAGATCTTAAGTAAGTTGAATCCTGAAACGACTTTATTTGTAATAGTTTCAAAATCATTTACAACAGATGAAACGATAACGAATGCAAATACGATTAGAAACTGGTTTTTAAAATCCGCAATTGTTTTTGATGTAGCTAAACATTTTGTAGCCGTATCCTCTAATATTGAAGAAGCGATTAATTTCGGAATAGATAAAAAAAATATTTTCCCAATGTGGAATTGGGTAGGTGGTAGATTTTCCTTGTGGTCAGCAGTAGGCCTGTCTATTAGCTTATCTATTGGATATGATAATTTTAAGGAATTATTAAACGGAGCCGAAGAAGTTGACGAGCATTTTAAAACAGCTGATTTTGATAAAAATATTCCCGTAATATTAGGGTTGTTAAGTGTTTGGACGAATAACTTTTTTGGATGTGAAACTGAAGCAATTCTACCATATAGTAGCTATTTAACGAAATTTCCAGCATACTTACAGCAGGCGATTATGGAAAGTAATGGTAAAGGTGTTGATAGAAATGGTAAAGAAATAAATTATCAAACAGGAACAATTATTTGGGGTGGAGCAGGCACGGATATGCAACATGCTTTTATGCAATTAGTACATCAAGGAACAAAATCAATACCAACAGATTTTATTGGTTTTGAAGAGTCTTTACATGGATTAACGGCACATCATAAAAAATTAATGGCTAATTATTACGCTCAAATGGAAGCTTTAGCTTATGGTAAAACGAAAGAAGAAATACATTTAGAGTTAAAAACTGAAGATAAATTAGCTCAAATAAACCAATTACTACCTTATAAATCCTTTAAAGGTAACCGAACAAGTAATTCACTTCTCTTTAAAAAACTAACACCAAAGTCTTTAGGAATGTTGATTTCTGCTTATGAGCATAAAATTTTCACACAAGGTGTTATTTGGAATATTTATTCTTTTGATCAATTTGGTGTTGAATTAGGTAAAGAACTTGCTAAAAAAATATTAATCACTCAATAA
>KPHGJK_01380 Murein DD-endopeptidase MepM and murein hydrolase activator NlpD, contain LysM domain
ATGTATCCGAAGATTAATGAAATAGCTACAAAAATTAAAGACACTTTTGATGTAAGGCGAGTTCGGTCAGGTAAAAAATATACAATTCTTACTTCAAAAGATTCACTTCAAAAAGCGCAAGTATTTATTTATAAACACAATAAAGTTGATGCAACAATTATCAATTTTAAAGATTCTATTATTGAAGCCTATAAGGTTAAGAAAAAAATTAAAGTAATAGAAAAAGAAATTGCTGGAGAAATTTTTTCAAGCTTATCTGTTACGATGGATAGTTTAGGTTTAAAACCAACGTTAACAAATACTGTTGCCGATATTTATGCATGGACACTGGATTTTTACCGCCTTCAAAAAGGAGATAAATTCAAGTTAATTTATGAAGAAAAGTTTATTAACGACACTACTTTTGTTGGTTATGGAGAGGTAAAAGCAGCTGTTTTTAATCATGGAGGTGAAGATTTATATGCTTATAAATTTGTAGGTGATTCTATTAGAATGATTCCAGAATTTTATGATGAGAAAGGAAATATGCTTCGTAGAGCTTTTTTAAAATCACCAATTAAATTCCAATACCGTATTTCATCAAGATATAATTTAAAAAGAAGAATAGCACATTATGGTTATAGAGTTAAAGCTCATAGAGGAACCGATTTTGCTGCGAAAAATGGAACGGAAATTATGACAACTGCTAGTGGAACAGTTACCGAATCTACAAGAAAAAGAGGTAATGGTAATTATGTAACGGTGAAGCATAATAGTACTTTTACCACGAAATATTTTCACATGAGGAGAAGGAAAGCAAAGGTTGGAGACTTTGTAAAACAAGGAGATGTTATAGGTTGGGTTGGTTCAACAGGTAGCAGTTCTGGAAATCATGTGTGTTATCGTTTTTGGAAAAACGGAAAACAAGTTGATCCTTTTCGAGAGAAACTTCCTTCGGCAGAACCTTTAGACCCAAAAATTAAACCGGCATATTTTGAATTTATAAAGCCATTAAAAAAACAATTAGATAGTATTAAATCACCTAAAAAGGCCACTCTTTATATTCCTGTAGTCGAAAAAGAACTATTACCTACACATTAA
>KPHGJK_01385 hypothetical protein
ATGAAGAAACAGCTTTTTTTTATTTCCGTATTATTTTTTACCACAATTGCTTTTGGTCAAGAGAAATCACCCGTTTTTAAAGATGGAGAGTGGTTAAAATTTAAGATGAGTTACAGTGGTTTTTTAAAAGCAGGTAATGCTACTTTATCATTAAAAGAGAAAGAATTAAATGGTAAAAAAGTATTGCATGCTAAAGCTAAAGGGTGGACTACAGGAATGATTAAGTGGTTTTTTAAAGTAAATGATGATTACCAATCATATTTTGATAAAGAAACCGGTAAGCCATATTTATTTAAAAGAAAAATTAATGAAGGAGGTTATAAAAAAAATAAGCAAATAGCTTTTAATCAACAGAAAAACACCGCCTACATTCAAGACTTTCTAAAAAATAAAAACAAAACTGTTGAAGCGGTAAATGTACAGGATATGATTTCTGCCTTCTATTTTTTAAGAAAACACGACTTAAAAAAAATGAAAAAAGGAGAAGAAATAAAAATGAATATGTTTGTTGATGGAGAAAGTAATCCGTTTAAATTGCGGTTTTTAGGTTATGAAACACTAAAAACAAAGTTTGGTAAAATAAAAACTCAAAAATTTAGACCTTTTGTACAGGCAGGAAGAATTTTTAAAGCAAAAGAAAGTGTAACTGTTTGGATTACTGCAGACGATAATAAAATACCTATAAAAATTAAAGCCTCTTTATCTGTGGGGTCTCTTCGTGCGGAGTTAGAATCTTATAAAGGATTGGCAAACCCTTTTGAAATAATTTTTAATTAA
>KPHGJK_01390 Tryptophan 2,3-dioxygenase
ATGAATAAAGAAGAGCTTTTACAAGCAATAGAAAATAAGTCTAAAAAACTAGGTGTTCCGTTAGAAACAATGTTAGAAGGATTGCTTCATAGCACACCTATAACGTATTGGGATTATATTCAAACCGATGCTTTGTTAGGATTGCAAATTCCTAGAACAACAGAAAAAGATGAAATGGTTTTTATCATGTATCATCAAGTAAATGAGTTGTTGTTTAAAATGATTTTGTGGGAAATAGATCAAATTTCACTTTCTAAAGAACTAATAACTGCAAATAAATTTTCTAAACATTTAATGCGTGTTAGTAGATATTTTGATATGTTATGTAATTCATTCACCGTAATGCAAGACGGAATGGATGTAGAGCAGTATTTAAAGTTTAGAAACACATTAGCTCCTGCAAGCGGATTTCAAAGTGCTCAGTATCGAAAAATTGAATTTGCATCAACAGAACTAATTAATTTAATTGACGCTCGTTACAGAGATACAATTGATAGAAGTTCGTCTTTTAAAAATGCTTTTGAGCATTTGTACTGGCAAGCAGCAGGAAAAAATCATAAAACAGGAGAAAAATCGATCTTAATCCAGCTTTTCGAGAAAAAGTATATGGGAGATTTTATCGATTTTATGGAAGATTATAACGACTGTAATTTGTCAACTAAATTTAAACAATTGCCAGAAGAAGTTCAACAAAATAAAGAACTAATCGAAGCAATGCGTCATTATGATTATACTGTAAACGTAAAATGGGTAATGGCACATTATAACGCTGCGGGTAAATATTTAGGTGGTGGCGATAAAGATTTAGAAGCAACAGGCGGAAGTAATTGGCGTAAATATATGCACCCAAAATATCAACGCAGAATATTCTTTCCATATTTATGGAGCGAAGAGGAATTAAAAAATTGGGGAACATTTTAA
>KPHGJK_01395 4-hydroxyphenylpyruvate dioxygenase
ATGAGTAAAAAAGAAATAAAATCAGTAAACTACGGTTTAGAAAAAATATTTGAAGGAGCACAAGATTTCCTTCCATTACTAGGTACAGATTATGTAGAGTTTTATGTAGGTAACGCAAAGCAATCTGCACACTTTTATAAAACCGCATTTGGGTTTCAATCATTTGCCTATAAAGGCTTAGAAACAGGATCAAAAGACTCAGTAAGTTATGTATTAACTCAAGATAAAATCAAGTTAATTTTAACGACGCCATTAAACAGTAAATCACCTATTAACGACCATATTGTAAAACATGGTGACGGTGTGAAAATTGTGGCACTTTGGGTAGAAGATGCTAGAAAAGCATATGAAGAAACAATTTCACGTGGTGCAAAATCGTACATGGAACCAACTGTAGAATCTGACGAAAACGGAGAAGTAGTTCGTGCAGGAATTTATACTTACGGAGAAACAGTACACATGTTTGTAGAGCGTAAAAACTATAAGGGTACCTTTTTACCAGGTTTTCAAGAATGGAAATCAGATTATAACCCACCAAGTGCAGGCTTAAAATACATAGACCATATGGTTGGTAATGTAGGTTGGGGACAAATGAATAAATGGGTAAAATGGTACGAAGACGTTATGGGATTCGTTAACTTTTTATCATTTGACGACAAACAAATTCATACCGAATATTCAGCCTTAATGAGTAAGGTAATGTCTAACGGAAATGGGCGTATTAAATTTCCTATAAACGAGCCAGCAAAAGCAGCTAAACGTTCTCAGATAGAAGAATATTTAGACTTCTACGAAGGTGAAGGTGTACAACATATAGCCGTTGCAACCGACGATATTATTAAAACAGTATCTCAGTTAAAAGCAAACGGAATTGAGTTTTTACCACCACCACCACAAGCGTATTATGACGGAATTCCTGAGCGTTTAGGAGAGCACATGAGCATGATGAAAGAAGATATTTCTAAATTACAAGAACTATCTATAATGATTGATGCTGATGAAGAAGGATACTTATTACAAATTTTTACAAAACCAGTTGAAGATAGACCAACATTATTTTTTGAAATTATTCAAAGAATGGGAGCTCGTGGGTTTGGAGCAGGAAACTTTAAAGCCTTATTTGAGTCTATCGAAAGAGAACAATTAAAAAGAGGAACTTTATAA
>KPHGJK_01400 Flavo-1 RNA
ATTTAGCCCTGATTGAAGCATTTGTTTGAGCTCTTTTTTATTTTTTTCTAAATAAAAAAAGCGAGTGCGAAAAGCAGGAAATAGC
>KPHGJK_01405 Homogentisate 1,2-dioxygenase
ATGCCTTTTTATCATAAGTTAGGAAATATTCCACCCAAAAGACATACACAATTTCGTAAAGAAGACGGAAGTTTGTATTACGAACAATTGTTTGGTACGATTGGTTTCGACGGAATGTCTACCAATTCATATCACGAACACAGGCCTACAATGGTCAAAGAAATTCGCAAACAATATTCTGTTGCGCCAAAAATAGCCAAAGCCAATAATATTCAATCGTATCGTTTTCGTGGATTTCAAGTAAAGCCAGAAAACGATTATCTAGAAAGTAGAAAAGTAGTTTTAACAAATACTGATTGTAATATCATATTATCAGCACCAAAAAAATCTACTACAGACTATTTTTACAAAAATACCGATGCTGATGAGGTAATTTTCATTCATAAAGGAACAGGAAAATTAAGAACCCATCTTGGTAATTTAGATTTTAAATATGGAGATTATTTAGTAATTCCACGTGGAATTATTTACAAATTAGATTTTGATGATGAAAACAATAGATTGTTTATTGTTGAATCATACTCGCCAGTATACACACCAAAACGTTATAGAAACTACTTTGGTCAATTATTAGAACACTCACCATTTTGTGAACGTGATTTAAGAAGACCAGAAGAACTAGAAACGTATAACGAATTAGGAGATTTCTTAATTAAAGTAAAAAAGCAAGGCGAAATTATTGAAATGGTCTATGCCTCACATCCTTTTGATGTAGTAGGTTATGATGGATATAATTTTCCGTATGCCTTTTCAATTCACGATTTCGAGCCAATAACAGGTCGTATTCATCAACCGCCACCAGTGCATCAAACATTCGAAACAAACACCTTTGTAATTTGTAGTTTTGTACCTCGTTTGTACGATTATCATCCAGATTCTATTCCAGCGCCATACAATCACAGTAATATCGATTCTGATGAAGTTTTATATTATGTAGATGGTGATTTTATGAGTAGAAACGATATCGATCAAGGTCATATTTCGTTACACCCAGCAGGAATACCACATGATTCCCACCCAGGAGCAGCAGAAAGAAGTATCGGGCATACAAAAACAGAAGAATTAGCGGTAATGGTAGATACATTTAAACCATTGCAAGTTACAGAAGAAGCAATGAAAATTGCCGATGAAGACTATTATAAATCTTGGTTAGAAGAAAATAAACATTAG
>KPHGJK_01410 2Fe-2S ferredoxin-type domain-containing protein
ATGGAACAAGATATCACCCTAAAAATAACTGATAGAGAAGGTGTTTTACACGAAATTCAAGCGCCAACCGATATGGCAATGAATTTAATGGAAGTTGTACGTTCATACGAATTAGCGCCAGAGGGTACAATTGGTATTTGTGGTGGTATGGCAATGTGCGCTTCTTGCCAATGTTATATAAAATCTGCCCATGAGTTACCAGAAATGGGTGATGATGAAGATGCAATGTTAGCGGAAGCTTTTTATGTAGAAGATAATAGTCGATTAGGTTGTCAATTAGCAATAACTCCAGCACTCGATGGTTTAGAGGTTGAATTAGCTCCTGAGAGTTAA
>KPHGJK_01415 C-5 sterol desaturase
TTGACGTTAATAGATTACATAGAACAATTATCACAAGATAAACTCTTGTACTTTGCATTGCCAATATTCTTAATTTCGATGTTGGTAGAGTATCAAATATCAAAAGAAAAGTACAATGCAAAAGATACAGGAATATCAATCTTAATGATGGTTTTCTCTGCAATTGTTGAGTTTTTTCCTAAGGTAATAGCTTTCGTTGTTTTCTTCTATTTACACGAGTTAAGTCCGTTAAAAGATATTGTAGGGCGACAATGGTGGGTGTGGATATTACTTTTTTTTGCAGATGATTTTGCATACTATTGGTTTCATCGTTTAAACCACGAAGTTCGGTTATTTTGGGCTGGTCACGTACCGCATCATTCATCAATACACATGAATTTAGGCACCGCTTTACGCCAAGGAGTTGGTGAGCGTATTCATAAATTTTTCTTTTGGATATGGATTCCTTTATTAGGTATCGATCCATTAATGATGTTTGTAATGATGTCTGTAAGCTTAATTTATCAGTTTTTTGTGCATACCGAATTGATAAATAAACTACCAAAACCAATTGAATATATTTTTAATACGCCATCGCACCATAGAGTACATCACGCATCAAATATTCGTTATTTAGATTGTAATCATGCAGGGATTTTAATTATTTGGGATCGTATTTTTGGTACTTTTTCAGAAGAATTAAAAGATATAGAACATCCCGTTTACGGTTTAACAGTAAATATTGAAACGTATAATCCGATAAAAGTAGCAACACACGAATATTCGGCAATTTTAAAAGATGTAAAAAGAGCTCGTAAATTTTCTGATAAATTGAATTATATTTTCAACTCACCGGGTTGGACGCATGATGGGGAAGATAAACGAGCAAAAACATTACGTAAAAAAATGAATCTGTAA
>KPHGJK_01420 Ferredoxin--NADP reductase
ATGATACAAACAGATATACTAATTATAGGAGCAGGTCCAACAGGATTGTTCACCGTATTTGAAGCAGGATTATTAAAATTACGTTGTCATTTAATTGATGCATTACCACAACAAGGAGGGCAATGTTCAGAAATTTATCCTAAAAAACCTATTTACGATATACCAGCGTATCCAGAGATTTTAGCAGGCGATTTAACCGATAAATTAATGGAACAAATTAAACAATTTGAACCAGGATTTACCTTAGGAGAACGCGCTGAGACAATCGAAAAACAAGAAGATGGTAGTTTTATAGTAAGCACCAATAAAGGAACAAAACATAAAGCTCCAATTGTAGCAATAGCAGGTGGTTTAGGAAGTTTTGAGCCACGTAAACCACCAATTCCTAGTATTGCAGATTATGAAGATAAGGGAGTTGAATACATGATTAAAGAGCCAGAGCTTTACCGAGATAAAGATGTGGTTATTGCAGGAGGTGGAGATTCAGCTTTAGATTGGTCTATTTTCTTAACAGATGTAGCTAAATCGGTAACTTTAGTACACCGCAGAAATGAGTTTCGTGGAGCCTTAGATTCTGTTGATAAAGTACAAGAATTAAAAGATGCAGGTAAAATTAATTTAGTTACACCTGCTGAGGTTAAAGGAATTGTTGGTGAAAATAAAGTTGAAGGTGTTTTAATAGCACCAAAAGATCAAGAAGAGTATATTTTAAAGTGTGATCATTTTATTCCGCTTTTTGGATTATCGCCAAAATTAGGACCTATTGCAAATTGGGGATTAGAAATTGAAAAAAATGCTATTAAAGTAAATAATGCGTTAGATTATCAAACAAATATTCCTGGTATTTATGCCATTGGAGATGTAAACACGTATCCAGGAAAATTAAAGTTGATTCTTTGTGGTTTTCATGAAGCAACGTTAATGTGTCAAAGTGCTTTTCAGCGTATTTTTCCAGATAAAAAATACGTAATGAAATATACCACTGTTGGTGGAATAGACGGTTTTGATGGTACACGAAAAGAAGCTCCGAAAGCAGTGGTTAAAAAAATAGAATAA
>KPHGJK_01425 NifU domain-containing protein
ATGACAGCAACAGAAATAAAAGATAACGTAGAAAAAGCTTTAGAAGAAATTCGTCCTTTTTTAATAAGTGACGGTGGAAACATTAAGTTATTATCTATCGAAAATAATAAAGTAAAAGTTCAGTTAGAAGGAGCTTGTAGTGGCTGTACAGTAAATCAAATGACGTTAAAAAACGGCGTTGAAGCAACCATAAAAAAATATGTTCCATCAATAGAAGAAGTAATTAACGTAGCTTAA
>KPHGJK_01430 Iron-sulfur cluster carrier protein
ATGAGTTTTAAAAAACAAGATATATACAAAGCGTTAGAAACTATTACTGCACCAGGAGAAGGTAAGAGTTTAGTTGAAAACGAAAACATAAAAAACATCGTTACTTTTGGTAACGAAGTAATTGTTGATGTAACAATTTCAAACCCATCTTTACAAGCTAAAAAGAAGGCAGAAGTAGAAATTACCAAAGCTATTCACGAAAATGTTGATAAAGCAATCGATGTAAAGGTGAATGTAAAAGTTGAGGTTAAGGAGAAAGAAAATCCGAATGAAATAAAAGGAAAATCAATTCCTAATATCCAAAATATTATTGCAATAGCGTCAGGTAAAGGAGGTGTAGGTAAATCTACAATTACCTCTAACATGGCAGTATCTTTAGCTAAAATGGGCTTTAAAGTAGGTGTTTTAGATGCTGATGTTTATGAGCCATCTCAACACATAATGTTTGATGTTGAAAAAGAAAAGCCTTTAGCGGTAAAGGTAGACGGGCGTTCTAAAATGAAACCTGTTGAAAATTACGGCGTAAAATTATTATCACTAGGTTTCTTTACAGATCCTAATCAAGCAGTAATTTGGCGTGGACCAATGGCTTCAAAAGCATTAAATCAATTAATTTTTGATGCAGATTGGGGAGAATTAGATTTCTTATTAATCGATTTACCTCCAGGAACAGGAGATGTGCATTTATCAATCGTACAAGCAGTTCCAATTAACGGAGCCGTAGTGGTAAGTACACCGCAAAACATTGCTTTAGCTGATGCTAAAAAAGGTGTTGCAATGTTTAAACAAGAAAGTATTAATGTACCAGTATTAGGTATCGTAGAAAACATGGCGTATTTTACACCAGAAGAATTGCCAGAAAATAAATATTACATTTTTGGTAAAGGAGGTGCTAAAAATTTAGCGGAAGATATCGAAACTAGTTTCTTAGGTGAAATACCATTAGTGCAAAGTATTCGTGAAGCAGGTGATGTAGGTCACCCAGTGGCATTACAAGAAAACACTCCTTTACAAAAAGCATTTACAGAGGTAACCAAAGAAATGGTTTCTCAATTATTAAAAAGAAATGCTAATTTGCCAGCTACCGAAGTAGTTCGTATTACTACAATGAGCGGTTGTAGTACTAAATAG
>KPHGJK_01435 Methylated-DNA--[protein]-cysteine S-methyltransferase
GTGAGTAAAAATCAAAATTTTTTCGAAAGAGTTTACAAGGTAGCAAAGCTAATTCCATACGGAAGAGTAACAAGCTACGGAGCTATCGCAACTTATTTAGGTGCTGCAAAATCTGCAAGAATGGTTGGTTGGGCAATGAATAAATCAGGCCTGCAAGATGTACCTGCGCACAGAGTTGTAAATAGAATTGGGTTGCTTACAGGAAAACAACATTTTGACGGAACTAATTTAATGCAGCAACTTTTAGAAAATGAAGGAATTGTTGTAATTGAAAATCAAATCCAAAATTTCGAAACCGTTTTTTGGAATCCGATAAGCGAACTTCTGCCTGAAGAAGAACTTTAG
>KPHGJK_01440 tRNA (guanine-N(7)-)-methyltransferase
TTGGGAAGCAAAAATAAATTAAAACGTTTCAAAGAAAATGAAACGTTTGCTAACGTACTTCAGCCTACAAGAGAAGAAGTGGTTGGTGATTTTTCTTTAAAAGGAAAATGGCGTACTTTTTTTAAAAACGACAACCCTATTGTTTTAGAGCTGGGTTGTGGTAAGGGAGAGTATACGATTGCTTTGGCAGAGAAAAATCCAAATAAAAATTTTATTGGTATTGATATTAAAGGAGCTCGTTTTTGGCGTGGTGCAAAAACCGCAATAGAAAACGACATGCAAAATGTTGCCTTTATTAGAACACAAATAGAATTGGTAGATTATATTTTTGCCGAAAATGAAGTTGATGAAATTTGGATAACATTCCCAGATCCACAAATAAAATTCCAACGTACAAAGCATAGAATGACCAATTCAGTATTCTTAAAAAAGTATCACCATATTTTAAAAGAAGACGGAATTATGAACCTAAAAACCGATAGCGAATTTATGCACGGTTATACGTTAGGTTTAATACATGGTGAAGGGCATGAAATTATACACGCCAATCATAATGTATATACAAATGAAGGAGCTCCAGAAGAAGTAACTTCTACCCAAACTTTCTACGAAAAACAGTATTTAGAGGTAGGGAAACCAATTACTTATATTCGTTTTAAATTAAATTACTAA
>KPHGJK_01445 DUF6341 domain-containing protein
ATGTTAGGATTAAATATTTTTAGATTAATTGGAGAATTATTTGAGTACATTTTAATTCCATTCAAATGGTTGCGACTAGAAGTTGCTAAAGGAGATTATGGATGGTGGACATCAAATGCTGTAAACTGGCTATTTGTATTGGTGTTAATCGTTTTATTTGGGTACTGGATGTGGCAATCGGCAACTTTCTTAAAAGAAGGAACTGAGGATTAA
>KPHGJK_01450 hypothetical protein
ATGTTAGCCAATTTTTTCGGTAAATCAAAACCTGTTAATTTCATAGTGCTATTCGCACTGTTTTTAAGCTACTTTTTTATCAGCTCTCTTTCTAAAGAATTATCTTTTAATATCTTTAAAGAATTGCTTGGCTTTGCGGTTATTTTTGCTGTTTTCAATTTTATTATTGCAAAAAATCAATTGACTTTCGATAATTCTTTTGCCTTTTTATTTTTTGTAATACTTATTGGATTTTTCACTGATGTTATTGCTATTAATAAAACATTTTACGCCTGCTTAACAGTATTGCTTTTTTTGCGTAAAGTATATAGTTTACAATCATCAAAAAATGCTTTTCATAAATTATTTGATGGTGGTTTATGGCTTGGTATTTCTTTTTTAATTGAACCTTATACCGCACTATTTGGGGTGTTGCTTTATGTTTCAATTTATTTACACCACCACTTTACGTATCAAACATTATTAATTCCTGTAATTGGCTTTGGAAGTGTTATTTTCTTGTTTTTTACGTATTGTTTTTGGTATGATAAAATAGCTGATTTCTACCTTCTTTTTGATTGGAACTTCGCCTACAACACAGAATTATATTTAAATATTAACTATATACTACCAATTATATTCATGGCTATTTTTGTCTTTTTTTCAATTATATTAAAAAGCCCAAAAGCATTAGCTGTTTTGAATACATTTAGGAAAAACTGGATTTTAGTGGTAATTCATTTTGTTATTTCAGTGTTTATTGTGCTCTTAATAAATGATAAAACTGGAAGTGAATTGTTATTCTTATTTTTTCCTACAGCAATAATATTAGCAAATGGCTTAGAGTTATTTCAAAAAAAATGGATTTCTGATGCCATATTATTTTTACTATTGATTGGTTCGGTGCTAATAAAACTTATATAA
>KPHGJK_01455 Uracil phosphoribosyltransferase
ATGAAAATTCACCACCTAGCTAAGGAAAAATCTATTTTAAATAAATTTTTAGCAGAAATAAGAAATGTAGCTGTTCAAAAAGATTCGATGCGTTTTCGTAGAAATATTGAACGAATTGGCGAGGTTTTAGGATATGAATTAAGTAAAAAATTATCTTTTAAAAACAAAGATATTAAAACACCTTTAGGAGTAAAAGCTATTGAAACTCCGGTTAAAGATGTAATTTTATGTTCAATTCTTAGAGCAGGATTACCTTTGCATAACGGATTGTTAAATTATTTTGATGATGCAGAAAATGCTTTTATATCGGCATATCGTCACCATCCGAATAACGATGAAGAATTTGAAATTGTTGTTGAGTATTTTGCATCGCCTTCAATAGATGGTAAAACGTTATTATTAGTTGATCCTATGTTGGCTACAGGTAGATCTTTAGTGGCCGTTTATGAAGCAATTAAGAAATATGGAACACCAAAAAAAATCGAAATAGTATCAGTTATAGGTTCCGCAGAAGGGGTTAAATATATCAAAGGATTTTTTCCAGAAAATACTGATTTATGGATTGCTGATATTGATGAAGGGTTAAATGATAAAGGATATATTGTTCCTGGTTTAGGTGATGCAGGTGATTTGGCTTACGGATCCAAAATGTAA
>KPHGJK_01460 Pimeloyl-ACP methyl ester carboxylesterase
GTGGTAGCAATAGCAAGAAAAAAAGTAAGGTTTTTTTCTGCTTTTGTTGATAGTAAAGAAAAAGGTGATGTTAGCATGCTTTTACAAAAAATACTAGCGAAAGATACATATTTTTGCAATATGCAAAAGGTTATCACTTATAAAAATAGTAAAATAGCATATTCAGACGTAGGAAAAGGAAGTGCTGTGGTGTTGTTACATGGTTTTTTAGAGAATTCGACAATGTGGAAAGAAATCACTGAAGAATTGTCTAAAAAAAATCGTGTGATTTGTATTGATTTATTAGGGCATGGAAATACCGCTTGCATTGGTTATGTACATTCGATGACCGAAATGAGTGAAGCGGTAAAAGAAGTACTTAATTCACTTCGACTAAGAAAATTTTATATGATTGGCCATTCAATGGGTGGATACGTTTCCTTAGCGTTTGCAGAAAAACATTTAGAAAACATAAAAGGTTTGTGTTTGTTAAATTCAACAGCACAAGCAGATTCTGAAGAACGAAAAAAACTGCGTTTAAGAGCCTGTGAAATGGCACAAACTAATTATGATAATTTAGTAAAGATGTCTATTTCAAATTTATTTACAACTAAAGCACGAGCAAAATTCCCGAAAGAAATAGTGCAAATAAAAGCAGCAGCTTTAAAAACTAGCGTTCAAGGTTATATTGCAGCAACAAAAGGAATGCAGTTAAGAGAAAATAAAGAAGCTGTTTTACAAACTATTGATAAACGATTGATTATTGCAGGAATTCACGATCCGATAGTAAGTTATCAATCGATTATAGACGAGTCAAAACGAACAAATACCCCTTTACAAGAACTTTCTAGTGGTCATATGAGTCATGTTGAAGACAGTGATAAATTGATAGTCTCTTTAAAGAAATTTATTAAAGGCTAA
>KPHGJK_01465 hypothetical protein
ATGTTAAACATCGATTATTATTTAATAAATGATGTTTGTAAAAACGGAATATTATCTTTCGAACTAGCGAAAGACATGCAAGTATCAGAAGCTATTTTAAACTCTTGGAATACACAAGCAAAAATTAATGCAGGGATTAGTTTGGGATTAGACTTTTTATTTCTGATGATTTACCCACCATTGATAGCCTTGTTAATTCACAAACTTAATAAAATACTTTGGACAGGGAAACCGGTTTATCAAGTGGGACTTATCTTACTGTTTTCACAATTTTTTACGGCTATTTTTGATGCTATCGAAAATATCTGTTTGATACAATTGTTATTGGGTAGCACAAATAAACTATGGCCTTAG
>KPHGJK_01470 Sodium-coupled branched-chain amino acid carrier protein
ATGAATAAAACAAAAGATATATGTATTACTGGTTTTGCCTTGTTTTCTATGTTTTTTGGCGCTGGAAATTTAATTCTACCGCCTTTTTTAGGTAAAAATGCTGGAGATTTATGGAGTTGGGTAACAATTGGTTTTTTTATTACCGCTGTATTCATACCTATTTTAGGAATTTTAGCACACGCAAAATTACAAGGAACTTTATATGATTTTGGTAAAAAAGTATCGCCCCTTTTTAGTACTGTTTATTGCCTTATCATATACACAATTTCAATTGCTTTACCAGCACCAAGAACAGCTTCGGTTACCCACGAAATGGCTATTGCACCTTATTTTAATGTTAACTCATTAATAACAAGTAGTATTTATTTTGGATTGGTTTTTATTTTTGTAATCAATAGATCGAAAATATTAAATTTACTAGGAAAATTTCTAACCCCATTAATTATCTTAATTCTACTAGCAATTATTTTTATTGGAATATTCTCTACTCCTGGAACAATGATTCCGTCTACCATTAAAACACCTTTCATTAGCGGGTTATTAGAAGGATATCAAACCTTTGATGCTATTGGAGCTATTGTTGTTGGTGGTATTTTAGTCGTTTCGTTAAATTTTAATAAAAAAACTTCTTTTAAAGTTAAAAAAGACCTGATTACCAAAGCAGGATTTATCGCAGGATTAGGGCTTTTAATTATTTACGCAGGACTTATTTACAACGGTGCATTGTTCAACTCAGTTTTTAACAATGAAGCCACTCGGTCAGAAGTTTTAACTACCTTAAGTACTCAAACTCTTGGTAATATTGGTACCACTTTTTTAAGTCTGTTAGTTAGCTTAGCATGCTTTACAACAGCCGTAGGTATTATTACAGGAACAGCAGATTATATAAAAGGCATTACAAATAATTTGCGAGAAACCTACATAACAACAGCTATTATTGGTTGTGTATTAGGTGTTATAGTTGGGCAGTTTGATGTACGTGATATTATAAACATTGCCTTACCTGTATTAATGTTTATCTACCCGATTACCATCGTTTTAATTATTTTAAATGTTATTCCTAACAAATACGCTTCTGCGCTAGTTTTTAAAGTAGTTGTTATAACTACATTTATTTTTAGCATTCCAGATTTTTTAGAATTTTTTATTGATAAAAATTATTTAACCGAAATTAAGAATCTAATTCCCTTAGCAAATCAGCATTTAGGATGGGTATTACCCGCAGTTATAGTTTATATTTTAACGAATATGTTAGCATCAAAAAAGCTTGCATAA
>KPHGJK_01475 DUF3575 domain-containing protein
ATGAAAAAAATACTTTTAATAGCTGTTGTTTTTATCAGCGCATTAGCACAAGCCCAAAAAGAAGTTAAAGTTGATATTTTAGATGCATTAGCGTTAAAAACGATAGAAGTATCTTATGAACATTACACAGCTAGTCGTTCATCGATAGGAATTTCAGCATTATTTAATTTTGAAAAAAAATCATCTGATTTTAGATACAATGAAGAATGGATGATTACGCCATATTTTCGTCATTATTTTACCGACAATAATAATTGGAATTATTTTGGAGAAGTTTTTTTAGGTATTAATAACGGAATTAGAAACAATAATGAATATACAGATGGTGCTTTAGGTATTGCTTTAGGTTCTAAATATATTTCTGGTGGTGGTTTTGTTATTGATGTATATGGTGGTTTAGGAAGAAATATGTTTACTTCAGAGTCTCGTTCAGTAGTACCAAGAGTGGGAATTAATTTAGGATATCGATTTTAA
>KPHGJK_01480 Ferrous iron transport protein B
ATGGGTAATCGTATTAAAGTAGCTTTAATTGGAAATCCGAACACCGGAAAAACGTCATTATTTAATCAATTAACGGGGTTAAGTCAAAAAGTAGGTAATTATCCAGGAGTAACAGTCGATAAAAAACAGGGAGTTTGTAAATTGTCAGAAAATAAATCGGCAATTATAACAGATTTACCTGGGACTTACAGTATAAACCCAACTTCTATAGACGAAAGTATCGTTTTAAAAACCTTATTAAATTCTCAAGAAAGTGAGCAACCAGATGTAATTGTTGTAGTCGCAGATGTAGAGAATTTAAAACGAAATTTATTACTATTTTCTCAAATACAAGATTTAGAAACACCTACCATTTTAGCCATAAATATGGCAGATCAATTGAAACGTAAAGGGATTTCGATTGATATTGATAGTTTAGAGAGAGAGCTACAAACAAAAGTGGTTTTAATTTCGGCTAGAAATAATGAAGGAATAGTAGGCCTAAAAGAAGAAATTACAAACTATAAAGCTTTAAAAAAATATTCAAATTTTAATGAAATTTCCAATAAAATTGATGCAGAATATTTTAATGAATTATCAAAAAAGAGTACTAATTTTTCATCTTACGAATTATGGATGATGCTTACAAAGAAAGATACATCTATACTTTCTGAATATGAAAAAAAACAATTAGAGGCATTTAATGATGATGATTCTAAACAAAAAAAGTATCAACATAAGGAAACAATTTATCGATATCAAAAAATCAATTCAATTTTAAAGAAAGCATATAAAGTTGATGCTTCTAAAGCAACAGATTTACGATCGAAGTTAGATAAAGTTTTTACACACAAAATATTTGGTTACGTTATTTTCTTCGGATTATTATTGCTGATTTTTCAATCTGTTTTTGATTGGGCATCTACTCCAATGGATTTGATAGATGGTTTATTTGCAAATATTGCAGAATTTACAAAAGCGAATTTGCCAACAGGAATGTTTACCGATTTATTAACTGAAGGAATTATTCCTGGAATTGGAGGTGTTATTATTTTTATTCCGCAGATAGCAATTTTATTTTTCTTCATTGCTATTCTTGAAGAAACAGGTTATATGAGTAGAGTTGTGTTTTTGATGGATAAAATTATGCGACGTTTTGGTATGAGTGGTAAAAGTGTAATTCCGTTAATTTCAGGAACAGCTTGTTCAATTCCTGCAATAATGGCAACACGAACTATTTCTAGTTGGAAAGAACGTTTAATTACAATTCTGGTAGTACCATTTACAACTTGTTCTGCACGTTTACCTGTATACGCTATCTTAATTGCTTTAATAATACCAGATACAAAAATATTTGGAATTTTAAGCTTACAAGGATTCACTTTGTTAGGATTGTATGTTCTTGGTTTTGGCGCGGCAATTATAGGAGCTTATATTTTACATAAAACATTAAAAATAAAAAACACTTCATTTTTTGTGATGGAAATGCCTAATTATAAGCTTCCGTCGGCGAAAAATGTGTTTTTTGATGTATTAGAAAAAACAAAAGCTTTTGTTTTTGGAGCAGGTAAAATAATTTTGGCAATATCAATTGTATTGTGGTTTTTAGCATCAAACGGACCTTTATCGTTTGAAAATGCAGAAAAAAATGTAATTGAAAATATTGCAAATCAACAACTACCTGAAGCAGAATTATCGCAAAAAATAGCATCAGCAAAATTAGAAAACTCTTATATAGGAATCGCAGGAAAAGCAATAGAACCAGTTGTAAAACCATTAGGGTATGATTGGAAAATTGGAATAGGGTTAATAGCTTCGTTTGCAGCAAGAGAAGTGTTTATAGGTACTTTAGCTACAATTTATAGTGTTGAAAATGATGATGAAGATATTTCAACAATTAAAGAGAAGATGGCATCAGAAATAAATATAGAAACTGGTGAAAAACGATTCAATTTTGCCACCGGAATGTCGTTACTATTGTTTTATGCCTTTGCTATGCAATGTATGGCTACTTTGGCAATTGTAAAAAGAGAAACTAAAAGCTGGAAATGGCCACTTGTACAATTGTTTGGTATGGGAATATTGGCATATTTATCGGCATTTGCAGCATATCAAATACTAAGTTAA
>KPHGJK_01485 Ferrous iron transport protein A
TTGAATTCAATAGCAACTTTACAAATCGGAGAGAGAGGAATTATATCTGAAGAATGTTTAGATATAATTCCATTAAAATTATTGGAAATGGGTTGTTTGCCTGGAACCGAAGTAGAACTATTACAGGTTGCTCCTTTTAAAGACCCTATGTATATATGTGTAAACGGAAGTCATTTAGCAATTCGAAAAGAAACTGCTTGTCAAATTATAATTACCAAAATATAA
>KPHGJK_01490 DNA polymerase-3 subunit delta
ATGACTTTCGATCAAATCATAGGACAAGAACATATTAAAAAACATTTACAGCAATCGGCTGAAAACAATCGAATACCACATGCGCAACTTTTTGTTGGTAAAGAAGGTAGTGGTACTTTACCCATGGCTATTGCTTATGCTCAATATTTATTATGTAATTTTTCAAGTAATACTGAAGCATGTAATATAAAATGTAATAAGTTACAACATCCAGATTTGCATTTTGCTTTTCCTGTTACTACTAACGATTCGGTAAAAAAACACCCAGTTAGTAATTTGTTTTTAGGTGATTGGAGACGTTTTATTGAAGAACAACCTTATGGTAGTTTATTTAACTGGTCTCAGCACATTGGAGTAGAAAATAAACAAGGTCAAATTGGTGTAGATGAAGCTCAAGACATTGTTAAAAAGCTACAATTAAAATCATATGAAGGCGGTTTTAAAGTAATGATTATTTGGATGGCTGAAAAAATGAATATTGCAGCTTCTAATAAATTACTAAAACTAATTGAAGAGCCACCAAATAAAACTATTTTCTTACTAATTACAGAAGATGAAGAACAAATTATAAATACCATAAAATCTCGCTGTCAGGCCTTATATTTACCTTCCTTAAGTGATGCCGATATAAAAAATACTTTAGTTAAAAACGAAAAAGTAACAGAAAATGAGGCTGCTAAAATAGCACATCAATCTGAAGGGAATTACAATAAAGCACTTCATATATTAAACAACAACTCAAATGACTTAATTTTTGAAGAATGGTTTATTACATGGATTCGTGCCGCTTTTAAAGCCAAAGGAAATGCTGCTGTTATTCAAGATTTAATTAGTTGGTCTGAGGCCATTGCAAAATCGGGTCGTGAAACTCAAAAGCAGTTCTTACAATACTGTTTGCAATTTTTTAGACAAGCGCTATTATTAAATTATGGTGCTCCCGATTTAGTTTTTCTAGAAACAAAATCAGCAAATTTTCAACTATCAAAATTTGCTCCTTTTATACATAGTACGAATATCTTAACTATTGAAAAAGAAGTAAGTGAAGCTCAGTATCATATTGAACGAAACGGGAATGCTAAAATAATTTTGTTAGATTTATCTATAAAACTAACACGTTTATTACATACTAAAGAAGAAAAAATAAAACTATAA
>KPHGJK_01495 Histidine kinase
ATGATATTATTGGTGTTACTAGCATCAATTTTAATTATTAGCGTTACCATATTTCAATATGGTGAACAAACAGACGATTATAATACGCTACGTTTTAACAGAAAAGAAAGTGCTACAAAACAAGATATTGAAATTGAGTTAAAACGCAAGACAACCTATGCGGTTACTACTAATAATTTAGCTAAAATTTTTCAAGATCGTATTTATGATATTGCCTACGTGCATAAACTTACCGTATCTATGTACGATATGGAAGGGCTACTTTTAAAATCGTCTATTCCTTATAATTTTGATAAAAAAGAAGGTAAAAACTTAGCTTCAGAAATCATTGTAGAACTTGCTAATAACTCTGATCATAAAGTTATAAAAGACAAAGATGAAAAAGGAATAACCTACCAATCTTCTTACACTTACATAAACGATACACGTTTTAAAAGAATTGGTATTTTAAAATTACAAATAGCACAGGATAACGAAGAACAAAAGCACGAATTACGTGAATTTATATCTCGCTTATTACTAGTTTATCTATTAATGTTTATCATCGCTATTTCGTTAGCTTATTTTTTATCAAGCTATATTACACGCTCTATTCAAACGATTTCTGAAAAAATTAAAGAAACACGTTTAAATCAGCGTAATGAAAAAATCACCTTGAATTCTGCTAGTTCAGAAATAAATTCTTTGATTGATTCTTACAATAATATGATTGATCAATTAGAAGAAAGTGCCGTAAAACTTGCTAGAAGTGAACGTGAACAAGCTTGGAGAGAAATGGCAAAACAAGTAGCGCATGAAATAAAAAATCCGCTAACACCAATGCGTCTTTCTGTACAGAGTTTCGATAGGCGATTTAATCCTGAAGATCCGAAGATTAAAGAAAAGATGTCTGAATATAGCGAAACATTAATTCAACAAATTGATGTAATGAGTTCTATCGCTTCTGCTTTTTCCGATTTTGCGAAAATGCCTACTCAACGTAGAGAAAAATTAGATGTTGTTGATGTTGTTAAACATTCTTTAGATATTTTCTCTGAAGATTACATACATTACATTCCGCAAGAAACCGAGCTATTTGCTAACTTAGATAAAACGCAATTGATAAGAATTTTAACTAATTTAATAAAAAATGCAACACAAGCAATTAAAAAAAGTGAACCAAACCCTAAAATTGAAGTAAAAGTAACTTCTGATGGAAATAACGTGAAAATTACCGTTTCTGATAACGGAAAAGGAATTACTGATGAAAATAAAGAATTAATTTTTGAACCTAAATTCACCACCAAAACAAGCGGAATGGGCTTAGGTTTACCAATGATAAAAAACATAATTGAAGCGTACGACGGCTCTATCAGCTTTACATCAAAAGAAGATATCGGAACTGTTTTTACCGTAATTTTACCTAAAACTTAA
>KPHGJK_01500 Enoyl-CoA hydratase
ATGAATTTCGAAAAAATCTTAGTATCTATTACTAACGGATTAGCAACAGTTACCATTAACAGACCTAAAAAATTAAATGCTTTAAACAGTACTACAATTGAAGAATTAAGTACTGCTTTTGAAGCTTTAGAAGATGATATCAATGTAAAAACAATCATTATTACTGGTAGTGGAGAAAAAGCATTTGTAGCAGGTGCTGATATTTCTGAGTTTGCAAATTTCTCTGTAGAAGAAGGAGCTAGATTAGCTAGACTAGGGCAAGAATCTTTATTTGATTTAATTGAAAACTTAGCAACTCCTGTAATAGCTGCCATAAATGGTTTTGCTTTAGGTGGCGGATTAGAATTAGCAATGGCCTGTCATTTTAGAATAGCATCAGACAATGCAAAAATGGGATTACCAGAAGTGTCTTTAGGTGTAATTCCTGGTTACGGTGGTACGCAACGTTTACCTCAATTAGTTGGTAAAGGAAAAGCCATGGAATTAATTATGACTGCCGGAATGATTTCTGCAGAAGATGCCAAACAATGGGGATTAGTAAACCATGTGGTAACCCAAGATGAGTTAGTGCCTTTAGCAGAAAAGTTAGCTAGTAAAATAATGCGTAATTCTTCTGTAGCAATTAGCGCAGCAATTAGAGCCGTAAACGACAATTTTAAAGATGGCGTAAATGGTTTTGAAACTGAAATTGCTGAGTTTGGTGATTCTTTTGGTACCGAAGATTTTAAAGAAGGAACTACTGCTTTTTTAGAAAAAAGAAAACCAATTTTTCCTGGGGAATAA
>KPHGJK_01505 hypothetical protein
TTGGCGCGTGAGTTTTTAGAAAATCAACAAGTTAACGAAGATATTATTATCCATATAGAAAATATTATTCAATATATTTCTTTTAAAACAAGTTTGGCAAGCGGAGAAAAATTTAGTTCACCAGAATTAGCTGTAATTCAAGATGCAGATAGGTTAGATGCGATTGGAGCGATAGGAATTGCTCGTTGCTTTAATTATGGCGGATTTAAAAACAGGGCTTTATATGATCCTGAAATTGCTCCTAATTTAAATATGACAAAAGACGAGTATAAAAAATCTACTGCACCAACAATCAATCATTTTCATGAAAAGTTATTGCTTCTTAAAGATAAAATGAATACTCAAGCAGGAAAAAAAATAGCTTTAGAAAGGCATAATTATATGCAAAGTTTCTTACAACAATTTCATGATGAATGGAGTGGGATAAAATAA
>KPHGJK_01510 hypothetical protein
ATGAATAAAGAGCAAATTATAGAAAATACAATAACCTTTGTAAAAGAAAGATTACAAGGTGCAGAAGGAGGACACGATTGGTTTCATATAGAGCGTGTGTATAAAAATGCTTTATTAATTGCAAAAGATGAAACGGTGGATGGGTTTATAGTGTCATTAGGTGCTTTGTTACATGATATTGCAGATGCTAAATTTTATAACGGAGATGAAACTGTGGGCCAAAATTGGCGCGTGAGTTTTTAG
>KPHGJK_01515 Aspartate-semialdehyde dehydrogenase
ATGAGAGTAGCAGTTGTAGGGGCCACCGGAATGGTAGGTAATGTAATGTTACAAATATTAGCAGAACGTAATTTTCGTGTAACAGAATTAATTCCTGTTGCGTCTGAACGTTCAGTTGGTAATAAAATTGAATTTAAAGGAACTGAATATACTGTTGTTGGTTTAGAAACGGCTGTAAATATGAAGCCAGATTTGGCTTTGTTTTCTGCAGGAGGTGAAACTTCTTTAATTTGGGCACCAAAATTTGCAGAAGTTGGTACAACAGTAATTGATAATTCTTCTGCTTGGAGAATGGATTCTACCAAAAAATTAGTTGTTCCAGAAATTAACGGAGATGTGTTAACATCAGAAGATAAAATTATTGCAAATCCTAACTGTTCTACGATTCAGTTAGTAATGGCATTAGCGCCTTTGCATAAAAAATACACGATGAAACGTGTGGTTATTTCTACCTATCAATCTGTTTCAGGAACCGGTATAAAAGCAGTACAACAATTAGCCAACGAAGAGGCTGGTATTGAAGGTGATATGGCTTATCCTCATAAAATAGGAAGAAATGCTTTGCCACATTGCGATGTTTTTTTAGAAAATGGATACACTAAAGAAGAGATGAAATTGGTAAAAGAACCAAAGAAGATTTTACGTGATGCTTCTTTTTCTGTTACAGCAACTGCGGTTAGAATTCCTACTGCAGGAGGGCACTCTGAAGCTGTAAACGTACAGTTTAAAAATGATTTTGATTTAAAAGAAGTTCGTGATATTTTAGACAATACAAACGGAATTATAGTACAAGATGATGTAGCGAATAATTTATACCCAATGCCAATTACTGCACATAATAAAGATGAAGTTTTTGTAGGACGAATTCGTAGAGATGAATCTCAAGAAAATACTTTAAATCTTTGGGTTGTTTCTGATAACCTTCGTAAGGGAGCCGCAACGAATACTATACAAATAGCGGAATATTTAGTTGCTAATAATTTGATTAAAGAATCGATTACGGTTTAA
>KPHGJK_01520 tRNA uridine(34) hydroxylase
ATGCAACTGTACAATAAGTTAAGCGCAAAAGAACGCGCTGCATTAATTGACGAAGCCGGTAAGGATCGTTTAACAATTTCTTTCTATCAATATTTTAAGATAGAAAACCCACAATTATTTAGAGATAAATTATTCCTAGAATGGGATCAATTAGAGGTACTTGGTAGAACTTATGTTTCTTACGAAGGAATTAACGCACAAATGTCTGTTCCTGCGGAGAATTTCTTACAACTGAAAGAACAATTAGATGCAATTTCATTTTTAAAAGATATTCGTTTAAATGTTGCTGTTGAACACGATAATAAATCGTTTTTAAAGTTAAAAGTAAAGGTTCGTAACAAGATTGTGGCAGATGGTTTAAATGATGATACTTTTGATGTTACTGATAAAGGCGTGCATTTAAATGCTATAGAGTTTAATGAAATGTTAGCGAATCCAAACACAGTTTGTGTAGATATGCGTAATCATTACGAAAGCGAAATTGGGCATTTTGACGGCGCAATTACCCCTGATGTAGATACTTTTCGAGATTCTTTAGATATTATTGAAGAAGACTTAAAGGATAATAAAGAAGATAAAAATTTATTGATGTATTGTACTGGCGGAATTCGCTGTGAAAAAGCTTCTGCATATTACAAACACAAAGGTTTTAAAAACGTTTTTCAGTTAGAAGGCGGAATTATAGAATATACACGTCAGGTAAAAGATGAAGGCGTTGAGAATAAATTTATCGGTAAAAACTTCGTTTTCGATCATCGAAGAGCTGAGCGAATTACTAATGATGTAGTTGCTAACTGTCACCAATGTGGTAAAGCTTGCGATGAGCATACAAATTGTGCTAACGAAGCCTGTCATTTACTTTTTATTCAATGCAGTGAATGTGCTAAAAAAACTGAAAATACTTGTTCTACCGATTGTCAAGAAGTAATTCAATTATCTTTTGAAGAACAAAAAGAATTGAGAAAAGGAAAAGGAAATAGTAACAAAATATTTAAAAAAGGACGATCTGAAGTTCTTAAATTTAAAAAATAA
>KPHGJK_01525 DNA polymerase IV
ATGTCACTTCAACCAATACATCGTAAAATTATTCATGTAGACATGGATGCCTTTTATGCTTCGGTTGAGCAATTAGACAATCCTGACTTAAGAAACAAACCTCTTGCTGTTGGTGGTAATGAAATACGCGGTGTAGTTTCAGCAGCCAGCTACGAAGCTCGTAAATTTGGTGTTAGATCGGCTATGAGTGGCGTGTTAGCTAAAAAAAAATGTCCGCATTTAATATTTGTTCCTCCGAGGTTTGATCGTTACAAAGAGATCTCTTCTAAAATTAGAGCAATTTTTTACGATTATACCGATTTGGTTGAGCCACTTTCTTTAGATGAAGCTTATTTAGACGTTACCGAAAATAAAAAAAGTAATTTATCAGCTAGTTTAATTGCCAAAGAAATTCGTGAACGTATATGGAACGAACTCGAATTAAGAGCATCCGCAGGAATATCTATCAATAAATTTGTAGCTAAAATTGCTTCTGACATAAACAAACCTAACGGTCAAAAAACTATTAATCCTGATGAAGTTGTTCCGTTTTTAGAAGAGTTATCTGTCAATAAATTTTATGGCGTAGGTAAAGTTACCGCTGCTAAAATGCATAATTTAGGCATTTTTAAAGGGTTAGATTTAAAGAAAAAAACACTAGAAGAGCTTACTATTTTGTTTGGTAAATCTGGATTGCATTATTACAATATTGTAAGAGGAATTCATTATAGCGAGGTAAAACCGAATAGGGTTCGGAAGTCGGTAGCTGCTGAGACTACTTTTAATGAAAATTTATCTTCTGAAATTTTTATGTTACAACGTCTTGAAAAAATAGCAGATGAGTTAGAACGCAGAATGAAAAAATCGAATACGAAAGGAAAAACTGTTACTTTAAAAATAAAATATAGCGATTTTACACAACAAACTAGAAGTAAAACTGTTGATAATTACATTCAGAATAAACAAAATTTTTATCCGATTATAAAAGAACTGTTATATCAAGAATCTTTAAAAAATTCCGTTCGTTTACTCGGTATTTCTTTTAGCAATTTAAATACAGAGATGAAAGAACCGATATGGGTACAATTAAAATTTAATTTTTAG
>KPHGJK_01530 His-kinase domain-containing protein
ATGAAAAACTTCCTCATAACAGTTCTATTTTGTTTTATTACAAATGTTTGTTTTCCTCAGAAAAAGATGGATAGTGTAGCTTCTAGTATATTAGCTAAAAAGGAAGTGAATTACTTTTTGCTTCAAAAACAATTTAGAAAAATTAGATTTACAGACTTAGAAATAGATTCTTTTTTATCAAAAAGTAAAAAAGCCAATTATAATTTAGGCATTATATACGCTAAAAATATTCAGGGAAGATCTTATCGAAATGTTACAGAATATGATAAGGCAATAGAGAAATATAAGGAGGCTTTAGAGTTAGCGATAAAAATAAGAAGTATAGAAGCCGAAGTGGTAACATTAAATCAGTTAGGAGTTGTATATAGACGTCAAGATAAAATTAGATCTGCTTTAAGTTACCATCAGCGAGTTTTAGAAATTATAGCTAAAATAAAAGCGCCGAGTAATGATATTAAAAAGAGTAAAAGTATTGCAATTAATAGTGTCGGTAATATTTATTTAACGCTAAAACAGTACGGAAAGGCTTTAGATAAATTTAATGAATCAATTGTTATTCAGGAAAAATTAAATGATATAAGAGGTTTAGCAATAAATCACCAGAACATAGGGTTTGCGCATGAAAACATTGGTGATTTAGATGTAGCGTTAAAGAGCTATAAAAAATCATTAGCATATAATACCTTAAATAAAGATCGTTTAGGTAAAGTAATATGTCATAATAGTATTGCAAATGTTTTAATAAAAAAAGGAGAGTATAACGAAGCATATACTTATATTATAGAAGTAGTTCCATCTATAGAAAAAATTGGAAATAAGTACTATTTGTCTTCGGTATACAATACATTATCGTTGGTACTTATAAAATTAAATAAATATAAAGAAGCTGAAGAATATTTAGATAAATCACTTAAAATTGGTTTAGAAAATAATACTCCATCGAGTTTAATTTTATCTTATAAATATTTATCTGAATTAAATCAAAAAAAAGCAAAATATAAAGAAGCATTAGAATATTATCATAAAACTATAGCGTTAGAAAACCAAGTATCTAGTAGTAATAATATTAGATATATGAATAGTCTTATAAATAAATACGACAGTGAAGTAAGTAGTAATAAGTTAAAGCATTTAGCAAAAGAAACCGAAATAGCTAAACTTAAATTATTAAGAAACCGTAATATTTTAATTATTGCACTGGTATCCATAGCTTTATTTGGTGTTTTATTATATTCAATATACAGACAAAGTTTATTAAAAAATGATAAGCAAATTTTGCATTTAGAACAAGATGCTTTGCGAATTCAAATGAACCCTCATTTTTTATTCAATGCATTAAATTCTATTAAGTTATACATTATAAATAACGAACAGAAAAACGCAGTCCATTATTTAAATAAATTCTCAAAATTAATTAGAAGTATTTTAGAGTCATCTTCAGTGAAAGAAGTTCCTCTTTCAGAAGAACTTAAAACGATGGCTTTGTATATGAGTATTGAAAATATTCGTTTTTCGAATGAAATTATTTATGAAGAAAACTTTAATCCTAATCTTAATTTAGAAACCGTTAAAATTCCGCCATTAATTTTACAACCTTTTCTAGAAAACTCTATTTGGCATGGATTATCTTCAAAAAAAGGAGAAAAAAGAGTTCAATTATCGGTTGATAAAATATCAGATGATTTTTATCAGATTGAAGTAGAGGATAACGGAATTGGTCGTAAAGAAGCTTTTAAAATTAAAAGTAATAAAACCTTAAATAGAAAGTCGATAGGTATTGATTTAACGAAAGAAAGATTAGAAAATTTTTCTGAACAATATCAAGGAAATTATTCGTTGAGATATATTGATTTAACGGATGAAAACGGGAATGTAAGTGGAACAAAAGTATCTTTAAGAATACCTTTAGTCTAA
>KPHGJK_01535 DNA-binding response regulator
ATGTTAAAAGCTGTAATTGTTGATGATGAACCTAAGGCAATACAAGGCCTTACTTGGGAATTGTCTAATTTTAATAATGATTTAGAAATTATACAAACATTTACAGAAGCCGAAAAAGCAATAAAGTATATTAATGAAAATCCAATCGATTGCCTTTTTTTAGATATTGAAATGCCAACCATGGATGGATTTCAATTACTTGAAAAGCTAAATAAAAAAGATTTTGCAATAGTTATTACCACCGCTTATAATGAATATGCAATAAAAGCTTTAAAAAACGAAGCTATAGATTACCTTCTTAAACCTGTAGATTCAGATGATTTAGAAGAAACAGTAAATCGAATTAAAAATCATCATTCAAAAAATCACAACAACGATAAGTTTGATCAAATACTAACAAAATTTAATAGGAAGTTTAATAAAAGAAAAATAACTATAAATACTGATGGAAAATTAATTTTCTTGGAAGAGTCGGATATTTTATTTGTTGAATCAGATGGAAATTATTCATCAATCCATACAACCAATAATAAGAAGATTGTTGTAACAAAGAAGTTAAAGGAAATAAACTTATTACTCCCTGAAGATCATTTTTTTAGAATTCACAATTCATTTGTTATAAACTTAAATAAAATTAAAGAGTTTTTAAAGTCAGATGGTTATGTTGTTTTAGAGGATAATCATAAAATTCCAGTTTCACGTCAAAGAAAATCAGATTTTCTAGAAAAATTTTAA
>KPHGJK_01540 DUF4837 domain-containing protein
ATGAAAAAAACAATAATATTATTTGTTTTGGTACTTTTAACAATATCATGTAATACAGGTAATGGTAAGGATGGTTACACTTTACCTACCTCTAATGGTAACACTAACAAAATAATGGTGGTTACAAAAGGATTAGATTGGGAAGGAAAAATAGGAGATCAAATTCGTAAAGTTTTTGGAGAGCATCAAGTAGGTTTACCACAGCCAGAAACCTTATTATCGGTTAGTCAAATAGATCCGGTAGGGTTTAGTAGTTTTATGAGACATGGAAAAGCTATTTTAATCCTTAAAGAAGGCCAAAAAGAAGGTATTACTGTTGAGAAAAATAGGTATGCTTCTCCGCAAATTATAGTGCATGCCACGGCTAAAAACGAAGCAGGAATATTAGCTCTTTTAAGTAACAGAGGAAAAGAAATTATTAAGTTATTTAAAGAGGAGGATATTAGGTTTACTCAACGTATTTTTAAAAAGGATCGTATAGATGAAACTAAGTTCAAAACTATTCAGAATATAGGATTATCATTAGATATTCCTAAAAGGTTTAGATTGGTTGAAGATACAGGTGATTTTATTTGGTTTCGTCAACGTTTAAAAAGCGGAATCGCGAGAGGAGATGGAACTAATAATATTTTAATATACAGCGTTCCTTTAAAGGATGAAAACACGGTTGCAGATAATATTACTGCGGTACGTGATACCATTGGTAAAAAACACATACCTGGAAGTAAAGAAGGGATGTACATGATTACCGAACAAGCATACACGTCATTTACTTTTGATGCAGAATTGGATGGGAAAAAAGCGTATGAAACTCGTGGTAAATGGGAAGTTAAAAATGATTTTATGGCTGGATCGTTTATAAATTATACGATCATTGATAAGAAAAATAATCGGTTGGTTATTTTTGAAGGCTTTACCTACGCACCTTCTGTAAATAAGCGTGATTTTTTGTTTGAATTAGAAGCAATTGCAAAATCGATGAAAATAAAATAG
>KPHGJK_01545 LysM peptidoglycan-binding domain-containing protein
ATGTATATTTTCGAATATGCCGAAGAACATGGAATTTATCCAGAACCACCTAATATTTTTCATTTCGAAACCGATACTGTTCGCGTAAAAAGAACGGTTAGTTTTGATCAGATTTCAGAAAAAACAAAGATAGATTCAGAATTATTATCTTTTTTAAATCCGTCTTACAAGTTAGATATCATCCCTTATGTAAAAAATAAAAATTACGCAGTTCGTTTGCCTCGAAAAAATATGATTGATTTTTTGGATAAAGAGAAAGAAATTTATGTTTTAGCGAATGAAGATGAAAGTAAAAGAGAAAAACCTTTACCTAAGTATTTTGAGATGGATAAACGCATCCGTTATAAAGTGCGTAGCGGTGATTATTTAGGTAAAATAGCAAATAAGTTTGGCGTAAGAGTTAGTGATATAAAACGTTGGAACGGTATGCGTAACCATCGTTTAAAAATAGGGCAACGCTTAAGTATTTATCCGAAGAAAATTGGCGTTTCTAAAAAAGTTTCTAAAAAAAAATATAAGGTGCCAACTGGTAAGCATGATGTTTATGTAGTACAAAATGGAGACTCATTGTGGACAATCTCTAAAAAATATCCATCAGTTTCTATAGAGCAAATTAAAAAGTGGAACAATATTTGGAGTGTAAAAAGTCTAAAACCAGGAATGAAACTTAAAATTTTTAAGAGCTAA
>KPHGJK_01550 hypothetical protein
TTGATACCTAAAACAGTTGTAGAAACAATTGTTGATTCAACTTTGGTTGCCATAGATTCTATCAAAATAAAACAGGCAGAAGAATTATATTCTGATGCAGATTTAAAAATTATTGATAGTTTATTGATTGAAGAAAAGTTTAATTCATCATTATTTGATAGTATTCAATATGTGATTAACGATAAAGATATTATAGGTAATACAACTACCATTCTTTCTTCAGATTTATTAAAAAAACGGCTAACAGATTTAGATTTAAAAACACCATTTCACTTGGCCTATAATCCGTCATTAGAAAAGGTAATTAATAGTTATTTAAAATATCGTAAAAAATATTATCCGGCATTAATGGCAAAGGCGCAATATTACTTTCCGATGTTTGAGCAGTACTTAGATCAGTTTGATGTTCCGTTAGAAATGAAATACTTAGCGATTGTAGAATCTGCTTTACGTCCCGCAGCTCGCTCTAGAGTGGGCGCAACAGGTTTATGGCAATTTATGTATGGTACAGGAGTTCAGTTTGATTTAAAGGTAAATTCGTATGTTGATGAGCGCCAAGACCCTGTAAAAGCAACAATTGCAGCGTGTAAATATTTAAGTCAATTATATAGAATTTTTGGTGATTGGGATTTGGCTTTGGCAGCTTATAATTCGGGCCTGGAAATGTTTCAAAAGCTATAA
>KPHGJK_01555 Exodeoxyribonuclease III
ATGAAAATAATCTCATACAACGTAAACGGAATTCGTGCCGCATTAAAAAAAGGATTCATCGATTGGTTGCAGGCTGCAAATCCAGATGTAATTTGTATTCAAGAAACCAAAGCACATAAGGAACAGTTAGATGTAACGGAGTTCGAAAATGCTGGTTATCCTTATCATTATTGGTTTTCAGCACAAAAAAAAGGCTACTCATCAGTAGCTGTTTTTTGTAAAGAAAAACCAAATCATATTGAATACGGAACGGGAATTGAGTCGATGGATTTTGAAGGGAGAAATTTACGTGTAGATTTTGATAATGTTTCGGTAATGAGTATGTATTTACCTTCAGGAACTAATGCTGCAAGATTGGATTATAAGTTCAATTATATGGATGAAATTTTAGCGTATGCCGCTGATTTGAGAAAAACGATTCCGAATTTAGTGATTTGCGGTGATTATAACATATGTCACGAAGCTATTGATATTCACAATCCTAAAATGAAAGGAGTTTCAGGTTTTTTACCCGAAGAACGAGAGTGGTTAACTAAATTTATAGACAGCGGATTTACAGATAGTTTTCGTTATTTAAATCTAGAAAGACAAGAGTATTCTTGGTGGAGTTATCGCGCAAATTCTAGAGCCAATAACAAAGGTTGGCGTTTAGATTATGCGATGGTTTCAGAGCCGTTAAAAGAAAAAATTTCAAGAGCCTATATTTTACCCGAAGCAAAACATTCGGATCATTGTCCGATTGTGGTTGAATTAGATATTTAA
>KPHGJK_01560 hypothetical protein
ATGATACAATTAATAAAGAAAATTCACAGAATTATTTATCCTCTTTTAGCAATCTTTTTTTTACTGATTTTAGATAAAGTATTTCATGTAGAGCCAAGTTGGCTTCGAATGGCGTTAGCAATTGCTTTAGGATATTTTTTATCACCAAGAAAAAAAATAATTCAAACGCAAACAGGAGAAAAGAAACAGCTAACGTGGATTTTTCTTAAAAAACCAATATTTTTAGATTAA
>KPHGJK_01565 hypothetical protein
ATGAAGTTTTTAGCTAAAAACAGCTTTATTGTAGTTTTTCTAGTAGTACTTCTTGTAAGTGCAATTCTAGATAAAGTATTTAATATTGAAAGTTTAGGAATCAGAATAGCTGTTTCTGCTTTTTTTGCAGTACTGGTTTCTCCTAGGAAAAAGAAAATACAAACTGAGTCTGGAGAGAAAACTCAAATTACTTGGTTTTTTCTAAAAAAGCCTATTATTTTAGATTAA
>KPHGJK_01570 Succinyl-CoA:3-ketoacid-CoA transferase
ATGGCATTAAGTAAACAACAAATAGCACAAAGAATAGCGAAAGAATTACAAGATAAATGGTACGTTAATTTAGGTATCGGAATTCCGACTTTAGTAGCAAATTATATACCTGAAGGAATAGAAGTGGAGTTTCAATCAGAAAACGGATTGTTAGGTATGGGACCTTTTCCTGTTGAAGGAACTGAAGATGCCGATTTAATAAATGCAGGTAAACAAACCGTTACTGTTTTAGATGGTGGTTCTATTTTCGACTCAGCAACTAGCTTTTCTATGATTCGTGGTAAACACGTTCAATTAACCGTTTTAGGGGCGATGGAAGTTGCTCAGAACGGTGATATCGCTAACTGGAAAATTCCAGGAAAAATGGTAAAAGGAATGGGTGGCGCGATGGATTTAGTTGCGTCAGCAGAAAATATTATTGTTGCTATGATGCATACCAACAAACGTGGCGAATCTAAAATATTAAAAGAATGTTCTTTGCCTTTAACAGGTGTTGGTTGCGTTACCAAAGTGGTTACCAATTTAGCGGTATTAGAAGTTAAAGAAGGTGCTTTTCATTTACTAGAAAGAGCTCCAGGTGTGTCGGTTGAAGAAATTCAAGAAGCTACCGCAGGAACTTTAATTGTAAACGGAGAAATTCCTGAAATGAATATTTAG
>KPHGJK_01575 Acetoacetyl-CoA transferase, alpha subunit
ATGATAAATAAAAAAGTAAATAACGTACAAGAAGCTGTTGCAGGTGTAAAAGACTCTATGACTTTTATGTTAGGAGGTTTCGGTTTATGCGGAATACCAGAAAATGCAATTGCTGAGTTGGTAAAATTAAATATAAGAAATGTTACCTGTATTTCTAACAATGCAGGAGTAGATGATTTTGGACTAGGTTTGTTACTTCAAAATAAACAAATTAAAAAAATGATTTCTTCTTATGTAGGAGAAAATGATGAGTTTGAACGTCAAATGTTATCTGGTGAGTTGGAAGTAGAATTAACACCACAAGGAACTTTAGCTGAAAAATGTAGAGCTGCACAAGCAGGTTTTCCAGCGTTTTATACACCAGCAGGCTACGGAACAGAAGTAGCAGAAGGAAAAGAAACTCGTGAGTTTGATGGAAAAATGTATGTATTAGAGCCTGCGTTTAAAGCAGATTATGCCTTTGTAAAAGCATGGAAAGGAGATACAGCAGGGAATTTAATTTTTAAAGGAACAGCGCGTAATTTTAATCCGAATATGTGTGGTGCAGCAACGATTACAGTTGCAGAAGTAGAAGAGCTAGTGCCAGCAGGAACCTTAGATTCTAATCAAATACATATTCCAGGGATATTTGTGCAACGTATTTTTCAAGGAGAAAAATATGAAAAGAGAATTGAGCAACGAACTGTAACTCCTAAAGCGTAA
>KPHGJK_01580 Penicillin-insensitive transglycosylase
ATGAAAGAAAAAACAATAACTAACTTTAGTAAATATATCAAATGGTTTTGGGGTGTCATATTAGGAGGTTTCCTTTTACTGGGATTACTATTTTTACTAGCTTCTTGGGGCGTTTTTGGTGAACTTCCGACTTTTGAAGAGTTAGAAAATCCTAAAGAAGATTTAGCAACAGAAGTTATCTCTTCTGACGGAAAAACATTAGGAAAATATTACATAAAAGCAAATAGAACTCCAATTCAATATAAAGATTTACCTAAAAATTTAATAAAAGCATTAGTTGCTACAGAAGATGAACGTTTTTACGAACATTCTGGTATAGACTTTAGAGGTTTGGCGAGAGCAGTTTCAAAACTAGGAACTGAAGGAGGAGCAAGTACAATTACACAACAGTTAGCCAAAAACCTTTTTAATAAAGGGGGGGCAAGTAATAAAATTAAAAGACTTACTCAAAAGTTAAAAGAATGGGTATTGGCAGTAAAATTAGAGCGTCAATACACCAAAGAAGAAATAGCAACGATGTATTTAAATACTCAGGGATTTCTTTTTAGTGCAACTGGTATTCGTTCTGCGGCACGTATTTATTTTGGTAAAGAACCTATGGAGTTAGATTTACAAGAGTCTGCTATTTTAGTAGCGATGTTAAAAAACCCACGACAGTTTAATCCTCATAGAAAAATATCAAGAAATAAATCGTTACAACGCAGAAACGTGGTGTTTGCTCAAATGGCAAAAAATGATGTTATTACAGAGAAAGAAAAAGACTCATTACAAAAATTGCCTTTAAAAATAAATTTCACACCAGAAAGTCATAGTGATGGATTAGCAACTTATTTTAGAGAAAACTTAAAGCAACGTTTAAAAAAATGGGCTAAAGAAAATCCGAAGGACAATGGAGAGTTTTATAATATTTATAAAGACGGATTAAAAATACATGTTACGATTGATTCTCGTATGCAGCGATATGCAGAAGAAGCGAGTAGAGAACATATGGCAAACTTGCAATCTTTTTTCTTTAAAGAACAAAAAAGAAATAAAAATGCCCCTTTTTATGATTTAGATAAATCACAGGTTTTAAATATTTTAAAACGTGGTAAAAGAAGTTCAACGCGTTATAAACGTTTAAAAGCAGCAGGTAAATCAGAAAAAGAAATAGAAAAGTCTTTTAATACAGATGTTGATATGCGTGTGTTTTCTTGGAAAGGAGAACGTGATACGGTAATGACACCATATGATTCTATTCGTTACTATAAACATTTCTTACGTTCAGGTTTAGTATCTATAGAGCCACAAACGGGTCATATTAAAGCTTGGGTAGGAGGTATTAATCACAAATATTTTAAGTACGATGCTGTAGAGCAACAAAAAAGGCAAGTAGGTTCTACTTTTAAACCTTTTGTATACGCAACAGCAATCAACCAGTTAAAAATGTCGCCTTGTGACAAGTTACCGAATGTTTTATATACGATTCCGAAAGAAAAATATGGTATGCCAGAAGATTGGACGCCTAAAAACTCAGATAATAAATACGGAGGAGAGTTAACATTAAAAAAAGCATTAGCAAATTCAGTTAATGTGGTGTCAGCTCAATTAATTGATAGAGTTTCTCCAATAAACGTAGCACGTTTAGCGGAGTCAGCAGGAATAAAATCTAAAATTGAAGCAAATCCGTCAATTGCTTTAGGTGCGGTAGAATTATCGTTGATAGAAATGGTAAGTGCGTATTCAACTTTTGCAAACAAAGGATTACGTGTAAGTCCGATGATGATCACTCGTATAGAAGATAAAAACGGAACAGTTTTACAGGAGTTTGTACCAGAAACAAAAGAAGTTTTAAGTGAAGAATCGGCATATGTTGTGTTAGATTTAATGAAAGGGGTAACAACAGGTGGATCAGGTATTCGTTTACGTTTACTGGGTAAATACCCAGATTATATTACTGGACATCCTTATAAATTTACAAATCCAATTGCCGGAAAAACAGGAACAACTCAAAATCAGTCTGACGGTTGGTTTATGGGAATTGTACCTAATTTAGCAACTGGTGTTTGGACAGGTGGTGAAGACAGAGCAACGCATTTCGCTGGAATTGGTAAAGGACAAGGAGCAGCAATGTCGTTACCAACATGGGCGTTATTTATGCAAAAATGTTATGCTGATAAAACATTAAATATTAGTCAAACAGATTTTGAAAAACCTTCGCAAAAACTTTCAATAGAAATTAATTGTGCCAAGGTAAAAGAAGGTGAAGAGACAGAAGGAGATAACCCTTCAGAAGAAGAAACGGATTTTTAA
>KPHGJK_01585 Gliding motility lipoprotein GldH
ATGAAAAAGAATAGTATATATATCCTCTTTTTAACTGTTTTTATAATTACGTCGTGTGATGCTAAAAGAGTTTTTGACGAGTATATTACGTTACCAAAAAACTCTTGGAATAAGAGTAATACGGTTGCGTTTACTTTTCCTGTAAAAGATTCTATAAACAAGAGAAATCTTTTTATAAATCTTAGAAATAATAAGGATTACGAGTATAGTAATTTGTTTTTAATAGCTCAAATAAATTTCCCTGACGGACAAGTAATTATTGATACTTTAGAGTATGATATGACTGATGTTACAGGTGAATTTTTAGGAAAAGGACTTTCAAGTATTAAAGAAAATAAACTTTTTTATAAAGAAAACATCATATTTCCAAGAACAGGAGAATATACATTTAAAATTAACCAAGCCATGAGAAAAAATGGTGAAATTGCAGGAATTGAAGAGCTTAAAGGAATTTCTGAAGTGGGATTTAGAATTGAAAAATTACAATAA
>KPHGJK_01590 PSP1 C-terminal domain-containing protein
ATGAGTTGTAACAGTTGTTCAACCAGCAAAGACGGCGTACCTAATGGATGCAAAAGCAATGGGAATTGTGCGTCAGGTACCTGCGGAAGTGGAAATAAATTGGCCGTTTTTGATTGGCTATCGAATATGACTTTGCCTACAGGTGAAGCTCCATTTAATATTTTTGAAGTTCGATTTAAAAACGGACGAAAGCATTTTTATAAAAACACCGAAAAATTAACCGTTTCTATGGGTGATGTGGTGGCGGTTGAAGGTTCATCTGGTCACGATATTGGTATTGTTGCTTTAGCGGGAGAGCTTGTAAAAGTTCAAATGAAAAAACGAAAAGTAGCAGTAGATAGTGAAGAAGTAAATAAAATTTATCGAAAAGCGACACAAAAAGACATCGATATTTGGCATGCCGCCAGAGATAGAGAGCAAGAAACACAACGAAAAGGAAGAGAAATTATTAGTCGTTTAGGATTAAAAATGAAACTTTCGGATGTTGAGTATCAAGGAGACGGAACCAAAGCTACTTTTTATTATACAGCTGATGAACGTGTAGATTTTCGCCAGTTAATTAGAGATTTAGCAGGAACTTTTTCTATTCGTGTAGAAATGAAACAAGTTGGTATGCGTCAAGAAGCAGCTCGTTTAGGAGGTGTTGGTTCGTGTGGTAGAGAGCTTTGTTGCTCTACTTGGCTAACCGATTTTAGAAAAGTAAATACCGCAGCGGCACGTTATCAACAATTATCACTAAACCCTTTAAAGTTAGCAGGGCAATGTGGTAAACTAAAATGTTGTTTAAACTTTGAGTTAGATACTTACTTAGATGCTTTACAGAGTTTTCCGAAGCAAGATAAAATACTAAAAACAGAAAAAGGAGATGCCGTTTTTGTAAAGATGGATATCTTTAAAAAAATACTTTGGTATACATATAAACACGAAAGTTTTAAATGGTTTCAATTATCATTAGATCAAGTTCAAGAAATTATTGAATTGAATAAAAATAATGAACTGGCTTTACCGTTAGATGAGTATGAGTTAGAAATAGTTACAGAAGCTGTTGTTGATTTTGAAAATGTTGTAGGACAAGATAGTTTAACTCGTTTTGATGCACCAAAAAAATCTCGTGGTAATAATAAAAAACGCCCACAAAGAAAACCAGCAAACAAAAATAGAGGTGTTGTATCTACTGAAACAAAACCAAAAAGAAGGCCTCAAAGAAATCCTGTAAATAAAAGTAGTGGTGTTCAATCTGCTGATGAAAAATCTAATAAAAATCCTCAAAGAAAACCAGTACGTAAAGTGGTAAATAAGGATGCTGATAAAAAAACGGTAGCTACTAGGAAACCAAAACCAAGAAATGCTCCTAGAGTAAACAACCCGAAATCAGAAAGTGAAAAGAGCGATACAAACGTTCAATCTCAAAATAAAAAACCGAACAATCAGAAGAGAAGAAATAACAATCAGAGAAGAAAAAAGCCTAATGAGGCTAAAAATAACGAAAAAAAGAATGAAAAAGAATAG
>KPHGJK_01595 Glutamine--tRNA ligase
ATGTCAGAAGAAAAAAAATCATTGAATTTTTTAGAACAAATTATTGAAGAGGATATTGCAAACGGATTACCAAAAGAAAACTTACGTTTTCGTTTTCCGCCAGAACCTAACGGATATTTACATATCGGTCACACAAAAGCTATCGGAATTAGCTTTGGTTTGGGTGAAAAATACAATGCGCCAGTAAACTTACGTTTTGATGATACAAACCCTGCTAAAGAAGAGCAAGAGTATGTAGATGCCATTAAAGAAGATGTTACTTGGTTAGGGTATAAATGGGCAAATGAATTGTATTCATCTGATTACTTTCAGCAATTATACGACTGGGCTGTTTTATTAATAAAAGACGGTAAAGCGTATATCGATAGTCAATCTTCTGAAGAAATGCGTGCTCAAAAAGGAACACCAACAAAGGTTGGAACAAATAGTCCTTTTAGAAGTAGATCTGTTGAAGAAAACTTAGATTTATTCAGCAGAATGAAAGCTGGTGAGTTTGATGAAGGAACGCATGTTTTAAGAGCTAAAATAGATATGGAATCGCCAAACATGTTATTACGTGATCCATTAATGTATCGTATTTTAAAGAAAACACACCACCGAACAGGAAACGACTGGGTTATTTACCCAATGTATGATTGGACGCATGGTGAGAGTGATTATTTAGAGCAAATTTCACACTCTTTATGTTCTTTAGAATTTAAACCTCATAGAGAATTATACAACTGGTTTCGCGATAACGTGTACGAATACAGTAAAGCTGAATTTCCAAATCCGCCAAAGCAACGCGAGTTTTCTCGTTTAAACTTAAGCTATACTATTATGAGTAAGCGTAAGTTGTTAACTTTGGTAGAAAAAGGAATCGTAAACGGATGGGATGATCCAAGAATGCCAACAATTTCTGGATTAAGAAGACGTGGTTATACACCAGCATCAATCCGTAATTTTATAGAAACGGTTGGAGTATCAAAAAGAGAAAACATTATTGATGTTTCGTTGTTAGAATTTAAAATCCGTGAAGATTTAAACAAAACAGCAAACAGAGTTATGGGAGTTTTAGATCCTGTAAAAGTAATTATTGATAATTATCCTGAAGATAAAGAAGAGATTTTAATTGCAGAAAACAATCCTGAGGATGAAAATTCTGGCACTAGAATTATTCCTTTTGCAAGAGAAATTTATATCGAAAGAGAAGATTTTAGAGAAGAAGCAAACAAGAAGTTCTTTAGATTAAAATTAGGAAAAGAAGTTCGTCTTAAAAATGCTTATTTTATTACTGCAACAAGTTGTGAAAAAGATGAAAACGGAGAAATTACGGTAATTCACTGTACATATGACCCGAAAACAAAATCGGGAAGTGACACAGAAGAAAGCAAGCGAAAAGTAAAAGGAACCTTACATTGGGTATCTGTAAAACACGCTGTAAAAGCTGAGGTAAGAGCATACGATCGTTTGTTTTTAGATGAAGCTCCAGATAACCATAAAGACAAAGATTTTATGGAATTTGTGAATCCTAATTCATTAGAAAAAATTACTGCTTTTGTAGAGCCAAGTTTACAAACAGCAAAAATTGGTCAACAATTTCAGTTTCAACGTTTAGGATATTTTAATGTAGATGATGACTCTACTGACGAAAACTTAGTGTTTAATAAAACAGTTGGTTTACGAGATAACTGGGCAAAAAAGAACTAA
>KPHGJK_01600 Peptidase-M1 domain-containing protein
ATGAAAAAAATAATATTAGGGCTTTCATTATTATCGATAGTTTCTTGTGCTGCTACTAGTACAACAAACAACAATAGTGTAGCGAAAGTACCAGTAAAAAAATCAACAAGTCAAAATTATTGGCAACAACATGTTGATTATAAAATGGATATTGATATGGATGTAAAGACATTTCAATATAAAGGAACGCAAAAATTGGTGTACACAAACAACTCACCAGATGTTTTAAATAAAGTGTTTTATCACTTGTATTTTAATGCCTTTCAACCAAATTCTCAAATGGATGTTCGTTCGAGAAACATTAAAGATCCGAGTAGTAAAATTGCAGATAAAATTGTAAAATTATCTCCGTCTGAAATAGGATATATCAAAGTAAACTCATTAAAACAAAACGGAGCAGTTGTTAAGCACGAAACTGTTGGTACAATTTTAGAAGTTACTTTAAACAAAGCAATTCAACCAGGAGAAAGTGTAACTTTTGATATGATTTTTGATGCACAGGTGCCAAATCAAATTCGTCGTTCTGGGCGTAATAATGCAGAGGGAGTTGCTTTGTCTATGGCACAGTGGTATCCTAAAATGGCCGAATATGATTTTGAAGGATGGCATACGCCTCCTTATTTAGGTCGTGAGTATCATGGTGTTTGGGGTAATTTTGATGTTACTTTACATATTGATAAAAACTACGTAGTTGGTGGTACAGGATATTTACAAAATGCACAAGAAGTTGGGCATGGTTATGAAAACAAAAAGAAAGCTTTAAATATTCCGTCAGGAGAAAAGTTAACTTGGAATTTTACAGCGCCAAACGTACACGATTTTACTTGGGCTGCAGATCCAGAATATAAACACGATATGTTAACGATGGATAACGGTATCGATTTACATTTCTTATACAAGAAAACATTAGACGCTAAATATTTAGAAAGCTGGAAAAAATTACAGCCTAAAACTGCTGAATTAATGACTTACTTTAGTGAAAACATAGGGCAATATCCATACAAACAATATTCAGTTATTCAAGGTGGTGATGGCGGAATGGAGTACGCTATGAGTACTTTAATTACAGGGAAACGTAGTTGGGGAAGTTTATTTGGTGTAACAGCTCACGAAATGGCACATACTTGGTTTCAGTTTTTATTAGCTACAAACGAAAGCAAACACCCATGGATGGATGAAGGTTTTACAACTTATATTTCTAACAAAGCAGGAAATGAAATTTTAGGTAAAAAAGCTGGAAATCCACATACAGGATCGTATAGAGGTTATAATTATGTAGTAAAAAATAATATAGAAGAGCCATTAACTACACATGCAGATAGGTATCATACAAATACTGCATACGGAATTGCAAGTTATTCTAAAGGAAATATCTTCTTGTCTCAATTAGAATATATTATTGGAGAAGAAAATGTTGCAAAAACATTAAAAAAATATTTTAACGATTTTTCTTTCAAGCACCCAACACCAAATGATATTAAACGAACTGCTGAAAAAGTTTCAGGAATTCATTTAGATTGGTATTTAAACGAATGGACACAAACCATACATACGATTGATTATGGTGTAAAAGCTGTTTCAGGTAAAGAAGTTACTTTAGAGAGAATTGGTCAAATGCCAATGCCTATAGATGTTGAGGTTACTTATGTTGATGGAAGCAAAGAAGCGTTTAATATTCCTTTACGTATGATGCGTGGTGAAAAACCAACCAAGGCAACTAAAATTGCAGATTGGACGTTTGCACACCCAACATATACATTTACAACTTCAAAAGAAGTAAAATCTGTAGAAATTGATCCGTCAAAATTAATGGCAGACATCAATCAAGAAAATAACACGTTCGGAAAATAA
>KPHGJK_01605 hypothetical protein
ATGCAGTTAGAGTTTGATAAGCAAAAAGAACAATTAAAAATTAAAGATGAGGTACCATCTCATTCGAAATTAGTAATCGTATTAATGTTAGTTAATGCACTTAATATGGGAGTTCAATTGTTTTCGATGCGTTATTATAAAAATGAATTTCTTTTTGTTTTGATGCTTATATTGGCAATAGTATCAGTAGTTGCAGTATTTTTTTATCTCTTTAAAAGATCTTGGAAAACTAATTACAATCTTTCAGAAATTGAAGGGCTAGAGGTTAAGAAAGTTTTAGGAAGAGAACGTGTATTTTTAAAATTACACAACGGAAAAAAACGAAGCTTTACGATACTAAAAAATGAAAACGAATTAAATAACTTAAAAAACACCCTAACCACAATAGGAATTAAATCAATTTAA
>KPHGJK_01610 Secreted subtilase family protein, peptidase S8
ATGAGAATTTTAAAACCCGTATTTTACTCAGCAATTGCAATTACCTCTTTAGTAGGTTGTTCATCAGTAAGTAAACAGGTAGTGCCAACAGGTAGTAACACAATAGTTACTATGTCAGCAAAAAAAGCTGAATTAACAGCGTATGAAAAAGATAACTGGCATCATTTAGATTTAGCAACCGATTCTATTCCAGGAATGAGTGTTGATAAAGCATACGAATTCTTAAAAGGAAAAAAAGGTATTGAAGTTGTTGTTGGAGTTGTAGATTCTGGTACAGATTTAAAGCATGAAGATTTAGTAGATGTTGCTTGGGTAAACACCAAAGAAATTGCAGGAAACGGAATTGACGATGATAAAAATGGATATGTTGATGATATCAACGGATGGAACTTTTTAGGAAAATCATACAAAGAACATTTAGAATACGAACGTATTTTAATGAATCCATCAATTGCTGATGCAGAAACTTTAAAAGCAGTAAAGGCTTTACAAGAAACAAAAGTTAAAGCAGCAAAAACAAATGAAGCGCGTTACGGACAAATGTTAGCTGGAGTAACAATGGCTGATGATGCTTTTGCAAAACACTTCGGAAAAGCAGATTATACCAAAGAAGAAGTTTTAGCAATTAAAACAACAGATGTAGGTTTAAACCAAGCAATAGCCGGAGCAAAACAAATGTATGGTTTTGGTTTAAGTTCTTTAACAGAAGCAAAAGAACAATTAAGTAAATTAGTTAAAACAGCTTCAGACGCAGTTAGTGGTGCTAATTTAAAAACAGATTATCGTACAGTTGTAGGTGATAATGCATACGATATTAACGATAAACCAGGTTATGGTGATGCAAATACAGGGCATTCTGAAGAAGGAGAAATTCATGGTACTCACGTAACAGGTATTATTGGTGCAACACGTAACAATGATAAAGGTATGAACGGTGTTGCTACTAATGTAAAAATGATGGCTGTACGTTCGGTATCAGACGGAGATGAGTATGATAAAGATGTTGCTTTAGGTATTCGTTATGCGGTTGATAATGGTGCAAAAGTGATAAACACAAGTTTTGGTAAAGCTTTTTCACCTAATAAAGAATGGGTTTACGATGCAATTAAATATGCAGCTTCTAAAGATGTATTAATTGTAAACGCAGCAGGAAATTCAGGAGAAAACATCGATGTAGACAAAACATTTCCAAACGATGCTCCAGATCAATTAACAGAGGTTTCTGATAATTTCTTAACGATTGGTGCAATGAGTGCTAATTATAATGAAAAATTACCAGCAGGTTTTTCAAACTATGGTAAAGTAAATGTAGATATTTTTGCTCCTGGAGTTCAAATACACTCAACTTTTCCTGATAACAAATATCAAAAAATTAGTGGAACATCAATGGCTTCTCCAGCAACAGCAGGTGTAGCGGCATTAATACGTTCTTACTATCCACAGTTATCTGCAAGCCAGGTAAAGCACATTATTATGAACTCAGGTACAAAGATCGATTTAATGGTTACAAAACCAGGATCTACGTCTAGAGCAAATCCAGCAGGAGATTTAGTTCCTTTTGCAGATTTATCTGTTTCTGGCCGTATTGTAAACGCTTACAATGCAGTTTTAATGGCTGATAGAATGGTAAACGGAAGAAAATAA
>KPHGJK_01615 MBL fold metallo-hydrolase
ATGCGAATTTATCCCATAGAAACAGGTAATTTTAAATTAGACGGTGGCGCTATGTTTGGCGTAGTTCCGAAATCAATTTGGCAAAAAACAAACCCTGCCGACGATAAAAATTTAATATCAATGAGTATGCGTTGTATACTTATTGAAGATGGCGATAGACTTACACTTATTGATACCGGAATAGGAAATAAACAATCAGATAAATTTTTTGGGTATTATTATATGTTTGGTGATTTTTCACTAGATGCATCACTTGCTAAATATGGTTTTCATAGAGATGATATTACAGATGTATTTTTAACGCATTTACATTTTGATCATTGTGGAGGTGTTATTCAATGGAATAAAGATAAAACAGGTTTTATGCCTGCCTTTAAAAATGCAAAAGTGTGGAGTAATGAAGGGCATTGGCAATGGGCAATTGAGCCTAATGCGCGTGAAAAAGCATCATTTTTAAAAGAAAACATACAACCTATAAAAGAAAACGGACAGCTAAACTTCATCAATAAAAATAGCCAAAACCAAGTAGGTTTTGATGTGTTGTTTATGGATGGACATACCGAAAAACAAATGTTACCTAAAATTCAATATCAAGGAAAAACAGTTGTTTTCATGGCCGATTTATTACCAACCGCGGGTCATATTCCTTTGCCTTACATAATGGGTTATGATACACGACCGTTATTAACGTTGCAAGAAAAAGAAATCTTTTTAAAAGAAGCAGCAGACAAAGAGTTTTACTTGTTTTTAGAGCACGATGCTTATAACGAGTTAATAACAGTAAAGCACACCGAAAAAGGAGTGCGATTAAAAGAGAGTTATAATTTTACAGATATATTTAATTAA
>KPHGJK_01620 hypothetical protein
ATGGGACACAAACCTTTTTTAGTACTTTCAGACCATTTAACAAAACAAGGCATTGGTGTTTTACGTTTTGATGATCGTGGACACGGAAAATCTACAGGAGACTTTGGTAATGCAACAACTGAGGATTTTTCGAAAGATGTATTGAGCGCTATTACCTATTTAAAAACAAGAAAGGATATTGATGCGAAAAAAATTGGTTTAATTGGTCATAGTGAAGGTGGTATTATTGCACCTTTAGCGGCTAATAATTCCAAAGATGTTGCTTTTATGGTGTTGCTGGCTTCTACTGGTATTTCTGGTACAGAATTATCAGTAATACAATCTAAAACATTAAGACAGTTTCCTGTTAAAGATGAAGTGGCTTACGAAAAAAACACAAGAAAAGCCATTGCAATTGTAACGTCTAATAAAAGCACATCAGAAATTAAAAAAGAGTTAACGGCTCATTATAATAACTTTATACGACCAATATTAACGTCTTTAAATGTACCGGAAAAAAATATTAATGCATTTATAAAAAATCAATTAAAAACAAGTTTAAAGCCTTGGTCGCGTTACTTTTTACAATACAATCCAGCAGATGAAATTGAGAAATTAAAAATTCCGGTTTTATCCTTAAATGGAAGTAAAGACACACAGGTAAATGCTAAGATAAATCAAGAAGGAATCCGAAAAGCATTAATTAAAGGAGGAAATAAAGCGTATAAAATAGTAGAATTAGAAAATTTGAATCACTTTTTTCAAGAGTGCGAAACTGGGAGAATGAATGAGTATAGAAAAATTGAACAAACCATTTCACCAAAAGTACTAGAGCTTGTTTCAAGTTGGGTTACTGGCATTACTCAGTAA
>KPHGJK_01625 hypothetical protein
ATGAGACTATTTATTGCAATTATATTTTTTATTACGGTAACAATTACAAGTGTGTTTTCGCAAGACGTTTCGGGAACTTGGAACGGAATAGCAAAAAGAGGAACTAAAGAAATCACATTCGTTTTTAACATAACACAAGACAATAACACTTATTCAACCACAATGAGTGTTCCTACATTTAGAGTTTCGGGTATTAAACCTACAAAAACAACTTTTGTAAATGAGAAGTTAATAATTAATGGTTCTAATGTTGGAATGTATTATGAAGGTATTTATAATAAAGAAGCAAAACAATTTGAAGGAACTTATAAAGAAGGGGGAATAGAGATGGCCTTACATTTAAAAAAAGGAGCCATAAAAATTGAAGATTCAAAAAGGCCACAAGAACCTGTTAAACCTTATCCTTATTATGAAGAAGAAGTAGTTTTTAATAATAAAGAAGCTAAGGTATCTTTGGCAGGTACACTAACTTTACCAAATAAAAATGGAAAATTTCCAGTGGTTATTTTAATTAGCGGAAGTAGCTACAGGATAGAGACGAGAGTTTTATGGGACACAAACCTTTTTTAG
>KPHGJK_01630 hypothetical protein
ATGACTATTCAAGAAGCTTCAATTTTTTTAGAAAATTTATCTGTCAAATCTTCCAACAAATCAGAAATTAAAATTTATGAAAAGTTTCTTCATATTTTATCAAAATTAAAAGAAAGAACTTTTTCAGATGAAGAAATAAAATCGATAGAAAATAAACTAGCAAATTTAAAGTTGGCTTCAAATCCGCAGAATAAAAAAAAGTATTTTAAAACTGCGCTTAATACTTTCGAAAACTATTTAAAAGAAACATTTTCATTAACACCTAAAGGATATTACACGAACAGATACATGGGTTTAGGTTTGTCATTTGGACTTTTATTTGGAATTGCTATTTTATCAAATTTAGAACGCTCTTTAGGGATTTCTTTAGGATTAATTGGCGGAATGCTTGTTGGTTCAATTATGGGTAAACAAAAAGATACACAAGTAAAAGCAGCAGGAAATATACTTTAA
>KPHGJK_01635 hypothetical protein
ATGGAAAAATCAATTGAAAATATTTGGAAAGAAGGGTTTCTAAAAAAAGATGCATTAATAGCTCCAAAAATAAATAACCTTTACAATCAAAAATCAATTCATATCATTGATAAATTTAAAAGGATGTTTAAAATAAACTTGATTACAATTGTTGCATTCTCTTTTGTTTTTTTAGTAGTATCTGTATTTGTTGGTATTCCGTGGATGGGAATTATCTTTTTTATAGCATTAAGTGTTTTAGTATTTATAAATAAAAAATTACTAAATGATCTAGAAAAAATAGAAAAAGGTGTTAGTAGTTATCAATATTTAAAAACATTTAATGATTGGATTAAAAAGCAAATTTCTATAAACGTAAAAATCTCTAAATTTTTATATCCAATAATTTTTATATCATTTATCATAGGATTTTGGTTTAAAGAAGCTGAAGGAATGCCTTTAGGTGAGCGGTTGGTAATTGAAATTTTATATGGTTTTCCAGATGTTTATCTTGTGTTCGGAATACCTTTATTAGGAATCGTAATTGTAATTATTATTTTAATTCTGCTAGCTACCTTTGGAGGTAGAATTTATAAGTGGGATTTAAATCTGGTGTACGGAAGAGTGTTTAAAAAACTAGAACAATTATTAGCAGATATGGAACATTTAAATAGTTAA
>KPHGJK_01640 RNA polymerase sigma-70 factor (ECF subfamily)
TTGAGCAGCGATTTTTATAACATATCAATTTTACCATATACTGGCATTATTATTAAATTGTGTAGGGCTTACACGAATTCGCAAGAAGATTTTGAAGATTATTATCAAGAAGTTTGCTTACAAATTTGGCGTAGCAAAGATAATTTTAACGAACAATCACTGTGGAGTACTTGGGTATATCGAATTTCATTAAATGTTTGTTTAACATTATTGAAGAAAGACAAAAAGAAAGGACATCAGTTTACTTCAGATGCACTTCCGAATGAATTAACGGAAGATAATTTTGCTTTTTCTGATGAAAATCTAAATGAATTATACCGTGCAATACGACAATTATCTGAAATAGATAGAGGGGTTATCTTGTTGTATTTAGAAGAAAAATCATATAAAGAAATTGCCGAAATTATGGGAACAACAACCAATAATATTGGTGTTAGAATTAAAAGAATAAAAGAACGCTTAAAAAAGATATTAGATGGAAAAATCAATTGA
>KPHGJK_01645 Cyclic nucleotide-binding domain-containing protein
ATGCACACTACATCCTTCTTAAATTACATCAATAAATATATCGATTTAACTTCGGATGAAGAAGCTTTGTTACTTTCTAAAATAGTTCGCAGAAAATATCTTAAAGATCAATATATTGTACAACAAGGTGATATTTGTAAAACGGAATGTTTTATTTTGTCTGGATGTACCAAAACTTTTTATGTTGATGATGAAGGGCAAGAACATATTGTAATGTTTGCTATTGAAGATTGGTGGACATCAGACATGGGTAGTTTTATAACCCAAACCCCTGCCGATTACAATATACAATGTATTGAAAATACCGAACTTTTTCAGATTTCTTATGATATTATTGAAGAGCTTTATATAGAAATTCCAAAATTAGAACGTTTTTTTAGAAAAATTATTGAACGCGCCTTAGTCGCTTCACAAAAACGTATTGTTAGTAATTTTAGTCTTACCGCAAAAGAAAGATATTTGCTCTTTAAAGAAACATATCCGAAGATAGAACAACGCGTTCCGCAATATATGATTGCTTCTTATTTAGGAATCACCAAAGAATTTTTAAGCAAAATTAAAAGTCAACTTATTCAAAATCAATAA
>KPHGJK_01650 SnoaL-like domain-containing protein
ATGAATACATTATTAGAAAAAATTAGCACAATTAACGATATGATTTTACAAGGAAAAGCCTTAAAAGCTTTTGATGAGTTTTATCATAACGATGTTGTAATGCAAGAAAACGACACCCCTATTGTTAAAGGAAAAGCTGCTAACAGACAACGCGAAGAAGAATTTTTTGCTGCAATTACCGATTTTAGAGGTGCGCAACCTTTAAAAGTAACCATAGGCGAAAACACCACCATGGTTGAATGGCATTTTGATTATACTCATAAAGATTGGGGAATTAGAAACTACACCCAAGTTGCCGTACAAAACTGGAGGGACGGAAAAATAATTAAAGAAAAATTTTATTACGGAGCTTAA
>KPHGJK_01655 Lipid-binding protein
ATGAATAAATCAATAAAAAACATCGCAACTATTGCCTTTATGGCTCTTTTAACTTTTTCTTTTACAACTATAAAAAAAGAAAGAAAGGAAATTAACGTTAATAAAAGTAATGTAATCTGGAAAGGCTATAAAGTTACTGGATCTCACCAAGGAACTATTGCAATAAAATCGGGTCATTTAAACTTTAATGACAATAAATTAACTGGAGGAGCATTTGTTATTAATATGTTATCTATTAATAATACCGACTTAGACGGAGAATACAAAGGTAAACTGGAAGGACATTTAAAATCAGATGATTTTTTTGGCGTAAAAAAATTTCCAACAGCAACTTTAAAATTTAAAAAAGTAAAAAGTATTGGAAAAAATGCTTACAAAGTTACTGGAGATCTTACTATTAAAGGAAAAACAAACTCTGTTAAATTTACACTTTCTGTTTATGGAAATAAAGCTAGTGTATCTTTAAAAATTGATCGCTCAAAATTTAATGTGAAATACGGTTCTACAAGTTTTTTCGATAATTTAAAAGACAAAGCTATTTACGATGAATTTGATTTAGTTGCAGATTTAGAATTTTAA
>KPHGJK_01660 Isonitrile hydratase
ATGAAACAATTCGGAATACTCATATTACTTTGCAGTATCGTTTTAAGTAGCTGTAACCTAAATAAAAAAACAGCTATTGTTAATTCGAACACAACTGAAGTACATGTTGATACTTTAACAAAACACTTAAAACCATTTAAATCTGAATTACCTACCATTGGTCTTTTAATTTATAGCGGTGTGTTACAAACAGAAATAACAGCTCCTTCAGATGTTTTTGCAAAACATAGTCAAAACGGCAAACAACTTTTTAATGTAATTACAATTGCACAAACTAAAAATGCCATTACCACAGAAGAAGGTTTAAGAATTTTACCTGATTATACTTTTAATAACGTGCCAAAATTAACTGCCTTAGTAGTTCCTAGTGGTTACGATATGTACTCACAAGTACGCAATGAAAAACTTGTAAATTTTATAATAGAAAAGAACAAGGAAACAACCTATACGGTAAGTAATTGCGGTGGCGCACAATTAATTGGAAAATCTGGTATTGCAGACGGTAAAAAGATTGTAACTTGGATTGGTGGTGGAACACAATTACAAAAGGATTACCCTAATTTATTGGTACAAGACGATACTAAAATAGCTTATGTTGAAGATGGTAAATTTTTATCATCTAACGGAAACTTAGTTAGTTATATTTCAGCACTAAAATTAGTAGAAAAAATGAGTAGCCCTGAACATAGAAAATATGTAGAATCGTATTTATTTCTTGATAGATTTAAAAACTGGAAAGAGTAA
>KPHGJK_01665 TetR family transcriptional regulator
ATGATAATTCCAATATCTTTATCTTTGTGGAAGTGTTTTACGCTTCCACATTTTTTATATATGCCAAGAGTTAAATTATTTGATGAGAATGAAGTTTTAAACAAAGCAATGAATTTGTTTTGGAAACAAGGGTATGCAGCTACTTCAATTAACGATTTAGTAAATCATTTAGGAATTAATAGAGCCAGTCTCTACAGTACTTTTGGTGATAAAGACACGCTGTTTAAAAAAGCGTTTCAGTATTATAGAAAAACAGGAATTGAAGGTTTAAGGCAATTTTTTAAAAATTTTGAAAATGTAAAAGAAGCATTTTCTAAATTATTTGAAATAGCCATTGATGAGGCAATTTGTGATGCTGATAAAAAAGGTTGTTTTGTAGTAAATACAACAACAGAATTGGTACCTGGAGACCCAAAAATTCTTAAAGTATTAGAAGAAAATAAAAAAGAATTAGAAACAGTGTTTTTTGATTTTTTAAAAAAAGGAAAGGATGCAGGGCAATTAAAATCTAATCAAGATTTAAAAATATTAGCATCTCTATTATTTACTATTTATAGTGGACTTCGAGTAGTTTCGAAAATTAACCCTGATAAAAAAGAACTAATAAGCTCAATGAATTTAGCTTTAAGTTTATTGAATTAA
>KPHGJK_01670 Short-chain dehydrogenase
ATGAGTAATTTAAATGGAAAAGTAGCTGTAGTAACTGGTGGTAATAGTGGTATTGGTTATGCTAGCGCTAAAGAATTAAAGAGCAAAGGAGCTACAGTTATTATTACAGGAAGAAATGCCGAAAAAGTAGCAACTGCAGCGCAAGAATTAGGAGTAAAAGGAATTGTTGCAGATGTAAACGATTTAAACGCTATTGATAGCTTAGTGGCATCAGTAAAAAACGATTTTAATAAAGTAGATGTGCTATTTGTAAATGCAGGTATTTTTGCTCCGGCACCAGTTGGACAAATAACAGAAGAAATGTTTGATCATCAAATAGGAATTAATTTTAAAGGTGCTGTATTTACTACCGAAAAGTTTTTGCCTGTTTTAAATGACGGGGCATCAATTATAAATTTGTCATCAATAAATGCCTATACAGGTATGCCAAATACTGCAATTTATGCAGCGTCAAAAGCAGCTTTAAATTCATATACTCGTACAGCAGCAACAGAATTAGCACCAAGAAAAATTAGAATTAATTCGGTAAATCCAGTGCCAATAGCAACGCCAATTTTTGGAAAAACAGGTATGCCAGAAGAACAATTAAATGGTTTTGCAGAAACTTTACAAAACCGCATACCATTAAAGCGATTTGGTCAACCAGAAGATGTTGCAAAATTAGTATCGTTTTTAGCAAGTGACGATGCATCTTTTATTACAGGAAGTGAATATAATATTGATGGAGGAACGAATGTAAATCCGTTAGTAGGTTAA
>KPHGJK_01675 DNA-binding HxlR family transcriptional regulator
ATGAATCAAAAGCATAGGTCAACTTGTCCAATCAGTTCAGCATTAGATATTATAGGAGATAAATGGTCTCTTTTAATTATTAGAGATATGATGTTTTCAGGTAAGAAAACATATACTGAATTTGTAAATTCAAGTGAGAAAATCTCAACAGATATTTTATCTAATAGATTATCAAAATTGGTAGAGTTAGAATTGATTTCTAAAGGAAAAATGGAAGGTAATAAAAAGACAAACATTTATAGACTTACTCAAAAAGGCAAAGAATTATTACCAATAATTTTAGAAATAGCACAATGGAGCGATAATAATTTGAATGACCATTTAAAAGGTGGTGCAAAATCGTTTGTCAATAAATTTAAATCAAATAAAGAGGTGTTTGTTGAAAATATGTATGCTCTTTTTGATAAACGATAA
>KPHGJK_01680 Flavoprotein monooxygenase acting on aromatic compound
ATGAAAGGTAAACATTCTAAAATAGTGGTTTTAGGAGCTGGAATTGGAGGTTTAACAACCGCAATAGCATTGCGTCAAAAAGGGTTTAAAAACATTAGTATCTATGAACGTAGAGAAAAGGCAACAACAATTGGAGCGGGTTTAGTTTTATGGTCTAATGCGACTAAAATACTTCATAAACTGGAATTATTAACAGAAATTGAAAAAGTTGGAGGAGAATTAGAACAAATGCAAAGGTGGACTAAAAATGAAGAATTTTTAGGAGCGATTAAGGTAAACAATATCAACACCTCTATTGGTTTCAAAAGCTATTCAATTAGCAGAATGGATTTACAAAATATTCTATTAAAAAAGGTAAATGAATTAAACGTTTCCATCTATTACAATCATAACGCTTTAAATATTTCATATCAAGATAATATTTCTTCTATAAGTTTTAAGAATGATATTTCTGTAAATGCTCAAATTATAATTGGGGCTGATGGAAGAATGGATTCAATAGCTCGACAGTATGTAAACGGAAATAATACTCCTATTTATCAAAATTTTGTCAATTGGATTGGTATCGTTGAAAGCGAGAAACCTATTTTTTCAGAAAACAATGTTCTAGATTTTTGGGGATGTGGTGAACGGTTTGGAATTGTTCCTATAAATAAAAACAAAGGATATTGGGCAGGAGGAAAATCACTACCATTAAACTCTTCTATTAAAAATAAGAATAACAAAACAGAACTTAAGAAACTATTCAATTCTTGGTCACCTAAAATCAAAGAAATTATAGAATTTACGGAAGACAAAAACATAAAATATATTGAAGTTTTTGACCATAATCCGATTATGAAATGGCATAAAAATAATGTATGCTTACTTGGAGATGCTGCACATGCATCGCTACCTACTTCTGGACAAGGTGCTTGTCAAGCTATAGAAGATGCTTGGCATTTTGCTTCTTTTTTAGATAAATCAGAAACAATAGAAAAGGCTTTTAATGATTTTCAAACAAGCAGATTTGAAAAAACTGCTACAATTACAATGGCAGGAAGAGATTTAGCTAAATCATTATTCAATGAAGATGAAGAATATTGCGAACAAAGAAATGAAAATGCAAAAGAAACAGATTATGAAATTGCAAGTCAAAATATAGCAAAATTATGGTCTAAAAATTTACCTAAATAA
>KPHGJK_01685 hypothetical protein
ATGGAATCTCATAATATGATATTTGTCCCTTTTTTTTTAATAATAGCAATACTCTTACAAGTAGTAGGTGGATTATCAATTATCACGAGTTTTAAATCTAAAATTGGAGCAATATTGCTAATAATTTTTATACTCCCTGCAACATTTATTTTTCATAACTTTTGGGCTTTACCAACAGATACAAACGTACAGATAGTTACACAACAGGCTGAAATGGTTTCGTTTTTAAAAAACATCACAGTTATTGGTGCCTTATTATTAATATTTAACAACGAAAATAAGTAA
>KPHGJK_01690 YafY family transcriptional regulator
ATGGAAAACGAAATACCAAGACTTTCTCGACTAACCTCAATCTTAATAATTTTTCAATCCAAAAAATTAATAACAATTGCTGAAATAGCTGATAAATTTGAGATTAGCACAAGAACAGTTTATCGTGATATTAAAGCTCTTGAAGAAGCAGGGATTCCAATTATCAAGGAAGAAGGTAAAGGTTATTCTTTAATGGAAGGTTTTAATTTGCCTCCTGTAATGTTTACAACACATGAAGCAAACACGTTAATTACGATTGAAAAAATTATCGAAACAAATACAGATAGTTCACTTATTGAAAACTATCAAAATATTATAACAAAAATTAAAGCGATACTTAAATATGCTGATAAAGAAAAAATTGAACTCCTTTCTAACCGAATAGGAACAACAAAAAAGACAAAAAATCAGATTAAAAGCAACTCGTTATCATTGATACAAACGTCAATCACAGACCAAGTCGTTATTGAAATACAGTATAAATCTATCTATAAAGAACAATTAACTAAAAGAGAAATAGCACCTTTAGGGTTATACTTTTCAAATGATAATTGGATAGTAATCGCTTTTTGTAATTTAAGAAATGAGCTAAGAGAATTTAGATTGGATAGAATATTAAATACATTGCCTCTCAAAAAACATTTTGAAAACAAAAATTTTAGCCTATCCGAATACTTTATTCAAGTTTCTGAAAAAAACACTAAATGCGTGACATAG
>KPHGJK_01695 hypothetical protein
ATGATTAAAAAAGATCGAACAAACGCAAAAGTAATGGAATTTACTTCTTTTAAGAAAAAGGAAAATGTAACAGATGATGAATTAATACAAGCTGTAATTCAGTTCGAAAATTCATTCTTAGCAAATCAAGAGGGAATTTTATTTCATTGTTTAGTTAGAAATTTTAATAACGAATATGCAAATGTATTATTTGCTGATAATATGGATACTATAAACAATCTTTTTAAAGAAGCTGAAAATAATGATTCAACTAAACACTTTTTTAGTTTAATAGAAGATGAATCTGTTAAAATAACCATCCATCAAATAGAAAAAGAAAATTTTAGAGTACCAACACATTTTTCTTGTATAGAACACGGTACATTTTCGCTTAAAGATAATAATGATTATAAAAATTTAATTAACGTATCAAATACTATTGAGAAAGAGTATTTAAACAAATTAGAAAATACAAAAGCGCATTTTATTGGTACTGTTTCTGATAACTTATATTCTGAAATTACTTTTGGAGAAACACTTGGAAAAACAAAAGAAGCCTGTTTTGGTTATATGGAAAATAATTTTTGTAAGCCATTATTAGAAATGGCTGATGAAACATCTATGAAACTTGATTTTTGGTATTTAATAGCATAA
>KPHGJK_01700 cAMP-binding protein
ATGAATGAATTTAAAGAAATATCTAATTTTTTTGAAACAGAATATCCTTTAAATCAAGATGGATTAAGAGAACTACTTCTATTATTTAAAAAAGAAACCGTTACAAAAGGAACTCAAATTTTAAAAACTGATACTGAAGAAAAACAACTACGTTTTTTAAACTCTGGCGTTATAAGAGAGTATTTTGCAACTTCAGAAAAAGAAACGAACATTAATTTTTATACTAAACCACAATTTATTACCGATTTATCTTCATTTAATAACGATTTACAAACCAAAAAAAATCAAGAAACTTTAACCGAAGTAACACTTCTTGTTGTTGATAAAAATCCGTTTAAAGAACTGTTAAAAAAATATGAATGCGGAAAGTCATTTATCGATTTATCTTTTCAAAAATTATTAAAACACAAAGAGCTTTTAGAATATAACAGAATTACTAAAACTGCTGATGAGCTTTATAAAGAATTGTTTATTTACAAGACCGATTGGTTAAATAAAATTCCGCAATATCACATTGCTTCTTACTTAAATATTTCTCCAGAAACCTTAAGTAGAATACGAAAGCGCATTTCTTGA
>KPHGJK_01705 MBL fold metallo-hydrolase
ATGAAAATACATCATGTAAGAAATGCTACACTCGTTATTGAAACTAATGATAAAGTTATTTTAGTAGATCCAATGTTAGGAAAAAAAGGAACAGCTGATCCGCCATTTACATTGTTTAGATTTAAACCATTACGAAACCCGATACTCGATTTACCAAATAACGCGATGGAAATCGTGAACAAAACCACACATTGTTTAATTACACATCTACATCCAGATCATTTAGATAAAGCGGCTGAAGCATTTTTAAAAGAAAGGAGTATTCCAGTAATTTGTAGTGTAAAAGATAAAAAAACACTTGTAAAAAGAGGTTTAAATATAACTCAAACTGTGGCATATTGGAAACAATCCGATTTTCTTGGCGGAACAATTGAAGGTATTCCAGCAAAACACGGTTATGGGTTTGTTGCCAAGCCTATGGGCAACGTTATGGGTTTTTTTATCAATCTTAAAAGTGAAAAATCAATTTATATAAGTGCTGATACTATTTATACCAATGATGTTGATAAAGTATTGAAAACATATAAACCAGATATTAGTGTTGTAGCAAGCGGAACAGCGCAACTAGACATTTTTAAACCGCTTTTAATGACCTTAAAAGATATTACTAAATTTGTTAAAAATGCACCTGGTTTTGTTATTGCTAATCATTTAGAAGCTGTTAACCACTGCCCTACTACTAGAAAACAACTAGAAACAGAATTAACGAAACATCAACTTATTAAAAAAACTTTTATACCAAAAGATGGGGAGGTTATGGAGTTTGAATAA
>KPHGJK_01710 Cyclic nucleotide-binding domain-containing protein
ATGATGGAGCAATTACAAAAATACTTAATACGTTATGCTGAATTTACTGACCATGAAATTAAACTCATTTATAATACTTGCACTAAACAAATCTACCAGAAAAAACAATTTCTAATCGAACAAAATCATATTTGTAAATACAAGTATTTTATCCTAAAAGGGTTGGTGCGACAGTTTAGAGTGGAAGAAAATGGCAATGAAAACATCAGTGCTTTTGGAATTGAAAACTGGTGGATTACCAATTTAGATAGCTTTGTAAATAAAACACCTACAATTAACTCAATTCAAGCGATAGAAGAAACTACAGTACTTCAAATTACAAACACGCAATTAGAAGATTTATATTTAAAAGTTCCTCAATTAGAACGTGTTTTTAGAATCATTACAGAAAACACATTGATTGCGCTTCAACGTAAAGATGAAATTTACATGAAAAAAAGCAGCAAAGAGCGTTACTTTATTTTAGTAGCTCAAATACCCGATTTTGCCCAAAGAGTTCCGCAATATATGATTGCTTCTTATCTGGACATTACACCAGAATACTTGAGTGAAATTAGGAAAAAAGGGAATCAAAATTAA
>KPHGJK_01715 CMD domain-containing protein
ATGGAACGAATAGCTTATAAAGACATCCCAAAAGGAATGTTTGAAAATTTACGAGAAATTGAAAACTTTATTGAAAGTTCAACCTTAGACATGCAATTACTTGAAATTATAAGATTACGAGTAGCACAAAAAAACGGTTGTGCATATTGTGTAGACATGCACTATAAAGAGCTCAAAAAAACAGGTGAAACCGAACTTCGATTATCATCATTATGTGTTTGGGAAGAAACTCCGTATTTTACAGATAAAGAAAGAGCTGTTTTAAAGTTTACTGATGCTTTAACAAAATTGTCACGAGGCATTATTTCTGATGAAATTTATAATCCGTTGTTAAAATTATTTTCAAAAGAAGAAATATGCTACTTAACCTTGGCTATATCTCAAATAAATACATGGACACGTTTAATGAAAGTGTTTCAATTTACACCAGGGAATTATAAGGTGACCGAATAA
>KPHGJK_01720 DNA-binding response regulator
ATGAAAAAGTATAAATGTTTAATTGTTGATGATGAAGAATTAGCGAGAGAGTTAATTACTACGCATTTAAATCAATTACCAGATTTTGAAATTGTGGCTGTTTGTGCATCTGCAATAGAAGCTAGTAGTGTGTTAAAAACAGAATCGGTAGATTTAATGTTTTTAGATATTGAAATGCCTGTTTTAAAAGGTATTGAATTTTTAAAAAACTTGGCCAACAAGCCTAAAGTAATATTTACAACCGCACACAGAGAATACGCTATTGAAAGTTACGAATTAAATGTGGTTGATTATTTATTAAAACCCATTGTTTTTACTCGATTTTTTAAGGCGATAGAAAAATTTCTAGATACACAAACGATAGAGAAACCTGTTAATAAAAAGGAAGAAACTACACACATGTTTGTTCAAAGTAATAAAAAAAATATCAAGGTTTTATTTGAAGATATTTTATATATAGAAAGTATAAAGGATTATATCAGAATACATACGTTAGTATCTAAGTTGGTAATTAAACATGGTATTTCTGCCTTTGAAGAAAAATTAGACAACCGTTTTATAAGAGTGCATCGTTCTTATATTGTAAACTCTCAAAAAATAACTGCGTATACAAAACAAGATGTAGAAATAGATAAAATTGAAATTCCGATAGGTGATTTGTACAAAAAGAAAGCCCTAGAAAGATTAAAACTATAA
>KPHGJK_01725 His-kinase domain-containing protein
ATGAAAAAAATTATATCTACAAGTATTCTACAAAAAACAATCTTTTGGGTTGTTATGTTTATCTACCTGTTAAGCACTTATTGGTTTAAACAACACGACAAGTTATTTGTGGTGCAGTATATTGCGTTTAAAGTATTTTTGCAGTTTTTATTTAGCATTTTTACCTTTTACCTTCTAATTCCGTATTTTTTAAATAAAAAACGAATTGCTTTATTTGTAGTTGGAGCTTTAATGGTTATTTACTTATTACGATTTTTTTATATCGTTGTTATTATCAATTATTTTGAAGTTTATTTTCCTGAAATTTATAAAATGCGACCACCTTTTTTATTGTGGGATCGATTACTTTCTTTCATTTCTTTTATCAATAATATAATGTGGATTGTTTTTCCTTCAATCATATTAATTGCTATAAAATATTATCAAGATCAAAAGGATATTATTGCTTTAAAGGAGCAAAAAAAATCGACCGAGCTTAATTTACTTAAGCATCAATTAAATCCACATTTTTTATTTAATACGTTAAATAATTTATATGCATTGGCATTAAAAAAATCAGATAAAACACCAGAAGTAATTGCCAAACTTTCTGAGATTTTAGATTATATATTGTATCAATGTAAAGATAAATATGTGCCTATTGATAAAGAAATAGATTTGTTAGAAAACTACATCGCTTTAGAAAAGGTTAGGTATGGAAATAGAGTAACAGTTGTTTTTGAAAAAAATAATATTCAAAATGTAAAAATAGCACCATTAATTTTACTGACTTTTGTTGAAAATGCTTTTAAACATGGTATAAGTCAAGAATTAAATAAAGGGACTATTGACTTATATTTATCAGCAACAACAAAAGAAATTGCCTTTAAATTAAAGAATACAAAACCAAAATCATATCAAGGAAGAGAAGATGTTGAAAAGCATTCAATAGGTATGAAAAACACCCAAAAACAATTAAATTTATTGTACCCAAATAGTGGATATTCTTTAAAAATTAATAATCAAGAATTAAGTTATCATTTAGAATTAAAATTAACAGCACATGAAAAAGTATAA
>KPHGJK_01730 hypothetical protein
ATGAAGACCTATACTTTAATACTGCTGTTTGTAGTAGTAAATTTTTGGAATTTAAATGCCCAGAAAAATAAAAAAAATTATTCAGAATTGATTAAAAAAGGGTGGAAACTCTGTTTAGATAAAGATTTTATAGCCTCGGCAAAAATTTATGAAAAAGCATTTAAAATTAATTCAAATGCGCCCTTAAATGACAGATACAACGCAGCATGTATTTATGCTTTAGCTAACAATTTAAATGGTGCCTATAAACATTTATTTATTGCAGTAAATACTTTAAACTGGTACGACATTAATCACTTAAAAAACGATAATGATTTAAAGAATATTAGAGCCGATAAAAGATGGAATGAGTTGATTACTATAATGCAAAAAACTAAACAAAAAATTGAAAAAAATTATGATAAAGAGTTGGTTACAATTTTAGACAAAATTTATTTTGATGATCAAAGCACAAGAAGTCAAATTAGAAGTAAAGAAGAAAAATATGGAAGAGACTCTAAAGAAATGCGTATTTTTTGGAAAGAAATTTTACACAAAGATTCCATCAATCTACTTAAAGTTAGTAAAATACTAGATACACAAGGATGGCCTAACAAAGAAAAAATTGGTGCAAGAGGTACTTTAACAATTTTTCTTGTTATTCAACATGGAAATCAAGAAGTAAAACTTAAGTATTTATCAATGATTCAGGAAGCTTTAAAAAAGAACTGGCTACCCAAAAGACAGTATGCGATGTTTTATGATAGATTGGTTTTAGGGCAAGGAAAAAAACAACTGTATGGAACGCAGTTAGCAATGAGCAAAGAAAATAAAAAACCATATGTTTTACCATTAGACGATGCTAGAAACGTAGATAAAAGAAGAGCTGAAATGGGTTTAAATTCTATGCAAGAAAATTTAAACAGGTGGGACTTAACCTGGGATGTAGAAGCATATTTAAAAATTTTACCAAAACTTGAAGCTAAGGAAAGAGCATTAAATCAAAAAAACAATTAA
>KPHGJK_01735 Putative lumazine-binding
ATGAATTTAAAAAAATTAACAATTTCGTTACTTACACTGTGTATTACCAGTATTACACTAGCCCAAAACACCAATAATTATTTTAGACATTTACGGTACAACCATGTTTCGCCTTATATAAAATTAACTGGAACTTATCCAATTAATGCTATAACTGCCAAAAACACGTCGCATTATATTTTTACATACAATAATGCTAATCAACTTGTTGAAATAACAAACAATCATTATTTTACTGAAAGAAGACACCCTTTGGCTTCAATCGGCGCATACAAAACAATAATTTCATACCTAAATAATACAGAAACTAGATTTTTTTTAGATAAAAACGGTAAAAGAATAACGAACGACCGTCAGGTTTATAAAGAAGTTTTTACTGTTGATAAAAAAGGGAATTATACTAAACTTGAGTTTTTTGATATTAACGACAAACCAATGGAATCTAATTGGCAAATAGCCCGTTACCAATGGTTTAAAAAACATAAAATGGTAGTTGAAAAAAGATTTGGTTTAGATAATAAACCAAGAAATCTTTCTAATTATTTTGAATTTGGTGTTACAGGGATGACCTTTAGAAAAGACGGATCACCAATAGGTAATTATAATTTAAATGAAAATTTAGAAATTGTAAATAATTCTGGTGGTGTTGCTTCGTATCAAGACACCTATGATAAAAACGGCAACCATATAAAGTATACTTATCATGATGAAAATAACAAACTGGTAATGAATCAGTTTGGTCTTTCTATTGGTGTCAAAGAATATGATAAGTTGGGAAATTATATTAAACAAGGTCATTACGATCCTAATATGAAATTTTTACGAGGAAGAGATATTGCTAGTAATCAACACATATCGTTAAGCAAAATAGCTTCAAAAAAAGACAGCTTAGAAATTAAAAGAATTTCTTTGGGTTATTTAATTGCTCTGCAAGAGTTAAAACCTAATTTAATGCAAGAGGTTATGAATGATAGCTTAAATAAAGTAACGGTAGGTTATAGTAGAGAATTAAGAAAAGAAGTAGTTACAGCCATTCCTAAAAAAAGAATGCTTGAAAATGCTGCAAATTGGAATAAATCAAATACTCGTTTTCCTCCTAACCCAAGTAATCAAATTAAAATATTAGATGTTTATCACAGAATAGCAACGGTTAAATTATACTCTGATAATTGGGTAGAGTATTTACACTTAATAAAACTTGATGACAAATGGAGTATTATCAATCTTTTATGGCAACATAAAAACGTTAAAAGATATCCGTTTTAG
>KPHGJK_01740 Transcriptional regulatory protein NatR
ATGGAAAAGTATAAGTGTTTAATTGTTGATGATGAAGAATTGGCAAGAAGATTAATTGCAAGACATTTAGATCAACTATCAAATTTTGAGATAATTGCAAGTTGCGGGTCTGCTTTAGAGGCAAATAGAATTTTAAAGAAAGAATCTATAGATTTATTATTTTTAGATATTGAAATGCCAATCTTAAAAGGAACCGATTTTTTAAAAACCTTAGTAAATAAACCGAAAGTAATATTCACTACAGCTTATAGAGATTATGCTATTGAGAGTTATGAATTAAACGTAGTTGATTATCTATTAAAACCGATTTTATTTGTACGGTTTTATAAAGCTATAGAAAAGTTTTTAGAAACTCAAGTTGTTGTAAACTCAAAAAGTGAGAAAATTTCTAAACAGTCACATATCTTTGTACAGAGTAATAAAAAAAATATTAAAATTTTATTAGAAGATGTATTATATATTGAAAGTTTAAAAGGATATGTGAAAATTCATACTGTAGACACAAATCACTTAATTATTTATAGTCTCGCTGCTTTTTTAGAAAAAATAGATGATAGATTTGTAAGAGTTCATCGTTCTTATATTGTTAATTGCGATAAGGTTACAGCGTATACAAAACAAGATGTTGAAATAGGGAGAGTAGAAATTCCAATAGGAGATTTATATAAAAAAGAAGCCCTAGAAAGATTAAAACTCTAG
>KPHGJK_01745 Histidine kinase
ATGATAAAAAACAATAGCTTATTTAAAGTCTTTAATAATACAATTGTAAAACATGCTCTGTTTTGGGTGTTTGCTCTTGTATATTATCTAAGTGTTTCTTGGCCTTATAAGAAAAATAAAATAATGCTTTTAGAAGCGACTTTGTTTGAGTTGATATTACAAATATTGATAGCCTATTTAGTTATTTATTTCTTTATCCCGAAATTCTTAAATAAGAATAAAAAATATGTATTCTTTACTTTTATAGTTGTATTATCATACATAGCTCATTTTTCTTTTTCTATTTTTATTAGTTTTAGGTGGATAAAAGGTACCGAAGCACTTACGCAAACTGATTTTTTTCACGAAAGAATTATCAGTTTTCCTCAATATTTAAGAAGTATACCAAGTTATGCTTTACCAATGATTATTTTGGTAATTTTTAATTATTATAAAAAGCAAAAAGAAACGGCGAATTTATTAGAGCAGAAAAGAACCTCTGAACTTAAGTTGTTAAAGCAACAATTAAATCCGCATTTTTTATTTAATACCTTAAATAATTTGTACGTTTTGGTCTTAGAAAAATCAGATAAAGCCCCTCAAATTGTAGGGAAATTATCTGAAATTTTAGACTATATTTTATATCAATGTAAAGACAAGTTTGTACCTCTTTATAAAGAGATAGAATTATTAGAAAATTATATTGTTTTAGAAAAGGTTAGGTATGGTAATAGAGTAGAGGTGTCTTTTGAAAAAAAGATTGATAATAATAACGTAAAAATTGCACCTTTAATTTTACTAAATTTTGTTGAGAATGCTTTTAAGCATGGTGTGAGTCAAGAAATAAATAAAGCTTTTATTTCGTTATTCATTTCAACTTCAGATGATGAAATTATTTTTAAATTAAAAAATTCAAAACCTCATATTGAAAGTTCAATAAATGAGAAGAGTAATATTGGAATGAGAAATTCAGAAAAACAATTAGAATTATTATATCCCAAAAAGTATCATTTAAATATTATAAATACTGATATAATGTATACTTTAAAATTAAAAATCAACCATAATGGAAAAGTATAA
>KPHGJK_01750 FGE-sulfatase domain-containing protein
ATGAAGATTCCGTTTTTAAATAAGTTAACGTTAATCCTATTTATATCAATATTCATACAACGGACAACTGTTGCTCAGAATTATACCGCTCCATCTATGATAAATATACCGTCAGGAAATTTTATGATGGGATCAAGTAGAGGGGATAAAACATTAAAACCAGTACATCCTGTCTCAATCGCTCCTTTTCAAATGGGAAAGTACTTGGTTACAGTTGCTGAGTTTAGAAAATTTATAAATGATACTAAATATAAAAGTAATACTATAAAATGCCCTGATTTGATAGATCAAAATTGGTATTCAGATCCTGGAAAAAAAAGTAATGGTACTTGGGAAAAAAATATGCTTAGTTATAGCGATTATCAACCTGTAGCTTGTATTACTTTTCAAGATATAAATGCATACATACTATGGTTAAATAAAAAGACAGGACGAAACTATCGTTTACCTACAGAAGAAGAATGGGAATATTCTGCAAAAGCAAATACCACAAGTACCTACTTTTGGGGAAATGATGAATCTAAAGCTAATTTATATGCCAACTTCGCAGATAAATCTAGTGAATATTTTGCTTCTAAAGAATTCGGAGCCAGTTATGTTGGTTTTATAGGTGCTACAAATAAAAATGACGGAGAACCATATGGAGCTATTGTAGGTATGTATAGCCCCAATCCATTTGGCTTGTATGATATTATAGGAAATGTTTCACAAGTACTTTCATCATGCTATAATGATGAAGGATATAAAACTAAATCACAATATAATATAAAATCTAATAAATGTGAATTTGTTACAGAAAGAGGTGGTAGTTGGCATTATAAACCAAAACCTTTATGGTATAGAGAAAGAACTAAAGTAGAATCAGAATTTTCTAGTACAAGAAGAGGTTTTCGACTAGCAATAGATGGTCATAGTACTAAAGTTGATGAATCAACAAAGAAATTTGAATCAGCACTAAAAAAAGCACAACATATCAGATTTGCAACAAGGCCAAAAATACCTAATGCTCCAGAAAATGTTGAGTTAGAACAAATAAAAGATTCCATTTATAAAATTTCATGGAAATCAAGTAACAATTTAAATGTAGTTGGTTACGACATTTATCAATCAAATAACTCCTATGCTCATTTATTAGGCAAGTTTTACAAGAATTATTATGATAAATTAAAAACGGTAGAGGTTAATAGAAACTCAACTAAGGTTGTATTAACAAAAAAAGGAAACAGTTTTAGAGTTATTGCAAAAACAAATGAGCAAACAAGTTTACCAAGTACTCCTGTAGTAATCGCAAAAAAAAATAAAACTGTTAGTATTCCGGGTAGTATAAAGATGGAAAATAACATTGCCTTAAATAATGTAATGCTAGGTTATAGAAAAGCAAAGAAAGATATTTCAGAATTGTATTATGTAAGAGTGCGTAGCGAACCATATACAAGAAAAGCTGCTACTATTAAATTTAATATAGAGGTATCGGAAACTGGATGGTATAAATTTAATTACTCAGGATGGCCTTGGTCTAGAGAAAAAGGCAACTTTTTTATGTTATATCAAAATGATAATTTGGTTGGAGAAGTTAATTATGATCCTGAAATAGATAATAGAACTACAGATATTTATAAAGTACACTTAAAAAAAGGGAATCATAACTTAAAAATAAGCTTTCTTTTTGAAACAGAAAACTTAAGTTTATGGAGTTTAGCTTCACTTAAATTTACTAAAATAAAGTAA
>KPHGJK_01755 Class A beta-lactamase-related serine hydrolase
ATGAAATCAAAAATTTTATTAATATTTCTTTTAACTACAGTAATTAGTTTTGGGCAAATAAACACAAAAATTAACAAACTAATTAAAAATGAAATTAATGCTGGTAAAGTACCTGCTTTAGCTGTTGCTGTAATTGATGATGGGAAAATTGTACATTTAAGTGCTAATGGTTTAAGAGATGTACAATTAAAGAAGAAAGCAACAATAAATACTCCTTTTCATATTGCATCTGTATCTAAAACAGTAACTAACATGGCGGTTTTTAAGTTAGTTGAAATGGGAAAGATTGATCTTAAAACTGATATTAATACATATTTACCTTTTAAGGTTGAGAATCCTTTTTTTCCTAACGAAAAAATTACTGTTGAGCTTTTACTAAAACATCGTAGTGGTATTAAAGATGATGTAAAATTTTATATTCCTTTTTGGAGTAATCCAAAAGGAGATTCTAATTTAAATTTACATTATTTAAAAGATTATTTAAGCCCTGAAGGAAAGCTGTATAAAAAGAGTCATTATGATGATAAACCAAATCATAAATCCGTTTTTAAATACTCTAATACTGGTATTGCCTTACTTGGTTATATTGTAGAACAAGTATCAAAAATGAGCTATGAAAATTTTTGTCAGCAATATATTTTTAAACCTATGAAAATGAATAATTCTAGTTGGTTTTTAAAAAATTTAGACTCTAGTTTAGTTGCTAAAACGTATATAAAAAGTAAATCTAAAGGTTTTATCTTCAAAGGTCATAATGGATATCCTGATTATCCTGGTGGACAATTAAGAACTTCTATTACAGATTATTCAACTTTAATTGCAGGGTTTTTAAATGCTGATAATAATCAGTTTATCTTAAAAAACCGAACTAAAAACCTTATTGTTCCTAAAGTAAATACACCACATTTAGGGTATTATACTTGGTTTATAAAGGCTATAAATAACAACCTTTATTACGAGCATGGTGGTGGTGATACTGGTGTTAGAACAATCTCTATAATTGAACCAACTAAAAAAAGAGCTATTATTATTTTTGCAAATCACCCGTATGCTTTTGATGATCTCTATAGAAATATCGAGAAAAAAATGTGGGAAAAATAA
>KPHGJK_01760 Fibronectin type-III domain-containing protein
ATGAAAAAAGTAATAAAATCAATCATGTTATTTTCATTACCGTTATTCGTTGCTTGCGGTGGCGGAAGTAGTAAAAATGAAAAAATAGTAAATGATGCACCAAGCACGGTTAATTTAGAATATCCAACAGAAAATTTATTATGTATAGATAATACGATTGTTTTTGATTGGACAGATGCTACAGATGCAAATAATGATGCTATTCGATATAAAGTAGAGTTTTCTAATAGTAGAGACATGGCTATTATTGTTAAAACAGAAACAGCTAACTCTTCTACAAAATCAATTAATTTAGATAAAGGAGTTGCTTATTATTGGAGAGTGACAGCAGTAGATAGTAAAAATGAAGCAGGCGTACCATCTTCAGTAAATGCTTTTTATACAAAAGGCACAGGAGAAACCAATACAGCTCCTTTTATGGCAGAACAATTAAGTCCTGCTGAAGGAAGCTCTATAGATGCTGGAATCATTAATTTAACATGGAAAGGAGCTGATTCTAATACATCAGATACTTTAACATATGATGTGTTTTTTGACGAAAATACTGATCCAGAAAAAGTAACAACAAATTCAATTACTGAAGAATTATATGAAGTAACTGTTGAAACTGGTAAAACGTATTATTGGAAAATAAATACTATCGATAATTCAGGAGCCAAGTCTATCGGACAAGTTTGGACTTTTACTGTAAATTAA
>KPHGJK_01765 hypothetical protein
ATGAATAAAAAAATACTATTTGTTGGCTTACTAGTTTTAGCTATAGGTGGTGTTGTCTTTAACTCAATAGGCTCTAAAGAGACAGCTGCCGACAAATTGAGAAGTCAACATGCAGAATTTTTGAAAAATCACCCTTTTCAGAAAACAGGAAAACTTCCTAAAAAAGAAAGAAAAGCACAAGGCTTGCCACCAAATGCATACTTTGAACAAAAGTATTTAAATGAAATAAACCCTAATACGGGAGTAACTCATAAAGAAGATGTTTTAAAACTTCAAAAAAAGTTAAATGATTTAAGACAAAGTAGAAGAGCACCAGGAGAGGTGGATAATAATTGGGAAGAGAGAGGCTCTGATAATGTAGGAGGAAGAACAAGAGCGTTGATTTTTGATCCTAATGATGCCAGTAATGAAACTGTATTTGCAGGAGGAGTAAGTGGAGGTTTGTGGAAGAATACGAATATTTCAAACTCTAGCTCAAGGTGGGTTCGTGTAGGAATTCCGGAAAACTTAGCTATTTCTTGTATAGCAGTTGATCCAAATAATTCTAAAATATTTTATGTTGGTACAGGAGAGTCATATGTAAATGGAGATGTAAATGGAGATGGTTTATGGAAAAGTATTGACGGAGGAATTACTTGGGATAATATTTTTGGAGGAATTACTAATGCCTCATTTTTAGATACAAACTCTAAATTAACTATTACTTCCCCAGCTGCAATTTCAGGGGATTATGTAACTGTTTTAACAACTACTTTTGGAGGAGATTTATCTGCAAGTGTAACAAAAGAATTAGTTTTAGTAGAAGACGGAACAGTACCAAGCGAAGATGGTTGTGAGGTGATTACTAATAGTTCAGCGTTGGCAGGTAAAATAGCAGTAATCTTAAGAGGTACTTGTAATTTTTCATTGAAAGCTAAAAATGCACAAGACGCAGGAGCAGTAGCAGTAATAGTTGTTAATAACCAAAATACAACGCCATTTAATATGGCAGCAGGAGATAATGCAGTAACAGTAACTATTCCTACTGTAATGATTGGTAAAAAAGACGGGGAGGATATAATTAACGCTTTGAATTCAGGAACTGTTACTGGAACATTATCTGAAGCGAATGTTGATGCTACAAATATTACGTTTGTACCAGGTATACAACATATTAATGACATCGTTGTTAGAAATAATGCTGGAAATTCAGAAGTTTATATAGCAGCGGGAGAATCTGCTTATACGGGAGCTACTTCTTTAGGAGGGGATAGTTTTGGTGTTTATAAGTCAGTTGATGGGACTAATTTTTCAAAATTAAATATTCCGAAAACTTTAGCCGGTAACGAGCATGAACCTAATAATATAGAAATAACAGCTGATAACTCAATATACATAAGTACTACAAGAAGTATTACAAATGGTGATGGAGGAGGAGTTATATTTAATTCTGTAGATGGTACTACTTTTAATAAAGTACATACAATAACAGGTGGATTAAGAACCGAAATAGCTGTATCACCAACAAATGCTAATATAGTATACGTTTTAGCTCAGATGAGTACTCCAGGGGCACCAGTAAAAATGTTTAAAACAACTAATAATTTTATAAGTGTTTCAGATTTATCATTACCAAATGATGTTGATACGGGGATTGCTGCAAATGATTTTACAAGAGGGCAGGCTTTTTATGATTTATTATTAAGAGTAGACCCTAACAATGGAAATACATTGTATGTTGGAGGTATTGATTTATTTAAATCTATTGACGCAGGTAATTCATGGGGTCAGATATCAAAGTGGTCGAATAATAATGAGTTACTAAATTTAGCAGTATCTACTGTTCATGCAGATCAACATGGTTTAGCTTTTGCATCATCAGATAAAATGGTTTTTGGTAATGATGGAGGAGTATATTATTCAAATAATTCAGGAGTAGATATTTTAGCAAGAAATAATAATTACAATACGTTACAGTTTTATACAGTTGGGGTTGCTCCAACAGCAGCATTTGCAGGAAAAGAATATTTTTTAGCAGGTGCCCAGGATAACGGAACTCAATTAGTACAAGAAGCAGAAGTAGGTATAAATAGTTCTATTAGAGCAGCAGGAGGTGATGGAGCTGCTAGTTTCTTTGATACTGATGGAACTGATCATTATTTTATATCTAATTATGTTTATAATCAAAGTATAGTATTATATAATTACACAACAAGTAGTAGCATCATTATTAATGATGAAAACATTGCTAACGGAGATTTTATAAACCAAGAGGAATTAGATTCACAATTAAATATTTTGTATTCTAATTATTCTAATGGAACTGAGTTTATCGTAAAAAGGTATTCAAATTTATTAGGAGTGATTGCTAAAGGAAACTTAACAAATGTATTGATGGATAATGCCCCATCTGCATTAAAGATTTCTCCTTATACCACAGATTCTAGTAAGCTTTATTTAGGGTTGAAAAATGGAAAAGTATTAAAAGTTACAAATGCGAATGTAGGTGCTGGTACTTGGTCAGAAATTACAGGTTCTAATTTTATTGGTTCTGTTTCTGATATTGAATTTGGTAAAGATGAAAATGAAATTTTTGTTACGATGCATAATTACGGAGTTGTAAGTGTATGGCATTCTATAGATGGAGGTGTTAACTGGATGAATAAAGAAGGAGACTTACCAGACTTACCAGTTAAAACTATTATACAAAACCCGTATGATGAAAAAGAAGTAATTATTGGTACAGATTTAGGAGTTTGGAGAACAAGTAATTTCGATGCCGTTTCACCAACATGGAAACAATCATATAATGGGATGAGTAATGTACCTGTTTTAGATTTAGATTTAAGAAATGGTGATAATGTTGTTTTTGCAGCAACTTATGGTAGAGGTATATTTTCAGGTAGTTTTTTAGACCCTAACGAAGATGAAGATAATGATGGTGTAAATAATGATATTGATAACTGTCCAACAACAGCGAATGCAGATCAAGCAGATGTTGATATGAATGGAATAGGTGATGTGTGTCAAGATACAGATGGAGATGGAATTTTAGATATTAATGATAATTGTCCGGAAAAAGCAAATCCAAATCAAGAAGATGCTGATATGAATGGTATTGGAGACGCTTGTCAAGATTCTGATACGGATGGAGTTATGGATAATATTGATAACTGTATAAACACAATGAATGCAGATCAAAAAGATTTTAATAATGATGGTATAGGAGATGTTTGTCAAGATTCTGATACGGATGGAGTTATGGATAATATAGATAATTGCCCAGACACATCAAATGCAGCTCAAACTGATACCGATATGAATGGTGTTGGAGATGTTTGTCAAGATACAGATGGCGATGGTGTTATAGATACTACTGATAATTGTATAAACACTGCAAATCCAGATCAAAAAGATGCTGATAATAACGGAATTGGAGATGCGTGTGAAGATTCAGATACTGATGGTGTTATGGATGATGTAGATAATTGTATTAATACTATAAATCCAGATCAAGCTGATACTAACAATAATGGGATTGGTGATATTTGTGATACAAGTTATTTAAATCAAGATAATATATCTATTCAAACTACATCAGAAACATGTGTTAATCAAAATGATGGTAAAGTTACTATAAATGTAAAGCAAACATTTGTAAGCTATACGCTAACTTTAATAGGAGATGGAATAAATGAAACAAAACAATTAACATCAACATCATATGCTTTTGAAAATTTAGCACCAGGTGATTACGAAGTATGTGTTGAAATTAATGATAAAAACCATAAGCAGTGTTTTGAAATAACAATTACTGAAGCAAATACTATTTCTTTAAGGTTAGCTAAAAATAATCAGTCTAAAGATTATACGATAAATGTAAATTCAGGAACTGCACCTTATAATGTCTTTTTAAATGGAGATTTAGTTAATACGTTTAATAAATCAACTTTTAATATTAGCGTACAAGGAAAAGGGCTTATTGAAGTAACTACAGCAAAAGCTTGTGAAGGTAAATTTACCACAACCATCGATAATGTTTTCTTAAGAAATAACCCTGTTATAGAATCTATAGAGCTTTTAGTACCATTAGAAACAGCTTTAAATGTTAAAGTAACTGTATTTGATGTAACCGGTAAAGTTGTATTAAATCAGAAAATCGAAAGACAAGGAAATCAATTATCAATTCCGTTTAGTAATTATAAATCGGGTATTTATATCCTAAAATTAGGAAATGATAAGACGAACACTTTTAAAATATTAAAAAAATGA
>KPHGJK_01770 dGTPase
ATGATGAACTGGGAACAACTCCTTTCTTTAAAACGTTTTGGTGATACACAAAAACGCGAACGCATATTACAAGACGAAACCCGTTTAGGCTTTGAAGTAGATTTTGATAGAATCATATTTTCATCAGCTTTTCGTAGTTTACAAGATAAAACACAGGTAATTCCGTTATCGAAAACCGACTTTGTACACACCCGATTAACACACAGTTTAGAAGTGTCGGTAGTTGGTAGAACCTTAGGAAGACGTGTTGGTAAAGTATTGTTAGAACGTCATCCGAATTTAGTAGATTTAGGCTACACTTTTAATGATTTCGGAGCCATAGTTGCAGCAGCATCCGTAACACACGATATCGGGAATCCGCCTTTTGGGCATTCAGGAGAAAAAGCCATCGGAGAGTATTTTAAAACCGGTAACGGATTAAAATATAAAGAGCAACTTACCGAAAAAGAATATCAAGATTTAATAGATTTTGAAGGAAATGCAAACGGATTTAAAATTTTAACCGAAAATAATCAGGGTAGCGAAGGTGGTTTGCGTTTAAGTTATGCAACCTTAGGAGCATTTATGAAATATCCTAAAGAATCACTTCCGAAGAAACCAACAAAACATATTGTTGATAAAAAATACGGATTTTTTCAATCAGAAACAGCAGCTTTTTTAGATGTAGCCAATGATTTAGGTTTACAGAAAAAAGAAAGTGACGGAATTTCATATTACCGCCATCCATTAGCGTATTTAGTAGAAGCTGCAGATGATATTTGTTATACAATTATCGATTTTGAAGATGGAATTAACTTAGGGTTAATCAACGAAGAATATGCTTTAGAGTATATGATTAAGTTGGTTAAAAACACGATTGATAGTAAAAAATACCATTCATTAAAATACACAAAAGACCGTATTAGTTATTTACGAGCCTTAGCAATAGGTGTGTTAATTAACGAAGCTGTTGATATATTTTTAGAAAACGAAACAGCTATTTTAAATGGTAATTTCGAAAAATCGTTATTAGACAAGTGTAAGTATGAGGCACAAATTAACGATATCATAAAAATAAGTGTAGAAAAAATATACCGTAGTAAAGATGTTATTGAAAAAGAAGTAGCAGGGTATAAGATTATTGCCGATTTATTAGATGTTTTTGTAACGGCATTAAACAATAAGTATAACGGAACACAATCTAACTACGATACACTGGTGTTGAATTTACTTCCTGAGGAATATCAACAAGAAAAAGCAGCACTTTATGATAGGGTTATGCAAATTTGTAGTTATGTATCTGGCTTGTCAGATAGTTTTGCCATACGATTGTTCAAAAAAACAAAAGGAAATATTACGTAA
>KPHGJK_01775 hypothetical protein
ATGGCGTATAAAATATCTATAAACCCTTTAATTGATTTTATTAAAGGAACAGAAGCTAAAAAGAAAAGAGTAATTAAAAATCAAAAAGAACCTTCAGTTATAATGGTTGGTTGGCATCAGACATCAAGGGCGTGTATTAAAAAGTCCCTATCTTTAAATGGTGATAAAAAACCAATAATTGAAGGTTCAATTAGGTTGAAGTCTAAGATTGTTGAAAAACCAAGGCAACTTCAAAATAAGTTTGTATCTCTAGAAGGAATGCAGAAATATTTAAATATGGAGATTCCGGAAATGCTTAGAAATCATAATCTAAGTATAATTAAAAAAAGACCTGTAAAATCGACATTTATTAAAGGGGTTGAAATTACTGTTTCTCCAGATATAATTTTTACTATGGATTATCAAGGAAAAAAGTATATTGGAGGGGTTAAAATTCATTTATCAAAAGGAAATATTTTTGACACTCAAGAATTAAAAATTGTTGCAACGATTTTACATAAGTATATTTCAGAAATTGCATATGAGTACGATGCTATTCCATTATCAGAAATTTGTTATTCTATGGATGTTTTTGGGGAAAGAATAGTTTCCTCACCCAAGAGACCAGAAATGATTCTTTCACAGATTGAAGATATTTGTGAGGAGGTTAAACGATTTTGGAGTGTGGCTTAA
>KPHGJK_01780 Ribonucleoside-diphosphate reductase
ATGTATGTAGCAAAAAGAGATGGTAGGAAAGAGCCTGTGATGTTCGACAAAATCACATCAAGGGTTAAAAAAATGTGTTACGGATTAAATAAAATTGTTGATCCCGTAAAAGTTGCCATGCGTGTTATTGAAGGTTTATATGACGGTGTAACAACTTCAGAATTAGATAACTTAGCTGCAGAAGTTGCTGCAACAATGACTACTGCACATCCTGATTATGCTAAATTAGCAGCAAGAATATCAGTATCTAACTTACATAAAAACACCAAAAAATCGTTTTCAGAAACGATGGTTGATTTGTACAAGTATGTAAATCCTCGTACAGAAAAAGAATCTCCTTTATTGGCTGATGATGTTTATGACATTATCATGAAAAATGCTGATAAGTTAGATTCTACTATTATTTATAATCGTGATTTTAATTATGATTATTTTGGTTTTAAAACATTAGAGCGTTCTTATTTATTAAAGTTAAACGGTAACATTGTTGAGCGTCCTCAACACATGTTAATGCGTGTATCTATTGGTATTCATAAAGAAGATATTGACGAAGCAATCGCTACATACGAGTTAATGAGTAAAAAATATTTTACCCATGCTACGCCAACATTATTCAACGCAGGTACACCAAAACCACAAATGTCGTCTTGTTTTTTATTACAAATGCAAGATGATAGTATAGAAGGTATTTACGATACACTAAAACAAACTGCTAAAATTTCGCAATCTGCAGGAGGTATTGGTTTGTCTTTACATAATATTCGTGCAACAGGAAGTTATATTGCCGGTACCAATGGTACATCAAACGGAATTGTACCAATGTTAAAGGTATTTAATGATACTGCACGTTATGTAGATCAAGGAGGAGGAAAACGTAAAGGTTCTTTCGCTATGTATTTAGAGCCTTGGCATGCTGATATTTATGATTTTCTTGATTTAAAGAAAAATCATGGTAAAGAAGAAATGAGAGCGCGTGATTTATTTTACGCAATGTGGATTTCTGATTTATTTATGGAACGTGTGCAGCAAGATGCAGATTGGACGTTAATGTGTCCACATGAATGTCCGAATTTATTTGATACTTACGGAAAAGAATTCGAGCGTTTATATACAAGTTATGAAGCTGCCGGAAAAGGTAGAAAAACGATTAAAGCACGTGATTTATGGGAGAAAATCTTAGAATCGCAAATAGAAACAGGTACACCGTACATGTTATATAAAGATGCTGCTAACCGTAAATCGAATCAGAAAAATTTAGGAACTATTCGTTCTTCAAATTTATGTACTGAGATTATGGAATATACAGCCAAAGATGAGGTAGCTGTATGTAATTTAGCATCCATAGCAATACCAATGTTTGTTGGTGAAGATGAAAATGGAAATAAATTTTTCGACCACGATAAATTATTTACTGTAACTAAAAAAGTAATTAGAAACTTAGATACGGTAATTGATCGTAACTACTATCCGGTTATCGAAGCTGAAAACTCTAATGTTCGTCACCGTCCGGTAGGATTAGGAATTCAAGGATTGGCAGATGCTTTTATTATGTTGCGTATGCCATTTACATCTGATGAAGCTAAGAAGTTGAATCAAGAAATATTCGAAACCTTATATTTTGCCTCTGTAACTTCATCAATGGAAATTGCGAAGGCAAAAGAACCATATTCAACATTTAAAGGTTCACCAATGTCTGAAGGAGAATTTCAACACAATATGTGGGGAATTAAAGATGATGAATTAAGTGGTCGTTGGGACTGGAATTCTTTACGTACTCAAGTAATGGAGCATGGTGTTCGTAACTCTTTATTAGTGGCACCAATGCCAACAGCATCTACCTCTCAAATCTTAGGAAACAACGAAGCTTTCGAGCCTTATACATCTAATATTTATACGCGTAGAGTATTATCAGGTGAATTTATCGTTGTAAACAAGCATTTATTAGAAGATTTAGTAGAAATGAATTTATGGGATAATAATATGAAGGAAGATATTATGCGTGCAAACGGATCTATCCAACATATTGATGCTATTCCTCAAGATTTAAAAGATTTATACAAAACAGTTTGGGAAATGAGTATGAAAGATATTATCGATATGGCGCGTCATAGAGGTTATTTTATCGATCAATCTCAGTCTTTAAACCTATTTATGAAAGATCCTGATTATGCGAAACTAACTTCAATGCATTTTTATGCTTGGAAAAGTGGTTTAAAAACAGGAATGTACTATTTACGTACAAAATCGGCAGTAAATGCAAAGCAATTCACCTTAAACATCCAAAAGAAAGATGCTGTAGTTGAAGAAGAAAAACCAATGAGTGCTACAGAATTTAAAGCCATGGTTGATGCTTCTAAAAACGGAGCACCAGACGATGATTGTTTAATGTGTGGGTCTTAA
>KPHGJK_01785 Ribonucleoside-diphosphate reductase
ATGGCTTTCATCGAACCAATTTTACAAGAAAACAAAGATAGATTTGTAATTTTTCCAATTCAACATGACGATTTATGGGAGTGGTATAAAAAACAACAAGCTTGTTTTTGGATCGCCGAAGAAATCGATTTATCTGTAGATGTTATAGATTGGGAAACGAAGTTAACTGACGATGAACGTTATTTTATTAAGCATGTTTTAGCTTTTTTCGCTGCTTCTGATGGAATAGTAAATGAAAATTTAGCAGAAAACTTTGTAAACGAAGTTCAATATTCTGAAGCAAAATTCTTTTATGGTTTTCAAATAATGATGGAAAACGTGCATTCTGAAACGTATTCGTTATTAATAGATACATATGTAAAGAATGATGCAGAAAAAGATAAATTGTTTAAGGCAATTGAAATTTTTCCAGCGATTAAAAAGAAAGCAGATTGGGCATTAAAATGGATAGAGTCTGATTCGTTTGCAGAACGATTAATTGCTTTTGCAGCGGTTGAAGGTATTTTCTTTTCAGGGTCTTTTTGTTCTATTTTCTGGTTAAAGAAAAGAGGTTTATTACCAGGATTGGCATTTTCTAACGAATTAATTTCTCGTGATGAAGGAATGCATTGTGACTTTGCAGTTCATTTACACAATCATCACATGGTAAATAAAGTACCGAAAGATCGTATTCGTGAAATTATTTTAGATGCTTTAAATATTGAAAGAGAATTTATTACAGAATCTTTACCTGTAAGTTTAATTGGTATGAATGCTAAATTAATGACACAGTATTTAGAGTATGTAACTGATAGATTATTATTAGAATTTGGATGCGATAAAGAATATGAAGCTACAAATCCGTTTGATTTTATGGAGATGATTTCTTTAGAAGGAAAAACAAATTTCTTCGAAAAAAGAGTTTCTGAATACCAAAAAGCAGGAGTATCATCAGGTGGTACTGGAGACATTAGTTTCGATGCTGATTTTTAA
>KPHGJK_01790 Thioredoxin
ATGACAGAGAATTTAACAAAAGCAACTTTTTTAGAAAAGGTATTTAATTTCGAAGAGAATAAAGAGTGGAAATTTGAAGGAGACAAACCAGCATTAATTGATTTTTATGCAGATTGGTGTGAACCTTGTAAAACTTTGGCTCCGATTTTAGAAGAATTGAGTAAAGAATACGAAGGTAAGATTGATATTTATAAAATTGATACAGAAGCAGAACAAGAATTATCTGCCGCTTTCGGAATTCGTAGTATTCCTTCAATGTTATTTTGTAAAGCGGGTGAACAGCCTCAAATGGCAAACGGAGCATTACCAAAAAAACAAATAGAAGAAATTATAAAAGATGTTTTAAAGGTAGAAAAATAA
>KPHGJK_01795 Prolyl endopeptidase
ATGAAAAAAATCCTTTTTTCGATTCTTTGTGCGAGTACTATTTTAGTGTCTTGTAAACAAGAAAATCAACCTAAAAACACAATTGCTGTGAAGTACCCAGAAACGACTAAAAAACCTGTAGTAGATGATTTTTTCGGAACAAAAATAACCGATAACTATCGTTGGTTAGAAGATGACAGAAGTACAGAAACTGAAAATTGGGTTAAGGCTGAAAATGAAGTAACCTTCGATTATTTAAGTAAAATACCATATCGCGAGCAGTTAAAAAATCGTTTGTCTGAATTATGGAACTACGAAAAAATAGGTACGCCTTTTAAAGAAGGCGAATACACCTACTTTTATAAAAACAACGGATTGCAAAATCAATATGTTTTATATAGAAAAGATAAAGAAGGTAAAGAAGAGGTTTTCTTAGATCCAAATACGTTTTCTGAAGATGCAACAACATCATTAGGCGCTGTTAGTTTTTCTAAAAACAGTGAAACAGTTGCTTATTCAATTTCTGAAGGTGGTAGCGATTGGCGTAAAATAATTGTTATGAATACCAAGAGTAAGGAAATTATTGGTGATACATTAATTGATGTAAAGTTCTCTGGAATTTCTTGGTACAAAAACGAAGGTTTCTATTATTCTAGTTACGATAAGCCAAAAGGAAGTGAATTATCTGCTAAGACAGATCAACATAAATTATACTATCATAAATTAGGAACAGCACAAAAAGAAGATGCTATTATTTTTGGAGCAACTCCTCAAGAAAAACATCGTTATGTTGGTGGTAGTGTTACTGAAGACGACAATTACCTTGTAATTACAGCAAGTGTATCAACATCTGGAAATAAATTATTTTTTAAAGATCTTTCTAAACCTGATAGTTCATTAATAACAATCTTAAATCATACAGATAGTGATACCTACCCGATAGATAATATTGGCTCTAAAATATACTTGGTAACCAATCTTAATGCACCTAATAAAAAAGTAGTTACTGTAGATATTTCTAATCCAACTCCTGAAAATTGGAAAGATTTTATTCCTGAAACAAAAAACGTCTTAAGTCCGTCAACAGGGGCAGGTTATTTCTTTGCTAAATATATGGTAGATGCGGTTTCTAAAGTAGTACAATATGATTATGACGGAAAATTAATTCGTGAAGTAAAATTACCTGGCGTAGGATCTGCCGGTGGTTTTGGCGGAAAAGCAACTGCTAAAGAATTGTATTTTTCATTTACAAACTACAACACACCAAGTTCTTCTTATAAATTCGATCCGAAAGAAGGAACATATGCTGTTTATTGGAAACCTGCCATTTCTTTTAATGGTGATGCTTATGAAAGCAAACAAATATTTTATACTTCGAAAGACGGAACAAAAGTTCCGATGATTATTACCTATAAAAAGGGACTAGAATTAAACGGTAAAAATCCAACTATTTTATACGGTTACGGCGGATTTAACGTGAGTTTAACTCCTAGTTTTAGTATCGCAAACGCTGTTTGGATGGAACAAGGTGGTGTATACGCAGTACCAAACCTACGTGGTGGTGGTGAATACGGTAAAAAATGGCACGATGCCGGAACACAATTAAAAAAGCAAAATGTATTTGACGATTTTATTGCTGCAGCTGAATATTTAATCAACCAAAAATATACCTCATCAGATTTTCTTGCCGTTCGTGGTGGATCAAACGGTGGATTATTAGTCGGAGCAACAATGACCCAACGACCAGATTTAATGAAAGTAGCTTTACCAGCCGTTGGTGTATTAGATATGTTACGTTATCATACATTTACTGCGGGAGCAGGTTGGGCGTACGATTACGGAACCGCAGAACAAAGCAAAGAAATGTTCGATTATTTAAAAGGATATTCTCCTGTACATAATGTTAAAAATGTGGCTTACCCAGCAACAATGGTAACTACTGGTGATCATGATGATCGTGTGGTACCAGCGCATAGTTTTAAGTTTGCTGCCGAGTTACAAGACAAACAACAAGGAGAAAATCCGGTATTAATTCGTATCGAAACAAATGCTGGTCATGGTGCCGGAACACCGGTTGCAAAAACAATAGAGCAGTATGCTGATATTTTCGGATTTACCCTATTTAATATGGGATTTGATCAGTTACCGAATCCACCAAAATCTAAAATTAAGAGTTAA
>KPHGJK_01800 Endothelin-converting protein
ATGAAAACCATTCACAAAATGCTGTTTACTACTGCAGTTGCTTCCATAGCAATTGCTTCGTGTAAAACAGAAAGTAAACCTGAAGAGAAAAAATCTCAGGGAATTATTATTGAAAACATGGATACTTCTGTTAAACCTACAGATGATTTCTTTAGATATGTAAACGGAACTTGGATGGACAAAACCGAGATTCCTGCTGACAGAACTTCTTGGGGTGGTTTTGGTGAATTACGTAAAAAAACGGATGCTGATGTATTGGTTATTTTAAATGATGCAATTCAAGAAAGAGATTTTCCGAAGGTAAAAGACGCTGAAGGAAATGAAATAGATTCTGATCAAGAAAAAGCAGTAAACTATTACGAAACTATAATGGATACTGTTGCTAGAAACAAGCAAGGTACCGAGCCAATTAAGCCTTTTTTAGCTAAAATTGAAGAAATTAAAACTAAAAAAGATGTAGAAAACTACATTACAAACATGGCACCTTATGGTGGTGGTGGTTTTTATGGTTTTGGCGTTTATAACGATTTAAAAAACAGCAGCCAATACGCAGGTTATATGGGCGCTGGTGGTTTAGGTTTATCTCGTGATTATTATATGGATGCTAAAGTAGCAGACAAATTAGCTAAATATCAAGAGTTTGTTGCTAAAACATTAATGACTTTTGGTGATGATGAAGCTACCGCTAAAAAGAACGCAGCTACTATTGTTGCTTTCGAAAAAAGTTTAGCAGAGCCAATGATGACAAAAGAAGAGCGTAGAGATACACGTAAAATGTATAACCCTATGACGGTTGCTGAATTAACTGAATTAGCTCCTGCAATTGATTGGGCTGCACATTTAGAAGGTATTGGTGTTACTGATCTTGAGAAAATAATTGTTACCGATCTTGGATACTTTAAAGCATTAAGCGGAATTTTAGATGCTCGTTCTGTAGAAGATATTAAATTGTTATTCCGTTGGAATACAATTAACAATTCACTTGGTTTATTATCTACCGATTTAGAAACTGCTAATTGGGAATTTTACAGTAAAGAAATGCGTGGTGCAAAGCAACAACGCCCAAGAAACGAACGTGCTTTAGGTAATTTAAATGGTGCTGTTGGTGAAGCTTTAGGTAAACTATATGTTGATAAAATGTTTCCACCAGAAGCAAAAGCAAAAGCAAAAGAAATGATCAACAATGTAATGTTAGGTTTCGAAAAGCGTATTGCTGGTTTAGAATGGATGAGTGCTGAAACTAAAACAAAAGCATTAGAAAAGTTACACAAGTTAACGGTTAAAATTGCCTATCCTGATGTTTGGAAAGACTACTCTGAATTACAAGTAAAAGGATTAGAAAATGGTGGTTCTTATTTCGAAAACGCTAAAAACGTTACGAAGTGGAATTATAACAAAAACATGGAGAAATTAGGAAAAGCTGTAGACAGAACAGAATGGGGAATGTCTCCTCAAACTGTAAATGCTTACTTTAATCCTGTAAACAACGAAATCGTTTTTCCAGCTGCAATCTTACAACCTCCTTTTTACGATTACAAAGCAGATGAGGCTGTAAATTATGGTGGTATCGGAGCAGTAATTGGTCACGAAATTTCTCATAGTTTTGATGATTCTGGTGCTCGTTTTGATGGCGATGGAAATCTTAAAAACTGGTGGACTGATACAGATTCTGAAAAATTTGCTGTAATTGGTAAGCAATTAGTAAAACAATACAGCGATATTGTTGCAATCGATAGCATGCACTTAAACGGTGAATTTACTTTAGGTGAAAATATTGGTGATTTAGGTGGTGTACAAGCTGCTTACGAAGGTTTACAAATTTTCTTAGAAAAGAACGGAAAACCTGCTGATATTGATGGCTATACTGCAAACCAACGTTTTTTCCTTTCTTGGGGAACAATCTGGAGAACTAAAATGCGTGATGAAGCTTTAAAGAACTTAATCATGACAAACACACACGCTCCTGGTCAATACAGAGCCTATATGCCACTTAAAAACGTTGATGCTTTCTATGAAGCTTTTAATGTTAAAGAAGGTGATAAAATGTATTTAAAACCAGAAGAAAGAGTTAGAATCTGGTAG
>KPHGJK_01805 hypothetical protein
GTGATTTTTGAGGCACGAAAAAATCGTATCGATAAGTTGGGCGTTACCGTAAACGGTCGCGCTTTCACTACTCGCTTTTTTTTCGTGCCTCAAAAAAGAGCTCAAACAAACCGTTCAATCGCTAACGCAAAAAACAATAGAAACTCTATTTTTGCAATCATGCTACAGGTAAACAATATTTCGTTTTCTTATATTAAAGAAAAAACAACACTTACAAACATCAATTTCTCTTTACAAAAAGGAGAGCATGTATCTATAATGGGCGAAAGTGGCTGCGGAAAATCAACTTTATTAAAAATTATATACGGCTTATTAGATGTTGACAAAGGAAACATATATTGGAATGATTTTAAAATCTTAGGACCTGCGCATTATTTAGTTCCCGGTATCGATATTTTTAAATACGTTGCGCAAGATTTCGACTTAATGCCATTTACATCTGTAAGTGAAAACATTAAAAAATTCTTATCTCGTTTTTATCCAGAAGAAGCAGAAAAAAGAACAAGTGAGTTATTAGGGGTAATAGAAATGACTGACTTTGCCAACATCAAAGTAAAAAACTTAAGCGGTGGTCAACAACAACGCGTTGCCATTGCTCGTGCCTTAGCTAAAGAACCTGAATTGTTATTACTCGATGAACCTTTCGGACAAATAGATAATTTTAAAAAAATTCGCTAA
>KPHGJK_01810 hypothetical protein
ATGATTGTTATTAAAGACCATCAAATAATTGCGAATGATATACCAATGAACTTATATAAAAATCCGAAGTTAAAATATATAGCCGCTTTATTTGATGATGTAAATGAGGTTCTCATCAACAATAAAAAAGTATTATTATATCCGCATCAAATAAAAATTGTTGAAAGCTCAATAATAAAAGCAATTGTTAAAAACACGTATTTTAAAGGTAATTATTGGTTAATTGAAGTGAGTTATAATGGTGCATCCATTTTTTTAAATCACTCATCAACTATTAAAATAAAAAAAATAGTTTCATTAAAATTTAATGAGACAGTTTTTTAA
>KPHGJK_01815 hypothetical protein
ATGGTTAATAATGACGTTTATTTTGCAATTTCTGTTTCGTCTCCAATAGGACGTATTTTATTAGGTAAAACAACAGGCGATGTTTTTATTTTTAATAATATTCAGCAAACAATAAATGATGTTTTTTAA
>KPHGJK_01820 hypothetical protein
ATGAAGGTAAAAGGAGAGTTATACGCACAATGCGTTACATATGTAAATAAAAGACTGCAAACGGTTGAAGAAATTATTTCATCAAATCAAAAAGCATTACAATCTGAAACAAAAAGTTCAGCAGGAGATAAGCATGAAACAGGACGTGCAATGTTGCAATTAGAAATGGAAAAAGCAGGGCAACAACTTAGCGGAATTACAAAAATGAAAGAGATTCTTTCCAAAATAAATGTTGATAAAGTTTCTAAGGTAGCACATTTAGGAAGTGTAGTTAAAACAAGTAAAGCGTCTTTTTTTTAA
>KPHGJK_01825 FAD dependent oxidoreductase
ATGTTGAATTACAGTTATTGGGAATTAAAGGAATGGTTTACAAATGTAGATTTTACCATTGTTGGTAGTGGAATTGTAGGTTTAAATTGTGCATTGAATTTAAGAAGAAAATATCCGAAAGCTAAAATTATAATTTTAGAAAAAGGGATGTTGCCACAAGGAGCAAGTAGTAAAAATGCAGGTTTTGCTTGTTTTGGTAGTTTATCTGAATTGATAGATGATTTAAAAACACATAGTGAAGAAGAGGTTTTTAATTTAGTAGAAAAACGTTGGAATGGATTACAATTACTTCGTGAAAATTTAGGTGATAAAAATATTGATTTCCAACAAAATAAAGGATATGAATTATTTAATGATTCAGTGTTTTATGAAGAATGCTTAGTTGAAAAAAATAAAATTAACCAATTACTAAAGCCACTCTTTTCTTCGGATGTTTTTACGATTGATAACAATTTTTTTGAGTTTCAAAATATTCATCAAAACTATATTACCAATCAGTTTGAAGGGCAAATTGATACAGGTAAAATGGTAACGAAGCTACTTCAAGTAATTCAGCAAAGTGATATAAAAATTTTAAATAATATTACCGTTAAAAATTTTGAGGAAATTGGGAATAAAGTAGCTATACAAACCAATAAAATTAGCTTTTCCAGCAATAAATTATGCATTGCTACAAACGGATTTGCAAACCAATTGCTCAATGAAAATGTACAACCGGCAAGAGCACAAGTGTTAATTACAAAACCTATAAAAAATCTTCACATTAAAGGAACTTTTCATTTAGATAAGGGTTATTATTACTTCAGAAATATTGATGATAGAATTTTGTTTGGAGGCGGAAGAAATCTCGATTTTAAAGCCGAAGAAACCTCAGAATTTGGAGAAACAATAATCATTCAAAATAAATTAGAAGAAATTTTAAAAACGACAATTTTACCAAACACTAATTTTGAAATTGAACATCGATGGAGTGGAATTATGGGCGTTGGAAGTCAGAAAAAAGCAATTGTAAAACAACTATCTAACAATGTTTTTTGCGGAGTTCGTTTAGGCGGTATGGGAATTGCTATTGGTAGTTTGGTAGGAAAAGAATTAGCAGATTTATTATGA
>KPHGJK_01830 hypothetical protein
ATGAAGTTATTCGGAATCTTAATTTTGGCACTAAGCTTTACACAGTGTGCAAGCATGAAACTAGAATCAAATCCTCCTTTTACGGTTAACACCGCATCTTACTCTCATATTACTGGTGGTTTACCTGGTAACAACACACTTAATTTAATGATTGAGTTTACAGAAAACCAATCTGTCGATTTTCAAAAAGTGTATTTTCAAAATAAAGTTATAACCGCTGTAATTGAACAAAAACAGGATAAAAATTACATTGCTGCTCGTTATAAAACCTCAACAGGTGAAGATAAAAAAGACTTAGTTTTAAATGGTGATCCTGTAAAAGAATATGGAAATACCGCAAAAACTAAAGAGGAGTTTCCTTTTGAATTAAAAAATACTGAAGCCGTAGTTACTTATAAAGTAGATGAGAAAATTCATTATTATAAAATAAAAAATATTAAAAAAGAGAAAAGAGTTTTTATGCCCACAGCAAAACCTCAAAACTAA
>KPHGJK_01835 hypothetical protein
ATGAAACGTATAAAATTACTCTTATTTACAATTATAGCAAGTATAGCTTTAACGTCTTGTGTGGTTCAGGATACTGATTTTTCTTTAAACGAATACATTTCAAGCTATGACTTATGGTATATTGATTATCACAGAACTACTGGTAGTGGCGATGTTTCTTTTTTATCAAAAGCTTTTACAGTTTCTTTTTTAAACGGAACCATGTATGCAAATAACAATATTGTTGATATTGGTAAAACTGGTAACGGGTTAGGAATTGCTGTAGGTGACTATGTTCCTCGTGGAACCGTGTTAGAAACTTATCATGATTTAGATGGTAATTATAATTTTGAAGTAGTACAATTAGCAGATGATGAAATTAGAATTGATGATTTATCGCAAAATGTAAGTTATTATTTAATCGGATATCAAAGAAGCAATTTCAATTACGATAAGTTGTTTTACGACAACATCGAATATTTCTTACAAGAATATATAGGTTGGGAAAGAACAGATGCTTCTGGAGGTTCTCCAAATGTATTTGATGACGAACACTTTTTGCAATTTACACCAGAAAATGATGTAACTTTCTATTCATCACACGATGCTTTTGGCACAAATATTGATAATATTAGTTGGGATTATGTAGGTGGTTATGAAGTTGCTAATTATAACGGTATTAACAACTTAAAACTTTTAACACTTAATTATGATGGCGGCGATACAGAAGAGTTTGAATTAAGCGTTATAAATGATGAAAGGATACAATTATTTCACCTAAGTTCTGAAACAACGTACACTTTTTCTGGTAGAGGATTTGTACAATATTTAAAAAACGAAAATAAAAGTATTACAAAATCTTCTGTAAGGAATAACAGTAGAAAACGTACTAAAATACAACGTAAAACCGTTGATAGAAAATATTTAAAATAA
>KPHGJK_01840 NAD(P)-dependent oxidoreductase
ATGCAACAAACAGCCTTAATTACTGGAGCAACTTCAGGTATTGGTAAAGCAACCGCTCGTCTTTTTGCTAAAAATAATATCAACCTTATTATTTGTGGAAGACGTACTGAAAAACTACAAGAACTTCAACAAGAATTATCAACCTTAACAAAAATACATACCTTACAATTTGATGTTCGTTATAAAGAACAAGTGCAACAAGCCATTGGTAATTTACCTGATGAATTTAAGCATATTGATATTTTGATTAATAATGCAGGAAATGCCCACGGGTTAAGTAGCATTCAAGAAGGAAGTATTGATGATTGGGATGCCATGATTGATGGAAATGTAAAAGGTTTATTATATGTTTCAAAAGCAATAATTCCACAAATGGTTGATAGAAACAACGGATTTATTCTTAATATCGGCTCTATTGCTGGTAAAGACGTATATCCTAACGGAAATGTATATTGTGCTTCTAAATTCGCTGTAAACGCTTTAAATAAAGGAATGCGTATTGATTTAAACAAACATAATATTAGAGTTTCTGCTATTCACCCAGGATTGGTAGAAACCGAGTTTTCAGATGTTCGTTTTAAAGGAGATACCGAAAGAGCAAAAACCGTATACCAAGGCTACAAAGCATTACAACCCGAAGATATTGCTGATATTATTTACTTTGTTATCAGTAGGCCATATCATGTAAATATTGAAGATTTAGTGGTGTATCCTACCGCGCAAGCTACCGCATCAATTATAAATAAAAATGCATAA
>KPHGJK_01845 AAA family ATPase
GTGATTAACAAACGTCTTTTAATTAAAAACCTTCTTTCTCATAACGATGAAAATAGTTTTTATGATAAAAAACAAAAACTATCCTTAAATTCAAAAGAAGGAAAAGCTAAATTTATAAAACATGTTTGTGCCTTATCTAACTCAAACCCTAGTAATAACTCATACATTGTTATTGGGGTTAAAGATGAAGAAAATAAGATTTTAGGAGTTGATTTTTATGATGATAGTAAAATTCAGAATTTAATAAACGCTTATTTAAACAATCCTCCAAAAATAGAATATGAAAATGTTCCTTTTCCACGTTTGCCGCGTCATAAAGTAATAGGTTTAGTAACTATTTACCCTAATAATAAAATTACATCACTTTTAAAAAATATTTGGAAATACCGTAAAAACACTATTTTTTTTCGCAGAGGAAGTAACTCAATGCCTTCTGAAGGCAATTTTACCTTAAATGATGCAAATACTACTATTGTAGCTGCAATCGAAAAAAACGCTAGCAACAATATACAATTAACTCTCGATGGTGTTTTTGATTTTATCAACAATCACAAGCCTAAATATAATCCGCAATACAAAGTGTTTAACGAGCAGTTTGTATTGTGTTGGGCTGGAAAAAAGAAACTAATTAACCATGAAATATTTTATACTAGAGTAGATATTGAATTGATAAATGAACAAGTTCGTTTGTTTTTTTCTGCCTTAGATGATGTTCAGATTAGCTACAATGAACAATCGTTTATAATTACCGAATATATTGTTTTAGGAATCGATGGCACTGAAAAACATTATCCGTTAGAAAAAACAATTATTCATTTTAAAGGTAATGGTAAACATGATATTATAACCGAATTTTTGTTTGAAGCTCCTCAATACGATAAAACTATTTTACATCATATTTATAACAATAACAATGCTATTGTTACCAAAATTGAGAATAATAAACAGCTTTCGATAACTGAATCTGAAAACGTTTACAAACTACCTACCTCCTATTTAATATGCTATTTAAACGGGGTTTTAGACGCACCTCAACAGCTAAAAAAAATAAAAAATTATATTAAAAATTTAGAAGATAAAACTGCCTATATAAAATACAAAGAAGCAATGCGTGTGTTGCGTAAAGTGAAATATAATTAA
>KPHGJK_01850 Type II toxin-antitoxin system HipA family toxin
ATGGCAACAACTAAACTTAATGTATACATACAGTTTTCTAAAGAAGAAGAGCTTATTGGTGAACTTGTTTTAGATGGTAGAGATATATTATTTAAATATAGTGATGCTTATTTAGAAGTAGGAAAAAATCTGTCTCCTAATCAATTAATGTTTAATGATACTCCTCAAACAACCAAAGAAAAACCATTTAATGGTCTTTTTGGTGTGTTTGCTGATTCTTTACCAGATGCTTGGGGATATTTGTTAATAAAGAAACGCCTTAGTACAAATCGAGTTGCTATTGAATCTCTTAATGCGTTAGATCATTTAACATTTGCAGGGAAGAACAGTATGGGTGCACTACAGTACAGACCGAGTGTAGCGTTAGAGCAAGAAGCTGTAGAAATTAATCTAGACAAACTAAAGGATAATGTTTCTGAAGTAATAAGCGGAGAGAGTAGTGCCATAATTGATGATATGTTTGGAAGAGGAGGTAGCCCAGGTGGAGCACGACCAAAAATTTATGCAGGATATAATCCGAAGACAGATTCACTCATTAGTGGTGTGGCTAATCTTCCGGAAGAATATGAGCATTGGATTATTAAATTTGCTGCGGATGTAGATTCGAAAGATATCGCCAATATAGAGTTGACTTATTATAAAATGGCCTTAGATTCAGGAATTGAAATGTCTGAATGCAGAGTGTTTACTAGTAATTCTGGAAATAGTTATTTTGGAACCAAACGATTTGACCGTATAGGAAATGATAAACTTCAAATGTTATCAGCTGCAGGACTTCTAAATGATGATTACGAGCATAGTACCATAGATTATGGAAATTTAATTTACCAAGCAAAGAAGTTAACAAATAACGCACAAGCTGCTGAACAAATGTTCCGTAGAGCTGTTTTTAATATTTTAGTACATAATCGAGACGATCATTCTAAAAATTTTGCTTTTTTAATGAATGCTGAAGGAGAATGGTCACTAGCACCTGCTTACGATTTAACTTTTTCATCTTCTTCACAAGGGTATCACAGTACATCTTGTGCTAAAAATTATGTAGATCCAGGAAAGAAAGAATTATTAGAGTTGGCAAGTGCATTATCAATAAAAAAAGCAAAGATAATTATAGATGAAATAAAAGAAGTTACTAATCAATGGAAACGATATGCTGTATTGTATAGAGTTTCAGAAGCTTCAACAAAAACCATTGAAGCTAGTTTAAAAACCATTCGTACGAGGTTTTAA
>KPHGJK_01855 HTH cro/C1-type domain-containing protein
ATGTGGGGATATGGAGATGAAAAATCGCCTAAAGAAATAATGATTCTTTTATCAAAAAGAGCCAGAGTTTTAAGGAAACAAGAAAAAATGTCTCAGAAGGAATTATCAGAAAGATCAGGAGTATCTTATGCTAGTGTTCGAAAATTTGAAACAACAGGTATTATTTCTCTAGAATCACTTTTAAAAATTTGTGAAACTCTTAAACGTTTAACAGATTTTGAATCAATATTACTGCCAAGTGATATGAAACGGAAAAAAGAGTTATTTAATTATTAA
>KPHGJK_01860 Sugar hydrolase
ATGAAAAAATATTTATCATTTTTAGTGATTTTGAGTTTGTGTTTATTTGTGGTAAGCTGTAAACAAGAGTTAAAAGAGAGTGTAGTAGATCAAAGACAAAAAAAAGATTTTACAAAACATGTAAATCCTTTAATTGGAACTAGTAAAATGGGACATGTTTTTCCTGGAGCAACTGCTCCTTTTGGAATGGTACAGTTAAGTCCTCAAACTAATTTTGAGGTTATGTTTAATGAAAACGGTAGCTACAATAGTAAAACATATGAATATTGTGCGGGTTATCAACATAAAGATTCAACAATTATAGGTTTTGCTCACACTAATTTTAGTGGAACAGGGCATGCTGATTTAGGGGATTTTTTAGTAATGCCAACTACAGGGAAACTAACATTAGACCCATTAAAAACAAAAGAAGGTACTAAAGGATTTTATTCAACGTTTTCACATGATACCGAAAAAGCATCTCCAGGTTACTACAAAGTTAATTTAGATAGTTACAATATAAAAGCTGAACTAACAGCTAGCGAGCGTGTTGGTTTTCATCAATATACATTTCCTAAATCTACCGATTCTCATGTTATTTTAGATTTAGTGTACAATATCTATCATCATGATAATAAAAATGTATGGACATTTATTCGTGTAGAAAATGATAGTTTAATAACAGGTTACAGACAAACAAAAGGGTGGGCAAGAACAAAAAAAGTGTTTTTTGCGATGGAATTTTCTAAACCATTTAAAAGTTATGGTCATAAAAAATACAATAAAGAAACGTATGATGGATTTTACAGACGTTTTAAACAAAATGAAAATTTTCCTGAAATGGCAGGAAAAGATATAAGAGCTTATTTTAATTTTGATACAGAAGAAGGTGAAAAAATAAATGTAAAATTTGCTTTATCACCAGTAAGTACCAATGGAGCTTTAAATAATTTAAAAGAAGAAATTCCGCATTGGAATTTTGATAAAACAAAACAAGAAACTAAAGATAAATGGAATAAAGAGTTAGGTAAAATTGATGTAGAAACAATTTCTGAAAAAGAGAAAACTACTTTTTATACCGCTTTATATCACACTAATTTATCACCTATTTTGTATGAAGATGTTGATGGGAAATACCGAGGACTAGATCAAAATATACATACTTCTGATGGTTTTACGAATTACACCATATTTTCTCTTTGGGATACTTACAGAGCATTGCACCCATTGTACAACATAACACAACCAAAGCGAAACAACGACATGATAAAATCGATGTTAGCACATCACGACCAGAGTGTACATAATATGTTACCAATTTGGAGTCATTATGCTAATGAAAATTGGTGTATGATTGGGTATCATGCAACTTCAGTTATTGCTGATGCATTAGCAAAAAACGTAGGAGATTTTGATGTAAATCATGCACTTAAAGCATCAACAAACACAGCCACGGTTCGTTATTTTGATGGTATTGGGGATTATATTGATTATAAATATGTTCCAGAAGATAAAAGCCATTCATCAGTATCAAAAACATTAGAATATGCTTACAACGATTGGTGTATTGCTCAAATTGCAAAAAAAGTTGGAAAAGCTGATGTAGAAAAAGAGTATTTAACAAGAGCTGAATATTATAAAAACGTTTATGATCCAACAATCGGATTTATGCGACCTAAATTATCTGATGGTACTTTTAGAAAAAACTTTGACCCAATGGATACGCACGGACAAGGTTTTATTGAAGGAAATGCATGGAATTACGGATTGTATGTTCCGCAAAACATTGATAAAATGATTGAAATGATGGGAGGTAAAGAAAAATTTAGTAAGCAACTAGATGAATTATTTACCACAGAAATAGCTGATAAATACATAGCAAACCATGAAGATATTACTCGCGACGGAATTATAGGAAATTATGTGCATGGTAACGAGCCAGGACATCACATTCCGTATTTATATAATTGGATCGGACATCCTAAAAAAACACAACAAAGAGTTCGTATGATTATGGATACCATGTATAGTGATACTGTTGATGGTTTGTCTGGTAATGACGATGCGGGTCAAATGAGTGCTTGGTATATATTTAGTAGTTTAGGTTTTTATCCTGTAACGCCAGGGTCGTCAAATTATGCAATTGGAAGTCCGAATATTAAAGAAGCTACTATTTATTTAGAAAACGGAAAAACCTTAAAAATTACGGCTCAAAATCAAAGTAAAGAAAACGTATTTGTAAAAAGTATAACAATAAACGGTAAGAAAATAACAGATAATGTACTTTCTCATGCTGATATTATAAACGGAGGACAACTAATTTTTGAAATGAGTAAAGAGCAATAA
>KPHGJK_01865 Radical SAM protein
ATGTCTATAAACACGCTTTTAGTAACACCTCCTTTTACACAATTAAATACTGCGTATCCTGCAACCGCATACATTAAAGGTTTTTTAGAATCTAAAGATGTAAAAGCAACGCAAATGGATTTAAGTATCGAGCTGTTTACTGCGGTGTTTACCAAAGAGTTTATAGAGGCTATTTTTAAGCAAGCAGAAATGCTTGGTAATAGTGATTTTCCTTTAGTTGATAAACAAAAAGAAGAATACATAAATAAGGTAGATTCTGTGATGGATTATTTGCGCGTGCAAGAAGTTACAGCAGCGTATCAGATGGTACATAAAGATTATTTACCGCACGGACATAGACGTATTAAATTAAATAAAGATTTAACTACCGAATTCGGAAAATTAGGAATTTTAGACAAAGCCAAACACATTGCAACACTCTTTGTAGAAGAATTAGGCGATTATATAAATGCCAATGTCGATGAGTTTTTTTCTTTTACACGCTATGCAGAACAACTAGGAAGATCTGCCTCTAGTTTCGATACTATTAACGAGTTTTTACAATATGAAACTACCTTAATAGAAGATGAAATGTTGTATTTATTAGAAGAGAAACTACAAAAAGACAACTATGATTTAGTTTGTTTTACAGTACCTTTTCCTGGTAATTTATTTTCGGCTTTACGCTGTGCACAGTTTATAAAACAAAAATATCCTAGTATTAAAATTGGTATGGGTGGCGGTTATTGTAACACCGAGTTAAGACGTTTATCTGACCCAAGAATTTTTGATTTCATAGATTTTATTACTTTGGATGATGGTGAAGGTCCGTTATTAAAAATCACAGAGTTTTTAGATGGTAAAATAAAAGAAGATGGTTTAGAAAGAACTTTTATCTGTAAAAATAACCAAGTTATTTATGCTGATAAAACACCAAACACCATTTTTCATCATAAAAACTTGCCTGCTCCTAGTTATGTAGGACTTCCAACAAATAAGTATTTATCGTTTTTAGATGTTATGAATCCGATGCACAGAATGTGGTCTGATGGAAAATGGAATAAACTGACCATTTCTCACGGATGCTATTGGAAACAGTGTTCTTTTTGTGATGTTACGTTAGATTATATAGGGAATTATCAAAATACAACCGCTGATGATTTAGTGAATAAAATTGAAAAAATAATCTCTGAAACAGGTATTACAGGTTTTCATTTTGTTGATGAAGCTGCGCCGCCGAAAATGTTGAGAGCTCTAGCAAATAAGTTACTAGAAAGAAAGGTTTTTATTACTTGGTGGACTAACATTCGATTCGAAAAAACATTTACTCCAGAATTGTGTGCTTTACTTTCTAAATCGGGATGTATTGCCGTTACTGGTGGTTTAGAAGTTGCTTCAGATAGGTTATTAGCTAAAATGAAAAAAGGGGTAGATATTGGACAAGTTGCTAGAGTAACCAAAGCTTTTTCTGATGAAAACATCATGGTACATGCTTATTTAATGTTCGGTTTTCCTACAGAAACAGCGCAAGAAACTATTGATTCTTTAGAAGTTGTGCGTCAGTTATTTCAAAATAATTGTATTCAGTCTGCTTTTTGGCACATGTTTGCTTGTACTAGTCATAGCCCGGTTGGTAAAAATCCGGATGAATTTAAAATTAATATTACTGAGCCAGAATTTAAAGGTTTTGCTGAAAATGATTTGTATCACGAAGATCCCACAGGTGCAGAACATCACCTATATAGCGAAGGATTAAATACCGCTTTAAATAATTATTTAAATTACAAAGGATTTGAAATTCCTTTACATAAATACTTTGATTTTAAAACACCAAAAACAACCCAAGATACTAATTTGATTGCAGGTTTTTTAACTGCCTAA
>KPHGJK_01870 Ankyrin-rpt-contain-dom domain-containing protein
ATGAAAAAATTTGTATTTACAGTATTAGCAATCGCATTATCTTTTGGAACTGTTTCAGCTTCAGAAATAAACAAAACAACAGTAAAAACTACTACCGAATATTATAAAGTTAGTACTTTTTGTAAGTTAATTACAGCTGGTAATTACGAAGCTGTTAAAGCAATGATTGAAAACGGAACCAATATTAACAGAAAATCAACAGGCTTAACTCCGTTAATGTTTGCTGCTAGATATAACAAAGTAGCTATCGTTAAATTACTAATTAAAAAAGGCGCTAAACTAAAGACAAAATCCGATAAAGGAAATTATACAGCGTTAGATTATGCAAAAATGTCTAAAGCACATGCAGCTTATAAAGTAATTACTACTGCATTAGAAAAATAA
>KPHGJK_01875 hypothetical protein
TTGGTGCCGTTAATCGATCACGATTCTGTAAATACGTATTTAGCTGCAATTGAAAAAGCAAAAGCTGAAGGTGGAAAAGTATTGGTTGAAGGTGGAGTTTTAGAAGGTGAAGGTTACGAAAGCGGATGCTACGTAAAACCAGCTATTATTGAAGCTGAGAATCATTTTGAAATTGTTCAGCATGAAACTTTTGCTCCGATTTTATACTTAATGAAATATTCTGGGGAAGTAGAAAATGCGATTGCAAAACAAAATGGTGTTGCACAAGGATTATCATCAGCAATTATGACAAATGAAATGAAAGAAGCTGAAAAGTTCTTATCATATGCAGGTTCTGATTGTGGTATTGCAAACGTAAATATTGGTACTTCTGGTGCTGAAATTGGTGGTGCTTTTGGTGGTGAAAAAGAAACTGGTGGTGGACGTGAGTCTGGATCAGATGCTTGGAAAGTGTACATGAGAAGACAAACAAATACTGTAAATTATTCTGATGAATTGCCTTTAGCGCAAGGAATTAAGTTTGATTTATAA
>KPHGJK_01880 hypothetical protein
ATGGCAGATTTTGGTATCAAAGAAGCTTTAGCTCAATTAGGAGTAAAAGATATAAACGAAGGAACTTCTACAGGTTCTAATAACTTTTCTAACGGAGAAATTATTGAAAGTTACTCACCAGTTGACGGTAAACTAATCGGTAAAGTAAAATCTACTACAAGAGAAGATTATGATAAAGTAATGGAAACTGCTACAGCGGCATTTTTATCTTTTAGAGATATGCCTGCTCCACAACGTGGAGAAATTGTTCGTCAGTTTGGTAATAAATTAAGAGATTTAAAAGAACCATTAGGGAAATTAGTTTCTTACGAAATGGGTAAATCTTTACAAGAAGGTTACGGTGAGGTTCAAGAAATGATTGACATCTGTGATTTTGCTGTTGGTTTATCACGTCAGTTAAACGGACAAACAATTCCGTCTGAACGTCCAGGACACGTAATGAGAGAGCAATGGCACCCAATTGGTGTTGTTGGTATTATTTCTGCATTTAATTTTCCTGTTGCCGTTTGGGCTTGGAATACAGCTTTAGCATGGATTTGTGGTGATGTATGTGTTTGGAAAGGTTCTGAAAAAGCACCTTTATGTTCTATCGCTTGTCAAAACATTATTGCTGATGTTTTAAAAGAAAATAATTTACCAGAAGGAATTTCTTCTATCATTAACGGAGATTACAAAGTTGGTGAAATGATGACTACCGATACTCGTATTCCTTTAGTATCTGCTACAGGTTCTACAAGAATGGGAAGAATTGTTGGTGCAACTGTTGCAGGACGTTTCGGAAAATCTTTATTAGAGTTAGGAGGAAACAACGCAATTATTATTACACCAACTGCCGATTTAAAAGTGGTGGTTCCTGGTGCAGTATTTGGTGCTGTTGGAACTTGTGGACAACGTTGTACTTCAACAAGAAGATTAATTATTCACGAATCGGTTTACGATAAAGTAAGAGATGCAATTGTTGGTGCTTACGGGCAATTAACTATTGGAAATCCTTTAGATGAAAAAAATCATATTGGTGCCGTTAATCGATCACGATTCTGTAAATACGTATTTAGCTGCAATTGA
>KPHGJK_01885 LuxE domain-containing protein
TTGATTAAAAACTATCAAAGATTAAAGTACTTTTGTTTAGTAATGCAAAACGAAATTTTTAACATACAAACATCAGAAGAATTTACGAAAGTAGCTTTACAGGTTTTTAAACATCAATTTAAAAACAATAAAGTATACCGTTCTTTTTGTGATTTATTATATGTACATCCTTCAGATGTTAAAACTATTAAACAAATTCCTTTTTTACCAATTCAGTTTTTTAAAAGTAAGAAAGTACTTTCTTCTTCGGATGAAATTCAAGAAACATTTTCTAGTTCTGGTACCACAGGTAGTATAACAAGTAAGCATTTAGTAACTGATTTATCGTGGTATGAAACTAGTTATTTAAAAAGCTTTAATCATTTTTATGGAAACATAGAAGATTATGTTGTTTTGGCATTGTTACCAAATTATTTAGAACGTAAAGGATCTTCATTAGTTTATATGGTGGATGATTTAATTAAAAAATCGAAACAACCTGAAAGTGGATTTTATCTCGATAATTTAGATGAATTAACAAAAAAACTCATCAAATTAGATAAAAAAGGACAAAAAGTATTACTTATTGGCGTTTCTTTTGCTTTGTTAGATTTAATTGAAATGCATCAATTTAACCTTAAAAATACCATCGTTATGGAAACTGGTGGTATGAAAGGACGTAGAAAAGAATTGATAAGAAGTGAACTACATGCCTTTTTAAGTAAAGGTTTTGGTATTGATAAAATTCACTCAGAATATGGGATGACCGAGTTGTTAAGTCAAGCATATTCTAAAGGTAATGGCGTTTTTAATTGCCCTCCTTGGATGCAAATTATAATTCGAGATACCGAAGATGCTTTAACTATTTTACCGAAAGAAAAATCGGGCGGAATTAATATTATTGACCTCGCAAATTATAATTCTTGTTCATTTATTGCTACGCAAGATTTAGGAAAAGTGCATCAAAATAACGAAATAGAAATTATTGGTCGTTTTGATAATTCGGATATTAGAGGTTGTAATTTGATGGTTTTATAA
>KPHGJK_01890 ABC transporter domain-containing protein
ATGATACAAGTAACAAATTTATCAAAATCATTTGATCAATTACAAGCGGTACAAAACCTAAGTTTTTCAATAAAAAAAGGAGAAGTATTTGGACTTCTAGATCCAAACGGAGCAGGAAAATCTACCACTATAAATATAATGAGTACCATATTATCTAGCGATAAAGGCAAAATTCTTATTGATGGTAACGATATAAAAAAAACACCAAATTTTTGTAAAACTCTTATTGGTGTTGTTCCTCAAGAAGTTTCTTTATATAATGAATTTACAGCCTATCAGAATTTACTTTTTTGGGGTAAACTATATAAAATTCCAACGCAAGAATTAAAAGAAAAAGTTACAGCTGTCTTAGAGTTAATAGGATTATCTGATAGAAAAGACGATTTGATTAAAACCTTTTCTGGCGGAATGAAACGTAGAATTAATATTGCTTCAGCCATTTTACATAACCCAAAAGTATTATTTATGGATGAACCTACGGTTGGTGTTGATCCACAAAGTAGAAATCGAATCTTCGAAATTATAGAAAACTTAAATAATCAAGGAATGACCATTGTGTATACAACACATTATATGGAAGAAGTTGAGCGTTTGTGTAACAGAATAGCTATCATAGATAATGGAAAAATTGTAGCTCAAGGAACCCAATCAGAACTTCAAAAAGAAAGCAATGTAAAAGAAACAATTGAAATTACTTATCAATCAATCTTAGCGAATCAAAAAAAATCATTGCTAGAAAATTTTCAAAAAATTACATTTAAAGAAAAATCATTTGTTATTGTTTGTGATGTTAATAAAGACCTTGTAAATATTATAAGTATTTGTAATGCTCAAAAAATTAGTATTGAAGACTTAAAACTAAATAAAGTAACACTAGAAAGCATTTTTCTGAAATTAACAGGAAAACAATTAAGAGATTAA
>KPHGJK_01895 Transport permease protein
ATGATACTTACCATATTTAAAAAAGATTTACAATTATTTTTTGCGGATAAAAAAGGAGCTTTTTTAACCTTTATTTTACCAATACTTATTATTTCAATTTCTGTTTTAGGTTATCAAGGAATTGAAGGAAACTTAGGAATTGTACAAGCTGTAGCAGGAACATCCATTATGATGTTACTGTTTAGTATTTCCGCTCTTGGAGGTGGCTTGTTAGAAGAAAAAGAAGCTGGGACTTTAAAAAGATTATTATACTCTCCTCTTAAACCAATGGATATCTTATTTGGAAAAATGTTAGCCGCTTTAGCAATCTCTATTACACAATTAATAATAATGTTTTTGTTTTCTTGGGTTGTTTTTAGCCTCCCAATTTTTAAAGATATTACTTCATTAATTTTAATGATAATTAGTACTGCCTTTGCGGTATCTAGTTTTGGAATTTTTTTAGTTTCTATTGCTAAATCACGTCAACAACTACAAGGTCTTAGCACCTTAATAATTATAATTTTTTCAGCAATTGGAGGAAGTATGATTCCTTTGTTTATAATGCCAGAAATTATGCGAAAAATAGCTGTAATAAGTGTTAACTATTGGGGAATCCAAGGTTTTTATGACATTTTTTGGAGAAATTTACCTTTAATAGATATTTTACCAAAAATAGGAATATTAGTTACAATAGGCTTCATAATGACATTAATTTCTGTGCTTTTATTTAAAAAGAATGTTTTGAAAATGATTTAA
>KPHGJK_01900 YHS domain-containing protein
ATGAAACAATTAATTACAGTACTATTTATAGTAATTTCAACAGCAATTTTTTCTCAGCAGCTAGATTATAATACTAAAAATGGCTTTGTTGCTGAAGGTTATGATGTGGTATCTTATTTTGTAAATAAAAAACCTTTAGAAGGAAAAAAGAAATTTCAAACTACTTATGATGGTGCTAAATTTAAGTTTTATTCAGAAAAAAACTTAGTCACTTTTAAAGAGAATCCGATAAAATATATTCCTCAATACGGCGGATATTGTGCTTATGCTATAGCTGTAAAAAATACTAAAATGTATATTGATGCCGAAGCTTATGAGATAAGAGATGGTAAACTATACCTGTTTTATAGTTCATGGATTTCAAGTAAACTTGATGATTGGAAAAGTGGAAACACAAAAGAACTTCAAGGTAAAGGAGATAAAAATTGGGTAGCATTAAAATATAAAAAGAAATAA
>KPHGJK_01905 YHS domain-containing protein
ATGAAAAACTTATATGCGTTGTTTTTACTTATTTCAACAATAAGTTTCGGGCAACAATACAATACTAAAAAAGGTACAATAGCTAACGGATATGATGTTGTTGCTTATTTTTCTAACCAAGCAATAAAGGGAAATAAAAAAAATACTACAAACTACGATGGAGTTACTTTTTTATTTTCTTCACACGAAAATTTAAAATTATTTCAAAAAAATCCTAAAAAATACACTCCACAATACGGTGGCTACTGTGCCTACGCAATAGGAAAAACAAATAAAAGAGTAAGTATTGATCCTAAAACTTTTGAAATCAGAAATGATAAATTATACTTATTTTATAATTCATGGGGAACCAATACATTAAAACTTTGGCAAGAAGAAGGTGCTGAAAAACTAAAAAAACAAGCTGATACAAACTGGCTAAGTTTAAATCAGTAA
>KPHGJK_01910 Glycerol-3-phosphate dehydrogenase
ATGAATAATTTCTCTTTTTTTAACCGAAAAAACATTCAAAAAGAATTACAAGAAACAGAATTTGATCTTTTAATTATTGGTGGCGGAATTACTGGTGCAGGAATCGCTTTAGATGCTGCATCACGTGGAATGAAAGTTGCCTTAATTGAAAAAAATGATTTTGCTTCAGGTACTTCAAGTAAATCCACAAAATTAATTCACGGAGGTTTACGTTACTTAAAACAATTCGATTTTTGGTTAGTAAAAGAAGTAGGTACCGAACGTGCAATTGTACATAAATTAGCACCTCATTTAGTCGTACCAGAAAAAATGATTTTACCTTTAATTGACGAAGGAACTTATGGTTCTTGGCTAACTTCTATCGGATTAAAAGTATACGATGTTTTAGCAGCCGTAGAAGGTGATGATAAGCGTAAAATGCTCGATAAACAAGAAGCGTTAGATAAAGAACCTTTATTGCCAGAAAACATTTTAAATGGTGCAGGTTATTATGCCGAATATCGTACCGATGATGCGCGCTTAACCATTGAAGTATTAAAAACCGCTAGCCAATACACTGCTCAAATACTTAATTACACAAAAGCCAACGAGTTTATTTATGAAAATAAACGTGTAGTGGGCGCAAAAGTTACCGACACTTTTACCAATGAAAGTTATGCTATAAAAGCAAAATATGTTGTAAATGCTGCAGAGCCTTGGGTAGATGAGTTACGACAAATTAACAACTCTAAAATTGGTAAAAGATTACATTTAACAAAAGGCGTTCATTTGGTTGTTGCACATGAGAAATTACCAGTAAAACAATCGGTATATTTTGATGTACCTGATGGAAGAATGATGTTTGCTATTCCTCGAGGAAAAGTTACTTATTTTGGTACTACTGATACCAATTTTCAGCAAAATAAAGACTCCGTAGAAACAACAATGGTAGATGCTTTATATTTAATTGAAGCGGTAAATAATATGTTTACCAACATAACTTTAACCTTAGATGATATTCAATCTTCATGGGCAGGCTTACGACCATTAATTCATGAAGAAGGAAAATCGGCTTCGGAATTATCTCGTAAAGATGAAATTTTTGTTTCTGATACAAAATTGATTTCAATTGCTGGTGGTAAACTAACAGGTTATCGTAAAATGGCTGAGCGTATTGTTGATATGGTTTCTAAAAAAATGAAACGTCGTTTTGAAACAGCCTTTGACACAATTCAAACAGAAGAAATTATATTAGCTGGTGGACCATTTCAAAATTATAAATCGGTAAATATATACATCAATCAAGTATATAAAAACTTAACAAATTACGGATTTACAAAAACGGATGCTGCGTATTTAGTACATAATTACGGAAAACAAACAGACATAATAATAGATAAGTTTGATGAAATCAAAGAAGAAAATATAGAATTACGTTTATTAAAAGCAGAAGTTTGGTTTACCATTCAACATGAAATGACTTGTACACCAACCGACTTTTTTATGCGTAGAACTGGCCGTTTATTTTTTGATAAACCAAGTGTTGACACCTATAAAAATGATATTATAAATGAGTTTGTTACTTACTTTAATTGGTCAGAAACAGCAACAGAAAAACAACGACAAGAATTAGAAGCTATGATTGATTTAACTGTAAATTTTAAATAA
>KPHGJK_01915 hypothetical protein
ATGAAACTAAAAATTATCGTTGTATTATTCCTATTCGTAAGCTTAATTAGTAAAGCTCAATCAGTAAACATTATATCTGATACTGATTTTGATAATCTTAAAATAAATAGCGCCAAATTACTTGATTTAAAAAAAACTAAAGGAAATCAACCTAAAGTTGAAGCACTATTAGGCGCTGTAACTTCTTATAAAGTTGATGAAAATGAGTCTTATTATTATTTTGTTTTTAAAGGAGTTAAAATTGATTTTTCTACATTAGGAAAAAGCAAACCTTATATAGAATCTTTTGAAGTAAATGGTAACGATGCTACTTTAGCTATAAAAGACATAAGTATTACCATTGGAGACAATATTAGTAAACTAGGTGCTATTGTTTTTAGTGTTGGTAGAAATGGTACTAAGAGTATTTTGTATTCAACTTGTGAGGACTGTGATAGTTTTGTAAATATTGAGTTTGATCAAACATCAAATCTTATTACCAAGATTAGTTATATGGATATGTCTTAA
>KPHGJK_01920 MFS transporter
ATGGAAAAGAAAGATCCATACGCTTCATTAAGAATTAAAGAGTTTAATATTTTTCTTTTAGTGCGTTTTGCGTTAGTATTTGCATGGTCTATGCAGTTTATTATTATCGAATGGCAAGTATATAGTATTACAAAAAACCCGTTATCATTGGGTATAATTGGCTTAATGGAAGTAATTCCGGCAGTTTCTATGGCACTTTTTGCAGGTCATATTGTAGATCAAAAAGAAAAAAGAAATTTATTAGCACTTTGTATTGGCGCTTTTTCATTAATAAGTTTAGGCTTGTTTTTTTTAACCTTACCAAGTTTTATAAAAGGCTGGGAAATAAACACTGTTTTATATGCAATTTATGGATTGGTATTTTTTGGCGGACTTTTACGTTCGTTTTTTGGTCCAACTATATTTTCACTAATAGCGTTGATAGTTCCAAAAAAACTATATCCTAATGCAGCAACATGGAGTAGTTCTACTTGGCAAATGGCTTCAGTATTAGGACCAGCTTTTGCCGGGTTTACCATTTCATGGATGGGAGTTCATTGGTCGCTTTGTATTGTTTTTGGTTTGGTATTATTTTCATTTTTGATGGTGTTTTTTGTTAAGAAAAAACCAATTTTAAATCCAAAAATTGGCGAGCCAGTATTAAAGAGTTTAAAAGAAGGAATCAGTTTTGTTTTTAAAACAAAAGCTATTTTAGGAGCCATTACTTTAGATATGATTTCGGTACTTTTTGGTGGTGCTGTAGCTTTGTTACCTATTTATGCACAAGATATTTTAAAAGTAGGCTCTGAAGGATTCGGAGCCTTACGTGCTGCACCCGCCATAGGTGCTTTTTTAACGATGTTAGTTACTGCTTACATACCTATTAGTAAAAATGCCGGAATGAAGTTGTTAGCGGCTATTTTTGGCTTTGGAGTTTGTATTATCGTATTCGGGTTATCTTCTGTATTTTGGATATCAATTGTAGCGTTATTTTTTAGTGGTGTTACCGATGGAGTTTCAATGGTAATTCGTCAAACAATTTTACAATTAAAAACACCCGATCATATGCGAGGTAGAGTAGCTTCGGTAAATTCGATGTTTGTAGGTTCTTCTAACGAATTAGGTGCTTTTGAAAGCGGCGTAACGGCAAAGTTAATGGGAACAGTTACTGCTGTTGTTTTCGGAGGAACAATGACTTTAATTACAGTAGTTACTACAGGGATTATTAACCCAACATTGCGAAAGTTAGATTTAACGAAGGATTTAGAAGCGCATGAGAAAATGGAGTAA
>KPHGJK_01925 hypothetical protein
ATGAAAACAATTCAAGAAGCTGTAGAAATAACGATAAGGAAAACTCCTTTTATTGAGGAGGCTTTAAATGAAAAGTTAATTAATGTATCTTCTTTAGCAAGGGTTGTGTTACCAGAAGTTTCTAAATTACTAAAAAAAGATATAAAAGTAGGCGCTGTTATGATGGCTATAAACAGGTTATCGCCAGCAAATGAATTAAGAGTACGTAAAAATATCAAAAAATTAGCGCTTGATCTTGGTGATGTTATAGTTCGTTCGGATTTATGTGATTTTACTTTTAAAAATACACCATCTTTATTAAAAGAAATTGCTAAAATTTTAAGTAAATCTGCCGATAGTAATGATTATTTTTTAACGGTTTCTCAAGGAATTTTTGAAACAAATATCGTAACGAGTAAAAATTTACAACATTTTGTTGAAGAAATTTTTAAGAAAGAAACGTTAATTAATAACGTAAACGATTTAGCTTCTATAACAATTAAGCTTCCAAAAGATAATTTGGAACAATCTGGAATATATTATTTTATTTTAAAACAATTTGCTTGGGCTAATATCGCTGTACAAGAAGTAATTTCTACTACTCATGAAATGACAATTGTAGTAAAAGAGCAAGATGTAAATGAAACTTTTGCCATTTTAATGGATTTAAAACTGAATTAA
>KPHGJK_01930 Glycerol-3-phosphate dehydrogenase
ATGAGTAAGCAAACCAAAATAGCGGTTTTAGGTGGAGGAAGTTGGGCTACTGCCATTGTAAAAATGTTATCTGAAAATCTAGAAAACATTGGTTGGTATATGCGAAGTGTATATGCTATAGAACATATAAAACGTAACAAACACAATCCTAATTATTTAAGTTCGGCAGAGTTGCAACCAGCGCAGTTAGATTTGTCTGACGATATGAATTATATTGTTGATAATTATGATGTGCTTATTTTTGCTATTCCCTCAGCTTTTATAAATACCGAATTAGAAAAATTAACGGCTTCATTAAAGGATAAAATAATTTTTTCAGCAATTAAAGGAATTGTACCAGAAACAGGATTAATTGTTGGCGAGCATTTTCATCAAAAATTTAATATTCCGATAGAAAACATTGGTGTACTTACAGGTGCATGTCATGCAGAAGAAGTAGCAATGGAACGTTTATCTTATTTAACGTTAGCTTGTCAGGATGCTGAAAAAGCCAAAGATTTAAGCAAATATATTGCTGGTCGTTATATAAAAACAAAAATATCTGATGATATTATTGGTACAGAATATGCTGCCATGTTAAAAAATATTTATGCTATTGCCGCAGGTATTGCTCATGGTTTAGGCTATGGAGATAATTTCCAAGCAGTATTAATGAGTAACGGTATTCGTGAAATGAAACGCTTTATTAAAAAGGTTCATAAAATGAAACGTAATATTAATAATTCGGCTTATTTAGGTGATTTATTAGTTACAGGATACTCTGTTTTTAGTAGAAATAGAATGTTTGGTAACATGATTGGTAAAGGCTATACTGTAAAATCTGCACAAATGGAAATGAGTATGGTTGCTGAAGGATATTATGCAGCAAAAAGTGCTTATGAAATTAATCAAAAAAATGGTGCAAAAACACCTATTATCGATGCTGTTTATAATGTACTATACGACAAAAAAGAAGCGAAAGATGAGTTTTTAAAGTTAACAAATAGATTAGATTAG
>KPHGJK_01935 Deoxyuridine 5'-triphosphate nucleotidohydrolase
ATGAACGTACAAATAATAAACAAATCGAAACATCAAACTCCTGCATATGAAACCGAAGGTTCTGCCGGAATGGATTTACGTGCTAATTTAAATGAACCTGTAGTTCTAAAACCTTTGGAAAGAGCGATTATAAAAACCGGTTTATTTATTGCTTTGCCTAATGGTTTTGAGGCACAAGTTCGTCCGCGAAGCGGATTGGCAGCTAAAAAAGGTATTACTGTATTAAATGCTCCTGGAACCGTTGATGCTGATTATCGTGGTGAAATTGGGGTTATTTTAGTAAACCTATCTAACGAAGAATTTATTGTAAATGATGGTGAGCGTATTGCGCAATTAGTAATTGCAAAACACGAACGTGTAAACTGGCAAGAAGTTACTGTTTTAAATGAAACTGAACGTGGTGCTGGTGGTTTTGGTAGTACTGGAGTTTAA
>KPHGJK_01940 GCN5-related N-acetyltransferase
ATGATTTATATTTCTGAAAACATACAGCTAAAAGAAATTTTAAATGCCGATTTAGAAGCTCTTTTTACATTAATGAAAGAAATTTATCCACCGGCTTATAGTCATTTTTGGAAAGATGGTGGAGATTGGTATGTGAATACGCAATATTCTAAAGAAAAATTAAATTCAGAACTTTTAGACGTAAATTCTCAGAATTATTTGGTATTATTTAAAAATGAAATAATAGGTAATTTCAGAATTGTTTGGGATGAGCAACTCGATGGTTTTGTTGATAAAAAACACGTAAAATTACACCGAATTTACTTACATCAAAAAACACAAGGAAACGGAATTGGTAAAAAATTATTGAATTGGTTAGAAACTCAAGCCATTAAAAAACAATATGATCTTATTTGGTTAGATGCTATGGATGCGCAACCACAAGCTTTCGAATTTTATAAAAAACTCGAATACCAATATCATTCACATTGTTTTTTAGACTTTGAATTATTGTACGATGAGATTCGTAAAATGAGTCAACTTTATAAAAAAATAACTTAA
>KPHGJK_01945 Protein RecA
ATGGCAGCAGATAAAGAAAAAGAAGCGAAATTAAAAGCATTGCAACTTACCCTTGATAAGTTAGATAAAACATACGGAAAAGGGTCTGTAATGAAATTAGGAGATAGTCAAGTTGAAGATATTGAGGCAATTTCATCAGGATCTTTAGGATTAGATTTAGCTTTAGGTGTAGGTGGATATCCAAGAGGAAGAGTTATAGAAATATACGGACCAGAATCGTCAGGTAAAACAACCTTAACATTACACGCAATTGCCGAAGCGCAAAAAGCAGGTGGTATTGCAGCTTTTATTGATGCAGAACATGCTTTTGATCGTTTTTATGCAGAAAGCTTAGGAATAGATACAGATAATTTAATTATTTCTCAACCAGATCATGGTGAGCAAGCATTAGAAATTGCCGATAATTTAATTCGTTCTGGAGCTATTGATATTGTAGTAATTGATTCGGTTGCAGCATTAACACCAAAATCTGAGATTGAAGGTGAAATGGGAGACTCTAAAATGGGATTACATGCCCGTTTAATGTCGCAAGCATTACGTAAATTAACAGGTACTATTAGTAAAACAAAATGTACTGTTATATTTATTAACCAGTTACGTGAAAAAATTGGTGTAATGTTCGGTAACCCAGAAACTACAACGGGTGGTAATGCATTAAAATTTTATGCATCTGTTCGTTTAGATATTCGTCGTAGAACACAAATTAAAGATGGCGATAGAGTTATTGGTAACAGTACCAAAGTAAAAGTAGTAAAGAATAAAGTTGCTCCACCTTTTCAAATTGCAGAATTTGATATTATGTATGGTAAAGGAATCTCTAAAGTTGGTGAGGTTTTAGATATTGGTGTAGAATACGGAATTATAAAGAAAAGTGGTTCATGGTTTAGCTATGGAGATACAAAATTAGGTCAGGGTAGAGATGCTGTTAAAAGCCTAATTAAAGATAATCCTGAATTAATGGACGAACTTGAAGGTAAAATAAAAGATGCTATTGAAAATCAAGAATAA
>KPHGJK_01950 hypothetical protein
ATGACTGCAACTATTCTTTTAAAAAATGCAAATTGTAACGTTACTATAAGTAAAGGAGAAGTTATTAGTTTTATTGTTGATAACGAAGAAATTATGCATTGTAAAGATGCGCCTGGTTGGAATGCTACGGATACAGAAATGTTTCCTATTATTGGCTCTACAAAAATTAATAATTATAGTATTGAAACACCAAATGGTATTGCCAAGCAAGATCAACATGGTTTATTAAGAGAACTTAATTATCAACTTATTTCTTCGGATACAACTACCGCTATTTTTGAAAAAAAATATGTAAAAAATACACAGATAAATAATACTAAATATCCAAATAAATCTACGCAAGAAAAGTTGTTTTGGCCTTATGATTTTACTTTTAGAAAAATAATTTCATTATCAAAAAACGCTTTAAAAATAAATTTTGAAATTACTTCAGAAAAAGGAATGCCATATATGTTAGGATATCATCCTGCATTTAAACTTTCGGGTTTTGGAACCGAAATTATAAAAACATCAGAAAAAGAAATTACATTAAATGATATTTTAAATGTAGGATCAGCAGCTTATAAGGTTTTAAATACTGATGAAATTATTTTGATAAAAAATGAGTTACCTAACATAAAAATAGCTACCAAAAACTTTAATAATTTTATGTTGTGGACAGAAGTTAACAACATGGTTTGTATAGAACCTATAACTCAATATCCGTCGTTAGAAACTCAAGAATATTCAGAAAAAAATATGAGAATTAGTACTGGTAAAGAGTATTTTTCTGTAACTATTAGTACTTTATAA
>KPHGJK_01955 Pseudouridine synthase
ATGCAAAATCACAGACATTTTATAATTCATAAGCCTTATGGTTTTTTATCTCAGTTTATTAACAATCAAACTAAGAGGAAGAAAAAATTATTAGGAGAGTTAAATTTTAATTTTCCTGAGGAAACAATGGCAATTGGTCGTTTAGATGTTGCCTCTGAAGGCTTATTATTTTTAACTACCAATGGTAAAGTAAGTGCACAAGTACGCAGTAAAAAAGTAGAAAAAGAATACTATGTTCAAGTAGATGGTCTTATTACGCAAGAAGCTATAAATAAATTAAAAGAGGGTGTAGAAATTGGTTTTGATGGCAAAAAATACATGACCTTACCCGGACAAGCTTTTTTAATAGATACTCCTAATTTTGATAATAGATCTCAAAAAATTCGTGATGAACGTCATGCACCAACGAGTTGGGTTGCTATTATTATTACTGAAGGTAAATTTAGGCAAGTGCGTAAAATGACAGCCGCCGTTGGTTTTCCTACACTTCGTTTAGTTAGAGTACGTATTGGAGAAATTTTATTAAATAATATGAAACCTGGTGATGTAAAAGAGGTTACTGAATTATTATAA
>KPHGJK_01960 N-acetyltransferase domain-containing protein
ATGGATTTTAAAGTAAAAAAATTTCAAGAATTAACAACTTCAGAACTGTATGAAATACTTCAATTACGTTCTGAAGTTTTTGTAGTAGAACAAGATTGTGTATATCAAGATATTGATTTTAAAGACCAAAAAGCATTGCATGTTTTAGGTTTAAAAGATGATAAAATAATAGCGTATACTCGTTTGTTTGATAGTAAGCAATATTTTGATACTCCTAGTATTGGTAGAGTAATTGTAAAAGATACCGAACGTAAATTTGGTTACGGACATGATTTAATAAAAGCATCAATCCAAGCTATTTTTAATAACTACGAAGAAAGAATAATTACGATTTCGGCACAAACTTATTTACAGAAATTTTACGAATCTCACGGATTTAAACAAGTAGGTGAAGGGTATTTAGAAGATGGTATTCCACATATTAAAATGGTGAGAGCTTAA
>KPHGJK_01965 Ribose-5-phosphate isomerase B
ATGACAATTGCCATCGGAAATGACCATGCAGGTACCGAGTATAAATTCGAAATTATTACTCTTTTAGAAGAGTTAGGACATAAAGTAATTAATTTTGGAACGAATGATACTAGTAGTATGGATTACCCAGATGCTATTCATCCAACAGCAGAAGCCGTAGAAACAGAACAAGCTGAAATGGGTATTATTTTATGCGGAAGTGGTAATGGTGCTCAAATGACAGCTAATAAGCATCAAGGTGTTCGTGCTGCCTTATGTTGGAATAATGAGTTAGTAGCATTAACTCGCCAGCATAATAATGCTAATATTTTAACGATTCCGGCACGTTTTGTATCATTACAACAAGCATTAGGTTTTGTAAAACTCTTTTTAAGTACAGAATTTGAAGGAGGACGTCACGCAGATAGAGTTAATAAAATAGCTACTAACTGCTAA
>KPHGJK_01970 hypothetical protein
ATGAAAAACTTACGAAAAATAATAGCGTTGTTTATCTTCATATTTATTACAGGTATTATAGTTACTGTAGTAAGTATAAATACTACTTTAAATAAAAAACCAGCTACAGAATTAGTAAAAGCAAAAGATACTATCTATCTTATTAAAAAAGCTAATAAAACTACTTAA
>KPHGJK_01975 Diacylglycerol kinase
ATGATAAATTCTTGGTTTGTTATTGCAAATCCTACTTCTGGAAATAAAAAGCTTTCTAAAAATTGGAAAGAAATTGAGCAATTGTTAAACGAAAGAAATATCGATTTTTCTTATGCTTTTACAGCCTATTCTAAACACGAAATTGAATTGGTACACAAAGCTATTCAACAAGGTTATAGAAATATAATTTCCGTTGGTGGAGATGGTACACTACATCATGTAGTTAACGGAATTATGACGCAAAGATATGTAAAAACTTCTGATATCACAGTGGGAGTGATTCCTTTAGGTACAGGTAACGATTGGATTAAGACTTATAACATACCAAATAACATAAAATTAGCAATAGATTTAATTACCCAACAAAAAACTATTTTACAAGATATTGGTTATTTAGAACTAGCAAATACTACTGCTTTTTTTAATAATGTTGCAGGAATAGGGTATGATGGTTACGTTGTTAATAAGTTGAATACACTTAAAAAATTTGATCCACTAGCATATCTTATAAGTGGTATTGCCGGTTTATTATTTTACAAAAAAACTAGTTTTACTATTGAAGTTAACAATAAAGTAATTGAAACAAAATGTTTAATGACTTTATTTGGTATTTGTAAATACTCTGCAGGTGGTATGCAATTAACTGATTATAAATATACTACAGATGGTTTATTTGATATAACTATTGCTAAAAATTTATCTCTTTTAGATTTAATTATCAATATTAAGAAATTATATAACGGATTGATTGTAAATCATAAAAAGGTAGAAACACAATTATCTAATACTTTGTTAATAACTCCGGCTTCTCTTAAAAATCCTCCATTTATTCAGGCTGATGGAGAATTAATAGGTACAGGAAAAGTAACTGCAACTATAATTAAGAAAGCAATACAATTTGTAATTTCATAA
>KPHGJK_01980 Ribonuclease R
ATGACTAGAAAGAAAAAAATATACAAGAAAAAAGGTAGAGTAATAAAAGACTTAACCAGAAATATATTTAAAATTTTAAACGAAGACAATTCAAAAACATATAACCATAAGCAGATATCTGCTAAAATGGGTATTTCTGATACTGATGGAAAAACACAAGTATTAAAAAAATTAGCAGAATTAACAGGAAATCAAAAAATTAAAGAAATAGATAGAGGAAAATATAAAATTAATGAAGATCGTAAATATCATGTTGGTACGTTAGATTTAACAGCTAATGGAAATGGATATTTTATGTCTGATGATTTTGAGAACGATATATTTATTCCATCTATAAATTTAGGAAAAGGATTACATCAAGATACTGTTAAGGCTTATGTTTATAAAAAACGTAGATCTAATAAATACGAAGCTGAAGTTGTAGAAATCATCGAACGAAAAAAAACTGAGTTTGTTGGAGTTTTACAGATGAATAAAACCTTCGGATTTGTAATACCAGACAGCCAAAAAATGTCGGCAGATTTATTTATTTCTCAGAATAAAATAAACGGTGCAAAAGATGGTGATAAAGTGGTGGTACAAATGACTGACTGGCCAGAAAATTCTAAAAATCCGTTTGGAAAAATCACGCAAGTTTTAGGAAAACCTGGTGAACATGAAACAGAAATACACTCTATTTTATTAGAATATGGTTTACCATACGAATTTGAAGAAGCTGTAGAAAAAGAAGCTGAAAATTTACCTATTGAAATTACGGAAGCTGAAATAGCAAAACGTTGTGATATGCGTAAGGATTTAACCTTTACAATAGATCCGAAAGATGCAAAAGATTTTGATGATGCATTATCGTTTACAAAATTAGAAAATGGTAATTATGAAATAGGAATTCATATTGCTGATGTTTCTCATTATTTACAACCAAAAACCATTTTAGATGATGAAGCATATGATCGTGCAACATCAGTTTATTTAGTAGACAGAGTGGTACCAATGTTACCAGAAATGTTAAGTAACGGAGTTTGTTCTTTACGACCAAATGAAGAAAAATTAACTTTTTCTGCTGTTTTTGAAATGAACGAAAAAACACAAATTGTAAATCAATGGTTTGGTAGAACAGTTACCTATTCAGATCAACGTTTTGCCTATGAAGAAGCACAATCAATTATAGAAAATTGTTCACTTTCTCATACTGTTGAGCCGTATACAATGCCGCTTGATATTTCAATTATTGATAAAGAATATGAAGTTGCTCCAGAAATTGTAGAAGCTACTTTAAAACTAGATGAATTAGCTAAAAAATTACGTAAAAAACGTATGAAAGCTGGTGCAATATCTTTTGATAGAGTAGAAGTTAAATTCGATTTAGATGAAAAAGCAAATCCAGTAGGTGTTTTCTTTAAAGAATCTAAAGATGCTAATAAATTAATTGAAGAATTTATGTTACTAGCAAATAGAAAAGTAGCTGAATTTATCGGTTTTTCTAAAGGAAAAGAAACAAAAAATACTTTTATTTACCGTACACACGATGAACCAAATATTGATAAATTAGCTTCATTACAAAACATTATTAATAAATTTGGTTATAAAATTGATACAGAAACTAAAGAAAAAACCTCACAATCTTTAAATAAATTACTAAGTGATGTTCAAGGAAAAGGGGAAGCTAATATGGTAGAAACTTTAGCAATCCGTTCTATGAGTAAAGCAGCTTATACAACTCAAAATATTGGGCATTATGGGTTAGCTTTCGATTATTACTCGCACTTTACTTCACCAATTCGTCGTTATCCAGATGTAATGACGCATCGTTTATTACAACATTATTTAGATGGCGGAAAGTCTCCTAAAGCAGAAGATTACGAAGTAAAATGTAAACATTCTTCGCAAATGGAAGAAATGGCTGCAAAAGCAGAACGATCTAGCATAAAATATATGCAGATTAAATATATGAAAGACCATCAAGATGAAGAATTTGAAGGTGTAATTTCTGGTGTAACCGAATGGGGAATTTACGTAGAAATTTCTGCAAACAAATGTGAAGGAATGGTGAGAATCAGAGATATAAAGGATGATTATTATATTTTTGATGAAAAGCAATATGCTATTGTAGGTCAATCATCAAAAAATATAATTCAACTAGGAGATAAAGTTGTTGTTAAAGTAAAAAACACCGATTTAGAACGTAAACATTTAGATTTTCATTTAATTTCGCATTAA
>KPHGJK_01985 hypothetical protein
ATGAAAAACTTTTTTTGTTTATTTACTATCATTTTATTTTTAGGATGTAAAAGTTCTACTATTAAAAGTATGGAGAATACTTTAGGTTTTAAGCTTCCTAATAATTATGTTATTTTGAAAGATACTATTGTAGGAAATATAGATTATTCGGTTAATATAGAAGTTCAATTCAAAAACAAAAATGAAAGTAAAAATATAATTAAGAAATTAAAAAAAGATTATACTTTTAATAGTGTAAAAAATGGTTTTAGTTTTGGATTAGAAAGTAAAGATTATAACTTTTATCCTTGTTCAGTTGATATTGATACTTTGAATAATACTTTATCATTTAAAGAATTTCACTATTGA
>KPHGJK_01990 DUF2807 domain-containing protein
ATGAAAAAATTAGCATTTTTATGTCTGTTATTGTTGCCTTTTTTAGCATCAGCACAAACTACTATTACGAAAAATTTAGGAGATTTTTCTACCATAAAAGTATTTAATGGTATCGATTTAGAACTGGTTAAATCTGATAAAAATAAAATAATTGTTACAGGAGAAAAGGCAGAGAAAGTAACTATTAAAAATAAAAATAATACATTAAAAGTAGCTTTAAAGTTTCCTGAAACCACAGCAGATGGTAAAGTTAAAGTAACACTTTATTATGCATCGTTATTAAAAATAATTGATGCAAATGAAGGTGCTACTATTACAGGTAAGGAAATCTCTCAAGCTCAAATTGAAATTAAAGCCCAAGAAGGAGCTTTTATTAATATGGTAGTTAATGTTAAGCATCTTAAGGTAAAAAGCGTATCAGGAGCTGTTATTAAGCTTTCTGGAGCTACAAAAAATCAAACTGTTGAAGCAAACTTAGGTGGAATTTACCATGGGTATAAATTAATGGTAAGTGATTTAAACCATGTTCGTGCAGGTTCAGGATCGAAGGTAGAAGTACAAGCTGGTGAAACGTTAGATGCTAAGGTTTCTTTTGGTGGTTCTATTTTTTATAAAGGAACGCCTGAAGTATTTAAAGATAAAAAAGTAATTGGTGGAGTAATTGAACAGCGAAGTTAA
>KPHGJK_01995 Sec-independent protein translocase protein TatA
ATGATTTCACTTAGCATATTTTTAGGAATGATTGGACCATGGCAAATTGCCATTGTAGTAGCTTTAGTATTATTAATGTTTGGAGGAAAGAAAATTCCTGAATTAATGAAAGGTTTAGGTACAGGAATTAAAGAATTTAAAACTGCAACTAAAGAAGAAGAAAACGAAGAAAATAAAGTAGAAGAAAAGAAATAA
>KPHGJK_02000 UPF0145 protein TDCHD05_10203
ATGATAATAACTACAACACCAACTATTGAAAATAAACCAACAAAAGCATATTTAGGTATTGTTACTGGTGAAACAATTATTGGAGCTAATATTATTAAAGATTTCTTTGCAGGAATTAGAGATATTGTTGGTGGTCGTTCTGGTTCTTACGAGAAAGTTTTACGTGAAGCAAAAGATACTTCACTAAAAGAAATGCAAGAACGTGCCCAAGAATTAGGCGCAGATGCTATTGTTGGAGTTGATTTAGATTATGAAACTGTTGGACCAAATGGCGGAATGCTTATGGTAACAGCCTCTGGAACAGCAATAAAATTTTAA
>KPHGJK_02005 SPFH domain-containing protein
ATGCCTATTTATTATTATCCAATTCTGTTTTTTGGATTGATTATTTTATTAGCTTCTTTCTTTACAGTGAAGCAACAAACAGCTGCTATTATCGAGCGTTTTGGTAAGCTTCATAGTATTCGTCAATCGGGATTACATTTTAAAATTCCTTTAGTAGACAAGATTGCTGGAAAACTAAGTTTAAAAATTCAACAATTAGATGTAATTATTGAAACTAAAACATTAGATAATGTATTTGTTAAATTAAAAGTTTCAGTTCAATATAAAGTAATTAGAGACAAAGTAGAAGATGCATTTTATAAGTTAGATTATCCACATGACCAGATTACATCTTATGTATTTGATGTTGTTCGTGCAGAAGTACCTAAAATGATATTAGATGATGTTTTCTTAAAAAAAGATGATATAGCAATTGCTGTAAAATCTGAATTAAATGAAGCAATGATGACGTATGGTTATGATATTATTAAAACATTGGTAACAGATATTGATCCGGATGCACAAGTAAAGGAAGCAATGAATAGAATTAATGCTGCGGATAGAGAAAAAACTGCTGCACAATATGAAGGAGATGCACAACGTATTTTAATTGTTGAAAGAGCTAAAGCTGAGGCAGAAAGTAAGCGTTTACAAGGTAAAGGTATTGCAGATCAGCGTAGAGAAATTGCCCGTGGTTTAGAGGAATCAGTAGAGGTTTTAAATAGAGCCGGAATCAACTCGCAAGAAGCATCTGCATTAATTGTAATTACACAACATTACGATACATTACAATCTATTGGAGCAGATACGAATAGTAACTTAATTTTACTACCAAATAACCCAAATGCGGCAAGTTCTATGTTAAATGATATGGTAGCTAGTTTTGCAGCAACCAATCAAATAGGAGAGAATATGAAAGAAATTAAAGCTAATAAAAAAGAATAA
>KPHGJK_02010 DoxX family protein
ATGGAACTTATTCAAAAACACGCAACAGAAATTTTAATTCTACTTTTTTTAATTGTTACCTTTTTACAATCGGGTATCGATAAAGTTACAGATTGGAATGGTAATGCATCTTTTATAAAAGAGCATTTTAAAAATTCACCATTTAAAAATTCAGTACCACTTTTATTGGTTATTATTTTAGTGATGGAATTACTTGCTGGTGCTTTTATGCTTATTGGTGTTTTTAATTTGATAACTATAGGAAGTGGAGAATTAGCTTTATTAGGTATTCAAATTTCTGCGTTGTCTTTAATTTTTCTTTTGATAGGACAACGATTAGCAAAAGATTATGCTGGTGCAATGACGTTGGCAATTTATTTTTTAATTACCATTGCGGGTATGTATTTATTAAATAGTTAA
>KPHGJK_02015 Demethylmenaquinone methyltransferase
TTGAATACAGAAAAAGCACTTTATAAAAACCTAACTCCGTTATTAAACTGTATAGATTATACTGTTTCAGATGAGAGTTATGAAGTAATGTATAATAAGAAATATGATATGCTTGTTACTTCACCCGTACCGGTGAATTTAGAAAGTTATTATGCGAGTGATTCATACATTTCTCATACCGATAGTAAGAAAACACTTTTTGACCGCGTATATCAATTAGTAAAAAACCATACACTAAATCAAAAACTGAAATTGATAAACTCTTTTAATACAAAAGATAAAACAATTTTGGATGTAGGAGCGGGGACAGGTGATTTTTTAAAAGTATGTAAAATTAATAATTGGAAAATTAATGGAGTAGAACCTTCTGATAAAGCAAGAAAGTTTGCTGAAGGAAAAAGCATCATCCTTAAAAAAGATATTTCGGAATATGAAGGAAAACAATTTGATGTAATTACACTTTGGCATGTTTTAGAACATATTCCTAATTTAATAGAATACACACATCAATTAAAAAAATTATTAAAACCAAATGGTGTTTTAATAATTGCAGTTCCTAATTTTAAAAGTTATGATGCCAGTAGTTATAAAGAATTTTGGGCAGCTTATGATGTACCAAGACATTTGTGGCATTTTTCTAAAACAGCTATAAAAAAAATATTTTCTGATATTGAAATGAACGTAGAAAAAATACTTCCCATGAAGTTTGATGCTTTTTATGTTTCGTTATTATCTGAAAAATACAAATCAAAAAAATCAAGACCATTACGTGCTTTTTTTAGCGGATTAAGATCAAATTTAAAAGCAAGTAAAAATGGAGAGTATTCTTCTTTAATATATCTGATAAAAAATAACAAAAATCAATTTTAA
>KPHGJK_02020 tRNA uridine 5-carboxymethylaminomethyl modification enzyme MnmG
ATGAGTTTATTTAATACAACATACGATGTAATTGTAGTAGGTGGTGGACACGCTGGTAGTGAAGCTGCAGCTGCAAGTGCCAACATGGGTGCACATACATTATTAATAACAATGAACCTTCAGAATATAGCTCAAATGAGTTGTAATCCAGCAATGGGTGGTATCGCTAAAGGGCAAATAGTTCGCGAAATTGATGCTCTAGGGGGTTACAGTGCAATTGTAACCGATAAGACTGCTATTCAGTTTAAGATGCTTAATAAATCAAAAGGATCTGCAATGTGGAGTCCGAGGGCACAGTCGGACAGAATGCAATTTGCAGAGTGTTGGAGAAATATGTTAGAGAAGACGGATAATTTAGATTTTTATCAGGACTCTGTTAACGGATTAATTTTTGATGACAATAAAGTCGTTGGTGTAAAAACAGCTTTAGGATTAGAGATAAAAGCAAAGACTGTTATTATTACTGCAGGTACTTTTTTAAATGGATTGATTCATATAGGTGAAAAAACATTTGGTGGTGGTAGAGCAGGTGAAGGAGCTTCTACAGGAATAACAGAAGATTTAGTTGCTAAAGGATTTGAATCTGGAAGAATGAAAACAGGAACTCCTCCAAGAGTTGATGCTCGTTCTTTAGATTTTTCTAAAATGACTGAACAACCTGGAGATGAAAATCCAGAGAAGTTTTCTTATTTACCTAACATTAAAAAATTAACAGAACAACGTTCTTGTTATTTAACACACACCAATACAAAAGTACACGATATACTACGTGCTGGCTTTGATCGTTCACCAATGTTTAATGGTAGAATTAAATCTACAGGACCACGTTATTGTCCGTCAGTAGAAGATAAGATTGATCGTTTTGCAGATAAAGATCGTCATCAAGTTTTTGTTGAACCAGAGGGATGGAATACTGTTGAAATTTATGTAAACGGATTTTCTACTTCTATGCCAGAAGATGTACAGGATGAAGCCATTCGTCATATTCCAGGATTTGAAAATGTAAAATTCTTACGTTTTGGATACGCAATTGAATATGATTTCTTTCAACCAACACAATTAAAACATAGTTTAGAAACGAAGTTAATTGAAAATTTATTCTTCGCAGGTCAAATAAACGGAACGACGGGTTATGAAGAAGCAGCTGCACAAGGTTTAATGGCTGGTGTAAATGCTGCCTTAAAAACTCAAAATAAAGAACCCTTTATATTAAAAAGAAGTGAAGCTTATATTGGGGTTTTAATTGATGACTTAATTACTAAAGGAACAGAAGAACCATATAGAATGTTTACTTCTCGTGCTGAATACAGAACGTTATTAAGACAAGATAATGCAGATTTAAGATTAACTCCAATTGGTCATAAATTAGGATTAGCTTCTGATGAAAGATTAGAAAGAGTACTAGAGAAGAAAGAGAAAACAGATAAATTGATTCACTTCATTACAAACTTAAGTGTTAAGAAAGAAGATATAAATCCTATTTTAGAAGCTAAAGGATTATCGGTTGTTAATCAAACAATGAAATTAATAAAGATAGCAACACGTCCTCAGTTAAGTTTAAGTGATTTTAATAGCATTGAAAAGTTACACAACTATATAAAAGAAAACGAAATGAATACTGATGTAATAGAGCAGACAGAGATTCATTTAAAATATTCGGGATATATAGATAAAGAAAAGAACAATGCTGATAAATTAAATAGATTAGAAAAAGTTGTAATACCTGCAAATTTCGATTATGATAAAGTACATTCATTATCGATTGAAGCTAGAGAAAAATTATTAAGCATTCAACCTACTTCGATATCTCAAGCAAGTAGAATAAGTGGAGTTTCACCTAGTGATATTTCTGTTCTTTTAGTTTATATGGGTAGATAA
>KPHGJK_02025 Endoribonuclease YbeY
ATGATTGTATTTAATTACGAAACTGAATTTCAATTAGAAAATGAAGAAAAAACTTCTAAGTGGGTTCAGAACTGTATAGAGAAAGAAGAGTTTGAATTAGGAGAAATCAACTATGTATTTTGTGATGATACCTATTTACATAAAATGAATGTTGAATTTTTACAACACGACACCTTAACCGACATCATTAGTTTTGATTATACCTTAGGTAAGTTAGTAGGAGGAGACATCTTTATTTCTATCGAACGAGTAAAAGAAAATGCAAAAGAGTTTAATGTTTTATTTGAAAACGAACTGCATCGAGTTATTATTCATGGTGTATTACATTATATGAAATACAAGGATAAGACCGAGGCTGAAAAACAAATAATGCGTACTAAAGAAAACGATTCTTTAAAAACTTTAAACGAAAACTAA
>KPHGJK_02030 SEC7 domain-containing protein
[truncated: 2,342,698 more chars]
