# Supplementary material for: Genomics of Tenacibaculum Species in British Columbia, Canada
Source: Pathogens. 2023 Jan 6;12(1):101. doi: 10.3390/pathogens12010101 (PMC9864904; doi:10.3390/pathogens12010101)
Supplement: Supplementary file 1 [file pathogens-12-00101-s001.zip › Supplementary Figures and Tables (Revised)/TableS1_BaktaAnnotatedGenes/Barcode7_FinalConsensus_Trycycler_MedakaPolished_2022-03-14.ffn]

>APJPMD_00005 Chromosomal replication initiator protein DnaA
ATGACTAAAACTGCTGATTCAGTTTGGAAGGAATGCTTATCTTTTATAAAAGATAACATTAAGCACCAAGCATATAAAACTTGGTTTGAGCCAATTAAACCTGTTAAATTAGCTGAAGAAGCTCTTACAGTTCAAGTGCCTAGTAAATTTTTTTACGAATGGCTAGAAGAGCATTATATTAAGTTATTAAGAGTTGCTTTGGTTAAAGAATTAGGGGTCGATGCTAGGTTAATTTATGATGTACGTTTAGAAAACACCTATAGTAGTAACAGTCCTCAAATAGTTAAAATACCGAGTTCAAATCGGAAAGCGGTAAAATCGCCGAAAACTACTGTACCGACAGAGTCTAAAAGAGAGTTGAAAAATCCTTTTGTGATTCCTGGTTTACAAAAAGTTAAAATAGAGTCGCAATTAAACCCAAACTATAATTTTATCAATTATATAGAAGGCGATGCTAATAGGTTGGCACGTTCTGCGGGTATGGCTGTGGCTAATAAACCTGGAGGAACGTCGTTTAATCCGTTATTGGTTTACGGTCCTGTTGGGCTAGGAAAAACACATTTAGTACAAGCAATTGGGGTTGAGGTAAAAGATAAATATCCTGATAAAACCGTTTTATATATTTCTTCGGAAAAATTCACCCAGCAATTTATTGATTCGGTAAAATCGAACACTAGAAACGATTTTATTCATTTTTATGAAATGGTCGATGTATTAATTATTGATGATATTCAATTTTTATCTGGTAAAACAGGTACGCAAGAAGTGTTTTTTCATATTTTTAATCATTTACATCAAAATGGAAAACAGGTAATTTTAACTTCGGATAAAGCCCCTGTAGATATGCAAGATATTGAATTGCGTTTATTGTCTCGTTTTAAATGGGGATTATCAGCCGAATTACAAGCACCTTCTTTTGAAACTCGTGTTTCGATACTTCATAATAAATTGTATCAAGATGGTGTTGAAATGCCTGAAGATGTAATTGAATATATCGCCAAAAATGTAAAGGCGAATGTTCGTGAATTAGAAGGGGTTATTATTTCTATGATTGCCCAAGCATCATTTAATAAAAGAGATTTTACTGTTAGCTTAGCAAGGGAAATTGTCGATAAATTTGTAAAAACAACCCAGCGAGAAATTTCAATTGATTATATTCAAAGAGTTGTAGCTAAATATTTTGATATGGATGTAACTATGTTACAGTCTAAAACACGTAAAAGACACATTGTTCAGGCGCGTCAATTAGCCATGTTTTTTGCAAAGCGTTTAACAAAATTATCATTAGCGAGTATTGGAAGTCAAATAGGTAAAAGAGACCATGCTACGGTATTACACGCCTGTAAAACTGTTGATAATTTAACAGAAACAGATAAGAAATTTAAAAAATACGTAGAGGAATTAACCGCTAAATTAACTTTTTAA
>APJPMD_00010 SAM-dependent methyltransferase
ATGAAAGGTAAATTATATTTAATACCAACAACATTAGGAGATACAGAGCCTTTAGAGGTAATGCCGATTTCTGTTAAAAAAGTAATAGAGCATCTTGATTTTTTTATTGTAGAAAATGAAAAATCAGCAAGAGGGTTTATTAAAAAGATTACGCCTAATAAATCGCAACCTTCTTTAGAGTTATTATTGTTAGACAAATATTCGAATGATATTGAAACACAAAATTATTTAGATGTTTGTGAAAAAGGTATTTCTATTGGATTATTATCAGATGCGGGTGTTCCTGCGGTTGCCGATCCGGGTGCAATGATTGTAAAATTAGCGCACGAAAAAGGCATTCAGGTAGTACCTTTAGTTGGTCCTTCATCTATTTTAATGGCAATGATGGGTTCAGGAATGAATGGTCAGAGCTTTGCTTTTAATGGGTATTTACCTATTGATAAATCAGATAGAAAACGTGCAATTAAAGATTTAGAAAAGCTTTCTAGTGTTAAAAATCAATCACAAATTTTTATAGAAACGCCGTATCGAAATGAAAAAATGTTAGATGATTTAAGAAATGTTTTATCGGCAGATACACGTGTTTGTGTTGCCTGCGATATTACACTTCCTTCAGAGTATATAAAAACTTTTACCGTTAAAGAATGGAAGCATATAAAAACAGATTTGCATAAACGCCCAACTATTTTTATTATTCATAAATAG
>APJPMD_00015 Peptidoglycan-binding protein LysM
TTGGGCTACTTAGGTAAATACCAATTTGGAAAATCAACCTTAAAAAGATTTCAAATTTACAATACTACGAATTTTCTTAAAACACCTGAATTACAAGAAAAAGCATTTATCGCTTACTGTAAAGTAAATAAATGGATTTTAAGAAAAGATATTAAACGAAGTGTTGGAAAAACCATAAACGGTACTAAAATTACCGAATCTGGTATTTTAGCAGCAGCGCATTTAGGTGGGGCTGGTAACGTTAAAAAATATTTACGATCAAATGGTCATTTTCAATTTAAAGATGCCTTTGGAACCTCTATTAAATCTTATATCAAAAAATTTGCAGGCTATGATGTATCAACTATTAACGCCAATAAAAAGGCTAGTGTTTAA
>APJPMD_00020 Microbial collagenase
ATGATTTCTTCTAAAAAAAATCTTCAAAAAAAATTTTTAGCCCTACTAGTATTGTGCTATTCTTACGGGTTTAGCCAACAGGCAGCACCTGCACTTCCTACATCAAAAGTAAAAGAAACAGTCGCATGTACTAAAGGATATAATCATAAAGATCATAGCAAACATACTAGCTCAAATAAAATGGCTAGAGCAAATTCTCCTGATACATTTGTTGGTTGGGCATCTTATAGCGGCGCAAACTTAGTTGCTAAACTAAAAGAAACCACCGATTACGATACCAATTTAAGACCCCTTTTTGACTACGGTCAATACGGTGGATCTTTATTTTCTAGTACCAATATAAAAGCAGTTGCCGATGCTGTATATAATATGTCAGCCTCTTATGATGGTACAGAATCAAGTGGTATGCTTGGTTTAGTTACCTACTTACACTGTGCAAGTTATCATGAATTTTTTCAAACAGAAGTAACACTAAATACAGAGGCTAAAAGTGCCTATAAACTTGCCGTTAAATACCTTTCTACAAACGCTCGTTTATGGGATACCACAGAATACGGTTTAGGTGTTTTAGATGAATTTTTAATAATGTGTGATTACGATGGTTTAAGAGATAAAGATTTTGTGTTAGATGTTATCAAAACAGCCATCCGTAATTTAACTGAAAAAGACAACTGGCGAGCTGTTGTTAACGACCAACAAATGCTAACAAAATATATTACTGCATACAACAGAATATTCTTTTTAATGTTTAGAGGGATGCAACCTGTAGATGTTGCTTATGAAGCATCGCTTAATAATGATCCTGAATTTTTACAATTATTGTCAAATTTAGCTACGGATAAAGAATTAAGAACTGAAAATGACGATTTAGCTTTAATGGTAAATAACGCCATTGGAGAAATGACCAGAACTGCTGATAGTTCAGATGTTTTAAAAGATCAAACAGAGCCTTTTATTGCTGAAATTGCACAAAGTTATGAGCGATTAACGCCTAACTGGTACAAATCAATAAAATCTATCAATGAATCAGGAAATTGTGCGAAATACAACTTATGTGTAAATATGGACGACATAACAGCCGAAGTTGAAGCAATGCTTTTTCCTAATACCTTTACCTTTGACGATGGACGCTTAAAAGTAAGAACTCCGTTAGACTATAAAACAGTTCAAGAATTATACTACGCTTCGAAACAAGTGCAAACACAGTTTTTTAGAGCTTTAGCCACAGATGAACCTGTTACTGGTGACCCTAATTTAAACTTAAATATGGTGGTGTACGGTACGATGAAAGATTATCATGACTGGCAAACAATTTTAAACGGCTTAGCGACCAATAACGGTGGAATGTACATTGAAAGAGGTGCTACTTTTTACACCTACCAAAGAACTTTTGCAGAAAGTACTTTTAGCTTAGAGGAACTATTCAGACATGAATATGTACATTATTTACAAGGGCGCTATATTGCAAACGGTTTTTGGGGTTCAACTGAATTTTATAAAGATGGACGTTTAATTTGGTTTGAAGAAGGGATGGCTGAACATTTTGCAGGTAGTACCGATAATGACGGTGTTAGAATTAGAGAAAGCCAAGGTTCTAATGTAAAAAACGAAGGTGCTAGTGAGTATATGACTGTAAAGGAAGTTTTAAACGCTAGTTATGCTGGTGGTTTTAAATTTTATAGATATGGAAATATGTTATGGTCATATTGGTTTAAAAATGATATCAATACTGCTAGAAAACTTATCAACCTTGTTAGAGCCGATGATATTACTGCTTTTGATACTGAAATTAATCGATTAGAATCAAGCTGGCAATTAGAAAGAAATTTTTTAGCTTACTTAAATAACGTAGTTATTGATGAAAATAATTGGTGGGAAGTACGTACCCCCTGGGAAGTTGATGACTTTTTTGTCGTAGGAAATATTGCTGATATTGAAACCGAATTTGAAGCAATTACGGCAAAAGATGTTACTGTAACCTTAGACGCCTCTACTTCGATTAGACGATTTAAAGTAACAGGAAGTTTAAATTCTGGGCAGTTTGAAACAGAATTAAACGATTTAATGACCCAATTAAAATCAAGCCCAACAGTTAATAATTTTGATTATATCGGCGGATATTACAAAGAGGTATCAGGTTCTAATGCAACCTTTGTTATTACAGGTTCTTTAAGAGATGCCACTGTAAGCGATGCTCCTATTGCTGATTTTTCAAGCAATTTACCATCAACAATTGTTGGCGGAACTATTCAATTTACCAATGAATCTACAGGATATATCAATTCATATACCTGGTCTTTTCCTGGAGGAACACCTAGTACAAGTACTGAAAAAAACCCTACGGTAGTTTATGATACTCCAGGAACTCATGCGGTAACCTTAACTGTTAAAAGTGCAAAAAGTGGTAACAATATAAGAACCAAAAATAATTTTATAAAAGTTCATGCTAAAAGTAGCACTACTTATTGCAGTACAAGTTTTGACTCAAAAGGAACTGGAATACAAAGGGTTAGATTCAGTAATTTAGACCATGAAGATCTTATTTATAATGATGAAAGGTATTCTGATTATACATCATATGCCGCAGAAGTAAATTTAAACAAAACATATTCTATTGCCATTAAAACAGAAATTTCTACTTGGGAAAAAAATAGTATAAAAGCTTGGATTGACTGGAATCAAGATGGTGATTTTGATGATGAAAAAGAAGAAATTTTTGCACATAGAGGTGCCTTTAAAATAGGAAGTGTAACAGTACCTTCAAATGCGAGTTTAGGGGCTACAAGAATGCGAGTACGTTACGGGTATGATAAAGAAGTTTTCGCTTGTGGAAATGATACTTATTTTGGTGAAGTTGAAGATTATTCAGTAATTGTAGGTGTTGAAGCAACTACAATTACTTGGACAGGAAGTACAAATACCGATTTTGCAGAAGCTAAAAATTGGGATACAAATACTGTTCCAACAAATTATGACGATGTAATTATTCCTGCAGGATTAACAAACTACCCTGTAATTTCAACAGCGACCGAAGTAAAAACGCTTACAATTGCTTCAGGAGCAACTTTAATTGCCAATGCCGCATTAACAGGAACGGCTACTTATACGAGAAATTTACCTACAGACAATTGGTATTTAGTTGCATCGCCTTTAAAATATGAAACTATTGAAAGATTAAATCAGAACAATACTTTTGCTTCAGGAACAGGAACTAATATTGGGCTTGCTCCTTATAAAAATAACGGAACAGCTTGGAATTATTTATCAAACAATTCTAAAGGAAATATTACTTCTGCACAAGGATATTCTGTTAAATTAAACGGTGCTTCTAATTTAGTTTTCACAGGAAATATCAATTCAACAGCCGTTAATTATAGTATCACAAAAGGTGCAAATAATTTTAATTTAATCGGAAACCCTTATACTTCGTATGTAAAACTTGGTGATTTCTTTAAAGACAACGCTACAGGAACTGTTTTATCAGAAGCTACTATTTGGCTTTGGAATCAAAACACCAATAGCTATGATTTAAAATTAGGTGCTGCTGATGCAAATTATCAAATAGCACCAGGACAAGGATTTTTTGTAAGTGCTAATGCCAATACTCAAGTAACTTTTAGCAAAGAAAATCAAAGTCATCAATCAGCAACTTTTCAACGACAGGCAAAAACTCAAATCAATTTAAGTGTTCGTGAAAATCAAAATAATACGGTAAAATCTACTAAATTATACTATCTTAATGGTGTTACCAAAGGTTTTGATAATGGTTATGACGGTTCTGTTTTTGGAGGAACAACTACTAATTACGCCCTTTACTCACAATTAGTAAGTAATACTAACGGTAAAAATTATGCGGTTCAATCGTTACCTATAAACGATTTAGAAAACACTATCGTCCCTATCGGATTAAAGGCTAAGGCAGGAAAAAAGATGGTTTTTTCAGCAGAATCAATGAATTTACCTGAAAATGTAAGTATTTATTTAGAAGATAAACAAAACAATACATTTACCAATTTAGGTAAAGAAAATTATACCGTAACCTTAACAACTGATGCGAGTCAAGTTGGGCAATTTTACCTTCATACAAGCTCTAAAGAATTAGATGCTAGTATTCAAACACCTACTAATTTTAGCGAGTTAACTGTTTACAAATCATCTAAAACAACACTAACAGTTAATGGTTTACAAGCTAAAAAAGCGAGTGTAATTATCTATTCGATACAAGGAAAACAAGTATTTTCAACAGATATTATTTCAAAAAATACAGCAACTGTTACTTTACCAAAAGCAGCTGCAGGGGTTTATTTAGTAAAAATAATTTCAGAATTAGGAACTATCAATAAAAAAATAGTTTTATAA
>APJPMD_00025 HTH cro/C1-type domain-containing protein
ATGAAAAACTCAATAGAAACTAAAATGAGTTTAATTTTAAATAAATTAAAAAAAGAACGCTTAAAAACAGGCTTATCTCAATGGGATTTTGGAGAAAAAATTGGGCTGAGTCAAAATGCGTATTACAAGCTAGAAACAGGAAAAACTAAGCTAGATTTATATCGCTTTTTAAATATTTGTAAAGTACTAGATATTGAACCTTCATCTTTTTTCTAA
>APJPMD_00030 hypothetical protein
ATGAAAAAAGTATTGTTAACAGCACTATTTTTAGGTGCTTTTGTATCAGCGAATGCTGTAGAATTAGATGGAAGAGAAAATTGTCATTCGTACGCTTGTGGTATGGTTGAATCTTACGAAAGTAATAATGGAGGAGAATTATCTTTAGAGGATGCAGATGCTATTTATGATATGGCATATGAAAGTTGTTAA
>APJPMD_00035 Protein of unknown function (Porph_ging)
ATGAGAATACTATTTATTTTAATTATACTTCCTTTTTTTTGTTTTTCTCAATCAGGGATTATAAAATATAAGGTAATACCAGACCTTAAAAACAGTGAGAAATTAGATATATATAGAAAGGAAATAAAATTAATGTCTTTTACCTTAAAATATGAAAAGGAACATTCTTATTTTTATATGAATAAACACATTCCTCTAAATAAGTTATATGCTAATATTGCATCAGTTTTAATAAAAGGACACAGACCTTGGTTTCAGAACAATAAAAACAAAGAGGTTGTTTATAAAGAAGAGATAAAGAATAAAACTTATGCCGTAATACATGATGAAAAGTTTTCTAATTGGGAGTTATTAGGGGATACGAAAATTATTGAAGGATATACTTGCTATAAAGCTATAAGAAAAGAATTAGAATATGGAAATAAAAAAACAAATATTATTACAGCTTGGTACACGCCAGAAATTCCTGTTTCATACGGCCCTGCGGGTAATGGTGGTTTACCAGGGTTAATATTACAATTGTATAGAGTCAGGAAAGGGACATATACAGTAGATAAAATAATTCTGAATCCTAAACAAATAAAAGTTCCTCTTCCTGAAAATTCAAAGAAAATAGATGTCGCAACATTGATTAAATTGAAGCGTCAAGCAAGAAAAGTTACTATTGATTAG
>APJPMD_00040 OMP-b-brl-3 domain-containing protein
ATGAGAAAATACATTTTAGTCTTAGTTTTATTTTTTTATTTTATTAAAAACTATAGTCAAAATATAGTTTCGGGTATTATAAAAAGTAAAACCGAAGTACTAGTAGGAGCTAATATATTAGCAAAACCTTTAACAAAAGGAGCTAAATTTTCTTATGCTGTTACAAATGTCAATGGAAAATATACATTAAAACTAACTAAAAACGCATTGTATAAGTTTACAATTAGTTTTGTAGGGTGTATAACTTTAAAAGAAGATATTTTATTGAATACCTCTAAATTAACTAAAAATTTTAATTTAAAAGAAGACCCAAATGAATTACAAGAGATAATTATAAATTATAAAGAACCTATTGTTGTTAAAAAAGATACCACAACATACCGAGTAAAATCGTTTGTCAATGGTAAAGAGCATAAATTACGAGAGGTACTTAAAAAATTACCAGGAGTAGAGGTTGATAGAAATGGTAATGTAACTGTAAAAGGGAAAAAAGTTACTACTGTTTTGGTTGAAAATAAAGAGTTTTTTACAGGAGATTCTAAATTAGCGGTTAATAATATTCCAGCCGATGTAGTTAAAGAGATTCAGGTAATAGAAGATTATCACGAAAGTGATTTGTTAAAAGGTTTTGAAACATCAGAAGAAGTTGCTTTAAATATTAATTTAAAAGAAGATAAAAAGCAGTTTGCTTTTGGTGATATGGAAATTGGTGCAGGTATAAAGGATAGGTATATTTTTCATCCTACATTATTTAAGTATAGTAAAAAAACTAGTTACTCTTTTATAGGAGACGCAAATAATACTAGTAATAAATCATTCACATTAAAAGATTATATAAATTATGAAGGTGGTTTAGATACCGATAATTTAAGTGAAATTTTTAGTTCTTCAGTAGCTAAATTGTTAAGAAATAAAGAATTTTATGACAATAAACATTATTTTGGAGGTTTGAATTTTCAATATGAAACTAATCCTAAGAATCGTTGGACAGCTTTTTTTATTGCTTTACAAGATAAAACGGATGTAGCACAACAACAAAATAATGATTATATTATCGATGATATTCAAGAGCAACGTGTTACTCATGAAAACCTTAATCAGTCGGTCTTATTGGGTAAACTACAATTAAAATCTGCCCCTTCTAAAAAATTAAGAATAAAACTTGAAAATAAGCTAGAAATAATTTCAGGATTAAACAATCTAGAAAATGAAAGTAATTTAATAAATAACAATAATCTAATCTTCTCAAAAAACAATAATGTAAATACTTTGAGTTTACAATCAGGACTTAAAATAGAGCGAAAAATTAATGAATATCATACCTCTCAAGCTAAGTTACATGTAAAATTTTCTAAAGTATCAGAAAACCAAAAGTGGTTAGCGAATAACAATATATTTTCATCACAAATACCTATTACACCAAGTGCTAATTTAAATGTAACTCAGAATATTGAAAATAAAAAATATGAATTTAAAAGCTTGTTAAAACATTTTTGGATTGTAAACCCAGTTAATCATTTATTTTTTTCGCTAAAGAATAATTTGTTTGCAACAGATTATAACAATAATATACAACAGCTTTTAATTGGTGAAAATAAAATTTTTGACAATTTTAAAAATAATAGTTTAGATAAGCAATTGTTTTCATCAGTCTGTATTAAATATAAATATTTGTTAGGAGATGTTTTTTTTACAACCCAACTAGAGTATTTAAATTATATACGAAGCACCAGTCAGTTTTTAGAAGATAAAATATATAATAATTTTTTTTTACTACCCCAGTTTGAAGCAAATTGGGAAATTGATAATAAGCGAAGTTTAAAATTTAGTTATCTATTAAAGAATAAGTTTCCTAGATATCAAGATTTTTTTATTAATAATAGTTTACATGATTTTAATGCGGTAAGATTAGGAAATATCAATTTGAGAGAAAGTAATTATCATACGTTTAGGATTTATTTTAGAAAATATCAAAGCTATGGTTGGAGTTTTTATCCTAGAATAAACTATAAAATTATAAAAAGTAGGCTTCAAAATAAATATTTATCAAAAGGTATTTATTATATAAATACTCCTGTTAATACGATTCTTCCTGAAAAGGAATTAAATATTTCTACAAGGGTTGTATATGGTTATAAATATTGGAGGGCAAGTTTAAGAACAAGCTATGTAAATAGAAATTATGTAAGTTTTAATGCAAATAAAGAAATTTTGGCAACCAATAATAGTTTTTCAGTTTTTGGAGGCTTTAAATCGATGTATATAAAAGGTCCTAATATAGATGTTTCTTTTAATCATAATTATAATACCAATAAAAATTTATTTTTTAACAGTATTTCAGATAGAACAAAATTTAATTTAGCATTAGATTATGATATAAATGATTGGCAGTTTAAAGCAGAAACTAGGTATTCGTATTTTAAGAATAAAACTTCAAAAACAACGAATACTTTTAATGAAACAAATGCTTCTATTTTTTATCAAAAAGAAGATAGTATGTGGGGTTTTGAACTAAAGGCAACCAATATTGGAAATAATACACATAGAATATCGTCTAGCTTATCCGATATTTTATTTTACGAAACAAAAACAAGACTTTTTCCAAGAACTATTTTGGCAAAAGTGGTTTATAAAATTTAA
>APJPMD_00045 hypothetical protein
ATGAGATATTATATAGTAATAAGTATTTTGGTCTTATTTATAGCTTGTGGTTCAGTAAAAAAAATAATCGTTGAAGAAAATAGTAAACAGGAGTTTACAGGTATTATAACAATGTCAAAATTATTAAAAGAGCCTTATGGAAAATGGTTTAAATCGCGTTATGAAGCTTATCAATTAGATGATTCCTTAAAAATTAGTGTGCAAAAATATTTTAGAGATGTTAAAATTAAAGCATTTATAGGTCTTTGGTGTAGCGATAGTAAACGAGAAATACCTTCTTTACTTAAAATAGTAAAAGAAGGTAATATCTCTGAAAAAAATATTGAAATCATAGCCGTTAATCATAAGAAAAAAGCAAAAGGGTTAGAAAAAGGTTTTACTATTTTTAGAGTCATCAACTTTTATCTTTTATAA
>APJPMD_00050 Endolytic murein transglycosylase
ATGAAAAAGAAAATAATATACGGAATTATCGCCTCGATATTTTTAATCGGTGGATTTATTGGTTTTAATCTTTATCAGAAAATTTACGCAAAAGCAATTACTAAAAATGGGGCTATTTATATAAAAAATACCGATACTTTTGAAGATGTAAAAAAACAGCTTGCTACTTATATTGCCAAACCTCAACATTTTATTTGGGTTGCCAACATCAAAAAGTTTACAAAACCTAAAGGTGGAAAATATCAGCTGAAAAAAGGCATGAATTTAAACAATCTTGTAAATTTACTTAGAAGCGGAAATCAAACACCGATAAAACTGTCTTTTAACAACCAAGATTCCTTAGAAAAATTAGCTGGAAGAATTGCCCAACAAATTGAAGCAGACTCGGTTTCTTTAGTAAACGCAATGACAGATGCTACTTTTTTATCAGAAAATAATTTTAATCAAAAAAATGCCTTAGCAATGTATATTCCTAACAGCTATGAATTTTATTGGAATACATCGGCTGAAAAATTTCGCAATAAAATATTGCGTGAATACAAGCGTTTTTGGAACTCATCAAGATTAGAAAAAGCGAAAAAATTAAATTTATCAAAAAAAGAAGTGAGTACCTTGGCTTCAATAGTTCAAAAGGAAACTGCGCAAAAAAGTGAACGCCCAATTGTGGCTGGTTTGTATTTAAACAGGTTAAGAGATGGTTGGCCATTACAAGCCGATCCTACGGTAATTTATTGCATCAAACAGCTAAAAGGAGACGATTTTGTGGTAAAACGTGTTTTAACTAAAGATTTAGAAATTGAATCGGCTTATAATACGTATAAAAATACGGGCTTACCGCCTACTTTAATTGCGATGCCTGATGTTTCGGCGATTGATGCGGTTTTAAATTACAAAAAACATAACTACTATTATATGTGTGCGAGTGTTACAAAAATTGGTTTTCATGATTTTGCAAATTCATTAGCGCAGCACAACAGAAATGCGGTTAAATATCAACGTTGGATTAGTAAACGAGGAATAAATAGGTAG
>APJPMD_00055 Acetyltransferase
ATGACAACTTTAAAAGGCGATGTTCTAAATTTAAGAGCCATCGAACCTGAAGATTTAGCCTTTCTTTTTGCTATAGAAAACAACGAGTCTTTTTGGGAAGTTAGCCACACACAAGCGCCATTTTCACGATTTATTTTAAAACAATATCTCGAAAATGCACATTTAGATATTTATCAAGCAAAACAATTGCGGTTGGTTATTGAAATAAGTGCTAAAGATGAAGACAAAAAAGAAGCGATCGGAATGATTGATCTTTTTGATTTTAATCCGCAGCATAAAAGAGCGGGTGTCGGTATTTTAATTCATCCGAAGTATCAAAAAAAAGGACTTGCCTTTGAAGCACTAAAACTATTAATAAACTATTGTTTTACGCATTTGCAATTGCATCAATTATATGCAAATATTACTGCGGATAACAAAAATAGTATTCGGCTGTTTACAAAACATAATTTTAAACAAATCGGCATCAAAAAAGAGTGGATTTTTACTAACGGAACTTATAAAGACGAAATTTTATTTCAATTAATTCATATATAA
>APJPMD_00060 Diaminopimelate epimerase
ATGAATTTACAATTTTACAAATACCAAGGAACAGGAAACGATTTTGTTATTATCGATAATCGAAACGAGAATTTCCCTAAAAACGATGCAAAATTAATTAGCAAACTATGTCATCGACATTTTGGTGTTAGTGTCGATGGTGTTATTCTTCTAGAAAATGATGCTATCACCGATTTTAAAATGTTTTATTTTAATGCCGATGCAAGCCAAACCATGTGTGGAAATGGCGGACGCTGTGCAGTGGCTTTTGCCAAAGAATTAGGTATTATTGATACAGAAACAACTTTTACCGCTTTTGATGGCGAACATTATGCCCAAATAAATAACGGTATCGTTTCTTTACAGATGATAAATGTAAATGAAATTATTATTAAACAACATGCTGTTTTTGCCAATACTGGTACGCAACATCATGTTGAATTAGTCGATAATTTAGACAATTACCCTGTTTTTGAAAATGGTAAAAAAATCAGATATAACGACTACGGAACTCAAGGAACTAACGTAAATTTTGTACAGCAAATAAACAAGAATACTTTTAGAGTTAGAACCTACGAAAAAGGTGTAGAAGATGAAACTTTAGCTTGTGGAACAGGTGTTACGGCTGTTGCCATTGCTATGCACGCTACCAAAAAAACTACTGATAATATAATTAGCTTGCCTGTTCAAGGTGGTTTATTAGAGGTTCGTTTTAATGAAAAAGACGGAAATTATACCGATATTTTCTTAAAAGGAAAAGCCGAATTGGTTTTTAAAGGAGCAATTAAATTTTAA
>APJPMD_00065 Serine protease
ATGATAAAAACACTTAAAACCTTAGGGATAGCAGTAATAGGCGGTGTAATAACACTTGCAGGCTATAAAATAGTACTTGAACAGCAGCTAATAAATACTGCCGAAAATAAAATTGAAAATCAAGCAGATACTTTACAAACAATGCCTGTAAATTATATGCCAACAGTGGTTAATTCAATAGCCGCTCCAACCGATTTTACTCAAGCAGCATCAAAAACCGTGCATGCTGTGGTGCATGTTAAAAATACGGCAGTAAGAACACAACGCAATCCGTATGCGCAACTTTTTGGAAGAAATGAAACACAAAAATATCAGCAAGTAGGAACGGGTAGCGGGGTTATTATTTCGCCAGATGGCTATATTATTACCAATAATCATGTAATAGCAGGAGCGAGTGAAATAGAAATTACCTTAAATAATCGAAAAAAATTAAAAGCAGTTTTAATTGGTGTAGATAAAAGCAATGACATCGCCTTATTAAAAGTTGAAACTGATGAAGCGTTGCCTAATTTAGCTTTCGGAAATTCTGACAATGCCAAAGTGGGCGAGTGGGTTTTAGCTGTTGGTAATCCATATAATTTAACATCGACTGTAACGGCAGGAATTGTAAGCGCCAAAGGGCGTGATTTAGACGGAAATAAAAATATTGAAGCTTTTATTCAAACCGATGCGGCTGTAAATCCTGGAAATAGTGGAGGAGCTTTGGTAAACACTCGTGGTGAATTAATTGGAATTAATACGGCAATTTCATCAAAAACAGGTTCTTTTATTGGGTATTCGTTTGCGGTGCCTTCTAATATTGCTAAAAAGGTGGTAGATGATTTATTAGAATTCGGAATTGTACAACAGGCAATATTAGGCATCAGTATTGATGCAACTGTTAAAGATATTGAAGGCGTAAAAATAGGTGCAATTACAAATAATAGTGAGGCTAAAAAAGCAGGTTTGCAACAGGGCGATATTATTACCAAAGTAAATGCTGTTAAAATAGCGAAGTTTTCTGATTTAAAAGGACAATTAACGGCAAAACGACCAGGGGAATATGTGAGTGTAACCGTGCTTAGAAATGACAAGGTTTTAACTAAAAATGTAAAATTAGGTAAAAAAGAGACTTTTACATCGCTTTCTTTTGGGGTGCAGCTAAAGGATTTAACATCCGAAGAAAAAAAGAAATACAAGCTAAAAAGTGGGGCGAAAATAACAAGGACAAATAATAAAGGATTTCAATATTATAAAGTAGGCGAAGGGTATATTTTAACAAAAATAAACGGAAAAGAGGTACAGGGAGCTTCGCAGGCGGTTTCAATATTAGATACCTATACAGGCGAAGCGCAAATGTATTTAGAGTTATTAAGCCCTAGTGGAAAAATTGAACGCTATCGTTTTTAA
>APJPMD_00070 Glyceraldehyde-3-phosphate dehydrogenase
ATGTCAACAATAACAAATTACGAAAAAGAAGTAGTAGATCAAGCGCAAGTAAGACGTGCTACCGTTGAATTTATTAATATCGTGAACGATTTATGGTACGATAAATCAATCGAATTAGTTTTATTTAGAAATCCTTTAGTAGATAAAAGAGCGAGTGAGGTTTTAAACTTAATCGACTATGCTAAAGAGTTTGTAGCAAAGCCAATTTCAATTAACGATGCTTTAGAAATAGCAAAAGCAATACAAAATATTGAATTACCAGCATCAAAATTAGATATCGGTAAATTAGCGTACGAATATCATTTACAAGATGATGCGACTACTGATAAATTATCTTTTGTAAAAAATAAATTAAAAGATGCAACAAAAGCATCAGAAATTGCACCAAAGGATGTTGTTTTATACGGTTTTGGACGTATCGGTCGTTTATTAGCACGTGAGTTAATGAGCAAAATGGGTAAAGGTTCTCAGTTAAGATTAAGAGCTGTTGTTACTCGTGGCGAAATTAACGAAGCAGTTTTACAAAAAAGAGCGTCGTTATTAAGTATCGATTCTGTTCACGGAGATTTCTTAGGAACTGTTGAGGTAGATACCGATAACAATGCCTTAATTATCAATGGAACTACTGTATATATGATTTCTGCTGGGAAACCAGAAGATATTGATTATACTGCTTACGGAATTAACGATGCCTTAATTATTGATAACACAGGAGCGTTTAAAGATAAAGAAGCGTTAAGTCGTCATTTAACTCCAAAAGGAGCTAGTAAAGTATTATTAACTGCACCAGGAAAAGGAATTCCTAATATTGTTCACGGTGTAAATCATGAAGAAAATAATCCTGATGTTGTTGATATTTTCTCAGCAGCTTCATGTACAACCAACGCAATTACACCTGTTTTAAAAGTTTTAGAAGATAACTTCGGAATTAAAAAAGGACACTTAGAAACGATTCATGCGTATACGAATGATCAGAACTTAGTAGATAACATGCACAGTAAATACCGTAGAGGTAGAGCAGCAGCTTTAAACATGGTAATTACTGAAACAGGCGCAGGAAAAGCAGTTGCAAAAGCATTACCAGCTTTAGAAGGTAAATTAACTTCGAACGCAATTCGTGTACCAGTTCCTAATGGTTCGTTAGCTATTTTAAACTTACAATTAAATACAACTACAACTGTTGATGCGGTAAATGCTATTATGAAGCAATATGCTTTAGAGGGTAATTTAGTAGAGCAAATTCAATATTCAATGAATAACGAATTAGTTTCTTCGGATATTGTTGGAACTACAGCGCCTTCAATTTTTGATAGTAAAGCAACCATCGCTGATGGCGATACAATTGTTATTTATGTATGGTACGATAACGAATACGGATATTCGCACCAAGTAATGCGTTTAGCAAAACATATTGCTAAAGTTCGTAGATTTACTTATTATTAA
>APJPMD_00075 DNA ligase
ATGAATATTCAACAAACAATACAAGCGCTTCGCGATGAACTAAACCAGCATAATTATAATTATTATGTATTAGATAACGCCACTATTTCAGATTATGATTTTGATATTAAATTAAAAGAATTAGCGAACTTAGAAGCCGAAAATCCGCAGTATTTTGATGCCAATTCACCAACCCAAAGAGTAGGCGGAGAAATTACCAAAAACTTTGATACTGTTACCCATAAAAACAGAATGTATTCTTTAGATAATTCTTATTCAAAAGATGATTTATTAGACTGGGAAAAGCGACTTCAAAAAATGCTAGGAACGGATGAAATAGAGTATACCTGTGAGTTAAAATATGATGGGGCATCTATCAATTTAACTTTTGAAAATGGTAAATTTATAAAAGCAGTAACCCGTGGCGATGGTTTTCAAGGAGATGAGGTAACGGCTAATATTCGTACTATAAAATCAATTCCGTTGCAGGTAAATAAAAGTTTTTTAAGCGATTTTGAAATGCGTGGAGAAATTATTTTACCGCTTGAAGGATTTCATAAAATGAACCAAGAACGCCTTAAAAATGATGAAGAACCGTATAAAAACCCACGAAATACCGCAAGTGGAAGTTTAAAATTACAAGATAGCGCTGAGGTTTCAAAGCGTCCGTTAGATTGTTTGTTATATCAAGTTGTAACAGAAGACAGAACCTATAAAACACATTTTGAAATTTTAGAAAATGCTAGAAATATTGGCTTTAAAGTGCCTAAAACTATTACGTTAGTAAATTCTATTGATGCGGTTTTTGAATTTATCAATCATTGGGATATCGAGCGTCATAATTTACCTTATGAAACCGATGGCGTTGTTGTAAAAGTAAATAATTTACAGCAACAAGAAGAGTTAGGATACACCTCAAAAGCCCCACGCTGGGCAATTGCGTATAAATTTAAAGCCGAGCAAGTATCGACAGTTTTACATGAAATTAGCTATCAAGTTGGGCGAACAGGAGCTATTACACCTGTGGCAAATTTAGAACCTGTGCAATTAGCAGGAACGGTTGTAAAACGAGCTTCGTTGCACAATGCCGATCAAATTGAAAAATTAGATATCAGAATAAACGATACTGTTTTTGTAGAAAAAGGAGGCGAAATTATCCCTAAAATTATAGCCGTTGATTTATCTAAAAGACCTGCTGATTCTGAGCCTACAAAATACGCAACCAATTGCCCTGAATGCGATACTGAATTGGTAAGAAGCGAAGGCGATGCCAAACATTATTGCCCAAATGAATTTGGTTGTGCGCCACAAATAACAGGAAGAATCCAGCATTTTATCAGCAGAAAAGCCATGGATATTGATGGTTTAGGCGGTGAAACGGTTGATTTGTTGCGTAAAGAAGGCTTAATTAAAAATTATGCCGACTTATACGATTTGAAAACTCAGCAGATTATTCCGTTAGAAAGAATGGCAGAAAAATCAGCGCAAAATATGATTGCAGGAATTGAAAAATCAAAAGAAATTCCGTTTGAAAAAGTATTGTTTGCTTTAGGAATTCGATTTGTTGGTGAAACGGTCGCTAAAAAATTAGCAAAGCATTTTAAATCGATCGATAATTTAATGACTGCCAGTTTAGAAACCTTAATTTCCGTAGATGAAATTGGCGATAGAATTGCAGAAAGTATCATTGAATTTTCGAATGATTTAGGGAATATTCAATTGATAAATAGATTAAAATTACACGGAGTTCAATTAGAAGTTTCTGCGGAAAGTTTAGAAAATCAAACCGATAAACTTGTCGAAAAAGTATTTGTTGTTTCTGGTGTTTTTCATCAGATGACAAGAAACGAGCTTAAAAAAGCTATTGAAGATAATGGCGGAAAAGTAAGTAGTTCAATATCTAAAAAAACAAGTTTTATTGTTGCTGGCGATAACATGGGACCGAGTAAATTAGCGAAAGCCGAAAGTTTAGGTATATCGATAATTTCAGAACAGGAATTTATTGATATGATTGGGTAG
>APJPMD_00080 hypothetical protein
ATGAAAGAAAATATTAAAATAGCAGTAAAGATAAGTGGTAAAACAGCTCTTAAATGGATTTTTATTTTTGCATTAGGAAATATAGTAACCTTAATAACATTTCTTATCGCTTTATATGGAAATATTGGGTTATCAGGTGGTGGTCATGGAAGTATTATAGGTTTATTTACAGGACTACTAACAACAAATATCTTTGCTTTTCTACTTATTTTTGGATCTCCAGTTTTTATTGCTATCTATTTTATAATTGCAAATAAAATTTCAATTCAAAATGCAATATATCTATTATGGAAAGGAAAAGCAGGAAATTATATTTCTTCAAAAGTAGAAAATGTAACTAAAAAATTAACAGAAAAAGAAGGGTGGAAAAAAGAACTTACCGATAAAGCAATTTTAAAAGCAAAAATATTGCAGTTAACAAAAAATGACAATGATACGTCTAAATTACAACGTAAGATTATTAACTTTGGGTTTAATAAAATAAAACTTGATGAAATTGATTTTCAAGATGAAAATTTAAATTTATCTGATTTTTTGACAAACAAGTTTAATGATTTTATAGCAGAAACCACAAAACCTTCATTAAAATTGCTTTGGATATTAATTATTACTCAAATAAGCCTTCTAATTTGCTCTATGATAATTAAATAA
>APJPMD_00085 Uncharacterized membrane protein YhhN
ATGAGAATAAAAATAGTATCAATTATTTTTTTAATAATTGCAATTTTAGATGTTTATGCAGTAATAACGCAACATAAAAGTTTAGAAATTATTTGTAAACCTTTACTGATGACAAGCTTGGTTATTGTGTATTTAGTGAGTTTAAAAAAAGGAGAAAAAGCTAATTTCTGGTTGGTTTCAGCATTATTTTTTTCCTTTTGGGGCGATGTTTTTCTGTTAGATAAAACAAACTATTTTGTATTTGGATTAGGCTCTTTTTTAGTTACACACATTATGTATATAAAAATGACCGTAAATTTTTTAAGGAAAACAGCCGTTGTAAAAATTGTAAAATCGGGAATTATATTTGTGGCTTTATTTGTAACTATTTTTTTGTTGATAAAAGATAATTTAGGCGAAATGTTAGTGCCTGTATTAGTGTATGGAACGGCAATTTCAGGTTTTGGAACTTGTACTTTGTTAAATTACCAGCAAGAAAAATCAATAAAAAACACGGTATTGTTATTAGGTGCAATTTTATTTATTGCTTCAGATAGTTGTATTGCTTTAAATAATTTTTACAACCCAAAGCATTTTTTTGATATCACTATAATTATACTCTATGTATTGGCGCAGTTTTTAATTGTAAAAGCGATACTGCTTCGGAAATAG
>APJPMD_00090 hypothetical protein
ATGAACGAGAATAAAGCTAATGTTGGACTCTTAACCAAGATGATTTTTTTAGTTATAATTATTTGGAGTGCCTCAACAATTTTAATATTTTTTGGGCTTGACAATTGGTCTAACAGAGGTAGTTTTGGTGATTTATTTGGTGCAGTAAATGCGTTATTTTCTGGATTAGCTTTTGCAGGATTAATTTATACAATCGTATTACAAAAACAAGATTTAGAATTGCAGCGGAATGAAATTGGCTTAAATAGACTAGAATTAAAAAAAACAGCTAAAGCACAAAAAAATTCAGAAAAAGCATTGATTGAGCAAGTAGAACAAATGAAAACTGCATCGAAATTAAATGCACTCAAAACATTAATTGATTATTATAATATTCAGATTGCAAACCCTAATAACACGACTGAAATAATACTAAAAGCAAAAGAGAAAAGAAAAGCTACAATTAAAGAAATAGACACCTTAATTGACAGAATAGAAGATGATGATTTGGAATAA
>APJPMD_00095 Small-conductance mechanosensitive channel MscK
ATGAAAATATATTATATAAAAATCCTTGAATCTGTTATTACCATCATATTGTATTTTTTTCTAAGAAAAAATGCTATAAAAATTATCAATAAAACACTTTCAGATAAATTTATTCATAGCTCAAGAGGAATGATAATTAAGAAAATTATTAACATAATTTTATCTTTAATTTTTCTTATTTTTATTTCACTAATTTGGGGAGTAAAACAATCTGATTTAGCAGTGTTTATAGGTTCAGTACTTACATTTGTTGGAGTTGCATTTTTCGCACAATGGTCTTTGCTTTCTAATATAACGTCTAGTATAATCTTATTTTTTAATCATCCTGTAAAGTTAAATGATTCTATCGTTATTTTAGAAGCTAAAGACTATGTGATTGAAGGGAGAGTTATTAATATTGGTTTATTTTTTATAACACTTCAAACAAAAGAATCGGGAGAAATAACGTTACCTAATAATATTTTTATTTTAAAAAGTATTAAAAATATTACCAAAGAAACCAAAAAAGAAGCCAATATCACTAATGAAAATCATATAAAATAA
>APJPMD_00100 Phosphate butyryltransferase
ATGGAATTTACCCAATTATCTGATTTAAAAAAAATTGTAGATCAACAAGCTGTTAAGAAAAGAATAGTATTGTGTTCTGCGGCAGATGAACATGCTTTAGAGGCTATAAAAAATGCTTATGAAAAAGGAATTATTACGCCAGTATTAGTAGCTAAAAAAGAAGACCTTTTAGCTTGTGCTAAAAATTTAAATTTTGATTTAACAGATATTGAGTGTCATTTTGAACGTGACTTACCTGCTATTATTAAAAAATCAATATCTATGGTTACTGCTAAAAAAGCAGATATTTTAATGAAAGGTAAATTATCTACGGCAGAACTTTTATCAGGTGTACTTAATAAAGAATGGGGATTAAAAACAAGAAAATTCTTATCGCATTACGCAATTTTTGAAATTCCAGAATACCACAAACTTTTAGGAATTACAGATGTTGCTTTTAATATTGCTCCTGGGCTAAAAGAAAAAGTTGCAATCGTAAAAAATGCCGTAAATTTTTCTAAGCGTATAGGAGTTGTTAACCCAAAAATTGCCGCTGTTGCCGCTGTTGAAATGGTAAACGAAAAAATGTCTGCAACTACCGATGCAGCTTTACTGTCTATTATGCAACGCCGTGGACAAATTAAAGACTGTTTAATTGATGGACCTCTTTCTTTTGACAACGCTATTAGTTTTGAAAGTAAAAAATCAAAAGGATTAGAAGGTCCTGTAGCTGGAGATGCCGACATTATTTTAGTTCCTAACATCGAGGCAGGAAATATGTTGTATAAATCCTTTGTGTTTTTTGCAAATGCAAAATTATGTGGTATCGTATTAGGTGCGCCTTTTCCAATAGTATTAACCTCTAGAGCCGATTCTAAAGATACGAAATATAATAGTATTTTATTAGCTTCTGCTGCTTCTAATGAATAA
>APJPMD_00105 putative butyrate kinase
ATGAATAAAAAAATGAAAAACTATATTTTAGTAATAAACCCAGGATCTACTTCTACAAAAATTGGACTTTTTAACGGAGATATGCCTGTTTTTGAAGAAAATTTTCATCATAACCCCGAAGATTTACAAGAATTTTCAAGTATTTTAGACCAAGCTCCATATCGAAAAACCTTGATTCTAAATTTCTTAAAAAAACAAAACATAACGCCAAGCTCTTTAAAATTAGTGATGGCTAGAGGAGGCCTTTTAAAGCCTGTTGTTTCAGGAGTTTATCAGGTGAATAAAGCGATGCTTAACGATTTGGTGAATGCACCAAAGCAACACGCAAGTAATTTAGCCGCAATTATAGCGAATGATATTGCTACCGAAAACAGTATTAAAGCCTATATAGCAGATCCTGTAGTTGTCGATGAATTATGTGAATTAGCACGATTTACAGGACACCCAGAATTGAAAAGAATTTCTATTTTTCATGCTTTAAATCAAAAAGCAGTAGCTAGAAAATTTGCTGAAAAAAATGCTAAAAAATATGATAACCTAAACCTTATTATAGTACATATGGGAGGGGGAATAACTGTTGGTGCACATCAAAAAGGAAAAGTTATTGATGTAAATCAAGGTTTTGATGGTGAAGGCCCTTTTTCTCCTGAACGTACAGGAACATTACCTACGGGCGATTTAATTAAGCTTGCAATGAGCGGTAAATATACGCTAGAGCAAATGCAGCAATTCATTGTAGGAAAAGGAGGTGTAAACGCATATTTGGGAACTAACGATATGAGAATTGTTGAAAATAAAGCGCTTACAGATGATAATTATAAAATTGTTTTAGATGCGATGTGTTTTCAAATAGCAAAATACATTGGAGCGATGGCAACAGTGTTAAAAGGAGATGTAGACGCTATTTTATTAACCGGTGGAATTGCTTATAGCAAATACGTTACGGAACAATTAAAAGACTACACAAACTACATTGCAACTACAGAAATATATCCGGGTGAAGACGAATTAGAAGCACTTGCTTTTAATGGAAATCTAGTTTTAGAAAATGCGATAAACCTAAAAGTTTATAAATAG
>APJPMD_00110 hypothetical protein
ATGGTGCAACAATATCGTAAAACTGTAGGTTCGAAAACTGGAGGAATTAAACTGTATACCGAATTGAAAAACGATATGATTAATCAGAATATTAACATCGGTAGAGATAAGTTTTATCGATTTTTAAGGCTTCATAACTTACTTATTCCTAAAAGAAAAAACTATGTAACAACAACAAATTCTAAACATCTTTTTAGAAAATATAAAAACATTGTAAAACAACACGTTCCTACTCGACCAGAGCAACTTTGGGTAGCTGATATTACATACATCAAAACTGAAAATGGACACAACTACTTAGCAATCGTTACAAATACTATCCTTATTTATAAAAAACAAGGATAG
>APJPMD_00115 DNA-binding protein
ATGAAATTACAAAAACAACCCTGGCGAAAAAAAACGTACGAAAAAGTAACATTAGAACTCAAATTATTCATCGTTGACCAAATTCAAAATGGTCAAATATCTACAAACTTTGCTTCCAAAAAATATGATGTTCCTAGAACTACTATTTCATATTGGATTAGAAAATATAGTACCTTAGCTCAACAAAATAATGGTATGAGTAAATTAGATGAGATTAAAAAACTAAAGGAACGAATTGAAGAACTGGAGTTTGTAAAAGACTTTCAGCAAGATATTATTGCCGATATGGAAATCATTACTGGAGTCGATATGTCAAAAAAGTCGTTGCCCGAAACATTAGTAAAAGAGATAGAAATAAAGAAGAAAAACATTTTAAAAGAAAATGGTTCTATCAGTGTTTTGGGATTAGTAAACAAGCCTTCTACAAAAAAGTTAAAAAACAAGAAAACAAACAGTTAA
>APJPMD_00120 hypothetical protein
ATGATAACAATAAATAACTATATAAAAAACATAGGAGATAAACTTTTCATTAGTCATAACTCAACAGAAAGAAGTAATATTAACTTGTCAATTGATTCTATTAAGAAAAAACTTAACTATCATTTTGGAAATAATATATCTGAAATAATTTTGTTTGGTTCATACACAAGAGGAACAATTTTGCCACGTAAATATGATACAAGGTCTGATATAGATATAATGGTTGTTTTTAACACAAATGATTACAATGAAAAGACACCTGAAACTTATAGAAATAACCTGAAAAAATTTGCAGATTTAAAATACCCTCGTTCTTTAGTATCTAAAGATTTACCTTCAATTGTAATTGAACTACAGAAAATTAAATTTGATTTAGTTCCTGCTATTATTAGCACATCTTGGTTTTCATCAAAAACTTATATTCCTAATAGTGGAAATGAATGGCAAGAAACTGACCCTAATGGCTTTAATAACGATTTAACACAAGCAAATCAACAATATGGAAATATAGTTAAGCCAATAATAAGATTAATGAAATATTGGAATACAAGAAATAATTCTCCTTATGAATCTTTTGATTTAGAACAGATTATATCCGAAATGAATTTTAGTCGAGATAATTTTGAATCTGGATTTTTTTATGCAATTGACCAACTACCTGTTGCTGGTAGAAGTACTTTTTTAAAAAATAAAGTTGAAATTTTAAGAACAAATAAAGATTGGATTCTTGAATATTTAAAAAGAGAAAACACTATAAAAGCGAAAGAAAGACTACATAAAATATTACCTTGA
>APJPMD_00125 hypothetical protein
ATGAGCAAAGAATTACTAAAACAATGGGGAGAAAATACTGCTTATGGAGCAAAAAGTCATTTCAAATCAAGTGACTTAAAAAGAATTTGGATAAAGAGTTTAGTAATTATTAATATTCTATTTGCAATTCTTTCAATTTTAGAACTTCCCTATCCTATTCTTCTTAAAGTTTTAAGCATAACTTCACTAATTGCTTCCATACTTATTATGGTGTACGAATCTCAAGAAGACAAGAATACGATAAAAAAACATATGAAAATTGGAGATGAATACTTATCAATTCACTACGAGCTTCAAGAATTATTTCACAAAGAAAATTTTTCAGAAGAAGAATTAGAAATTGTTTCAAAAAAAATGAAACGTCTCAACATAAAAGAAAAGCCAATAGTAAATCAATTAGCAAAGAAATGGGCAAAAAATAGAATAGAAAAAAATAATGAAATGATTAAATGGTGGAAATAA
>APJPMD_00130 hypothetical protein
ATGAATATAAAAACAAACAATAACGTGAATTACATAGCGGATAAATTAGATTTAAGAAAAGTTGAATTTCCTAAAAACATTAATAATGTAATTGATTGTGGTGGAAAAGGATATTTTCATTTATGGTTAGAACGTAAAGAAATAATTTTTGCTCTCATTGAAACTGAAGATGGAACTTTACGAGAAATTCCCGCAAGAAACATTCAATTTGTTGAAAATTATTCTGAATCTAAAAGTTCCGTTTCAATATAA
>APJPMD_00135 hypothetical protein
ATGAAAGATAAAAATCAAGATAGACACGAAAAACTAATAGATTTTCTGTCTAAATTTACACAATACCAAGATGAAAATGGAAAAAGTACATTAACGAAAGTAAAGGAATCAAGAACTTCTGGAAAAGTTGAAAAAATATCGTCAAATGATATTAATAAAGGAGTTATTGTTTTTACAGATTTACTTAATATTTATAGTGGTTCAGTTGGAAATTTTAATCTTTATAGATTGTTAAAAGCGTATATTTCTGTTCCAGAGTTTCGTGATAAAATGAATGAAGTTGCTGATGAAGCAATAAAGTATGAATATAAAAACAAACAATAA
>APJPMD_00140 hypothetical protein
ATGGCAGAAATTATAACTTTTGAAAATAAGAAGTTTTCTATTATTCCAGATAATGACGCGAAATTTACTGTTTATGTTTTGGAAGATTTTAAAGTGGGTAATCACAAGGAGTTTTACATCAGGGAAACAGGTGTGTATTTTTATTTATATATTTCTACGGTAAAGATGCCTAACGGATTTTGGGCTTGTGGATTTGAAAGTAATATTTTAGAGTTGAGTAATCAAAAAGTACATGGTACAGCTATGGATGGGTTTAATACAGAATTGGAAGCTTTACAAAATTGCTTAAATAAATTTATTAAGTATGGGGTTACTGCGTATAAGTATGGTTTGCCAATTTTAGAACAGTTTGACAAATATGTTAACCCCAAAACATTGTTTGGCTAG
>APJPMD_00145 DNA-binding protein
ATGAATATTAGACCAATAAAAAACGAAACAGATTACTTAAACGCACTTGAAAGACTTGAAGTCATTTTTGACGCAAAAAAAGGAACAAAAAAAGGAGATGAATTAGAAATACTTTCAATACTAATTGACAAATACGAAAACGAAACTTCTCCAATTGGATTTCCTGACCCAATTGAGGCTATTAAATTTAGAATGGAACAAATGGGGTTGAAACAAAAAGATTTAGCCGAAGTTGTTGGATTTAAAAGTAGAGTTAGTGAAATTTTAAATAAAAAAAGAAAATTGACATTAGAAATGATTAGAAACTTAAATTTAAAATTACACATCCCTACTGAAGTTTTAGTACAAGATTATTAA
>APJPMD_00150 Addiction module toxin RelE
GTGAGAATTATTGCAAAACGAACTTTACGAGATTTCTGGACTAAACATTCAGATTCCGAACAACAATTAACAGCTTGGTATAGAGAAACCGAAAAAGCAAATTGGGAATCCTTAAACGAATTAAAAAAAGAATATCCAAGTGCTAGTATTTTAAAAGAAAATAGAGTCGTATTTAACATCAAAGGAAATAATTATAGATTAATTGTTAAATTTAATTTAGAATATCAAATTTGTTGGATAAGATTTATAGGAACTCACGCCGAATATGATAAAATAAACGCAAACGAAATTTAA
>APJPMD_00155 hypothetical protein
ATGCAAAATTATGTAACCAATGCTATTTATAAAGAACATTTACAAAACCCAATAAATAACTTATTAAAAGGTTATCAAATATTAAATAACGCACCAGATAGAACTGTATTTTTAAAAGAAGTAGAAGCACGAGGCGAAAAAAACTACAATCATTCCGCTTCAGAAAATTGGAAAATTACCTTTTGGGAACGCAGAAGACAAGAAGGCAATGATAAAGTAATTTATAAAATTTTAGTTGACGTAAAAAAACATTATGAAGAGCAATAA
>APJPMD_00160 hypothetical protein
ATGAAAAAAAGAATCCACATTATACTCATCATCACTAGTGTTGCTATGCTAGCTACGGCTTATTACCTGTATCGCAGCAATGATATTACAGAACGTAAATCTAGATTAATGCGACACATAAAAGAGCAATTAAAGCATAAACAATTACCCATCAACCAATTTGATATAGACTTACAGAAAGAGGAGTTTTTACTTACAAAGATAGATTACAATATACCGCTTACCCAAAAAATAATAGTTGCCAATTGCATAAATAATGCCAACACAAATTACAATAAAGAAGAAGCTATTGACTGTTTTAAAACACTCAGTTATTTTATTGTAGATAAAATAAGCGAAGAAACTTTAATAAAAAGCATAACAAGTTCATACATCAACAATGGTTTACGCTATATGGTATTAGGCGGTTTTTTAAGGATAAAAGATTTTCAAAACAACACAGAAGATAATAGTAATTACCTAAAGTTAGTTACTTATAGTGGGTTTATGTATAACTTACGAGACCCAAAAAAGCTCACTGCTTTTTACAAAAAAACCAACCTTTAA
>APJPMD_00165 hypothetical protein
ATGAATAAAACACGAATTCTATACTTAATCAGCTTTTTAATTTTTGCAATAAGTATTTATATACTGTTTAATAACTATATAACGTATTTGGAATTAAGAGATATAAAATCCGATAATGAAACTAATGCGGTTATTGACCTATTAGATGAAAATTTTCATAATTATTATAGTTTGCCAGAAAACGATAACAACTGGGTACAAATTGGGGAATTACCAGAAAATCACGATGTAGATGTAAGCGAAGAAATATTAGAATACCTCAATACAAATCGAAATTTATGGCAATACGAGTATATAAAAAACCCTATTAAAACTACAGACCAAACTAGTTATACTTTAGGGCATTTTGAGCTAGCAGAAAATAAAACAAATACTATTTTATACAGCCTTAATCATTTTTACAACAATTGGAAATACTTTAAAGAAACCCAAAATCACAATCTATTACTTGAAACTTTAACCCAGGAATTAGACAATACTATAAAGCCTGATTCAGAAAAATTTTGGTTTATAAGTTTAAACACCTTGTTTGACCATACTTTAGATAATGAAAAACTAAACAATAACGATACAATTTATTACAACTTAAATGAGGCATTATACTATTATAATAGCTCTGTAAAATATCCTGATTATAAATTGGATGTCAATATCGATTCTGATATGGATGCTATAGAGGCTGCTAAAACTCTTAAAAAGTTAAGCAAGCTTGATTACTACCAAAAATACGTAAAGCGTACAGATAGAGATGTAGAAACGTTTCAAAATATTTGGGAAAATGGCAAGCAATATTTCTTCAGCTTTATGTCTCAAAAACGCTACAATGGCTTATGTAAACCTTTTATAGATCAGCTTTTCACTACTTATAATACAGTTACTCAAACCAATACTTACAAAAAACATTTTGAAAAATATGATTTAGACGATTCAGAATTTTATGCTTTACCAAATACAGAGGAGTTTAAGGACGGCTATCAATGGGCGTACAGTTTTTGGGACAGACGCTTTACTGAAGGGACAATGGAATATGTGCACCAAGTATTGTTAGAAATAAAAAATCATTACGAATAA
>APJPMD_00170 hypothetical protein
ATGAAATACCTAAAACGTTTTGCTCTACTTTTTTTGCTCTTAGCATTAGGCATTAGTGTTTGGATAGGAAGCAAAGAATATCACGATGATGAAACTAGGCTGCAAATTAACGCAAGAAACCGAGGTTGGGAAGAAAACAAAGCTGTGCTTGAAAAAAAAATAGACCAACTTAAAGCTGAAAAAAGATCGTATGACAATAAAATAACAAGTTGCATCACGCAAAAAACAGAGTCAATTTCTGATGAAACAAAAGCTTTTTTATATACCATAAAAAACTACCATTCAGAGGTTGAAATACCCAAAACCGTAACTAATTATTATAATACCAATTCAAAAACCCCTACTTTTTCCGTTTTTAATTATGAAAGAAAAAATGACGAACTTTGGTTTGGATTTTATATAGGTTATCGTATTACAATGGTAACAGATTATGATAATTTAGTGATCCATTTTTCATATTCAGCAGGCACTGCGCATACCGCTTTTGGTACTATACATTATAATACTTTGACTAAAGAGGTAAGTACAACAGAATATTCCTATGGTACAGGCGCTGGCGGCACAACACTCTACTTAAATGGCGTAAAAGTTAAAGAAACATTTAAAGATTTTACAAATGAATAA
>APJPMD_00175 hypothetical protein
ATGAACCTAAGTGTAGTAATAAATTCAAAAATAGTAGAGAAAAAATTTCAGTTTTCAATATTAGAAAACAACTCCTTTAATACCATAGAACAATACGTAAATAAGCACAGCGAACTTTACACCACCTATAATAAAAACCTAGAAAAAGGCGAATATCTCATTCGGGTAATTAATGGCAAATCTACTTATTGGAATATGCCATTGTATGATTTAAACCTAAAAAAAATAATATTATAA
>APJPMD_00180 hypothetical protein
ATGAAAAACACCCCTATACTTATACTATTCGCCTTTTTGTTAGCAGGTTGTGTATCAACAAAAATAACGAAAGAAGAAAAAGAAATTTTCGAAATTTTAAATAAAATAACCTACCAACACAACAATATTACCGATGAAGATATTGACTACCATACGATAGCGGGTTTTTTAAATGAAAATGAAATTTTAAAACTAAAAATTTGGAAGAGTACAGAGCCAACCTTGAAAAATTTTTATAATACAGAATGTATAGGTTGTTCAAATAACATCAACAAATTAACACCTATTTATAGAGTAGAAAAAGGTAACTTTGTTCACTTCGGTCTCAAAAAAAGTATAGGAATCGAAAATTTAGTATTCAATAAAAAAGGTAATTTCATTACACATTTTTTTACTTATCAAAGCTACTCTCAAGCACAAATTGAAAAAGAATTAAAAAAAAGAGGCAATGATACTTATGTAATAAGTGGAATTTTCCCAACAATAATAAACACCAACGAAATCCACCTAAAACATTTAGAATACAGCAACCAAACTGATAATAGCGAGTGGTACAACACCGCTTTTCCTATGGAGTTAGAATATTACATCAATGTAAAAGAAAAACAACACGTTTTGCGTTTCAAATTTAATGGCGGTTTTTATAGTTACCAAAAAGATGATAAAAATGACGACCACAGAATGATTCATTTCTTTGAACCTGAGTTTGTTGCAAATACAGTTGACTTTAACCAGCTATCAAGCTTTTCTTCTAAAACCAAAGGTTATTATGGAGAAGCAACTTTCTTTTTAATAAAAATAAAAAAAAAATGA
>APJPMD_00185 hypothetical protein
ATGAAAAAAAAATATTTAATTATAGTAATAGCTCTATCTTGTATCATTTCATGTAATATTGAAGATAAATTTCTTGGAAAAGACGCATATGATTGTAATCAATTAAGTGACTATGTTTTGTCAGATACAATAAAATATATTAATGAAACAGATACTATTCATTTTAATGTTACTAACATTTATTCTCATGAAGTTGATGGTTATAAATACTGTGGAATTAGTCAAGGTTATGAAACAAATGAGCAATTAGGTTATAAAATTAAAGAAAGAACATTTGGTAGTAATAATTTTGAAGGATGGAAACAGTATGCTCAAATATCTATGACATCAAAGCCAAGTTTAGAAACCTTCTTTAAATTTAACTTAGAAGAAAATGATGAAAATACAGCAAAAGATTTCACCATCGAATATCTAACTAATTATTTGCATATGGAGAATGAATATAATAATGTAATTATTGTATCAAAAGATACAGTTAATGGGAATCCTAATATTTCTCGTATCGTTAGAGCTATTCCTGGTGGAATTATCGAATTTTACGATTTTCATAAAAAGAAAAAATGGACTTTAATAAAATAA
>APJPMD_00190 hypothetical protein
ATGATAATAGGAATTATATATATCGCTATTGGAATTATTCTTATGGCTGTTTTCGGAGCAATTGGAAACTATCACATTCAACAAGCTAGAACGGAATCAGCAAGTAATATTAAAAATGATATTATCAATAATCAAGATTCTTCTAAATCTGAAATATTAAATAAATCAGAATCAAATAAAGAAGAAATTATCAAAAAAATTGAAAGAAAATTAGAGACTAATTCTACCGAAGAAAACATTGTTGAATCTGAAGACCAAAAAGGAGGAATTACAGCTAATAAAGTGAATCCAAACACTATTATTAAACCCAATCCGGTTGTTAACAAGGTTACAAGTATTAATCAACAAGGTGGAATAACTGCAAATGAAGTAAATATTTATAATAAAGAACCAAAAGTACCAGTAAGAGAACGAATTAAAACTTTACTAAATAAAATTCATCCAAATATTATCAAATCATTCGAAAATGGAAATGAAGAGATACACATTTATATAACTCAATACAACTTATCTAAGTTAAAAGATTTGGAGCCTGAAATGTCTGAATTCAAATTAATTAAATTAATTGACAGAGGAAGTACTATGATTGGGTTTGGAACATTGGAAAAAGGAACTATTCAAGATATAAATCAAACACAAAGTGGTTATTCAAATCTATTTACAATTAAGAAATTAGAAAGTTTTGAACAATAA
>APJPMD_00195 Transposase
ATGGTACAAAAATACCGTAAAACTGTAGGTTCGAAAACTGGAGGGATTAAACTGTATAAAGAATTGAAAAACGATATGGTTAATCAGAATATTAACATCGGTAGAGATAAGTTTTATCGATTTTTAAGGCTTCATAACTTACTTATTCCTAAAAGAAAAAACTATGTAACAACAACAAATTCTAAACATCTTTTTAGAAAATATAAAAACATTGTAAAACACCACGTTCCTACTCGACCAGAGCAACTTTGGGTAGCTGATATTACATACATCAAAACTGAAAATGGACACAACTACTTAGCAATCGTTACGGATGCCTATTCCAAGAAAATTATGGGATATAAACTCGATAACCACATGAAGACATCACTTTGTACAGATGCGCTCGCTATGGCTATTAAAAATAGAGAATATCCTCATGAAAAACTTATACATCATTCTGACAGAGGATTCCAATATTGTAATCCTAAATACACTGAGTTTGCTGAAAATAATGGAATTATAATGAGTATGACCGAACAATATGATCCATACGAAAATGCTATTGCTGAAAGAATTAATAGAACTTTAAAGTACGAATATGCTTTAAAAGAAATCATTAAAAACACAGCTATTGCTCAAGAAATCACAAAACAAGCGGTAGATATATACAATAACTTAAGAACACATTTTAGCCTAAATTTAAGAAAACCTGCAGAAGTACATTTAAACCCTAATATAAAATATAAATCATATCGAAAAAATAATGTAAATTTACCCGAACTAACTATTTAA
>APJPMD_00200 DNA-binding protein
ATGAAATTACAAAAACAACCCTGGCGAAAAAAAACGTACGAAAAAGTAACATTAGAACGCAAATTATTCATCGTTGACCAAATTCAAAATGGTCAAATCTCTACAAACTTTGCCTCCAAAAAATATGATGTTCCTAGAACTACTATTGCATATTGGATTAGAAAATATAGTACCTTAGCTCAACAAAATAATGGTATGAGTAAATTAGATGAGATTAAAAAACTAAAGGAACGAATTGAAGAACTGGAGTTTGTAAAAGACTTTCAGCAAGATGTTATTGCCGATATGGAAATCATTACTGGAGTTGATATGTCAAAAAAGTCGTTGCCCGAAACATTAGCAAAAGAGATAGAAATAAAGAAGAAAAACATTTTAAAAGAAAATGGTTCTATCAGTGTTTTGGGATTAGTAAACAAGCCTTCTACAAAAGAATTAAAAAACAAGAAAACAAACAGTTAA
>APJPMD_00205 hypothetical protein
ATGGAAATAAAAACTGTAACTAAACGATTAATTCTATTCTTTATTTTTTTAGGTATTACGAATAGTATACTCTCTCAAAACAGAGTAAGGTATTTGCTATTTAACAAAATTAAAGACAGTATTGTAAATATTCAAAATAAAAAATACTATAAAATCGATAAAAATCTATTTAATTTAAATAGATACAATGAAATTGATACTATTTCTTTAAAAGAAATGCAAACAATAAGTGCTCATTCACCAAAGGAACTTATTAAAGAAGGAGCTTCTATTGTTGATTTATTAATAAAAAAAAACTATAAAACCAATAAATTTGTAATAATTGAAGAAACAAATAATTATTATTTTGAATATATATATATATTAGAGAAAATATCTGCCTCAAAATTTAAAAAAACTCGCGTTTGGTGGGAAGATATCATTGGCTGTTCAGGATAA
>APJPMD_00210 hypothetical protein
ATGAAAAACAAAAGAAACAAACTTTTTAAAATCGGAATTCTATTCTTTGGAGTTTCTTTATTGCTATGGAACTGCGAAAATGACGATAGTATAACTGAGCAAAACATAATTCAAAATCAAGTCTCGTATGGTTTTGAAAATAAATTCAATTCAGATGATTTCCGAGAAATATTAAAGTATCAATATTCTGTAGATTGGAGTAATCCAAAAAAAGAATATTCAGAACAATTAAATTCAAACTTTTATGAATTTCCAATCATTTATTCAAATGCATTTAACCCAGATGTTTTTAACAAACAAGTAAAAAGAAGTTTTAACGAAAAATATAAAGTAGTTGTCATTGAAAATAATGATAAAGAATTTGAATTTTTTATTGCAAAATATTCTTTAAGAAATAAAGAGAGTATTCCATACAAATCTTTAAGTATTCTTAAAAACTTTGGTTATGACGGGACTCTAAATTTGTACAACAAAAACGTCGAAATGACTTTTGCTAAACATATCTCAAAAGAGAAAGAACTAGAAGATTTTTATCTAAAAGATAAAAATTTACAACAAAGAGGTTGGGAAACAGTTTGTAGTACTAAAACTATATATCATTATAAAGATTGGTATTGGGTTGTTTATGATGGTTATGGAAATATTATATCTTCTACTTACCAGAATACAACTTTTGAAGGAACAAGTCAAGAGAAGAAGTGCAATCAAAAATGGATTCCAGACCCTGTTAGGCCAAGTACCCCAAAATGTAAATATGAAATAGTAGACGGTTTGTGTCCTCAAAAATTTGACGACATTAAACCAGTTATTATGTGTCAACAAGGTTTTCAAGATAACGGTTTTGGGGAGTGTGAGCAAATTGAAAGACTTAAAGATGATTTTGACCAAATCGACGCTTCTAAGCTTACAGGAAAAGCTGAATGTGTTTATAATAAAATGGTTGATAACAATAATAGTATTAACTGGATATTAAATAATTTTAAAGATGGGATTAGACCTTCAAAATTTGACTTAATGTTTGAAATGGCAACTGATTTACCTAATTCTATAAATGGTCAAACGTCAAACCTTAATAATAAAACAATTACTATTAAAATTAATGCAAATACCCTTTCAGGGAAAACAAATTTAGAAGTTGCTAGAACTATTTTACATGAAGGAATTCATGCTAGATTAAAAGAGTTTATGCATAGAAATGGAAATACCACAAGTAGTTTTCCGGGTATTTATGATTTTTATAGGTTTAAAAAAAATTGGGGTCACCAACAGATGGCATCATATTATAGAGGTACAATAGCTAAAGGATTAAAACAATTTGATAATGGACAACATTTAGATTCTTATTATGACGCATTAGCTTGGGTAGGGCTCAACAAAAATCTAACTGACCATAATAATCAAGGAGCAACATATAACACTTTAGCGTGGGATTCTTTATCAACACCTAAACAAATAACTATTTTAAATACTATTCAAGATGAAAAAGATAATGGAAATAAAAACTGTAACTAA
>APJPMD_00215 hypothetical protein
ATGGATAAATATTCTTGTTTCTTTTTCATTGTTTACAAAGATGGTTCTTTAGGTAAAGAAGAATTTACTTCTACTCAATCACAATCTAAAAAAGAGTTTTCAGCTATTCAATCTAGACTTTTAGAAATTGAAAAAGATGATAATATTATAAACTTTACATGGATAAAAGGAGTAGAATTAAAATGTAGTCCTAAGAATAATTATTAA
>APJPMD_00220 hypothetical protein
ATGAATGAACAACAAAAAATAATACTAAAAGAATATCTTCCAGAAAAATCAAGAGAGTTTATAGTAAATCTATACCCAATACTAAACAACGAGATAATCATAAAAAAAGAAATTCATAAGTTTTTAGGAAATGATGATTATAAAGAATATCGGTTAGTAAGAGATTCTCTTTTATGGAATGATCTAATAGTGTTAAGACATGAACATAATGAAAACGAAGATCGTTACTCTTTGATGCCAAAAGGTGTTGAATACATAAAACAAGAAAACAAAGATTGGATTAATAATTATTCTTAG
>APJPMD_00225 hypothetical protein
ATGAAAAAACACGAACTATACTGGAAAAATATTGATATTGGAACTTTAAAAGAAACAAATTGGGATATGAGAAGTTCTGGCGATATTCAATTCAAATTTAATTTTTTGAGCGAAATTTTTGAAAACAATCAATTAGCTAGTTTCATTAAACACTCCATAAAAGCAAGTCGTTACTTAGATGAAGGAGATGATGAAAATTATAATAGAATGTGTGAAGAAGAAGAATTAAAATATATTGATTTTATCAACAGTTCTGATTGGAAATTAATCAATGAAAATCGAGAAGAAATTAAAATTCTGTGCCCAATATTTCACGATAATAATGAAATAACTTGGCAAATAGATTTAGAAAAATAA
>APJPMD_00230 hypothetical protein
TTGAGCAAAATACTTTTAAATGATAACGACGGTTTTGACGGTATAATTGACAAACTGGTTATTGATAACGATAAAAAAAAGACGACAATTACTATTAAACAATGGAATAATAAAACACATTCTCTGTCTATCTTAGAATTTAATAATATTATATTTCAGAGCTTACCAGATATTGGTTCTTTTAATCTTGTTACTGAAATAACATATAAAGAAAACATAAATCCTGTTTTAAAGGAGCTTAATGAATATTTGAGCAATAATCCAAGTTTGATTTTATCTAATACGCAAGACAATATTTCAAAAGACATAAATTCTTCAAATAATGTTCAATCTTATTTATTTGAATCAGGGTATTGCAAAGATTGGTTAATTATTTGTTCAGATATGAGTCTAAAAGAATTGAATGATTTAAAAAACTAA
>APJPMD_00235 hypothetical protein
TTGAAATTTAATAAAGAAGACATACCAGCACTGAACTTCATCGTGAATAGAATATTGAATGACCAATTTCCACTATACTCGCATGAATTAGTTAAAGCTAAATATATTACAGCTTCCAACTATAATGAAATTGAAAACGAATTTGAATGTTTGCTTTCAATAATTAACCATTATAATCTTGGAGAAGTTACAGATGCTCGAAATGAAGACCACGGAGCTAGTATTGTTAAGAATGGTAATACAGCTAAATTTAGAAAAGATGGTGGATTTGAAAACCTATTTGATACATTAGGAATGGAATTCACAAATTATGATGCTATTAATCAATCACAAGAAAAACTGAATTCTAAAATAGAGGAAATAATTGAGCTTTTAACAAAACAAGGTTTTGGTCAAGAAATTCTGTTTAATGAACTGCAAGAATTAAAAGAATTATATCCCAAACTAAACAAAAAGAATTGGGGACAAGTCCTAAAAGGAAAACTTATTGATTTAGGAATTGCTCAAGTAATAAATCAAGAGGTAGCTGAAACGATTTTTAAGGGACTTACCGAACAGTTTCTTCGCTTAAAGTAA
>APJPMD_00240 hypothetical protein
ATGAATGAATTAGTAGAACAATACGAATTATCAAAAGAAATACATTGCGTATTTAATAATATAGAACCGAAAATAATCGGAAGAGTTTTTAAAATTATAAAAGGACCAAGTCGAGAATACACTTGGGAAATTAGTCATTATTGTAGATTAGATGACGAAGCAGACTGTTACACACCCTCTGCACCTTATGGAGATTCATTAGAAGATGGAGAAAGAGCTTTAATGGCATATATGAAAAGGTTTGAAAAAGCAGTTGATTGGAGAGAAAACAAGTACTTTTAG
>APJPMD_00245 Transposase
ATGGTACAAAAATACCGTAAAACTGTAGGTTCGAAAACTGGAGGGATTAAACTGTATAAAGAATTGAAAAACGATATGGTTAGTCAGAATATTAACATCGGTAGAGATAAGTTTTATCGATTTTTAAGGCTTCATAACTTACTTATTCCTAAAAGAAAAAACTATGTAACAACAACAAATTCTAAACATCTTTTTAGAAAATATAAAAACATTGTAAAACACCACGTTCCTACTCGACCAGAGCAACTTTGGGTAGCTGATATTACATACATCAAAACTGAAAATGGACACAACTACTTAGCAATCGTTACGGATGCCTATTCCAAGAAAATTATGGGATATAAACTCGATAACCACATGAAGACATCACTTTGTACAGATGCGCTCGCTATGGCTATTAAAAATAGAGAATATCCTCATGAAAAACTTATACATCATTCTGACAGAGGATTCCAATATTGTAATCCTAAATACACTGAGTTTGCTGAAAATAATGGAATTATAATGAGTATGACCGAACAATATGATCCATACGAAAATGCTATTGCTGAAAGAATTAATAGAACTTTAAAGTACGAATATGCTTTAAAAGAAATCATTAAAAACACAGCTATTGCTCAAGAAATCACAAAACAAGCGGTAGATATATACAATAACTTAAGAACACATTTTAGCCTAAATTTAAGAAAACCTGCAGAAGTACATTTAAACCCTAATATAAAATATAAATCATATCGAAAAAATAATGTAAATTTACCCGAACTAACTATTTAA
>APJPMD_00250 DNA-binding protein
ATGAAATTACAAAAACAACCCTGGCGAAAAAAAACGTACGAAAAAGTAACATTAGAACGCAAATTATTCATCGTTGACCAAATTCAAAATGGTCAAATCTCTACAAACTTTGCCTCCAAAAAATATGATGTTCCTAGAACTACTATTGCATATTGGATTAGAAAATATAGTACCTTAGCTCAACAAAATAATGGTATGAGTAAATTAGATGAGATTAAAAAACTAAAGGAACGAATTGAAGAACTGGAGTTTGTAAAAGACTTTCAGCAAGATGTTATTGCCGATATGGAAATCATTACTGGAGTTGATATGTCAAAAAAGTCGTTGCCCGAAACATTAGCAAAAGAGATAGAAATAAAGAAGAAAAACATTTTAAAAGAAAATGGTTCTATCAGTGTTTTGGGATTAGTAAACAAGCCTTCTACAAAAGAATTAAAAAACAAGAAAACAAACAGTTAA
>APJPMD_00255 hypothetical protein
ATGGCTAAGCAAGAAAGAACAAACAGACCTCAGGGAACACCAAGAAATAACCCAGGAAGCGGAGGAGAAAAACCAAAAGGACAAGTTCCAACTATGAGAAACCCGCCTCCGCCTCCTCCGAAAAAGAAAGATTAA
>APJPMD_00260 hypothetical protein
GTGTATGAGCGCATATTTTCCTGGCGGAAAAATACGCCACATACACATGGCGTTGTGGCACATTTAAGAGAAAAAAGTATGACTAACAAAATATGGTATGAATTGACCAATATGAAGTACGGAGAGATTTATCTGAGTAAATACCTCGGACTTCAACGCACCCTTAAAAAGTGGTTTAAAATCCTCACACTTATTGTTTCTTTGAGCGGTATTCTTAAATGGAAATATTTTGAGGGGTATGTTTGGATTGCTTTTGTACTTATTGCAGTAGTTCAACTTCTTTTGCTTATCGAAAATCAAATAATTAGAACCGATAAAGAAATAGAAGAAATTTCTAATTTGAGAATGATGTACACAAGATATTTCAATAAACTTGAATTTCTTTGGGACAAATATCATTCCGACCAAATAAAAGACAAAGAGGCAATGGATAAGTACTTTGAACTTCGCCAAACTATTTGGGAAAGAATCGAAGAGCTTGATTGCAAATTGAATATCAAAAGGTATAAAAAACTGATGAAACATACTGAAATTGAAACTAATCATTATTTAAATAAATATCATATAAATGGCTAA
>APJPMD_00265 Transposase
ATGGTACAAAAATACCGTAAAACTGTAGGTTCGAAAACTGGAGGGATTAAACTGTATAAAGAATTGAAAAACGATATGGTTAATCAGAATATTAACATCGGTAGAGATAAGTTTTATCGATTTTTAAGGCTTCATAACTTACTTATTCCTAAAAGAAAAAACTATGTAACAACAACAAATTCTAAACATCTTTTTAGAAAATATAAAAACATTGTAAAACACCACGTTCCTACTCGACCAGAGCAACTTTGGGTAGCTGATATTACATACATCAAAACTGAAAATGGACACAACTACTTAGCAATCGTTACGGATGCCTATTCCAAGAAAATTATGGGATATAAACTCGATAACCACATGAAGACATCACTTTGTACAGATGCGCTCGCTATGGCTATTAAAAATAGAGAATATCCTCATGAAAAACTTATACATCATTCTGACAGAGGATTCCAATATTGTAATCCTAAATACACTGAGTTTGCTGAAAATAATGGAATTATAATGAGTATGACCGAACAATATGATCCATACGAAAATGCTATTGCTGAAAGAATTAATAGAACTTTAAAGTACGAATATGCTTTAAAAGAAATCATTAAAAACACAGCTATTGCTCAAGAAATCACAAAACAAGCGGTAGATATATACAATAACTTAAGAACACATTTTAGCCTAAATTTAAGAAAACCTGCAGAAGTACATTTAAACCCTAATATAAAATATAAATCATATCGAAAAAATAATGTAAATTTACCCGAACTAACTATTTAA
>APJPMD_00270 DNA-binding protein
ATGAAATTACAAAAACAACCCTGGCGAAAAAAAACGTACGAAAAAGTAACATTAGAACGCAAATTATTCATCGTTGACCAAATTCAAAATGGTCAAATCTCTACAAACTTTGCCTCCAAAAAATATGATGTTCCTAGAACTACTATTGCATATTGGATTAGAAAATATAGTACCTTAGCTCAACAAAATAATGGTATGAGTAAATTAGATGAGATTAAAAAACTAAAGGAACGAATTGAAGAACTGGAGTTTGTAAAAGACTTTCAGCAAGATGTTATTGCCGATATGGAAATCATTACTGGAGTTGATATGTCAAAAAAGTCGTTGCCCGAAACATTAGCAAAAGAGATAGAAATAAAGAAGAAAAACATTTTAAAAGAAAATGGTTCTATCAGTGTTTTGGGATTAGTAAACAAGCCTTCTACAAAAGAATTAAAAAACAAGAAAACAAACAGTTAA
>APJPMD_00275 hypothetical protein
ATGGAAGAAACGATAAAAACTTTGATTTATATCCACGCATTTTTTGGTGGACTTGGATTAGTGACAGGAATTGGAAGTATAATTGTGAAAAAAGGAAGTAAACCTCATAAAAAAATGGGAAAATTATTTTCAATCGGAATGATAATAAGTTCTCTAATCTCAATGCCAATTTCTTGGCTACCTAATCACGAAAATATATTTCTTTTTCTAATTGGATTATTCACTATTTATTTAGTTATTTCTGGAAATCAAATTTTGACTTTTAAATCAAAAAGCAAGAAACTTGCAAAACCGATTGATAAAATCATATCTGGAAGTATGTTAACGCTATCAATACTTATGATTTTATTTGGCACTTATGGTATGATTAAAGGAAATTCGACATATCTATTATTTGTTTTCTTTGGTGGCTTTGGACTTTCATTGACAATTAGAGATTTTATTTTTTATAAAAATGTTGAGAAAACAAAAAACGGATGGCTGTCTAATCATATCGGAAAAATGATTGGAGCATTTATTGCCTCAATTACCGCATTTATAGTTGCTGGATTAGGAATTGGAAATCTGATTGCTTGGACTTTACCATCAATTTTAGGAACAATTTATATTGTATATTGGAGAAGGAAATTAAAAACAAAAACTGTTGCCAACACCGTATAA
>APJPMD_00280 hypothetical protein
ATGAAAATGAAAGACAAAAAGGCAGACCAAATTGCTAAAAGAAAGAAGCATTTAGAAAATCTAAAAAGCAATAGAAGAAACGAACCCGTTTTAGACAGAAATGAACCTTCAAAATTAGAAAAACCAACTATTTTAATTGTTTGTGAAGGTAAAAATACAGAACCTTCATATTTCAGACAATTCAAATTATCAACTGCAACAATCAAACCAATAGGAGAAGGTTATAATACTGTCTCTTTAGTAAATAGAGCAATACAATTATCAAAAGAAAAACCGTACGAGCAAGTATGGTGTGTATTTGACAAAGATGATTTTAACAATATCGACTTTAATAATGCTATTCAAATTGCAGAAGCTAACAATTTTGGTGTCGCTTATTCTAACCAGGCTTTTGAATATTGGGTAATACTTCATTTCAACGACCATCAAGGCGGTGGAATGAATAGAGATGATTACAACGAAAAAATTAACGAACTATTAAAAGAATTCGGAACAACTTATGATGGAAAATCTTCGAAAATAATTACTGACGAAATCTTTGATATTTTAGAGGGAATTGATACTAAAACAAATAAAGTAAGGAGAGATTTAGCAATCGAAAGAGCTAAAAGGAACTATGCCTTTTTTGACCATACAAATTATGCAAAAGAAGAATCTTCGACAACGGTATTTAAATTAGTTGAAGAATTAATTAAATATATATAA
>APJPMD_00285 ATPase-AAA-core domain-containing protein
ATGTTAGTTCAATTCTCAATTAAGAACTTCAGAACTTTTAAAGACAAAGCTACACTTAGTTTTATCGCTTCAAACTATGATAAAGATACAAGAGAAGATGAAAATATTTTCCAAGACACTAATCATAATCTTAGGTTACTAAAAAGCTGTGTGATTTATGGAGCAAATGCCAGCGGTAAGAGTAAGTTTATTGAAGCATTAGTCTTTATGAAAAGATTTGTAATTACTTCATCAAAGGATAGCCAAAAGGGAGACAAAATCTCTGTCGAGCCTTTTAAGTTAAATTCAGTTTCAGAAAAAGAACCAAGTGAATTTGAAGTAATTTTCACACATAAAAACATTCTATACAGATATGGTTTTGAAGTAACTAATAAAATTGTTGTTTCTGAATGGTTATATTCTAAGCCAAAAACAAAAGAAATTGAATTATTCTATCGTGATTATCAAAATTTTGAAACTCACAAAAGGAGTTTTCAAAAAGGGAACACTTTAGTAAAAGAGGGACTAATCAGAGATAACGCTTTATTTTTATCAGTAGCCGCACAGTTTAACGAAAAAACATCCGTAACACTCATTGAATGGTTTAAAAACATTGGAACCATTTCGGGTGTCAAGGAAGATGGTTATGAAGGATATACTATTAGGAAAGCAAAAGATAATAATTTTAAAAATAAAATTTTAGAATTATTAAAAGCTGCTGATTTAGGAATTCAAGATATTCAAGTAGAAATGTTAGACTTGGATAAACTTCCAAATGATATGCCGAAAGAACTAAAAGAGTTCATTATTAAAAAATCCGAAGAAGATGAAAGTGCTGAATTTCTTTCTGACGTGCTTACTTCCCATAAGAAGTATGACGATAATAAAAATCTAGTTGGCAAAGTAAATCTATCTTTAGATGATGATGAATCTTTTGGAACAAGAAAGTTTTTTGCACTAACAGGTCCAGTTTTAAACTCATTAGAAAATGGACACACTTTGGTAATTGATGAACTTGACTCTAAACTACATCCTAACTTGGTTTGTAAAATTGTTTCACTGTTTAATTCAAAAGAAAATAATCCTAAAAACGCACAACTTCTTTTTAATACGCATGATACAAACTTATTAAGTTCAGGCTTATTCAGAAGAGACCAAGTATGGTTTACAGAAAAGAATAAATTTGGTGAAGCTAAACTTTATTCATTGGCTGATTTCAAGTCTGAGGACGTAAGGAAAAATGACCCTTTTGAAGATAATTATATTAGGGGTAAATATGGAGCTATTCCCTATTTAGGATATTTTGATAATCTAATTCAACAAAATTAG
>APJPMD_00290 hypothetical protein
ATGATTTATTCAAATGATAAGGTAAAACGACTTTTAAAGTCAGAATTAGTAAAGAGAGGTGTTTCAACTTCTGATTTAGTTTTTTTGTTAAACGAACAAGGTTTAAATGAAACTCAATCAAGTATTACAAGTAAAATAAGTAGAGGAACTTTTAGTGCTACTTTCTTTTTACAATGTCTTTCAGTTATTGGTTGTACTAAATTTGAAATAGAAGATTTTAAATCAAATTTAAGTCTTGTTGCAGAACCAAATGTTGAATATAAAATTAAGAACGATGAATAA
>APJPMD_00295 Cytosine-specific methyltransferase
ATGAATAAAAAAATGAAATTTATAGATTTATTTGCTGGACTTGGTGGAATTCGTATTGGTTTTGAACAGGCTTGTAAAGAAAGAGGAATTGAAACAGAATGTGTTTTAACATCTGAAATTAAACCTTATGCAGTAGAAACTTTAAAACATAATCATCATCACGATAATTTTATTGGAGATATTTTCCAATTAAAAAATGAAGATATTCCAGATTTCGATTTTCTTTTTGGGGGATTTCCTTGTCAACCGTTTAGTGCAGGCGGAAAGAGGAATGGTTTTGCAGATACTAGAGGAACTTTATTTTTTGAGGTTGAAAGAATTATTAGACATAAGAAACCTCAAGGTTTTATTCTTGAAAATGTTGAAGGATTAGTAAAACACGATTTAGAAAATAAAACTGATAAAATAGGAAGGACTTTAAAAACAATTTTATATAAATTAGAAGAAGAACTAAATTATAAAGTTACTTGGGAGGTTTTAGATTCAGTTAATTTTGGAGTTCCACAATCTCGAAAAAGAATTTTTATAGTAGGAACAAAAAAAAATGAAATTTCATTGAAAAATTTCACACCAACTTTTAAGGTTTTAAAAGATGTGTTAGAAACAGGAAAAGAAACAATGAATACTGATTTTACTAAAAAATTATTATCTCATTTTTCAGTTACAGAATTATATGGAAAGTCTATAAAAGATAAAAGAGGAGGAGCAAATAACATTCATAGTTGGGATATTGGAGTAAAAGGCGAATGTAGTAAGGAGCAAATTAGACTGTTAAATAAACTTTTTAAAGTTCGTAGGCAAAAGCATTGGGCGATTGAAATTGGTATTGATTGGATGGATGGGATGCCTTTGACATTAAGGCAAATTGAAACTTTTGCACCATCTATTGATTTGTTTGAAAGTTATGATTTAAAAGGGATGCTGGATGATTTAGTAGATAAAGGTTATTTAAGATTTGAACACCCAAAAAAGTTGATTAAAGAAGTTGTAGAAAACGGAGTTATTACTTCTCGTGTTTATGATGAAACAAAATCAAAAGGATATAATATTGTAACAGGAAAATTAAGTTTTGAAATAAATAAAATATTAAATCCTAATGATATTGCCCCAACTCTTGTTGCAACTGATATGAGTAAAATAGTTGTTGTTGACGGTAAGGGTGTAAGGAAATTAACAATACGAGAAGGGTTAAGAATTTTTGGTTACCCTGATAGTTATGAAATCCCTGTTAAAAATAATTTCGCATACGATTTATTAGGAAATACAGTTGCAGTTCCTGTTTTAAAAGCAATTTCAGAAAGAATTTTAGATGTTATTGCTAAACCCAATAAAGTAAGAAGCCTAAAATTAAACAAAGAAAAAGTAACGTTATTGTAA
>APJPMD_00300 hypothetical protein
ATGACAGCAATAAATAAAGTCCCAACTGATTACTTAATAAAACGTCAAAACGAAATGAGTGATTTGACCAATTATCTCAATAAAACAATTAAGAATAATCCAGATGTTGGTTGGCATTATAAAGAATTTGGCAAACAAGTAGAACAACCAATAATCGAATTTCTTGTAAAAAAAGGATTGCTTATTAAAGATAAATTCAAAGACCAATCAGATAATAAAAATGAAATCCCTGATATTATTGATGAACAATATTCTGATTCAATTTTCATAGATATTAAAGCAGGAAATAAAGTTGTTTTCAAAACTGGTAAAAAAGTAACTAATCCAAATCAAGATTTATCAACTACCACAAATTGGAGAGACAATGTATTTCTTGAATTTGATGGTGAATTATGTTTTTTTATTGAGGTCAAATACAATCACTTATTAAATAATGATTTGTTCGTAGAAGAATGTCTGATTGACCATTTCTATAATTTTGTTGGTAAAACAACAGACGGACTTATTGCACACCGCAGAAGAAATGTAAGAACTAAATCTTGGAATTCAAAATCTCAATTTAAAGATGCTGATGAATTCAAAACATTACTAAATGAAACAATTTCATTCTCAATTAAAAATACCTTATTCAACTCATCAGAAGACCTCTTAAAAAAAGATAAAATTGAAATAATTAATCACTTAAAAGAAGATGACACCGACAAAGAGAAAACTTGA
>APJPMD_00305 Alpha/beta hydrolase
ATGCGTAATCAAAATACAGTTTTCATACAACTTATTGTTTTTCTTTTCTTAATATCTTGTAAAGAAGAAGGAAGACAATTTGGAATTTTTAGGGTTCTTTTAGATAACAGAACTATAGAGATGAATGGCGAAATAAGTAGCACCACTCTGAATGATTTTAATAATTTAAGTGCTCAATTCCCAAATATCAATCAAATTAATATCGTAAATTGTGATGGTTCTGATGATGATGAGATATGTTTAGAGCTAGCATTAAAAATTCACCAAAAAGAAATAAACATACACTTGATGGATAATGGTGAAATATCATCTGGTGGTGTGGACTTCTTTTTAGCAGGAAAAAGAAGAACAAGGGGTCAGAATACCTTAATTGGTGTTCATTCTTGGGGAGGAGATGATATAAAAGCTACTGATTTTCCAAAAGGACACGAAGAACATCTATTTTATATTAACTACTATATTTCTATTGGGTTTACAAAGGCCAAAGCAGAAGATTTTTATTATTTTACTATTAATTCAGCACCTCATAATTCAATGCATGATATGACTGAAGAAGAAATCAATAAATACGTTCTATTAAGACAATAG
>APJPMD_00310 hypothetical protein
ATGAAAAGAGTAAATTTAATTAAAACAGTATTAATTTTTGTACTAGCGTTTGGTTTTATTGGTTGCAGTAACGACGATAATGATGCGTCCATAGACTACGCAAGAGAAATGGTTAATACTACGTGGAAATGGGAAGGCACAATTTCTAGCGGTGGTAACGATTATAATGGTACATTGCAATTGAATTTTAAAGCGAATGCAAAGGGTAGTTTAAAAACTAATACTAGAGGAAGTAACTCCTCAGCTACTCTAGAGGATTCATTTTCATATTCCATGAGCTCTGCCGTTGAAGGTATTATTAATTTTGATGATACAAGTATAGAAACTATGTCTTTTAACATCTCAAATAATCAACTAACATTTAATGGTAAGATTTATACAAAAGAGTAA
>APJPMD_00315 Transposase
ATGGTACAAAAATACCGTAAAACTGTAGGTTCGAAAACTGGAGGGATTAAACTGTATAAAGAATTGAAAAACGATATGGTTAGTCAGAATATTAACATCGGTAGAGATAAGTTTTATCGATTTTTAAGGCTTCATAACTTACTTATTCCTAAAAGAAAAAACTATGTAACAACAACAAATTCTAAACATCTTTTTAGAAAATATAAAAACATTGTAAAACACCACGTTCCTACTCGACCAGAGCAACTTTGGGTAGCTGATATTACATACATCAAAACTGAAAATGGACACAACTACTTAGCAATCGTTACGGATGCCTATTCCAAGAAAATTATGGGATATAAACTCGATAACCACATGAAGACATCACTTTGTACAGATGCGCTCGCTATGGCTATTAAAAATAGAGAATATCCTCATGAAAAACTTATACATCATTCTGACAGAGGATTCCAATATTGTAATCCTAAATACACTGAGTTTGCTGAAAATAATGGAATTATAATGAGTATGACCGAACAATATGATCCATACGAAAATGCTATTGCTGAAAGAATTAATAGAACTTTAAAGTACGAATATGCTTTAAAAGAAATCATTAAAAACACAGCTATTGCTCAAGAAATCACAAAACAAGCGGTAGATATATACAATAACTTAAGAACACATTTTAGCCTAAATTTAAGAAAACCTGCAGAAGTACATTTAAACCCTAATATAAAATATAAATCATATCGAAAAAATAATGTAAATTTACCCGAACTAACTATTTAA
>APJPMD_00320 DNA-binding protein
ATGAAATTACAAAAACAACCCTGGCGAAAAAAAACGTACGAAAAAGTAACATTAGAACGCAAATTATTCATCGTTGACCAAATTCAAAATGGTCAAATCTCTACAAACTTTGCCTCCAAAAAATATGATGTTCCTAGAACTACTATTGCATATTGGATTAGAAAATATAGTACCTTAGCTCAACAAAATAATGGTATGAGTAAATTAGATGAGATTAAAAAACTAAAGGAACGAATTGAAGAACTGGAGTTTGTAAAAGACTTTCAGCAAGATGTTATTGCCGATATGGAAATCATTACTGGAGTTGATATGTCAAAAAAGTCGTTGCCCGAAACATTAGCAAAAGAGATAGAAATAAAGAAGAAAAACATTTTAAAAGAAAATGGTTCTATCAGTGTTTTGGGATTAGTAAACAAGCCTTCTACAAAAGAATTAAAAAACAAGAAAACAAACAGTTAA
>APJPMD_00325 hypothetical protein
TTGAAAAAAGATATAGAAATTGGAGATTGGGTTAACTCATATTCGAAAGGAATTTTCAGAGTTGAAAAGATATTTAAAAGGTTTTATGATGAAAGTTCGCCTTTAATTCCTGAAAACTGTAAAATTGGAGACCAACAGAAAAATATTGTATTATCAAAAAGATTTTTGAATTCTAAATTTAAAAAGTCGTTAAGTTATGAAAATTGTGACGAATCTTTTATTTCACATTTGACAAAAAAAGAACTTACGGAATTGGATAAAATCATTTCTGAAAAACCAAAACTCGTTGCTGAACTGAATGAATATGAAATTCCAACTTTGACAACCGTTTATAATTCGGACTTACAAATTGAAAATGAAACCGATTTGCAGAAAGTGAATGAATTGGTCGTATTTATAAAAAATGGAAAGTCATTTTTGGAAATTAAAATTGAAATGGAAAGACTCGATATTTTGCGCTTAAAGCCTAAACATTTCGGGAATTACAAATTTCAGTTGTTTAACTTTAATAAAGAATATATTAAGAAACGAAAAATTTGGCGAGATGCTGAATTGACCGAAAAATAA
>APJPMD_00330 hypothetical protein
ATGGCAGGATTTCTAGCTCGTTTGCGCAATCGGAAATGGAAAATGAGAAAAACTGTTTGGAATATTGCCGATTTTAGATTTTTTAGCGTAAGTTTATATCAAAATTTAGACAAGTTAAACGCCGAATAA
>APJPMD_00335 hypothetical protein
ATGACGAAAAAGGAAATTTTAAAAAAATGCGACTTATATATCAATCTTTTTAAGCGTTTAGATAATGTAAAACGAAATAATATTTTAGAATTTATTGACTTTGCAGACCTACATCTTCCAGAGCATTCTAACCTAGCTTTTGAAATTAACCAACTTAACAGTGATGAATTTTCTGAACACGCTAAACGAATAAAGGACTTTATAGAGACTAACGGCTCTAAATCAATTATAGAAAAGAACAATTTGTTATCTGAAAAAAATGATGTCGAATTAATTGGCATAATCTTTAGTATTTGTGTTATAGTATTTGGAATTGGATTTTATTTTGGAACAGAAAAAACAAATATTAATTTTATAAAAACTGAAAATAAGTTACTAAAATTAAAAGACTCAATTTCTTCTATTAAATCTATTGATTCTACCAATAGAATAACCAATCGAAAAAAAAGATTACAAAATCCAAGAAGGATAACAATTAATAAAGGAATATCTACTAACATAATTTTATTTTTTAAACTCACTCACTTTAAAATAGGCGGAGTGAAAAGCCTTGTGAATAAAAACGTGTGCCAACAAAGTGTATGCGCTCATATTTTCCTGGCGGAAAAATACGCCACATACACATGGCGTTAA
>APJPMD_00340 Helix-turn-helix domain protein
ATGGAAACTAAAAGCTGGAAAGACATAAAAGATACCGTTTATGGAAAAAAAGGAACTGAACGTAGAGATGAACTCGACAGAGATTTTGAGTCGTTTAAAATTGGTTTACTTTTACGAAATGCACGTGAGGAAAAAAATCTGACCCAAGAACAACTTGGAGTTATAATTGACAAAAAACGGACTTATATTTCTCGTGTAGAAAATAATGGCAGTAATCTGACTTTAAAAACATTATTTGACATCGTAGAAAAAGGACTTGGAGGAAAAGTTAATATTTCAATCGAAGTCTGA
>APJPMD_00345 Toxin of toxin:antitoxin module, G49 family
ATGGAAAAAGTTAGGCAAGTAATACAATATAAAAATTATTTCGAGGAGTTTCTACTTGCTCAACCGAAAAAGGTTCAAGACAAAATATTTAAGGTCATTGAAATAATCGAAACTTATCAGCACGTACCGAAAACATATTTGGCACCAATGAAAACTTACAAAGGATTATTTGAGGCTCGAATAAAATTAGGCTCGAATATCTGGCGAGTTTTTTGCTTCTTTGATAAAGGTAAATTAGTTATACTCTTGAACGGATTTACTAAAAAGACGCAGAAAACACCGAAAAAAGAAATCGACAAAGCTGTTCGATTAATGAAAGAATATTACGAAGAAAAAAATAAAGGAAATGGAAACTAA
>APJPMD_00350 GIY-YIG domain-containing protein
ATGAATAGACCACAAACAATACAGATTTTTTTACCAGATGGATCACCTAGAGGTGTAAAAATCGCTGAAATAACAAATAGAGTTGTAAAAGCAGTTTTAGTTCCTCGAAATAAACTTGACTATATATCAACAAGAGATGAATTGAATAATGTCGGTATTTATTTCCTTTTTGGAGAATCAACAGAGAAAGTAAAACCAATCGTTTATATTGGAGAAGCAGAAGATTGTCTTGAAAGATTAAAACAACATAACCGTACAAAAGAATTTTGGAACTATGCACTTGTAATGGTTTCTAAAATTAACGCATTTACAAAATCTCATGCTAAGTATTTAGAACATATTGCGGTTGAACAAGCTAAAGAATCGAATAGATTTGAAACTGAAAATTTAACTGCTCCTAGTAAACCATTTGTAACAGAATCAATGGAAGCTGATTTACTTGATAGTTTTGATACAATAAAGATTCTTCTTTCAACTCTTGGATTCCCTGTATTTGATAAAATAGGAAAAGAACAAATAACTTCAAAAGAGTTATTATTATTAAATGGTAGAAATATAAAAGCTGAAGGTGATTTAATTGATGATGGTTTTGTTGTATTTAAGGGCTCACAAGCTAAAAAAGAAACAGTTCCTTCTTGCCATGAATATTTAATAAACTTACGTCAGAAACTTTTGCTTAATGGAATAATTATTAACAAAAATGAAAACTATGAATTTATTCAAGACTATGTTTTTAATTCTCCTAGTACAGCTGGTGGAGTTGTTCTTGGACGCTCAACAAATGGCTGGACAAAATGGAAAAATAAAGAAGGAAAAACACTTGATGAACTAAAAAGAAAATAA
>APJPMD_00355 Eco57I restriction-modification methylase domain-containing protein
ATGTCAAATAACAAAATAGATATAGATGTACTAAATGATATGATTGTTGGTAGAGTTGAACCTCAAATCTATGCTTTTACAACAGAAACAATTCCTAACTATCTTAAAGTTGGTGATACTTATAGACCGCTTGAAACTAGATTGAATGAGTGGAGAAAACACTTTCCTAACCTTGAAAAGAAATTTGAAGATATTGCCAAAGTAGATGAACTGACTTTTTTCAGAGATTATGCAGTACATTTTTATTTAGAAAACGAATTAAAAAAATCAAGATTAGAACGAGATACAATTGAAAACATTCCATATTATTCAAATGAATTCTTTAAAGACGCTACTGAAGAAAACTTAAAAGAAGCAATTGAAGACATAAAAACAAGTCATAAAAATAACGATTCAAAATATCAATATTATAGCTTTGAAGAAAGTCACGTTCCTTTAACTCATACCTACAAAAGAACAGAAAGCTACGAACCAAGACCAAACCAAAAAGAAACAATAAAGAATTTCAATTCTGCAATTACAAAAGGTAGAACCAATTTACTAATGTATGCAGTTATGCGTTTTGGTAAATCTTTCACTTCTATGTGCTGTGCTGTTGAAATGAAAGCTGAAATTGTTTTAGTTGTTTCTGCAAAAGCTGACGTAAAAGAAGAATGGAAAAAAACTGTAGAAAGTCATACCAAATTTGATGGATATAGTTTTTTAGATAGTACTTCTCTTTTACAAAGTGATACTGTAATCGCAGAAAAACAAGAAGCAAACGAAAAAATTGTTTTGTTTCTTACTTTGCAAGATTTACAAGGAGATGCAATAAAAACGAAACATAAAGAAGTTTTTGAAAACCAAATTGACTTATTAATAATTGACGAAACACATTTTGGTGCGAGAGCATTAGAATACGGTAAGGTATTAAAAGAAAATAATCTTAGTAAAAAAGAACTAAAAATCGAATTAAAATTAAACGATAATTCTATTGATGAATTAAATAATTACACTTCTCAAAAAAGTATAAATTCTAAAGTTCGCATTCATCTTTCAGGTACACCTTATCGTATTTTGATGAATAGCGAATTCACCAATGATGATATTATAGCATTTTATCAATTCTCAAACATTGCAGAAGACCAAGCAAAATGGGATAAAGAAAATCTTTATAAAGACGAAATTAAAGAGTGGGACAATCCATATTACGGATTTCCTCAAATGATACGATTCGCCTTTAACCCAAACGATTCTTCAAGAAAAAAGATGGAGGAAATGAAAAAGAATGGTATTACTTATGCTTTTTCAGAATTATTAAAACCACAATCAATAAGTAAAGACAATACTAAAAGTCTTCACAAAAAATTTAAGTATGAGCAAGAAATACTTGATTTACTAAATATAATTGATGGTACGCAAGATGATAATAATCTTTTAGGTTTTTTAGACTATGACAAATTAAAAGAAGGCAAAATGTGTCGCCATATTCTTTGTGTTTTACCTTATCGTGCATCTTGTGATGCACTAGAAGAATTAATAAACTCAAAAAAGTTTAAAAATCTAAGTTCATATACGGTTATCAATATTTCTGGTGTTGAAAATAATAAAATTTACAAAGACACACAGTCTGTACAATCCAAAATAAAAAAATGCGAAAGTGAAAATGTAAAAACAATTACTTTAACCGTAAATCGAATGTTAACTGGAAGTACTGTTCCAGAATGGGACACTATGCTTTACCTTAAAGACACAGTTTCGCCACAAGAATACGACCAAGCTGTTTTTCGTTTACAAAATCAATATATTAAAGTTTTTAAAGAACCTAATGGTGATGTTGTTAAATACAATATGAAACCACAAACTTTATTAGTAGACTTTAATCCAAATAGAATGTTCCAAATGCAGGAACAAAAAGCTCAAATTTACAATGTAAACACAGATTCTAATGGTAACACAAAATTAGAAGAGCGAGTTAGAAAAGAATTAGAAATTTCGCCAATTGTAGTATTAAATAATAATAAAATAGTTCAAATAGAACCAGCAGATATTTTAGATGCGGTAAGACAATATTCAAGTGACAGAAGTGTATTTGATGAAGCCACAACCCTATCAATTGACTATTCATTATTAGATATTGAAGAAATTAGAGCTGAAATTGAAAAACAAGGCAAGATAAACACTAGGCAAGGTCTTGAAATAAAACCAACAGAAGGTGAAGGTGATGAAATAGAATTAGAAGATTTACCAGAAGGAGAAAAACCTGATAAAACAGAAAAGGAATCTAAAACTTCTAATGATGAAACAGAAACAGACTATAAAGGTCAATTTGCAATGTATTATGCAAGGATTTTATTCTTTGCATTTTTAACAGATTCTAAAGTTAAATCACTTCAAGAAATTATTACAGAAATTGAAAGAAATGAGAACAATTTAAGAATAGCTTCAAACTTAAGTCTTAATAAAGATATACTTGATTTATTTCAAAAGCACAACAACCACTTTATTGGTAGCCAATTAGATTATAAAATTCAAAATATAAATTCTTTAGCAAACGATACAGCTATTTCTCCAATAGATAGAGCAAGTAATGCAATGAACAAATTTAGTCGTCTTTCCGACTCTGAAATTGTAACACCTGAAATTGTAACCGAAAAAATTATTAATTCTTTACCTAAAGATGCTATTAATGAAACGACTAAACTATTGGATATTTCGGCTAAACAAGGAGAGTTTGTATATGCCGTGTATAAGAATTTTGGAAAAAAAGTAGCAAATAATTTTTATTCTGTTCCTACTTCAAAAATAGCATACGAGTTTACTAGAAAAGTATATACCCTTTTAGAATTAGATTTAAACCATATTGAAAAAAACTACACCTCATACGATTTAATTGAAGAAAACGAATTAATTGTAGATGATAACTTATTAATAAACAACAACACTATGAAATTTGATGTAATTGTAGGTAATCCACCTTATCAGCAAAGTGATGGAGGAGCACAAGCTAGTGCTAAACCAATTTATAATGAATTTGTAGATATTGCAAGACAGCTTAACCCAAATCATTTATCAATGATTATGCCTACAAGGTGGTATGCTGGAGGAAGAGGCTTAAATGAATTCAGAGATGGAATGTTAAACGATATTCACATTGCAGAATTACACGATTTCCTTAAACCCGATTTAATTTTTAAAAACATTAACCTTAGAGGTGGAATTTGTTATTTTCTATGGAGTTCTGAATATGATAACACAAAGGATTTAACTAAAGTATATACTTACAAAGATGACTTGACACCTGAAATTAATATTCGTAGTTTAAAAACAGAAAATTCAGACATACTTATTCGACATACTTTGGCTGTAGAAATGCTTAAAAAAGTAAAATCACATTCAGATTTTAGTTCTTTTGAAAATCACATTTCGTCTTTAAGACCATTTGGTTTTAGAGGATATTTCACCAAAGATGAAAAATTTAGAACTACTAAAAATGGTTTGAAAAACCCTACTATTTGTTATGGTAAAGGTAAAAAAATAGGTTTTTTAGAAAGAAAAGAAATCACAAAAAACATAAATTGGATAGACAATTATAAAGTGTTTACACCAAGAGCAAATAACATTGGAACAGAACTGAATGATGATAATTTAAACACATTTATTGGTGAACCAAATACAATTTGTACGGAATCCTATATTGTAGTTGGTGTAGATTTAGAATTAAACGAATTATCTGCATCAAACCTTTGTAAATTCTTTAAAACAAAGTTTGCTAGATTTCAGCATAGTGTTGGAAAAGCAAGTCAAGATGCAACTTCCAAAACTTATAAATTTATTCCACTTCAAGATTTTACAACAAAATCAGATATAGATTGGACTAAAACTATAGAAGAAATTGACAATCAATTATATAAAAAGTACAAACTAACAACCGAAGAAATTAACTTTATTGAAAGTATGATAAAATCAATGTAA
>APJPMD_00360 Type II restriction endonuclease
ATGCCGAGAGTACAGAAAGATATAGTTTTACAATTATCCAGAGTTAAAAATATGGCTGAAGTATTTACGCCATCTTGGGTTTGTAATGCTCAAAATAATTTAATAGATAATGCCTGGTTTCAAAAAGAAAACATTTTCAATACAGAAATTCAATTACCAAACGGTAATCCTTACTGGAAGGTAAATGCAAATAGAATAACTTTTCCTAAAGACAAAACTTGGCAAAATTATGTAAGTGATAAAAGATTAGAAATTACTTGCGGAGAAGCTCCTTATATTACAAGTCGTTATGACACTACTACGGGAATATTTATTCCAACAAATGAAAGAATAGGACTTTTAGACCGAAAACTTAGAGTAATTAATGAAAATGTTGATTCAGAAAACAAATGGTTAAAAGCTGTAAAAACAGCTTTTGAAAGCACATATGCTTTTGAGTGGCAAGGTGATAGTTTATTGTTAGCACGAGAAGCTATGCTTTTTTCATTTATAGAAAACTACAAACTAAAATTCAACAAAGAACCTTTATTAAAATCTATTCAAGATATAGCTTATATCATTTCTTGGAATGTTTGGCAAATGGATGGATTAAAAGGAGTCGTTCCTAATTCGTGTTCCTCTGAAAATAATATAACAACTAATCTTTTTGGAGAAATTGAAACAAAAAATTCCATTTGCTTAGGTTGTAACAAAAATGAAATCACAAAACATAATGGTTCTTATTGTATAATAAAAGATTGGACTGAAAAAGACAGTAATTCAAATAAAATGGGAAAAACAATTAAATATATAGACCTACTTCAACAATAA
>APJPMD_00365 DNA-binding transcriptional regulator
ATGAACCGAATAAAAGAGGTTTTAGAAAAAAGGGGAATAAAACAAATCTGGTTAGCTGAACAGTTAGGCAAGAGCTATAATATGGTTCACTCTTATGTTCAAAATAAGAGACAACCAAGCTTAGAAGATTTGTACAAAATAGCTAAAATATTGAATGTAGAAGTCAATGAATTATTAGTATCAATAAAAGAACTAAATTGA
>APJPMD_00370 AAA-15 domain-containing protein
ATGAATTTAAAGTCAATTATAATTAAGAATTTCAGATGTTATAAGGAGTCAACGAAAATAGACTTTGATAATCTGACAACATTGGTTGGTAAAAACGATATCGGAAAATCAACAATAATGGAAGCGTTGGAGATTTTTTTCAATAACCAAACAGTAAAAATAGAACAAGGTGATGCAAATATATATAGTGGAGATACTAATGTCGAGTTTATTTGCGAATTCTCAAATTTGCCAAAGACATTATCTATTGACACAACTTCAACAACGACTTTGAATGAGGAGTACTTGCTAACATCGGATAACACTTTGAAGATTAAAAAGGTGTTTTCATGTGGAAAGAAAACACCTACATGTGAATCTTTTATAATTGCCAATCATCCAACAGAAAATGAAGTTGATAAGTTATTAGAACTCAAAGAAAAGGATTTACAGAAGATAATTAAGACTAAAGGACTTGACGTAAAGTTAAAAGGTAACCCTCAAATGCGTAAAGCAATTTGGGAATCAGTAGTTGATTTGAAATTGTGCGAAGTCGATATTCCTGTATCTAAACCTAAAGAAGATAGTAAACAAATTTGGGAACAAATAGAATCACATTTACCAATATTCGCTCTTTTTCAAAGTGACCGTAGTAGTCAAGATTCAGACAATGAGGTGCAAGACCCTATGAAAGCAGCAATATCTGCCGCTATATCGGAAGTTCAAGATGATATTGATAAAATTCAAAAGAAAGTAAGAGAAAAAGCAGAAGAGATTGCATCAAATACACATGATGCCTTAAAAACTATTGATTCCAACCTAGCTAATAAATTAGAGCCTCAATTTACTCCTCCTACGCCAGCAAAATGGAATGGTTTGTTTTCAATAAAAATGGATACGGATGATGGTATCCCTTTAAATAAAAGAGGTAGTGGAATACGAAGAATGATATTGGTTAGTTTTTTTAAGGCAGAAGCTGAAAGACGTCTAAAGTCGACTAGCAAAAGAAGTATTATTTATGCGTTGGAAGAACCTGAAACTGCTCAACATCCGAATAATCAAAAAATCCTAATTGATTCATTTAAATCTCTTTCAGAAGAAGATACATGTCAGGTTATTCTAACGACACATAGTCCTGGATTAGCTTCAGAGCTACCTGCTAATAGCATTAGATTTATTGATAAAGATGACGCTGATAAACCATGTATCGATTCAGGCATAGATGTTTTTGATAAAGTTGCAAGTGTTTTGGGGGTTACACCTGATAGTCGTGTCAAAGTTTTGATATGTGTTGAAGGTCCGACTGATGTACAGGCGTTAAAATCTTTAAGTGAAGCACTGCATAGCGAAGATAATACCATTATTAATTTAGCTAAAGATGAAAAGGTAGCATTTGTTTTAATGGGTGGTTCTACTTTGAAACATTGGGTGAATCAACAGTATTTGAAGGGTTTAGGAAGAACTGAATTTCATTTGTATGATAATGATGTAAGGTCATATGCCGATTCAATCAAGCAAGTAAATGACAGAGAAGATAATTCTTTTGGTACTCTTACCAATAAATTAGAAATAGAAAGTTATTTACATCCAACAGCAATAAAAAATTCCTATGGTGTAGAAATAGAAGTGCCCGATATGCTTAATGAAGAAGGTAAAGCTGTTCCGAAAATATTTGCAGAAGCTGTTTCTCCTGTTTTAAAATTTGATAAAACTATGGGAGACACTAAATCAAAACTATACCTAGCAAATAAAGCATTTCCAGCAATGACAGCAGAATTAATCAGAGAACGAGATCCCGGAAATGAAGTAGAGGGATGGTTTAGAAAAATATCTGAATTGATGAATTAA
>APJPMD_00375 Transposase
ATGGTACAAAAATACCGTAAAACTGTAGGTTCGAAAACTGGAGGGATTAAACTGTATAAAGAATTGAAAAACGATATGGTTAATCAGAATATTAACATCGGTAGAGATAAGTTTTATCGATTTTTAAGGCTTCATAACTTACTTATTCCTAAAAGAAAAAACTATGTAACAACAACAAATTCTAAACATCTTTTTAGAAAATATAAAAACATTGTAAAACACCACGTTCCTACTCGACCAGAGCAACTTTGGGTAGCTGATATTACATACATCAAAACTGAAAATGGACACAACTACTTAGCAATCGTTACGGATGCCTATTCCAAGAAAATTATGGGATATAAACTCGATAACCACATGAAGACATCACTTTGTACAGATGCGCTCGCTATGGCTATTAAAAATAGAGAATATCCTCATGAAAAACTTATACATCATTCTGACAGAGGATTCCAATATTGTAATCCTAAATACACTGAGTTTGCTGAAAATAATGGAATTATAATGAGTATGACCGAACAATATGATCCATACGAAAATGCTATTGCTGAAAGAATTAATAGAACTTTAAAGTACGAATATGCTTTAAAAGAAATCATTAAAAACACAGCTATTGCTCAAGAAATCACAAAACAAGCGGTAGATATATACAATAACTTAAGAACACATTTTAGCCTAAATTTAAGAAAACCTGCAGAAGTACATTTAAACCCTAATATAAAATATAAATCATATCGAAAAAATAATGTAAATTTACCCGAACTAACTATTTAA
>APJPMD_00380 DNA-binding protein
ATGAAATTACAAAAACAACCCTGGCGAAAAAAAACGTACGAAAAAGTAACATTAGAACGCAAATTATTCATCGTTGACCAAATTCAAAATGGTCAAATCTCTACAAACTTTGCCTCCAAAAAATATGATGTTCCTAGAACTACTATTGCATATTGGATTAGAAAATATAGTACCTTAGCTCAACAAAATAATGGTATGAGTAAATTAGATGAGATTAAAAAACTAAAGGAACGAATTGAAGAACTGGAGTTTGTAAAAGACTTTCAGCAAGATGTTATTGCCGATATGGAAATCATTACTGGAGTTGATATGTCAAAAAAGTCGTTGCCCGAAACATTAGCAAAAGAGATAGAAATAAAGAAGAAAAACATTTTAAAAGAAAATGGTTCTATCAGTGTTTTGGGATTAGTAAACAAGCCTTCTACAAAAGAATTAAAAAACAAGAAAACAAACAGTTAA
>APJPMD_00385 hypothetical protein
ATGGATTTCAAGCAAATAAGAAATAAATTAAGAACTTTTTCGCTTGAATCAGTTTCCTCTGAAATAATAACATTGTTACATTGGACTGAAAAAAACAAAAAATATCGACTTCCTATATGGCATTTATTACTCCTTTTAAAGTGGAATTATGAATTTGTTCCTAAGAAAATAAAAACTAAAAATGCGACTAAGGAAGACATTCAAAAATTATTAAAACAAATTGAAATTCTCGAAATTTCTAATTGTCTTTTTACTTTTAATGGAAAACCTCATATTCAAAAGCCTTTCATAATAATGGCTCACCAACAATTCATCTATCAAAATGAAGTTTTTTGGGATACTTTTGCTAGACAACACATACTATTTTGTGAATTAAAAAGTAAATATAGAATAGATGATTCTTTTAAGAACTTAACGAAAATTGATTTAAATATTTTTATCAAAATTTCATTCACAATATGGCTTTTTACTTTTAAAAGCCTCAATCCTAAATACAAATGTCATCTTCATTTTTTCAATCAAGGCTTTCTATCTGAAAAAGATTATAATTTTTTAGTTGAATTGTTTAACAAAAAAGACATTAACAATTATTTAAAACTCTTAAGTTTTGAGGAAAAAGAAACAAAAAATATTTTAGAGAATGATAATAGAATTTTAAAAGATTATAATTCACAACCTTTTGAACAATCTATATTTACAAGACGACCATATCTGAAATTTCAAGACAAACTTACTCTTCCTCACAAAGATATTTTAAAACATAACTTTACTCACTTTATATATGAATATTTAAAAAATAACGATACAAATTTTACTACAGAATTCGGATTAAGAATGGAAAAATATGTGAAAATTGGTCTAGATGAGACCAATATAGATTATATAACCGAGAAAGAATTAGAGAAAAAAATCGGACTCCATAATAACTTAGTAGATTTCGTAGTAGATAAGAATATACTTATAGAAGTAAAAGCTATTGAAATAAAACCTTTTGCTAGTGTAAACCCAAAAGATGAAATATTAGCGAACGAGTTTAGAAAAAACTTAGTTAAAGCATACGCTAAACAAATGATTAATGTGGCTAATAAACTTGGAGCTTCAGAAAACTATTATGGAATAATTATAACTTATAAAAAATTATTTTTAGGTAATTCAAAAGATATTTGGGAACAATTCCTAAAAGAAGAAACATTAAAGATTAGAGAAGAAAAAGAATTAAATATTCTGCCTTATGAGAATCTATTTTTTATTGACATAACTAGTTGGGATTTGTTAATTGAAATTATAAAAAGCAAAAAATATAGTTTAATTCAAATTTTAAATAAAATAAAAGAAACAGATTCGAATCATAAAACTAGAAAATTTAATTTCTCTATGCACTTAGAACAAGACTTTAACTTTGAAAAAGTTAATACTAATTACTTATTAGAGAGTTACAAAAAATTGGATGTAAAAAACGCCTATGTGTAA
>APJPMD_00390 hypothetical protein
ATGAGTGCTGAAAATTCAAATTTAGAAGTAAAAACACACATTGAAAATCAAGAAATCAGAATTGAAGTTAAAGACGGTAAATACTTTCTTTCAAGATATAAGGATGGTAAAGTTAAAGAACAATACTGTCCTGAGTCAAAAGAAGGTATAAGTGTCTGGATTATTTCCGTTCTTAATGGTTTTCAACCACCACGTCGCCTGATTGAGCTAGATAAACTGATTGTTTAA
>APJPMD_00395 hypothetical protein
ATGTATAAAAATAATAGCGGTTTTAGTACTAAATTCAAAGTGTGTATCTTTGTACAAAGTTTAGTGATAAATTGGAAAGTTCGTGCCTTGAAAACCGCTAATATTCTTATACAAACCGTTGGCAAACATTACCAATCTAAATCTAAAAAAAATATAACCATGAAATTAACTGTAAAAGAATTAATTATCGAATTAAAAAAAGAAAATCAAGAACTAGAAGTTGATTTCGGAGGCTTAGAATTTTATAGATTAAAAGACCGTGGCGGTTGCTTACAAATTGAATTTAAACAATCAGTTTATCTAGCTCAATCAGGCGACGTGGTGGTTGAAAACCATTAA
>APJPMD_00400 DUF1648 domain-containing protein
ATGAAATTTAAAAATGAAATACCACTAATAGCAATTGTATCACTTCCATTTATATATTTAGCATATATTTGGAATGAACTACCTGAAAAAGTACCAATGCATTGGAATATAAAAGGTGAAATAGATAGGTTTGGTGAAAAGTCCGAATTGTTACTAATACCGATTTTGTTACCACTATTGATTTATATAATATTTCTTATTGTTCCAAAAATAGACCCAAAAAATAAAATCAGTAAAATGGGGAATAAATATCAGCATATAAAAATACTGCTTACTACTTTTATGTCAATTTTGGCATTATTTATAATTTATACTGCAAAAAACCAATCTTTTGCAAACCCAAATTATATTGTATTATTAATCGGAATTCTATACATAATATTAGGTAATTATTTCAAGACGATAAAAGCAAATTATTTTATTGGAATTAGAACACCTTGGACTTTAGAAAATGAAATTGTATGGAAAGAAACTCACAAATTAGGAGGTAAAATGTGGTTTGTCGGTGGAATTATTGTAGTGATTTCAAGTCTGATATTAGAAAAACAACTGAATTTTACCTTATTTATGATTATCACAGGAATAATAACTATAATTCCAATTGCGTTTTCATATTTTAAATATAAGGAAATAAGGAAAACGGCATAG
>APJPMD_00405 Transcriptional regulator, ArsR family
ATGAACTCTTTGTTTAAAGCACTTAATGACGAAACAAGAAGGAAAATAATTGAATTATTGAAAGATAAGGATATGAATGCAGGAGAAATTGCTGATAAATTTAAAATCTCAAAACCGAGTATTTCACATCATTTGGACATACTTAAAAGAGCAGATTTAATAACAAGTGAAAAAAAAGGACAATTTATTGAATACTCATTAAATACAACAATTTTGGAAGACTTGATGTCTTGGATACTTACTTTAAAAAAATAA
>APJPMD_00410 pentapeptide repeat-containing protein
ATGGAAAATAATTCTACAATATTTAACCAATTTAATTCTGAAGAGGAACTTTCCGTCTATTTAAATAGAAGGGTATTTGATAATGAAGAAAACGGAAAATATGATTTTGAACAGTGCGTGTTTAATTTTGATGTTAAATTCAAAAGTTTAATACGTGAATTTAATGAAATAGCAGTTTTTAAAAAAGCTCGTTTTAAAAAAAAGTGTTCTTTTGAAAACATTATTTTTAATAAACAAGCTGATTTTAATGGTTGTGTGTTTGAATCTGAATCAAATTTCAGAAATACAACATTCAAAGACGATTTAACAATTAGTAGTTTTGAATCATTTGTTAGTTTTAAAAATGCAAAATTTGAATCAGATACTTTTTGGGGTAACACTTTTAAAGAAATTGATTTATCTTTTTGCATATTCAATAAAGGTTTAGACTTTTCTGAACGCCAATTCCAAGGAAAATTACATTTGAATGATTCTGTCTTTAAAGGTGACGTCTATTTTAACAACTCAACGTTTGAAAATAAAGTAAATGCTTGGGATACAGAATTTCAAAAAAACTTAATATTTAAATGGGCAAATTTCAAGAAAAAGATAAACCTGACTGAATCTAAAATAAAAAATGGTCTTTCTGATTTTTATGGCGTAAACTTTGAAGAAAACGGATATTTTTATAAAACAGATTTTAAAGAGATTGATTTAAAAAATTCAGTAATAGAAAAAGGAATCTTTTTTTTAGGAGCAAAAATCAATAAATCCAAAAGAGAAACCAATAGAATAATAAAAAATCAATTTTTAAAACAAAATAATAAGATTGAAGCTCTAAATTTTCATCATAAAGAAATGAAATCCTACTTAAATGAGCTTATAGTTGTATTGCCTAAGAATATTCAACAATTAAAATTTTGGTCTTTTTTCAAGAACTTAAGTAATCTCTTTATTTTATTATTCAATTTTGTATCAAATGGATTTGGACTTTGGTGGATTGGCGGACTAATCTTTCTATTCATTTCAACAACAATTTGTTATAAATATTATTTAGCTAACATTTATACGTGTGAAGATATTAGTTATTGGAAATATTATTTCGATTTTATTAACCCAACTCATAAATCTGACTTCATAAAAATTGAATCTTTACATATAACAGACAAGGCTTCTATCATTGATTTTTTTGGAAGGATAATATCATCATTAGGAATTTATCAAACAATTCAAGCTTTTAGAAAATATGGAAAAACATAA
>APJPMD_00415 hypothetical protein
ATGAACAAAATAATATTAGAAGACAGATTTACTACACACCAAAAAATCACATTTCTTTTATATATCGGAGGACTTTTTATAATCGGAATTTTTAAAATGGTTAAAATGGCTTTGAATTTTAACTTAAACTACAAAGGCTATATAATATTAGGAATATTACTGTTGATTTATTCATTTATAATCTCAATTGCATTTTTAAAAAGAGGTTTCGTAAAAATCAATTCTAAATTATACAAGGGTTCTTTTTTTTGCGGGAAATTATTCTTTAAAAAAAAGATTGACATTTCTGAAACTCCAAAAATTGCAGTTTTGAGATTCAAAAAGATTCAAAAACTTGCTTGGTTTAGTAATGCAAAACCTGATTTAGGAACCGATTTCAATAGTTTTGAGATTAATATACTGAATGAAAAGCATACAAAGCGTGAACCTATACTTGATTTAATAGAAAATGACAATTCTGAACGAGCAATAAGTTTTTTAACCACAAATTTCGACTTAGAAAAGGAAACATACAGCCCTAATTTTGGATAA
>APJPMD_00420 hypothetical protein
ATGAAATATATAACACTCTTTTTATTAATTATCACATCTCTATTGTGTATAAATACACAAGCTCAAAAAATATTTTATAAAAATGGGAATCTAGAATTTAATGTAACTTATAATGATAAAGGTCAAAAAATTGGACTTTTTGAGTATTACTACGAAAGCGGACAGTTAAAAGTAAAAAAAAATTATAATGATAAGGGTAATGAAGAACATGGTGTTTATATAGAATATCATGAAAATGGAGAAATTGAAATTAAAGGAAACTATGAAAATGGAAAACAAATAGGAGAATGGAAATATTATTATGAAAATGGGAATCTAGAATTTAATGTAACTTATAATGATAAAGGTCAAAAAATTGGACTTTTTGAGTATTACTACGAAAGCAGACAGTTAAAAGTAAAAAAAAATTATAATGATAAAGGTCAAAAAATTGGAATTTTTGAGCATTACTACGAAAGCGGACAGTTAAAAGTAAAAAAAAATTATAATGATAAAGGTCAAAAAATTGGAATTTTTGAGCATTACTACGAAAGCGGACAGTTAAAAGTAAAAAAAAATTATAATGATAAGGGTAATGAAGAACATGGTGTTTATATAGAATATCATGAAAATGGAGAAATTGAAATTAAAGGAAACTATGAAAATGGAAAACAAATAGGAGAATGGAAATATTATTATGAAAATGGAAACATAAAATCTAAATGCACATATAAAAATGATCATGAAGTCGGTTTTGAATATTATTACTTTGAAAACGGAAATATAGACTCTATAGATGAATATGATGTAAATGGTAATAATACCGGAGTCTCTAAAAAATACAATGAAAATGGTATTTTAATGAAAATGGAAAAATATTTAGAAAATAACAGAACCTTTGTTCAAACATATTATGAAAACGGAAAAAAAGAAGGATCGGGAGAACGAGAAGGAATTTCTAAAGTTGGATTATGGAAAGAATATCATGAAAATGGAAATATTAAAGAAATAGGAACCTATGATGATAAGGGGTATAGAACTGGCTCTTGGAAGTCTTATCATGAAAATGGAATGCCTTACCAAATAGGACAATATTCTAATAACATGAAAATAGGCTATTGGGAACATTATCATGATAATGGGGAAATATGGCATTGTGGCGATTTTAATAATTTAGGAAAAAAAACAGGAGAATGGTTTGTTCATTTTGAAACAGGTAACATACAATCAGAATATCAATTTAATGAAAAGAAAACAAAGTATATTAATTACTATGAAAGCGGAATAATTAAAATTAAAGGTAACTATATTAATACCAATAGCATGATATGGTTTGAAGGATTTCGAATGTATGGAGATCAAGAGGGGCTTTGGGAATATTATTATGAAAACGGACAATTAGCAGAAACTGGGAATTATAATATTGTGAGAAAAGAAATTGACAATGGACATGGATTCATTACAGTTGACAATACCGCATATAAAAACGAAATATGGAAGTTTTATTATAATAACGGACAACTAAATGCTGTAATAGAATATAAAAATGGAAAAATATGGAACGTACTAAACTTATATGATATTAAAGGAAATTCTTTAGATATTGGAACAATTAAAAACGGTAACGGTACTATAAAATCCTATGATGAAAACGGAAAATTAATAGAGAAAACTAATTTTATAAAAGGAGAATCTAAATAA
>APJPMD_00425 hypothetical protein
ATGAAAATACTACTTACAACATTATTTAGTTTAACAATTAGTCTTAGTTTTTCACAAACAAAAGACCAACTTATTGATTCAATAATTAAGGTTAATAGAGTGAAATCTTATTGTGTTGGTACTGATTGTAATATAAGTATCCAATCGAAAAGGTTTGAAACTCTAAAGAAAAGATTGTCAGATAAAGAACTAATCAAATTATCTAAACATCAAAACCCGACAATTCGAACTTATACTATCATAGAATTAATTGATTCTGGAAAAGGAAATATTCCTGAAATATTTTCAAATGAATTATTAAAAAATGAAATGGTTGATTTTGAAACTTCTGTTTACCGAACAATAAAACCTCTTTCATCAATTGTTTACTACAATTATTTACAAAAAATTAGTTTAGATGAGTTGCTAAAAACTCAAGGAATTTATTCCAAAAAATACGATGCAGCAATTCAAAAAAAACTTTCTAATGACCAAACTTTAAAGAAATTAGACAGCATAATAATATACTCAGGTAAAGAAAACTATTATCAGCTTTATTTGGCAGCCTTCGCTCATAGAAAACATAAAGACGAATATTTACCAAGAATTGAAAACTTAGCTTTTAATAATAATAATGCTTGTGCTTTTAATTATTTAAAAGAGAATTATGCAACCACGTACGCAAAAAAAATTGAAAATTATATAAAAAATGATTATCCAAAAGCTAAATTTTTAAGTTCAAATGAAATTTTTCACCTTTCATTTTTCACTAAAATATTATTAGAAAGTGATGATGAAAGATTTAAGCTTATTGCTATTGATAAACTAAAAAATGATGACATCTGGAAAAAAGAGGAAAAAATATTTAATCGGCTACTAAAAAAGAATGGAATTACATTATGA
>APJPMD_00430 hypothetical protein
ATGAAAAAAAAATATTTAATTATAGTAATAGCTCTATCTTGTATCATTTCATGTAATATTGAAGATAAATTTCTTGGAAAAGACGCATATGATTGTAATCAATTAAGTGACTATGTTTTGTCAGATACAATAAAATATATTAATGAAACAGATACTATTCATTTTAATGTTACTAACATTTATTCTCATGAAGTTGATGGTTATAAATACTGTGGAATTAGTCAAGGTTATGAAACAAATGAGCAATTAGGTTATAAAATTAAAGAAAGAACATTTGGTAGTAATAATTTTGAAGGATGGAAACAGTATGCTCAAATATCTATGACATCAAAGCCAAGTTTAGAAACCTTCTTTAAATTTAACTTAGAAGAAAATGATGAAAATACAGCAAAAGATTTCACCATCGAATATCTAACTAATTATTTGCATATGGAGAATGAATATAATAATGTAATTATTGTATCAAAAGATACAGTTAATGGGAATCCTAATATTTCTCGTATCGTTAGAGCTATTCCTGGTGGAATTATCGAATTTTACGATTTTCATAAAAAGAAAAAATGGACTTTAATAAAATAA
>APJPMD_00435 SMI1-KNR4 domain-containing protein
ATGGAAAAATTGAATGAATTGGAAAAAGAACTCAACCTGACTTTTCCATTGATTTATAAAAAGTTCTATTTAGAATGTGAAAAGTCAATTCCAAAGGCAATGATTGGAACTGACTTATATCATAATAAAAATGAATTGAAAGAATGGGCTTTAGAATTATTGAAGGAAGATAATGCAGAAAATTTTCTGAGTGAAAAAGATTTTGTTTTTATGATGCATCAAGGCTATATGTTCTGGTATTTTAAAGCAAACGGAACTGAAAATCCTAATGTATATTTTTACCGAGAAATGAGTTTAAAACCAGACCAATTGACTGATTTAAAAACTTTCATAACTGAATATCCAAACGTTGGAATAAAAACTGAATAA
>APJPMD_00440 hypothetical protein
ATGAACGAACCAATAATCATTGAGGAATTAGGAAAAATTTGGGGAAGAGATGCAATATTTTTAGACGAAATTGAATTTGACGGAACTCATTCTGTAAAACTGATTGGAGATTTTAATGGTTCTTTATGTGAAAGTGTTGAAAACGACAAATGGATTTCATACGAATTGACATTTAAAGGAATATTAGAATTTAAAATGACCGAATTGGACTTTTTTTCAAATACGGAATATACTTCCAGTTTTGAAAAAGTTATTGGTTCTGACATAATAAATGGATTTTCTAAAAGTTCACAAAATTTTAAATTAAAAGAATCGCACAATCATTATGTTTTTCATACTTATGACGATGTGATTGAAATAATTGCTTGTGAATTTGAATTAAAACTTAAACCGAAAAAAGAATAG
>APJPMD_00445 hypothetical protein
ATGATTAAAATATATTTTGATTGGAATGTTTTATCACAAATTAAAAACGGTAAGCACTCCGAATTAAAGCAATTAATTCAAGACAATGAAAAATTATTAATTCCATTTTCAACATCACATATAAATGACTTATCTTCAAACTTCAAGAATACATCTGAAGAAAAGGAATATATTAATTCTGATTTAGAATTTATTTCAAAAACAACAAAAGAATATTGTCTTTTTAATAATGGTAAAGGAATTGTCTTAGATTTTTATCCACCAAAAGAATTATTTGAACAAAATATTTCTGACAAAGACACATTTAGTGATTTGAGTATTGATGGGTTAATGAAAAATTTTGAAGATGATGAATTAACTAATCGTTTAGTAAAGCCAATATTTGACTTACTAAAATCCTTTCCTATTGGAGAATCTTTTAAACAAGCTTTCCAAAACCCTGAAAGCTCTGAAATTATGGATAAAATGTTTCCTGGTTTAAAGGAAAACCCAACAATGGATGGTTTTTTTAAAAGTTTCAGTAAAATGAACTTCAATCTTAACGAATTAGACAGTTACAAAGGTTTAAGACAAACTGTTCAAAGTAGTACAAATATCAATAGAAATAAAATTTTCGACACAGAAAACCCTTATGACTTAATTGAAAAAAGTTATAAAAAATTAGGTATTTCACTAGATCAATTAAAACAAGAATCTAAACACAGTCCACAATGGTTTGATGATATTACGAATGAGTATCTTAAACTAGATATACATGGTTATCAAGAAGATAAGGTAAATATTAAAAAAGGGAGAAAGGAAACTTTTAAAAACACAACAGATGATGCCTTTCACGCTTCATTTGCTTCTACTTGTAGTTTCTATGTAATTAATGATAATAAATCTTACAAAAAAACAAAGAAAGTATACGAAAAGCTAAACATCAATACAAGAGTATTTAAACCAGATGAATTTACAGATTTTTATAAAAAATTCTTGAATTACAATAATCCAATTCTTGATTTAAAAATTATGGAAGACATTCTTAATTCCGAAAATTTTCATAAATCAAAAACAGATGATGGAATATATAAAACATATTATTTTCCTTATTTTTTATTTGATTTCTTTAATAAAATAATTTGCTTTTTCCCTAAAGATGAATCAAAAGAAGCTTCAATTATTTTAAGTCAAGATAAACCTACTAATTGGTTTATAATCCCAAAAGAAGTTGATATTCTTCTGAAAAAATTATTAATTTACTTTGGAACGGACTTAAAGAAGGAAGGTAAATTAAAACCTAACGAATTTAATAATGAAAAATGGAATGGAAGAAAATGGGAATTTGAAAACTTTATATTAAGTATTAAAGCTATAAACGGTTTTGTTCAATTATATTGGGATACTAACAAAGAAAAAGCCAACAGGTAA
>APJPMD_00450 hypothetical protein
TTGAAGAATAAAATATTATCATTTTTTAAACATTATTGGAGTCTCTTTGTTTTATTAATTCTGATCGGTGCTTTAGGTTATAATTGGAAGTATCAAATAGATCGTAAAGAAAACCTTTTAGAGAATGGAGTAAGAACAAAAGGGACTTCACATAAAAAAGGGAAAAATTTAGTTTGGGAATATGTCGTTCACGGAGAGAAATTCACGAAGATTAAAAGAAAGCCTTTTAAAGGAGTTTGGAACGCTGAACAGTTTGAAATTGCATACAACCCCAACGATATTGAAGATATTGCAATAGACTATTCAAAGTTTATTCTGAAGGGAAATTATACAAAAACAAAAAGTATAGGTTTGAACATTTATTGGATGAATAAAAGTCAAATTCATTTTGAGTACAAAGTTGGAAACATAAAGCATAAGCGTATTCAGAAACTAAACACTAATAATGAGATCGACTTAACCAAAAACTATTTGGTTAAATATCAGGATGTAAATCCGCAAATAGCATATATATTTTTAGATAGCATAGTCAAATGA
>APJPMD_00455 hypothetical protein
GTGTATGAGCGCATATTTTCCTGGCGGAAAAATACGCCACATACACTAGGCGTTGTAGGTAATTTAGAAAAAATGAGTGAAAAAGAATCATCGTTCTCAGACAGTTTAATCAAAATTAAAAGTCATTCAGTAATTCTTATAAAAGATTTAAATAAATATAAGGCTCATGGAAGTGGAGTTTTAATTCGAATAAAAAATTTACATCTTCTCATTTCGGCTGCACATGTATTTGATGATTTTGAAAAATTATATATCCCTATAGAAAATGGAAAATTCATGTTCAAACCTGGAGGAGAAATAATATCTAATCATCCCAAATTAAGTAGAGAAAATGACAATTTAGATATTGGTATATTAATATTAGACCTAGAGAGTATAAAAGAATTAAAAACTACATATTCATTTCTTGAAGAAGAACAAGTTATCATTAATCATAACTTTGAAAAAAACCAATATATGCTTTATGGTTTTCCATCAACATGGTCAAAAAAATCATTTACAAAAAAATCATTCCATATTCGTCCTTTTTATAACTTTACTTCTCCTGTAAAAAAATCTGAATACACAAGATTTAATAGAGATCACTACTTAAATGTTATTGTTGAATATGACAGAAAAAAAGCCTTAATAGTTAAGAAGAAAATGTTAAATTTTGGTCCTGATTTATTCGGAATGAGTGGATGTGGTCTATGGGAAATAAATAATTTATCAAAAGTAAATTTAGTAGCTATAATGACTGATTGGCCAAAAGAAAATAGGAGTAGAATTATTGGTGTAAGAATTGACATAGTAACTGAATTTTTAAGAAAGTATCGAAATTTAGATATTACTGAATCAAATTTATTTAGTTTAAAATAA
>APJPMD_00460 Transposase
ATGGTACAAAAATACCGTAAAACTGTAGGTTCGAAAACTGGAGGGATTAAACTGTATAAAGAATTGAAAAACGATATGGTTAGTCAGAATATTAACATCGGTAGAGATAAGTTTTATCGATTTTTAAGGCTTCATAACTTACTTATTCCTAAAAGAAAAAACTATGTAACAACAACAAATTCTAAACATCTTTTTAGAAAATATAAAAACATTGTAAAACACCACGTTCCTACTCGACCAGAGCAACTTTGGGTAGCTGATATTACATACATCAAAACTGAAAATGGACACAACTACTTAGCAATCGTTACGGATGCCTATTCCAAGAAAATTATGGGATATAAACTCGATAACCACATGAAGACATCACTTTGTACAGATGCGCTCGCTATGGCTATTAAAAATAGAGAATATCCTCATGAAAAACTTATACATCATTCTGACAGAGGATTCCAATATTGTAATCCTAAATACACTGAGTTTGCTGAAAATAATGGAATTATAATGAGTATGACCGAACAATATGATCCATACGAAAATGCTATTGCTGAAAGAATTAATAGAACTTTAAAGTACGAATATGCTTTAAAAGAAATCATTAAAAACACAGCTATTGCTCAAGAAATCACAAAACAAGCGGTAGATATATACAATAACTTAAGAACACATTTTAGCCTAAATTTAAGAAAACCTGCAGAAGTACATTTAAACCCTAATATAAAATATAAATCATATCGAAAAAATAATGTAAATTTACCCGAACTAACTATTTAA
>APJPMD_00465 DNA-binding protein
ATGAAATTACAAAAACAACCCTGGCGAAAAAAAACGTACGAAAAAGTAACATTAGAACGCAAATTATTCATCGTTGACCAAATTCAAAATGGTCAAATCTCTACAAACTTTGCCTCCAAAAAATATGATGTTCCTAGAACTACTATTGCATATTGGATTAGAAAATATAGTACCTTAGCTCAACAAAATAATGGTATGAGTAAATTAGATGAGATTAAAAAACTAAAGGAACGAATTGAAGAACTGGAGTTTGTAAAAGACTTTCAGCAAGATGTTATTGCCGATATGGAAATCATTACTGGAGTTGATATGTCAAAAAAGTCGTTGCCCGAAACATTAGCAAAAGAGATAGAAATAAAGAAGAAAAACATTTTAAAAGAAAATGGTTCTATCAGTGTTTTGGGATTAGTAAACAAGCCTTCTACAAAAGAATTAAAAAACAAGAAAACAAACAGTTAA
>APJPMD_00470 hypothetical protein
TTGGAACAAACTGAATTTTTAGAAAAAACTAGAAAAGCATATTTGGATGCAAGAGAATGTTCTTTCTTACCAAAATCAAATGCGAGTATTTTAAGTAGAGGAACTAGTCATTCAATATCGTCAATTACAGAAGATTTATTTGGTTGCTATTGTGCAGAAAAAGTCGGAGAACCAAATGGAATAAAAATTTTAATTGACCCACCAATTTCTTTCAAAGGAACTGAACTAAAAAATAAAAGTGGTAAAAAAGCATTACTACTTAGACCAGATATTGCTTTTACGAAAGACAATATTGTAAACTGTTTTTTTGACATTAAAACAGATTTAGGTTATAAAAGACTTGAATTCTTAAACCAAGCGAGAGATAGAAATAATCAACTAAATACGATTAAGGAAAAATATGCACATTATAAAGATGGCAAATCAAAAATAAATCAGCGAATAAAAATTTCGTCTGATATTAAGTTCGTTTATGTTGTCATTTCACAAGGGAATATTGGTCGAGACAAAATGGAGAATTTCATAAGTGGAATTAAGCTTTTAGAAAATGTAGAAGTTTTTGTAATTTCAAAAGGAGAACATTTAAATTCATACAACGGAATTTCTAAAACAGAGATTAATGAAACAGATTTTAATGGACTTGACAAGTTAATAAACGAAAAACTGAACGAATAA
>APJPMD_00475 hypothetical protein
ATGAACAATAAAATAGAAAATATGACCTTAAATGAATTAGGAGGAAAACTCAGCGAAATGTATAATAATGCACCTAAAGGAGATGCAGTTGCTATGATACACTTGTTCGGAATTAAATACTCGAACGAAATAAAGGAAAGTGAGTATTCTAAAAAAGACATTATTAAACAATCTGGAATTTCAGCATCATATTTGACTGAATTGACTAAAGGCGTGAAATTAGCTGAATATGTAATTCTTAAAAGTTAA
>APJPMD_00480 hypothetical protein
ATGTACATTTACCTAGAAAAAGAATTTAGTGAATTATCTTATTTAGAACAAAAGGAACAAATTTCAAAATATATTATTGACATTTTAGAAAAGACAATAACCAAACTGGAAAAGAAAAAACTAGATTATAATTTTGATTTAATGCTTACTGATTTTAAGAAAGTAATTACTGAATGGAATAAATACAATGGCTAA
>APJPMD_00485 hypothetical protein
ATGAAAAAAATAATTCATCAAGAAGAAAATTTGGAGGTTTTAACAAAAATCTTGTTGGAAAATAAATCAGAAAATTTAGTAGATGATTTATATCAAGAATTAATAATTTATTCAGACTATAAGAATGTAGAAGAATGGAATAAAGCAGTGAAAATATGCGAGTGTTTGACTATTTTGGGCTGGGGGAATTTCGAACCAGTTCAAGCAATATGTGGCACTTTTTTTAATGGAAACCCAGTTACAGGGTTTTATAATAAATTTTCTAAACAACGTTTTGTAGATGCTATTTGGTCTAAAAGAAAGAAAGGGTTTACAATGGAAAAAAGCAGAACGTCCTATTTTGAAAGTCCGAATATTAAAAACAAACCAACGCTATTACACAATTATAGTGTAAAAGAAGATATACAAGATTTAAAATTAAATAATCAAAGAAATTGGATACCAAAAAACCCTATACAAATAAGTAGATATATTAATAATTGTTATGAAAATTCTTTAAAATTAGCAGAGGATATTGAAAAAGAATTAAAAAAAATATTAGACACTAAAATGAATCCTAAAAATTATGGATTTGCAGTGAATCAGCTTAGAATATATTTGTCCTTTAGTGAAGCAACTCATCACAAAATTGGTAACTACACAACCTTCACACAAACAAATTATATTATAGCAGACGAAAGTCTTAAACTTAAAAAGAAAGACTTTAATAGTGAGCTAAAAAAAAATTTAGTCAAGAGGATATCAATCAAAATAGTTATTATCTACGAAATAGATTTGAAATTGGTCCTTTTAGGAGTAATACAGGTAAACAAACAATGTACATTTACCTAG
>APJPMD_00490 DNA-binding protein
ATGAATATTAGACCAATAAAAAACGAAACAGATTACTTAAACGCACTTGAAAGACTTGAAGTCATTTTTGACGCAAAAAAAGGAACAAAAAAAGGAGATGAGTTAGAAATACTTTCAATACTAATTGACAAATACGAAAACGAAACTTCTCCAATTGGATTTCCTGACCCAATTGAGGCTATTAAATTTAGAATGGAACAAATGGGGTTGAAACAAAAAGATTTAGCCGAAGTTGTTGGATTTAAAAGTAGAGTTAGTGAAATTTTAAATAAAAAAAGAAAATTGACATTAGAAATGATTAGAAACTTAAATTTAAAATTACACATCCCTACTGAAGTTTTAGTACAAGATTATTAA
>APJPMD_00495 Addiction module toxin RelE
GTGAGAATTATTGCAAAACGAACTTTACGAGATTTCTGGACTAAACATTCAGATTCCGAACAACAATTAACAGCTTGGTATAGAGAAACCGAAAAAGCAAATTGGGAATCCTTAAACGAATTAAAAAAAGAATATCCAAGTGCTAGTATTTTAAAAGAAAATAGAGTCGTATTTAACATCAAAGGAAATAATTATAGATTAATTGTTAAATTTAATTTAGAATATCAAATTTGTTGGATAAGATTTATAGGAACTCATGCCGAATATGATAAAATAAACGCAAACGAAATTTAA
>APJPMD_00500 IrrE N-terminal-like domain-containing protein
ATGAGTAACGTTAAAAAAGGTAATCAATTTGAGGAAAAATCACTTAAAATAATTCAAAATCTAAAAGAAAATGGATTATTTGGAATTAAAGATTTTATTGAAATTACTCCTAAAGCTAAACGTTATTCAGAATTAAGAAAAGCCGAAATTGAATTTGACTTAATAATTGAATTCAAACCTCCAAATGCTGATAGACCTATGATGACTTATTTCATAGAGTGTAAAAATTATGGGAAAAGAGTACCTGTTGAACAAGTACAGAAATTTCATAGTGATATTTTACAAGTTTCTGGAGTAAACGCAAAAGGAATTATAATAAGTCGAGGAGCTTTTCAAAAATCTGCTTATAACTTTGCCGAATCAACGGGTATGATGGTTATAGAAGGTGAATCTGTTAATAATTTCAACATTATCCATTATAAACGTTCTTCCGAAAATGAATCAAAAATTCCATTTATAGAAAAATCTCTAATCCAAAATTTATTAGATGAAGGTTTAAAGTCTATTGAGAAGGTTATTGATAGAGAATTACTAAAAATTCTGGTAGAAACAAAAAATAATCAGACATATGGAATTGATAAACTGTCTAAAGAAGGTATTTACGAAATCTCAAAAGTAGAACTTAATAAAATAAATTCAGGATTATTAAGAAATGCGTACGGATTAAATGCAAAAGAATTAAAGGAGTATCTAAATAGAGAATATGGAATTCAAATACAATATTTTGAACCAAAAGAGCATAATTACTTAGGAACTTGTAATATTGACACAAAAATAATTGGAATCAGTAAAAGAATAGTAAATACATCTAGAGAAATGTTTGTCTTGGGACACGAATTTGGACATTTTTTACTTCATCAAAAAGTTGTAATAAATCAAAAATTATTAAATTCATTCAATGATTCAAAATTTAGTTTTTCAAAAGGAAAGCACAATCTTGAAAACCCTAGACAATGGATAGAATGGCAAGCAAATTATTTTTCTATATCATTATTATTACCTCAAAGTTCCATAACTGCAAAACTTTGGCAATCAATGCAAAGAAGAGGACTTGAAAAAGGTGATTTCGTATTAAATGATTCATTTGATTCTCATAAAAAATTTCAAAGTATTGTAGCATATTTATCTGAACATTTTAATGTATCAAAAACAAGTATAATTTATAGATTAAAAGAGTACGAATTAATAAGTGAAGAATCGAGGACTAAATCTATAAAACAAATAATAGAAGGGTTTAATTTTGAACAATTTATATAA
>APJPMD_00505 hypothetical protein
ATGAATAAAGAGGAATATTTAGAACAAATAGCAAAAGAAAGTGGTGTTCCAAAAGAGGAAATTGCTGGAGTTTATACTGATGAGGAAAAAGGAGAAAGAATGATTTTTAAAAGGACTCAACTAATAAATCAACTTCAAAGAATAAGTCCTCAAATAAATGAATCTTTTGACAAAATTTACTCGACTGAATTTGCTAATATAAGTTCTGATTTGAGTGAAATAATGCCTTTAATTTTTATCGGACTAAAGCAAGCTCATATAAATAAAGAGGAATTAATAATCACGTGTGGAGACTTATTACGAAATTCCTCGAATACAGTAGCAAGCTCGGTTCAAACTTTAAGATGTGGTTTCAGATTACAAAGCGGAATTTTATTGAGAAGTGTTATAGAAATGTGTGCAACAGTAACTCATTTGATTTTAGAACCAAACGTTCTAGAGGATTTCAATAATGATAAAATTAAGTCGACTTATTCAATATCAGTCGCAAATAAACAAATACCTCTTTTTGGAAAAGCTTGGGGAATTTTAAGTAAAAAACAAATTCATATCAATTCGCTACACGCTGATTGGTATCCAATGATAGAATACAAAGACAAAGAAGAAGTTCCCGTAGAAGTTACAATCGGAATTATTGGAATGGTAATAATGATTTTGAGAATTACTACAGAATTAGCTTTCTTTAAACATATAGACGAACATAAATACTGGAAATCAGAAGGAGATAATAAAGTTTCATTTATACCACCAACTGAAGACAATATTGGTTGGATAAAGGAAAAATTAAAAAGAGAATAA
>APJPMD_00510 hypothetical protein
TTGAAAGCTGAATTTATTTATCAACCGACTTCTGGTCAATATGAAGAAAAAACTTTTGACCTAAATACAGTATGGAAAAGTCAAATTTGGAGTTGGATAAAATTCACAACAAATAACGGAATTGAATGGGTTGGAATGTTTCGAGGAGAACCTAAAAAAGTTGCAATTGCGGAAAAAATAAATCAGGTTGCTATTTTGACAAGTGACGGATTTTATATATTGGATATTGAGAAAAAAGAAATACTATTTTTTGACCAACAAACTGAATTTAGAGATTTAGCGGAAATTCCAACTCAAGATAAATTTATTATTGCGGATTATGACCAAATTGGAACATTTGACAAAAATTATAAAACGGAATTTATAAATCTAGAATTTGGAATTGACAATATCATATTTGGAAAATATAGCGGAATAAAATTAAAGGTAAACTTTGAGAAATTGCCTGATTATGAAATTAGAAACGGATTTTTGAATACTGAAAATTGGAAAATAGAAACGGAATAA
>APJPMD_00515 hypothetical protein
ATGGTTGGGGGAAAGAATTTAATTACAGAAATTTTAGACCTAAATAAAAACTACAGCCAACAAGGTATAAACGAAAATAGCGAAGATAGTGTTTAA
>APJPMD_00520 hypothetical protein
ATGAATTCATTAAATGATATTTCCATAAAAGGTAGATTTGCAATAGGTTTATATTGCATTGAAAACTATTCAAAAAAGAATGGTTTGTATCACAATGAAACATTAAAAATTATATTAGAAAAATTATCAGAATTTACAAGTTTAAAAAATAGATTGGACATTTGGGATAATGAAATTGTAGCATATTTACCAAAGTACCATAAGACAGAGTTTAATAAGGATATAAATGAAGAATTTTATAATCAACTTGTAGATTTTTACAGCAATACAGATTATGAAGATTTTTTTGAATTGTTAGAATTATGCTTGCATATTGCTACAAATCATTTATTCGGAGGAATAAAAACTAATAGTCCTGAAACATCAGAAATAGTAAAGCAAATTATAACTATTACTGAAATTTATAATTTTGATTACAATAAATTAGCGGAGAAGTATTCCATTAACAAAAATGATGGTTGGGGGAAAGAATTTAATTACAGAAATTTTAGACCTAAATAA
>APJPMD_00525 hypothetical protein
ATGTTCAAACTACATAAGAAAGATACTAAAGATAATATATTATATGCCGAATGTTGGACTTCTGATGAAAAATTAGGAATTGTACACACTGGAAAAGTAGGTAAAGATGGAAATACGGAAGAGTTTGTAATTGGAGAAAAATTTAAAACAAGTTCTGAATTTATGAAACATTTTGAGGAACACTTTAAAAAATTAGATTATTCTGAATTTAATGAATCAAACTTAACTTGGTTAGTAGTTCAATTTGAAATGAAAAGTCTTAAAGGAAATAAAAGAGACCATTGGCTGAAAGAGAAAGTCTCAGAATATCTTAGTGATGAATTAGGTTGGAGAGGAATTGGACATATTGACGGATCTGATATGGGAGAACAGATTGCTTTTAAAGGTAAGTATGCATTAAACATATTTTGTGAAGTATATGATGAAGAAAAAGGAATTGCTGCTATTAAAAGATGCCTAAGAGAATATCGACTTGATTATACGAGAATAAAAATTGCTTCTCGCCCATATCTTTCTGATGGTGGTTTCCAATTAAAATATTCAGCAAAGAAAAAAGACCAAACATTTAGTATTTAA
>APJPMD_00530 Cadmium-exporting ATPase
ATGACGACTAAAATCAACAAAACGGTATTTCAAATCAGTAAGATGGACTGTCCTTCCGAGGAAAATCTAATCCGAATGAAACTGGACGAAATTCAAAGTATTGCGAATTTGGACTTTGATATTCCGAATCGAAAATTGACCGTTTTTCACAGCGGAGAAATTGACCAAATCGAAAAGTCAGTTATCGATTTGAATTTAGGCGGAAAAAAAATCTCAACCGAACAGACCGACCAAACGGAATTTAAAGAAAATGCAAACCAGAAAAAGCTACTTTGGTCTGTACTTGTCATAAATTTTGTCTTTTTCATTATCGAAATGACAACAGGAATTATCTCAAAATCAATGGGACTTGTTGCCGACAGTTTGGATATGCTTGCCGACAGTTTCGTTTACGGAATTAGCTTGTTTGCGGTTGGCGGAACGTTGATTAAGAAAAAGCGGATTGCAAAACTTGCTGGATATTTTCAAATAACACTTGCTATTATCGGATTTGTGGAAGTTATAAGAAGATTTTTTGGAGACGAGAAACTTCCCGATTTTTCGACAATGATTATCGTTTCGATTTTTGCACTTATCGCAAATGGAATTTGTCTTTACATTTTGCAAAAGTCAAAGAGCAAAGAAGAGGCACATATGAAAGCAAGTATGATTTTCACCTCAAATGATGTGATTATCAATTTAGGAGTTATACTCGCAGGAATTTTGGTGAATTGGTTGAGTTCGAGTAAACCTGATTTGATTATCGGAACAATCGTTTTTGTATTGGTAGTTCAAGGTGCATTTCGGATTTTAAAAGTGAGCAAGTAA
>APJPMD_00535 Iron complex outermembrane recepter protein
ATGGCAAAAGCATTTTTAACTTCATTATTTTTCGTTATATCATTTATTTCTTTCGCACAGAACAGCGATATTTCTATTTTAATTACAGATTCAGAAACCAACGAACCGTTACTTGGAGCAACAGTTTATTTCGAAGAGCTTGAAAAAGGAGCAATTACCGATTTTGACGGAATCGCAACGTTCACAGAAATTCCAGACGGAAACCATATTATCAAAATTTCATACGTAGGTTTCAAAACCATAGAAACAACTATTGAAGTTGGTACAAAAAAAGTCTTTTCATTCAAACTCGAATCGGGAGGAAATGAATTGGATGAAGTCGTTATTCAATCTTCAAGAAGTACACGAACGGTTAGAAAAATTCCCACGAGAATTGAATTTATTGGAGCGGAAGAATTAAGCGAAAAAGCAGTAATGAATCCGACCAATATTTCAATGGTGCTTCGAGAAAGTACAGGAATACAAATGCAACAAACCTCGTTAAGTAGTGGTAACACCAACATTAGAATTCAAGGACTCGATGGACGATACACACAACTTTTGAGAGATGGATTTCCTTTGTATGGTGGATTTTCCAGCGGTTTGAGTATTTTACAAATTCCACCTTTAGACTTGCAACAATTTGAAATAATTAAAGGAAGTTCATCAACACTATATGGTGGTGGAGCTATTGCAGGTTTGATAAATATGGTTTCAAAAACACCTGACGAAGAACCTGCATTGGATATTATGTTAACCCAAACACAAGCTTTGGGAAGTACAGCGAATGTATTTTACAGTAAACGGAACGAGAAAGTTGGGATTTCTCTATACGGCTCTGGTCATTACCAAAAAGTGTACGACCCAGAAGATGATGGTTTTAGTAATTTGCCACAAACTACTTCTATTTCATTCAACCCCAAGTTTTTTTATTATCCATCCGAGAAAACAACATTTTGGATTGGACTAAATGGAACGTATGACGACAGAATTGGTGGCGACATAACAAAAATAGAAAGTGGCGAAAATGGAATTCATCAATATACAGAAGAAAATATTTCTAAAAGGTTGAGCAGTCAAGCGGTTTATGAAACAAAGATAGATTCCGTGAGTTCATTAAACATCAAAAATAGCATCTCATTTTTCGATAGAAAATTGTCTATTCCCGATTTCAGTTTTGACGGTAAACAAACCAATACATTTACGGAAATTAACTATCAAAAGGCATCTAAAAAAACCGATTGGATTTTGGGTGCAAATTTGTACACATCAAATTTCGATGAAAATGATAATTCACAATTACAACGTGACCAAACAGATGTTACCTATGGAGCATTTGTAAACAACATTTACGATATTTCAGATAATTGGATTTTAGAAACTGGATTGAGAGCAGATTACAATACTGATTTTGGCTTTTTTCCACTTCCAAAAGTTTCATTACTTTATAAAAACGACAGCGGATTTTCAAGCAGAATTGGTGGCGGATTAGGTTACAAAATACCAGATATTTTTACTGAAGAGGCAGAATTTATAAACTTTGAAAATGTTCTCGCCATAGATAAATCAGCACTTAAAGCAGAACGGTCTTATGGTGTTAATTTTGATGTCAACTACCAAACGAGGTTATTTGAAACTGTAGGTTTTTCTATTAATCAGCTTTTTTATGTAACAGCAATTAACAACGGTTTGCTATTAAATAGTACAAATAACGGTTTGTTTACATTTGAAAATGCAACCGATGAAATTTTGAGTAAAGGATTAGAAACCAACGTAAAGTTTACTTATAAAGATTTTAGATGGTTTTTAAATTACGCTCTTATAGACACTAAATTGAACTATTTGGCTGGAAATCCTCAAAAGCCTTTAACCGCAAAACACAATGCAGGAAGTGTGTTGATGTACGAATCTGAAAAATGGCGAATAGGTTACGAAACTTTTTACACAGGAAAACAGTTTTTGTCTAATGGCACAGAAACCACAGATTTTGTTACGATGGGTTTTGTGGCAATGCGTAATTTTAAATGGGGAACAATTTTTACGAATTTTGAAAACTTTACGGACAGAAGACAAAGCAGGTTTTCACCTTTGGTTTTGCCACCACACGACAATCCAGTATTTCCCGAAATTTATGCACCAACAGATGGATTTATTTTTAGCGTAGGAGTAATTATTAAACCTTTTGGAAACGAAGATGACGACTAA
>APJPMD_00540 Transcriptional regulator
ATGCAAACCGAAGAAGAAATTCTAAAAATAAAAAAGGTAAAAAATACCGCAGTCCGAACTGTGGTTTTACGTCATCTATTAAGCCTAGAAAAAGCTCAATCATTAAAGGACATTGAAAACGCATTAGCCTACACAGACAGAAGTTCTATTTTTCGGACACTAAAGACATTTGAGGAGAACAAGATTATTCACAGCATCGAAGATGGTTCAGGAATGACAAAATACGCAGTTTGTGCAGAAGGTTGTAACTGCGACCCAAAAGATTTGCATTACCACTTTTACTGTTCCAACTGCAACAAAACATTTTGCCTTTTTGACCTTCCAGTTCCAAAATTAGAACTGCCCAAAAATTTCAAATTACAACAAGCAAATATGGTCGTAAAAGGTTTATGCGACAAATGCAACAAATAA
>APJPMD_00545 DUF5655 domain-containing protein
ATGGCATTATTTAAAATTGAGAAATCTTTAGAATACATAAAGGAAAAACCTTTTCGACTTGAAAAAGAAATTCAAGATTTGACTGAAAGTAATTTAAAGACAATTCTCGGACTTGACTTTGTGAAATCTGAATTTGCCTTAAATAACTTCCGAATTGACACTCTTGCGTTTGACAAAGAAGCAAATGCATTTGTAATTATTGAATATAAGAGAGATAAGAATTTTAGCGTAATTGACCAAGGTTATGCTTATTTGTCATTAATGCTAAATAATAAAGCAGACTTTATTTTAGAATTTAATGAAAATCTTGACAAAACACTCAAACGGAATGACGTTGATTGGTCACAATCAAGAGTTTTATTTGTTTCACCAGCTTTTACGAATTATCAGCGTGAGGCAATAAATTTTAAGGACTTACCAATTGAACTTTGGGAAGTCAAAAGATTTGAAAACAATACTATTTCTTACGAACAAATACAAAAAGCAGGAGCTCAAGAAAGTATAAAAACTATTTCCAAAAGTGACCAAACAATTGACAATGTTGCGAAAGAAATTAAAGTCTATTCGGAACAGGAGCATTTGGAAAACGCAAACGAAGAAATTAAGGAATTGTATGAAAAAATGAAAAACGCAATTCTGAATTTCGATAATATAGAAGTCAAACCAAAAAAGAAATATATCGCTTTTGTTTCAGGCAGAAATGTGGTTGATATTCATCCGCAAAGAAAAGCATTGAAAATTTGGATTAATATGACAATTGGAGAACTTGACGACCCGAAAGGAATTACACGAGATGTTTCTTCAACTGGACATTGGGGAAATGGAGATTATGAATTACAAATAAATTCAGACGAGCATTTAGAATATATTTTGAGTCTGATTAAACAGTCAATTAAGAAAAATAAAAAATAA
>APJPMD_00550 Zn-ribbon-containing, possibly nucleic-acid-binding protein
ATGATTGATAAACCAATATCTGCAAAAATACTTCTAAACTTAGCTAATGAAAATATTTCAAGTGTAAATTTTATTGGTTTATCAAATACACTATATAGACAGAATCTAATTTTTTCAGAACCAAAAGAATTAAGACAAGACAAGAATAAACTAGAATTAACAATTGTTTTTCGTGATATTTACTCTTTTAAAAATTGGGATAAGAATAAAAAGATAAAAGAGTTTTGGTTTACAAAATTTGACAGGTTACTCTCTTATAAACCAATAACAATCCAAGAACAAAATGTGATTATTGAAGCAGATAGTGTTACAAATTGTGTTTGCAAAAAATCTGAGTTTTATATATTACAAGGACGTTCTTTACAATTTATAGACGAACTCACCTGCAATAAATGTCTTGGTCAGATTTCATATTCAAAAGTCCCTTTAAAAATCGAACTTGAAGACTGGCAGACAAAATACAGAAGATTCTACTTGAATTGGCTCGAAAGTGGACTATTTGAAAATGAAGCTTTACTTGAATTAACAGATTACAAAAAGGGTAAGTTGAACTTAGCAGGTGAAAAAATTCGGAAACAACTTTCTGACTTTTTCAAACTCCCCGTCTATATGAATTACTTTACTGAAGAACAAGGAACTATAAAAACTTGTCCTATTTGTAAATTAAAAGGTATTAATTCAGGATTGAAACATCTTAATAAAATTTGCAAAAATTGTAATTCAATATTTGGAAACGATAAGTTATGA
>APJPMD_00555 TSPc domain-containing protein
ATGAATAAAATATCAATCCTTTTAATTATTTTGACTTTATCGTTTAAAATTTCTTTTGGTCAAAATTTTGGCGATTTTCCGAATATTGAGAAACAAAAACTACACAACGATTTAGAGATTCTCTATCAAGGATTAAATAAGTTCCACTCTGGAATGTATTGGTATACACCAAAAGACAGTGTAGATAATGCTTTCAGAAAAGTAAAAGCCCAAATAAATAAAGATATGAATGTGCTTGAATTTCATAAACTCATTGCACCTTTAGTAGCACTTTCAAGAGAAGACCATACAGATATATATTTACCGAAAAGTGTAAAAGAAAAGATAAATAAAGAATCTACTTTTATCCCTTTAACTTTTGTCTTTCTTGGCACAAAACTATATTGTGTCAAAAATGGTTCGAATTATCAAGAATTGGAAATTGAAGGAAAGGAAATTGAATCTATAAATGGAGAGAAACCTATCGATATTGTTGGAAAAATTGGAAGCTTATTTGCTTCAGATGGTTTTATAAAAACAGTTAAATATAGTGACCTAAAAGGGTTTAATTTCTCTAAATATTATTTTTACTACTACGGTAACATTAAAAAAGTAAATATTAAATTTAAAGAATTAGATAACCCATTAGTTATTAAGTCTTTAAAAATTAAAAATATCAACAAACATTTACGTTCAAGAAATTCAAACAATAAAGATGATAAAGAAAAAGACTTATTAGAGTTTAAAATACTAAACAAAACAACTGCTTATTTAGGACTTCATTCGTTTTCTAACTCTGATATAAAAAAGGAAACTAAAGAAAGAAGCTTGAGTAAATTTTTAAAAAATAGTTTTGAGTCAATTTCAAATAATAATATTACAAATCTAATAATTGATGTAAGCGAAAACGGAGGTGGAACAGAAGGCAATGAAGGAATCGTTTATTCATACTTAGGAGACAATTATCAAAAATATAAGAAAGTCAGAACAAAAACTCAAAAAGCAGTTCTTGATAATGGTATTGACAAGCCAATAACATTAAAAACATTTGGATTTTTAGAAAGAACATTTGTAAACAAAAAAATGACAGATGGCTCTTTAGAAAGAAGACAATGGATTGGATACGGTTTAATGGCGTACAAAAAAGCGCCGAAAAACAAATTTTCAGGAAAGGTATATGTTATCATCAGCCCAATAACTTATTCTGGTGGAAGTGAATTTAGCAATATGGTTTATTCAAATAATAAAGGGACTTTTGTAGGGCAAGAAACTGGAGGAGGATATTTGGGAAACACAAGTGGTTATAGCCAAGAACTTACTTTGCCAAACTCGAAAATTGAAATAGACATTCCTGCTTTACAATTTGTTATGAATGTTGAACAAAAACTACCGTTTGGAAGTGGAGTAATTCCTGACCATAAAGTTATACCGAATTTTGAGCAATACATAAGTAATGTAAACGCACCTTTAGAATATATTTTAAAACAGATTGAAAACGAAAAATAA
>APJPMD_00560 hypothetical protein
ATGAAAAAAGAAATATTTGAAAAAGCATTTGAGGAAAAACTGAACAAAAATTTTCCGAAATTATCGAAATATTTTGATTTTAAATTAAAAGCGTTTAATGAATTGAATACTCAACTTTTCGAAGTTAATAAATGTTTAATATTGGAATTTAATCGTGCAGGAATTACATTGACAAATAACTTATTAGAACGCTTATTGAAACTAGCTCTGATTTATGACGAAGTTGGTGTTGGACCAAAACCAATTGAAAGTTGGAATGAAATATTTGCTGAACCAAATAGAAAATACAACCAAATTAAACTCGGAAACTCTATAGAACTCTGCAAAAAAAAGAAACTGATAACTGAAAAAGAGAAAATAGTACTATTTGAACATATTAGAGTTCTAATGCGGAATGGATTCTCTCACGCTGATTCTACTGAAATCCTAGCTGGACTTCCAGACGATTCAATAATGTATCAAGCAAATATAAGTAATCCTTCTAATGTTCAAGAAGTGAAAATTAATCAAAAGGTTATTCCATTTATGCAATCGTTACAAATGGAAAATTTTGCGAATGAAAATGCTGTAGATTATTTTGATTATGTATTTAAATTGATATTTAGAATTGAAGAAAGAATATTAAAAAAACAAGAATAA
>APJPMD_00565 hypothetical protein
ATGAAAAGTATAAAAATTATTATCTACAAGTTATTAATTATTTTTTATGCCAATAATTTATATTCTCAACATCAAGCAACTGCGCTTTTGGTAGGTGTGAATAAATATAATTCAGTAAATAATCTAAGAAACCCTATAAATGATTGTCGTGAAATAGAAAGTAAACTAATCTCATTAGGATGGAAGGTTAAAGTTATTGAAAATCCTAGTTATAGTAGTTTTAAATTGCAATTAGAAAAATTCATTTATCAATCTAATAATCATAAATCAACATCAATAATGTTATATTTTGCTGGGCATGGATTTCAGATAAATGATGATAACTATTTAGTTTGCTCAGATTTTGAATCATCTAAATTTTTTAATAAAAATCTAGGCAGTGGAGCTCTAAAACTTTCAGACATATTATATGAAATGAATTCCTTAGGAAATAAACCTAAAATAATTGCGATAGATGCATGTAGAAGTAATCCTTTAGGTAAAAATAGTTTATTTATTAGTGATGGGTTAGCTATTACAAACGCTCCTTCAAATACTTTAATTGCATATAGCACATCACCTGGAAAAGTTACCTATGATGGTAAAACTAATTTAAGCCCATATGCAAAGGGACTTTCATATAGTTTATCAAAATATGAAGATTGTTTTGATGTATTTCTTAATACTAGATTACATGTTGCCTATGAGACAAGTAATAAACAAATTCCATGGGAAAGTAATTCACTTCTAAAACGTTTTTCGTTTGAACAAGGACAGACATCCTCTAAACCAGAATTAACTAATACTAACAGGAATAATTCTTTTGATTACAATCATATTTATTTTAATAAAAACTCTACTATTTCAACACATGATAATCCAATACAAGTTGTAGAAAATCAATTGAGTGAAATGATTAACAATGCTCCAATTGAGCATTTTAAACAAAGTATATACTTACCAAAATTAAATATAAATGAATTAAAGGAATTGTACATTAGTTCTATTCGTAATAATCAAAAAGATGATATTGCATGGAAGTTTAGAAATTTATCCGATGAATTTCAGCAGGGAGTTATATATCCATCGTGTAGAGATAAATTTGGAAATATTGATTATGATTGTGGTAACTCTGATGAACAATTTATTTTTTTTCCTGATTTTCAATTAGCTAAATTTTGTGCAGAAGAAGCTTATAAAAGAGGTGGGAAATGTGATGTTTATGCACAGTTATATGAATTTGGAAGGGGCGTTGAAAAAAATTATATAAAAGCTTATGAATTATACCGTGAAAGCGGAAAAAGAGGAGATGAATACTATGAAGTCAACTTAAATAAAATGACTCAAAAATTATTAAAAATTGGAGGTTATAAAATTAACATTGATGGAGTTCTTGGCTTACAAAGTAAAGGAATTATTTTAAATATTGTACCAACAATTGGTCATATAAATAGAACCCTATCAAAAAAACAGTTCAAAAAATTATTATTTGCCATAAAGAAATAA
>APJPMD_00570 hypothetical protein
TTGAAAAAAACAGATATAAATATTATTCGGAGAATAAAAGCTATCGAAAATTCGACATTTACCGAAGACGATATAAAGTTATTATTAATTGAGATTAGAGAAAGACTTAAAAAAAATAGGTTTCTTACTGAAATTTGTCATTTCGTTGCTCATTCTGAAAGAGACAAAGGTATTTGCCATAAAAAAATTGATGTGCGATATGCTAAATTAAAATTCATTGAAGAAAATACTAAAGCAAAACTAACTCAAGATTTCATAAAAGAAAATAAAGACAAGCCTGAAAGGTTTACCGACATAATATTAGATTTTATAAAAACTGAAAAGATTGAAAAATCACTTTTTGAATTAATAATTCTTAGAGGAATAGATGATTTGGAGAATGAAATGTATAGTAAATATTATAAAACCAATAAAAAACGAGTTAAGTCATTAATTATAAATTCGTATGAATTAGTTAAAGAAAACTATCTAATTAAAGAAAGTATTGACAGAAAGGAATTTCTATATATTGATGATTTGTTAAAATTCATTTGTGGAACTGTAACTGGAAAACCTGCATTTTATTCACACGACATTAAAAATGATTTTATAAGAGCCATAAAAAAATTATCAGTTGAATTAAAACACACTTTAAATATCAAAGAGTTCAACAAAAATATTGATGATGTAATTCTTACGATTATAACATTACTTCAAGATGCTCAATTTAAATTATTTGATGGAGAAATTGGACACTCTTTTATGGCTTTACACCCAAATGACAATGGAAGTGAAATCTATCTAATAGGAAAAACAGGAAAATTTTCTATGCCATTAATTGGAACAAATTTAAAAGCCAAGAAGTATATTAGTAAAGAGAATTTCGAAACAGAAATTAACAATATTTCAGAAATACCTTGGACAAATATTTACAGAAAAGAAAATGGAAAAATAGAACTGATAAAAAACAAAGCATAA
>APJPMD_00575 hypothetical protein
ATGCTCAATACAAATCAATTTACTAATCGTTTTGACGACAAAGAACAAGTCGCATTTGATACATATTTCAGTTATTTAAAATCAATTTCTGAATGTGTTGAAAATAATGTTGAGGAAATAGATTCATTCCTTGACCAGATAACAGCAAATAGAGCATTTAAAAAAATTCAAACAAAAAAAGATTTAGATATAAAAAAGATTTCTAAAATTTTACGAAATGCTTGGTATACTGAATTTCAAATGAACCAGTTAACATTGACAACTGAATTTGCAGGATTTTCTCTTCATTGGGCACAAGTTTATACTTATTACTCTTGCTATTTACAAATAAGAGCATATTTAATAAGTCAAAAACAAGAAGTTAATCCAAAGCACAGAACAACATTAAAACACTTTTCTCAAGAACTTGACAAACGAAGAGATTTGTTTCCTTCACCTTGGAGCTTATTGTGTGAAAAGAATCCTGATGATAATTTATTTATTAATAAAAACTCTGATTTTACGAATAACCATCAATTATCAAACAAGGCGAAAGAAAACCCAATTGACAATTTTTCTAAATTTCTAAAAACTACAAGAAAAAAAGAATTGGAAAGAAAATACAGCGAATGGAAAAAGGAAAATAGTAAAAAACGAATTTCACCACGACAGAAAAAAACTATTATTGGAAACACGCCACCAACTTCAATTTATGACTGTCTTTATCGTTTAAGAATAAGAGCGAATTATGAAAATGCTGACACTTTTATATTTTCAAGTATACCAGATAAAGATGCCGAAAAATTTCATAAATCATTACAAAACATTGTTTGGATTAGTTCTCTAATTCTCGAAACCATTACTGCTAAATATTTATCGCACAAAAATTATGTGCAAATAATTGAAAAATATAAAGAAACTATGAATAATAAAATTTTAATAAAAGACGATTTAGCACCATTAAATAGATATGAATTATTTAAGGAAAGGATTAAATAA
>APJPMD_00580 hypothetical protein
ATGAATAAATTAACAGAAGTTATTTCAAAAGCAAGAATAAAAGACATTAATAACCTAACAAAAAATGATATTTTGACTATTACAGAATTACAATCACGTAATCAACTTCAAGAAAAACATATTGAAGCACTTGTAAAAATTTATCCTGATTTTGTAAAACATCAGGTTGAAATAATTAAAGCATTTACAAATACAGTTGACAATATTAAGGAAGAACATATTAAAGCATATGATAATATTAAAATAAGTATTAATGCATTAGCAGATATTATTAAAATTATTGCTCAAAGAGACAATTCTGATGAAGTAACAATGAAACTAATTGAAAGTTCAGAAAAACTTGCTAATAAGTATAAAGAAATACTTGAAATTCAAGAAAGAATGAATAAGAATAATAACACTCTTTGGTATACTGGATTATCAGTTCTTGGTGTTGGTTTATTATTTGGAATAGGTAAATTATTAGGTGGAGGAGATAATAACAATAATCGAAACACTTAA
>APJPMD_00585 hypothetical protein
ATGGAAAAGAAAAAATATGAATGTGATAAGTGTGAAGGATCTGGAATTATTCAATCTGAAAATGGAGACAAAAGTATTGAATGTCCAAAATGTCAAGGATTAGGAACTTACAATCCCTATAAATAA
>APJPMD_00590 hypothetical protein
ATGGAACAAATAAAAATCAGAAACAATAACGTCAGAACAAATATTATGAATGGAATAAAATCTATGATTGAGACAGTTTGGGCTATTGGAACATCCATTGCAGGCGCTATTGCGCTAAAAAATTAA
>APJPMD_00595 hypothetical protein
ATGGAAAAATCCTTATCCGAAACCTCTATAATTGGAAGATTTTCAATTGGTTTATACTGTATAGAAAACTCTATAAAAAGAAAAGGATTATTTAATAATCACACTGTAAACGTAATTATTGCAAAACTTTCAGAATTTATATACACAAATAATGTAAAATGGGTAACTGAAATTCAGGCATATTTACCTAAGTATTTTAAAACAACGATTAACGATAATATAACTGAAGAGTTTTATAATGAGCTTATTAATTTTTATAAAAATATAAATTATAAAGATATTTTCGAAATTATAGAGTTATGTTCTGAAATAGCTCTTAATCATATGTACGGAGGAATTATAGATAACAGTCCCGAAACAATAAAATTAACTCAACAAATATTAGAAAAAACAGGAATGATTAATGAATTTGACTTTAAAAAAATATCCAAAAATCACCCTATGACAGACAATAATAAATGGGGAGTAAATTTTAATTACAACCATTTTAAACCAAAGTAA
>APJPMD_00600 hypothetical protein
ATGTGTAACATAAATGGAGAAATACTATTCTGTACTTGTATAGATTCAGATGATAACTTAGATAATTTATTTTGGACTTTAGTCAAAATTAAAGAAAAAAAAGCTGACAACTGGATGGATATGACACAAGGAAGAGTTATGATTCCTTCTATAGAAATTAGCAATTTGAATCAGACAGTCATTTTAAAAAAACTTAACTCAAAAAAATGTTTTGATTTCAACTATAATCCTGAGGAAAATGACTTTTTAATAATAACAAAAAAAACACTCAACATTTCAAGCTATTCACATTTAAATCCATATATCTCTTTTGAATTTTCTAAAAAAAAATGGATAATAAATCATTTTTCCGATTTAGAAATTGAACTTAAAGAAATTAAAAAAGGAAAAATAAACGTGACCTAA
>APJPMD_00605 hypothetical protein
ATGAATGAAACTAGTCAAATTAAAAAGTTTTTAAAAGCTAAAGACAAATTTTGTTTAACCAAAGATTATTCAGATAAATTAAAAAATGAACTAAATTTAAAACCTGAAAAAATTAAATCAATTATTGAATCTGTAAAAGTTGCGAACTTATATTCTGCTATAAAAGGAAAAAGAGAAGCTAGAATGATTGGTTTTTCCGACAAGAAGGAAATAAAAAAAATTATCGTTGAAAAGAGTGAGGAATTTAATTGGGAATTTAAGACCACGAAAAATGAGAGAAGTTTTCATATAAAAATGAAAAAATATCAAATGGAAAATCAAAAATCAGAATATTTAGGATTGAAATCCTTTATTTATAAATATAACAATAATGAAAATTCAAAAAAATAA
>APJPMD_00610 hypothetical protein
ATGGTAAAACAAATCAAGAAGTCTAAAATGAACGAAATCTATTTATCTAAAATAAATGAAGAACAAAATCGAGAGGTCATTGTCGAAGGAGATGATCATTCTGTTTGGGCTTATGTCTTGAAACATTCGGAGGAAAGTATCGGAATTGAATTTGACGGATTTATATGTTCTCGTGGAACTATTGTTGAGTCAAGTAAAGAAATAAAAGACTATATCAATAACGCTATTTCTGCACCATTAATGAAAAGGTATTCGAATGAATTCTCTATCCAACGAGAAATTGAAAATAAGGACATAGAAATTGATTGGAACGGAAACGAAATAAGTATAAAACTAAACGGAATTGATTTTCTGATTATGGATTTAAAAAACCGAAAATCTTACTCAAAATCAACATCTGAAAATGGTCCTTATGGAATTCCAATAACTGAAAAAAACTAA
>APJPMD_00615 hypothetical protein
ATGACGATAGAACAATTAAAATCGAACATAAAATGGTGGGAATCCAAAAGATGGATTTATAATGTTGCTGTTGGACTTTTCGGAATTTTTGGAATTTACGATGGACTTTCAAGAGGAGAATACTCTTGGACAATAGACGACACAATTGGAATTATTATTTGGGGAATTGGAGCAAATATTTTTTATTCATTAGGCATTTTATTGGAATTATTTGACTGGTATTACCTAAAAAACAAAGTCAGAATTAAAAGGTTCCGAATGCTATTTTTCATAATCGGAATTTTATTCAGTTGCTTATGGACTTTATGGTGTAGTTGGCTTTATTTTGCAAAACCACATTTATGGTAA
>APJPMD_00620 hypothetical protein
ATGAAATTTAAAAGCAGAAAAGATATTTTATTTCAAATATTGACATTTGGGTTAAGCGGATTATTTATTGGAATAAGTTTATTTCGAATATTTTCAAATGGAAAAATAAACTTTGAATTTATTCTGTCGAATATTTTAATGTTTATAGTTATTGGATTTTTATTGTGGCTGAATTTCGGGACAAAATACGAACTCACTCAAACGGAATTAAAATATAAAAGCGGACCAATATCTGGAAAAATTGAAATCGAACGAATAAAAGAAATAATAAAAGGAAAAAGCTTGTGGGTAGGATTGAAACCTGCAACAGCGAGAAATGGACTGATTATAAAATATGATAAATATGAAGAAATTTATATTAGCCCGAAAACTAACGATATGTTTGTTGAGAAAATCTTAGAATATAATAGTACGATAAAAATAACAACGGACTGA
>APJPMD_00625 DUF5655 domain-containing protein
ATGGCATTATTTAAAATTGAGAAATCTTTAGAATATATAAAAGAAAAACCTTTTCGACTTGAAAAAGAAATTCAAGATTTGACAGAAAATAATTTAAAGACAATTCTCGGACTTGACTTTATTAAATCTGAATTTGCTCTAAATAACTTCCGAATTGACACTCTTGCGTTTGACAAAGAAGCAAATGCTTTTGTAATAATTGAATATAAGAGAGATAAGAACTTTAGCGTAATTGACCAAGGTTATGCATATTTATCATTAATGCTAAATAATAAAGCAGACTTTATTTTGGAATTTAATGAAAATCTTGACAAAACACTTAAACGGAATGACGTGGATTGGTCACAATCAAGAGTTTTATTTGTTTCACCAGCTTTTACTAATTATCAACGTGAGGCAATAAATTTTAAAGACTTACCTATTGAACTTTGGGAAGTCAAAAGATTTGAAAATAATACTGTTTCTTACGAACAAATACAAAAAGCAGGAGCTCAAGAAAGTATAAAAACTATTTCAAAAACTGACCATACAATAGACAATGTTGCGAAAGAAATTAAAGTCTATTCGGAACAGGAACATTTGGAAAACGCAAGCGAAGAAATAAAGGAATTGTATGAGAAAATGAAAAATGCAATTCTGAATTTTGATAATATAGAAGTTAAACCAAAAAAGAAATATATTGCTTTTGTTTCAGGGAGAAATGTAGTTGATATTCATCCGCAAAGAAAAGCTTTGAAAATTTGGATTAATATGACAATTGGAGAACTTGACGACCCGAAAGGAATTACAAGAGATGTTTCTTCAACTGGACATTGGGGAAATGGAGATTATGAATTACAAATAAAATCGGACGAACATTTAGAATATATTTTGAGTTTGATTAAACAGTCAATTAAGAAAAATAAAAAATAA
>APJPMD_00630 hypothetical protein
ATGAAAACAATAACATTTTTAATTTTAATTAGTATCTCTTCATTTTCTTTCGACAAGGATTGTTCAGATGCCTATTCTGCTGCTGACGATGCTTATAGTTATGCAAAAAAAGCTTACAATTCAGATAGTTGGGAAGATTCTAAAACTTACTTAAAAAAAGCAATGAGTTCAGCTGATGATGCAATGTCTTATTCCAGTGACTGCGAATGTGATGATGCTTATTCTGCTGCTGATGATTCTTATTCATACGCTAAAAAAGGGTATAATACTGATAGTTGGAATGACACAAAAAGTTATGCCAAAAAGGCGATGAGCTCAGCGGATGACGCTATGTCCTATGCTGATGATTGTAATAATGAATAA
>APJPMD_00635 hypothetical protein
ATGAAAACAATAACAGTATTACTTATTGATCTTTCAGGAAGTATGAGAGACAAAATAGATAAAGCTAAAAGAATGCTGAAAGAAGAATTAATTCCAACTATAGATTTTTCAGACAAAATTGGAGTTAGTAGTTTTTGGTCTATTAAAAAACAACCTGTAATAAACATAGACTATAGTATTTCAATAACAAACAATGAGCAGATAGAGAAAACTGTTAATAATTTAAACTACAAACAAGCTGGAACACCAATTGCTGCTGCCATAAAAAATACTGTCCAGTCATTAAGTGAATATAGAGCTTTTAATAAAAGAATTGTATTGGTAACAGATGGTCAGGAAACTGATGGAGGCGATTATGAACTAGAATCCCAAAATGCTAGAAAAGACGGAATTGAATGTGAAATTCATGTAATAGGAATTAATCTTGACCAAAAGGCACAAGAAAAAGCTAAAAAAATATCATCTCTTTCTGGAGGCTCATTCTCAACTGTAGCTCTTGCTTCAAAATTACCCTATAACCAAGTTGTAGTAAAAGATTCTTTAGCGAACTTTCGAACATCTATAAATTCTATAACCAAAGAATCATTGATTAATAAAACTCAGTCACCCACAAAAACAAATAATGAAGAAAAAGTAAAAGTCACTGAAAAAGAATTAGACACAGAATTGAAAACTCAAAAAGAAAAAAATTCTAACAATATTGAATCACAAGTTGCGAACAATACAAAAACTTTAAACTTATTGAATAACAAGTTAGATGAAATTACTAAACTGATAAAATCTTCAATAACCGACGAAGAGGAAAAGGTAATCATTCGTGAAAACAAAGAACTTAATGATAAAGTTGGAAGAGTAAGTGAGGAATATATTTTTAACAAATTAAAAGAAAAATATGGAGAAAGAGTTAAATGGCTTAATCAAAAAGAAGAAACATACAGTAATCATGATTTTGAAATAATTGACATTGATGATACAATTGAATATTATATTGAATCAAAAGGAACAGTTAGTAAAGAGAATCATTTTTTAATCACTAAAGATGAATGGATTTTATTTCTAAACAATACTAAAAACTATCAATTATACTTTGTTAAAGACGCTCTCTCAAATCCAACAATAATTAAAATTGATAATTTATTGGATTGGATTCTTAAAGGTAAAATTGTCCCATATTCTTTATCAAATATCAAATTAAAATCAGAAAGAATTATAATGACTATTTTAGAATAA
>APJPMD_00640 Mrr-cat domain-containing protein
GTGAATTGGAAAAAATATGAAATTGAAATTCTAACTTATTTTCAGGAAACTTATCCTGAAACTACAATTACGTTTGACAAAAAAATCATTGGAAAATTCTCGAAAGTAGAAAGGCAAATTGACATCTTTATTGAAGGTGAAATTGCTGGATACGAAATAAAAATTGTAGTTGACTGTAAGTACTTCTCGAAAAATATTGACGTAAAACAAATAGAATCGTTCTGCTCAATGGTTGAAGATGTGGATGCTCACCAAGGTGTATTAATCACAAAAAAGGGTTATTCAAAGGCTGCAATTAACAGAGCATATTACGGAAATCAAAAAGTAGAATTAGACATCATTAATTTTGACAAAATCAAGGAATCCCAAAGTTTTACAGCGATTCCTTATGTCGGGAATTTTTCTGTCATTATTCCTGCACCATTTGGTTGGGTTCTAGATTTAAAAGATTCAATTAATAATTTTGCTACATTATTTCAAAGAGGATTAACTTTAAAAGAAGCACAGAAAAAAAATGAATGGATGTATGTGCAATTTTGGAAAAAAGAAAAATCTATTCTCACAATTGATAACTTAATAGAGTTCCAAAACGAATATATTCAAGAAAACTCAAAAGCAGAATTTGAATATAAATCTGGACCAAAAAGAAAAGACAATAATCATACTAAAATCAGAATTGCAGATGTTGAATTATATCCTTCATTAGAAGTGACAGGATATATCGAATTTGATAATGTCATTTTTTATATAGTTCTATTTACACCTATCGAATTATTAAACAAAAATTTAAGAAAATTACAACATTTGCTTTCTACAGCACTTCCTTTGAAAATTAAATTTGACAACACGAAAGTAATAGAACAGTCGTTAAAAGAGATTCCTTATATCAACGATAATGAAGAAAAATCTAGTAAGTTTTATCAAATTGCTGTTTGGTTCAAAGAAATGAAGGACAAGGAAAATGAAATACTTTATTTAAAAAAATCATTAGAAAAATTCCCCAACTATTCTTCTCTAAAAAGTATCATAAACGAATCATTACATATAGGAGATTATAAAGAAAGTAATAAATATTCTATAATATTTAGTGATATTGAATCAAAAAATCCTCGGACATTTCAAGATTTAATAGAAATATATCTAAACCATTCAGAGCCTCAATTAATTGAAACATTTTTAAAAGATTTAAGAAAAAAATATACTGAATTAGAAACATTAGGAAATATTAATTTCCATTTAGGCATTTTAAATTCATTATTAGGAAAAGACAACAAAGCAAATTCATATTTTAAGTTAGCCAAAAAAGATTTTAAAAAAGTCTTACCGAAAAACCATCACGTATTCAAAGCCTTAAATGAACAACTGAAATAA
>APJPMD_00645 hypothetical protein
ATGCTTGAGAAATTTAAAATATTCTTTAATACATTAAATGAGTCTGATAAAGAAGATGCTATTCGATATATTCTAAATAGTCAAAATATTGAATCTATAAACGAGGGATTTTATACAGGCCCAAGTAAAACTATAGAAAAAGGACTATACACAGGGCCAACAAGTTCAAGTAAAAAATGTCCTACTTGCGGAAAATAA
>APJPMD_00650 Mobilome CxxCx(11)CxxC protein
ATGCAAACGAAAATTGAACAAACGAAATTAAATGCAACTTCAGCTAAAATTCTACATAGAAAGGGTAAAAACAAGTATGAAAGAATAAATATCCTATTCTTAATACTAACACTGATTGTTCCTCTATTTTTTATAATCGCACAATATGTTACCAAAGGTGGAGATTATGAAAACCTTATGAATAATATAAGCTTTGGACTTTCTCTTGTTTTAATTGCTATTTCATTTTTATCGCTAATTCTCAAAATAACGGACAAAATAACAGTTCATAAAATGGGAATGAAAAATAATATTTACGTTTCAAATGAATGTGATAACATTGAAAAACTAACTGATTCAGAAAGAGAGTGGTTTTACAGGTATGTAAGTGAAATTGACAATAACGACATTGATACTTTCGCAGGAATATCTGATAAAAAAAGAAAAGAAACTTACAGAGAAGCTCTTAAAGAAGTAGAACCTGGAAATCACAAAATAACTTGTCCCGTATGTGAATCTTCTCCTTGGAAATATGAAAAAGGAGATTGTCAATTATGTGGAAATAAATCAACTAAACAATAA
>APJPMD_00655 hypothetical protein
ATGATACAGAAAGGAAGCAGAATCAGACATAAAAATCCTGAAATTGATAAAACAAAAGGAATAATGATAGTATTTGAAATCAAAAATGGTTTTGCTATGTGTGGATATGGTGATTTTGATAGGTTAGGTCAAGGAGCTGAAACATACTCAATATCAGATATAAAATTAGCTGAATAA
>APJPMD_00660 hypothetical protein
ATGAATATCGAAACAAATTGGATTTCTGCAATTTCAAGTGCTTTAACTACAATTATTTCAGCAGGAGTATTATGGGTTGCTTATTATCAAATAAAACAAGTAAAGAAACAATTAAAAGGACTTTCTGATAACCAAAAAAACAGTACTTTAATGACTGTTTTAGAATTAGAAAGTGAGCTAAATAAGAGAAAAGAAAATTTTGATAAATCTAACTTTGAATTAAGAGAATATAATCTTGAAATTGAAACATCTAATAAAGAATTAAATAAAGATTTATTGGATATTTATGCCGACAAAATCGAAGTTTCTATGGAAAATTATTTAAACTCTCTTGATAGATTATCATATTGTATTTTACACAATTATCTTTCAGATAGAGATTGGCGAACTGAATATAGAGATACTATATTTGATGCAGTTGATAATTATAATGAAAAGTTTGGAGTAAGTACACGATATAGAAATACGGTCAAGATTTATGAAAAATGGAAAAGTGAATAA
>APJPMD_00665 hypothetical protein
ATGAGAGAATATTTAGAAAGATTAAAATACGCAAAATCAGAATCGGAAATTGATGAAATTTTAGATGAGATAATTCCAATTCTTAAAAGTCAAGGCATTTCCATATCTGAAATAATGATGTATTTTAAAATGAACGGAAATGATTTTGAACCAAAATCACAAGACCATAGAATGACTCACTCTAATGCAGGAAAGGCTCAAGAAATTTTACATAAATTAATGAATAAACTTAAAGAATAA
>APJPMD_00670 GNAT family N-acetyltransferase
ATGGAGAATTACATTTTTAAATCTGAAAGATTAGGCTTTAGAAATTGGACTGAAAAAGACAAACCTAAAATGACTGAAATCAATTCCGACTCTAAAGTAATGGAGTTTTTTCCTAGCATTCCAAATAAAGAGCAAACAGAGGAATTTGTTAATAGAATGAAAAAACAATATACAGAAAACGGATTTTGCTATTTTGCTGTTGATAAATTGGAGAATAATGAGTTCATAGGCTTTATTGGAATTTCAGAACAAAATTTTGAATCTGACTTTACGCCTTGTGTAGATATTGGTTGGAGATTAGCGCAAAAAGAATGGGGAAAAGGATATGCAACTGAAGGAGCAAGAAAATGCCTTGATTTTGCTTTTAATGATATCGGATTAAAAACAGTAAAATCTATTTGTCCAAAAATAAATGACAAATCTGAACGTGTTATGGAAAAACTAGGAATGAAGAACAAAAGGACTTTCAATCATCCGTTATTAAAAGAATATAAAACACTTGAAAGTTGTGTTCTGTATGAAATAGAAAGTGAATAA
>APJPMD_00675 hypothetical protein
TTGAGATACTACATTGGAGCATATTATTTAATTAAACTTCGTGATTCCAATTTTGGAACTTACGAAGGAAAAAAATTGCATACTTGTAGCACTTGTATCAACGATTCCTTTTTTGATGCTTGGTCGATTTCGTGGGCTGAAAACGGAAAAAATATTAGTGCAGAAACTAAAACGGATTTTAATCTCAATGAAAAGCTGATTAAAGAAATACAGAATTGGACTGACAAAAAAATGGAGGAAAATAAAATGGGATGGATTTGCACATTTGCCAATTTAGAAACCTTAACCGAATATAAAAGTTCGTTTTTTCCAAAAGCAGAAAGTGAAATATTGAGTATTAACTTTCCCGAATCAGAAAGAACCGAATTACTAAATTTATTCAATCCTGAAAAGACAAGTTTTGGCGAAATCGGACTTTCAATAAATTTAAAAAAAGGAATAACAGAAAACAAAGACGAACTGACTTTAGGCTACGACTTAATCGGGATTGAAGATAGTAGTGAATTTCATAGTTTTCATTGTCACGATTTAGCAAGTGACTTAATCGAAAAATTCGGAATTGAAATAAACGAATTCGGACTGATTAACGAAAATGACAAATGGACTGAAATGGTGGAATATATGAACGATGAGAAAAACGGATTTGAGTCTTCACCTTGGTTTTATGTGAAAGTGAATAAAATAACAGAAAAAGCCAGTGGCTAA
>APJPMD_00680 hypothetical protein
GTGTATAATGCTTGTGATAGACGTAACCTAAATAAAACGGATTTAGAAAGAATTGCTGACAATCTTGAAACTACATTAGGAAAACTTGGAATTTCCATAATTTACGATACTGATAAACTAAAAGGAGAAGCTAAATACACTGAAGAATATAAAATATTTAACAGGTTAAGAAATTCTAAAAAATCAGCTTTACACGATGCTATTGCTATTTTACATATAAAGAAAGCTAGAAAAAAAGCATTTAGAGATTTTGACAAAGTAAATGCTTGGTTTGTTAATAACTCAGCATCTGTTGAAGGTAATAATATTTTCATGAAAAATGGTTATCAGCCAGAAACTATAAAAGCTGATGATTTATTAAATATTCTTTGGTTAAGTAATCCTATTGTAAATAAAGCAATAGAAGGAGATGATTTAGCTGATATTGGTTTAACTTCTACCCTCTCTTTAACTCTGAATAGCAACCTACCTAAGTCTCAAATTTTAAGAGAGTTGGATGACAACATACATAAGTATGCGAAAGAAAACATTAGCGATACAGATATAATTCGAGTTGCAACAAGAATAACAAATAAACAACTAAAAAATATAGAAGAACTTAATGAATTAGCAGAACAAGAAGATAAAACCTTATTTGTTAAAAGCCTTGAAGAAGAAGCTAAAAAGCAAAAGAAAATAGAAGAAGTAAGGATTAAAAAACTTGAAAGTCTTTTTAAAAATATTTCCATTCGTACAGAAGAATTAGAAAAATCTAAAAGAGAATATATACATAAATCAAAAAATATAGATAAAACTATAGTAGAAAAAGAAGATGCAAAAAGTGAAGTTTCTAAACTCAAAGAGTCACTTTTACTTGAACAAAATCAAAATAGAAAAATTAAAAGAGATAAATGGATTAAAAATGAGGTAAAAAAGTGGAGAACTAAAACTTGGATTGAATTTATATTATCATTAACGATATTAATTTTTGGTATTTTATACATGCTTTGTGAAGCAAATTGGAATATTTCAAATTCTATTAACTTATTCACAAAATTAAAATCTAATATTTTATTTAGCGGAGGAATATCATTACTTGTTTTTATTTTTACAAGTATCACAATAAAGACTTTGTTTAATAAATATAGAAATCACTCAAATATTAACAATTATAAAATAGGGCTTGAAGTTCCAGAAGAAATGAAAGAATTAAATAAAGCCCTGTAG
>APJPMD_00685 hypothetical protein
ATGAATAAAGAAAAAGCAATAACTTATAGTTTACTAACTCATATTAGAAATTCTGGAACATTAGCAAAAGGACCAATTGATATTTTTATACCACTTATAAAAAGAACATTATCTAAAATGAATTCTAAAGGCGTTTTTAAAGGAAAAAGTCTTTTGGAAATTAAAAATACAGCTAACGAATTATATTGTATAGAATTCCCAATTCCTGTACTAAAAAAAATATTAACTGAAATATCAAAGGAAATTAATACAGATGATACAATACATTTTATTTTATATCAAGATGGTGCTTTCAGTTTAAATCAATATACCTTTACTGATTTTGAAGAGATTATAGAAAATCAAACAAAGGAAATTAATGAGATTGAAGTTTTATTTAAATCATTCTGTGAATCTTCAGAATTGAAAATTAAAAATAGTGATTCTATTTTTAAGTTTATAGAAAAAAATAAATTTAATCTATCAAAATATATTTCAAATAGTGAATATAAAAATGGAGAAGACTTTACAGCTGAAGCACAATTTATTGATTTCTTTAAAAAGATTCCTTCTATTTATGACAGAATAAAAAACATCTATTTAGGTTCAATTATTTCTAGCTACATAGAATATAATTCCGATGATGCTAACAGAGATATTGAGTTATTATTCGACACAAACTTTTTAGTAGGTTTAATTGATTTAAATACACCTGAATCTACACATACTTGCAGAACACTTTTAGAAATAGCTAAAAAGCAAAAGTTTAAAATAAGGGTTCTTAAAGATACAATTGAAGAAACGACAAATCTTCTAGAAACTAAAGCAAGGTATTTTGACAAATCTTTTCTTCAAAAAAAGTCAATCCAGAGGATGTGTATAATGCTTGTGATAGACGTAACCTAA
>APJPMD_00690 hypothetical protein
ATGAAAAATATTGCATTTATTATTTTATTTATTTCTTCATTAAGTTACTCTCAAGGAAACTTCAAATATGAGGAAAACGGACTATCACCTAAATTTTTAGTAATAAAAGTTGACAGTTTAAAACAAAATCAAGTTTTTGAAAAAGCTATAAAATGGATTAAACTAAACTATAAAAACCCAGGTGAAGTTATTGAAACATCAGTTGAAAACGAAATGATTCGATTTACTGGAATAGAACAAAGAGTTTTATCAATTGGAAAATCAAAAAAAATAGATTATGACTTAAAACACACAATATCAATCTCATTCAAAGACGGAAAATATAAGTTTGAACCTTTAAATATTATGGTTAAAGCTTCTGATTTTAATTATGGTTGGATTCCTTTCGATTTAAATAATGGAAAAATGTACTTTAAAAAAGGAAAAATGATTAAAAAATTTGACCAATACGTGATTAAAATTCCTGAATTTTTAAATAATCTTTCATTGGAAATAAAGAAAACATCGGAAAAAACAGAGGACGATTGGTAA
>APJPMD_00695 DUF2806 domain-containing protein
ATGAAATTAAACGACATTTTAGGACTTGGAAAAGTATTACCCATAGATAAACTAATTGATATTGTATCAAATTCGGTTGGTAAGATATCAAAACCATATTTTGACAGGAAAGATGTCGACACTCAAGCTTATGCTATAAAAAAGCTTGCAGAAGCAAAAGCTGATGAAATGAAAATAATGGCTAGTGCTATAAAAGAAAATTTTGAGTTAACAGGTGGCGGAATAGAATATAAAGATGACAAAATAGCTATAAGTTCGCCTAAAGAATTATCTGCTAAATCAAATGAGCCTATCTTAATTGAACCACCAATTGAGGAACGTGTTCAAGAAAGAATTACTTTTCAAGAAACTAAAAAACAACTTAACATAGAAAATGTTACAGCCTATGCAGCAGAAGAACTGAAAAATGAAGAAGCTGTAACCGATGAACCAGTTGATGAAGATTGGACAACACGATTTTTTCGTATTGCCGAAGAAGTTAGTAATGAAGAAATGCAAGCTTTATGGGGGAAAATACTTGCAGGAGAAATAAAACAACCAAAAACTTATTCTTTACGAACATTAGAACTAATTCGTAATCTCTCGAAAAAAGAAGCAGATACTTTTATGAAAGTTGCAAACTTTGCTATAAAATCTGGCAATAGCAACTATATTTTTAAAGGTAAAAATGAAAAGCATTTAAGCGATAAATATAACATACATTATGGTGATATAGCATTATTAACAGAGATAGGGTTGATACAACCTGGAACATTTATTAATTATCAACTTATAAAAAACCCTAACGATAGTCAGACCGTATTTACTTCTGGAAGTATCGTAATAATAGTAAAAGTAAAAGCTAACACACCAACAATACAAATGCCTGTTGATGTATTTAGTAATTCTGGAAATGAACTTCTCAAACTTGTTAAATCAAATGCACCTTTTGATTACTTGACATACTTTGCTAACTCTATTAAAAGCGAGTTAGTTAATGTTAAATATGCACATATATTAGCTTGGGAAGAAAAAATCAATAAGACACACACAACCTTTACAGGAGTTTAA
>APJPMD_00700 hypothetical protein
ATGAAGGAAAATCTACCTTTAATAATCATTATTGCAATAATAATTTTTGGAATTTTTGGATACAATAAATATATTGAATATAAGATTGATAAAGAATACCCTGTAAGAAAATACACAGAAAAAGAGCTAGAAGATTATAATAAAAATTCAACCAAATATTCTAGTTACAGTGATGACGATTTAGCATCACTTGCTGAAAAATATGTAAAGAAAAAACTTAAAGCTCCTTCAACAGCAAAGTTCCCTCCTATTTTTAAATCGAAAATTATTAGACAAAATTCATATTCATATTCAATATCTTCATTTGTAGATTCTCAAAATGGTTTTGGAGCTACTATAAGAAATAATTACACAGTAGAATTAAAACAAAATGAAAATGGAGAAATTTATGTAACTGATTTTAAAATTTCAGAATAA
>APJPMD_00705 hypothetical protein
TTGAAAATTAAAAAGAAAAAAGAGCATATAAGAAAACAGATTTTATTAAAAATTAAATACTATCGAAATTCCAGAGGAATAACATTTTTTGAAAATTCAAACAAGTCACTTGAAGAAAAATTAAAGTTCGAAAGTAATGAATTAGAAGTTGTTTTAATAAAGCTTAATAGACAAAAAAGAATATTGTTAACTACCAAAAACATTTACTATTTCAATAAAAAAAGTGTTCAAAAGATAGTTGGAAAAAATATCAAACGATTTGATTATATGGAATTTGTTAATGGAGAAAAAATAATAGAAGAAAAGTCAAGAATAAAAATTTTCTGGTTAAGATTTAAAATGAATTTTAGAGTTGGAACTTATAGAATTGTAGAAAGAAATAACTCATTTATTGAATTAAAAATATGGAGGACAAATTTTGCGGACTGTTTGAATGACGGAATAAAGAAATTAAAATTTGTTGTAACAAAATATGAAGAAATATAA
>APJPMD_00710 hypothetical protein
ATGAAGAAAAATCTACCTTTAATAATCATTATTGCAATAATAATTTTTGGAATTTTTGGATACAATAAATATATTGAATATAAGATTGATAAAGAATACCCTGTAAGAAAATACACAGAAAAAGAGCTAGAAGATTATAATAAAAATTCAACCAAATATTCTAGTTACAGTGATGACGATTTAGCATTACTTGCTGAAAAATATGTAAAGAAAAAACTTAAAGCTCCTTCAACAGCAAAGTTCCCTCCTATTTTTAAATCGAAAATTATTAGACAAAATTCATATTCATATTCAATATCTTCATTTGTAGATTCTCAAAATGGTTTTGGAGCTACTATAAGAAATAATTACACAGTAGAATTAAAACAAAATGAAAATGGAGAAATTTATGTAACTGATTTTAAAATTTCAGAATAA
>APJPMD_00715 Addiction module antidote protein
ATGGGAACTTCAAGATTTGAAATAGCTGATTATTTGGAAAGCAAGGAAATGATTGCCGAATACCTTAACACAGTTTTGGAAGAAGGCAATAATGCAGATGTAATTAATGCAATCGGGAATATTGCTAAAGCTATCGGAATGACAAAAATTGCAGAAGAAACTGGTTTAAGCAGACCGAGTTTGTACAAAGCGTTATCAGATGGAGCGAAACCTCAATTTGCAACAATTATGAAAGTATTAAAAGCTATCGGAGGACAAATACAAGTAAATCCAGCATCTGCCTGA
>APJPMD_00720 Addiction module toxin RelE family
TTGTATCCAAGTAGATACAATATTATGTTCTTTATTGAGAAAACAACCGAATTTGACAAATGGCTGAAAAAGTTGAAAGACTTCAAAGCAAAAGCTAAAATTTTGTTCAGAATTCAAAAATTGGAATCTGACGAACATTTTGGAGATTGTAAAACTGTTGGTGATGGAATTCGGGAAATGCGAATAAATTTTGCAAAAGGTTACAGAATTTACTTCAAGGAAAAAGATGGAAAAGTAATTATTCTGTTAATTGGTGGAGATAAATCAACACAACAAAAGGATATTACGAAAGCGAAAGAAATTTGGAAAAAATTAAATAAATAA
>APJPMD_00725 Peptidase
TTGGTTAAGTGCTTAAATGAAATTTATTACAGATCAAATCCTTACTACTTATACACGAATCGTTGTACACCATTTGAGAAAACTATGAAATACATTACAATATTTGCTTTTTTATTAATATTTACGAATTGTGAAGCCCAAGAAACGAAACTTCTACTTAGTCAAAAATTAATATCTGATTTATCAGAAACACCAATTTTTCCAAGATTAACAGAAGAAGTAAATGGACAAACTGAATGGAAAGAAGATTTCAAATATTTAGATAGCATTGAAATTTATGGAATCAGTTATTTAAGCGATGGTTTGAAAATAAATGGGTTTATGGTTAAGCCAAAGAAAAAAGGAAAATATCCTTGTGTAATATATAATCGTGGTGGAAATAGGAATTTTGGCTCACTTAAAATTGTTCACGGAGCAATTACACTTGGTCAAATTGCAAAAGAAGGTTATGTTGTAATTGCAAGTCAATATCGTGGAAATGGGGGAAGCGAAGGACAAGAAGAATTTGGAGGAAAAGATGTTAATGATGTAACAATTCTAACGGAAGTCTTGCAAGAAATAGAAGATGCTGACACGAGTAAAATTGGAATGTATGGTTGGAGTCGTGGTGGAATGATGACTTATATAGCATTAACTAAATCTGACAAGATAAAAGCAGTTGTAGTTGGAGGAGCAGTTTCTGATAGTTTTAGCTGTATTAAAGACCGACCTGAAATGGAAACTAGTGTTTTATCAGAACTTATTCCAAACTATGCTGACAATAAAAATGCTGAATTAGAAAAAAGGTCTGCAATAAAATGGGCTGACAAATTTCCAAAAGATGTTCCAATTTTAATGTTACACGGAAATTCTGATTGGCGAGTAAAACCAGAACAAAGCTTAAATCTAGCGTTGGAATTTGAAAAGAATAGAGTTACGTACAGACTCATAATGTTTGAAGGTGGCGACCACGGAATTTCTGAACATAAAGAAGAAGTCAATGAACATGTTCTAAAGTGGTTTGATAAGTATTTAAAGAACGATGGAACTTTACCAAATATGGAATATCACGGAAGATAA
>APJPMD_00730 Transgly domain-containing protein
ATGAAAATACTCAAAAAACTAATAAAATTTTCTTTGAGATTTTTATTAATCGCAATTATTTTAGTAATTATCAGCTATCAATATCTAAAAACTACCTGGAAAGATTTTATAAGTGAAAATGAATTAACTGAATTAATAACTGAAATAAAACTTTCAGAAAAATTACCAATTGAATTCTATGCTTTATACGAAAAAGAATATCCAAACTCTTTGAATTATAGCTACGATAAAATTTTAATTAAAAATCTATTCACTAAAGAAAATTATAAAAGTCCAAGTTCAATTTTATCTATAATGTCAAGATATCCTTTTAGAAACTACAAAGATTCAAGATTAATAAAACCACGAGAATATATTTTAAGCTCGAAGTTAGAAGAAAATGTAACTCAAAAAGAATGTCTGAATTGGATAGTTAAAAACTATGATTTTACAACTGGAAATAAAGGAATATACAAAGCTTCTGAATTCTATTTTCATAAAGAATTTAAAAGTTTGAATGAGAAAGAAATGGCAGGAATAATTATTTTAATGAAAAATCCTCGATTTTATAATCCTTTTAGGAGAAAAGAGAAATTTAAAGAAAAAGTGAATGAATTAATAAACAAATAA
>APJPMD_00735 DNA-binding protein
ATGAATATTAGACCAATAAAAAACGAAACAGATTACTTAAACGCACTTGAAAGACTTGAAGTCATTTTTGACGCAAAAAAAGGAACAAAAAAAGGAGATGAATTAGAAATACTTTCAATACTAATTGACAAATACGAAAACGAAACTTCTCCAATTGGATTTCCTGACCCAATTGAGGCTATTAAATTTAGAATGGAACAAATGGGGTTGAAACAAAAAGATTTAGCCGAAGTTGTTGGATTTAAAAGTAGAGTTAGTGAAATTTTAAATAAAAAAAGAAAATTGACATTAGAAATGATTAGAAACTTAAATTTAAAATTACACATCCCTACTGAAGTTTTAGTACAAGATTATTAA
>APJPMD_00740 Addiction module toxin RelE
GTGAGAATTATTGCAAAACGAACTTTACGAGATTTCTGGACTAAACATTCAGATTCCGAACAACAATTAACAGCTTGGTATAGAGAAACCGAAAAAGCAAATTGGGAATCCTTAAACGAATTAAAAAAAGAATATCCAAGTGCTAGTATTTTAAAAGAAAATAGAGTCGTATTTAACATCAAAGGAAATAATTATAGATTAATTGTTAAATTTAATTTAGAATATCAAATTTGTTGGATAAGATTTATAGGAACTCACGCCGAATATGATAAAATAAACGCAAACGAAATTTAA
>APJPMD_00745 hypothetical protein
ATGAATAGATTAATCAAAATAATGATTCTGACTTTGATTTTGGCTTCTTGTAAAAAAGAAACTGAACAGAAAACTGAATTTAAAAAATCTGAATTTAATCTCAAAACGGACATAACCGATTTTAAGAAAAAAATGACTGAATCGGACACAATCAAAATTTGGTTTAACCATTCTGTTTGTACATATCAAGGAGCTGAACGAATTGAAATAACAAAAAAATCTGATTTAATAAAAATAAGAACTGAATTTAAGGAAGATACTTTTGACCAAAATCCTGAATGGAAAATTGTGTACGAAAAACAAATACCAATTACTGATACGATTTGGAAAATAGAGGAATTCTTTAAACGGAATACTAACCGACAAAAATCTGAAGAAAAAGCATATGGTACTCTACAAGTTTCGCACAATGGAAACAAAGTTCATTATTTTACTAAAGGTTTAGTCGATTTAAATAGATTTATGGCTGACTATTTTGAGACAATGAAAAAGATACATCCAGAGAATACGAATAATATTTATGGAGTTGAAATCATCGAATTTGAAGATATTAAAAACGGAGAAATAAAAGAAACGGAATTAGAATCTGAATAA
>APJPMD_00750 hypothetical protein
ATGAATAAAGGATTAAAATATGGACTTCTGATTTTCGGAATTGCGATAATCGCACTTGTTGGACTTATAGGTTATGGACTTTCTTTAATGGAAATTGAAGACCAATACGGCGATTATCAAAACATATATTACAAATCAAAAGATTCCGATATTTTAGTTAATGAAGAAACGTCTGAATTTGGAATTGCAGGAAAAAACTGGAAAAGATTAAACGTTTGGACTAAAGAGAAAGATTCTACTGATTTATACACTTTTGCAAGTAAAGCAAGTTACTATTCAAAAATAAAAGTATATCGACCAAAAACAGAGATTGAAAGAATAAAACAAATAGATTTTAGTGATATTCAAGAACTGATTGCTAACAATAAATTTGAATTAATATTAGAGCATCAAAATGAATAG
>APJPMD_00755 hypothetical protein
ATGCTATCAAAAATTCAAATAGAAGAAATAATTAGAGAGAGTTTTTTTAAAATCTTACGTAACGAAACTATTTTTAAATATGAAAGTTTCGATACTGCTTTTGATAAAATAATTCTTGGAAAAACCTTAATGTTTTCAAATCCATCAACTTTCAATGACCCTTTTGATTGTAATGAATATTTACTAAAACCAGAAGTGACAGACGAAATGTTTGATAGAGCAATTGATTCTTTGGGAGAAAACCTAACAATCGAATACAGAAACCGAATCAAAAATAATTTAAAAAATCCAGAAAACGTTGCGGGAATTTTAAGAGAAGAAAAAGCGAAGTTTAAAATGAGTTGCTTTTCAAAAATTTCAGATGAAACACTTATGTGGTCTCATTATGCAGATAAGCACAACGGAATTTGTGTAGGTTTTAAATTCCCAATCGATTATCAAGAAAAGTTTATTCTTTGTGGAGTACGTTATGAAAATGAAGTTAAACCTATCGATGGAGCAACTGATTTTGTAAGAACATCGCTTTATTGGTTGACTACCAAATCTGAACGTTGGGCTTATGAAAATGAAGTCCGAGCAATTACGAAAACTATACCTGAAAAGGATAGACAAACAGTTGAATTTGATGGTCAACATATAAAAGAAATTATTTTCGGGTGCAATGTTTCATCGACTAAAATAAACGAGAGTATAATTAATATAAATAAAACAGAATTGAAAGAAAATGGAATTAAATTTTATAGAATGGAAATTGACAAAAGTTCTTTCTTATTAAAGAAAATTTCAATAAAGCCCTGCACATAA
>APJPMD_00760 hypothetical protein
ATGAGTTTTATTAAATTTACAAAAAAAAATATGATACAAGATAAATTAAATGATAAAGAGTATGATGTTGTATGCCAGTTAGATGTTGAAAATCTTGATTTTATAAAAAATGAAGCTGAAAAACTGTTATTGTCGTATAATAAATCAATAAGCGAGACTACAAATAAGTCTTATACATTTATAGCATTTATTATAGCTGTATTAGGTTATTCATTTAAGCATGCTCTTAAAAATGAGAGTTACTACTTTTTATTCATAGGATTGATAATCTCGCTAGTTATTCTTATTAAAAACGTATATATAAAAACAATATTGATGAATGGATTTAGTCCTAAAAAATTATCTACTGCGGATTTACATCAAACAGGTTTCAATTCATTGAATTTAATGAAAATAAAAATTATCGATAATTATCAGGATTCAATTTCAAAATCAAGAGCAATGCTAGTTCAGATTAGTGAAAATTTTGCTCTATCTTTTAAAGTGTCAATAGGTTCATTCATTATTTTTGCTTTTTATTTTTTCTTTAGCCATATTGAAGGTTCTAACTTCATCAGTTATATTACTTCTCTTGAGTATGACTTTTATCGTTTCGTTTATCTTCTCTTTGGTGTCTTTATTGGATTTGTCTTCAGATTCGTTACTCATAAAGTTTAG
>APJPMD_00765 hypothetical protein
ATGAAAAAAATAAAATTATACTTATCAATTCTAATGTCGATTATCTACATTGTATCTTTTAGTCAAGAGAGAGTTACAAAAGAAAAACCATTGATAGATTCAAAAATAATTGGAAAATTAGATAGTGCTACTGGATGGATATTAAATCCTGTTGAGAATTGGATATCAGGAAAGAATACCATTCCTGTTTATTTAGACCCTGAATTTAACGTTTTACTAAATTACGAAAGAAATGGATTAGGAATAGATAATTTTATATATTATCAGTTAAGAGAAGTGATATATGAGAATAAATCTTATTATGTATTAATTAAAAAATTTAAATCTGGCTTCTATACTTACCCGAATATAGAAAAAGGATGGAACACTTTTAATTCATATAATGCCTATGTTTTTAATAAAAATGAAATATTGAAATTTGATACATTAGAAAGTGGAAAACCAAGTTCCATTTCAATTAATCTAATAGATAATATTTATGTTGAAATGAAATCCGATAAAGAAGCAATTTCCCTCTTTGAGTCCAAGATGAAATTTGATAGCAACGAAAAAAATTATCTTCATTTTGAAATTGCGATGTACAATGATAAAAACATAGTTCAGTTCCAAATTTACACAGAATATACAACTTATGATATGTTCTTAGAAAAAAGAGACCCTTTTAAATATTGCTATTTCGAAACATCAATGACATCATTTAAAAATTTTCTATTCCAAAAATAA
>APJPMD_00770 hypothetical protein
ATGATATTCCCAATACCTATTTACAGATTTTTCGATAAGAAAAAATATTTAGATGAATTTGTCTATAATGGAATTATGCGGTTCAACCCAGTGTCCGCATTTACAGAACTTAGTGATGTAAAATATAGAGATGAAGGAGAAAAATATTATAAAATCAAAACAGTTCAACAAGAAGAAAAAATTATTAATGGTAAAAAAGTAGTAATTGGGGGAAGTATTACACATCAATATCGAAAAATTAATGACGCTTGGGCTTTTTGCGCTACAACTTCAATTGTATCCAATGCAAGAAAACCTTTTTCAGGCTATATAAAAAATTTAGGAAGATTAGTTTTTGAATTGGAAAAAGCTATTAGATTATTGTTTGATGAGGATTTAATTGTTATGATGGGACCTATTGCATATTATAATAAGGATTTAGATACATTTTCTGAGGTTATCCAACCTCCATATTTCTGTAAAACTGAAAAATTTAAATTGGATCTTGAATTTAGAATAGTAATTATTCCTTCAAATAAAATTTATGAAAAAGGCAAACTAACAGCATTAGAGTTAAAACTTGAAAACCCACAAGAGATATTTGGCAAAACATTAATTTTAGAAAACAAAAACTAA
>APJPMD_00775 hypothetical protein
TTGAGATACTACATTGGAGCATATTATTTAATTAAACTTCGTGATTCCAATTTTGGAACTTACGAAGGAAAAAAATTGCATACTTGTAGCACTTGTATCAACGATTCCTTTTTTGATGCTTGGTCGATTTCGTGGGCTGAAAACGGAAAAAATATTAGTGCAGAAACTAAAACGGATTTTAATCTCAATGAAAAGCTGATTAAAGAAATACAGAATTGGACTGACAAAAAAATGGAGGAAAATAAAATGGGATGGATTTGCACATTTGCCAATTTAGAAACCTTAACCGAATATAAAAGTTCGTTTTTTCCAAAAGCAGAAAGTGAAATATTGAGTATTAACTTTCCCGAATCAGAAAGAACCGAATTACTAAATTTATTCAATCCTGAAAAGACAAGTTTTGGCGAAATCGGACTTTCAATAAATTTAAAAAAAGGAATAACAGAAAACAAAGACGAACTGACTTTAGGCTACGACTTAATCGGGATTGAAGATAGTAGTGAATTTCATAGTTTTCATTGTCACGATTTAGCAAGTGACTTAATCGAAAAATTCGGAATTGAAATAAACGAATTCGGACTGATTAACGAAAATGACAAATGGACTGAAATGGTGGAATATATGAACGATGAGAAAAACGGATTTGAGTCTTCACCTTGGTTTTATGTGAAAGTGAATAAAATAACAGAAAAAGCCAGTGGCTAA
>APJPMD_00780 DUF2185 domain-containing protein
ATGATATTCAATAACAGAAAAAGAAAACAAGCAGTAATAGACTTTTTTGAATATGTAGAATCTGAATTATTAACTAATGAAGAAGATTCAAAAGTCATTAATGGAATAAAAAAACAACTAAAAAATGGATTTGAACTAATAGAAAATAATGAATGGGGAATTGCATTTGAAAATCTTTCATCAGAATTAGTTGAGCATTACATTATAGTTGATAGAAAAGGAAATGATTTAGTAAAAAAAGTAATTAAACTCTGTAAATTAAATAAAAAATGGGAATTTGATTTAAGGAGAATAAACTCACTTGGTTATAAAATGGGAAGTTGGAAATTAACTGATTCTGAAAAATTAGCTAAAGAAAACAAATACACTTTTAACAAACCAAGCAGAGAAATCTTAAAAAATCTAAAAGTTGGTAATATTGTAAAACTCACATTTGAATTTGAATCTTCTAATTCAGAACATCCAGGAGCAGAAAGAATGTGGCTCGAAATTACCGAAATTAATGAGGGGAAATTTAAAGGAACATTGGACAATCATCCATTTTATCTTCACGAATTACATGCTGGAGACGAAATAAAATTTGAATATAAACACATAATTGACCACGATTTAGAATTATCTGAACCAAATCTTGTAGACAAATATTATGATAGATGTTTTGCTACAAATAAAGTATTGTATGAAAATGCACCAATAAATTATATATACAGAGAAGAGCCAATGGAAGTAGATGAAGAACGGGATTATATAGATACTGGTTGGAGAATTTTGTCAGGAAATGAATCTGATGAATATATGGAAGATTTAGAAAATATTAGTTTAGTTTCTATTGGTTCAATTTTGAAAAGAGACGATTCATTTATTGACTTACTCGAATCTGAAATTGGAACAAGTTTTGAGCGGAATGAAAATGGAATATTTGAAAAAATTAATGAATAA
>APJPMD_00785 DUF4878 domain-containing protein
ATGAATAGAAATTACATTTTAGCTTTAATTACAATTTTGACTTTGAATTCTTGTGGAAAAAGTGAAAAAGAAATTAAAATCGAAAAGAAAAAAATTGAATTAGTGAAAATTCACAAACAAAAAATTAATGTAGGAAAAAGAAAAAAAATTACCGAATTAACTATGCAACTTCAAAGGTTTCCAGATATTTATGAAAAAGCAGAGAAAGAAATTGAAAAAATAAAAATATTCAAAATAGGGCGTGCAAAATCAACAAAGAAAAGACAGTTAAGAGAAGCATATAATGAATTAAGTGAAATACGTGATTATGAGAAAAAACTGAAAAATGAAATTGCACAATCAGAATATTTAAAAACATTTGAGTTTCAGAAAAGTCCTAAAAACGTAATGGAATATATTTTTGAATCTGCAAAAAAGGAAAACTTTGAGGATTTTAGAAACTTATGCGACCCTTATGGAGAAAATGACAGAGATGTAAATCAAATCTGTTTTGCAGAAATGTTGAGAAATAAAGAAAAACAGCAACTGATTGATATGTTCAAAAATGGGAGAATTATTGGCGACATTAAAATAAATGGAAATTCAGCAGTCATTGAATTTGCCTATGGGTTAAATTCTAATAAACTTCAGAAAATGGGTTTAGTAAAAAGAAATGACTTATGGTATTTATCGTCATTATAA
>APJPMD_00790 hypothetical protein
ATGAAAGCTAAAGAATACAATTCAAAATTCAGCGAACTATTAAAAACAGAAACAGTTGAAAAATCTATTTACGAAATTTTTAACAAGATGTTTTTAGAGGTTAAAGAAATTCAGAAATTACGAAATGCAAAAACAGACAGTGCGCTTATTTCTATTTTTAATGAGATGAATATTAAAGGAAATGCCTTTGTTAGAAAAGCAAACAAAGAACATAAAGTAATGCTAGTAAATGATGCTTTTAAAAATTTTACAGTAGCTAGGTATAAAGACTTCGCTAAATTATTAGGTTGGACTTAA
>APJPMD_00795 hypothetical protein
ATGATTTTAATAAATGCCCTTATATTGAGTTACTTAAATTGTTTGGAGCACCATCCTGATGAAAACTTCGTAATTTCATTAGAAATATTACTTTCATATGTTTTCAACGAACCTAAAATTTTACCTGATGTAGTCAAATACTTAAAAGATGACTTAGCATTTAATACGCAAAGTTCTGAGCAAAATTATTATATACAAATACGACTTTTCGATTTTCTTTTTGATAAAATACAAAATGACCCAGAGTCCAATTTCTATAAAGAATTGGTGTTAGAATTAACAGATAAATTCTTACAGATATACTTTGAAGATTCAAAATCAGGGGTTAGGGACAGAAATACGTTCGTTATTTCTCAAGTATATATTCAACCGACAGAAGAAATTAAGAAACTACGCTCTCTCTTATGGGAATTCTTACTTGATGAGTTTTACAATTTTGAAGAGAAGGCATTTAAAACTTTGTCAAACTATATCAAGCAGTCATATTCATCATTATTTCGCTATGAAGAAAGAAATAAGAAAGACACACCTGCAAAAAAGGTAGCTGAGTTTGATAAAAGTTATGTAGTACAGTTTTTTGATAATATACTTTCAAATGAAAATTACCTTCACTGTAAACTCTTTGATAGCTTTATGGATAGGTACGAAATTGACAACGAGGAATTCAGTCATTTAAAAAAGAAATTCACAAATCGTATATACGAATTATCACTGACCCTAAAATGGGATTTTTTAAACCTTAAAAGGAATTACGATGTTGGAGTCAAGGATGAACTCAAAGAGTTAAAAAAGCGTGAAATTCAAGAGTATTTCAGAGATTATAATTATGAAGAATATATTCAACTATTTGAAGACCTTTCTTACTTGCTTAAAGTCGAGTCAAATCATTCTTTCGGCTTCCAAAATTCTTTGGAAATAATTTTTCTCCAATTATTGGAATTAGATTCTGATTTGTTATTATCAATACTGACTCATATAATCAGCTCTGGTAATCTTATTGAGTTTAATTCATATTACGTGATTGACTCTTTGGTTAATAATTCAAAGTATGATACAATTACCATTTATAAACTAATATCTCAAGATAATAAATACAAGAATAAATGTATCTGGAATCAGAATTTCTTTCATTGTTTAAAAGAAGAAGAAGTTAGTGAGTTTTATTATTCAGAGTTGATTGAATTGTATAAAAATTGGGAAAGCAACTTTTACGTTAGATTTGAGTTTTGGAGTAAATTCAAAAAAGAAGAGCCAAGTATTTTTATTACCGCTTTTAAAATACTTCTGAATAAGACTAAAACAACAGAATTCAGATTTGATTTTCACTACTGGACTTTATTCGAAAATTTCATTGTTGAATTTGAAGCTGATTATAATTGTTTGAAGGAATTATATTTATATAAAGAGCAGAATGACAATCATTTTGATTACGATAAGAAATACCTAAAGAAACTTGTCGAGATTGATAATTATTTCTTATTTATTGTATTAGGAATACTTTATTTAAATAACGACCATAAAAGTTCTAGACATGAAAACTATAGATTTGACTTTATATGGGAATTTGATAATTATGAATCCTTGATTGAAAAATCAATTGAGATTCTTAAGAGTGAATTTTCAATTGGTGATGATGTTATCAATTTCTTATTTCCTGCTAATATCAATGAAAACGTCACCACTTTCTTAAGTAATTACATTCAGAAGAATCATGACAATGCTGAAATGTTAGGTAAGATTTTCAATGTAATTACATATTCATATTCAGACAATAGAATCTTCTTTTTGTCAGTTCTTTTAAAGTATTTAACTGATTTAGAAATTATAAAATCATTAGAGCTAATTCAAAATTTTAAAAGCGGGGGAAGTTTAATACCACTTTATGAAGCTGATAAAAGGTTCTGGAAAGATTTTGAAGTATTACTTTCTAGTAATGTGAAGTATTTAAAATTGAAACTATGGACAAGACAAAACCAAATGAGCTGTGATAGAACAATTGAATGGCATAGAAAAAGAGATTTTGTTCGTGATTTTTAG
>APJPMD_00800 hypothetical protein
ATGCCAAAACAAAAAAACAAAAGAGCTATTTCTTTTCCAACCCAAAAACTACGAATTGCTATGTCTAAGATTACACAAATTGAAAGAGAATTACTAATTGCTAATGATTCCATATTTCATAGATTATGTAGCTCATACATTCATTATAAGTATAATTACCCCATTACAGATAAAGGTTTAGCAAAAGGAAAAGATAAACCTGCCAAGGGAACACCCGATAGTTACATTTTAGACAATGGGAAAACACTATTTGTAGAAGTTTCGACTCAAGAAAGCGGAATATTCAAAAAATTCAGTCAGGATATTGATAAATGTTTGAGCATCGTAAAATCTGGTGTTGAGATTGAGAAAATATTTTTATGTTATAATTCACGGATTGATATAGCTGACAAAAGCAATCTTCTTGAGCTGGGCATAAAGAATGACACTCAAATAGAAATAATCTCATTGGATGAACTAAAATACGACTTACTAAGACCCTATGGATTCCTAGCAAATGAATTTTTAGGAATTGAATTGGATACAGGTCAAATACTAGAGATAGATAGATTTATCTATGAGAATGATAAGAAAACTACTTCTCTTCAAAACCCATTTGTTTCAAGGAAGGATGAACTTGAAAAAGTTATAGAAACTTTAGACCAAAATAGAATTGTTATTCTATCTGGACACCCAGGCACTGGTAAAACAAGATTAGCAATAGAAACAGCTATAAAATTTAAAGAAAAAATCCCACTACTTAAGACTTATACAATTACTAATAAGGGGCAATCAATTTATAATGATTTACATTCCTATTTTTTACCGAACAATGAATATTTGGTTATTGTCGATGATGCAAATAGAGTTGGTGAATTAAATCGAATTCTTGAGTTGTCCTTATTAGACGAGTTGTCAATACGAATAATGGTAACTGTAAGGGATTATGCTTTAAGTAAAATAATTAAACAATTTAATGAAATTGAAAAGTTAAGTTTTCATCCAATAAAAGTAGAAAAACTTACAAGTAAAGAAATTGAGGAGATTTTATCTTCTTTAAATATTACAAATCCATTATGCGTAAACAAGATAACATACATATCTAATGGAAATCCTCGATTAGCAATGATGGCGGCTGAACATGCCTTAGAGACAAATAATTGCCATGCCCTTAATAATGTGACGGATATCTATGATAAGTATTTTAGTAAGTACATAAATGAAATTGAGGAGTTAAATAATAAAGACCTTCTTAAAACATTAGGAATAATCGCATTTAATCGAAATTTCAACAAGGAAAATGTTGAATTCAATAATACAACATATGATGCATTTGAAATTAGTGAAAATGATTTTTGGGAAAACGTATTTATCCTACATGATTTAGAATTAGTTGATTTACTTGAAAAACAAATCGTAAAAATATCTGACCAAATAATTGCTGAATACTTCTTTTATTACATTTTTATCAAAGAGAGCATTGTTGGTTTTTCAAAAATACTTAACACCTACTTAAATGATTACTCTGGTAAAATAAGGGATAACCTTTATCCAGTGCTTAATAATTTCGACCAATTTAAAATAATGGAGATTATTAAGGATTCAGTTGATCAATATTATGAATCAATAAAAACCAATGAAGATTTAGTTTATAAATTTTTCGAGATATTTTGGTTTGATAGAAAAACGGAACTCCTTATCTGGCTTCAGGACAAGATTGAATTAATTGAAATCAAACCTGATGTTACATTTAACTTTGCAGAACAAAAGGACATCTATGATTTTAATAAATGCCCTTATATTGAGTTACTTAAATTGTTTGGAGCACCATCCTGA
>APJPMD_00805 Addiction module antidote protein
ATGGGAACTTCAAGATTTGAAATAGCTGATTATTTAGAAAGCAAGGAAATGATTGCCGAATACCTTAACACAGTTTTGGAAGAAGGCAATAATGCAGATATAATTAATGCAATCGGGAATATTGCTAAAGCTATCGGAATGACAAAAATTGCAGAAGAAACTGGTTTAAGCAGACCGAGTTTGTACAAAGCGTTATCAGATGGAGCCAAACCTCAATTTGCAACAATTATGAAAGTATTAAAAGCAATCGGAGGACAAATACAAGTAAATCCAGCATCTGCCTGA
>APJPMD_00810 Addiction module toxin RelE family
TTGTATCCAAGTAGATACAATATTATGTTCTTTATTGAGAAAACAACCGAATTTGACAAATGGCTAAAAAAATTGAAAGATTTCAAAGCAAAAGCTAAAATTTTGTTCAGAATTCAAAAATTGGAATCTGACGAACATTTTGGAGATTGTAAAACTGTTGGTGATGGAATTCGGGAAATGCGAATAAATTTTGCAAAAGGCTACAGAATTTACTTCAAGGAAAAAGATGGAAAAGTAATTATTCTGTTAATTGGTGGAGATAAATCAACACAACAAAAGGATATTACGAAAGCGAAAGAAATTTGGAAAAAATTAAATAAATAA
>APJPMD_00815 Cadmium-exporting ATPase
ATGAAAAAGACAATATTTGAAATTACCAAAATGGACTGTCCTTCAGAGGAAAATCTAATCCGAATGAAATTAGATGGAATTTCAAGCATTGCGAATTTGGACTTTGATATTCCGAATCGAAAATTGACCGTTTTTCACAGCGGAGAAATTGACCAAATCGAAAAGTCAGTTATCGAACTAAATTTAGGTGGAAAGAAAATCTCGACTAAACAAACCGACCAAACGGAATTTAAAGAAAACAAAAACCAAAAAAAGCTACTTTGGTCTGTACTCGTTATAAATTTTGCGTTTTTTATAATCGAAATGACAACAGGAATTATCTCAAAATCTATGGGACTTGTTGCCGATAGTTTAGATATGCTTGCGGACAGTTTTGTTTACGGAATTAGTTTGTTTGCGGTTGGCGGAACAGTAATAAAGAAAAAACGGATTGCCAAACTTGCTGGATATTTTCAAATAATACTTGCGATTATTGGATTTGTAGAAGTTTTAAGAAGATTTTTCGGAGACGAGAAACTTCCCGATTTTTCGACAATGATTATCGTTTCGATTTTCGCACTTATCGCAAACGGAATTTGTCTTTATATTTTGCAAAAGTCAAAAAGTAAAGAAGAAGCACATATGAAAGCGAGTATGATTTTCACCTCGAATGACGTGATTATAAATTTAGGAGTAATAATTGCAGGAATTTTAGTGCATTATTTGAGTTCTAATAAACCTGATTTGATTATCGGAACAATTGTTTTTGCATTGGTAATTCAAGGAGCATTTCGGATTTTGAAATTAAGTAAGTGA
>APJPMD_00820 hypothetical protein
ATGACGTACAGAATAACAAAATTTGACCCTAAAAAAAGAAATGAAGAAGGTCATTTTCTAGATAATTCCGAATGGACATCAATTAGCGATATAGGAAAACCTGAATATAGAAATGTGAGTTATGAAGAATATGATAAAACAGAAACGGCATATGTCGAATCTATTATACTTATTCTTGACGAAAAAAAAATAAAAAGTATAAAAATTGACTCATTAGAATTACACGATACATTGGCTGATTTTGAAGAATATAAGAAAGAAGGTCGTCTAAAGAATATTGATGTTGATTTTAATACTGAAATTTCCACTTTGGAAAACGGAAATATTCTGAATTTAACACAGATTCAAAAAATGACTCGTTTGGTTTTAAGAGAAACTGTTTGGATGAACTTACTCGAATCTGAATTTAAAATAATTTTCGGATATGACTATTATATGTATGTTGAGTGTTCAGAATTAAAAAATTCGACTATAAATCGAATTGAGAAAATGGGACTTTTTGTCGAGCCAAATATGGGACAAAAGATAATTATAATAAGTGATGAAAAAGGAAAATAA
>APJPMD_00825 hypothetical protein
ATGATAGGAATTTTACTTTTGCTGGACATTCATATTACTCATAGTAAACTTGTTACAACAATGTATAAAAAACATAGGGCTTTTGTGTTAACTCCAAAGGTTTGTGTTTTTTTACAAAGTCCGCCAAATATAAAATTTGACGTTTTCAATAAAAAAGATAAAAGTAAAATATTATATTTGGCTAAGTGTTAA
>APJPMD_00830 hypothetical protein
ATGAAAAACGAAAGGATATTTACAGAAACTCCTAAATCATCTATTTGGGATAGAATAGATATTCTTACAACTATAAATGGAACTAAAGAAGTTCTCAAAGCAAAATGTGAAAAAGAAAATATTGCTATTAATGAAGAATTAATAACCACTAAAGCTAAGGGAATTGCTTTTTGTCTAAGAAGTGCTAGAGACTTATTTAAACAATCAAGTTCTAAAAATTTAACACCGAGTTTAACATCTATTTATTATGGAACTTACAATTTGTTGAGTGCTATATTAATTGGAGACATCAATAATGAATTAACACTTGAAAGCGTTGAAAAATTTTCTAAAAATGGTGGACACGGACTTAAATCCATATATAAATCAGAAACTTCTAATTTATCTGAAAGCGAATTTATTTATTGTTGTAACAATGGGTTTTATAAAGAAGTTTTGAAACATTTCAACTATGAAGTTGAAAATATTGTAACTATAAAAAATTATTCTAAAATTGAGAAAATACCACCAGAAGAAAAGCAAAAACTTATTTCTTTAAAAGCTTTACTTTCAAGAATTCCAGAATTAAAAAATATTTACGTTGAACTTTTCAAAGAACAACCTAATTATTTAAATTTTCACACCTCAAAAAATTATGATAAAAAAGATAATGATTACTTTAATGTATCTGTAAATGAATTTCAAAATAGTTATCATTTAAAATCTGAAAACATCAACGATATTTTAAACATACCAGAGGAATATGTATTTGAATATAAAAAAGAAAGACCTACATCAACATTAGATGAAAGATTCTATTGTGAAAACATTCCAAATGAATTTATTTCAAGAAGCCCAAAATATCACTCCCCTATTTCTATTGGCTGCACAATTAAACCTATTTTAAGTATTGATGATAATTTATTAATTTATTTTAAGACATTTTATATCCTAAGTATTTGGACTAGATATAGACCTAATCTTTGGCGAGAAGTTTATGAAGGAGAATATGATAACTACAGGTCTCTTTTTAGTATTTTAACTGAATCGGCAGAAAGAATAATTCCTAATTTATTTTTAAACAAATTTTATGATAGGAATTTTACTTTTGCTGGACATTCATATTACTCATAG
>APJPMD_00835 hypothetical protein
ATGAATATATATCGATTACTTTTTTCTACATCTCTTTCATTATTTTTTTTAAGTTGTAATGAAAAAGCAATTGGAGAAAAGCCTTTGGTTTTAGAAAATTTTAAATTTGAGACCAAAATCACTACTCTTTTTCCTGAAAAATATAAGAGTAAATATTCTGAAAAATATTATGAAATCCCTTCTAGTTTTCAAACTTCATTATTTAATAAAGATACTATATATGAATATGATTATATAATAGATTCTATAGACATAAATAGGTATAATAAAATTAAGAAACCAAAGTGGATAGAATATCATAAAAATAGTTATTCAACAGGTGACATTTTAGCCGTTTTTGAAAATTTTGAATTCAATACTGTTAACCTAGCGACTACTTTAGACAATAAAATAATGGTGATGAATGGTTTAGTTCATTCTTTAAGTAAAAAAGAAACACAAAACTTTATAGAATTATTGAATAAAACATATGGCAAAGCAACTATAACTGTTGTCCCTTTTTTTAAGCCTTACGATATTTATACTTGGACATTGGAAGATAGAATTATTAAGTATTGTTTTATCAGTGATAATGAAAGTAATACTATGAAAATTATTGTGGACAAAGAAAATAATACTATCGAAAATGGAAAAAAGAACACGCATTATAAAGCCTATATTTATCTTATAAAAAAGGAATATGCTAAAAAAATAATTGGAAAAATGAAAATTGGTGACTTGTCTTATTGCCAATAA
>APJPMD_00840 DNA mismatch repair protein
ATGTATAATATAAATTCAGCAGACTCAATTATTGACTTTGCTAAATTATTAAAAGACCAAACTTTAAGAGAAGCTTGTGGTGTAGAAATTGAAAAACACGGTTATAAAGGAAAAGGGAACTTTGGTCAAATATTAGAAAAATTCTATTTTGGTTACGAACCAAACTCTGATGCAGAACCTGATTTTAAAGAAGTAGGAATTGAACTAAAATCAAGTCCGCTAAAAACTTTAAAAAAAGGAGATTTTCGGGCAAAAGAAAGATTAGTATTAAATATTATAAACTATTTAGAAGTTCATAAGGAAGAATTCGAAACGAGTGCATTTTGGAAGAAGAATGCACATTTATTATTGGTGTTTTATCTTCACGATAAAGATTTAGATTTACTTGACTATGTCATAAAACTAGTTGATGAATGGCAATATCCAAGCGAAGATTTAAAGATTATAAAACACGATTGGGAATTAATCAATCAAAAAATAAAGGACGGAAAAGCTCATGAATTATCAGAAGGAGATACTTTTTATCTTGGAGCTTGTACAAAAGGCTCAACTGCTTTAAAATCATTTAGAAATCAACCTTTTAATGAAGAACAAGCAAAGCAAAGAGCATATTCTTTAAAACAAGGGTATGTAAATCATATTATTGCAAATATTGCTCAAGAAGAAACTGCGGTTTATGGAAAGATAATTGAGCGACCTGAAATTTTAGATGACAATAATTCTATTGAAGATATTGTTCTTTCAAAGTTTGTAATGTATTATGGTATGTTTGCCAGAGAAATTGAAAATTCTTTAAACCTAAAATTAAAAAAATCATATCAATATTATCAATCACTAACAAAAGCTATTCTTGGAGTAGAAATAGATAAAGAAATTGAGGAATTTGAAAAAGCTGATATTGAAATTAAAGCAATTAGAGTTGAAGAAAACAATTCAATTGAGCAGTCTGTTTCATTTCCAGCGTTTAAGTTTGAACAGATATATGAAGAAAATTGGAGAGAATCTGAACTCAAAGACTTGACAGAAAAGAAATTTCTATTTGTGTTTTTTAAGAAAAATAACGGAGAATATTTCCTTGATAAAGCACAGTTTTGGAATATGCCTTTTAAAGATAGAAATGAAGTTAGAAGAGTTTGGCTTAATACAAAAAAGCAAATTCAAAACGGAAATATTTTTAAAGATTATGCATATGACAAAAAAGGAGAAATTAGATATTCAAAAAAAGGAAATCCAATTAGGAAAAATAATTTACCCAAATTAAAAGATAGTAATGTTTGTCACGTAAGACCTCACGGAACTGATTCTACATTTACATATCCTTTGCCAGTTGAAGATAGAAAACTTAAAACAATGGAATATAGTAAACAATGTTTTTGGTTTAATGCAAATTATGTGAGAGACGAAATATATCTGAAATAA
>APJPMD_00845 Cytosine-specific methyltransferase
ATGAAAGTCGCAGAATTGTTTGCAGGTGTTGGAGGTTTTCGTCTTGGACTTGAAAAAAGTGATTATGAAATTGTTTGGAGTAATCAATGGGAACCATCAACAAAAATGCAACACGCATCAAAAGTTTATGAAGAACGTTTTGGAAAAGAAAATCACTCAAACGAAGATATCAATGAAGTTGTAACAAGAAATGTTGAGGAAATTCCAGATCACGATTTATTAGTTGGTGGGTTTCCTTGTCAAGATTATTCAGTTGCAACAACATTGCATAATTCAAAAGGATTAAAAGGTAAAAAAGGTGTTCTTTGGTGGTCAATTCATCAAATTTTAGAGAACAAAAAAAACAAGCCAAAATACTTATTTTTAGAAAATGTTGATAGACTTTTAAAATCGCCAGCAAAACAAAGAGGTCGAGATTTTGCAGTAATGTTACAAAGTTTAAATGATTTAGGTTATGCAGTAGAATGGCGTGTAATTAATGCAGCAGAATATGGAATGCCACAAAGAAGAAGAAGAGTTTTCTTTATTGGTTATCATAAATCAACAGAGATTTACAAAAGACTTCAAAAATCTAATAAAATAAATTGGTTAACAGAAGAAGGAACAATTGCAAATGCTTTTCCTGTAGAAAAAACAACTTCAATCCAAGAAGTCGAATTAAAAGGAGATTTAGTTGAAATAACTAATGACTTCAATAAAAATGGAAAATTATCGCCTTTTCAAAATACTGGTTTACTTATAAAAGGTAAAGTCTATACAACTAAAACAGTTCCAAATTATGATGGAGAAAAAACTGTTTTAGGAGATGTTTTGCAAAATGGAGAAGTAACTTCTGAATTTTTCATAGATGAAAAAGATAAAGACAAATGGGAATATTTAAAAGGAGCTAAAACAATAGAAAGAAAATCGCCAGATGGTTTCGTTTATAAATATTCAGAAGGCGGAATGATTTATCCTGACGCTTTAGACAACGCATCAAGAACAATAATTACAGGAGAAGGTGGAAAATCAGCTTCAAGATTTAAACACGTAATTGTTTCCGATCGAGGTTTACGAAGATTAACACCAATCGAATTGGAGAGATTAAATATGTTTCCAGATAATCACACAAAACTTGAGGGAATTACAGATACAAAACGTGCGTTTTTTATGGGAAATGCTTTAGTTGTTGGAGTAATTGAAAAAATTGGAAAAGAACTTTATAAACAAATAAATCAATTTGAGTATGTATAA
>APJPMD_00850 XRE family transcriptional regulator
ATGAAAACATTAGGCGACACTTTAAAATGTGCGAGAGAGGAAAAAGACTTGATTCTGCGAAAAGTTGCAGCCGAAGTTGATATTGATCAATCTTTGATTAGTAAGTTTGAGAAAAACGAAAGGAAACCGACAATGGAACAAATCATAAGACTTGCAAAATTTTATGACCTTTCGGAAAGTGAACTTATCATAAATTGGTTTTCAGAAAAAATTGCAGAAGAATTAAAGTATACAGAATCGACTTCCGAAATACTGAAAGTTGCAGAAGAAAAAATTAACTATTATAAAGCTCAAGAAAATGGAAAATAA
>APJPMD_00855 hypothetical protein
ATGTATGTGCAATTTTGGAAAAAAGAAAAATCTATTCTCACAATTGATAACTTAATAGAGTTCCAAAACGAATATATTCAAGAAAACTCAAAAGCAGAATTTGAATATAAATCTGGACCAAAAAGAAAAGACAATAATCATACTAAAATCAGAATTGCAGATGTTGAATTATATCCTTCATTAGAAGTGACAGGATATATCGAATTTGATAATGTCATTTTTTATATAGTTCTATTTACACCTATCGAATTATTAAACAAAAATTTAAGAAAATTACAACATTTGCTTTCTACAGCACTTCCTTTGAAAATTAAATTTGACAACACGAAAGTAATAGAACAGTCGTTAAAAGAGATTCCTTATATCAACGATAATGAAGAAAAATCTAGTAAGTTTTATCAAATTGCTGTTTGGTTCAAAGAAATGAAGGACAAGGAAAATGAAATACTTTATTTAAAAAAATCATTAGAAAAATTCCCCAACTATTCTTCTCTAAAAAGTATCATAAACGAATCATTACATATAGGAGATTATAAAGAAAGTAATAAATATTCTATAATATTTAGTGATATTGAATCAAAAAATCCTCGGACATTTCAAGATTTAATAGAAATATATCTAAACCATTCAGAGCCTCAATTAATTGAAACATTTTTAAAAGATTTAAGAAAAAAATATACTGAATTAGAAACATTAGGAAATATTAATTTCCATTTAGGCATTTTAAATTCATTATTAGGAAAAGACAACAAAGCAAATTCATATTTTAAGTTAGCCAAAAAAGATTTTAAAAAAGTCTTACCGAAAAACCATCACGTATTCAAAGCCTTAAATGAACAACTGAAATAA
>APJPMD_00860 hypothetical protein
GTGAATTGGAAAAAATATGAAATTGAAATTCTAACTTATTTTCAGGAAACTTATCCTGAAACTACAATTACGTTTGACAAAAAAATCATTGGAAAATTCTCGAAAGTAGAAAGGCAAATTGACATCTTTATTGAAGGTGAAATTGCTGGATACGAAATAAAAATTGTAGTTGACTGTAAGTACTTCTCGAAAAATATTGACGTAAAACAAATAGAATCGTTCTGCTCAATGGTTGAAGATGTGGATGCTCACCAAGGTGTATTAATCACAAAAAAGGGTTATTCAAAGGCTGCAATTAACAGAGCATATTACGGAAATCAAAAAAGTAGAATTAGACATCATTAA
>APJPMD_00865 Small GTP-binding protein
ATGAAGCCACATATTAAGAAAAAATTAAAATTAATAAAATCTAGTACTAAAAAAGTACAATTAACCTCTGGAAGGCTAAAAATTTTTCCAGAAGAACTTAAATATTGTAGTAAACTAAAGTATCTTGATCTTTTTGGCAACTCTATTGATAAAATACCAGATTGGTTATTCGGACTTAAAAAATTAGAACATTTTAGTCTAAGAAATAATACTATAAAGCAATTACCTTCAATTGTATTCACTCTAGAAAAATTAAAGTATCTTAATTTATCGGACAACCGAATAGATGAAATTGACAGTCAAGGATTCAATAATTTAATGAATATTGAAAAGGTAGATTTAAGTTACAATTCAATAGGAAAAATTTCTTCATGTAAAATTGATTATTCAAAGTGTGAAAATTTAAACCTTAAAGGAAATAAATTTGTTGAATTCCCTACTCCAGTCAAATATGTAAAAACATTAAATCAATTAAATTTATCAGAAAACAATATTTCTTCTTTACAAGATGAAACATTTTCAGAACTTGAAAACCTAGAAGAACTTGATTTGAGTTTTAATAACTTAACATACCTTCCTTCTAGTCTTGGTAACTTAACTAAGTTGAAAAAGTTAAACTTGTCAGGTAATAAAATTAGTTCTCTCCCTAAAGAGTTTGAAAATCTTATTTCACTTGAATCACTAGAATTAGAAGGAAACCCTATTGGTAGAGTTCCTGTAGAAATTAACTCTCAAGGTGCTTCTGGAATTATTAATTATTATTTATCTCTTGGTGAAAATGTTCAACTACATGAAGCAAAATTATTAATTGTAGGTCAAGGAAATGTTGGTAAAACATTTTTAATGAACAAACTTGTAAGTGATTCAACACCTGATACAAAAACCACAGAAGGAATTGATATTAATGCATGGTTTTTAGAAACCAAATCCTCTCCTAATTTTAGGATTAATATTTGGGACTTTGGTGGTCAAGAAATATATCATTCTACTCATCAATTTTTCTTAACTAAGCGATCACTCTATTTATTAGTTTGGGAAGCTCGAACAGATCAACATTTAATTAGTTTCGATTATTGGTTAAATGTAATACAACTACTAAGTAATAACTCACCAATAATTGTTGTACTCAATAAAATTGATGAAAGAATTACGAATATTGACGAAAAATCACTTAAATCAAAATTTAAAAATATAGTTGCATTCCATCAAGTAAGTGCTAAAAATGGTGAAAACATTGATAAACTGACTAAAGAAATAGGTTTAGAAATTGATTCATTACCATTGATAGGAGATAAACTTCCAAAAGTTTGGGTAGAGATTAGAACAGAATTAGAGTCCCTCGATTCAAACTATATAAAAGTAGAAGATTATTTAGCAATTTGTAATAAAAAAGGTCTTTCCAATAAAAGAGCTTTATTTTTAAGTCAATATTTTCATGATTTAGGAGTTTTTCTTCATTTTCAAGAAGATGGTTTATTAAAAAATATAGTTTTTTTAAAACCTGAATGGGCTACGAATGCAGTATATAAAATTTTAGATTCGAAAGATGTTATTGCTAGGGAAGGTGAATTTGATTCTGAATTATTAGATTTAATATTACATGAATTTGAAGGAGACAAAAGACCTTACATAGTTAGGTTAATGAAAAAATTTGAATTATGTTTTGAAGTTGAATCTGACATATATTTAATTCCCGAATTACTGCCTCCTGAAAAGAAAGAGTTTGATTGGAACTATAACGATAATCTTCGTTTTGAATATCATTATGATTTTATGCCTGCAGGTATAATGGCTAGGTTTATTGTAAGAACAAGAAACATGGTTCATGATAAAACATTTTGGAAAAATGGTGTAATTATTCAAAGAGAAAAGACAAGAGCTCTCGTTATAAGTGATCAATACTCTCGTAAATTGAATATTTGGATTCATGGAAATAATGCATCATTTTTACTTGAAATAATTAGAAAAGAAATTGAGACTATTCATACTTCATTAAACTATCCGATTGTTCCTGAAAAAATACCTTGTAATTGTCCAGATTGTATCAATGATTCTTCTCCTCACTTATTTAATTATATGTTTGTAAAAAGAATTGGTCAAGAAAATACATTCAAAACTATTCCATGTGAGAAAAGTGCTAGAGGGGTCAATGTGCATAAACTACTACAACTTTACTATATCAGTAATACAGAGATTGATAACAACCCTATGTATTCACTTGACAAAATTCAAAACGATCTAATAGAAGTAAGTTCAAGAGTTCTTGAACGAAAGTTTCAAAAAAGAATTGAAGATTTAATTAATGATGATCTTGTAGATTTACTAAGAACTAAAGGTCATAATGTTTCTGACCAATCACGCTCTGGTAAATCTGGAAATGGAATTGGAGCTGGTGAGGTTGACATAATGATTAGACGAGCAAATGGAATCCCTGTTACAATTATAGAATCTTTTCGTCTTCAAAGTTGTGGGGCAAAAAATGTAGTAGTAGCTCAACATATAAACAAACTACTTACTAAATATGATACACATGAGATTAAACGAAAGTTTATTGTTGTTTTTGGTGAAGCTGAACGATTTGATAACTTATGGGTAAACTATTCTGAATATATAAAAAATTTAAATGATAATTCTGATTTTGGAGACAGTTATCAGATTTCAGGATTTAGTATTAGAAATGATTTACATGAGTTCTCAAATCTTAAAATAGGAGTTTCTCGACATGAAAATAATGGAGATACAATCGAGGTTGTACATCTTGTACTTAATATGAAATAA
>APJPMD_00870 hypothetical protein
ATGAAAACAAAATTTAAAATAGGGACTTTATCACCAATACCATTAGGAATATCGTATATGTTATTAATTCCCACTTTAGGAGTTGTAATATCTAAATTTGAATCATTCAAAACTTTAAACGGAAATTATAAATATCTAACAGTGTTATTAATTGTTCTGATAATTTCAAAAGGACTTCACTATATATACTCTGGTAAAGTTAAAATAATTTCAACTTCAGATGAAGATTTTGAGATAAAGATTGAAAAGCAATCTTTATTCTCTAAACTTAAAAATCAAAATATAAAACTTGACGAAATAGAACACTTTAAAGTTTCGAACGGTAGAGCATGTGACAGAATTATAATTGAACTAAAAAACAAGGAAAACGTTAGATTTTGTACAGATAATCTAAAAAACTTCTTTAGTTTAAAAAACGAAAAAGCTGATTTAATAAATTTATTTATAAAAAAAGGTATAAAACAAAGGAAAGCGTCTTGGAAAGATGGCTTCTAA
>APJPMD_00875 hypothetical protein
ATGAGAAAATTTAGAGTATTAATTATAACAAATTCGAAGAGTGATTTAAGTAAACTAAAATTTCCTGAATTTGACATTTTAAATACTAAATCAGATGAATTTAAAGAATTCTTAAAATTAACTAAAGTTCCTGAATTTAGTTTTAATCTTGAAATTTATGAAGAACAACAATTTGACAATCACGAAAGATTTGCAATAATTAAAAAAGATAAAACTAACTATTTTGGAGAGATGAAAATTGATAGAATTTACAATTTTCTTCTTTTAATGTTTCCAAGTAGTTTAGCTGTTGAACATTTTGTCCATTTTAAATTAGATGATGGAAAACTTTTATATGTTAGTGACTTCAAATTTGAAGTTGAAAATAAAATGAGCAACGAATTTTTGGAATTTAATGAATCCAAAATTGAATTAATAAATAATTTTATTGAAAATTTTTACGAAAACCATTTAAAAATAGGTTTTGTAAAATCTTCTATTCAGAATTATATAAATGCATTTGACAATCCACATTACTATCATTTTTCATTCATTGCTTTGTGTATAAGTTTAGAAAGTATAACAAATGGGAATACAGAATTATTATATAGAATTAGAAGAAATGTAGCAATTTTATGTGGAAAAGATATTGAATCAAGCCAAACTATTTTTGATAATATAAACACTATTTATAAGCTTCGTAGCAAAATTGTTCACGGATCTGAATTTTCAGACGAAAAAGTTTATGATTTTATGAATTACCTTCAATGTATAGTTTCCAAAACAATAATTGAATCATTAATTCATAACATAAGTAGTTTAGAATTATTAAATAAAAATATAACACAATTAGGTTTTGGTAATAGAAATTTAATTTCAGAAAATTGGTCTGAAATTAAACTTAATGATAAAATTGAAAGAACTATTTACGAAAAAATATAA
>APJPMD_00880 DUF4435 domain-containing protein
ATGAGTTTCTTACAATCATTAAAGGATGCAGGCACTTCGCCTATAACGACACATATTCGTTTTCTACAAGAATATAAACTCACTGACAAAGCCCTTCATTTATTTATTGAAGGAAATGACGACCCTTCATTTTATACCAACTTTATTAAAAACATAGCAGGTAAGAAATATCAATTATATTTTTACAACAGTAAAAATAAAGATGGTGTCTATGAAAATTACAATAAAATTGATTGGACAACTTATCATAAAAATAAAGTTCTTTTTTTTGTGGACAAAGATTTCTCAGATGTATTAGGTTTAACATATACATCTGATGAAAACATTTTTGTTACAAAATATTATTCAATTGAAAACTATTTAGTTAATACCAAAATCCTAAAAAGAATTCTAGTTGATTTATTGCACATTACAGATACAGATACAATAAAGGGAATAGTAAAAACTTTTAAGGAACAGCATAAAGTATTTTGTAAACAAATGTTGATTCTAACATCTTGGATTATTTACCATCGCAGTAAAAAGAATAATATTCCTTTATCAAAAGTCAATTTATCTCATATTTTTTCATTTGATGAAGATTTAAAAATTACAAGAATAGACAAACCACAAGGAATGAAATTATATTCATACTTGAACAGTAAAACTGGCAATACGGATAATTCAGAATCGTGGAAAGAAATTAAATCAATTTTTAAAAAGATTAAAGTTATTCGAAAAGATAAAATTCATTTAAGAGGAAAGTTCGAAGTATGGTTTTTAATTGCATTTGTTAATGAATTAATGGAGAATGTAAATGCAACTAAGTCAAAAGGACAACAAAAATTGAAAATGAATATAAATTTAAGCAAATCAAATGCTGTAGAAATTTTAGGCTCGAGGTTAGATGTACCAAAAGAATTAAAAAAGTTTGTTAAGTTCAATATTGCAAAATAA
>APJPMD_00885 Putative ATP-binding protein involved in virulence
ATGACAGAAATAAAAACAATAAATATAGAGAGACTCTTCGGAGAAAAAGATTACAAGATTAAACTTAAAGATAATCGATTAATATTGGTGGCTGAAAATGGCGCAGGAAAGACAACTATAGTAAACATTATATATTATTTCATAAGCAGACAATGGACCAAACTACTAAAGTATGATTTCCTTGCGGTAGAAGTAGAATTTGCAGATAGTACAATTAGATTGGAAAAAAACGAGATAGACATTCTAAATTCGGACAAACTAAATCGCGTACTTAGAAAATACAGTCCTCCAATTAGAGAAAGATTTCAATTATTATTAAAAAATTATGATTTTTCAGATTTCGGAAATAGTATAGATAAGCTTGAGTATATCGCAGATAAATACAGACTTCCACAAAGTCTTGTTATGGAAATTAGTAGATACGCAGAAAGAGAACAAATTAACTTATTTGAGAACACTTTAAAAGAAAAGGAACAGTTTCTTACATCTTTAATTAATACTCAAATACTGTACCTACCTACATACAGAAGAATAGAGCAAGATTTGAACAACATATTGCCAGATTTAAAGGACGAACTAAACAGTTATAGAAGAAAAAAATATCGCTCTTTAATAAATAACGAGGACTCTGGATTTGTTGAATTAGTTGAGTTTGGAATGGAGGATGTAGTTGACAAAGTAAATAAAAAGCTAAGTGATTTAAGAGAGGATTTTAATTCGAATCTTAAAACAAACCTTACGGGAGGCTATTTAAAAGATGTAATTAATAAAAACTATTCCAAAATAACCTATAACCAAATTGAATCATTAACACCAGAATCTCTAGAAAGAATTTTCGACAGAATTGATGAGGATGTTTTGTCTCAATCCGAAAAGAAAAAACTAAATATTTTTGTAAGTGATATTAGAAAAGGTGGTACAATAGAAAAAGAGGAAAATAAAATACTTGCATATTTTATATATAAGCTAACAACAATTTATTCCGAACTAGAAAAAGACGAAAGAGATATTACTGAATTTATTAAAATTTGTAACGATTATTCATCCAATAAAGTTTTCATATACAATTATGTAGACTTCAAAATAATAATACGTCCAGTTAGAAACGGAAAAGTGAACTTCAATAAACCAATAGAATTTAGTGACTTATCGTCTGGAGAAAAACAAATCGTTTCACTATTTAGTCACATATATTTATCAAAATCAAAAAGCTACATAGTAATAATCGATGAACCTGAACTATCACTATCAGTTTCTTGGCAAAAACGTTTTTTATCGGACATAGCTAATAACGAGAAATGTTTAGGTCTAATAGCAGTAACACATTCACCTTTTATTTTTGAAAATAACTTAGAGAAGTATGCTCACGGGTTAAATGAATTTGAAACTAAATCTTAA
>APJPMD_00890 hypothetical protein
TTGAAAAAAACAGATATAAATATTATTCGGAGAATAAAAGCTATCGAAAATTCGACATTTACCGAAGACGATATAAAGTTATTATTAATTGAAATTAGAGAAAGACTTAAAAAAAATAGGTTTCTTACTGAAATTTGTCATTTCGTTGCTCATTCTGAAAGAGACAAAGGTATTTGCCATAAAAAAATTGATGTGCGATATGCTAAATTAAAATTCATTGAAGAAAATACTAAAGCAAAACTAACTCAAGATTTCATAAAAGAAAATAAAGACAAGCCTGAAAGGTTTTTTACCGACATAATATTAGATTTTATAAAAACTGAAAAGATTGAAAAATCACTTTTTGAATTAATAATTCTTAGAGGAATAGATGATTTGGAGAATGAAATGTATAGTAAATATTATAAAACCAATAAAAAACGAGTTAAGTCATTAATTATAAATTCGTATGAATTAGTTAAAGAAAACTATCTAATTAAAGAAAGTATTGACAGAAAGGAATTTCTATATATTGATGATTTGTTAAAATTCATTCGTGGAACTGTAACTGGAAAACCTGCATTTTATTCACACGACATTAAAAATGATTTTATAAGAGCCATAAAAAAATTATCAGTTGAATTAAAACACACTTTAAATATCAAAGAGTTCAACAAAAATATTGATGATGTAATTCTTACGATTATAACATTACTTCAAGATGCTCAATTTAAATTATTTGATGGAGAAATTGGACACTCTTTTATGGCTTTACACCCAAATGACAATGGAAGTGAAATCTATCTAATAGGAAAAACAGGAAAATTTTCTATGCCATTAATTGGAACAAATTTAAAAGCCAAGAAGTATATTAGTAAAGAGAATTTCGAAACAGAAATTAACAATATTTCAGAAATACCTTGGACAAATATTTACAGAAAAGAAAATGGAAAAATAGAACTGATAAAAAACAAAGCATAA
>APJPMD_00895 hypothetical protein
TTGAAAAAAACAGATATAAATATTATTCGGAGAATAAAAGCTATCGAAAATTCGACATTTACCGAAGACGATATAAAGTTATTATTAATTGAGATTAGAGAAAGACTTAAAAAAAATAGGTTTCTTACTGAAATTTGTCATTTCGTTGCTCATTCTGAAAGAGACAAAGGTATTTGCCATAAAAAAATTGATGTGCGATATGCTAAATTAAAATTCATTGAAGAAAATACTAAAGCAAAACTAACTCAAGATTTCATAAAAGAAAATAAAGACAAGCCTGAAAGGTTTACCGACATAATATTAGATTTTATAAAAACTGAAAAGATTGAAAAATCACTTTTTGAATTAATAATTCTTAGAGGAATAGATGATTTGGAGAATGAAATGTATAGTAAATATTATAAAACCAATAAAAAACGAGTTAAGTCATTAATTATAAATTCGTATGAATTAGTTAAAGAAAACTATCTAATTAAAGAAAGTATTGACAGAAAGGAATTTCTATATATTGATGATTTGTTAAAATTCATTTGTGGAACTGTAACTGGAAAACCTGCATTTTATTCACACGACATTAAAAATGATTTTATAAGAGCCATAAAAAAATTATCAGTTGAATTAAAACACACTTTAAATATCAAAGAGTTCAACAAAAATATTGATGATGTAATTCTTACGATTATAACATTACTTCAAGATGCTCAATTTAAATTATTTGATGGAGAAATTGGACACTCTTTTATGGCTTTACACCCAAATGACAATGGAAGTGAAATCTATCTAATAGGAAAAACAGGAAAATTTTCTATGCCATTAATTGGAACAAATTTAAAAGCCAAGAAGTATATTAGTAAAGAGAATTTCGAAACAGAAATTAACAATATTTCAGAAATACCTTGGACAAATATTTACAGAAAAGAAAATGGAAAAATAGAACTGATAAAAAACAAAGCATAA
>APJPMD_00900 hypothetical protein
ATGAGTGAAAAAAAATCAAAATATTCTTCTATAAGTAAAATAGGTCCAATGTTTAAAATTGAAGGAGGGATTATTTTTTTACATCCATTTAAATCTAAACCATTAAAAGGATTTAACTCAGAAAATTCATTTAAGAACTCTGAATTATTTTTAAATTCAATTTCTGAAAGAGCGAATAAATGGTTTGAAAAATTCCCTGAATGTTGCGACAATCATAAACAATTATCAGAAATGGAAGGTTTTGATAAGAAAAAATTTGATTTCATTCCTAACCAAATTTTAAACAATGTTAAATATTTTGGATACGCATTAGAAACTTTTATTGATAAAGAAGAAGGAATAAATGAAATTAAGGATTATCTAGACTATTTAAAACAAAGTTTTGGAAACCCAAATATTGGTGGACATCTTTTTGAAAATAACGTTAAACACTTCATTGAAAACGGTTCACTAACTGACAAGAGTTTTACTGATGACCAACGAATAGAATTATTACAACATTTTGAACCTGTAAAACCACCTATTGATTTAGAAGAAAGAGATATTGAATCTTTATATACAATTTTCCAAAACTGGATTGATGCTATTCCTAATATTGGTCAATTTAAAGAATTGAAAAGCAGGTTTAAAGGAAAAGTACCTATGAATATATTTGCTGTTGAACCAAAAACAAACAAATATTTGGGCACAACTTTATTCAAAACTAGAAGTAAAACTGAACTATTAAAGTTTCTAATAAATCTTACAAATGATATTTTAACAATATCAAGAAATGAGGTTAAGAAAGAGAATTATAATAAAAACGAAATCATCATTATTGCAGAAGAAAGGTTAAGAATTAAACAAAATATTCTATTAAATAAAAGCACTAATGAATTAGAATCGAATTATCTTGATTTAATTGAAAATTGGCTATCTATGGTGATAGAATTTTATCAAGTTATAAATCAAGTGATTCAAGAATCAAATAATGAATCTATATCTAGTAACATAAATAATGCTATAATAAAAATAGATGAAATTAAAATTGAATTATCTTCATTTTGTAATTCTGAAAATGTTTTAAATTGGCTTTCCAATCCATATCCAAAAAATTCAATGGATAGATTAATAAATGATTTTGAAAACCTAAATCCAAATGATGAGATTATGGTTTTAGATGCTATGTCAAAATTGATAAAATCAAAAGAAAATCCAGATATAAATCTAGAAAAAATAGAAGAAAAAATTAATGACCCTGATATCTCAATTAAACATAAAATAAAAATCTCAATACCCATATTTTTATTTACAAAGTATGAGAGTGAATTAGAATTAAGTGCTAAACAAAAAATGCCGAAATCATTTAAAGAATTAAAAGAACTGTTTTCCAAATAA
>APJPMD_00905 hypothetical protein
ATGAAATACAAAAATATTCCTTCAGCAATTCACAATTTTGGACATAGTTTTTTAAGCTATGAAAATTATGTTGATTCTGATTTCGTAATTGATGAATTGAATAAAATAAGTGGAAAGAATTATGATATAAAAATTGATTGGAAAACTAAAGAATTCCAACCAAGGACAATGATTTCTGACCGAATTACTAAGTCAATTGGTTATTGGTATGATAACATAAATGAGCATTTCAAATCACAAAACGTGAAATTTGACTCTCTAAAATCATTTGAACTAATTTGGGAAAATGGAAAAAGACCAAAAGTTATTGCGACTGACGATAGAGGAAAATTTTACGAAAAGAAAATAACAAATACATTATAA
>APJPMD_00910 Barstar domain-containing protein
ATGGCTTATGGAAAAGATACTTTCGTAAGTATTGTAACAGACGAAAACGGAAAAACGAGGCATAAGAGAAAAATATTTATAAACGGAGAATTTTGTGAATCTAAACAAGATTTTTGGAATAAATACGTTGCGGAAATCGACTCTGAATCGGCAAAACATTTTGGAAAAAATCTTGATGCTTTTAATGACGCTATAACAGCAGAAGGACCAGGTTTTCCAGGAGATTGTATTATAGAAATAATCGGAACTGAAAAACTGAAAAAAGTATTCGGAAAAGATGATTATGATTTTATTATAGATTTATTGAGAAACGCAGAATTCGTAGATTTAATAGTGGAAAAATCAGAGGTATGA
>APJPMD_00915 DUF4375 domain-containing protein
ATGAAAAAAGATTCTTATTCTGGACTTTCTTGGATGACAGAGGAAATAAAAAACGAATCAATTATACGAGATAAAATTGTTGAAAATGAAGATATTGAAAGTCTTTTTTCTTTAAAAGACAATTCTGACTTTTCAATTGCATTATTTAAAATCCTTCAAAAAAGGAACGAAAAAGAACCTAATTCTTTAAATGAAATTGAACTGAATTTATTTTTATGTATGAATTTGGAAAATGCAGGTCAAGCAGATAGTATTTTGTCTTTTTTACAAGAATGGTTTCCTGAACAGAATGAAAAAGTTATTAAATCGCTGAATGAAATTGGAGCGTCTAAATCATCTGAAATAATAAAAAAAGCGATTGAATTACTTCCTGAAAATGGTACTTGGTTTTTTGAAAGTTCAAACGAAGAATCTGAAAGAATAATGAGTGAATTAGATTCTGAATTTTCTAATTATCCAGATGGTCCAATGAGAAATTTATATCGAAAATATGCCGAAAAAAACAGGAATGAATTATAA
>APJPMD_00920 hypothetical protein
ATGATTAAAATATATTTTGATTGGAATGTTTTATCACAAATTAAAAACGGTAAGCACTCCGAATTAAAGCAATTAATTCAAGACAATGAAAAATTATTAATTCCATTTTCAACATCACATATAAATGACTTATCTTCAAACTTCAAGAATACATCTGAAGAAAAGGAATATATTAATTCTGATTTAGAATTTATTTCAAAAACAACAAAAGAATATTGTCTTTTTAATAATGGTAAAGGAATTGTCTTAGATTTTTATCCACCAAAAGAATTATTTGAACAAAATATTTCTGACAAAGACACATTTAGTGATTTGAGTATTGATGGGTTAATGAAAAATTTTGAAGATGATGAATTAACTAATCGTTTAGTAAAGCCAATATTTGACTTACTAAAATCCTTTCCTATTGGAGAATCTTTTAAACAAGCTTTCCAAAACCCTGAAAGCTCTGAAATTATGGATAAAATGTTTCCTGGTTTAAAGGAAAACCCAACAATGGATGGTTTTTTTAAAAGTTTCAGTAAAATGAACTTCAATCTTAACGAATTAGACAGTTACAAAGGTTTAAGACAAACTGTTCAAAGTAGTACAAATATCAATAGAAATAAAATTTTCGACACAGAAAACCCTTATGACTTAATTGAAAAAAGTTATAAAAAATTAGGTATTTCACTAGATCAATTAAAACAAGAATCTAAACACAGTCCACAATGGTTTGATGATATTACGAATGAGTATCTTAAACTAGATATACATGGTTATCAAGAAGATAAGGTAAATATTAAAAAAGGGAGAAAGGAAACTTTTAAAAACACAACAGATGATGCCTTTCACGCTTCATTTGCTTCTACTTGTAGTTTCTATGTAATTAATGATAATAAATCTTACAAAAAAACAAAGAAAGTATACGAAAAGCTAAACATCAATACAAGAGTATTTAAACCAGATGAATTTACAGATTTTTATAAAAAATTCTTGAATTACAATAATCCAATTCTTGATTTAAAAATTATGGAAGACATTCTTAATTCCGAAAATTTTCATAAATCAAAAACAGATGATGGAATATATAAAACATATTATTTTCCTTATTTTTTATTTGATTTCTTTAATAAAATAATTTGCTTTTTCCCTAAAGATGAATCAAAAGAAGCTTCAATTATTTTAAGTCAAGATAAACCTACTAATTGGTTTATAATCCCAAAAGAAGTTGATATTCTTCTGAAAAAATTATTAATTTACTTTGGAACGGACTTAAAGAAGGAAGGTAAATTAAAACCTAACGAATTTAATAATGAAAAATGGAATGGAAGAAAATGGGAATTTGAAAACTTTATATTAAGTATTAAAGCTATAAACGGTTTTGTTCAATTATATTGGGATACTAACAAAGAAAAAGCCAACAGGTAA
>APJPMD_00925 Recombinase
ATGATTGGGCTACAATTTAGCCCAAATAAGGTTATTCATGCATTAATAAAAGAACTTCCTGAGCCTAAATGGAGTGCGGAGTTTAATATGGTTTATTTAAAGTATTCTAAGAAAAACATTAATGCTATTTTTCAAAAATTTAAAGGTGTTATCTGGATACATGGCAACGCTTTTTTCAAAGAAAAACCTATAAAAGACAATAGCTTACCCAATATAAATGGGTTTAGAAATAGGGTTAAAAAAGAAACTCTTAAGTATGCTCCTGAGAGTTACTTCTTAAAATTAGAGCTTAAAAGATACTCTTTAAACACTTGTAAAATCTATATTTCATTGTTTGAGAAATTTATAAATCATTTTTATCAACAACCAATAAATGATCTATCTGAAAAAGATATACAGCAGTATCTTCAAGTATTAGCGCATCAGAATAAATCGAATAGTTATGTAAATCAATCTATAAACGCTATTAAATTTTACTATGAAACAGTGTTGGGTATGCCTAATCGATTTTACAGTGTAGATAGACCTAGAAAAGAACATAAGCTTCCTAAAATAATATCGAAAGAAGAAATTTTAGCTATTATAGATCACACAAATAATATAAAACATCGGTGTATTGTTAGCCTTTTATATTCCGCAGGATTGCGTAGAAGTGAAATTCTTAATTTAAAGATAACGGATATAGACAGCAAAAGAATGCTAATACATGTTAACAATGCTAAGGGAAATAAAGATAGGTATTCCTTACTTTCTACAACCGTTCTTAGAGAATTAAGGGTATATTATAAGGAGTGGCAACCTAAAACGTATTTGTTTGAAGGTAAGAAAGGGCAAAAATATTCACCTGAAAGTGTCGCTGTAATTGTTAAAAGAGCTACAAAAAAAGCTGGTATTCTAAAGAGAGTAACACCGCATATGTTAAGACATTCTTTTGCGACTCACCTTTTAGAAGGTGGTACTAATTTACGCTATATCCAAAATTTATTAGGGCATCGCTCTAGTAAAACAACAGAAATTTACACTCATGTTGCCTCTCATAATTTTAAATCAATTAAAAATCCCCTAGATTTATAA
>APJPMD_00930 hypothetical protein
ATGGAAAAGAGATGCCTTCACTGTAAAAATAAACTAGAAGGAAGAAGCGATAAAAAATACTGTTCTTCTTATTGTCGATCTTCTTATCATTATGAAAATAATAAAGAACAAGAAGATAGTTTGTTTTTTGTAATAGATAAAAAACTCAAAAATAACAGAAAAATATTAAAAGAATTTAACAAAGCAGGATACGCTAGTGTCAGAAAAGAAAAATTGTTAGCAAAAGATTTCGACCCAAATTATTTTACAAATTATTGGAAAAATAGCAAAGGGCAGGTTTATTTATTTTGTTACGAATATGGTTTTTTAGCTCAAAAAGAAAAGTACATACTAGTACATTGGCAAAGCTATATGAAAACCAAGTAA
>APJPMD_00935 Phytase-like domain-containing protein
ATGAAAATAAAATTTATTTATATCGCAGTATTTTTAGTTTTATCAGGCTGTAAAACGAAAAAAATAAACTTAAAACAACCAACATTAAAATTTTTAAATGAATTTATAGTCAAAGATTCTTTAAATTTTAATAATACTATTATTGGAGGAATTTCAGGGATTGATTTTAGTAATAATCAATATTATATGGTAGTTGATGATGCTAAAAACCCACGGATTTTAATTGGCGATGTTGTTATTAAAAAAGACAGTATTAAAAATGTGATTTTTCAAAAAGTAATTTCATTACAACCCGAAAGTGAGTTTTATCAAAATAATGTGTTAGACTTAGAATCGGTTTTTTTTAGCGATAATAAACTAAATTTAGTCAGTGAAGGAAGCATTCGTAAGGGTAAAAACCCAACGATTTTTACAATTGATACTGCTGGTAATTTTAAAGAAGAAATAAAAATTCCTGATTATTTCAAAGCAAATTCCCAAGCAAAACCAAAACACAATGCCACTTTTGAAAGTTCATCAAAAAGTATTGATAAAAAAGGTTTTTGGGGCGCAATGGAAGCTCCACTACAAGCCGATGGCGATGAACCAACATTCTATAAAACACAATCGCCAATACGTATTACGTATTTCGATACTCAAACCAAAACAGCGACCAAACAATTTTCTTATCAGCTAGAAAAAATTGACAAACCAGCAAAAGGAAGCGTTAATTTAAACGGTGTTACTGCTATTTTAGAATACAAAAAAAATCAATTCTTTGTGGTAGAAAGAATTTATCAAAGTGGCTACGGGGCTTATGGAAATACCATCCGAGTTTTTAAAGCAACAGTAAATGAAAACACTACAAATACTTTAGGGATTTCATCTTTAAAAAAAGAAAAATATATCCCTCTAAAAAAAGAATTATTATTCGATTTTAAATCAATTCAGCCTAAATTAACTGATTCAATTATCGATAATATTGAAGGAATTACTTTCGGACCTAAATTATCGAACGGAAACAACTCGCTGGTTTTTGTTTCTGATGATAATTTTCAAGTATATGGAAAGCAATTAACACAGTTTTTATTGTTTGAAATTGAAACAAAAAAAGTAGATTAA
>APJPMD_00940 hypothetical protein
ATGATAGCCAAACTTAAAAAAAAATCAATTCAGAAATTTTATAATAAAACGATTGTAAAAAAACAAGCCGAAAATCAACAAAAACAAGTTGAAAAACAGCAGTGTAAAATTAAAAAAATTGCGATTTTATTAGATAATGAATCTTTAGAAAAGATCGTAATTGCTAATTTAACAAATCATTTTCCTTTTAAAAAAAACGATATTACCGTGTTAATTTATCGGTCTTTTGATAAAAAACAAGAAGCTTTACCAACATTTTTTACCGATAAAGAAATCGGATTTAAAGCAGGTTTAAAATCAGACAATTTAAAAAATTTCGTTAAAAACGAGTATGATTTGCTTATTAATTATGTAAAAACACCAAATTTATATGTGAATACAATAACTTTGTTATCGCAAGCAAGCTTAAAAGTTAGTTTTGCAGGTGTTGATGATAGATTGTATGATATTGTTATATCTGACGAAGGATTAAATGAAACAGTTTTAAATCAAGAAATAAAAAAATATTTAATAATACTAAAAAAAATATAA
>APJPMD_00945 4-hydroxy-tetrahydrodipicolinate synthase
ATGCAAAAATTTGTTGGTACAGGAGTGGCTTTGGTAACGCCTTTTAGCGAAGACTTAAGTGTCGATTTTCAGGCGCTTAAAAAATTAGTAAATTACAATATCGATAACGGTACAAATTATTTAGTTATTAACGGAACAACTGCAGAAAGTGCTACTATAACAACACAAGAAAAAGCTGAAATTATAAAAGTAATTGCTACCGAAAATAACGGACGCTTACCTTTAGTTTTAGGACTTGGAGGGAACAATACACAGGTGGTTATTGATGAATTAAAATCTGCCGATTTATCAAATATTGATGGAATATTGTCGGTAGCACCGTATTATTCAAAACCAACACAGGAAGGTTTTTATCAGCATTTTAAAGCCATTGCTTCAGCTACTAAAAAACCAATTATTTTATACAATGTTCCTGGTAGAACGGCTAAAAATATGGAGCCTGCTACGATTTTACGATTAGCAAACGATTTTGAAAATATTGTAGGAGTCAAAGAAGCTGGAAATAATCAGCAGCAATATTTAGCCTTATTAAAAGATAAACCAAAAGACTTTTTAATTATTTCTGGTGATGATGATTTAGCTTTAGGTGTTGTTTTAGCAGGTGGAGCGGGAGTAATATCAGTAATAGGGCAAGGGTTTCCTAAAAAGTTTTCAAAAATGATTCAGCTAGGATTGGCAGGTAAAAATAAAAAAGCCTATAAAATCCATTATCAATTAATGGATGTTGTAGATTATATTTTTGAAGAAAATAATCCCGCAGGAATTAAGGCGGTATTATTAAAAAAAGGCATCTGCTTAGATGAGGTTCGTTTGCCGTTAGTAAAAGCATCCGAAGAGTTACAAACAAAAATTTCAGATTTTACAGACTGTTTATAA
>APJPMD_00950 Ferritin
ATGTTATCAAAAGTAATAGAAAGTGCGTTAAATAAACAAATAAAAATTGAAGCAGAATCTTCACAGGTATATTTATCGATGGCGTGTTGGGCCGAAAATCAAGGTTTTGAGGGGGTGGCGCAATTTATGTACGCACACTCTGACGAAGAGCGCATGCACATGTTAAAATTAGTAAAGTTTGTAAACGAAAGAGGAGGACATGCAAAAGTATCGGAATTAGTAGCACCACCAAGTGAATTTGGCTCGTTTAAAGAAATGTTTCAAACCTTGTTTGACCATGAAGTAATGGTTTCGGCATCAATTAATGATTTGGTACATATTACTTTACAAGAAAGAGATTATGCAACTCATAACTTTTTACAATGGTATGTCTCTGAACAAATAGAAGAAGAAGCATTGGCAAGAAATATTTTAGATAAAATTAATTTAATTGGCGATGATAAAGGAGGTTTATATTTATTTGATAATGATGTAAAGCAAATAGTAGCGCAAGGTGCAGCAGCTGCTAATCCAGTATAA
>APJPMD_00955 YfiO domain-containing protein
ATGCAAAAAATTAAAAATTTAGCGTGTTTAGTTGTAATACTATTGGTTTTGTCTTCATGCGGAGAGTATAACAAAGTGTTAAACAAAGGAAGTATTCAGGAACAATACAAAATGGCTGTAAAAATGTACGAAGTGCAAAAATACAGCAAAGCATTGCGTTTATTTGAAAAAGTAACCCCTTCGTATAGAGGTAAACCTCAAATGGAACGTATTCAGTATATGGTTTCTCAGTCTAATTTTAATGAAAAAAATTATAGTTTAGCGGGCTATTATTTTAATCGATTTACTAAAAATTATCCTAAAAGTTCAAAAAAAGAAGAAGCAGCTTTTTTATCAGCATTAAGTTACTATAAAGCAGCACCCAGTTTTAGTTTAGATCCTACAGATACAAACAAAGCATTAGCTTCTTTTCAGGCATTTATTGATGCTTATCCTAATTCTAATAAATTAGATGAAGCAAATAAATATTATACAGATTTACGTAGTAGGTTAGAGAAAAAAGCATTTGAAATAGCAAAAACATATTATAATACAGCAGGGTATGATTCTAGAAATTATCGTGCAGCAATTACTGCTTTTGATAATTTATTATCAGATTATTTAGGTACAAAATATAAAGAAGAAGCATTATATTTTAGACTAAAAGCAGCACACGATTTTGCCATGAAAAGTACACAGCGTAGAAAAGCAGTTAGAATAAAAGCCGCTATAAACGCATACGATAAATTAAATAGAAATTTCCCTGAATCTAAATTTATAAAAGATTCAAATGCAATGTTAGCCGCATTAAATAAAGAACAAGAACAATTAGTTAAAAGTTAA
>APJPMD_00960 RNA polymerase Rpb6
ATGGATTATAAAGAAACGAAAGCACCCTTAAGTACTATTACTTATAATAAAGAAGCTATCGAAGCTCCAACAGAGAATATCTATGAAGCTATTTCAGTTATAGCAAAAAGAGCTAATCAAATTAATGCTGATTTAAAGAAAGAATTAGTTGATAAATTAGATGAATTTGCTACTTATAATGACAGTTTAGAAGAAGTATTTGAAAATAAAGAACAAATTGAAGTTTCTAAATTTTACGAACGTTTGCCTAAACCTCACGCTATTGCAGTAGATGAGTGGTTAAATGGTGATGTATATTTTAGAACTCCAGACGCTGAATAA
>APJPMD_00965 Coenzyme A biosynthesis bifunctional protein CoaBC
ATGTCTGTATTAAATGGTAAAAAAGTATTAGTAGGTATTACCGCAGGTATTGCCGCATACAAAACAGCCAATTTAGTTCGATTATTTATAAAATCAGGCGCAGAAGTTATCGTAGTGATGACTCCTGCGTCTAAAGATTTTATAACTCCACTTACACTTTCTACACTTTCTAAAAACCCTGTTTATTCAACTTTTTACGATAAAGAAGATGAAAATGAGGTATGGAATAATCACGTTGATTTAGGACTTTGGGCAGATATTATGATCATTGCTCCAGCAACCGCAAATACCTTGTCGAAAATGACAAACGGTACTTGCGATAACTTGTTGTTAGCAACTTATTTATCGGCAAAATGTCCGATATATTTTGCGCCAGCCATGGATTTGGATATGTATATTCATCCATCGACTAAAAATAGTTTAGATGCGTTACAAGGTTTTGATAATATTTTAATTCCTGCTACCTCTGGTGAGCTAGCAAGCGGATTAGTTGGCGAAGGTCGTATGGCTGAACCCGCAGATATCGTTTCTTTTATTGAAAAAGATATTGCTTCTAAATTACCACTAAAAGGGAAAAAACTGCTGATTACCGCAGGACCAACTTACGAAGCAATTGATCCTGTTCGTTTTATAGGAAATCATTCTTCAGGTAAAATGGGCTTTGAAATAGCTAAAACAGCCGCTAATTTAGGCGCTGAGGTTTATTTAATTTCAGGACCATCACACCAAGCAGTAAATCATTCTTTTATCCATAGAATTGATGTAAAATCAGCCCAAGAAATGTACGATGCTTGTCATCAATATTTTGCGGAGGTTGATGTGGCTATTTTATCTGCCGCAGTCGCTGATTATAAACCAAAAAATGTAGCTACTCAAAAAATAAAGAAAAAAGATTCCGCTTTAGTAATTGAATTAGCACCTACCAAAGATATTTTAAAATCGTTAGGAGAAATTAAAACAAGCCAGTTATTAGTTGGTTTTGCTTTAGAAACCAATAACGAAGTTGAAAATGCAAAAGCTAAAATTATCAAAAAGAATTTAGATTTTATTGTTTTAAATTCTCTGAAAGATAAAGGCGCAGGTTTTGCTACAGACACCAATAAAATAACGATTATTGATGCTGATTTTAAGCAAACCGTGTTTGATTTGAAATCAAAAAAAGCAGTGTCAGCAGATATAATGAGCGAAGTTCTTAAAAGAATTTAA
>APJPMD_00970 DUF4835 domain-containing protein
ATGCGTAAGTTTTTCTTTTTAATTTTTATTTTATCATCGATTTTTAGCTTGCAATCGCAAGAGTTAAATGCTTTGGTAACTATAAATACCGATAAAATTCAAAGTAGTAATAAGCAAGTTTATCAAACACTTCAAAAATCAGTAACGGCGTTTATTAACGAAACCCAATGGACGACTAAAGCTTTTAAGCAACAAGAGCGTATTAATTGTGCGTTTACCATTATTATCAGCGAACAAAATTCGAATAATTTTACTGCAAGCCTTCAGATTCAAGCTACACGACCTGTGTATAATTCAAGTTATGCAACGCCTATTTTAAATATTAACGACACGAGTTTTAATTTTAAATATAGTGAGTTTGCGCCTTTAATTTTTAACCCAAATACTTACGATTCTAATTTGGTATCGACCATTGCATTTTATGTTTATACTATTTTAGGAATTGATGCCGATACTTTTGCTTTAAAAGGCGGGACAGATTATTTTAAAACCGCAGAAAATGTGATGTTACAAGCGCAGTCTAGTGGAGAAAGTGCTTGGCAAAATAAAATAGGAAAACAAAACAGGTTTGCATTGATTGATGGTTTTTTATCTTCAAAATTTAGCCCTTTACGCAGTATTTATTATGAGTATCACCGAAAAGGTTTCGATAATTTTTCAGCGGATAAAGAATTAGCAAAACAAACGATTCAAAAAAATGTAATTTCTTTAGAAAAATTACATAATATTTCTATTGGAAATTATATGATTCGTGTTTTTTTAGATGCGAAAGGTGATGAAATTTCTAATGTTTTTTCGGATGGAAAACCAGCTAAAAATACACAGAAAATGCTAAGTGTTTTAAATAAAATAGCGCCTACTTATAAAGATAAATGGAAAGATATTAAATAA
>APJPMD_00975 hypothetical protein
ATGAAAGAGGTTTTAACAAAAAAAAGAATAATTTTTTTAGAAATATTAGCAGTAGTATGTCTCTCTGTATATTCTAGTACTATTTTAGTATCACATTTAGATAAAGAAATTAACCAGTTTTTAACTTTAGCAATACTATTTTTTATTATTAGTTTGATTACAATTACTTATAAAATAAGGAAAGAAATTATAGATTTTAATAGTAGTTCTATCGAAAAGACTAAAATTAAATTTATTGATCTTTTCAATTTAATAGCAGGGCTTTTACTTGTTGTTTTAATTTTACTAAATACCTTTAAAATTTCACCAAAAAAACATTTAGATATTATTTATGTGTTTATGGTATTAATATTCGTTATTATTATAATTTTAAATTTTTTCAAGAGAAAAAAATAA
>APJPMD_00980 Flavo-1 RNA
TCCTAGCCCCGATTGAAGCAATTGTTTGAGCTCCTTTTTTGATTTTTTTCAAAAAAGAGCGAGTGCGTAAAGCGGGAAATAGC
>APJPMD_00985 DNA repair protein RecN
TTGCTTAGACATTTATCCATACATAATTACGCGTTAATCAATCAGTTATCGATTGATTTTACAAAAGGTTTATCAATCATAACTGGGGAAACAGGGGCAGGAAAATCCATATTACTAGGCGCTTTAGGTTTGGTAATGGGAAACCGTGCCGATTTATCTTCCTTAAAAAACACCGATAAAAAATGTATTATTGAAGCTAAATTTGCTGTTGAAGGCTATTCTTTACAGCATCTATTTGATGAATTTGATCTTGATTATGAGCCCGAAACTATTATCCGTAGAGAAATTTTACCTTCTGGAAAATCAAGGGCTTTTGTAAACGATACGCCTGTAAATTTATCAATTTTAACAGCGTTAAAAATAAAATTACTCGACATTCACTCGCAACATCAAACTGCTGAATTGTCGGATACTAGTTTTCAATTTTCGATTATTGATGCCTTGGCAAAAAATAAAACCAAGGTTACATCCTACAAAACAGGGATGAAAAAATATACTTCTTTAGTTAAAGAATTAAAAATTTTAAAAGAAGAAACTCTAAAATCAAAAGAACAATATGCTTACAATTCACACTTATTCAATGAATTTGAACAGGCTGAATTAGTTATAGGAGAGCAAGAAATTTTAGAAGAAAAATTACATACTTTAAATAATGTAGAGGAAATAAAACTGCATTTATCGGAGGCCTTAGCTGTTTCATCGAATGAAGAAATTGGCGTGCAAAATTTATTGTATTCCTTAGAAAATAGCTTGCAAAAAATAAGTGAATACGCTAAAAATTACCAAGAAATTACTAATAGAGTTACGAGTTTAAAATTAGAATTTGACGATGTTGTTGCCGAATTAGAAAATGCGAACGAAGAGGTTGCTTTTAACCCAAATGAAGTTGAAGAATTAAACGACCGTTTGCAATTAATTTACAATCTTCAAAAGAAACATTCTGTGAATTCTATTGCTGAATTGTTGGTTATTTTTGAATCATTATCAGAAAAAGTAGCGCAGGTAGATGATGCCGATGAATTGATTGCTGCTAAAAATTTAGAAATAACAGCAGTAACAAATAAATTAGATGAATTTGCGGTTTTAATTACAGCATCTAGAAATAAGACGATTCCTAAATTACAGAAAGAATTGGAATATTTATTAACGGAATTAGGAATGCCAAATGCGCGTTTTTCAATGGAATTAATTCCGTCGGATAGCTATTTTTATAATGGAAAAGATGTATTGTCATTTCTGTTTTCAGCAAATAAAGGTGGGAATTTTGGCGAACTTAAAAAAGTGGCTTCTGGAGGAGAATTATCACGAATTATGCTTTCTGTAAAGAAAATTTTATCAGAAAACATACAACTTCCTACCATTATTTTTGATGAAATAGATACAGGAGTTTCAGGGGAAGTTTCTAATAAAATTGCTAAAATAATGCAGGATATGGGTACAGGAATGCAGGTAATTACCATTACGCATTTACCTCAAATTGCGGCAAAAGGAGTACAGCATTACAAAGTATATAAAGGCGAAGAAAACGGCGTAACAACCTCTAATTTAAAATTACTTTCCGAACAAGAACGCATTATTGAAATTGCAGAAATGTTAAGCGGAAAAGAGGTATCTGAAAGTGCGTTAATTCATGCAAAAGAATTGTTGAATTAA
>APJPMD_00990 Enoyl-[acyl-carrier-protein] reductase [NADH]
ATGTACAATTTATTAAAAGGAAAAAAAGGAATTATTTTTGGGGCTTTAGATGAAAATTCTATCGCCTGGAAAGTTGCCGAACGTGCCTGTGAAGAAGGCGCTGAATTTGTATTAACCAATGCACCTGCGGCAATGCGTTTAGGAAATATTGATGAATTGGCTAAAAAAACAGGGGCTGTAATTATTCCTGCCGATGCAACGTCAATGGACGATTTAACGGCTTTAGTTGAAAAATCAATGGAAATTTTAGGCGGTAAAATTGATTTCGTTTTACATTCAATCGGGATGTCGGTAAATGTGCGTAAAAAGCGTCATTATACTGATCCTAATTATGATTTTACAGCAAAAGGAGCGGATGTTTCTGCAGTTTCTTTTCACAAGGTTTTAAATGTTTTGTATCATAAAAAAGCCATGAATGAATGGGGGAGTATCGTAGCGCTTAGTTATATGGCAGCACAACGAGTTTTTCCTGATTATAACGATATGGCTGATAATAAAGCCTATTTAGAATCGATTGCTCGTAGTTTTGGCTACTTTTTTGGGAAAGATCATAAAGTGCGTGTAAATACGATTTCGCAATCGCCAACGCCAACTAGAGCAGGAAAAGGGGTAAAAGGTTTCGATGGATTTATTTCCTATTCTGATAAAATGTCGCCACTAGGAAATGCGACCGCTTTAGAATGTGCCGATTACACGATTTCGTTGTTTTCAGATTTAACAAAAAAAGTAACCTTACAAAATTTATTTCACGACGGCGGATTTTCAAATATGGGCGTTAGCACGGCGGTAATGGATAAATTTACAGAAGCATAA
>APJPMD_00995 Heme oxygenase
ATGAACAATAATTTACAGCTAGCCCAAATAGAAGCAGACTTAGCTCCTTTAAGAAAACAGTTAAAAGAACACGGGTTATACGATTCTTTAAAAAATATTACAGATGTTAAAACTTTTATGAAATCGCATGTTTTTGCTGTTTGGGATTTTATGTCGTTATTAAAAGCCTTACAACAAAAATTAACCTGTACCACTTTGCCTTGGCTTCCTGTGGCAAACCATAATACAGCGCGGTTTATCAACGAAATAGTTTTAGGTGAAGAAACCGATGTAAATGAATTAGGAGTTTCTAAAAGTCATTTTGAAATGTATATTGATGCCATGAATCAGGCAGGGGCAAATACCGCTCAAATCACTAATTTTATTGATGCTATTCTAGGGGGAACAACAATAGAAGAAGCCTTAAATAAGGTAGTTATTTTACCAGAAGTAAAAGATTTTGTATTGTTTTCTTTTGAAGTTATTGCTACCGAAAAACCACATATTATTGCCGCTAGTTTTACCTTTGGTAGAGAGGATGTAATACCTGATATGTTTTTAGAAATTGTTAAAAATACCGAAGAAAAAGAAAGTACAACATACAGTAAATTAACCTATTATTTAAACAGACATATTGAGTTAGATGGCGATGAGCACGGTCCTTTATCATTACAAATGATAGAAGAATTATGTGGTAACGATGCTCAAAAATGGGAAGAAGTATTGCTATATGCTAAAAAATCATTAGAAAAACGTATTAATCTTTGGAGTGGGATTACAAAACAAATTAATCCAGATTTTTTAGCTTAA
>APJPMD_01000 Glycosyl transferase family 2
ATGTTAAAATTTTCAATAATAGTTCCTGTTTATAATCGTCCGAAAGAAATTGAAGAATTAGTAGAAAGCCTTACAAAGCAAGATTTTCAAGAGAATTTAAAAGATGCTTTCGAAGTTATTATCATTGAAGATGGCTCTGAAAAATCATCCGAAGAAATTGTAAAGAGCTACAAAAATCGCTTGAATATCCGTTATTTTTATAAGGAAAATAGCGGAGCAGGAGCAAGCCGAAATTTTGGGATGCAACGTGCTAGTGGTACTTATTTTATCATTTTAGATAGCGATGTAATTTTGCCAACACAATATTTATCCGAAGTAAAAAAAGGCTTAAAACAACAATATACCGATGCTTTTGGAGGTGCTGATGCTGCTCATAGTAGTTTTACCGATTTACAAAAAGCTATTAATTATTCGATGACATCGGTTTTAACAACGGGTGGAATTAGAGGTAAGAAAAAAGGAATTGGAAAGTTTCAGCCACGGAGTTTTAATTTAGGAATATCAAAAAAAGCCTTTATAAAAACTGCTGGATTTTCGAGAATGAAGGCTGGTGAAGATATTGATTTAACCTTTCGTTTGTGGGAAAATGATTTTGAAACTCAACTTATTGAAAAAGCATTTGTGTATCATAAACGCCGAAGTACAATTAAGCAATTTTTTAAACAAACGTTTGCCTTTGGAACTGCCCGCCCCATTTTGAATGCAAAATATCCTGAGTCAGCAAAATTAACCTATTGGTTTCCTAGTGTATTTATAATCGGTTTTTTGGTGAGTTTATTGCTGTTATCCTTCGGATATTGGCAATTTTTTATATTATACCTGTGTTATTTTACGGCAATTTTTATAGATGCTTACAGGCAAAATAAGAGTGTTAATATTGCTGCTAAAAGTAAATTAACAACCTTGGTGCAATTTACAGGTTATGGATTGGGATTTTTAAAATCAATCTTTAAAATATAA
>APJPMD_01005 hypothetical protein
ATGAAAAAAATAGTATTATTTACCTTTTTAGTATTCGCAACAATACTAACATCAAATTCTCAAAATAACAATTCATATATTGAATTTACCGAAGCAAAAATTACCTCAGCAAAAAAAATTGCAATAGAAAAAATTGCCGTAGAAGTTTCATTCAATAAAGGCGTTGAATACGAAGGTAAAAACTTCTGGTTTGTTACTACAAAAGACGATAAAAGTTATTATTTTAATAGCGATAAAAACTTTAAAGATGTCGTTTATATTGAAGAGTATTACAACTCTTTAATGGAATATATTATTGAAGAAAGCGATTTTTAG
>APJPMD_01010 Arsenate reductase
ATGATACAAATATACCACAATCCACGTTGTTCAAAATCTCGTCAGGGAGTTGAAATTTTAGAAAATTCAAAGAAAGAATTTGAAGTTGTAAAATATTTAGAAAATACTCCTTCTGAAAAACAATTAACCCAAATTATTAGCCTTTTAAACATCGCTCCTATCGATTTGGTTCGTAAGAATGAAAAAATATGGAAAGATGAATTTAAAGAACAATTTAAAAACAACGAATTGTCTGACTCTCAAATTATAAAAGCAATGCTTGATTACCCTAAACTTATTGAGCGCCCGATTGTTATTAACGCAAATAAGGCTGTTATTGGTCGTCCGGCAGAAAATATTTTAAATATTATTTAA
>APJPMD_01015 Peptide chain release factor 2
ATGGTTACACAAGAACAGCTTAAAAATATTACAGAACGAATAGGCAAGTTAAAAAGGTATTTAGAGATTGAAAAGAAACTGATTGAAATAAGTAATGAAGAAGAAAAAACAGTAGATCCTGACTTTTGGAATCATCCGAAGCAAGCGGAAATACTGCTAAAAACATTGCGTGTTAAAAAGAAGTGGGTACTTGATTATCATACCGTTATTTCGCTTAATGAAGACCTTGCCGTATTGTACGATTTTTATAAAGAAGGTGCTGTTGACCAAGAAGAAGTGATAGCACAGTTTGACAAAACAATTGCTTTTTTAGAAGATATTGAGTTTAAAAACATGCTTTCTGATGAAGGTGATAATTTAAGCGCCACTATTCAAATTACTGCAGGTGCTGGCGGTACTGAAAGTTGCGATTGGGTAGAAATGCTACTAAGAATGTACACTATGTGGGCCGAAAAGCAAGGTTTTAACATGAAAACACTCAATTATCAGGCAGGTGATACCGCGGGAATAAAAACGGTTACTATGGAATTTGAGGGCGATTATGCCTTCGGATGGTTAAAAGGCGAAAATGGCGTGCATCGTTTGGTACGTATTTCTCCTTTTGATAGCAACGCAAAACGTCACACCACTTTTGGCTCGGTATATGTGTACCCTGTGGCAGATGATAGCATTGAAATTGATATAAACCCTGCCGATATTGAAATTGTTACCGCACGATCTAGCGGTGCTGGTGGGCAAAATGTAAATAAGGTAGAAACAAAAGTGCAATTAACACACAAGCCAAGTGGTATTCAAATTCAGTGTTCAAATTCTCGTTCTCAGCACGATAATAGGGCGACGGCTTTAAAAATGTTAAAGTCGCAATTGTATGAAATTGAACTACAAAAAAGACGTGCTACTAGAGAAAACATTGAGGCAGGGAAATTAAAAACCGAATGGGGAAGTCAAATTCGAAATTATGTAATGCACCCTTATAAATTAATAAAAGATGTACGTACGGGACATGAAACAGGTAATGTTTCGGCGGTTATGGACGGAAATATCAATCCGTTTTTAAAATCGTATTTAATGCTAAACGGACAAAAAGAGAATTAA
>APJPMD_01020 Flavo-1 RNA
CCCTAGCCCCGATTGAAGCAATTGTTTGAGCTCCTTTTTTGATTTTTTTCAAAAAAGAGCGAGTGCGGAAAGCGGGAAATAGC
>APJPMD_01025 hypothetical protein
ATGAATAAATTAACACTTATTTTTTCGCTTTGTTTATTTTCAATAAATAGCTTTTCGCAAGAAGATAATTTTTTTAACAATGTTCGTTTTGGTGGTACTTTTGGTTTTAGCGTAGGCGCAAATACAACAAGCTTATCTATTTCACCAAGTGCTATTTATGATTTTACTGACGAATTTTCATTCGGAGCTACTGCTGGGTATTTATATAATAAAAGTAAAGATACTAGTGCTAATATTTATTCTGCGGGGCTTGTTTCTATGTTCAGACCAATACCTAGCATCGAATTTTCTGCTGAATTGTTACAGTCTTATATTAATAAAACTACAAATAGCATTAAAGATAATTATGGCTATCCTTCTTTAAATTTAGGAGCTGCTTATATACGAGGAAAAGTAACTTTAGGCGTTCAATATGATGTATTATACAAAAAAGACAAAAGCATTTACGCTAATGCAATTTCTCCTTTTATAAGAGTCTTTTTCTAA
>APJPMD_01030 hypothetical protein
ATGGATTTAGATAAATATAAAACAGCATGGAATAATCAGCCTGAACAAACAAATCAAGTTTCTAAGGCGGCTATTTATAAAATGGCACATGCAAAATCATCGTCTATTGTAAAATGGATTTTTATTATTGGAATATTAGAATTTTTATTTTGGATATTGTTAAACTTATTTACCGCTAAAAGTAAGTATCTCAAAATTTACGACTCTTTTAATTTAACCTCATTTATTGAAATTTCTTATTATATTCATTATATTGTAATTATTGGTTTTTTATATATTTTTTATAAAAATTACACAGCTATTTCTGTAACCGATGGCACAAAAGAACTGCTTCAAAAAATATTTAAAGTTCGAAAAACAGTTAAATTCTATGTTTACTACAACCTATTAACTTTTATTATTTTGGCTATTATTGTTAATGTTTTTATTTTTAGCGACTTAAATCACTTAAAAAAAATACTAGAAACAAACAATGCAATTATAGATGAATCAAGCCTGTTTACAAGCATGCTGATTACTCAAATACTATTTCTATCATTATTTTTAGGATTATTCTGGTTATTTTATCAATTACTTTATGGTATTTTATTAAAAAAATTACTTAAAAATTACAAAGAATTGACTAAGTTTGATGAAAAAAAATATTATGAATAA
>APJPMD_01035 RNA polymerase subunit sigma-70
GTGAAAAAGGAACTAGAAAATAACTTTTTATCTGATTTTGAAGCAAATCAAAATATTGTGCATAAAATTTGTAGGCTTTATACTACGAATCAGGATGCACACAATGATTTGTTTCAAGAAATAACCATTCAACTTTGGAAAAACTACAGCAAGTTTAGAGGTGATGCTAAATTTAGTACTTGGATGTATAGAGTTGCTTTAAATACCGCAATTTCTTTATACCGAAAATCGACAAGAACTGTAAAAACACACGATATTACCGACTACACTTTTAAAATAAAAGCAGAGGACTATGACGATACGCAAGAATTACAATTAAAAGAATTATACAAAGCTATTCGCACATTAAATGATATTGATAAAGCGCTTATATTTTTGTACCTAGAAGATAAACCCTACAAAGAAATTGCTGTAACCTTAGGGATTAGCCAAGTAAACGCTCGGGTTAAAATGAATAGAGCAAAAGATAAATTAAAAAAAGTATTAAACCCATAA
>APJPMD_01040 Histidine kinase
ATGAAAAAAGGCATACTTCTTTGTTTAAAAATCACCTTAATTTCGGGGGTGTTTTTTATATTGATAAACAAGCAATTTAGATTAAAACACATCGGTTTAACGTTTTTTATTTCAGCAATTTATTCTTTTGGATTAGGCTTAGGAAACATTTTTTTAAATCATTATTTGAATACTAAATGGTCTTGGATTACACAAACAAATAAACGTGTTTGGGCGGGTATTATAGCAACTATTTTATATATAATTCCTGTAATATTGGCAATTCACTACTTTTTGTTTATTATTTTATATGATAAAAATCCGCAGTACTTTTTTTCTACAAAAATGATTTGGGTACATTTATTTTGGATAATCTTTTCTTTAGGAATCTCCGCATTTTTACACGCTAGAGGTTTTATGAAAAACTGGAAAGCATCGGTAAAAAAAGAAACAAAACAGCATGAAATTGTAGCGAAAACAGAATCAGCAAAATTTGAAAGTTTAAAAAGCCAATTAGACCCTCATTTTTTGTTCAACAGTTTAAATGTGTTGGTTTCTTTAATCGGTGAAAATCCGAAGAAAGCCGAGAAATTTACTACAAAATTATCAAAAATATATCGCTATGTTTTAGAACAGCGAAATAAAGAGTTAATTCCGTTAGAAGAAGAATTGAAATTCGCAAAAAATTATATGGAACTCTTACAAATGCGCTTTGAAGATGCCGTAGAATTTAATATTCCTAGTTCGGTAAGTAATTCCGAATTAAAAATAGTACCATTATCATTGCAATTATTATTAGAAAACGCGGTAAAACACAACGTAGTTTCATCAATAAAACCCTTAGAAATACATATTTTTGAACAAGCTGATTTTCTAGAGGTTCAAAACACGCTACAGCCTAAAGAAAATATAGGTAAAAGCACAAAAATTGGTTTGAAAAATATTATAGATAGATATGCTTTAATTACCGAAAAATCTGTAGAAATTAAAAGTAATAATAAAACATTTACCGTGAGTTTACCGCTGCTAATAAAATAG
>APJPMD_01045 LytR family transcriptional regulator
ATGAATGTTATTATTATAGAAGATGAAAAACCAGCTGCCAGACGTTTAAAAAGAATGCTTTCTGAGTTAAATATTGAAGCGCAAACGATGCTACATTCGGTAGAAGAGTCAATTAATTGGTTTCAAAACAATAAACACCCTGATTTAATTTTTTTAGATATTCAATTATCTGACGGATTATCATTTGAAATTTTTGAAGAAATTGAAGTGAAATCAGCCATTATTTTTACAACTGCTTATGATGAATACGCATTAAAAGCATTCAAATTAAATTCGATAGATTATCTATTAAAACCTCTTGACCAAGACGAGTTAAAGGTTGCTTTTGATAAATTTAAAGAGCATCAACCTAAAAAATCGGATATAAAAATCAATATTGATGCTATTCGAAAGTTGTTAGTAAACCCTGTTGATAGAAAGTTTAAAAAGCGATTTACAATTAAAGTAGGGCAACATATAAAAATAATACCTATTGATCAAATTGTTTGTTTATGTTCCGAAAATAAAGCAACGTATATTCATACCAATGCAAATCGAAATTACTTAATAGATAATTCGTTAGAATATTGGCAAAAACAGCTAAATCCTGAATGTTTTTTTAGAGTAAATAGAACTTTTATCATTCATATAAATGCCATAAAAGACATTATTTCTTATACAAATTCTCGCTTACAATTAATGTTGAATTATTATGATAAAACCGAAATAATAGTAAGCAGAGAACGTGTAAAAACTTTTAAAAATTGGATTGATTGA
>APJPMD_01050 hypothetical protein
ATGCCTTTGTCAAATCTTAATAATATTTACTATTTATCTAAAAAACAATTATTCAATAGTAAAGAAATTAAGAAAAAAGCAAATCCTATTTACTTGCAGAGTTGTCTATTTTTTGGTGCTACTTTAATTGACCGTACAAAAAATTTAGATTCTGGAATTGATTTTACCATTTTAGATAAAATACCTCAAACATCAAATACATCAAAAACATTTTCAGAAATATGTAGTGAAAGAGCTCGTGAAATAATTAATGCGACTGATGGAGGAATTAAAGTATTATGGTCTGGTGGAATTGATTCTACCGTAGCATTAATATCGTTAATAAATGAATTAAAATCTATTGATAAAATTAACCGATTATCTATTTTATTATCAAAAGAATCGATTATAGAATATCCTACTTTTTTTAACGATATTATTGATAATAAACTTAATTATGAAATGATTAAAACAACTATTTTTAATCATATTCAACCAACAGAAACTATTGTAACAGGCGAACATGGCGACCAACTTTTTGGTAGCGATAAACTTAAATACCCTATTCTAACAGGTGATGCTTTTACTCCTTATGAAGATATTTTAGAATTTATTATCTCCAGAAAATTAGGTATCGATAAATTTACAAATCAAATTATAGATTTTATAGCACCTGTAATAAAAGAATCACCTTTTAAAATAATTTCGCTATACGATTATATGTGGTGGTTAAATTTTTCATTGAAATGGCAAACAGTATCAATGAGATTAATTCATGGTTTAGAGCGTAGTCATGAAGATTTAGAAACAAGTGTTTTTCATTTTTTTAAAAGTAACAGCTTTCAAGTTTGGTCTCTTGAAAATCATTCTTCAAAAATTAAAGAAGAATGGAATACTTATAAATATATTGCCAAAGAATTTATTTATGATTTCCATAAAGACCCTTTTTATCTAGAGAAAAAAGAAAAAGAACAATCTTTAAAAGAAGTACTAGTTAATAAAACTAATTTTTCAGCATTAACTTTTTCTAAAAAAATATTTAATCAAATAAAAAACAACTGA
>APJPMD_01055 hypothetical protein
ATGAGCAACGAAAATATTGATAAAATTATTAATGCATTTCTTAAAGATTTTAATGAAATGTGTAAAACTAAAAAAAGAGATTTCCTGATTAGAGAAAAAATAGTTAATTATGAATCGGGTACTTACTCTAAAAAACAGATAAAATATAATGTAACTTATAAAGTAAGCCGTAAGAAAAATATATGGGTTATAGAAGCTATAAATGGATTTTGGTTTTTTAAAAAGAAATTTTTACTGCTTCAAATTACTACAAAAGGTGAAAAATTAAATTTCTCAGGACTTTATACACACTCTTTTAAAGATTTTGAAAAATCATTATTAGAAGATAAGCTAAAAATATATTTGAATACTTGCAAAAAAATACGTCATGATGCCTTTGTCAAATCTTAA
>APJPMD_01060 Cupin-2 domain-containing protein
ATGACAAACGAAACATTTGGAGCTTATTACTATGAAACTAAATCGCCTACAGTATTTAAAAGTGATTCTAATCAACTTTACTTTTTTCAATCTTTTATAGGAAATCATACTATTGATGTAGAACTTGGAGACTGCATATATTATTTTGATGATGATTTAAAATTTGCTAAAGTTAAAAAAGGTCCTTGCAAAATTAAATCTATTCATTTAGCAACTATAATACGTGGTTATATGCCTCCTGAAGCATCTATATCAATGGAAGGAGTTACTACTTTACCATACGTAAATGGCTGTTCTACAAAACAATTATTTCCTCCGATAAGACTAGGAGATCCTACATTACAATACTTAAAAATGCCAGCTTTTAGTAAAGAGCAAGAGCATCATATTCATTCAACTGTTAGAGTTGTTTTAATTATTGAAGGATATGGAAAAAGTATTGTCGGTATTGAAAATAAAAATATAATTACGGAGTTAAAACCTGGTTCTGTTTGTGTTCTTGAACCAATGTGCCCACATCATTTTGAAACAGACACAGAAAAACCTTTAATTGCAATTCCTTTACATATTTTTTCTTCTGTTGGAGCAATAGAAAAAAACCACCCTATGTTTAATGGTACTATTATGATTTAA
>APJPMD_01065 DUF4298 domain-containing protein
TTGAGCTTTAAAGTTAAACATTATTTTGAATCACTTATGAATAATAATGATGCTATAAAAGAGGAATTCAAAGAAATGGATTCCTTACTTTTTGAGGTAGAAAAAGAATTTATCCAAATTAAAAAACACCATAAAAAGCTTAAAAAATTGATACAAAAAACAAAAATATTAGAAGAGTTTTACTTTTCTGAAAAATGGATGAAAAATAGAGATTTACTTACTAAATCATCTAAAAATAATACTGAACCAAACTCTTTTTATTCAGCTAGTGAGGATGCAATTTGGAATTTGTCACAAAGTTTGCATACTGAAAAAATAAAAATTCTTAAAACAATTACCAAAACGCTTTAA
>APJPMD_01070 hypothetical protein
ATGAAAAAAATACACATTTTAGCTGTATCAATTGCAATTTCTTTATTTGGATGCAAAAATAACGACCATAAAAATAATCAAGAAAACATCATAAAAAAAGAAGCTGTAAAAATGGTTGATAGTCATAGTTCTGAAATTTCTTTAGACTGGAATGGAACGTATCATAGTTTTTTTCCTTGTGCTAGTTGCCCCGGTATTTTGACCACAGTAAAATTGAATAATGATAAAACATTTGAAAAATCAGACTTGTATTTAGGAACTGAAAATGGTTATTTTAATAGCAAAGGAACTTTTTCTTTTACTGAAGATGGCGGAAAAATTATCTTAAAACCAGAAAAATTTTCAGTAAAAGAAACGATAATATACAGCATCGGAGAAAATAGATTGACTTTATTAGGTAAAGATGGACAAGAAACGATTTCTGAATTTGCGGAAATGTACACGTTAAAAAAAGCATTAAATACCCCTGTTGATTTTTCAAATAAAGTAATAAAGGGGTTTCTTACTTTCGGGCATGAAGTTGCTTCTTTTAGACCTTGTGGTACTGAAAACTCTTATTGGATTGTTGACCCAAGTAATAAATTAAGAGCACTTTACCAAAATCAAATCGACAAAAAAAACACACCTTACACTCCTGTAATAGCTGAACTTAATGTAAAAAACATAGGGAAAGCTACAGAAGGTTTTGCTGAACAATATGAAAGTGTTTTAGAAACGATAGCTATTAAATCGGTAACAGCTATTACTCCTGAAAACTATTGTAAATAA
>APJPMD_01075 Arginase/agmatinase family enzyme
ATGCTTAAAATATTCAATCAAAATGATACTAATACTTTTGTAAATCCACGAGAAGGAGAAACAAAAATTGGGCAATGTGTACAAACTATTACTTCTTTAGATAAACTTGAAAATTGTTCGGCTAAATTTGTAATTATTGGCGTTCCTGAAGATATTGGCGTAAAAATGAATTACGGAAACGGTGGCGCTCATACTGCTTTTATTCCTGCTTTAAAATCGTTTTTAAACATCCAAGAAAATCAATTTATCAGCGGAAAAGATATTCTTGTTTTAGGTTATTTAGATTTTTTATCCGAAGCTTCAAATTTTAATGCTTCTGATAGAAAAAAAGGTAATTTACTCGTTAAAGCTATTGATAAAGAAGTATCTGAACTTGTTAAAAAAATCGTTAAAGCCAATAAAATTCCGATTGTAATTGGTGGCGGACATAACAATTCTTACGGGAATTTAAAAGGATTATCCGAAGCTAAAAAACAGCCAATTAATGTGATCAATTTAGATGCACATACCGACTTGCGACAATTGGAAGAACGTCATAGCGGTAACGGGTTTTCTTATGCTATTGAGCATAAATATGTCGAAAAATATTTTATGTTTGGTTTGCATGAAAATTACACACCTCAATATATTTTTGACTACATTCATAGCAATATTAATATTGACTATAATACCTACGAGGAATTAGAAGTTTATAAATCGATTCCTTTTGAAAATGAACTATTACGTGCCGAAAATTTTATTCAAAATAAGCCTTTTGGTATTGAAATAGATTTAGACTGTATTCAAAATTTTCCTAGCAGTGCTATGACCCCTAGCGGATTTTCACCTCAACAAACACGTAAATTTGTGTATTATTTTGCTAAAAATACCAATGCTAGTTATATCCATATTTGCGAAGGAGCACCTTCGGTTATACAAGATCCTTCAGCGGTAAATCAAGTTGGGAAATTTATTAGTTATTTAATTACTGATTTTATAAAAGCGCAAAAACAGGATTAA
>APJPMD_01080 Peptidase M23
TTGGGGATTCTTACAGTTTCAATTATCGGGTTTTTAATTCCTCAAAATTTGAATATGCCTGTAAAAGGTGCAACGAAATATGACTACAATTCCAAATCATTTTGGTTTTATCCTTGGGGAAAATCAGTTACTCACAAAGGGGTGGATATTTTTGCTAAAAAAGGAACTAAAATTAATTCAGCTACTTCTGGATTGGTATTATATACTGGCGAAATAAATGTTGGAGGAAAAGTAATTGTTGTTCTTGGCCCTAAATGGAGAATTCATTATTATGCACATCTGGATGAATTAAGAACACCCTGTTTTTCTTTTGTAAATAAAAATTCAACAATCGGAACAGTTGGAACAAGTGGAAATGCAGCTGGAAAATCGCCACACTTGCACTACTCTATTTTGACAATAATTCCATACGTTTGGAGAGTTGATTCAGAAAATCAAGGTTGGAAAAAAATATTTTACTTAAATCCAATTAAATATTTTAAACAGAAAAATACAGCTAATAAGGTCTAA
>APJPMD_01085 hypothetical protein
TTGAAAAAAATCATATACATCTTAACAATTTTATTTTTATTTAGCTGTAGAGCTTACACTAAAGAGGAGCTAACTATTAATTCTGAATTTTATGAATTAATAGTTCCAAGAAATCATAAAGAATTATTAATTCTATTTCCAGGTTTTGGAGGAAATAATCAAACAGTTAAAAGCGAATCGAATTTAATTAAAAGTGTTTTAGATGAAAACATTTCCGTCTTAATTATTAAAATAAATAGAAATTTATTCCTGAATAAATTAGAAAAAGAAAAAACTACAAAACTTCTTTGGAAAATAATAAGCGAAAATAACATCAACGGAAACGACATTTATATTGGTGGATTTTCTGCGGGTGGAAATCTTGCCTTACAATTGGGGAAACACCTGACTTTTTATAAAAATGGGGAATTTAGTCCAAAAGGAATTTTTGTTGTGGATTCTCCTGTCGATTTAATACAATTATATAAAAACTGTGAACAGAAAGTTGAGCAAAATAATTCTATTCTTGTAAATGAATCTACTTTCCTTTTAAATTATTTAAATCAAAAAATAGGAAAACCCAACGAAAATTTAGAGGAATATAAAATATTTTCACCATATTTAGATACTTTAAAATATATTGAAAATGTAAAATTTAAAGAAACCGAATTGGTATTTTATACAGAACCAGCCTTCGAATTTAATAGAACTGTTTATAACAGAGGTTTTGAGCAAACAAATAGTTTTCAATTAAAAAATTTACATAAAGAATTAACAAAAAATGGATTTAAAACATCATATATAGCATCTAAAAATAGAGGTTACCGAAAAAACGGAAAAAGAAATCCACATTCTTGGTCAATAATAAATGAAAGAGAAATTTTAGAATGGATAAAGAAAAAAACCATGCCCAATACTACATACAATTAG
>APJPMD_01090 Imidazolonepropionase
ATGACAACATTATTCATAAATATTAAAGAATTAATTCAAGTTAGAGATGCCGATGTTCAAAAAGTTTCAGGAGCAGATATGGCTATTTTACCAACAATTAAAAATGCTTTTTTATTAATTAAAAATGATAAAATCATTGATTTTGGTGAAATGACAAACTTAAAATTAGCCGATTTAAAAACAATTAATTTTGATAAAAAAATTGATTGTACGGGTAAAATGATACTACCTACTTGGTGCGATTCTCACACACATATTGTCTATGCAGGAAATCGAGAACAAGAATTTGTAGATAGAATTAATGGCTTATCGTATAAAGAAATTGCAGATAACGGCGGTGGAATTTTAAATTCAGCAAAAAAATTACAACAAACTTCTGAAGATGATTTATATGCCCAATCGGCGGTTCGTTTAGAGGAAATCATGAAGCTTGGTACGGGCGCTGTTGAAATTAAATCGGGCTATGGTTTAACCGTCGATGCCGAATTAAAAATGCTACGTGTTATTAAAAAATTACGTGAAAATTATAAACTTCCTATTAAAGCAACTTTTTTAGGTGCACACGCTTTTCCTAAGGAATATACAAATAATAAAGACGGTTATATTGATTTAATTATCAATGAAATGTTACCTAAAATATCCGAAGAAAATTTAGCTGATTTTATTGATGCTTTCTGTGAAACTGGTTATTTTTCAGTAAAAGATACCGACCGAATTTTAGAAGCGGGTAAAAAACACGGTTTAAGAGCAAAAGTACACGTAAATCAGTTTACAACTATTGGCGGTGTTCAAGTAAGTGTAAAATATGATGCTTTATCGGTAGATCATTTAGAAATTATGAATTCTGATGATATTGAAGCCTTAAAAGATACCAATACCATGCCTGTTGCACTTCCGTCTTGCTCGTATTTTTTAAGTATTCCTTATACGCCTGCTCGTAAAATTATTGAAGCAGGATTGCCTTTAGCTTTGGCAACCGATTTTAACCCTGGTTCTACGCCTTCGGGAAACATGAATTTTGTAGTTGCAACTGCTTGTATTAAGATGAAAATAACTCCTGAAGAGGCGATTAATGCCGCAACTATTAACGGTGCTTACGCTATGGATTTATCCGAAGAAGTTGGGAGTATTACCATTGGGAAAAAGGCTAATTTTATCATCACAAAAGAAATTTTAAGCTACGGCGCGATTCCTTATAATTTTGGTTCGGTATTAATTGATGCGGTTTTTATTAATGGGAAAATGATTTAG
>APJPMD_01095 hypothetical protein
ATGGTAGATGCTTCGGTTGGCGGAAAAACAGGTGTTGATTTAGGTGTTTTAAAAAATCAAATTGGTTTGTTTGCCAATCCTCAAATGGTGCTTTTAGACCCTGAATATTTACAAACACTTTCGCCTAGAGAAATTAGGTCAGGAACTGCCGAAATTATTAAATACGGAATGACACATGATATTCATTTATACAATGAAATTAAAAGCAATCCGAAATTAAATATTATTGATTTAATTCATCGTTCTATTGAAATTAAAAACGAAGTTGTTCTAGAAGACCCAAAAGAACACAGCGTTCGTAAAGCCTTAAATTGGGGACATACAATTGGACACGGAATTGAATCTTATTTTTTAGAAAACACACATAAAAATACTTTAACACATGGCGAAGCAATTGCTATCGGTATGGTTTGCGAAGCCTATATTTCTGCTAAAGTTTTAGGTTTTCCTTCGGATAAAGTAGCGGATGTTAAAAAAACAATTCTTACTATTTACGGGAAAACAGCTATTTTAGAAGACGATTTTGCACCTATTTTAGAATTAATGAAACACGACAAGAAAAATATTGATGGAGAAATTAACTTTGTCCTTTTAAACGACTTTGGTGATTTTAAAATTAATTGTACCGTTACAAATCAATTAATTACCGAAAGTTTACAGTATTATAATTCATAA
>APJPMD_01100 hypothetical protein
ATGACTTCTATTCAAGCAGTAACTTACCCTATTGATTTTAACGAAAAAGGATACAAATCCTTAGCCAATTTAATTCATAAAAAACAGTACTCTACTATTTTTATATTAGTAGATGATAATACGATTACGCATTGTTATCCTCGTTTTATCGAATTACTAGAAACTGATAAAAAAATTGAAGTCATTCAAATTGATGCTGGTGAAATTCATAAAAACCTAGAAACCTGTACTGGTGTTTGGAGTGCTATGACCGAATTAGGTGTCGACAGAAAAAGTGTTTTAATTACTTTGGGGGGGGCGTTATTACCGATTTAG
>APJPMD_01105 Proline dehydrogenase
ATGACACTTTTTAACAACACCGCAACTGCTTTTAAATTAAAGTCTGACTCAGAGTTAGAACGCGCATATTTTTTATTTAAAATGATACAAAATCAGCCAATGGTTCGTATTGGTACTGCAGTCACTAATTTTGCCTTAAAGGCACATTTACCTGTTGAAGGCTTAATTCGTTCAACTGTTTTTGACCACTTTTGTGGTGGAGTAACAGAAGATGATTGCTTGCCTAACATAGAAAAAATGCACGAACAAGGAAATGTACACAGTATTTTAGATTATTCTGTTGAAGGAAAAGAAGATGAAGCGCAGTTTGACAACGCTTTAAAAATGACCTTAAAAACGATTGATTTTGCCGAAGAAAAAAAATCAATTCCGTATGCTGTTTTTAAACCAACAGGATTCGGGCGTTTTGCTTTATATCAAAAGTTAACAGAAAACCAAGCGCATACTGCTAAAGAAAAAGCCGAATGGGAAACTGTTGTTGCTCGTTTTCATACAGTTTGTAAAGCTGCAGTAAAAAAAGACGTTCCTTTATTAATTGATGCAGAAGAAAGTTGGATGCAAGATGCCGCCGATGATTTAATTGAAGAATTAATGGAAACGTATAATAAAGACAAGGCAATTGTTTTTAATACACTACAAATGTATCGCCATGATCGTATGGATTATTTACGTGGTTTACATCAAAGAGCCCATCAAAAAGGGTATCATATAGGTATGAAAGTTGTACGTGGTGCTTATATGGAAAAAGAACGTGAAAGAGCTGAGGAAAAAGGCTATGAATCGCCAATATGTAAAGATAAAGAAGCTACAGATGAAAATTATAACGAAGCTGTTCGTTTTATGATGGAGCACAAAAATATGGCTATTTTTGCAGGAACTCATAATGAAGAGAGTTCTTATTTATTGATGAATTTGGCAAAAGAATATAGTATAAATGCAACGGATAAGCGCATGTGGTTTGGTCAGTTGTATGGGATGAGCGATCATATTAGTTTTAACTTAGCTAAAGAAGGTTATAATGTAGCAAAATATGTTCCTTTTGGTCCTGTACGTGATGTAATGCCTTATTTAATACGTAGAGCCGAAGAAAATACTTCGGTAGCAGGGCAAACATCAAGAGAGCTTAATTTGATAAAAATAGAAAGAAAAAGACGTAAACTGTAA
>APJPMD_01110 LETM1 domain-containing protein
ATGAATACAGTTGAAGAAATAAAGCAAGGTATAAAGGTTAATAAAAAACGTTTAGTTAAAGAACTAAAGGAAAGTAAAGAATTAGTTTTTTTAATTAAAAAGTCTCTTACAGCTAAATTATCTAAAACTGAAAAACATAAGGTAAAAGAACAAATGCTAGATATTTGTAAAGCAGTACCCACTTTTACAGTATTTATGTTGCCTGGTGGTGCTTTATTACTTCCGTTATTAATTAAATTAATTCCTGATATATTACCTAGTGCTTTTAGAGAAGATGAGGAAGATTTAGACAAAGAATAA
>APJPMD_01115 50S ribosomal subunit assembly factor BipA
ATGCAACCAATTAGAAATATTGCTATTATAGCCCACGTTGACCACGGTAAAACCACTTTGGTAGATAAAATTATAGATCAAGCAAAAATATTAGACGATCGTAAAGAACGTACTGATTTATTGTTAGATAATAACGATTTAGAACGTGAAAGAGGGATTACAATTCTTTCTAAAAACGTATCAGTAAACTATAAGAACACAAAAATCAACGTAATTGATACCCCTGGTCACGCCGATTTTGGAGGTGAAGTAGAGCGTGTATTAAAAATGGCTGATGGTGTTTTATTATTAGTTGATGCATTTGAAGGACCAATGCCACAAACTCGTTTTGTATTAGGTAAGGCCTTAGAATTAGGATTAACTCCTATTGTTGTAGTTAACAAAGTAGATAAAGAAAACTGTACTCCTGATATCGTTCACGAAAAAGTTTTTGACTTAATGTTTGCTTTAGAAGCTACTGAAGAGCAATTAGATTTTACAACTATCTACGGTTCTGCAAAGAACAACTGGATGAGTACTGACTGGAAAAACGAAACTGATAACATCGTACCTTTATTAGACGCTGTATTAGAATCTATTCCTGCAACTAAGTACAACGAAGGAACTTCTCAAATGCAAATTACTTCTTTAGATTTTTCTTCTTTTACAGGAAGAATTGCTATTGGACGTATTTTCCGTGGAGATTTAGAAGCTGGTAAAGATTACATGTTATGTAAAGCTGACGGTACTAATAAAAAAGTAAGAATTAAAGAATTACACGTATTCGAAGGAATGGGTAAAGTTCAAGTTGATAAAGTTCCTTGTGGAGATATTTGTGCTATTACAGGTATTGAAGGATTCGAAATTGGTGATACTATCGCTGATTTAGAAAACCCTGAAGCGTTACCAAGAACAGAAATTGACCAACCTACTATGAGTATGTTGTTTACAATTAACAACTCTCCTTTCTTCGGAAAAGAAGGTAAATTTGTAACTTCTCGTCATATTCGTGACAGATTGTTTAAAGAATTAGAAAAGAATTTAGCTTTAAAAGTTGAAACTACTGATTCTGAAGATAAATTTAACGTTTTTGGACGTGGAGTATTACATTTATCTGTATTAATTGAAACAATGCGTCGTGAAGGATATGAATTACAAGTGGGAAGACCACAAGTAATTATCAAAATGATTGATGGTAAGAAACATGAGCCAATGGAAACATTGTCTATCGATGTACCAGAAGATGTTGCTTCAAAAGCGATTAACTTAGTATCTCTTAGAAAAGGAGATATGTTAGTTATGGAGCCAAAAGGAGATTTACAACATTTAGAATTTTCTATCCCTTCTCGTGGATTAATTGGTTTAAGAAACAAGATTTTAACAGCAACTGGAGGAGCAGCAATTATTAACCACAGATTTAGTGAATATGGTCCTTATAAAGGAGACTTTACTGAAGAAGTAAAAGGAGCTATCGTTTCTGCTGCAACTGGTAAAGCTACTGCTTATGCGTTAAACCGTTTACAAGATAGAGGTAAGTTTTTTATTGATGTAAATCAAGAAATTTATGTTGGACAGGTAATTGGTGAAAACAGTAAATCTGATGAGATGGCTGTAAACTTAATTAAAGGAAAGCAATTAACAAACATGCGTAAATCTGGTACAGATGATGCTATGAAAATTGCTCCGAAAATTGATTTTTCTTTAGAGGAAAACATGGAATACATTAAAGCTGATGAGTATTTAGAAGTTACTCCATTAAGTTTACGTATGCGTAAAATTAACTTTAAAGCATAA
>APJPMD_01120 Bacteriophage abortive infection AbiH
ATGAAAGAAAAGAGTAAAAATTTAATTGTAATTATCGGTAATGGCTTTGATTTAGCCCACGGATTAAAAACAAGTTATAATGATTTTGCAAATTATTATTTAGAAGAGATTATTCTTAATGAAATCACAAAAAACATAGATAAATCTACCATTATTAACAATAATTTTAAGAAAAAAATAAAAGAGGTTACCTTTTTAAAAGAAAATCCAAGTATGGAGAGTTTTCAAAAAAAGCTATCAATAAATTTAATAAAAGATAAAAAAGACACTGAATTACAGATTTTTATTAAAATATTAATAACTAAAAAAAATCAAGAAATTAAAAAAAGTATTAATGATAAATTATATTTATTACAAAATATATTAACAAATTCCTTTTTAGCCAAACTATATTCAAATTCCTTTGAAAACTGGTTTGATATTGAACAAGCATATTACGATGAGCTTTTAAATATATTCCATGATAAATACAATGATGAAGATCAGCCTCTTTTTGTAGAAAGAATTGATGCTTTAAATCTTGATTTCCAAGAAATAAAAGAAGCTTTAAAAAAATATTTAAACGATAAAATAAAACCAACACATAATGGTGCTGTAGACCATTCTTTTGAAAATCATTTTATCGATAGAGAGAATATCTCTTTCATTAATTTTAATTACACGAACACAATTAATTGTTATCGTCATTCAGTAAATCTCAATTTAAATAAAAACATACATATTCACAATAGTTTATCCGAAGATATTATTTTTGGTTACGGAGATGATACAGATGAAATGTATCAAAAAATGAAAGCTAGTAAAAATAATAGCTTTTTAAAATATTTTAAAACTTTTGATTATTTAAAAAGCAAAAATTACAGAAAAGTTCTTAATCAATTAGCTGCTTTTAAAGATGGATATGATGTTTTAGTAATCGGTCATTCATTGGGAGGAACGGATAAAACTATTTTAAAAACTATTTTAGATACTAATTCTTGTGAAAATATTGAATTATTAAAACGTTCTGATTTTGATACAGATGAAAGATATAAAGAATTAAATTTACCAGAAAAAGAACAACTAAAAGCAGACAATTTATTTGAATTATATGCAAACCTTGCTAGAATATTTGATTCAGAAGATTCTTTAAGAGAAAAAGTTATTCCTTTTGAATGGTCTATTAATTTCCCTGTAATGGCTAATTATGATTATGATAAAATTCAAAAAAGAGAAAAAGAATTATTTATAAAAAAAGAAAAATCAACATTAATTGAACCTGGAACTGAATTTTATTAA
>APJPMD_01125 ATP phosphoribosyltransferase
ATGAGTAAATTAAGAATTGCAATTCAGAAATCAGGAAGATTAAATGAAGATTCGTTAAATCTTTTAAAAAATTGTGGAATTTCTATTGATAATGGGAAAGACCAGCTAAAAGCTTCTGCAAGTAACTTTCCTTTAGAAGTTTTTTATCTTCGAAATGGCGATATTCCGCAGTATTTAAAAGATGGCGTTGTCGATATTGCTATTATCGGTGAAAATTTATTAATCGAAAAAGGAGGCGATATTGAGTTTATTGAAAAATTAGGTTTTTCTAAATGTAAAGTTTCGTTAGCAATTCCAAAATTAGAAGAATATACAGGATTGTCTTATTTTCAAGATAAAAGAATTGCAACATCGTATCCGAATACAGTTAAAAATTTTCTGAAATCAAAAAATATTACTTCTCAATTACATATTATTAATGGTTCTGTTGAAATTGCCCCAAATATTGGTTTAGCCGATGGTATTTGTGATATTGTATCAAGCGGTTCTACATTATTTAAAAATAACTTAAAAGAAGTAGAAGTTATCTTAAAATCGGAAGCTGTTTTAGCGGTTTCTCCAAAATTAGAAGCATCACAACAAGAAATTTTAGACAAGTTACAATTCAGAATTCAATCGGTTTTAAAAGCAAGACGTTCGAAATATATTTTATTAAACGCTCCTAACGATAAACTAGAAAAAATCATCAATATTTTACCAGGAATGAGAAGCCCAACGGTATTGCCATTATCAGAAAAAGGCTGGAGTTCTGTACATTCAGTTTTAGATAAAGATGAATTTTGGGACGTTATAGATGAGCTTAAAAAAAATGGAGCTGAAGGTATTTTAGTATGCCCGATTGAAAAAATGGTTGTTTAA
>APJPMD_01130 Histidinol dehydrogenase
ATGAAAATTATAAAATATCCAGCAGTAAAAGATTGGAAACAGCTTTGTAAAAGAGCAACTTTAAATCAAAATAATTTACAAGAAACGGTTCAAAATGTTTTAAATGATGTCAAAATCAATAAAAATAAAGCATTAACAAAATATGCCGAATTATTTGATAAAGTTTCTTTAACTTCTTTTGAAGTAACTAATACAGAAATTGAAGAAGCTGAAAAATTAGTTAGTTCGGAGTTAAAAGAAGCAATTCAATTAGCAAAAAGTAACATTGAAGTTTTTCATAATTCTCAAAAAGAGGAAGAGAAAAAAGTAGTTACTACTGCAGGTGTTACTTGTTGGCGTAAAAGTGTTGCTATCGAAAAAGTTGGTTTGTATATTCCAGGAGGATCTGCACCTTTATTTTCAACTATTTTAATGTTAGCAACTCCTGCAAAAATAGCAGGTTGTAAAGAAATAGTATTGTGTACACCTCCTAATAAAGAAGGAAAAGTACACCCTGCAATTTTATATACGGCGGCATTAGTTGGCGTTACCAAAATTTTTAAAGTTGGTGGAGCTCAGGCTATTGCGGCAATGGCGTACGGTACAGAAACTATTCCTAGTGTGTATAAAATATTAGGTCCAGGAAATCAGTATGTAACAAAAGCAAAAGAATTAGTTCAGCAAGAAGGACTTTCTATTGATATGCCAGCAGGACCAAGTGAAGTTTTGGTTATTGCTGATGAAACTTCAAATGCTGCATTTGTGGCTGCTGATTTATTATCGCAAGCAGAACACGGAGCAGATAGCCAAGCGGTTTTAGTAACAACATCATTAGGAGTTTCAGAAAATATACTTGCGGAAGTATCTAAGCAAGTAAAAGAATTACCTAGAAGAGAAACAGCCGAAAAAGCATTAGAAAATAGCTTTGTAGTTGTTTTAAATTCTTCGGATGAAATGATTTCTTTTAGTAATGTATATGCACCAGAACATTTAATTATTGCTTCTGAAAATGCATCATTATATATTGATAAAATAGTAAATGCTGGTTCGGTATTTTTAGGGAATTATAGTTGTGAAAGTGCAGGAGATTATGCAAGTGGTACAAATCACACGTTGCCAACAAACGGATATGCAAAAAATTATAGTGGTGTTTCTTTAGATAGTTTTATCAAAAAAATTACTTTTCAGGAAGTAACAAAACAAGGAATAGCAACTATTGGAAAAGCAATAGAATTAATGGCAGAAGCCGAAGGTTTACAAGCTCACAAAAATGCTGTTACCTTAAGATTAAAAGATATTGAAAATGTTTAA
>APJPMD_01135 Histidinol-phosphate aminotransferase
ATGTTTAATTTAGATAAAATAGTTCGCCCAAATATTCAGAAATTAAAGGCGTACTCATCAGCAAGAGATGAATTTAAAGGAACTGCCGAAGTATATTTAGATGCAAATGAAAATCCTTTTGGAGTTTTAAATAGATATCCTGATCCTAGGCAAATAAAAATTAAAGAACGATTATCAGTAATTAAAAAAGTTGCTGAAAATCAAATTTTTATTGGAAATGGAAGTGATGAAGTAATTGATTTAGCATTCAGAATTTTCTGTGAACCAGGAAAAGATAAAGCCTTAACATTTTCGCCTACTTATGGTATGTACGATGTTTCTGCAGGTATTAACGATGTTGAGTTGATTAAACAACCTTTGGTAAATGATTTTCAAATAAGTTTGAACCAATTAGAACCATATTTAGATATGGAAGAGGTGAAAATTATATTTATTTGTTCGCCAAATAATCCAACAGGTAATTGTTTCGATGATGAAACGATTGAATATATATTGGAAAATTTTAATGGAGTAGTAATTATTGATGAAGCTTATATTGATTTTAGTTCAAGAGCTTCTTATAGTACTAAATTAGAGAAATATCCAAATTTAATTGTAAGCCAAACTTTTAGTAAAGCTTGGGGATTGGCAGGAGTAAGAGTTGGTGCAGCATACGCAAATTCGGAAGTTATCGATTTGTATAATAAAGTAAAACCACCTTATAATGTTAGTACTTTAAATCAAGAAGCTGTAGTAGCATCTTTAGATAATTTAGCTCAGTTTGAAATCAATAAAAACATTATTATCAACGAAAAAGAAACGTTGATAAAAGAGTTAAGCGATATTAAATTAGTTAAAAAAATATATCCTACCGAAGCTAATTTTATTCTGATAGAAGTAACGGATGCAAATGTAATTTACAATAAATTAGTAGCCGATAAAATAATTACCAGAAACAGAAATACGTTAGTAGATAACTGTTTACGAATTACGGTAGGAAGTATAGACGAAAATAAACGATTAATCACAGCATTAAAATCAATTTAA
>APJPMD_01140 Histidine biosynthesis bifunctional protein HisB
ATGAAAAAAGTATTATTTATAGATAGAGACGGAACTTTAATTAAAGAACCAGCAGACCAGCAAACAGATTCATTCGAAAAATTAGCCTTTTATCCGAAGGTATTTCAAGGATTAAGCAAAATAGCTAAAGAATTAGATTTTGAATTAGTTTTAGTTACAAATCAAGATGGATTAGGAACAGAAGTGTATCCAGAAAATACTTTTTGGCCTGTACATAAATTTGTTATGAGAACTTTAAAAGAAGAAGGAATTGTTTTTTCTGAAGAAATTATTGATATCACTTTTGCTAAAGATAATCAGCCTACAAGAAAACCAAATACAGGTTTGTTAACAAAGTTTTTTTCGGAAGAATATGACTTAGCAAACTCATTTGTTATTGGAGATCGTTTAACAGATGTTGAATTAGCTAAAAATTTAGGAGCAAAAGGGATTTATATAAATGATGAAACTTTTTTAGGGACTGATGAAATTACTGTTAAAAGAAGTGAATTAGATGATTTTATCGCCTTAGAAAGTAGCGATTGGAATGCTATTTATGAGTTTTTAAAGTTAGAAGAAAGAACGGCTGCAATTGTTAGAAATACCAATGAAACTAAGATTGATATTAAATTAAATCTTGATGGAACTGGTAAAAGTAACATTAGTACAGGAATTGATTTTTTCGATCATATGTTAGATCAAATTGCACGTCATGGGCAAATGGATTTAGATATTCAAGTTAAAGGAGATTTAGAAGTTGATGAACATCACACTATTGAAGATACCGCTATTGCGTTAGGTGAAGTTTTTAATACTGCTTTAGGTAATAAATTAGGAATAGAACGTTACGGATTTTGTTTACCAATGGATGATTGTTTAGCGCAAGTAGCTATCGATTTTGGAGGTAGAAATTGGTTAGTTTGGGAAGCAGATTTTAAAAGAGAAATGATTGGTAAAATGCCAACAGAAATGTTTTTTCACTTTTTTAAATCGTTTACCGATGGAGCAAAATGTAATTTAAATATAAAAGCTGAAGGTGATAATGAACATCATAAAATAGAAGCTATTTTTAAAACATTTGCAAAAGCTATAAAAGTTGCTGTAAAAAGAGATAGTAGCAAAATGATTTTACCATCAACAAAAGGAATGCTATAA
>APJPMD_01145 Imidazole glycerol phosphate synthase subunit HisH
ATGATTGCAATTATAAAATATAATGCGGGTAATATACGATCGGTTCAAAATGCGATTACGCGTTTAGGATATGAAAGTATTATAACAGATAATCCTGATGAAATACGACAAGCAGAAAAAGTAATTTTCCCTGGTGTTGGTGAAGCAAGTTCAGCAATGGCATACTTAAAAGAGCGTAAATTAGATGAACTTTTAGTATCGCTAACTCAACCCGTATTAGGTATCTGTTTAGGTTTACAATTGATGGGAATGTCATCTGAAGAAGGAAATACAAAATGTTTAGGTATTTTTAACACAGTTACAAAAAAGTTTCCGCCTTTAGAAAAAGTACCACACATGGGATGGAATAGTTTCTCAGAAATAAAATCATCAAAAATAGTAGAAAATTTAAATAGTAATGATGATGTATATTACGTACACGGTTTTTATGCAGAAGTTTGTGAAAACACCATAGCAACCTGTAATTATATACAACCATTTAGTTCAATTATGCAAAAGGATAATTTTTATGCGATGCAATTTCACCCAGAAAAATCAGCAAGTATTGGTGAAAATTTATTGAAAAACTTTTTAGAATTATAA
>APJPMD_01150 1-(5-phosphoribosyl)-5-[(5-phosphoribosylamino)methylideneamino] imidazole-4-carboxamide isomerase
ATGAGAATTATACCTGCCATAGATATTATCGAAGGAAAATGCGTTCGCTTAACAAAAGGAGATTACGCAACTAAAAAAATATATAACGAAAATCCTGTTGAAGTAGCCAAAGAATTTGAAGACAACGGAATTGAGTATTTACATTTAGTAGATTTAGATGGTGCTAAATCGCAACATATTGTAAATTATAAAATATTAGAACAAATTGCAGCTAAAACTAATTTAAAAATTGATTTTGGAGGTGGATTAAAATCTGATGAAGATTTACGTATTGCTTTTGAAAACGGAGCTAGTCAAATAACTGGAGGTAGTATTGCAGTTAAAAACCCTGATGTTTTTACAGGATGGATAAACAAGTATGGTAGCGATAAAATTATTTTAGGTGCTGATTGTATCAATAGAAAAATAGCAACTCATGGTTGGTTAGAAACATCAGAAGTTGATGTTGTTGATTTTATCAAACAATACGAACAAATAGGCGTGAAAAATACTATTTGTACAGATGTTGCTAAAGATGGAATGTTACAAGGAGCATCAGTTGATTTATATAAAGAAATTTTAAGTAAAAGCGATGTGAATTTAATTGCTAGTGGAGGTGTTGCTAGTATTGACGATTTAATTCAGTTGAAAGAAATAGGTTGTGAAGGTACTATTTTAGGAAAAGCAATTTATGAAGGTTATGTAACTTTAAAAGAATTACAAAAGTTATGTTAA
>APJPMD_01155 Imidazole glycerol phosphate synthase subunit HisF
ATGTTAAAAAAAAGAATAATACCTTGTTTAGATATTAAAAACGGAAGAACTGTAAAAGGTGTTAATTTTGTTGATATTAAAGATGCTGGTGATCCGATTGAATTAGCAAAACAATATGTTAAAGATGGCGCTGATGAATTAGTATTTTTAGATATTACAGCGACTTTAGAAAACCGAAAAACATTAGTTGATTTAGTTGAGCAAATAGCGCAAGAAATAAACATACCATTTACAGTTGGAGGTGGAATTAGTACTGTTGAAGATGCATCAAAGTTAATTCAAGCAGGAGCTGATAAGGTAAGTATTAATTCATCAGCAGTAAAAAATCCGCAGTTAATTACCGATTTAAAAAACAGATTTGGAAGTCAGTTTGTAGTGGTTGCTATTGATACTAAACATGTAAATGATACATGGAAAGTATTTACTAAAGGAGGTACTAACGAAACGGAATTAGAGACAGTTGCTTGGGCTAAAGAAGTAGAAAAATTAGGAGCTGGTGAAATTTTATTAACTTCTATGAATAGTGATGGAACTAAAGCAGGTTTCTCAATTGATATAACAAATTCAGTGAGTACAGCCATTAATATTCCTGTAATTGCCTCAGGAGGAGCAGGGAAAGAAGTACATTTTAAAGATGTATTTACCAAAACAGAAGCGAGTGCAGGCTTGGCAGCAAGTATTTTTCACTTCGCAGAAATACCGATTCCAAAATTAAAAAAATATTTAAAAGAACAAAATATAGCAGTAAGATGA
>APJPMD_01160 Histidine biosynthesis bifunctional protein HisIE
ATGAATATAGCATCAAACATAAAATTGAATATAGATTTTACAAAATCAGACGGTTTAGTTCCTGTAATAATTCAAAATGATACCACATTACAAGTTTTAATGTTAGGGTATATGAATGAGGAAGCCTTCTTGAAAACAAAAGACACAAATAAAGTTACTTTTTTTAGCAGAAGTAAAAACAGGTTATGGACAAAAGGCGAGGAGTCTGGTAATTTTTTAGTTGTAAAAGATATTCAAATCGATTGCGATAATGATACTATTTTAATAAAAGCAATCCCAGCAGGACCAACGTGTCATAAAGGAACTACATCATGTTTTGCTGATGAAACTCCAAAAGGTTTTTTATATGAATTAGAACGTATTGTTTCTGATAGAATTGATACTGATCATCCAACTTCATATACAAATAAATTGTATAAAAGAGGAATTAATAAAGTTGCTCAAAAAGTTGGAGAAGAAGCTGTAGAGCTTGTTATTGAAGCAAAAGATAATGATGCTGATTTATTTAAAAATGAAGCTGCTGATTTATTTTATCATATTGTAATTCTTTTAAAAGCTAAAGGATTTACGTTAAGTGAAATTGAAGCAGTTTTAAAAGAAAGGAATTAA
>APJPMD_01165 SAM-dependent methyltransferase
ATGAATGAATTTCAACAATTAAAAGATACCTTAAACGAAAGTGTTTTAGAAGCTACTTTTGTAAAACTAACGTTAAGTAAACCTATCAAAAAAAGTGATGGATTGCCAAATGTATATGTCCGTTTAGTAAAGATAAAAGGCGCAGAAATGTTCCAATTTACCTATCATTATAATACCAATGATAAGGTTCAAAATTATACAATTTCTGAAGCTATTACCGAAATAGAAATTCTATTGATGGATAACTTTAGAGCGGCAACTTTGTTTACCTTAACCAAAGATTTATTGATATTTATCTCTAAAAGAAAATTAGTTTCTTACCGAGAAAATATGGCGAGTTTCAAAAATAAATTACCTGAAACTCACGATAAACCAAAAGAACGCTTAGCCGAGGCAGGGAGTTATTTACATCATTTAGGAATTACCGATAAACAAGGAAAGGTTATTCATAAAATGGCTGATAAATACCGTCAAATCAATAAATATTTAGAAATTATTGAAGGCTTATTAAAATCGACAAGATTACCAAAACACATTAATATTGTTGATATGGGATCGGGTAAAGGCTATTTAACCTTTGCTTTGTACGATTATTTGGTAAATCAAAAAAAATACAGTGCAACCGTTACAGGTATTGAATTGCGTAAAGAATTAGTTGATTATTGTAATGATGTTGCCGAAAAATCAGCCTTTACAAAATTGTCGTTTGTAGCGCAGCCAATTCAAGAATACGACAACAATAAAATTGATATTTTAATCGCTTTACACGCCTGCGATACCGCTACTGACGATGCTATTTATAAAGGATTATCGGCAAAAGCAGAACTGATTATTTGTGCGCCTTGTTGTCATAAACAAATCCGTCAGCAAGTAAAAGGAAAAGAGCAAGAAAGCCCGTTATTAAAATACGGAATTTTTAAAGAACGTCAGTTTGAAATGGTTACAGATACTATTCGTGCGTTAATTTTAGAAAAAAGTAATTATAACACCAAAGTATTCGAATTTATAAGCAACGAACATACCCGTAAAAATGTAATGTTAGTGGCTAGTAAATCGATAAAAAAGAATGATATTTCTAAAATTGACGCTAAAATAGCAGGTTTAAAAGATGCTTATGCTATTGAAAATCATTATTTAGAAACACTTGTGTAA
>APJPMD_01170 Flavo-1 RNA
TCTTAGCCCCGATTGAAGCTTTGTTTGAGCTCCTTTTTGTTTTTTTCTTTTAAAAAAATAAAAAGAGCGAGTGCGGAAAGCGGGAAATAGC
>APJPMD_01175 Multidrug transporter
ATGAAAAATTCAAAATTCTTAATTATAGCCGCCTTTTTTTCAATATATATAATTTGGGGTTCTACCTATTTATTTAACAAAATTGCCGTTACCGAAATACCACCATTATTTTTAGCGTCGATACGTTTTTCAATTGCGGGCGTTTTAATTATGATTTTGGCTAAAATCATGAAATTACCCTTAAAAATTAGTAGAAATCAGCTTGTAAATTCAGGAATTGCAGGGTTTTTATTTTTGGTGTATGGAAACGGTGTTTTCGTATGGGCATTAAAATATGTCGATAGCGGTTTTGCAGCTTTATTAGCCTCGACACAGCCGTTATTTGTGTTATTTTTACTGCGTTTAATAGATGGAAAAAGATTACAAAAAAAATCAATGATAGGTGTTTTACTAGGCTTAATAGGAATGTATTTATTGGTCAGTCAGCAAGAAATAACCACATCGGAAGGCAGTGTTTTAGGGATTTTTATGATTTTAACCTGTGTTTTGAGTTGGAGTTACGGAAGCGTATTTGTGTCAAAAGCAGATTTACCAAAAAAACATTTAGTAAGCACGGGATATCAGATGTTATTAGCAGGTTTTATGTTAGCAATAGCAAGTTTGGTTTTTAAAGAAACTTGGATTTCGCCATTAAATTGGTCGTCAAAAACCCAAGGAGCTATGTTTTTTCTAATCATTTTTGGCGGAATTGTAGCTTTTACGGCATTCAATTATTTGTTAAAATCAGTTTCTCCCGAAAAAGTAGCAACATCGGCGTATGTAAACCCGATAATCGCCTTATTTTTAGGGTGGAGCTTGTTAAATGAACAACTAACAAGCCAATCAATTGTAGCATCTGCGGTTTTATTATTGGGCGTTTATTTTATAAATTCAAGAAAAAAAGTAGTAAAAGTATTGCCTAAAAAAGGAAGTTTTTAA
>APJPMD_01180 Flavo-1 RNA
CCCTAGCCCCGATTGAAGCTTTGTTTGAGCTCTTTTTTTGATTTTTCTTCAAAAAAAAGCGAGTGCGGAAAGCGGGAAATTGC
>APJPMD_01185 DUF1853 domain-containing protein
ATGCATCAACAATTAAAAGACTTACAATTACAATATGAAGGCTTTTTAAAAACACCTTTTCTATGGAATGGAAAAGGTGTTTTTAATTTACAGCAATTTGAAATAAAGCCTACAAAAACAGCTTCTTTTTTAGTGGAAATTACAAAAATACCACGCTTAGGAAAATTAGTAGAACGTTTTGTTTCTTTTGAATTTCAACAAGATAAACACCTTCAAATTATTGCCGAAAACATTCAAATTCAACAAGAAAAAATTACCCTTGGCGAATTAGATTGTTTGCTTTTAAAAGATGAAAAACCAATTCATGTAGAGATTATTTATAAGTTTTATTTGTATGATAATTCTATAAATTCTGAAAAAAATCTTGAAGAAAAAAATGAATTAGAACGCTGGATTGGTCCTAATAAAAAAGATTCTTTAATTCAAAAATTAACCAAACTCAAAGAAAAACAACTGCCACTGCTCTATTCTAAACAATGTGAAAATTACTTAAAAACACTAAATTTAGAGGCTAAAAATCTGAAACAACAACTTTATTTTAAAGCACAGTTATTTGTTCCTTTAAAAGATTATGGAAAAGAATTTCCTTTGATAAATAACAATTGTATTATTGGTTTTTATGTTACTTTACAGCAATTAAATCAGTTTAAATATTATAAATTTTATATTCCTAACAAACACAATTGGTTAACACAACCTCACACAAATATTGATTGGTTAACTTTTAATAATTTTACCACAAACCTTCAAGCACTTTTAAATCAAGAAAGAGCGCCACTTTGTTGGTTGAAAAAGTCAAATGGTGAATTGTTGAAGTTTTTTGTTATTTGGTGGTAA
>APJPMD_01190 tRNA dimethylallyltransferase
ATGAAAAACACCCTAATTACCATTGTTGGTGCTACGGCAATCGGAAAAACAGCATTAAGTATAAAACTTGCACAGCATTTTAATTGCAGTATTGTTTCTTGTGATTCTCGTCAGTTTTTTAAAGAAATGAGCATCGGAACTGCGGTTCCTTCTTCGGAAGAATTGGAAGCTGCGCCACATCATTTTATTCAAAACAGAAGTATTTTTGACAACTATTCTGTCGGACAATTTGAAAAAGATGCACTCACTAAATTAGACGAATTATTTACTGAAAACCCTGTACAAATTATGGTTGGCGGTAGCGGTTTGTATGTCGATGCCGTTTTAAAAGGCTTAGATTATTTTCCTGAAGTCAATGCTAGTATCAGAGAAAAACTAACCAAAGAGCTTGAAGAAAATGGCATTGAAAAACTTCAAGAACAACTCAAAGAACTCGATATTGAAACCTATAATACCATTACTATTGATAATCCGCATCGGGTAATGCGTGCTTTAGAGGTTTGTATTGGTTCGGGCAAAACATACAGTTCTTTTAAAAACAAGCCCAAAACACCCCGTAATTTTGAAGTTATCAAAATCGGTTTAACTGCCGATAGGCAAATTATGTACGACCGAATTAATAAACGTGTCGATATTATGTTAGAAAACGGTTTGCTTGAAGAGGCTAAAAAAATGCAACCTCATAAAAATTTAACTGCATTAAAAACTGTTGGATATCGCGAATTATTTGAATATTTTGAAGGGGATTTTACCAAAGAATTTGCCATTGAAGAAATTAAGAAAAATACCCGCCGTTTTGCAAAACGACAAGGAACTTGGTTTCGTAGAGATACCCAAATTAATTGGTTCGATTTTCAAGATGATATTCAAAAAATTATTACTTGTTTAGAAGATAAAATATAA
>APJPMD_01195 Ion transporter
TTGAAGAAAAATAGCAAAAACTGGAAAGAAAAATTACATGAAATAATCTATGAAGCCGATACTTCAGGTGGAAAATTATTTGATATCGTTTTATTAATCGCAATACTTGCTAGTATTTTACTAGTAATGCTCGAAAGCGTCGAAAGTATTAATGCAAAACACGGAACGCTTTTAAATATTTCTGAATGGATTATTACAGGGTTATTTTCAATTGAATATATTGCTCGAATTATATCGATAAAAAAACCATCGAAATATATTTTTAGTTTCTATGGAATTATTGATTTACTATCAACTCTACCAAAATATTTGGCAATTTTCTTTACAGGAACACACAGTTTAGTAGCTTTAAGAGCCTTGAGATTACTACGTATTTTTAGAATTTTAAAACTCGCTCGTTTTATTGGAGAATCTAATAATTTTATGAAAGCCTTAAAAGCTAGCAGAACAAAAATTACGGTTTTTTTGTTTTTTGTATTGATTTTATGCGTTATTTTAGGAACTATTATGTACTTAATTGAAGGCGGAGAAAACGGCTTTACAAGTATTCCAAGAAGCGTTTATTGGGCAATTGTAACACTAACGACCGTTGGTTATGGCGATATTGCTCCGCACACACCTTTTGGGCAGTTTGTAGCGAGTATTATTATGATTTTAGGATACGGAATTATTGCCGTTCCCACAGGGATTGTAAGTTCTGAAATGGTAAAAGTAAACGAGCTTGATTTAAACACACAATCGTGCCCAAACTGTTCATATGAAGGGCATGATGATGATGCACTTTTTTGTAATCACTGCGGAAATAAACTACACGATTAA
>APJPMD_01200 DNA polymerase III subunit epsilon
TTGTACGCAATTTTAGATATTGAAACCACAGGAGGAAAATTTAACGAAGAAGGAATTACAGAAATTGCCATTCATAAATTTGATGGGCATCAAGTTGTTGATCAATTTATCAGTTTAATAAACCCTGAACGAGAAATTCAAGAATTTGTTGTTAAATTAACAGGTATTAACAGCAATATGCTTCGTAATGCTCCTAAATTTTATGAGGTAGCAAAACGCATTCTTGAAATTACAGAAGACTGTATTATTATAGCACATAATGCGAGTTTTGATTATCGAATTTTACGCACAGAATTTGACCGACTAGGCTATGACTATCAAAGAAATACTCTTTGTACCGTAGCACTAAGTAAAAAACTAATTTCAGAAGCTCCCTCACATAGTTTAGGTAAATTATGTAAGTTTATCGGTATTCCGATGAGCGACAGACACCGAGCAAACGGCGATGCCTTGGCAACTGTTCAGTTATTTAAACTTCTATTAGAAAAAGATATTGATAAAAGTATTATTCAGCAATCTATAAAATATGCCGATAACAGACATATAAAACAACGTTATTTAAAAATTTTAGATAAATTACCCGAAAAAGAAGGGCTTTTTTATGTGCATAGTGAACAAGGTGTTATTATTTTTATAGGTAGAGGTAAAAATATAAAGAATGAAGTAAACAAACTTCTTTTAAAAGATAGTCCTAAAGGGTTAAAAATAATAAAAAGAATACACGAAATTACCTATCAAGAAACAGGAAATTTACTCTTTACCCGCTTAAAATATCATTTAGAACTACTTAAATTAAAACCTAAGTATAATGTTATTCGTAAGCCAAAAATTTCTAATAAAAACTTTAATCATGATACTTTTTTAATTTTTGATAAAGGAAGAAACCCTGAAGAGCATGCTGTTGTTTTAATTGAAAATAATATCGTTTTAGGATATACCTATACTAATTTAGCCTTTCAAGAAAATAATTTATCGGTTTTAAAATCGATGATAACGCCTATTGAAAATAATCAAATTGCAAAAACAATTATCAAAAATTATTTATTAAAAAATAAAGTTTCCAAAATTGTACGTTTAGTAAACGATACTGAAAATTAA
>APJPMD_01205 Pyridoxal phosphate homeostasis protein
ATGACAGGAATTAAAGAAAATCTTATCGAAATAAAAAAAACAATTCCAGCGAATGTAACTTTAGTTGCTGTTTCGAAAACCAAACCTATTGCCGATATTCAAGAGGCTTACAATGCTGGGCAACGAGTATTTGGTGAAAATAAAATTCAGGAAATGGTTACAAAATTTGATGCGTTGCCAAAAGACATTGAATGGCATATGATAGGGCATTTACAAAGCAATAAAGTTAAATATATGGCGCATTTTGTAAATTTAATTCATGGAGTTGATAGCTTTAAAACCTTAAAAGAAATTAATAAACAAGCTAAAAAACACCACCGTGTAATTAATTGTTTATTACAAGCTCGTATTGCCAAGGAAGAAACAAAATTTGGCTTGTCATTTTTAGATATTGATGCAATTATTTCATCCGAAGAACTTTTAGAACTGCAAAATATAAAGATTGTAGGCTTTATGGGAATGGCTACTTTTACCGATAATCAAAAACAATTAGAAGGTGAATTTACTTGTTTAGCCAATTTTTTCAAAAACAAACAAGAAACAGCTATAAAACCAACAATATTATCAATGGGAATGAGTGGTGATTATCAGCTAGCTATAAAAAACGGAAGTACTATGGTACGAATTGGTAGCGCTATTTTTGGCGTTCGAAATTATATTGTTTAG
>APJPMD_01210 DUF1015 domain-containing protein
ATGGCAATTGTAAAACCGTTTAAAGCTGTTAGAGCTACTAGAGACAAGGTGGGGTTAGTTTCATCAAAATCGTATGAAATTTATAGCCCAGAAATGTTAAATGCTAAATTAGCGTTTAATCCTTATACATTTTTACATGTTTTAAACCCTGGTTATAAATATCATAAACAAGATATTATAGGCGAACAACGCTTTAAATTGGTACACAATCGGTATTTAGAATTTAAAGATGATGGTATTTTTACCAAAGATAAGGTTGCGGGGTTTTATATTTATCAAAAAACAACCGCAACGGCATCTTTTTGTGGTATTATTGCAGCAACTTCTGTGGATGATTATCATAATAATGTCATTAAAAAACACGAAGGAACGCTTCAGGAAAGAGAGTTATTATTTGAAAATTATTTAAAAAATACGGGTTTTAATACCGAACCTGTATTGCTTACTTATCCTGATAATAGTGTCATTACAGCTATTATTAAAAAATATAAAGCAACTAGACCTGAATATGAATTTTCAACCACCGATAAAGAGCATCATTTGTTATGGCTGGTTAATAATAAAGAGGATATTACACAAATAACCACTGCTTTTCAAGCAATCGATACCTTGTATATAGCCGATGGGCATCATCGGTCTACCTCTGCTTGTTTATTGGCTAAAAACTTAGCAAAAGAAAACCCGAATCATACAGGAAATGAAAAATACAACTTTTTTATGAGTTATTTGTTGCCTGAAAGTCAATTGAGTATTTATGAATTTAATCGATTTATTACTGATTTAAACGGCCTAACTCCTGAAGAATTTTTAATTGAATTAGATACTTTTTTTAGAATAGAAAACAGGGGACAAGAATTATACAAACCCAAAGAAAAGCATCAATTTAGCATGTATTTAAATGGCGAATTTTATGCCTTAAACTTACGCTTGTCAAGATATAAATTTACAGATGCTTTAAGTAAATTAGATGCGCAAGTTTTATATACTACTGTTTTGAAACCTATTTTAGGCATCGATGATATTCGAAATGCCTCTAAAATTTTATATTCTCAAGATAAATCAGACGGTTTAGAATTAAAAACAAAAGTTGATAGCGGTAAATTTAAAGTTTCCTTCGGAATGCTACCAACCTCTATTAATGAGCTTAAGCAAATTGTAGATGCCGATATGTTAATGCCACCAAAAACAACCTATATAGAGCCTAAGTTAAGAAGTGCTTTAACTATTTACGAGTTTTAG
>APJPMD_01215 3-phosphoglycerate dehydrogenase
ATGAAAATATTAGTAAACGACGGAATCTTAGACGGTGGAACAACTACCCTAGAAAATGCAGGATTTGAAGTAATAACAACCAAAGTTGCGCAAGAACAGTTAGACAATTTTATCAATGAAGAGCAAATTAATGTTGTTGTTATTAAAAACAGCACAGAAATTCATGCCGAACTGATCGATAATTGCCCTACCTTAAAACTAATTGCAAACGCAAGCACAACCAACGATAATATTGATGTTATTTACGCCCAAGAATGTGGTGTGCAAATTATTAATGTTTCAGATGCAAGTGCCAATGCTGTTGCCGAATTGGTTTTTGCTCATTTATTAACAATGGCTCGTTTTTTACACCAAGCCAATAGAGAAATGCCTTTAGAAGGTGATACGAGTTTTAATGCTTTAAAGAAACAATTTTCAGCAGGAACTGAAGTTCGTGGAAAAACTCTAGGGATTATAGGAATGAGTATCGAAGGACAACAGGTAGCAAAACTTGCCTTAGGTTTAGGGATGAAAGTTATTGCCTACGATGTTGAATTTGGTGATTCAATTACAATTCCTGTTGAATTTTACAACGGACAAGCTATTGATATTGAAATCGATTTTACCTCAGCTGATGACTTACTAAAAGAAGCTGATTTTATTACGGTACATTTAGCATCCGAAGAAAATCATATTATTGGTGTTAAAGAGTTTGAAAAAATGAAAAAAGGTGTTGGTTTTATCAACGTTTCCCAAAGTGGTTTGGTAGATGAAATTGCCCTTGTAAATGCCATTGAAAGCGGAAAAGTACAGTATGCTGGTTTAGATACTTTTGAAAATCAGCCTACACCAGAAATTCAATTATTAATGAATCCTGAGCTATCTTTAAGCCCTAATATTGCTTCTTTTACCGTAGAATCACAACATAAAATAGGAACGGAATTGGCAAATAAAATTATTAATTCATTACACGTATAA
>APJPMD_01220 Phosphoserine aminotransferase
ATGAAAAAACATAACTTTAGCGCAGGTCCTTGTATTTTACCTGAAGAAGTTTTACAAAAAGCATCCGAAGCAATTATTAATTTTAATGATGATGATTTATCGTTAGTTGAAATTTCTCACAGAAGTACCTCTTTTGTAAATGTGATTGAAAATGCGCGTAGTTTAGCCTTAGAATTACTAGGTTTAGAAAACAAAGGCTATACGGCATTGTTTTTACAAGGTGGTGCAAGCAATCAGTTTTTAATGACGGCGTATAATTTATTAAACAAAAAAGCGGCGTACTTAAATACTGGAACTTGGAGTTCAAAAGCCATAAAAGAAGCAAAATTATTTGGCGAAATTGTTACCGTTGCTTCATCCGAAGATAAAAACTTTAATTACATTCCTAAAAATTATAGCATTCCTAGCGATGCCGATTATTTTCATTGCACGAGCAATAATACTATTTACGGAACGCAAATGAAAAGTTTCCCGGAAACCGAAGTTCCTTTAATATGTGATATGAGTTCCGATATTTTTTCGCGTGAATTAGATTTTTCAAAATTTGATTTAATTTATGCAGGCGCACAAAAAAACATGGGTCCGGCGGGAACAACGCTTGTTATTGTAAAAGATGATATTTTAGGAAAAGTGGAACGTATTATTCCTTCAATGTTAAATTATCAAACGTTTATCGACAAAGATAGCATGTTTAATACGCCTCCTGTTTTTGCGGTTTATACCTCAATGCTAACCCTAGAATGGTTAAAAAAATTAGGTGGAATTCCGTTTATTGAAAAAGTAAACAAACAAAAATCGGCTCTTTTATATGCTGAAGTCGATAGAAATCCTTTATTTACAGGAAGTGCTATAAAAGAAGATCGTAGCCATATGAATGCGACCTTTACTATTACATCGGGTATCGCATCCGAAGCTTTAAAAAATAAATTTGATACACTTTGGAGACAAGCAAATATTAATGGTTTAGATGGTCATAGAAGTATTGGCGGATACCGTGCAAGTATGTATAATGCCTTGCCTTTATACAGTGTTCAGGCTTTGGTCGATGTGATGCAAGAACTCGAAAGAACAAGTTAA
>APJPMD_01225 Acyl-CoA reductase
ATGGATACAATCCAAAACAGAATCGATGCTTTTATTAAATTAGGAGTCTTTTTAGAACAGTTTTCTCATGAGGATATTCAAAAGAAAGAAAACATTCCCCATAACGACTTATTTTTTGATGGTTTTAAACATCAATTAAAAATAGCCGAAGAAAATAATAAATGGTTTACCCGTCAAAATTTATTATTTGCCATAAAAAGTTGGGCAGAAGCTTTATCCGAAGAAAATATTCAACAATGGATTGCAAACGAAAATTTAGGTAAAAATACGCCTAAAAATGTAGCGATTATTATGGCAGGAAATATTCCGTTGGTTGGTTTTCATGATTTTTTATCAGTATTAATTTCGGGGCATTCGGTTTTGGTAAAACAATCATCAAACGATAAACATTTAATGCCTTTTTTAGCAAAATATTTAGAATATGTTGCACCTCAACTAAAAGGAAAAATCACTTTCACCCAAGAAAAACTAACTGATTTTGATGCCGTTATTGCTACAGGAAGCAATAATACAGCCCGTTATTTTGAATATTATTTTAAAAATAAGCCGAGTATTATTCGAAAAAGTAGAAATTCTGTAGCCGTTTTAACAGGAAACGAAACTGCTGAAGATTTTGAGAATTTAAGCAATGATATTTTTCATTATTTTGGATTGGGTTGTCGTTCGGTTTCAAAATTATTTGTCCCTAAAAATTATGATTTCGAATCATTTTTTAAAGGAATGTACAACAAACAAGATATTATTAACAACGCCAAATACGCCAATAATTACGATTATAACAAAACGGTGTATTTAATGAGCGAGTTTGATATTTTAGAAAATGGTTTTTTAATGATTAAAGAAGACCCAAGCTACACCTCGCCTATTGCCACTATTTTTTATGAATATTACGATACTATTGCCGAGCTGAAAACAAAACTTGAAATCGAAAAAGAAAAAATGCAGTGTATTGTTGCCCGTAATTTTATGGAAAATGAAATTGCTTTTGGGCAAACTCAGCATCCTACATTATCCGATTATGCCGATGGCGTAAATACCTTAGCTTTTTTATCAAAAATTTAA
>APJPMD_01230 Ferredoxin
ATGGCTATTATTATAACAGATGAGTGTATAAATTGTGGAGCCTGTGAACCAGAGTGTCCGAATACGGCAATTTATGAAGGCGCTGATGATTGGAAATATGCAGATGGTACTGATTTAAAAGGGGATTTAGTATTGCCTAGCGGACAAAAAGCCAATGCAGATACCGATCAAGAGCCTATTTCTGATGAAATATATTTTATCGTAGCAGATAAATGTACAGAGTGTAAAGGTTTTCATGAAGAGCCACAATGTGCGGCAGTTTGCCCAGTAGATTGTTGTGTCCCTGATGACGATAACGTAGAAACAGATGAAGAGTTGTTAGCAAAACAGCGTTTTATGCATAACGAATAA
>APJPMD_01235 Ferric enterobactin receptor
ATGAAAAAAATTACACTTTTATTTTTCGCTATGCTGTGTAGTAGTCTTATTTGGGCGCAGTCAAAAATTTCAGGAACTATTGTCGATAGCGCCAATCAACCGTTGCCTGGTGCAAATATTATCGAAAAAGGAACAGCCAACGGTGCTAATTCTGATTTTAACGGGGCTTTTAACCTAACCGTTCAAAATAATGCTATTTTAGTTGTTAGTTTTTCGGGGTTTGAAACCCAAGAAATTGCCTTAAAAGGTAAAAAGAATATTAAAATTATTTTAAAAGAAGGTTTAGAGTTAGACGAAGTTGTTATTACAGGTTCGCGAACTCCATCACGAAGTAATACCACAAGTGCTTTGCCTATTGATGTGGTGTCTGCTAAAGATTTACAATCTACCGGGCAGGCTACTTTTGATAAAGCTTTACAATATAAAATTCCATCTTTTAACACGGTTCAAACACCTGTTAATGATGCAACTTCTTTATTAGATCCGTATGAAATTAGAAATATGGGACCTAGTAGAACTTTAATTTTAATTAACGGTAAACGTAAAAATTTAAGTTCTTTATTATATACCCAAACTTCGCCAGGACGTGGTGAAACAGGTTCTGATATTTCGGGAATCCCTACCGATGCCATTAAAACAGTGCAGGTTCTTAGAGATGGCGCTTCCGCTCAGTATGGTTCTGATGCTATTGCAGGGGTTATTAATATTATTTTAAAAGATGATGCCAAAAATGGTTCAGCAACATTAAGGTCAGGAATTACAGGGCAAGGTGATGGTAAAATGTTGGGGGTAAGCATAAATAACGGAACTACAATTGGTGATGATAAAGGTTTTGTAAACTATACGGCTGATATTTCTAAAACAGCATTATCGAACAGACCTGGTACTGTTGATGCAGCGGGTGAATTTGCCGATTTTTACGACCCCGATGCTCAAAATCCAATTACACTTACCGATGTTCAAAACTATTTAAAAAGACATCCTGATGCTGACAATATTAATGGATCACCACAGTTAGCGGCTTCTAAATTTTCAATTAACGCAGGATATACACTTAGTGAAACTACCGATATTTATGCCAATGCAGCATACGTGTTTAAAAAAGTAAATTCGTTTGCAAACCACAGAACACCTTATTGGAGAACGTTAGATAAAAAAACAGGCTATCCTTATTTGGCTGATTTTTATCCTGGAAGTCATCCGACAAATGCGGGTGGATACGACGGTTATACCCCAACTTTTGAAGGAGATTTGAATGATTATAATGCTACAATTGGTTTTAAAACCAAGAAAAATGATTGGAATATTGACGTAAGCTTTACCACGGGAGGGAATTCACAAACTTATAGAGTTAGTGAATCTCATAACAGAAATATTGTCCACTCTGCTTCTACTTGGATTGACGCAAATAAAAATGGTATTGTTGATACTGGCGAAATAACCGAAGGTTCTGAATTATACAGAGCAAATAGTAAAAAATCTTTTGATCCGGGAGGAACTGCTTTTTCTCATAAAGTAGGAAATATTGATGTTTCAAGAATACTTTCCGATAAAGTAAGTGTTGCTTTTGGTACGGAATTTAGGTCAGAAGAGTTTGAAGTAATCGCTGGTGAATTAGGTTCTTATGACGGTGGTGGTGTAGATTCATTTGCAGGAAACAGCCTTGAAAATGCTGGTAAATTTAGCCGTTATAATTTAGGAGGATACGCAAGTTTAGATTATAACGTTAATGACGATTTTTTACTTAGCGGAACTGCAAGAGTTGAAAACTACTCTGATTTTGGAAGTACTTTTGTATGGAAGTTAAGTTCTCGTTATAAATTTTCTGATGATAAATATACCGTAAGAGGTTCGGTTTCTACAGGATTTAGAGCACCAACATTACATCAAATTTATACACAAAAAGCACAATATAGCTTTGTACCAGGACAAGGAATACAAGTTGGTGGTTTGGTAAATAACGTATCATCGCAAAAAGGATTATTAGGATTGCCTGATTTAACCGCCGAAGAATCTACTAATATAACTGTTGGTATTGGAGCTAAACCTTTTAGAAATTTCTCTTTCACACTAGACTATTACAATATTAAAGTTGACGACAGAGTAATTTTAAGTACCGAAGTAAAACCACCAAACACCCCTACTTTTAGCGGATTGTCAGACGTTAGTTTCTTTTTAAACGCTATTGACACTAAAACTTCTGGTTTAGATGTGGTTATTGGTTACAAAAATATTGAAGTTGCCGATGGTAAATTAGGCTTTAACTTATCGGGTAATTACACTATTGAAAACAAGCGAGTTGGCGCAGTTAAAAACCCGAAATTTGTTGCAGATTCAAATCAATCGGTAGTAAATGATACACAAGAAGCTTTATTTTTTACCTCAAGACCGCAAACAAAATGGATTTTAGGAACTACTTACGATATTGGTAAATTTGGAATATCATTAAACAACACTTATTTTGGTAAAACAAAATTTGCACAACAAGGACTGCAAGATTTAGAAGGATTATTTACCAATCCTGCCGATATTCCTGCTGGAGCAGTAAAAGATGGAAGTTCAGATTTAAGAACCGAGTTTATTCCAAAAGTAGTAACCGATTTAGGTATCAATTTTAGCGCAACCGACCGAATTACCATTGCTTTAAACGTAAATAATATTTTAAACGTTTTACCAGAATGGAAATTTACAGAAGCAACCCCAACAGGGCAAGCAATTTTAAATGGTGCAGCTGTTAGCAACTCGCCATCAAACTTAATTACCTTTAACCAACGTTATTCACAAATGACTTATGATGGTTATCATTTTAGTCAATTAGGAACGATGTTTAATTTATCTGTGAATTATCAATTTTAA
>APJPMD_01240 AB hydrolase-1 domain-containing protein
ATGAATTTAATAAATACAAATTTACTCCCCCCTAGCTTAACAATTCCTAAACCTATTATTTTTTCAGCTAAATTTACACAGTTTTTTTCAACACATTTAACAGCTAAATTTGCGGCACTTCTTTTTAGTACTCCTGTAAAATTTCCAATTCCAAAACGAGAAAAAGTAATGTTGGCTAGCTCCCAAAAGAAAACAATTTTTGTAGAAAGTATTGGTAAAAATATTGAAGTTTTATCCTACGGATATTCTCAGAAAAAAGTATTATTGGTACACGGTTGGGCTGGTAGAAGTACGCAGTTATTTATGATGGCTGATAAATTATTAGAACAGGGTTATATGGTTATCTCTTTTGATGGTCCGGCACATGGAAATTCGTCAGGAAAAACCACAGCAATGCCCGAATTTATAGCTACCATTACTCAAATTGAAAAGCAATTTGGTCCTTTTGAAGCCGCTGTCGGGCATTCTTTTGGCGGTATGTGCTTGTATAATAGTGTTGCTGATGGTTTTAATATTAATAAATTAGTAAGCATTGGTGCACCTGATTATATTTCGGAGGTATTGCTTAATTTTTCAAAAAACTTAAACGTAAAACCCCGTATTGCCATTAAAATGAAACAGTTTTTTGATGAAAAATGGCAAGTAGATATTGAACAGCATTCCGCTAGCATAGTGGCTAAAAAAATTACCATTCCAACATTGGTTGTGCATGATACTGCCGATGGTGATGTCTCGGTTAATTGTGCTGTAAATATTCGTAAAAACTTACAAAAAGGAACACTTTTAATGACCCAAGGATTAGGACATACCAAAATACTACGCAATAAAAAAGTAACTGCTGATATTGTTAAATTTATATGTGATTAA
>APJPMD_01245 Peptidase M48
ATGAAAAAAATTATAGCTTTAGGAATTGTTGCCCTATTTTTAGTACAATGTAGTACGGTGCCAATTACAGGAAGAAAACGACTTAATTTCGTAAGTGATGCGCAAGTATTACCTGCAAGTTTTGCACAATATAAAGGTTTTTTACAAGAAAATAAATTATCTACAAATGTTACAAAATCAAACCAAATAAAAAGAGTTGGTAAAAAGATTTCAGCAGCAGTAGATCGTTTTATGAGAGCCAACGGAATGACATCCGAAGCAAATTCATATCGATGGGAATTTAATTTAGTAGAAGATAAAACATTAAATGCTTGGTGTATGCCAGGAGGTAAAGTAGTTTTTTATACGGGTATTTTACCAGTTTGTGCTAACGAAGATGGTGTTGCTGCTGTTATGGGACATGAGGTAGCCCATGCTTTTGCTAAACATGGGCAAGAGCGTATGTCAACAGGTAAAATACAACAATTAGGTGGTGCAGCAGTAGCTTTAGGAACAGCAAATAGTAAAAATGCACAACTTTTTAATATGGCGTATGGTTTAGGAAGTCAAACTCTTGTAATGTTGCCATTTAGTAGAGGTCATGAAACAGAAGCCGATAAATTAGGATTGGTTTTTATGTTAATGGCAGGCTATAATGGTAGCGAAGCAGCTGAGGTTTGGGTACGAATGAGTCAAATATCAAAAGGAAAAGCACCTGCTGAATTTATGAGTACACACCCTTCAAACCAAACACGTATTCGAACACTTAGAGCTTTTTTACCAGAAGCAAAAAAATTAGCAGCAAAATATAATGTTCCAGTAAGAAAATAG
>APJPMD_01250 MFS transporter permease
ATGTATAAAAGAGGAGATAAGAAGTTAATTAACGCCTGGGCGTTTTACGATTGGGCAAACTCGGTATATTCATTAGTAATAAGCACGGCAGTTTTTCCGTTATATTACAGTGCGGTAACCAAAGGAAAAACCGTTTGTTTTTTAGGAATGGATTGGGAACATCCCGATAGTTTATATAGCTATGCCTTGTCGTTTTCTTTTTTAGTGGTGGCATTTATTTCACCTATTTTATCAGGAATTGCCGATTATACCGGAAGTAAGAAAAAATTCATGAAGTTTTTCTGTTGGATGGGTGGTTTATCAGTAATTGCCTTGTATTTTTTTAAAGGTGTTTCTACTGTTTGGATTGGTATTTTATTCACCATTTTAGCAAGTATTGGTTTTTGGGCTAGTTGGGTATTTTATAATGCCTATTTACCTGAAGTAGCTTTGCCTGAACAACAAGATAAAGCGAGTGCAAAAGGTTTTATGTACGGATATGTAGGTTCGGTAATATTATTGATTATCAATTTAATAATGATTCAAAATCCTGATTTATTTGGCATTACAACAGGTATGGCTTCTCGGATTTCTTTTGTAATGGTGGGGCTTTGGTGGATTGGTTTTGCACAAATTACCTTTAAAAAACTACCCGACGATATTTACAATAAACAACCCGATAACGATTACATCTGGAAAGGCTACAGAGAATTAAAAATTGTATATAAAGAACTGTTAAACTACCCGACATTAAAGCGTTTTTTAATCTCTTTTTTCTTTTTAAGCATTGGGGTGCAAACCATTATTTTAATGGCGGCTATTTTTGGTTCATCAGAATTAAACTTACCCACTTTTAATATGATTTTAACGATATTATTAGTGCAAATAATTGCTATTTTTGGTGCTTATATTTTTTCAAGGGTATCAGGCAAATTTGGTAATATCACCGCTTTAAAAATAACTATCATTATTTGGATGCTTGTCTGTTTATTTGCCTTTTCATTAGATAAAACACAAGAAAACGTTGGTATATATTTTTATGGACTAGGAGGCTTATTAGGTTTGGTTCAAGGTGCAATACAAACATTAACACGATCTACATACTCAAAGTTATTACCAGATACACAAGATCACGCTACTTATTTTAGTTTTTATGACGTTACCGAAAAAATAGCTATTGTTTTAGGAACATCAGTTTACGGAACATTATATGCTATTACAGATTCTATGCAATGGTCTGTCTTGTGTTTAGCTGTTTTCTTTTTAGCCTCATTATTGGTGTTAAACACCATGAAAAAAACAAAATATGTCGCTTAA
>APJPMD_01255 PseudoU-synth-2 domain-containing protein
ATGCCTAAATTTATTGCTTTCACTTCGGATATTAGTCAAATTGCTATTCCTGAAAAATTTGATTATCCGCATAATTACACGCCACATTATTTAGCTAAAATTGCTTCGGAAGAACTACAGGAGTATCTAAAAACTCAAACAGATTTTACGCATAACTTCGGATTAAAAAACTTGAGAAATATAGAAGCTACTAAAAACAAGCAAAATACTACTGCTTTAGGAAAAATGTTTGGGGTTTTAGTGGTTAAAAATAAACAAGGTAAACTCGGTTATTTAACAGCTTTTTCAGGGAAGATAGCGCAAAGCACACAGCACAAGCATTTTGTTCCGCCAGTGTATGATGTATTAAAAGAAGATGGTGTTTTCTTGAAAACTGAAAAAATAAACAATCAGATTAATCAGGAAATTATCAATTTAGAAAATAGTAGCGCCTATTTAAAAATAAAAAAAGACTATTTTATTTTACTAAAATCAACTGAAAAATTACTTCAAGAAGCGCAAAAAACACTTAAAAAAAGAAGACTTTTAAGAAAAACAGAAGGAAAACAAAATAATCAACTAAATATTAATGAAGAGTTTTATCTTCGAGAATATGATGTTTATTTACAGGATAAAATTCGTCCTTTTAAAAAAAAATACAGCAATTTTCAAGAACAGATTGAACAATTAAAACAACAACGAAAAGAACTTTCATCATCAGGACAGCAAGAAATATTTAAGCAATATCAGTTTTTAAATGCGAATAATAAAACGCAAAATTTAATTACTATTTTTGAAAACTCACCACAAAATATTCCCGCAGGAGCAGGCGATTGTTGCGCACCAAAATTATTACAATATGCGTTTTTAAACCACTTTACGCCTATTTGTATGGCGGAGTTTTGGTGGGGAAATCCGTTAGCGACATCCGTTCGAAAACATAAAAATTATTATACGGCATGTACCGGAAAGTGCAAACCGATTTTAAAACATATGTTACAAGGTATATCGGTTTATAATAATCCTTTGGAAGAAAAAATTTCAGAAGAAAAAGAATTAGAAATTATTTTTGAAGATGCCTATTTATTAGTTGTTAATAAGCCTTCAGGATTGTTATCTGTTCCAGGGAAAAAAAATCAAGATTCGGTAGCGCATCGCATTGAAAAAAAACACCTAAATGCGCTAGTCGTACATCGGTTAGACATGGCAACTTCTGGAATTTTATTAATTGCAAAGAACCTTGAAATTTACAAAAACTTACAAGATCAGTTTATCAACAAAACAATTAAAAAGCGTTACGTAGCGGTTTTAGATGGTATTTTATCTGAAGAAAATGGCGAAATAAACTTACCATTAAGGGTCAATTTAGAAGACAGACCTAAGCAGTTGGTTTGTGAACTTCACGGAAAAAAAGCACTTACAAAATGGGAAATTATCAAAATAAAAAATGCTAAAACCTACGTTTATTTTTATCCAATTACTGGGCGAACGCATCAATTACGTGTTCATGCAGCGCATCATTTAGGCTTAAATTCACCAATTATTGGCGATGTTTTATATGGTGTTACCGCTAATAGATTGCATTTACATGCTGAAAAAATTAGTTTTAAGCATCCTATTACAAAACAAGAACTATATTTTTCATCTGCTGTTCCATTTTAA
>APJPMD_01260 AMP-dependent synthetase
ATGTCGATTGAAATCACCCGTCTTTTTGACTTTCCATATCATCTGCAAGAAACCTATAATTTAGAGAAAGCTTTTACCACCAAATATAATGGTAAATGGGAGTCTATCTCTACTCAAGAATATATTGATAAAGCCAATACTATTAGTAGGGGTTTGCTTCGTTTAGGCATACAACCTAACGATAAAATTGCCGTAATTTCAACAACAAATCGTACGGAATGGAACATTTGTGATATCGGAATTTTACAGACTGGGGCGCAAAATGTACCTATTTATCCGACTATTTCAAAGGAGGATTATGAGTATGTTTTAAATCATTCTGAGGCTATTTATTGTATTGTTTCTGATCAATCTATTTTAGATAAACTAAATCAAATTAAAGGAAATACAAAGCTGAAAGGTGTTTTTACTTTTGATGATATTGCCAATGAAAAAAGTTGGAAGGATCTTTTAAAACTCGGGGAAGATAAAAGCAATCAAGCGGAAGTTGAAGCTAGAAAAAATGCCGTTAAATCGGACGATTTAGCCACCTTAATTTATACTTCTGGAACTACCGGAAGACCTAAAGGCGTTATGCTTTCGCACGGAAATATTGTTTCTGATGTATTGGCTAGTGAAAAAAGAGTGCCGTTATTATATGGCGAAGAACGTGGATTGAGTTTTTTACCCGTTTGCCATGTTTTTGAACGCATGATCTTATATTTATATCAATACTGTGGTGTTTCGATCTACTTTGCCGAATCTATTGAAAAACTAAGCGATAATGCAAAAGAAATTAAACCGCATGTAATGACAGCGGTTCCTCGTTTGTATGAAAAAATTTACGATAAAATTTATGCCAAAGGAGCAGACTTAACAGGGATTAAAAAACGATTGTTTTTCTGGGCAATTGAATTAGGGCTTCAATATGAGCCGTATGGCGCTAACGGATGGTGGTACGAAAAAAAATTAAGCATTGCTCGTAAATTAATTTTTTCGAAATGGCAAGAAGCTTTAGGAGGGGAGCTTAAATTAATGGTTTCTGGTTCGGCTGCTTTACAATCGCGATTAACAAGGGTTTTTACTGCCGCAGGAATGCCTGTTATGGAAGGTTATGGGCTTACAGAAACATCGCCTGTTCTTAGTGTTAATGATGTTAGAAATGGTGGTTTTAAAGTAGGGACTGTTGGTAAAATGTTAGACGGTATTGAACTAAAATTTGCAAGCACTGGTGAAATTTTAGTAAAAGGTCCTAATGTAATGTTAGGCTACTATAAAGACCCTGAAAAAACAGCGGAAGTTATAAAAGATGGCTATTTTTATACTGGTGATAAAGGGGAATTAGATGCCGATGGATTTTTGAAAATTACAGGGCGTACCAAAGAAATGTTTAAAACTTCGGGTGGTAAATATATTGTACCGCCATTATTAGAAGGCGAATTAAAACAATCGCGTTTTATAGAGCAAGTAATGGTAATTGGTGAGGGCGAAAAAATGGCAGCTGCTTTTATTCAACCTAATTTTGATTTTGTTAAAGAATGGGCTTCAAGACATGGGCTAAAATTAGAAACGAATCAAGAGTTGGTTAAAAACCAAAAAGTAATTGATCGTATTGAAGAAGAGGTTATTATCTGTAATGCCAATTTCGGGAAATGGGAAACCATTAAAAAGTTTGAATTAACTCCTGAAGAATGGTCGATTGAAGGTGGACACCTTACTCCTACCATGAAAATGAAACGTAAAATTATTAAAGAAATGTATAAAGATTTATACGATAAAATTTATAGAAGTTAA
>APJPMD_01265 Flavo-1 RNA
GCCTAGCCCCGATTGAAGCATCTGTTTGAGCTCCTTTTTTGATTTTTTTCAAAAAAGAGCGAGTGCGGAAAGCGGGAAATTGC
>APJPMD_01270 Threonine synthase
ATGAACTATTATAGTCTTAATAAAAAATCGCCTAATGTTAGTTTTCAAGAAGCCGTTGTTAATGGACTAGCTCCTGACAGAGGGTTGTATTTTCCTGAAAATATTACGCCACTTTCAAAAGATTTTATTGAAAATATCGAAAATTATTCAAATCATGAAATTGCTTTTGAAGTGATTAAACAATTTGTTGGCGATGAAATTCCTTCGGATGTTTTACAGCAAATTATCAAAGAAACACTTTCGTTTGATTTCCCTGTTGTTTCTGTGGATGAAAATGTAGCAACTTTAGAACTTTTTCATGGTCCTACCATGGCTTTTAAAGATGTTGGTGCTCGTTTTATGGCACGTTGTTTAGGTTATTTCAATAAAAATAACAATGAGGAATTAACCGTTTTAGTTGCCACTTCTGGCGACACTGGCGGTGCGGTTGCCGATGGATTTTTAGGTGTAAAAGGCGTGGATGTTGTTATTTTATATCCTAGCGGAAAAGTGAGCGATGTACAAGAAAAACAATTGACCACTTTAGGGAAAAACATCACTGCTTTAGAGGTTAATGGCGTTTTTGATGATTGTCAAGAAATGGTAAAAACGGCTTTTTTAGATACTGAAATTAGCCGAACTTTAACTTCTGCAAATTCGATAAATGTAGCACGTTGGTTACCACAAATGTTTTACTTTTTCTTAGCTTATAAACAAGTTAAAAAAACTCAAAAAGATACTTTAGAAAACCTTGTTTTTTCTGTTCCTAGCGGTAATTTTGGAAATATCTGTGCAGGAATGATGGCACAAAAATTAGGCTTACCAATTAAACATTTTGTTGCTTCAACCAATATAAATGATACCGTTCCTAATTATTTAAAAGATGGAATTTACACACCAAAGCCATCAAAAGCCACGATTTCAAATGCCATGGATGTTGGAAATCCTAGTAATTTTATCCGTATTCAAGAAATTTTTCAAAATGATATAGAAGCTTTAAAAAACACTTTTTCTTCGTATTCTTTTTCTGATGAACAAACTCGTGAGGCAATGAAATTAATCCATAAAAATAGCGGTTATATTGCCGACCCACACGGAGCTGTTGGATATTTAGGAGCAAAAGAATATCAAAAAAATAATTCAGAAGCATTTTGTGTATTTTTAGAAACGGCACATCCTGTTAAATTTTTAGATGTTGTTGAAAATACTTTAAGTGTAAAAATCGCGATTCCTGAACAAATTAAATCGGTTATGAATAAAGAGAAAAAAGCGATTAAAACAACTAATTATAACGATTTGAAAAAATTTTTAAATTCCTAA
>APJPMD_01275 Homoserine kinase
ATGAATTATATAAAAATATTTGCTCCTGCCACCGTGGCTAATGTTTCTTGCGGATTTGATGCGATGGGTTTTGCTGTCGAAAAAATGGGCGATGAAATGACCTTTACAAAAACCACTGAAAAAGGCGTGAAAATAACACAAATTACGGGTGTAAATACCCTAACTTTTGATGCAACAAAAAACGCTGCGGGAGTTGTTGCTTTGGCAATGCTTGAAAAATATCCTGTTGATTTTGGTATTGAAATTACCATGCACAAAGGGTTTTCACCTGGAAGTGGCTTAGGAAGTAGCGCTGCGAGTTCCGCTGGTGCGGCTTTTGGTGTTAATGAACTTTTAAACAAACCATTTTCACAGTTAGAAATTACAAAATTTTCGATGCTTGGCGAAGAAGCCGCTTGTGGAACTCCAATTGTTGATAATGTTTCGGCAGCAATTTACGGCGGTTTTGTATTGGTTCAAAATCATGAACCGTTACAAATTATAAAAATTCCAGTGCCAAAAAAATTGCGATTAGTGGCAATTCATCCGCAAATTGAAGTAAAAACAAAAGATGCTCGAGAGGTTTTACCCGAAAATATTCCTTTAAAAACTGCCGTTACGCAATGGGCAAATGTCGGCGGATTAGTCAGCGGTTTACATACAAACAATTATCAATTAATTAGCGATTCTTTAACCGATGTAATTGCCGAACCTGCCAGAAAACATTTAATTCCTCATTTCGATTCAGTTAAAAATGAAGCCATAAAAGCGGGTGCTTTAGGTGCAGGAATTTCAGGTTCAGGCCCTACTATTTTTGCCTTATGCAAAGGTAAAAAAACAGCTAAAAAAGTTAAAAAAGCAATACAAAATGCCTACGCCGATAAAAATATTGATTTCACCTTATTTTCATCAAAAATAAATACCGAAGGAATAAAAATTTTAGAAACTAAATAA
>APJPMD_01280 Aspartokinase
ATGAAAGTTTTAAAATTCGGAGGTTCATCCGTAGCTAATAGTGAAACAATAAGTAAAGTAGTTAAAATAGTAGCAAATGCTTCAGCTAAAGAAAAAATAGCTGTTGTTGTTTCTGCTTTTGGCAAAACAACTAATAAATTAATAGCATCTGCAAATAAAGCAGCTAATAATGATGTAAATTATACCATTCTTTTTAAAGAAGTAGCACAACATCATGCAGAAGTAATTTCAGATTTAGTTAAAAAAGATGCACAATCTGAAGTTCAGGAACATGTAAATACCTTATTTAATCAATTACAAACTTTATTAGAAGGTTGTTTTTTACTAAGTGAAGTTACACCAAAAACAATGGCTACAATTAGTGGTTTTGGTGAACGTTTATCATCTTATATAATTTCTGAAGTTGCTAAAAACACTTTAAATGCTAATTATAAAGATAGTAGAGAACTTATTATTACTTCTAATGTTTTTGATAAAGCACAAGTAAATTTTGCTGTTACCAATAAAAAATGTCAAAATTATTTTAATCAAAATAAATATCAAGTAACAGTTTTACCAGGTTTTATAGCCAAAACAGAAAACGGACTACCAACAACATTAGGTAGAGGAGGTTCTGATTATACTGCCGCTATTTATGCAGCTGCTTTACAAGCAAACGAATTACAAATCTGGACAGATGTTAGTGGAATGTTTACTGCAAATCCGAGTGTTGTAAAACAAGCTTTTCCAATTCCTGAAATTTCATATCAAGAAGCAATGGAACTTTCACATTTTGGAGCAAAAGTTATTTATCCTCCTACTATTCAACCAGTATTAGAAAAAGAAATCCCTATTGTAATAAAGAACACTTTTGAACCATCAAATGTGGGTACTTTAATTGCTAAAAATGTAAAAAGCACTAATTTAGTAAAAGGAATAACACATATAGAAGATATTACTTTATTAACTTTAGAAGGTACTGGAATGGTTGGTGTATCTGGTATTTCTAAACGTTTATTTGAAACACTTTCTAATAAAGATGTTAGTGTTGTATTAATTACACAAGCTTCTTCAGAGCACTCTATTTGTGTTGGAATTTATGATGAAGATGCTAAAAAAGCCGAAAAAGCTATTAATAATGCTTTTGAAACTGAAATAGAGCGTCAAAAAATAAAACCTGTAATTGTAGAACAAGGTTTAGCTATTTTAGCTTTAGTTGGTGATAACATGAAAAATCATCAAGGTTTAAGCGGACAAATGTTTAGCGCCTTAGGAAAAAACAATGTAAATATTAGAGCTATTGCACAAGGTGCTTCTCAAAAAAACATATCAGCAGTAATAGATAGTAAAGATGCTAAAAAAGGTTTAAACACCTTGCACGAACAATTTTTTGAAGAAAAAGTAAAACAACTTAATTTATTTGTTACAGGTGTTGGTAATGTTGGTGAGCGTTTTTTAGCGCAAATAAATCAACAAAAAGACTACTTAAAAGAACATTTAAAAATGAGTATTCGTGTTGTTGGACTTGCGAACTCTAAAAAAATGACTTTTGATACCAATGGTATCGATTTAAATAATTGGAAAGATGCATTAAGTAACGGAGAACCTGCTACTTTAGATGATTTTTTCAACAAAACAAAAAATTACAATCTACGTAACGCTGTTTTTGTAGATAATACGGCTAATCAGAAAGTATCTGAAACATACGAACAATACTTACGCAATAGTATTGCCGTAGTTACTTGTAATAAAATAGCCTGTGCATCTAGCTTAGAAAACTATAAAACATTAAAAGCTGTATCAAGAAAATACAACGCTCCTTTCTTATTTGAAACAAACGTAGGTGCTGGTTTACCAGTTATTGATACACTTAAAAACTTAATTGCTTCTGGTGATAGAGTTCAAAAAATACAAGCAGTTTTATCGGGGAGTTTAAATTTTGTTTTTAATAACTTTAATGAAAATACTACTTTTCATGATGTTGTTGCTCAAGCTCAAAAAGAAGGATATACAGAACCAGACCCTAAAATTGATTTAAGCGGTGTTGATGTTGCTAGAAAAATATTAATACTAGCTCGTGAAAGTGGTTATGAATTAGAATTATCTGATATTGATAATAATGCTTTCTTACCTGAAAAAAGTTTAAACACGACTAATAATGATGATTTTTACGCTAGTTTAACAGAATTTGAAGCTCATTTTCAACAAATATTTAAAGAAGCTAACGATAAAAACTGTCGTTTAAAATACGTTGCCGAATTTGCTAATGGAAAAGCAAAAGTTGGTTTACAGCATATTCCTGCCGATCATCCTTTTTATAATTTAGAAGGAAGTGATAATATTGTCTTATTTTTCACCGACAGATATCCTGTAAATCCGTTATTAATAAAAGGTGCTGGAGCTGGTGCAGATGTTACGGCTTCAGGAATTTTTGCGGATGTAATTCGCATCGGAAATAGTTAA
>APJPMD_01285 Sec-C motif domain protein
ATGAAATGCCCTTGTAATCTTACTAAAAACTATACTGATTGTTGTGAAATAGCACATAAAAACATTCAAAATGTTATAACAGCCGAACAATTAATGCGCTCTCGTTACAGTGCCTTTGTGTTAGCTAATATTGATTATTTACATAAAAGCCATCATTCAAGCACTCGTCCTTCGAAAGAAGAAAATAAAGAAATTTTACTTTGGACAAAATCTGTTGAATGGATAAAGTTAGAAATTATCAATACAAATAAAGGTACAGCTTCTGAAATTACAGGAAATGTAATGTTTGAAGCATTTTTTAAAGAAAATGATAAAATAAATAGCATAAAAGAGAATTCTTCTTTCTGTAAAGAAGATAATAATTGGGTATATTTAAAATGA
>APJPMD_01290 hypothetical protein
ATGATAATTCAAGATATAGTGGGGAATTATACTATAATCGGTAATAATCAAGATGCAGAAGAACACTCTTATAAAGGAATACTTTCTTTACAACTTGATATTAATAATCGAATAGTTGCCAAATGGTTAATCAATAATGAACAAGAACAAATTGGTTCAGGTTTTTTTAATGATAATATATTAGTTATCAATTTTAATTATAAAGGAGAAAATAACAATCCTTATAAAGGAGTTGTGGTTTATAGATGTATTTCTAAAGATATTTTAGATGGATTTTGGTCTGAAAAACATGGAAACCCGCTATTTTTAGGAAAAGAACGTTGTTTTAGAATTGATACAAATAATAATCTCTTAAATTAA
>APJPMD_01295 TonB-dependent receptor
ATGAATAAATTTAAGCTTTTATTAAGTACATTACTAGTTCTTTTTATAAGTAATGCTATTTTTTCACAAGAAGCTAACATTTCAGGTATTGTAACTGATGGTAATTTTCCATTACCAGGAGCAAGTGTTTCGGTGGCAGGAACAACAAAAGGAGTTTACACAGATTTTTACGGAAATTTTGTGATGAATAAAATGAAAAATGAAACTGTAAAATTAGAAATTTCTTATATCGGTTTTCAAACAAAAATAATAGATGTTTCTATTGTAGGTAATACAAGTAAAAATATTGGTACTGTTATGTTATTACCATCTTCAAATGCATTAAAAGAAGTTGTTATAAAAGTAGGATCAAGAAGAAATAGCGAAGCAAAAGCTTTAAGTATTCAAAGAAAATCAATGAGTATAATGAATGTAATTGCTTCGGATGGTATTGGTAAATTACCAGACCGTAATGCAGCAGAAACAGTACAACGTATTCAAGGTTTATCTATTGAAAGAGATCAAGGTGAAGGACGTTTTGTATCGGTAAGAGGATTGCCTCCTTTTTGGACATCAACAACTATTAATGGAAATAGACTTCCAACAGCCGAAGAAGAAACCACTTCTCGTGCAACGGCTTTTGATTTTTTTCCATCAGAATTAATTTCATATGTACAAGCAGCCAAAGCGTACACGCCTGACATGGAATCAGACGGTATTGGTGGAGGTGTAAATTTTATCACACAAACAGCACCAACTAAAAAACTTTTAAATGTAAATATTGGTGGAGGTTTTAATGAAAAATCGGGTAAACCAATTTACAATGCTTCTTTAACTATTGGTAACAAAAGTAAAGATGATAAATTCGGGTATATCGTAAACGGTTCTTATTGGAATAGAAGTTGGGGTACTGATAATTTTGAAGCACGTAGAAAAGGAGACGAAGGTGTTTTTAGAATGGAATTAAGAGATTATAACGGAGTAAGAATTACCATGGGATTAAATGCAGCGATGGAATATAATTTTACTCCAGCTCATAAAATATATTTTAGAGGAGTTTATGGAACTTTATCGGATACTGAAGAACATTATAAGCATAGAATTCGTTTTGATAAATTCGATTCAGAAACAAGTACTACAAGGATAGAATTACAAAATATACATAATGAATTAATTACAGAGCTTTTTGCAAAAGAAATAGGAGGAAGACATCTTGTTGAAAATGGTAAATTCGATTGGAGTATTGCTTCTTATGCCAATGAATTTAAATATGGAAATACACCAAATGCTCAAGATAAAAGTTATTTTGTTGTAAAATTTAAGCAAGATGGCGTTGGTATTAATGCTGATTATTTAGATAATCGTTCTAAAGAAAATGGAGGAGCTGGTGATGATAGAGCTTATTGGAAAGCAGATGGCGGAAAATTAGATTATAATGATACCGATGCTTTATTTGGGTTTTTTAGCGACGATAAATTTAAGATGGATGCTACTAAAATGAAATTTTCAGATTTAGAGTTATATAAAATATCAATAAAAGAAAGAGATAATATTGTATCCTCATTAAATTATGAACATACGATTAATGATAATTTTAAAATTAAAGTAGGAACTAAATATAGAGATAAAGATCGTAGAGCAACTTTTGAAGACTTATACTACGGATGGAATGGTGCAGGAGAAACTCCAATGTTATCAGATTCTTCTCAATATATTATTGAACAACCAGGTCGCACAGACTATTTAAAAGGAATGAAATCTAATATTCAATCAACTTTTGGACCTGTTTTATCTACTCAAGGAATGAATAATTTTTGGGCATCAAACAAAAATAACTTAAAAGTTTTAAAAGATGATTCATCAGCTTTACAATATAATAGTGGATTAGGAAGAAATTTTGATGTTGATGAAACTCATTTATCATTTTATGGTATGGGAACTTTAAAATCGTCTAGAAAATGGACTGTTTTAGGAGGGGTAAGAGCAACAAAAACACAAACAAAAGTATCAGGATATGTTGTTGAAAATGATGCTTTGAAAAAATCAATAAAAACTAAAAAATATTGGGCTGTATTACCAATGTTACATATTAAATATTCTCCAAAAAGAGATTTAAATATCCGTTTTGCAGCAACAAGAAGTTTTTCAAGACCTAATTTTGGTGATATTTCTCCATCAGGAACTTTTATTTCTTATGATAATGAATTTAAAGGAGGGAATCCTGAGTTAAATCCAACATTTTCATGGAATTTTGATTTGTTAGGAGAATATTACTTTCAAAATGTTGGTGTTGTAAATGCTGGTGTTTTTTATAAATCGATTACAGATATTATTTATAATGATACTTATCAAGGAACTTATAACGGAAAAGAAGGAGTTGAATTTACAACTCCTGTAAACGGTGGAGAAGATTCATGGATTGGTGGTGTAGAATTAGGAATTAACAGACGTTTCGATTTTTTACCAGGCTTTTTTAAATACTTTGGAACACAATTAAACGCTACGTTTATGGATTCTGAAATGACAAAAGCGAGTGGTAGAAAAGTAGCGATGGCTTATCAAGCGGGTAGTTTATTTAATGCACAATTATTTTTTGAAAAAGGCGGATTTAATACTCGATTAGCCTTTAATCATAAAGGAAAATATGCGATTGCTTATGGAGAAAGAGATATTGATGATGTGTATTACGGAAAATATAATACGTTAGATTTTTCAGCATCTTATCAAATAGGAAAAAAATGGACAATATATACCGATTTTAATAATATTTTAAATAATCCCCTTATTTATCATTATGGTAAAAGCCAAGACCGCCCGAAACAAGTAGAGTACTACGGTGTTAAAGGAAACATTGGTGTTAAGTTTAATCTTTACTAG
>APJPMD_01300 DUF5690 domain-containing protein
ATGCGTTTACGTTTTTTATTACAAGCTTCCATTGCAGCATTCGGTACTTATTTTTGTATGTATGCTTTTAGAAAGCCTTTTACGGTAGCAACATTTGAAAACTTAGCTTTTTGGGGTGTTGATTATAAAATTTTATTAATTGTAGCTCAAGTAGTTGGGTATACATTATCAAAATTTGTGGGTATAAAAGTAATTTCAGAAATGAAATCACACAAAAGAATGCTTTATTTAGTTGGTTTTATTGTTTCAGCAGAGTTAGCGTTGTTAGGTTTTGCAGTTACTCCAGCACCTTATAATATTCTCTTTTTATTTTTAAACGGATTGCCCTTAGGAATGATTTGGGGAATTGTATTTTCTTATCTAGAAGGAAGAAAAACAACCGAATTATTAGGAGTAATTTTATCGTCTAGTTTTATAGTTTCTTCAGGAGCTGTTAAAACAATAGGTAAAATGGTATTAGATAAATTTCAGTTTGATGAATATTGGATGCCATTTATTACAGGGTTATTTTTTATACTTCCTTTATTGTTTTTTGCGTGGTTATTAGAAAAATTACCACCACCAACAACAGAAGATAAACTATTAAGAGCCGTAAGAAAGCCATTAAATAAACAAGAAAGAAAGCAGTTATTTAAAAAATACGCATTGCCTTTAACGTTTATCGTTTTCTTCTTTATGTTATTAACATCAATTAGAGATTTTAGAGACAATTTTGCCAGAGAAATATGGGATTCGTTAGGTTATACAGATGCTTCTATTTATAGTATTTCAGAAATCCCAATAGCTATTATTGTATTGGTTGTTTTAGGGATGATAGGCAGTGTTACTAAAAATTATAAAGCCTTTATGTATTATCATTATGTGTTGATTATTGGATGTATTTCAATTTTGGTATCAACATATTTATATCAACAACAAGTTATTACACCATTAGTTTGGATGGTAGTTTCAGGAATAGGGCTGTACAGTTGCTATGTGCCTTTTAACGGAATTTTCTTTGATAGAATGATTGCAACTTTTAAAATTAATGGAAACGTAGGTTTCTTAATTTACATTGCCGATGCCTTCGGGTATTTAGGAAGTATTCTGATTCTTCTTTATAAGAATTTTGGAAAAGGAGATATTTCTTGGCTTTCATTTTTTACACAAGCATTATATTTTTTAGCATTTATAGGATTAGCCATAACAATTTATAGTTTTCAGTTTTTTAAGAATAAATACAAGAAACCAGTACAATTAAAAGAATTAGTATATGAACAATAA
>APJPMD_01305 Oxidase
ATGAACAATAAGTATGATTTAATCGTTGTTGGCGGTGGAGTTTTAGGAACTTTTCACGCTTATCACGCAGCAAAAAAAGGATTATCAGTAGCAATTTTAGAAAGAGATAATAAGCCTCAAGGTGCAACGGTTCGTAATTTTGGACAAGTAGTACCTTCGGGAATGAATCAAAAATGGCAAAATTACGGAAGAGAAAGTTTAGCTATTTATAAAGATATTCAAAATCAGTTTGATGTTACAATTCGTCAAAATGGTACGGTTTATTTAGCTTCTAATGATGAAGAAGTTCAGTTAATTGAAGAATTACATCAGATTAATAAAAACAATAATTATACTTCAAATTTATTAACGAAAGCACAATGTTTAGATAAATATGCAGGATTACGTGCAGATTATTGTAAAGCAGGATTGTTTTTTCCTGAAGAAGTAACAGTAGAGCCAAAAACGATGATTCATCGCTTACATTCTTTTTTATCCGCAGAAAAAAATATTGATATTCATTACAATACAACGGTTATTAATACGGAAGAAATTAATAATGAAGTGGTGGTAACATCTTCAATCGATGTGGTATTTAAAGCATCAAAAGTTATTATTTGTAACGGAGTAGATTTTAAAACATTGTATCCATCAATTTATAATAATAGTGATTTAGTAGTTGCTAAATTACAAATGATGCAAACCAAACCGCAAAAAAATTACACTTTAGATGGTTCTATTTTAACAGGTTCAACAATCCGAAGGTATGAGTCTTTTGAAGAATGTGCTTCTTGGGATCAAATTAAAGCAAAAGAAGATCCTGATAGTTTTCAGAAAAAATATGGTGTTCATATTTTATTTAAACAAGCTACGGATGGTTCGATAATTTTAGGAGATTCTCACGAGTATGCTACTGCAAAAAATAGCGATGATTTAGGTTTTGACTTAAATGAAGATATTGACAATTTTATGATTGCAGAAGCTAAAAAAATAATAGACTTACCAAATTATGATATTCAATATAAATGGGCAGGTTTTTACAGTCAATGTAAAGAAAAAGATATTTTTGAATATGCTGTAAGTGATAATGTGCATGTTGTAACGGGTATTGGTGGAAAAGGAATGACAGGAAGTGCAGGGTTTTCAAAAGAAAATATCAATAAAATATTTAATATATAA
>APJPMD_01310 HAD family hydrolase
ATGAGCGAAACAAAGAGAAAAATAGAAATGGTTGTTTTTGATATGGCAGGAACAACAGTCGATGAGCAAAATGTAGTATATAAAACATTACATAAAGCAATACAAAATTTTAATGTTGAGGTTTCTTTAGAAACTGTTTTAGAATATGGAGCAGGTAAAGAAAAACATAAAGCAATTAAAGATGTTTTAACACATTTAAAGTCTGATAAATTAAAAGATTCTCAAACTATTTTTGATAATTTTAAAAAATCATTAGCAGTGGCGTATGAATTTTTAGAGGTGAAACCGATAAAAGGAGTTGAAAAGGTGTTGCTAAATTTACGATCGGAAGGGGTTAAAGTTGTTTTAAACACAGGATATGATAGAAAAACAGCGACTTTATTATTAGATAAATTACAGTGGGATGAAAAAATACATTATGATGCGTTAATTACAGCAAGTGATGTTGTAAACGGTCGTCCACACCCAGATATGATATTTCAAGCTATGGAATTATTCGGAATTACTGATGCTTCAAAAGTGTTAAAAGCAGGTGATTCTGCTATTGATATTGAAGAAGGGAAAAATGCAGGGTGCGGAATTACAGTAGGTGTTTTATCAGGCGCACAAACAAAAGTACAATTAGAAAAACAAAAACCAACGTATGTTTTAGAATCATTGGTAAATTTAAAAGATACTTTTAAAGTAATTTAA
>APJPMD_01315 DNA-binding protein
ATGAGTAATTTTTTAATAGGTATTGGTAAACGTATCAAAATCATTCGAAAAGAACAAAAATTAACCATTAGTGAAGTTGCTTCAAATGCAGGTGTATCAAATGGTTTAATTTCTAGAATAGAAAACGGAAGAACCATTCCATCATTACCTGTTTTATTAGAATTAATAAGTGCCTTAAAAATTGATGCAAGTGCTTTTTTTAAAGATATTGAAAATTCACAAGCAAGTAATTATATTCATATTAGAAAAGAACAACAACAATTAATTGAAAAAGAAGTTGAAGCTAAAGGTTTTACTTATAATTATATTTTTAGTAAAAGTTTATCTGCCATAGGTTTTGAAGCTGTTATTTTAAATATAAACCCAAACTCTAAAAGAGAAAAAGTAGTTACTGATGCTTGGGAGTTTAAATATATTATTAGCGGAAGTTGTACATATTATATTGGTGAAGATGAAATTATTGTAAATAAAGGTGATTCGTTATATTTTAATGGAAAAATACCTCATCTACCTTTTAATCATACAGCACAAGATTGTACAATGCTTGTGCTGTATTTTTTTATTGATGCTAATTAA
>APJPMD_01320 Polysulfide reductase
ATGAGAAAACTTAAAGTTTTTACAAGTTTAATTAAAGACAGTCTCGACATTATTACTCATGGCTCTAAAAAGTATCATTTATGGATGGCTTTTTTAACCTTAATAATGTTGATTGGAATGTATTGTTATTCGATTCAAATAGAACACGGATTGAGTGTTACCGGTATGACAGACCGTGTAAGTTGGGGATTATATATTTCTAATTTCACCTTTTTAGTTGGAGTTGCTGCGGCTGCCGTTATGCTAGTAATGCCTACCTATGTTTTAAAAGATGTCGATTTTAAACAAGCCGTACTTATAGGAGAAGGCTTAGCCGTTGCCGCCTTAATAATGTGTCTGGCTTTTGTGGTTGCCGATATGGGAGGCCCTGCCGTTTTATGGCATATGATGCCGATTATTGGTGTTTTTAACTTCCCTAATTCAATGTTAACTTGGGATGTTATCGCTTTAAATGGTTATTTATTTATAAATATTAGCATTCCTTTTTATATTTTATTTAGGCATTATCAAGGAAAAGAGTCTAAGAAAAGTGTGTATTTACCAGGAGCTATAATTTCTGTTTTTTGGGCAGTTGGTATTCACTTAGTAACCGCCTTTTTATATCAAGGATTACAAGCAAAACCTTTTTGGAATACCGCATTATTAGGACCTCGATTTTTAGCATCTGCTTTTGCTGCTGGTCCAGCATTAATTATTTTAGTTTTAGCAATTATTAGAACTTATACCGAATTTAAAATAGAAGATAAAACCATTAAAAAATTAGCCTTAGTAGTTACCGTTGCTGCTCAGATTAACTTAATTATGTTAGTTTCTGAATTATTTAAAGAATTTTATGCACCAACACATCATAGTGAAAGTGCGTATTATTTATTTTTCGGATTAGACGGAAAAACTGCCTTATTACCATGGATTTGGACAGCTATTACATTAAATGTTTTAGCAACCGTTTTATTAACTTTTCATAAACTCCGTAATAATTTTAAAGTACTGTTTTTTGCTTGTAGTATTTTATTTATTGCCATTTGGATTGAAAAAGGTTTTGGTTTAATTGTTCCTGGATTTATCCCAGGTCCTTACGGTAAAATAGCAGAATACACACCTACTGGAATTGAAATTGGTGTTACTTTAGGTATTTGGGCAATGGGTGCACTTATTTTTACCGTTTTAGCAAGAACAGCTATTCAAATTGAAATTGGTAAAATGAGATACAAAAAAAAGTCAAATGACTAA
>APJPMD_01325 Molybdopterin oxidoreductase
ATGAGTGGAATTGGTAAATATTTTAGGTTGAATTTAAACAACACAACTAAACAAAAGCCTTCAAGTGGCGGATGTGGTTGTGGTAGTACTTCTGATGGATGTAATTCTCATTCTTCAAAAGAAGAAAATAAAAAGGTATCCGAAGAAAAAATAAGCAACGACGAGTTTTTTAAAGCTGCTGTAGATGCTTCTATTGGTGAAGAAAGACATAAAGATGGTTTTGAGCAAGTTTTTGATGTAAAAATGGATCGCAGAAGTGCCTTTAAAAAACTAACAGCTAGTTTATTAATTGGTGCTGGAGCAGTTTCATCTTGTACAAGTGTTGTTTCTAGTGATGCATCAAAAGAAAAAGCACAAATAGACTGGGAAGAGCAATTTAAAGGAAACTATAAATTGATGGATGACAAAGAAAAAAGTGCAACTGTTGATAGATTAGTACGTTCTTATCAATTACGTACAGGTAAAAACGTGAGTATGTCATCAAAAAATGCCGAAGAAGATGTATTATTTGGTTATGCTTTCAATATTTCTAAATGTCAGGGATATATGGATTGTGTAAGCGCTTGTGTGGAAGAAAATAATCAGGATAGAAATTCGCAAATGGAATATATCCGTATTCATGAAATGAAAGACGGAAAAGGTTTTAATTTCCATGAAGCTGATGATAATTATTATCATGAAGTGCCTGCCGAAGGACATTTTTATATGGGAACACAATGTTTTCATTGTGATAATCCGCCTTGTGTAGAAGTTTGCCCTGTTCAAGCTACTTGGCGAGAAGAAGACGGAATTGTTGTTGTTGATTACGATTGGTGTGTCGGTTGTAGATACTGTATGGCTGCTTGTCCTTACGATGGTCGTCGTTTTAACTGGAGTAAACCTGAAGTTCCTGAAGAAGAAGTAAATAAAAATCAGCATTATTTAGGAAATAGAATGCGTAAAAAAGGTGTGATGGAAAAATGTACTTTCTGTGTGCAACGTTCTAGAGCTGGTAAAAATCCTGCTTGTGTTGAGGCCTGCCCTACTGGCGCACGTATTTTTGGAAATTTACTAGACCCTGAAAGCACTATTCGCTGGGTTTTAGAAAACAAGAAAGTATTCCGATTAAAAGAAGATTTAGGTACAGAACCTAAGTTTTGGTATTTTATGGACTAA
>APJPMD_01330 Cytochrome C
ATGATACACAAAAATTATATAAAACAACTTTGGTTTTTAGGAATCGTTTTTTTATTGATAAGTACTTCTTGTAAACATAAAGAAGATGAATATCATAGCGTTACCGATAAAATTGAAGCAAAAAGTAAACACTATAAAGGAATAACTATTTCATCAGAAAAATATACTGCAAATTTAAAATTAGTAGAAATAACAGAAAATGGAATAACCTTTTCTATTCCTGATAGAAAAAATGCTATAAAGTCATACGCTTGTACAGAATGCCACAGTAAACCTTTGGATAAAATGCAAGAAAAAGACCTAAAAAAAGCACATTGGAATATTAAATTAAATCATGCAGATGCCAATACAATGAGCTGTACAACTTGCCATAATGGAAACAATATGGACAATCTTAAAAGTATAACAGGACATGCTATTGATTTTAACAACAGTTATAAATTATGTAGCCAATGTCATCAAAAACAATACAAAGATTGGACAGGTGGCGCACATGGTAAACGAATTGATAGTTGGGCGCCTCCAAGAGCATCAAAAACTTGTGTAAATTGTCATAATCCACATTCGCCTGGTTTTGAAACAAAATGGCCTGCAAGATTTAATACACAAATAGAAAAAGAACGTAAATAA
>APJPMD_01335 Diheme cytochrome c NapB
ATGAGAAAACGATTAGGTATCATATCGCTATTTGTAATGTTGTTTATTGCTTTTATTGTTATTTGGAATTATAGTTATTACCAAGGACAAGAAAAAGCATACATTCCTATCAAAGAAAGCAAATCAGTTCAAATAATTCCTTCGGAAGCGGGTGTTTTTAAACGTTCGGAACATGCTTTAGATTATTCTAAAATGCCTGTTGATGAAAAATATCAAAGAAATTTAAAATCATATTATAATAATAGAGCCTATCATGGAGCACCACCAAGTATTCCACATCCTACGGATGAAAATAACATCGGTGATAACACTTGTTTAAAATGTCATGAAAATGGCGGATTTGTAAATAAATTCAATGCTTATACACCTGTTACACCACATCCTGAATTGGTAAATTGTAAACAGTGTCACGTTGCTCAAAAATCAAAAACACTGTTTAAAAATGGAAATTTCGCAAAAGTACATGCTCCTAAAGTTGGAAATAATAATGCTTTAATAACAAGTCCGCCTGCAATACCTCATCAAATACAATTACGTGAAAATTGTTTAGCATGTCATGCAGGACCTAGCGCACCTAAAGAGATTAGAGTTTCACACCCTGAACGTGTTAATTGCAGACAATGTCATGTTCCAAACAATAAAGAACTTACTAGAATTAACGATTTTATCAGAAAATAA
>APJPMD_01340 Nitrate reductase
ATGAGCGCCTCTTTAACAAGCAGACGAAGTTTTATAAAAAAAATGGCAGCAACCGCAGCAATGACTGCCGCAATAACCATGTTTCCTGGAATTATTTTTGCAAATGAACAAGAAGCAGGAGTACCCGATGGAAATTTAGATTGGAAAAAAGGACCTTGTCGTTTTTGCGGTGTAGGTTGTGGTATTTTGGTAGGAGTTGAAAATGGAAAAGCAATTGCCGTAAAAGGAGATCCAAACTCATCAGTAAATAAAGGATTACTCTGTGTAAAAGGCTATCATCAAACAATGTGTATTCAATCTAATGATAGATTAACACACGCTTTGGTCAAAAAAAATGGAAAATATGTAAAGACTCCTATAAGCGATGCCTTAGATATTGTTGCCAATAAAATGAAAGAAACCATTGAAAAACATGGTAAAGATTCGGTAGCCATGTACACCTCTGGGCAATCAACAATTCCTGAAGGATATATCGCTTCAAAATTGATGAAAGGTGCTATTGGTACGAATAACTTAGATTGCAACGCTCGTTTATGTATGGCAAGTGCTGTAGCTGGGTTTTTAACATCATTTGGAGCTGATGAACCAATGGGTTGTTACGAAGATATTGAATATGCTGATTATTTTATCACTTGGGGAAACAATATGGCAGAAATGCACCCTGTTTTATTCTCAAGAATGTTGTCTCAAAAAAATAAAAGAGGTGCTAAAATTATCGATTTTGCAACAAGAACAACACGTTCTAGTATGGCTTCAGATAAATCAATATTATTTGAACCTCAAACCGATTTAGCTGTTGCAAATGCTATCTGTTATGAAATTATAAAAAATGGTTGGGTTAATAAATCATTTGTGGAAAAGCACTGTAGTTTTAGTAAAGGTCTTACTGAAATGGGCTACGGTTTAGAAGATAAATACAAATTTAAAGACAAACCAACTAAAATAAATTTTGAAGAATACAAAGCTTTTTTAGAAGATTATACGCCTGAAAAAGTAGCGAAATATTCAAAAGTATCGGTAAAAGACATTAAGTATTTGGCGAGTATTTACGGAAACCCGAATAGCAAAGTAGTTTCGTATTGGTGCATGGGAATGAACCAACACACCAGAGGAACTTGGATGAATAATTTAGTGTATAATATTCATTTATTAACAGGTAAAATTTCACAACCTGGTAACGGACCTTTTTCATTAACAGGTCAGCCTTCTGCTTGTGGAACTGCTCGTGAAGTAGGAACATTTACACATAAACTTCCAAAAGGAGTTGTAATGAATCCTAAACACAGAGCAAAAGCAGCTAAAATTTGGAAAGTTCCTGTTGAAAGAATCCCATCAAAACCAACATATCACGCAACAGAAATGTTTAGAGCTGTTGATAGAGGCGACATTAAATTTATTTGGACACAGGCTGTAAACCCATTAGTATCGTTACCAAAAACGAGTCGTTATCGTCCTGCAATGGAAAAAGAATCTTGTTTTGTAGTGGTTTCTGATGTATTCCCTACACCTACTTCGGATGTTGCTGATGTTATTTTACCAGCAGCTTGGCATATCGAAAAAGACGGATTATATGGTAATTCAGAAAGAAGAACTCAACATTGGAATAAAATGGTGGAAGCTCCTGGTGATGCAACGCCTGATGCTTGGATGTTTATCGAGGTAGCCAAACGAATGGGATTCGGAGATTTATTTCCTTATAGTAAAGAAAATCATGCCGAAGAAATTTATAATGAATACCGTCAATTTCATGAAGGTGCAAAACACGGAATGGCACCTTTAGAGGTTTTAAAAAAACAATCTGGTGCTATTTGGCCTTATGTTGATGGAAAATCTACACAATGGAGATTCAATTCAAAATATGACCCTGCTTGTAAAAATGGAGAAGATTTTCACTTCTACGGAAAACCAGACGGAAGAGCCGTAATATGGCAACGTCCTTTTGAACCTGCCCCTGAAATGCCTGATGAAACATATCCGTTTTGGTTAAATACTGGTCGAGTTATCGAACATTGGCACACAGGTTCTATGACTCGAAGAATACCTGTTTTACACAAAGCAATGCCACACGCTTACGTTGAATTACATCCTGAAGATGCTAAAAAATACGGCATCAGAAATGGTGAAAAAATTAAAGTAAGTTCAAAAAGAGGCTCTTGTATTTTACCTGCATCTATCAATGAAAGAGGATTACCTACAAAAGGACAAGTTTTTGTACCATTTTTTGATGAAAACATGCTAATTAATGATGTTACTTTAGATGCCTTCTGCCCTATTTCTAAAGAACCAGATTATAAAAAATGTGCTGTTAAAATAGAAAAAGCATAA
>APJPMD_01345 Periplasmic nitrate reductase chaperone NapD
ATGCCAATTAAAAGTTATTTAGCACATCCAAAGGAAGGAAAAAAAGAAGCGCTACAAAAAGCATTAGCTACTATTGATGGCTGTGAGATTATTCCTGCAGAAAACAAAAACATACTTGTTCTTATTACTGATACAATTGATGATAGTACAGATAAAAAATTAAAAGAATCCATAGAAAATTTACCAAGCCTAAAATTACTAGCCTTAGTTTCTGGATTTAATACACCTATAAAATAG
>APJPMD_01350 putative lipoprotein Cytochrome c-like domain protein
ATGAAATTACAAAATGTATTTTTAGTATTATTAGTAGTCTTATTTATAAGCTGTGGAGGAACAGAAAAAAAAGCACCTTCATATAGTTCAGGAAAATCAGTAGAAAAAACAGTTGAAAAAGTACCTGAAAAACAGTTTGAGAAAAAGGAAGAAAAACCAGAAATTATTGATTTAAAAAATAAAGGAGTTGGTCCTGTAAAATCGGTAATATTAGCGGCTACAATAAATCAAGATATGGTAGCAAAAGGTGCTAAAACATTTAAAAATAAGTGTTCGGCTTGTCATAGAACTAATAGGAAATTTATAGGACCAAATCCGACGGGAGTTTTAAAAAGACGTTCGCCAGAATGGGTGATGAATATGATTTTAAATCCTGCTGAAATGGTTAAAAAAGACCCAATAGCAAAAGCATTGTTACTTAAATTTAACGGGTCGCCAATGGCAAATCAGCATTTAACAAAAGAACAAGCAAGAGAGGTTCTTGAATATTTTAGAACATTATAA
>APJPMD_01355 hypothetical protein
ATGTTAAAAACACATTCATTTCATATTCCTGTTATGGGAATAGGATTTACCATAGATTCTCCATTAAAAGTTTCACGATTTGGAATCGATTCTGTTATTTCATTAGTCGACGATATTTTATTAGAAAAGATACGAAAAATGTATTCGTTGAAATTTAAAATTCCATACGATGAAATCACCGAAAAAATGGACGATTTTAGAGCTGAAAGAGTTACTTCTTACTTGAATTTAATCAAATCACTTTCAGAAGAAAAATTTGAAGAATTTAAGCAGAACATAACCCAAACAAAGCAAGATATTGTTGATTTTTTTGAAGATATTCCAGATTCATCATCATTAAAACAAGAATTTGTAAAGGTAACGAGCAGTAATTTTGATGTAAAAAAAGTTGCTGATTGGTTAAAAGAAAATTTATCAATGGGTCAGATTGATGTAAATATTATGACTAAAGTTGATAAAGATAATTATACTAAAACCGATAAATTAGCTATTGAATATAACGATGCACATGCCGCTTTAAGAGGTTTTGCAAATAGCGATGTTAATTCGTCAGTAGTATTTTCGGCAGGTATGAATCCTAGGTTATATGCTTATTTAGAGAATTTTAAAGGCTTTTATCCTGATAAAAATGGGCATATCAACAAGAAAATTATTTTAAAAGTAAGTGATTACCGTTCGGCATTAATCCAAGGGAAATTTTTAGCGAAAAAAGGAATTTGGGTATCGGAATATCGCATAGAATCTGGCTTAAATTGTGGCGGACATGCTTTCGCAACTGATGGGTATTTATTAGGGCCTGTTTTAGAGGAATTTAAATTGAAAAGAGCAGAATTACAAGAGTCAATTCAAAGTTTACTTTTTTCTGCTTTAGATAAAAAAGAATATGTAGTTCCAGAAACCGATTTAACTTTTAAAATATCGGCACAAGGAGGCGTTGGTACTGCTGATGAACATCAATTTTTACTAGATCATTATCAAGTAGATTCTGTGGGGTGGGGAACGCCTTTTTTATTAGTTCCTGAAGCTACAACGGTCGATGAAAAAACATTAAATAAATTAATTAAAGCCAAAGAAAAGGATGTTTATTTGAGTGATATTTCACCATTAGGTGTGCCATTTTATAATTTAAAAGGAAATACAAAAGACTTAGAAAAGCAATCTTTTATTGATAAAGGACGACCTGGAAGTTCTTGCCCGAAAAAATTTATCGCTTTAAATAAAGAGTTTAATGAAAAAGGAGTTTGTACGGCTTCAAGGCAATTTCAGCATTTAAAAATAAAAGAATTAACGGCTCAAAACTTACCAAAAGAAGCTTACTATAAAGAATATTCTAAAATAATAGCCAAAAGCTGTACCTGTGTTGGCTTAGGAACTTCGGCTTTATTGGCGTACGGTTTAGATACCAAAACAGAAGGTGATGGTGTGTCGGTTTGTCCTAGCCCTAATATTGCTTATTTTTCTAAAAAGATGAGTTTAAAGGAAATTACAAAAACAATTTACGGACAATCGGCAAGTGTTACAAGCTTAGAAAGACCTAATTTATTTATCAAAGAATTGAATATTTATATTGATTATTTAAAAAATAAATTAGAAGAAACTACTGCAGAGGCTTCTCCGAAGGAAATTAAATATTTAAAAACTTTTGTTAAGAATTTAAAAGAAGGTTTGTTGTATTATAAAGACTTATTTAATAACGAATATCAAAGCGCTATATTACATTGTCCAACTGTTTTATCCGACTTAAAATTAAGTAGCCAAAACATCGATGAAGTAGCTTTAGCTATTGAAATATTGTAA
>APJPMD_01360 Quinolinate synthase A
ATGAAATTGAAGGAGACCTTAAAGGAGAGAATTATAGCTTTAAAAAATAAAAAAAATGCCGTTATATTAGCGCATTATTATCAAGATACAGCTATTCAGGATGTTGCAGATTATGTAGGAGATAGTTTAGGCTTATCTCAAAAAGCAGCAGAAACAACGGCAGATATTATTGTATTTGCAGGTGTTCATTTTATGGCAGAAACTGCAAAAATTTTAAATCCAACAAAAACAGTTGTGTTGCCCGATTTAGAAGCGGGTTGTTCGTTAGCAGAATCTTGCCCTGCCGATTCCTTTGAGAAATTCGTTAAAAAACACCCGAATCATACCGTTATTACTTACGTAAATTGTAGTGCTGAGGTAAAGGCACTTACCGATATTGTTTGTACCTCGTCTAATGCCTTGAAAATAGTAGAATCTATACCCGCTGAAACGCCAATTATTTTTGCTCCTGATAGAAATTTAGGAAATTATATTATGCAAGAAACAGGTAGAGAGATGCTACTTTGGGACGGAAGCTGTGTAGTTCATGAAGCTTTTTCTTTAGATAAATTAGCGGAGTTATGTCAAAAATATCCAGACTATAAAATTATTGCACACCCAGAATCGGAAGAGCATATTTTAAAAACAGCTACTTACGTTGGGTCTACTGCAGGAATGATAAATTATGTAAAAGAACATCCAACAGGGAAATTTATCGTAGCAACTGAAGTTGGTATTTTACATAAAATGAAGCAAGAAGTTCCAACGGCTGAATTAATTCCCGCTCCTGTAAAGGAAGATACGACTTGTGCTTGTAGCGAATGTGCTTATATGAAGGTAAATACTATGCAAAAATTATACAATTGTTTAGTAACAGAAAGCCCTACAATAGAAGTTAATAAAACAATCCGTGAGCGTGCTTTAATTCCTATTCAACGAATGCTTGATATATCAAAATAA
>APJPMD_01365 L-aspartate oxidase
ATGATTCAAACAAATTATTTAGTCATAGGTTCAGGGGTTGCAGGATTAACTTTTGCGGTAAAAATGGCAGAGAAATTTGCTGATAAAACCATTACCATAATTACAAAAGGAAACGAAGATGAATCGAATACAAAATATGCCCAAGGAGGCGTGGCAGTTGTTTTAGATAAAGATGAAGATTCTTTTCAAAAACATATTGCCGATACTTTAATTGCCGGTGCAGGGCTTTGCGATAAAAAAGTCGTTGAAATGGTGGTTAAACAAGGTCCTAAACGGTTTAAAGAATTAGTGCTTTGGGGGGCTAATTTTGATACTGATAGTACAGGCGCTTTTGATTTAGCAAAAGAAGGTGGACATTCAGAATATCGGGTTGTTCATCACAAAGATATTACAGGATATGAGGTAGAAAGAGCTTTGTTAAAACGTGTGCATCAGTTAAAAAATGTAACAGTATTACCACATTATTTTGCGATAGATTTAATTACAAACCATCAGTTAAAAATAGCAAAACCTTCCGCTAAGTTATCAAAAAATACCACAAAAAAAGTTATAGAATCATCAACGGATTTAACTTGTTTTGTGGCCTATGTATTAAATGAAAAAACTTCCGAAATTTTTACCATAAAAGCCGATAATACGTTGTTGGCTTCGGGTGGTGTAGGAAGTGTTTATGGGCATACCACTAATCCTGTAATTGCTACAGGCGATGGTATTGCGATGGCATATCGTGCAAAAGCGACCATTTTAGATATGGAGTTTGTACAATTTCATCCTACAGTTTTATATCAAAAAGAACAAAGTTCTTCTTTTTTAATTTCAGAAGCTGTAAGAGGTTTTGGAGCTTATTTACGTGATAAAAAAGGAAATCGTTTTATGCTTACTTATGATAAACGAGCAGAATTAGCTTCTCGTGATATTGTATCGCAATGTATTTATAAAGAATTACAAAAATCGGGCGATAAACAGGTGTATTTAGATTGCACACATTTAGATATCGAAAGTTTTAAAAATCATTTCCCTACTATTTATGAAAAATGTAAATCGTTACATATTGATATTGCTAAAGATTGGATTCCTGTGGTTCCTGCCTCGCATTATATGTGCGGTGGAATTGTGGTTGATAAAAACGGGAAAACGGCTATTAAAAACTTGTTTTCTTGTGGTGAAGCATCAAGAACAGGGCTACATGGTGCTAACAGATTAGCGTCAAACTCGTTATTAGAAGCCTTAGTTTATGCCGATAATATTTATAAATATTTAGCTGAAAATAATCTAGAAGATGATAAATCGAATCAAGAAAATACTATTCCTCAATGGAAATCTAAAAAAATAGTGTTTTCAGATAATGAGGCTTTAATTAAAGAATATGTAGAAGAATTACAGCAATTAATGCGTAATAATGCGGGAATTGTCAGAAGTAATGAAGGTTTAGAAAATGCTAAAATTAAATTAGCAATTTTATATAATAAAGTTGAAACATTATATAAAAATTCAAAAATAAGTGTTCCACTTTGTGAATTAAGGAATATGGTTAATGTTGCACATTTAATTATTAGTCAATCGGCAGCACAATCAGAAAATAAAGGTGGTCATTATAATATTGATCATGTTTTAGAACCTGTTTAA
>APJPMD_01370 hypothetical protein
ATGAAAACTTCGTTAAACACTTCTTTTAATTTATTACAAAAACACAGTAAAATAGCGATAGGATATTTTATTTTAATTGCTTTTTTAGGTGTTTTACTTCGTGTTTTTACAGTAATTGACCTACCAATAAATTATCGTTTTATGGTACATGCACATTCACATGTTGCTTTGCTAGGTTGGGTTTATACTGCTTTAACTACGCTTATTTTTAAATTGTATTTAGATAAAAAAACACTTCACACTCGTTACAAGCAATTATTTTGGGCAACCCAAATAACCATTATTGGCATGCTGATTAGCTTTCCATTTACAGGCTACGCATTTTTTTCGATTGTATTTTCCACCCTGTTTTTAATAGCTTCTTATTTCTTCGGATATCTCTTTTTTAAACACAGTTCAACCTTACAAAAACAAACAAATTCATACAAATGTATTCGCATCGCCTTATGGTTTATGATTATTTCAAGCTTAGGACCTTGGGCTTTAGGAATTATTATAAAAACAGCAGGAAGTAGCTCAAGTTTATACCGAAATGCCATTTATTTTTACCTTCATTTTCAATACAACGGCTGGTTTATTTTAGCACTTTTCGGCGTGTTTTTTTATCTTTTAGAACAACATAATATTATTCTTCCTAAAAAGATATTTAAACGCTTTTTTTGGATGCTAAACATAGGCGTTGTACTAACCTTCACAATTTCCTTGTTATGGAACAAACCAAGTTTTACACTCTATTTAATTGCTAGTTTTGGTGCTTTATTACAAGGAATTGCTTTTTATATTTTAAGCAAACATTTACTTGCTGATTCTAAAAAGATAAAAAACATTTTTTCAGGAATTATTTTTAAAGGATTAAAGATTGTTTACCTACTTTTTATGCTAAAATTAATTTTTCAATTTGCAGGAACATTTCCTTATTTTTCAGCTATTATTTTTTCAAATATCGATTTTATAATCGGCTATTTACATTTTAATTTTTTAGGAATTGTAAGTATTTCATTGCTTGTTTTTTTACAGCAATTTCAATTGATACGGCTATCAAAAAAAAGCCTACTCTTTTACATAATAGGCTTTTTATTAACCGAAATTGTAATTTTTTACAAAGGAATTATTGTTTGGTTAAATATTGATTTAATAAATTATTACCCTGAATATTTAGTTGCAGTTAGCCTACTTTTTTTAGTTGCAATAGCGGTAATTTTCAGCCAACAATTTAAAAAGAAACAAGCTGTTAAAATATTCTCTCAAAAATAA
>APJPMD_01375 Alginate-exp domain-containing protein
ATGAAAACAAGTAAACTTTTTAGTACATTATTAATTCTTATTACAACAATATCTTACGGACAGTTAAAAGTAGATGCTGAACTTCGTACACGTTCAGAATACCGACATGGTGTTAAAACTTTAATTAAAGATAACCAAAATGCTGGTTTATTTACTTCGCAGAGAACACGTTTAAATTTTTCACAATCTATAGAAAAATTAAATTTTTATGTAAGCGTACAAGATATTAGAGTTTGGGGAGATGTGCCTCAATTAAACACTACCGATGCCAACGGATTAAGCTTACATCAAGCTTGGGCAGAAGTCTTGTTAGACCCTAATTACTCATTAAAATTAGGTCGTCAAGAAATTATTTATGACGATAGTAGAATTTTTGGTAACGTAGGTTGGGCACAACAAGCTCGTAGCCATGATGTAGCTATCTTTAAATATAAAAGAGACGGAATTAAGTTAGATTTAGGTTTGGCTTTTAATCAATCAAAAGAAAACTTAACAGGAACAAATTTAACAACTCCAAAAACCTATAAAGCAATGCAATATGCTTGGTTACATAAAGATTGGAGTAATTTATCAGCAAGTTTCTTGTTTTTAAATAACGGTTCAAATACTAATAATGGATTAAAATATAGCCAAACTGTTGGTACGCATTTAAAAAGCAAACAAAATAATTTACAAGTAGCTGCTAATTTATATTATCAATTTGGTACTGATAAAATGAACAGAGACTTAAGTGCTTATTTAGTAGGTTTAGAAGGTAATTATAAAGTTTCAACCAAAACAAAATTAGGGCTAGGAATTGAATTACAAAGTGGTAATGATTACGATTCTAATGCTGGTGATAACAATGCTTTTACACCTTTATATGGAACAAATCATAAATTTAATGGATTTATGGATTATTTCTACGTAGGAAACCACGCAAATAATGTTGGTTTATTAGATATTTATGCTAAAGCTAATTTCAAATTAAATGAAAAATCAGGCTTAACGGCATTTATTCATAATTTTTCAGCAGCAGCAGATATTAATGCAAATGTTTCTAAGCAATTAGGTACAGAAATTGACCTTGTTTATGGATATAAATTCACAAAACAAATCGGTTTTAAAGCAGGATATTCTCAAATGTTTGCTTCAGAAGGAATGGAAGTTTTAAAAGGAACATCTGACAACAATACTAATAACTGGGCTTGGTTAATGGTTACTATTAAACCAACTTTATTCACCTCTAAATAA
>APJPMD_01380 hypothetical protein
ATGAACGTTTTACTGATTGAAGATAATATTATTGAAATAATGAAAATGAAACGTACTGTTTCATTTTTAGAATTAGAACATAATATTACAGAAGCAAAAGATGCAGAAATAGCACTTAAAATTTTAGAAAAAAAAGTGATTTACCTGATTTAA
>APJPMD_01385 Two-component response regulator
ATGCCAAAAATTAGTGGCATTGAATTTTTATCAATGATAAAAAATGACGCAGATTTAAAACATATACCAACGGTTATTTTAACAACTTCGGATAACCAAAAAGATTTAGAAGAGTGTTATAAAATAGGGGTTTCTGGATATATTTTAAAACCCTTAAAATATGAAGATTATGTCGCTAAAATTGATGTTGTTTTATCTTATTGGAGTATAAATGAATTGAAAAAGTATTAA
>APJPMD_01390 Heme transporter CcmB
ATGAAAGGAATCGTTTTTACAGAATTTTTAGATTTAGTAGAAGAAAAATTTGGGTTAGAGGTTGTCGATAAAATTATATCACAATCAACTTTAGCATCCCAAGGAATATATACAGCAATAGGAACGTATAGTTTTTCTGAAATGTTACAGTTATTACAACATTTAAGTAAACATAGTGGAATTTCTATAGATGATTTATTATTGATATACGCAGAACATTTTTTTAGCGTTATTGAAAATAGTTATCCAGGACTTTTAGCAACATACAAAGAACCTATCGAAATGTTGGCTTCTATTGAAAACCATATTCACGTAGAGGTACAAAAAATATATCCTGATGCCGAATTACCAACCTTTATTGTAAAAGAAAGAACAAAAAACTCCTTAGTTATGATTTATAAATCAAGTAGGGCAATGCACCATTTTGGACTAGGATTAATGAATAAAACATTTGAACATTTTAATACAAGTGCAACAATTGTTTTAGAAAAAATAAAAGAAGATGGTACGGAAGTTAAATTTATTATTCATAAAAATTAA
>APJPMD_01395 Histidine kinase
ATGAGTAATCATCGAATAAATATATTAGAACGAGCTTTAAAAAGACAGAAAGAAGCAAGGAAAATAGCCGAAAAAATATTAGAAGATAAATCAAGAGAATTATATCTAATAACCGAAGAATTAAAAGCTACAAACATAAAACTAGAAGAGTCATTAACACAAAAATCATCGCAATTAAAAGGTGTTTTTGATAATATTAATGATTCTTATTTAATAATGAATTTATCGGGAGATGTTCTTAAAATGAACGATACCGCAATTGCTCTTTTTGGTTACGATATTTCGAAAGAAAAATTAAATGTAAAAAAATTAATATACCCTGAAGATGCTAACTATGCTTTTGAATCGTTTTATAAATTGTACCATACAGGTTCTTTTTCAAATTATATAGCTAGAGTTTTAACAAAAAAAAATGAAATTAAATGGGTTCAAATAAACGCAAGTTTAATTTACGATAAAAATAATAAAAAAATTGCAGCCCAAGGAATTATTAGAGATATAACAGCAACAAAACGAAGAGCAAAATTTATAGCCGAACAAAAAAAAGAATTAGATGTTATTGTTGAAAATTCTTCATTAGGAATTGCTCTGATACAGCAAGATAGTTTTCTGAAAACCAACAAAATGTTTCAAGAACTTTTAGGATATTCAGTCGATGAATTTTCTGAATTAACAATTAAAGACATTTTTTTTGAAGGAGATTATGCTTTTTCTAAAGAATATTTAGATAAAATGAATAGTGGTGTTATTGATAATTTTGTGTTAGATAAAAAATACAAAAGAAAAAATGGCTCTGTTTTATGGGTAAAAGCAAATGTAAATGCCGTAAGAGATTCGTTTGGAACTCTAAAATATCAAGTAGTACTTGTTGAAGATGTTACCTTAAAAAGAGAAAGAACATTGATTATTGATATGATTAATGACTTAGCTAAATCGATTTTAGGAAAAGATAATATATATGAAATAGCCTGGGAAGTAACTCAAAAAATAGCAACTTATTTAGATACGGAAGATTGTGTTATTTTTTTAGTAAATCATAAAAAGAATACGCTAGAACAGGTTGCCTCACATCATTTGAAGCTTGATAAGAAAAATATCAAAAAAAATAGCTTAGAAATAGGTAAAGGAATTGCTGGGAATGTTGCCAAAACAGGTAAAGCAGAAATAATAAAAGACACCTCTAAAGATACTAGATATGTTATAGAGGGTGAACGTCGGTTTTCTGAAATATCAGTACCTATAATAAGTGAGGGGAAAGTAATCGGTGTTATCGATTCAGAACACACAGATAAAAATCATTACACCAAAGAGCATTTACATGTTTTAGAAAATATAGCTAGTTTAGTATCTATGCAATTAAAAAGTGCTATAAATAGAAGACAGCGTGAGAAAGCAGAAATAGAAAACTTAAAACTTTTAAGTCAGTTAGAAAAAAGTAATAATGAGTTAAACGAGTACGCACATATTGTTTCTCACGATTTAAAATCGCCATTAAGAAGTATTGAAGCCTTAGTCTCGTGGATAAAAATAGACAACAAAGGAAGTTTTGATACCGCTACTTTAGCAAATTTTAAATTAATTGAAACTACTTTACAAACCATGGAAAATTTGATTTCTAATATTTTAGAATATTCAAGTGCAGGTACAGAAATAACTGAAAAAAAACAGGTAGATTTAAATTTGATTATAGATACTTTAAGAAATTTGTTATTTATTCCAAGTCATATTATGATTAAAGTACCACGAAAACTACCTGTAGTTAATGGTGATGTGACTAAATTTCAGCAACTTTTTCAGAATTTAATTAGTAACGCTGTTAAATTTAACGATAAAGAAAAAGGATTGATTGAAATAGAATTTATAGAACAAACCTCATTTTATCAATTTTCGGTAAAAGATAATGGTATCGGAATTGATAAAAAATACCATGATAAAATTTTTAAAATTTTTCAATCTCTAAATAAAAGAGAAGATTCTACAGGTATTGGATTATCTATTGTTAAAAAAATTATACAATTATATGAAGGAACTATTTGGTTAGAAAGCGAATCAGATGTAGGAACTACATTTTATTTTACAATTAAAAAATGA
>APJPMD_01400 Histidine kinase
ATGGAAACACCTAATTTAGAGTATATTGACAAATTATCAAGAGGAGATGAATCTATTCGGAAAATACTTATAGATGTAATAAAAGAAGAGTTTCCTACTGAGAAAATAGCCTATTATAGTAGTCTAAAAAATAAAGAGTACAAAAAAATTGAACAGAATGTACATAAAATCAAACATAAAATTAGTATTTTAGGTCTTGAAAAAAGTTATAAAATAGCTAACGAATTTGAACATAATCTAAGAGAGCTTAAATTAGATAAAGTGGAAGATTTTGAGAAAATTTTAATAGTTATTTCAAATTATGTGAAAACTATTTAA
>APJPMD_01405 LytR family transcriptional regulator
ATGAATTGTATAATTGTTGATGATGAAAAAATGGCAAGAGTAGTACTTAATACACTCTGTAATCAAATAAAAAATTTAAATGTCGTAAGTGAATTTTCAAATGCTATTCAGGCTATAAAATTCTTAAATTCTAATGAAGTTGACCTTATTTTTTCAGATATTCATATGCCTGATTTTAATGGTTTAGATTTTATAAAAACGCTTAAAAATCCGCCAAAAATAATTCTAACATCTTCCGATTCTAATTTTGCTATTGAAGCTTTTGAATACGACTTTATTGTTGATTATTTATTAAAACCTATTGAGTTGTCTAGGTTTGAAAAAGCAATTATTAAAGCTCAAAATTATCAACTAAAAACCGATTCAAAGGAGGTGAAATCAGCCGTAGGTTACAGCAATGATTTTTATATTAATATTGATAGACGACTTATTAAAATTGATTTACCAAGTATTTATTTGGTAGAAGCAAAAGGTGATTATATCAATATAAAAACAGATACTAAAAATTATTTAGTGCACTCTACATTAAAAAAAATAGAAGAAAAACTTCCTGATTCGTTATTTTTAAAAATACATCGTTCTTACATTATAAACCTCAAAAAAATTATTGATATTGAAGATAATAGCGTATTAATAAAAAGAGATGTAATTCCTGTTAGCCGATCAAAAAGACCAGAATTAATGAAGCGTTTAAATTTATTATAA
>APJPMD_01410 Por-Secre-tail domain-containing protein
ATGACAAAAAAAAATACTTTTTCAGAAAAATTACTAGCCATCTTTTTTGTATTATATGGTTTTAGTATTGTTGCGCAAAACATACCTTTTAATTGTACTTATGATGCTTATTTATTTCAATATAATGATGTTTATTCTATTGATTTAGCATCAGGAAATTCTTATTTAGTAGCAACGGATGTTACTCCAGGGAGTATAAATGCAACAGCTTATAACCCTACTGATGGATATATTTGGGGCTCATTAAGTACACCATCAAAAACAATTGTACGAATTGGAAAAAATTTTTCAACAACTACCTTTTATGTTGATGAACTTCCTACTAATGGAAGATATGTAGGTGATATAAATACAAACGGTGTTTATTATCTTAAAGGAGGAGGTTCAACCTATTACAAAATAGATGTAGACCCTAATTCATCAACATATACGGAGCATTTATCTACAGAAAATTTATCTAAAAATATAAGTATCCATGATTGGGCATTTAATGCGGTTGATGGTAATTTGTATGCAGTAGAAAAAAAGACAAATGTTTTATATAGAATAGACCCTAGTAATGGTATTGTAAGTTCATTAGGCGAAGTTCCAATTTTATCAGGATTAAATTATACCTATGGTGCTGTATATTTTGATGCTTCAGGACGATTTTATGTGTCCGCAAATCAAACAGGGACTATATATGTTATTCAAAGTGTGCAAGATTTAACAGGTATAAATACTATAGATTCTAATTTATTTGCATTCGGCCCTTCAAGCGCAAGTAATGATGGTGCACGTTGCCCAACAGCGCCTGTGTTACAAGAAATTTGTGACAATGGAATAGATGATGATGGAGATGGTTTGATTGACTGTCAAGATCCTTCTTGTTCAGGATATGGAGAATGCGACGTTATTTTACCACCAACATCAGGAGGAAATGCAGGAGGTTTAGAAAGTAATAATAGATTATCAGAACAAATAAATAAACGAAATTATAATCGTACTAAAGGAAATTATAAATTTGATAAAAAAAAGGCTGCAAGAGTTATAAAATCTAAAAATTATAGAAAAAGAACAAGTGCTGTTTTTAATTTAAATAATTTTATTCCTTTAAATATTATTAATGAAGATGAAGTTATAGAATCTTCACCTACCGATTTAATTTCAATTACAAACGCTACAGAAATTTATGCGGTAGATTATATGAAAAGTGGTGTTTCAGTAGCTTCAGTTTTAGCATTGAAAACAGAAAATGGTGTATATGAACATACAAAATATATTTGTGATCGTTTACTAGGCGCTGAATTAATTTCGGTATCTACCATAGATATTAATGGTCAGCAATTTATTAAATCATTGATTAGAAATACAGATAATACAGTTGAGTTTGTATTAAGTCTTTCGGCTAAAATAGTAAATAATAATGCTAATTTTGAAATAGAAAGTCATTGGAATTTAGATAAATATCAAAGTGATGTTCCTTTTTATAATTTTCAAATATGGTCTAATTCTTTAGATGATTTATATATTTTAGCTAAAGAAGTTATTGATTTATTGGCTATCGAAAAACCTATTTTATCGTATAAAATATCGCCACCACCAACTGTATTTGTTCGAAAAGGGAAATATATTAATGGGTCGTTAGATTTAGAAATTATAAATACTAACGCAAGTGAAAATATTGATTTTGATGCAGGCTTTAGAATCACAGAAACAAGTGATTTAAATAAAACAAATAAGAGAATATTTTTAGAAAAAAATTATATAACAAATACACAAATAGCAACAGGAAATTTATTTGATATCGGTTTTAGAATTGGAGATGGAGTTAATACACCAGATGATATTTTTATGTCTGACGGACCTTGGGGAATTGATGATTCTCAACCAAATACAAAAGTGATTGATTATACTGTTTCAGCAAATACTCTTGATTTTGAAAATACCGATTTCCCAATAGAACGAAATGTCGCTTTAGAAGTAACAACAGACACTTATTTTGCAGTACACAGAGCTTTAACACCACGTTTTAAACCTGTAAATTTAGCTAATTATAATAGTTTTAATTTAACAGCAAAGGGGACAGGAAATGTTGAGGTTACATTTATAAAACAAAGTATTGCTAGTTGGGAAGAACAATTTAAAGCAACAATTTCTGTAACAGAAAATTTTGAAGATTATGTGATATATTTTTCAGATTTTAAATCAACTAATGGAACAGAACTTATTCTAAATGATATAACAACTATAGTATTTACTATGTTATCTGAACAAGGAACGATGGTTACAAAAAAAATTAATTTAGAAAATATCCGATTTTCGACAAGTAATAAAATTGTAATACCTGAATCAATTACAGAAGGAAATTCTTTGAAAGCTGTTCCAAATCCGTTGGAAAAAATATCTGAAATTTATTTTAATACCAATCAGATAGCAACCGTACGGCTAGTTATTTACAATCAATTAGGAAGAGTAGTAAAAGAAATTCCTTACACAACAATAGTTGGTGAAAATAAGATAACACTTAAAAAAGAACGCTTAAGTACTGGTTTGTATTTTTGTAAAATTATAGGGGCGTCAGAAGATCATAAAGTTGTAAAGTTAATAATCAATTAA
>APJPMD_01415 Beta-barrel assembly-enhancing protease
ATGAAAATTAAAAATCTTACTTTTTTAGTACTCTTTATTATAAGTAATACTCTTTTTTCACAAAATATGAAAGAAGGTTTTACCTTCTTAGAAACAGGTAAATATAAACAAGCAGAATCCTTTTTTAAAAATATTTTAGAATCACACCCTACCAATAAAACAGCAAGACTTTGCTATGGTAGAGCTTTAGGGTTAAACGGTAGTGCTGATAAAGCTGTTGAATTATTTACTAATCTTTTAAATGATTTTCCTTCAGATTTTGAAGTAAAATTAAATTATGCCGAATCACTTCTTTGGAATAAAAATTATAATAAAGCTGAAAATTATTATCAAAATTTAATATCAGAGAATGACAAAAGTTTTTCTGCCCTTTTAGGATATGCAAATACATTATCTAATTTAAAAAAATTTAATAAAGCGATTAAATATGTAGACAAGGCATTATTGGTATCACCTAAAAATAAAAATGCATTAGTTTCTAAAAAATATATGCGATTAGGTTTGGCAAACAATAAAGTAAATTCTAAAAATTACACTGATGCTGAAAAAATATTAAAAGAAAATTTTATCGATTTTAAAAAAGATAAAGAAACTTTATTAAACTTAGCTAATCTTTATCTAATTTCAAATCAAATAGATAAAGCTAAAAAAACATATATTATTATTGGTGAAGATTCAACTAATAAATTAACCTCTTTAAATGGGATTTCATTAGTAAATCATCTTGATAGTAATGATAAACAAGCTTTAATGGTTAGTAAAAAAGCTATTAATCTTTTAGATAACAAGACAGATAAAAGTATAACAAATCAAACTAAAGAACGTTTTATACAGGCTTTAATATGGAATAATAAATACTCTTTAGCAGAAAAAGAGATTAACAAACTATTAATCAATAATAAAAATCCTGAAAATTGGATAATTTCATTAAGAGCAACTTTAAATATTTATAAAAGTGATTTTAAAAAAAGTATTGCTGATTATAATTTGATATTAAAAAAAGATAGTACTTCTTTTGATGGTAACTTAGGTAAAGCAAATGCACTAAAAGCTTCAGGATACTTTATAAATGCCTATAAAAGTGCTAAAAACACTTTAAAATTTTATAAAAAACAAAAAGATGCGACTAATTTCATCAAAAATTTAGACAAATCATTTACACCCTTTGTAGAAGTTAAAGCAGCATATTCATTTGATAATGGTAATAATGAAGCTTATTTATACTCTGCTAATTCAGAATTTCCATTTTCAACAAAACTTAAATTATTTGGTAATTACAGCTATAGAACAACAAGTAATACTGTAACTAAAGTTAGTGGTATTTCTAATAATTTTTCAGCAGGAATATCTTATCAATTATTAAATAATGTAACCTTTAAAGGAACTTTAGGAGTTAGTGCTTCTGATACTGATACAAATAAATTCAGTCAATTATTAGCTGATTTATCTTTAAAAATAAAACCTTTTAAACTTCAAAATTTAGAATTAGGCTATAAAAGAGAAGTTCAAAACTTTAATGCCGATTTATTAGATAAAGAAATTGTTCAGAATAATTTTTTAATAAACTATAGTTTAAATACCAATTTTAAACTCGGTTGGTACACACAGCTTTACTACACCTCTCAAAGTGATGAAAATACACGAAATTTATTATTCACGTCACTTTATTATAATATATTTAAAAAACCATCTTTAAAGGCTGGTATCAATTATCAGAATATATCTTTTAAAAATCAAGTTCCTACTATTTATTTTAGTCCTAGTAAGTTTAGTGCTGGTGAGATTTTTATCAATATTATAAAAGATGAAAATATAGCTAAAAAGAAAGAATGGTTTTATGAACTAACTGCTGCAACAGGATTTCAGTTTATTGAAAATAATAAAAAACAAAGCACTTATAGAATTCAAGCTAAATTAGGATACAAATTTTCAGAACGCAGTTTATTAAATCTATATGGAACTCAAAGTAATATAGCATCTGCAACAACAGCTACAGGTGCTTCAGATTTTACTTTTACCGAAATTGGTTTACGCTTTAAATGGTATCTCTTAAAAAAACCTGTATTTAAAAAAAAGAGTAAAAGAAAAATTCTTTTACTCTTTCACTTAAAAAAATAG
>APJPMD_01420 STAS domain-containing protein
ATGGCTTTACAAATTACAGGAAGAAACGGGAAGTTTTATTTAAAAGGGAAGTTAAATAACTCAACTTCTCAGTTTTTTGTTACTTATTTTGAACATTTTATAACTAAAAATAAAAAAGTAATAATAAAGATAGATAAAGTAAATGAAATTACTAAAGATGGTTTAAAAGCAATAAATACTTTAATTTCGGTAGCTTTAAAAAAGGGTAAAATATTTTCAGTTATAGGTTATGGTGCTAAAGAAATTTATGACCATTTTGATAAAATAAATGTTGCTTAA
>APJPMD_01425 Sugar isomerase
ATGGTTCAAATTTTAAAACAGGTAAAAAGTAAAATTTCACCAGAACAATTGTTCATGATTAGTGTTTTACTTGTAAATGGAGGTAATTATTTATATAATTTAGCTTTAGGAAGATTTTTAGGACCGGCTAAATTTGCTGATGCAGCTATTATGATTACCTTTTTATTAGTACTTTCATTTATAGCAATGACTTTTCAATTAGTAACAGCTAAGTTTTCGGTACTTTTTGAAGATGTTGTTTTTAAAATTTTTATATCAAAAGTATATAAAAACTCAGCTATTATAGGAGTAGTTTTAGGAATTTTAATTATTTTATTTGCATCAGAATTACAATTTTTTTTTAAAACAACTTCTTCTAGTATGTTTGTTGTATTTGGAATTGGAGTTCCTATTTATTTTTTGATGAGCGTAAATAGAGGTATTTTTCAAGGTAAAAAACAGTTGAAAAAATTATCTGTTACTTATCAATTAGAAATGATAAGTCGTTTATTAATTACTTTCGGATTATTATATTTTTTAAATATTGAATCTTCAATATTAATTGCTTTAGGTATTTTATGTTCATTTATGTTTGGATTAATTCCGTTTGAATTTAAAAATATTTCTTTTTCTAAAATAGTATCATTAGAAAATACTGAATCTAAAATGGTTCGTAATTTTTTTATAATTACAGCATTTTACGAACTAACTCAAATAATAATAAATAATAGTGATATTTTATTAGTAAAACATTACTTCGAGTCTTATGATGCTGGTTTGTATGCTTCATTAGCCTTAATAGGTAGAGTCGTTTATTTTATAGCATGGATGTTTGTAATGTTATTATTACCAACAGTTGTTCAGTTAAAAAAAGAAGGGAAATCTACAGCACCAATTCTACTAAAATACGTAGGTTATATTTTTATAATAGCTACTACTATTGTTACTTCATGTTATTTTTTTCCTGAACAAATTATAGCCATTTTATTTGGAGATGAATATATGGCAATAACGCCTTTATTATGGAAATATGCTATAGCAACAGGTATTTTTGCAATCTCAAATATTTTTGCATATTATTATTTGTCTTTAGATAAATACATTCCAGTTGTTATTTCAGGGCTTTTCGGAATGCTACAAATAGGTTTAATTGTTTTATTTCATAAAAATTTAGAACAGGTTGTACATGTACAAATTTTAGCAATGGTTTTATTATTATTAATGCAATTATCTTTTTTCTTTTTTAAAGATAGAAAATAG
>APJPMD_01430 Glycosyl transferase family 1
ATGAAACTAGCTATTGTAACTGCATACCCGCCAAGTAAAGTAACTTTAAATGAATATGCTTATCATTTAGTAAAAAGCTTTAGACAAAATAAAAAAGTAACTGAATTAATTTTATTAACGGATGTAACTCCAGTAGAAAAAGACATTCATTTTACTGAAGATGGTTGTAAAATTACAGTAAAAGAATGTTGGAAGTTTAATAGTTATACAAATGTTATAAAAGTAACAAAAGCTATAAATACGATAAAACCAGATGCGATATTGTTTAATTTACAATTTATGAAGTTTGGTGATAAAAAAGTTGCTGCAGCTTTAGGGTTAATGTTACCTTTAGTTTGTAAGATAAAAAAAATACCAACTATTGTATTATTACATAATATTTTAGAACAAACAGATTTAGAAAGTGCAGGTTTTACTTCAAATAAAATATTACAAAAAATTTATAATTTTATAGGACAGACATTAACTAAATTAATTTTAAAAGCTGATATTGTAGCTGTTACTATGCATAAATATGTAACTACTTTACAAGATAAATATAAAGTTAGCAATGTAAAAATGATTCCTCATGGAACATTTGAAATCCCTAATAAACCATCACATATATTGCCAAAAGGAGCTTTGAAAATAATGACTTTCGGTAAATTTGGTACTTATAAAAAAGTTGAAAAAATGATTGAAGCTGTTGAAAAAGTTAGAGCTTCAACAGGTTTAAATTTAGAAATAGTAATTGCAGGAACAGATAATCCGAATGTACCAGGTTATTTAGCATCTGTAAAAGAAAAATACAAAAATGTAGCTCAAATAACATTTACAGGCTATGTTGAAGAAGTGGAAGTAGCTCCTTTATTTAACGAAAGTGCTGTTGTGGTATTTCCTTATACATCTACAACAGGTAGTTCAGGTGTTTTACATCAAGCGGGTAGTTATGGTAAAGCAGTTGTAATGCCTAATTTAGGAGATTTAGCAACTTTGGTTGAAGATGAAGGATACAGAGGTGAGTTTTTTGAGCCAGAAAATGTAGCTAGTTTAGCCAATGCAATTGAGCTAATCGTAACTAATGAATCTCATAGAGTAGCTTTAGGAGAGGCTAATTACAAAGCAGCTACAGCATTTCCAATGGAAAGAATTACAGCAATGTATTTAAATCAGTTTGAAGCTATTATAATGGTTAAAAAATTAGCAAAAAAAGTATTAGTTGAATCATAA
>APJPMD_01435 Glycosyl hydrolase family 5
ATGGTAAATACCAAAAATATTTTAAAAATGGATAACACTAATAAAAACATAATGAGAGCTATTTTAATTTCATCTTATGTTCTTATTATGTCAATCGTTATCTTTTTAATAAGTTCATTATATACTCATTTTAACACGGGTGCAGATAGAAGTAAAATGTTACATGTTGAAGTTAAAAAAGTAGCGCAATATTTACCTAAAATGATTTGGAAAGAAGATGGTAATGAAGGTAGAGAGATTGATGAACAAACCTTAAATAATATCGAAAATGATTATATCGATGCTTGGTATGTAAAACATGTAGCAAATAAAACAAACCTAAAAAGTGGAATTAATGATTATTATACAAAAAATGCTCGCAAAAATTTATTCAACTTTATAGAACATAATAAAAAGGAAAAAATTACTATTGAAAGTACAACTTTAAAACACAATCCTAATCTTATATTTTTTAGTGAAGATGGTCAGTCAATTGTTTTAGAAGATAAAAATGTTGTTGAATATAAAAAAATACTTAAAGATAAAAAACTTGTTTTAGAAACTACCGAAGTATCTGATTATAAAATGGTTTTATTATTAGAAGATGGCTTTTGGAGAATTAGACATTTAGTTAAAGAAAAATCTGCCATTTTTGATAAGACTATCAAAAATACTCCTATCGATTCATTAAATATAAAAGGAATTAATTATTATCCACAAGATACACCTTGGGATATGTTTGGTGATAATTTTGATATGAAAATTATAGAAAATGACTTTAAAATCATCAAAAAAGCAAATCTAAATACTATCCGAATTTTTATTCAATATGAAGATTTTGGTAAAGCAAATGTAAAAATTAGTAAACTAAATAAATTAAAGCAAGTTTTAGATACTGCTGAAAAAAATAATGTAAATGTTATTGTTACTTTATTTGATTTTTACGGAAACTACAATGTTTTAGACTGGACTTTAAACCATAGACATGCAGAAATTATTGTATCAAAATTTAAAGACCATGAAGCTATTATTGCTTGGGATATCAAAAATGAACCTAATTTAGATTTTATATCAAGAGGAAAAGAAAATGTTATTGCTTGGTTAAATCACATGATTATTTTGGTAAAATCTATTGATAAAAAACATCCAATTACCATTGGTTGGTCAAATATTGAAAGTGCACCTATTTTAAAAGATAAAGTAGATTTTGTTTCTTTTCATTATTATGAAGACATTAATAATTTTGAAAAAAACTATAAATCATTAAAAAATAAAATACCTAAAAAACCTATTGTTTTAGGTGAATTTGGAGTTTCTTCTTACAATGGTATTTGGAAACCTTTTGGTAATTCAGTAAAAAAACAAGCTAATTATTATAAGATAATGCAACAACTACTTACAAAAAAAAATATTCCTTTTATGTCGTGGACTTTATACGATTTTCGTAAAGTACCAAAGGAAGTTGTTGGTAAACTTCCTTGGCGAATAAACCCTCAAAAAGAATTTGGTTTTATTGATAAAAAAGGTCGTAAAAAACCTGCTTTTAGCTATATTTCCTCTAAATAA
>APJPMD_01440 hypothetical protein
ATGAATTTTATAAAAAATCTTTTTTTACTTTTCTTGTGCTTTGTAACACATATTACTACTGCACAAAACATAACATTATTATCAAAAGAAAAACAATTTATTGCGGGAGATACTATTCTTTTAAAATTTAATGCTAATAGTGCAAAAAAATATCAAATGTACTGTAGCAATAGCTACGGAAGTACTTTGCTTAATTCTGAAATAATTAATAATAAAATAATTTTTAAAATTCCTCCTTACCTAAGTAATAAATCTGGTATTTTAAATTGGAAAATTATAAAAAATAATATTTCAGGACAATTTAAAATAGTACCAAAACAGCAACCTGTTTCTTTAGAAACTTATTTAGGTCCGCCAAGTATTGAAGCAGGCGGAACAGACTACACCATGTTAGTTGTAATACCTACGGATGATTTAGATAATCCTTTAAAAAAAGGTACGATAGTAAAAGTAAAACATCAATTTTTAAAATCAGAAAGAAAAACAAAGGTTTTAACTAATAATTTAATCGCTTTTAAAAATATAAATTCACCTTTAAAAAGCGGACGAATGATAATTACATCAGAATCTTTAAATTTAAATTCTAAAGAATACGATGTAAATATAATGCCTGCTATAGGTACTAATTTTAAACTATTTTTTAAAAGAAATCATAAATATGCTGATGGAAATCAAATAACAACTTTTTACACTTCTATTATAAAAGATAAAAATAGGAATGTTATCAGTGATGGTAGTTTTGTTGATTTTTTTATCACTAATAAAAAAGGGAATATGTTAAAAACATCTGGAACTACTATAAATGGTATTGCTTATGCTAAAATGATTCATCCTGAATTTGAAGATAATTGGAAAGTAAAAGCTTATATTAATGGTATTTCAGAAAGTGATATCTTAAAAATTAATTATAAAAAAATTATAGATAAATTTGATGTGAATTTTTCTGATAATAATAGAACTGTTAAAGTTGGACCTTTAAAAAGTTTTATGAATCAGATGATTCCTGACGGATTAAAAGTAAAATTAGCAATTTATAAAGATGAAAAATTATTAAATGATATTATAAAAAAATCTAAAGATGGATTTGTGTACTTTAACTTAAATTCGAACATCTATAAAAATGGCAACTACACTATAAAAATTACTGCTGCGGCAGTAACTGATACTTTTCAAGCTAAAAAATTATGGTAA
>APJPMD_01445 putative membrane glycosyltransferase TK1552, contains 6-pyruvoyl-tetrahydropterin synthase (PTPS)-related domain
ATGAAAGAGACTTCTAATAAATATTTAATATCTGCAATACTATTAGGTATTGCATTTCATGGAAGTACTATTTTTTTTACTTTAGAAACTACTTATGACGCTTTAATACACTTATTTTTTGCAGACCATTACGCAAATAATTGGTTTGAACCTTGGAATTTTAAATGGTACACTGGTTTTACAGTAATGAGTTACCCACCTTTAGTACATCAATCTATTGGGGCTTTATCTTTAATTGGTGGTTTAAAATTTGGTCTTTTTAGTGTCGCTATTATTGCAATTCTATTATTTATTACAGGAGTTTATCGTTTTTCATTATTAATGACTTCTAATAGAACAGTAGCTGGTTATGCTGCTCTTTTAGCTGTTTTTTCGTCTTCTTTTGTAGAAACACTTCATATTTTTGGGCAATTACCAAGTATTATTGGTATTGCTATTTTAATGCACGCTTTACCCGAAGTATATTCTTGGCTAAAAACAGGTAAATATAAATATTTATTTACAGCACTTTCTTTAATTTCTGTTACAGTTACTTCTCATCATGTTACACCTATTTTTGGAATGATTTTTTTTATCTTTCCTTTAATTGGAATGGTTATTTTAGATATTTCTCGTGAACAAGTTACTTCTTATAAAGATGTCACTTTTAAACTATTTATAAAAAATTTTGGTAAACAATTTAAACGAAATATTAGTTTTGGTTTTTTTTCTTTGATTATAATTATTTTCTGCCTCTTACCTTATTGGATTAACTCTAAAAAAAACCCTATTACACAAGTTCCTATTCCCCACGGTTCTAGAGATGATTTTTTAGAAATAACATCTTCAGGTCTTGTTTTTTTTATGATTCCTTGGGGCGTTTTATTATTCCTTTTACCTTATTTTTTTTACAGATTTTTTCAAAAAAGATATTTATTCTTCGGAATTTCTTTTACAATGTTAGTTGTTTTAGGTACAGGAGGAACAACCCCAGTCCCTAAAATGATTTTAGGACAAAATGCCTTTAATATTTTAACTTTAGATAGATTTACTTTATGGGCTTCGATTATGTCTTTACCACTATTTGGTGAATTTGCTTATCGCTTTATAGAAGGAGATTTAAAAATACTAATTCAACGTAAATTTGGTGCAGTATATCATCGTTTAATAGGAGGATTATTAGCTTCTTTATTTTTATTGATGACTATTTTTACGATGAGTTTAGGGTATTTTAGACCATCGCAACCACAAAAAATTAAAATGTTACCTATTGTTAACTTTCTTAATCAAGATCAACATGATTTATGGAGATATTTAACCTTAGGTTTTGGCGATCAAATGGCGTGGTTATCAGCACAAACAAAAGCAATGACTGTTGATGGAAATTATCATTCTGCAAGACGTTTACCAGAACTAACAACAAGACCAATAGAGCGTTTAGAAAATTCTAAATTTAAGGGTGTTGCAGGGATTGGGTCTTTACAACAGTTTTTAACAACTCCTGAAAAATACAATTTAAAGTATATTTTTTCTAATGATAAATTTTACGACCCTATACTCTATTTCTGTGGATGGCAACGCTTACCACAATTAGAAAACGGAATTATGGTTTGGGAAAAATTAAATGTACCTCCGCTTTCTTCTATTTTACCAAAAGAAGATGTTGCTACTTGGCAAAAAGTAATGTGGGGTATTATTCCTTTTTTAACAGCTATTATTGCATTTATTTTAAATATTCAATCTATTTTTATACGTAGTTTAAAAACTAAAGTAAGAGCATTACCTCCATATTTAAATAGTAAGTTTAAAAATAAATATACTATATTTTCTAAAGGTCTTTTAAAGACAATACATATTTGGGCTATTATATTATGTGGAATTTTATTTTATAGTTCTTATTTATTTTATATAAAAAATGATTCGCAAAGAACTCCTGAAAATGCTATAAAAGCGTATTATGATGCCGTTGATTTTAAAGAATATGAAAAAAGTTATCAATTAATAGATCCTAAAAGCGGTTTATCTATTGCGCAATTTATGTTAGAAATTTCTGTTTCTGATGGTTTATTAGGTTCTTATGCCAAATTAGATGCTTTAAAAACTATAACCACTAAAAAAACAGATAGTTTAGCTATTTTAAAAGTACATACAAACTGGATTACTCCTCTTGAAAAAATTAGTAAAACAGATTTTAAAACATTAGTTAATCGAAAAGGAAAATGGTTTATTTTACCCGAAAATATGGATTCTGATTTACCGCCAGATCAATTGTATTCAAATAATGTAACAGGCTATTTTAATCAAGGAAGACGAAAAATAACTACAGAACAAACGCATCATGAAGATGTTTTAAAACAACCTGTTTTAGAAATTATTTCAGCTAAATTAGTTAAATTTAAAACACATTATGCACTTATCGGTGAAGTACAAAATATAGATAATATACCCGCAGATGTTGTTTTAAAAGGAACATTATATAATGATGAAAATAAAAAATTAGCTACTTACAATGCTAAATATCATATAAAACATAAATTAATGCCTAAAGAAGTTAGTTCGTTTAGAATTAATTTTGAAGGAATAGCATGGTCTAAAACAAAAGACTCTATTCCTAAAACATTTAATCCTGATGAATTTACACCTGTTGAATTTGAAGAACAACCTACAAAATTCAACTTACAAGCAGCAGGAAATGTTTCTAATTCAGACCTCTATAAAAATGTAGTTTTAAGTGATATTAATATCGATAGTAAAAAAATACAAGGAACTTTATTTAATAGTGGTTTACAAGAAATTACCATTCCTCAATTATTAATTACCTATTATAACAAAGATAAAGTACTCGTTTGGGTAGACCATTTATTTTTAGAAAACGGAATAAGACAACAACGAAAACAATATTTTGAATACAATATTTTAAAAAATAATGAAGTTATTATTATTAATGATGATATGACAGACTGCTATGTTAACGGATTAAAAAATGAAGATATTTCAGATAAAATAATGCCTAATAGAATAGAAAATCATGCAAATAATCAATTTCAAAGAATAAAACATCCGCTGTATTCTTTTATCAAAATTGAAATGAATAATTACATCGGAAATCCTAAATAA
>APJPMD_01450 Transcriptional regulator
ATGAAAATATTAGCTATAGATGATCAAAAATTAGTTTTAATACCGCTAGAAATTAGATTAAAAGAATTAGGTTATCAAGTTGTTACTGAAATAAACGGAATTAAAGGAATGGATTTATTTAGTTCTTTTCAACCAGATTTAGTAATTGTAGATCTTAATATGCCAGGAATTTCAGGCATGGAAATAGTAAAACATATTAGAATAACTAAAAATTCAGATATACCAATTATGATTTTATCAGGTAATACCGATGATAATATGATAACACAAGGTTTCGATTTAGGTATTAATGATTACATGAAAAAACCACTGAGTTTAGTAGAGGTATGCGCTAGGGTAAAAAGATTGATTGGTATTCCGAAGACTATAAATAAAAATATAGATTACAAAGGGGTAATTATACAACAAAGATGTGTTGGAGTTGTAATTCCTTGCTATAACGAAGAAAAAAGGCTTTTAAGCCAGGATTTCACGGCTTTTATTGATAAAAATTCAGGATATCATTTGTGTTTTGTAAATGATGGAAGTACTGATAAAACATTAATTGTTTTAAATGATTTAAGAAAAGGAAGAGAGGATTTTATTACAATACATAATTGTGTAGAAAATGGTGGAAAAGCAGAAGCTGTTAGACAGGGAATGTTATATATGTCAAAACAAAAAGATTTAGATTACATAGGTTTTTTAGATGCTGACTTATCTACGGATTTAACCGATTTTGATGAATTAGTTTCTACTATTGAAAATTCAAATTATAAAATTGTGAGTGGCTCTAGAATAAATAGGATGGGGGCAAATATTACAAAAGAATCCGCTCGTAAAATAATAAGTTTAACTATAAATTTTATCATCAGAAAAATTCTTTCTATGGATTTTAAAGATACCCAATGTGGTGCTAAAATTTTTAAGAAAGATGTTATCGAAATTTCTTTTGGTAAAAAATTTATAACAAAATGGATTTTTGATGTTGAAATATTTAAAAGAATTACACATCATTTTGGTTTAGATGAAGCAAAAAATATATTGTGTGAAAAACCCCTAAAAAGATGGATTCATGCAGATGGATCTAAATTATCAATGAAAGATTCTGTGAAAATTATAGGGCAATTAGGGCAAATAGCTTGGGCTTATAGAAAATAA
>APJPMD_01455 hypothetical protein
ATGAAAAAAGGATTAATTATAATTTTTGGAAAAAAAGATGCTAATGTTTTGAGTAATTTTTGTTTAAGATTTTTTTTGAATCAAAAAATAAAAATATTATTAATTAATAATGGTAATCATAGAATATTTTTTGATTTTTTAAATATCTTGAAAAAAACATCGAAATGCGATATTTCAATTTTAACTTTAAGAAGTGAAAAAAAAGCATTATTAGCAATAAAAGCAGGGGTTAGGTTTTTATCAACCATAAAAAATATTGGTTTAATTATACATACAAATCCAACGGATATGTTAAATGGAAATTGGATTAATAAAAAATTAGATTTATCAAATATAGAATTACCTCACAAAAAAAATGAAAGAATATTACTAAGACAGGTGTATTCTATGAATGAAATAATTAATTATTAA
>APJPMD_01460 hypothetical protein
ATGATTTTAGAACAAACTATAAAAAAAATTTTTTTAATCGAAGGAAAAATACAACATTATGATTGGGGTGGGAAGAAATTTATCTCAAATTTAATTAAAAGAAAAAAAATATTGCTAATTATGCCGAATATTGGTTAG
>APJPMD_01465 Mannose-6-phosphate isomerase
GTGTTAGATGTTGATAAAATGTTATCAATACAAGTACACCCAACAAAAAAAGCAGCAGAAATAGGATTTAAACGTGAAAATAAAAAAGGAATTTTATTAACTGCAAGAAATAGAAATTATAAAGATAAAAATCATAAGCCAGAAGTAATGGTTGCTTTAAGTGACTTTTGGCTATTACATGGCTTTTTAAAAAGTGAAAAAATAATAGAAAATCTTGAAAAAACAAGTGAATTACATTTTTTATTATCAACTTTTAAAACGCATAATTATTTTGAATTATACAAAAAAGTGATGCAGTTTTCTCAACAAGAAGTCAATGAAATTTTAAAGCCTTTAGCGAATAGAATTTTACCAGATTTTTTAAATAATAAAATACAAAAATCATCACCAGAATATTGGGTAGCAAAAGCATTGGAAAATAAAAGTTTAGACAATATTGATAGAGGAATTTTTTCTTTCTATTTTTTTAATATTGTAAACTTATCAAAAGGAGAAGCTATTTTTCAAGATGCAGGAGTTCCTCACGCATATTTAGAAGGAAAAAATATTGAATTAATGGCAAATTCAGACAATGTTTTAAGAGGTGGACTAACATCTAAACATATTGATGTTGAAGAGCTTTTGAAAAATACAAAATTTGAAGAAACAATTCCTAAAATATTATATGGTATTAAAAGTCCGCTTAATGATGAATTAGTATACCAAACAAAAGCAAAAGACTTTAGACTAAGTAAAATTCAATCTAATGAAGCGATAAGATACAATTCAACATCAAAATCGATAGAAATTTTAATTATTTTAAAAGGGAACGCTACTGTTATAAGACATAAAAATCGCATTAATATCGAAAAAGGACAAGCGATTTTAATAAAAGCAAATACTCGTTATAGAATTGTTTCTTCAAAAGGTGTTGAAATTTATAAAGCTAGTGTTCCTGATTAG
>APJPMD_01470 Phosphopantetheine adenylyltransferase
ATGAAAAAAGCTATTTTTCCAGGGTCTTTTGACCCTATTACACTTGGGCATCTAGATATTATTGAGCGTGGCGTTACTTTATTTGATGAAGTTGTTATTGCAATTGGCGTAAATGCTGATAAAAAATATATGTTTTCATTAGAAGAACGAAAACATTTTATTGAAGAAACTTTTAAAAATCAACCTAAAATTAAGGTCGTTATTTATAGCGGATTAACAGTAAAATTTTGTCAAGAAGAAAATGCTCAATTTATTTTAAGAGGTTTGCGAAATCCTGCCGATTTTGAATTTGAAAAAGCCATCGCTCATACAAATAGAAAACTTTCAGAAATAGAAACAGTATTTTTATTAACATCATCAGGTAAAAGCTATATTTCATCATCAATTGTACGTGATGTTATTAGAAATGATGGTGATTATACTGGATTAGTTCCTGATGCAGTTAGAATTTAA
>APJPMD_01475 D-alanine--D-alanine ligase
ATGGGAGGATATTCTTCGGAAGCAGCAATATCCTTAAAAAGCGGAACAGTAGTTTACACGCACCTCGATACAGAAAAATATACCGCATATAAAATTCATATTTTAAAAGATAAATGGATTTTAGTCGATAAAAAAAATGAAGAACACCTTATTAACAAGAATGATTTTTCTGCAGATGTAAATGGTAAAAAAATCACTTTTGATGTTGTTTTTAATGCTATTCATGGCGCACCTGGCGAAAATGGAGCTATTTTAGCATATTTTGATTTAATCGGAATTAAGCATACCTCAGCGTCTTTTTATCAAATGGCATTAACTTTTAACAAACGAGATACTTTAAGTGTTTTAAAAAACTACGGAATTTCAACAGCAATTTCGGTGTATTTAAACAAAGGTGATGTTGTTAATATTGATAAAATCATTGAAAAAGTTGGCTTACCATGTTTTGTAAAACCCAATAATGCAGGTTCTAGCTTTGGTATTTCAAAAGTACACAGTAAAGAAGCCTTACTTCCTGCTCTAGAAGTTGCCTACAAAGAAGATTCCGAAATATTAATTGAAAGTTTTTTAGACGGTACAGAAGTTTCTGTGGGGGTTTTTCAATATAAAGGAAAAACCACCGTTTTACCGATTACGGAAATTGTATCAGAAAATGATTTTTTTGATTATCAGGCAAAATACGAAGGTAAATCAACAGAAATTACACCTGCACGTATCACTGAAAAACAAGAAAAACGTGTTTCGGAAATTTCAAAACGAGTCTATGATATTTTAAATATGAAAGGTTTTACCCGTTCTGAATATATTTTTATAAATGATGAACCTTATTTCTTAGAAATAAACACCGTTCCTGGCTTAACTCAAGCCAGTATTTTACCACAACAAGCAAATTGCGCAGGTATTAATTTAACCGAACTATTTGGAAACGCTATTGAAATGGCAATAAATAATTAA
>APJPMD_01480 Serine/threonine protein kinase
ATGAGTGGTTTTTCAGAAAAATTTAAAAATTTATTTCAATTTGTAAAAAGTAAAGCATTTTTTATGCAAATAGGAATTGCAGTAGCTTCGTTATTTATAACTGTTTTTGTGTTACAATGGTGGTTAGGGTTTACAACAAATCACGATCAAAAAATACAAGTTCCTAATTTACATAAAATGTCATTAGTAGAGGTTGAAAAAAAATTAAAGGAACTTAATTTAGATTTTATTATTATTGACAGTGCTACTTATAATCCTGAATATCCAAAAAAATCAGTGATAGAACAAAACCCAGCGGTAAACGATTTTGTAAAAGAAAAACGTAAAATTTATTTAACATTAAATCCGTCTAAATATAGAGATATTGAAGTCCCAAATTTAAATGGTCGAACAAAAAGACAGGCAACAACACATTTACAATCGCAAGGCTTTATTGTTGGTAAAGAAATTACATGGGTAGAAGATATTGGTAAAGATGTTGTAAGAGGCTTAAAATACAACGGGAAAGAAATTACAGCAGGAGTAAAACTGCCTAAAAAAACAACAATCAACCTAATTTTAGGTGATGGTAATGGTAACTAA
>APJPMD_01485 Pseudouridine synthase
ATGCAGGAAGACACGAATTTAGAAATAGAAAATAACGAATTACACGAACATCACAGGTTTGTAGCAACCGAAGGGCAAGAGCCATTAAGAGTCGATAAATTTTTAATGAATTTCATTGAAAACTCAACCAGAAGTAAAATTCAGCAAGCTGCAAAAGCAGGGAATGTGTTGGTAAACGAGGTGGCGGTAAAGCCAAATCATAAAGTAAAACCAAGAGATATTGTTCGTGTTGTTTTAGCATATCCGCCAGCGGAAAATTTATTAGTAGCCGAAGATTTACCTATTGATATTGTTTATGAAGATGACGATGTAATTGTGGTAAATAAAGCTCCAGGAATGGTGGTACATCCAGGGCATGGAAATTACTCAGGAACTTTAGTAAACGGATTAATTCATCATGTTGAAAACTTGCCAACCAATTCAAATGAGCGTCCTGGTTTAGTACATCGTATTGATAAAGATACCAGCGGATTGTTAGTGGTTGCAAAAAATGAGTTTGCAATGACACATTTATCAAAACAATTTTTTGATAGAACTACCGAACGTTTATATTACGCCTTAGTTTGGGGCGATGTAAAAGAAGATATCGGAACTATTGAAGGAAATATCGGGCGTAGTTTTAAAAATCGTTTGCAAATGGATGTTTTTACTGATGGCGAACATGGTAAACATGCGGTAACACATTATAAAGTTTTAGAGCGTTTAACCTACGTTACATTAGTACAATGTAAATTAGAAACAGGAAGAACGCATCAAATTAGAGCACATTTTAAACATATCGGTCATACCTTATTTAACGATGAGCGTTATGGTGGTGATGCCGTTTTAAAAGGAACAACTTTCACAAAATATAAGCAATTTGTAAAAAACTGTTTTAAAACATTGCCAAGACAAGCTTTACATGCTAAAACATTAGGGTTTACGCATCCTGTAAGTGGTGAGTTTATGCAATTTAATACAGAAATACCTGCTGATATTGAAGCCTGTTTAGTAAAATGGCGTACCTATTCTGAAAATTCTAAATTAGAAGAATTAGACGAAGAATAA
>APJPMD_01490 Flavo-1 RNA
GCCTAGCCCCGATTGAAGCTTTGTTTGAGCTCTTTTTTTGATTTTTCTTCAAAAAAAAGCGAGTGCGGAAAGCGGGAAATTGC
>APJPMD_01495 Cytidylate kinase
ATGACACAAAAAATTACCATAGCCATTGACGGCTTTTCATCGACAGGAAAAAGTACGATTGCCAAACAATTAGCAACAAAATTAGGCTATATTTATGTTGATACAGGCGCTATGTACAGAGCGGTTACCTTGTACGCAATGCAACATCATTATATTTCAGACACGCATTTTAATTCTGCTGATTTAATTGCTGATTTACAGAATATTTCACTTAAATTTATTTTTAATGAAAAAGCAGGGTTTGCTGAAATGTACTTAAATAATAATAATATTGAAACTCAAATTAGAAGCATTGAAGTATCAAGACTTGTTAGTAAAATTGCAACCATTTCAGAGGTTCGTAAAAAATTAGTTAGCGAACAACAAGAAATGGGTAAAAATAAAGGTATTGTAATGGATGGTAGAGATATTGGTTCGGTTGTTTTTCCTGATGCCGAATTAAAATTATTTATGACCGCCTCTGCCGATAAACGAGCAACACGTCGTTATAAAGAATTATTAGACCGTGGCGACAATGTAAATTATCCAGAAATTTTACACAATGTTCAAGAGCGTGACCGTATTGATTCTACCCGAAAAGATTCGCCCTTAATTTTAACCGATGATGCCATAGAATTTGACAATTCTAATATGGGATTAGAAGACCAATTTGATAGAATTATGAGCTTAGTAAAAATGAGATTGTCTTCATAA
>APJPMD_01500 Adhesin SprC
ATGAAAATAATTAAAAGCACCTACATACTTTTAGGGATATTTCTCTTTTTTATGAGTACTTCTATAGTATCTCAAACATTGTTGAAGCCTGAAATAGAATTTACATCATTGTGTGACAATGATATTAAAAAAAGCACCGATTATACGGTTACGTTTAAGTACAAAACATCTACATTCGCTACCGACAATACATTTACTGTTGAATTGTCTGACGCAAATGGTACTTGGAATAGCCCTGTAAACTTAGCAACAGTTGCTACTGAAAACGATACCTTTACTTTTTCGAGAACTTTTCAATTACCAAAAACTTTTAATAAAAATTATAAAATAAGATTAGTAGCAACTTCGCCTGTAATGACAAGCCCCGATTCTGAGTCTTTTTATAGGTTATTTAATGACAGGGTTTTAAATAATTACGAAGATGTAGTGCTTTGTGATGGCGCTACCACTGAATTAACATTAGATACGGATCAACAAGGGGCATACACTTGGTATAGAGATGGCAGTATAATTACAACAACCGCAGATCCTTTTTTAGAAGTTTCAGCTTCGGGGAAGTATCAGGTTAAAATAGATTATGGTGCTTGTGGTTTTGGAAAGTCAACCTTAATAAATGTGGTTACTTTTAGTGAAACAGATGCACAAATTAATAGCCCTGATGTTGTTGAAATCTGTGGAGATGAAGCACATACTTTTCAAGCGAATGTTACGGACACTTCTTATACTTATACTTGGTTTTTAGATAATCAAGTCGTTCAATCGTCAAATAGTTCAACATATACAACGCCAACGGTAGGGCAGTTAGGGGTTTATTCTTTAGAAATTGATACAGGTGTTTGTGTAACTACCTCAAATAATGTAAGCTTAAATCAAAAAAATGCACCTAGTTTTACCATTACAGAAAATACCCCTTTAGCATCGGTATTATTACCTGGAGAAGCTAAAGATATATCGATTACAGTAAATAATGCCACAAATTTTGAGGTTGAATGGTATAAAGATGATAAAAGATTATTTGGTGTAGATGGAACGTCTTTAAATGTGAATCAGCCAGGTACTTATATTGCAAATGTTGTAGAAACAGCTACAGGATTATGTTCTTCAGGCTTGTCATCACAGCCAATACGCTTGTTGAGTGTAAAAAGATTTGAACCTGTTATGATTACAGATGATAATTATGAAAGTTGTACCGCCACAGGTGTTGATTTAAAACTACAACAAGTGAATGTTATTGCTCAAGATGATAACGAGTATGTTTTAACATCGGAGCAATTAGAATTATTAAATTATCAATGGATTTTAGACGGTGTAAATATTGTTGATGCTACAGACAACAAATTAACACGTAGTTCATATACGCAAAACGGAATTTATACGTTAGGGATTAGCGCAGGACATTTAAATAATGTATCTTCTAGCGAATTAGATATTAAACTAATCGCTAAGCCAGCAGTAGTAACATCAGAACCGTCTTCAAACTCATTATGCCCAGGAGGTATTATTACCTACACAATAAAAGATGTAGTTGATGGTTATACGTATCAATGGTTTAAAAATGATGATCAAACACCTTTAGCAACTGATGTAGCCGAGTTTGTAGTAAATGAAATAGGTACTTATACCTTAAAAATGACAGGATTTGGTTGTGCGAAAATAATAGAAACACTAGAAGTTGTTTTGTTTGATGCAGAGGCTATTGTTGTAACACCATCAGAAAAGGTGGTGCTTAAAGAGGGGGAAAGCACTGGAATAACAGCATCAGGGGCAGAGTCATATATGTGGTATGAAGGTGAAAATACCGATGGAATCCTTTTATCAACAAGTGAAACCTTAGAGGTAACATCTTTAGGTTTTTATACTGTAGTAGCCACTGCAGGAGCTTGTGGAATAGAAAAAACAATTGAAGTGATAGCTCAAGATGAACAGGTAATTGTACCAAATATCGTAACCCCTAATGCCGATGGAGTTAATGATACTTGGAGTATTTCAAATAAATATGCCTTTCAACCAAAGGTAAGTGTACAATTATATAATGCTAATGGAAAAGAAATATTTAAAACAAATGATTATCAAAATGATTGGCCTTTTGAAAGTTTAGGCAATCAACGAGTTTTTTATTATAAAATAATAAAAGAAAATATATTGATTAAAGCAGGAACAATATCTGTGTTAGATTAA
>APJPMD_01505 hypothetical protein
ATGATTAAAAGAATTACATTATATATTATAACGCTATTTTTTACAGTACTTTCTATAGAAGCACAGGTGTCAAGTAGTGCACAGCAGTACAATAGTTTTACTTCACGTAATTTTATGAAGTTTAATCGTTTTTTAACAGTGCCAACTTTTTCATCATTACGAGAAAATAAAACTACAATAACAGCTATTGTACGTAATAGTAATATTGATTTTGAAGATAACCCAAGATTACACGTGGCTTCTTATGCAGGTAAAATGCGTGAAAATATAGGTGCAGGGTTTGCTGTTTATCAGCAAGAACTTGCAGGTATGAAAAATTTTGGTGCTATTGCTAATTATGCTCAACGATTACAGTTAAATCAAAACTTAGATTTAACCTTCGGTTTTAATTTTTTGTATAGTAGAAGTAGTTTAGATTGGGCTAGGGTATTGGTAAAGAATAAAGATGATTCTTTTTTAAGTAATTTTCAAGATATTCCTATTGTAATGCTTCAGCCTGCAATAACTTTATCATTTGGTAAGTTTGATATTGGAGCTTTTTTTGAAAATTTAGTTGATTTTAATTTGAAAAATAACGAATTAGCAACTACTTTTGGTGAAAAAACAATATCAGCTCACGCAATGTATTCTCACGAATTTACCTATGCTTCGGGTATTTTTGAAGGTGCAGATTTAAGAACATTAGTAATCGCTAGAAAAGTAGGGACGGAAGGTTTTAGTGGTGCGGGTACAGTAATATTAGATTTGCCTAAAGCAGGTTGGTTTAAAGTAGGTTACGATAAAACCTATGGCGTGTCTGCTGGTTTAGGGGTTAATATTTCTGATAATATTTCTATTGGATTCAGTTATGAAAAAAATAAATTTTCGGCAACTAATGAAGTTGGTTTAGTTTATACTTTAGGGCAAAAAAGATATACTCGAGAAATATCGAAGAGAAGAACGGGGAAAGTAAATATTACCTTACCAAAAAGAAAACCTAAGAACAAACCTGTATATAAAGATGAAGAACATAATGATTTATCTGATGAACTTCAGCAAGCACAAGACTCTATTGATAATTTAAATAAAAAAGTAGATGAGGTACTTCGAATTTTGAAGAATCAACCATCATTAATAAAAAAAGCAATAAAAAAATCAGAAACATTTATTCCTAAGGAGATTAAAGGCGATGAAAAAGACACTTCTTTAAAAGAAGTTCAAAAACACCTTGGCGTGAAAGTATGA
>APJPMD_01510 hypothetical protein
ATGATTACGAAATCTGACGGAGGAGGAGGCGGAACTATGTATTATGTAGTTTCAGATAGATACAGAAATAAAGAAAATGTAGAGGTTTTAATAGAAAAATGGAATAGATTAGATATAGAAGCTAAATATATTTACGACCCTACAGATAAATGGTACTACGTATATATTGACAGATATGCAAAAGAGTCGGATGCTGAAGATAAAGTGTACGATTTTAACGATAAAACGCGTTTGTTTGAAAATAATGATAAAAATGACCAATCATCAATAAAGATGAAAAAAGGAGGTAAAGACCCTGTTTATGTTGTTAAATTAACTATTGGTCAAAAAGGTGATTCATATAAAGAGCCTAAAAAACAACCGCCAGCAAGGGTAAGAACTATGTCAAACTCACAAGGAATTGAGCCAGGGTATTATTTACAAGTTTATGTAAATTCAAAAAAACCATTAGCAGATAGAAATGTAGATGAGCTAAGAAATGACGATATTGAAGCAGGATATTTTATAAATCCAACCACAGGTTATATGCACGTGTATATAGCAAAAACAGATAATAGAGAAGAAATTATCCGTTTATATAATAGTAATTTAGATGGCGCGTTTTACGATCGTAAAACGATAGTATATATAAAATAA
>APJPMD_01515 Adhesin SprB
ATGATAAAAAAAATACTTTTATTAGCTAGTTTATTCTTTACACTAATTTCATTCTCGCAAATTATGCAAGAAGAAGCACCTTTATATCCAGGAACTTTTACAGGGTATGATAAGGTAATGTATAGGAAACCTTTATCGGCACAGAAGAGAGCAAATGCTTTTGAATTGCGTCATTTTCAAAATGTTAATGGTAATATGACTTTTATTGCTAATAATATATTGAATGTAAATTCACCATGGAAGAAAAATGCAGCAGGAGTATGGAAAAGAGGAACAGATGTGGCTTATCATGATAATGAAGATAATAATGAACACTATTTGTATTATATAGATATAGATAAATTTATTGATGAAGATAGAGATGGTAGAGATGATACTTTTTCTTCAAGTAGTGCTACTTTAAGTCTGCCAGATCCTAATTGTTCACGTGTTGTATATGCTGGCTTATATTGGGCAGGAGTATATAATGGATCATCAGATGATTATAGAAAAGTGAAACTAAAATTACCTTCTTCATCTACTTATATTGATATTATAGCAGATCCTAATAATAGAGAGATTTTAAGTAGTACAACACGATCTTATACCTGTTTTAAAGATATAACAGCTTTAGTACAAGCAGAATCAAATCCTAATGGAGTATATACTGCCGCGAACATATTAGCGACAGAAGGAAAAGCAGCAGGAACAGGTTCGGCAGCAGGTTGGACGATGATTGTAGTTTATGAAAATGAAAGTGAAACAAGAAAAAATATTTCAATTTTTGATGGATACGCAGATGTTACTAATACAGAAGTTGAAGTACCTTATTCAGGTTTTAAAACAATTCCAACAGGAAATGTTAAAGCAGAGCAAATTATAGGTGCTTTAGAAGGGGATAGACGTAGAGGTAATGATAAGTATGAATTTAAAGATAAAAATGGGAATTATAACCCACTTTCTAATAACTTGAACCCTGCTAATAATTTTTTTAATAACAGTATAACTATTTATGATTCTTATTTAACAGGTAAAAATCCAGAAAGTACAAATACTTTTGGATTTGATGTTGATCAAATTAAAATAAAGAACCCAGGAAATAGTGTTATAGATAATAATCAAACATCAGCAGATGTTAAATTTACTTCTAGAGGTGATTTCTATTATCCTTTTTTAAGTGCTATGTCAATTGAAGTAATTGAACCTGAAATTAAATTAGTAAAAACAGCCGTAGATGCTACAAATTTACCTATTACATCAGAAGTAGCTTTGGGAGGTGAGGCGTATTATAATATTACTTTTCAAAACATAGGTACTGATAATGCCAAAAACACGGTAATTGTTGACGAATTAAAAACAACTGTAGATTTTGAAGATGTTTTAGGGAATATTGAAGTTTCTGATTCTCGTATAACTTATATATACGAAGCTTCAACAGTTTTAAACGGTGGTGGTGGAAAATTAACTTTTAATATCCCCGATGATTTAGTTAAGGTTAATGGTGCAGAACATTCGATAAAAATAAAAGTAAACGCAACTACTGATTGTAATAAATTAAGAGATGCTTGTGCGAATAAAGTAAAAAATCAAGCGGTTGCTACTTATGAAAGAGATAATTCAACATTAAGTACTTCAAGCCCTGGTTATATACCAGGATATAATACTCTAACAACATTAAGTTATGCAGGTTTAGAACCTAGTTGTAATTTAGGAATTAAGGGGACTACTAATTTCACAATAGATACTAGTAAATGTAAAGGTTCTACACAGGTACTTTGTGGGGGTGATATTGAACTAAGCGCAGGAGCAGGCTTTGATTCGTATGAGTGGGTAAATACTGCAAACCCAGCAATAGTATTAGCTACAACTCAAAATTATAAAGCAACAAAAGCAGGAACTTATCAGGTAACTTCAATAGCACCAAACGGCTGTACAGATAAAACAGAAATTATAAATATAGTTGGTTCTAATTTAGCGACAAATCCTTTAAAACCTTTTGTAAATCAGGTGTTACCTATTTGTAATGGTTTTGAATTATCTGAAATATATTTATGTGGAACAGCTGATTTTAGAGAGGTAATTTTACCTTTTGGGGCAAGTTTAGCAACGGAAGTAAAATGGTCTAAATTAGATGAAACAAAACCATGTGATGCAACAAAACCAACAGAGTTACCATCAACAAGTAATTGTGCTAATATTGGAACAAATTGTTCTTGGGATGAAATAGGTACTAAAACAGGTAGAGAATTATCAAAGAAATTCGATAAAAAAGGACAATATAAATTAGAAGTTTTATACGATGGACAATGTCCTGCAACGTATTATTTTAATGTGTTTTCAGGAGCTTTAAATCCTAAGTTTGATAAAAAAAATATTGTTTGTGGAGCTAATGGAAGTGTTATCGTAAATGGTGTGCCAAGTGGTTACGAATATAAATTGACTGCACCTAGTGGAAATACAATACCTGTTAATGGTTTTCAAAATAGCAATGAATTTAAAAATTTATCTGAAGTTGGTAATTATGATATAACAATTAAATTAAAAGGATCAACACTTGCATCTTGTAGTTTTAATTATATAGTAAAAATAGATGAACAAGCACTAGATTTAACAGTTGCCCCTGAATTTACTACTAGCTGTGATGGAAAAGCAAGAATAATAGCACAAGTAAACGGTACTTTACCAGGCGATTATATTTATACATTATTAAATAATGTTGGTGGAGTTATTGAAACTAAGGCAGCAACTCCTGACAGAAGTGTGATTTTTGAGGTAACAAATGCAGGATTGTATAGTGTAAAGGTAGCAACTACTACGACTACTTGTACAGAGACAAAAACAACCAGAGTTATTAAACCAACTCCGCTTACATTAACCGCAGTAGCAACTAAAAATATTACCTGTACTGCAGGTTCATCTGATGGAATAATAACTTTAGCAGGAGCTAATGGCGTACCAAATACTACAGGCGACAAATATTCATACGCATTATTATCAATAAATGGAGTCGCTGTTAGCCCAAAAACCTATTTTACAGATACAACATATAATGTGGTAAATGGTAAAGAGGGTGATTATATTTTTGAGGTTACCGATAGTAAAAACTGTACAGCAACGGCAACCGCTACAATTAGCGTAGAAGCGCCTTTGCAATTTTCACATACAGAAACCCAAGTAAATTGTAATAAGAAAGGAACTATAACAGTTGATGTTACTAATAATACAACAGGTTATAAATTAGAATATAGTATTGATAATGCTAATTGGCAGCTATTAAATACTTTTGATACCTTAGATGCTACAACAGCATCAACATTATATACCGTTTATATTAGAGCAACCAAAGGAACATATCAATGTAATTACCAAATACAAAATATTGCTATTACAGAAACTGGAGGTTTATCGGCAGGTGGTGCAGTTGCTACAGGTTTAGAATGTAGTACTGCAAATACTCAAAATAATCCAATAGGAACAATTACGTTTACTGCGCCAACAGGAGGAAAAGCACCTTTTACGTATTTTTATAAACTTGCTTCCGATACTAGTTTTACAACAGTAACCACTGGAAATACAACCTCAGTTCCTGTTGCAGGAACATACAATACAAAGGTAGAAGATAAAAATGGTTGTTCTTTAGCTTTAGATACCGTTACTATTGATGTTTTACCAACAGAGCCAACTATAAAACATGAAATATTAATTTGTGGTAATACAGCAACAGTTATCATAACACCAAAAGATGCTTCTTATACCTATAGTATAGATGGTATAAATTTTCAAGCTAGCAATGTATTTAAAAATGTAGCTCAAGATTGGTATAAATTTAGCATAAAATATGGTAAATCGTGTACTGTAAAAACCCCGTATGTATCTCTTTATGGGCAACCATTTTCAGGGCGTTTTATCAGTAAAACAGACAGTGATTGTTCTGGTTCTGATAATGGAACAGTAACTATTGATGCAAATAATTTTCAAGGAGGAAGCTATGAGTATTCTACTGATGGTGGAACTACTTGGGAAGAAACAGGAGATAATCCATATCGAATTGTAGGGCTAGCAAAAGGAGATTACGATTTAAAAATTAGAGAAACAATAGGAACAGCACCTAATCAACTTACTTGTGAAATTGATTTAGGTAAACATACCATAGGCGAGCCGACTAAACTAGAATTAATAAATACAGGTATTACAACACCTGCAACTTGTGTAACAGGGGCAACAATTACTGTAGAAGCAACAGGAGGAACACCTCCTTATAAATTTAGTATTGATAAAGGTGTTACTTGGCAAAATGCAAATGCAAGCAACCAATATATATATACTGATGTAGCAGTAAGCGCTACAAAATACCAGGTAATGTTATTGGATAGTAAAAAATGTGATGAATGTGGTTGTACCGATAATCCTTTTGAAAATGGAAGTTTTGAAGACCGTTATTTTACAGGCTATTATCCTTATATAGCAGATGAATCTAATTTTACAGGATGGGAAACTACCGCAGCCGATAATGAAATGGAACTTTGGTACAAAAATAATTTTGAAAATGTTCCTTCTTATCAGGGTGATAATTTTGTTGAATTAAACGCTAATTCACCAGGTTCTTTATATCAAGAGTTTTGTACAAAACCAGGTGATGTAATTAATTGGTCTGTAGCTCATAGAGGTAGGTTAGGGCGTGATGTAGCTACTGTAAAAATAGGGAAGAGCCTTGCGAATGCAGTGATTAAAGAAACAATGTCTGACGGTAAAACTTGGAAAGAATATTCAGGAACTTATATTGTGCCAGCGGGTCAAACAACAACGGTAATTTCTTTTGATGCTGTAAGTACAGCAACAGGTCATAAAAGTACTGGTAACTTTATTGATGCCGTAAAAATAGAAATTGTAAGAGCTACTTGTGTTCTTAAAGATATTGAGGTAACAGCTGCAGCTGCAGCAACACATACGGCAACAGTTATAGATAGCTGTACCGACCCTAAAATTGAAATTACAACAACAGGAACAGCGCCATATCAATTTACTATTGATAATGGAACTACTTGGCAAACGTCAAATAATGCAACGTTTGTATTTGATACTACCAACGGATTAGCATTGCCAACTACTACGGCTAAAGATTATCAGGTAAAAACAAAAAATGGAGGGGGTTGTGAATCGCCAGTAAGTACGCTTACTGTTTATCCGAAGTTAACAGCTACAGTAACACCAACACCTGAAACGTGTAAAAAAGGATTTTTTACAATTACAGATGTAAAAGGAGGTAGCAATACAAATTATGTATATGCTGTTGTTCTAAAAGACGCAACACCAACAAATACCGATTTTAAATCAATAACGAATCCATCGACTAAAAGTGGTGATTTATCGGCAGGAAACTATGATATTTATATAAGAGATAATGGTGGAAATACAGGTTTTTGTGAATTAAAAATACAAAGAACAATTACAAAAACAGATAACCCAATAATAACAAATATAACTGCAACAGAATTAGATTGTATAGTAAATAATAAAGCAAGTATTTCTTTTGAAGTATCTGAAGGAAAAGCACCGTTTAGCTATACCGTAAATGATGGAACATCAACAACAAATCCAGCAACAATAACAGGAAATGCACATACAATTTCTAGTTTAACTGCAAATACTTATAAAATTATTGTTACTGATGCAAATAATTGTGTATCGGCAGAAGTAACTCAAAAAATTGAGGCGTTAGCTGCTTTAACTGATGGTTCGGCAGTAGCAACCAATTTAAAATGTAGTGCTTCAGGAACTGTTTTTGGAACAATTACATTTACAGACCCTACAACAGGAACACCAGATTTAGCAGGAAATTATACGTTTTATTATAAAAAAGACATTGCTTCTGTTACAAATTATACACCAGTTTTAGGAAATAATACAAATACGGTTACAGTAACAAATTTATCGGCAGGAGATTATTTAACGAAAGTAACGGATTCAAAAGGTTGTTCTTTAAATTTCCCTGTTTTAACTATTTATGATTTGCCAACGGTATCAAAAATAGAAAAACCAGTTACTTATAATTGTGATGGAAAAGGAAATGTAAAGGTTACAGTAACAACAACGCCAATACCTACAGCAACAGCGCCAATAACCTATACTTTAGGAGCAGATACTAATGAAACAGGAGAGTTTACTAATTTACAAGTAGGAAATCATACGGTTTCTGTAAATTATGGAAGCGATTGTACTACGGATGTTATTGTTGAGGTGAAAGATAATCAGAAATTTACGGCGGTGGCTAGTTTTGTTGAAAACCCAAAATGTAAAGACGGAACAGACGGAAAAATTAAAGTTGTCGCTTCTTTTGGCTCGGTGGCTGTAAATTCTTTTGAATATTCTACAGATGGAACAACTTGGATTCCTGTAGCTTCAAATGAAATTATAATTGATACATTTGGTGCAGGAAATCATATAATAGAAGTTCGTCAAAATTTAGGAGGTTGTGAAGTTGATTCAAATGCAATAAAATTAACAGCGCCAGCGTCAGAAGTAATTGTAGATTTATCAACAAAAACATTAACTAAAGAAATTACGTGTAATCCAAATACAGGAGCAACTATAACGCCAACAGCAAGTGGTGGAAATGGAACTTATACTTTTGAATTATTAGATAGTGCAAAAGCTTCTTTAGGAAATACGTTCACAGATTTATCTGCAGGAACTTATTATGTTATTGCAAAAGATAAATTAGGGTGTAAATCAGTACCTTTTGAAGTAATTATTGCTGATAAAAAAGATGTTGAATTTACAGCAACACCATCTGTTTGTCATACAGGAAGTGATGCCTCAATTGAACTTACAGATATTAAAGGAAACGATGCTAATTTTACTTTTAGTGTAGCTAAAGGAACATCAATAATAAAAACAGGAAGTGTAACAGGAACTGTACATACAATTTCTGGTTTATCCGCAGGAACTTATAAAGTAACTGTTACTGATGGTTTTGGTTGTTCAAAAACAGAAGATGTTATAATCAATGAGAACTTAACAATTTTAGCAACAACAACACAGCAAACTTGTAATCCTGGAGATTTAACAATTACAGCATCAGGAGGAAAAGATACAAATTATGTTTATGCGGTTGTAAGTGAAAATACAGCAGTAAAAGATGCAGATTTTGGTGTAAAACCTACAACAATTACCGCAGGAATTTGGGATATTTATGTAAGAGATAATGGAGGAACAGGAACTTTAAGAACGGATTATTGTCAAGCATTTACAACCAATAAAGTAACTAAAATTCCAGACTTAAAAGTAGAAACAGTAACGGCTATACAACCAAAATGTAGCACGGACAAAGGAACAATAAATGTAACAGTTTCAGGAGGAACAACAGCTTATACCGTAACTTTAACAGGTTCAGGAGCAACTCCAACAGTAGAAACAGCAACAGGAAATGTATTAAATTATAAGTTTGAAAACTTAGATGCAGATACTTATACTATTAAAGTTGTAGATGCAAATACTTGTACATCCGTAGAAAAAACGGAAAAAATTATTGTGCCATCAGCATTAAAAGATGGAAAAGCTGAAGGAACAGATATTTCTTGTCCAAAATCTTCGTCTCAGAATGAAAAAGGAAAAATTAAATTTACAAATCCTACTGGTGGAACACCAGACCCAGTAACAGGAAATTATACTTTTTATTATAAACTTACAACTGATACAAATTATACCATAGTTATAGGTAATTCGGTTTCAGGGTTATCAGAAGGAACTTATAAAACAAAAGTTTTAGATATAAATGGTTGTGAGAAAGAATTAGAAGATATTACTATAGACTATCCAAAAAAACCAGATTTTAAATATGAATATATAGCGAATTGTGATGGAACATTTAATGTAACAATATTACCTAAAGATTCTTCATATACTTATATTTTAGAAAGTGTTAACGGTTCTACTTCTAAAATAGAACAACTAGGGAATAATGTATTTACTAATGTAAGTATGAATTATCTTAATATATTATATTATAAAGTTAAATATGGAAATAATTGTGTTTTTGGTGAAGATAGAAGAGTGTTAAAGAACAGTATTTTTAATGCTGAAGTATCAACATTTGAAAATCCGAAATGTAATAACGAAAATACAGGAAGTATAACTGTAAAAACGTATTATACAACGAATCAAGGAACACCAAATACAATTAATAAATTTCAATATTCTACAGATGGAACAACTTGGAAAGATGCAAATACAAATCCGTTTAAAATTGATGGATTTAGTGCAGGAACTCATACTATAAAAGTTCGACCAAGTGCAACATCGCCATCAACTTGTGATGTTAGTTTAACAGCTTCGGAATTAATAAATCCAAGTAAAGTAGAAGTTACAAAAGCACCACATACACAAATTACTTGTACTTCAACAACAAGTACGATAACACCAACAGCAAGTGGTGGAAATGGTGGAGCTTATACTTATACTGTTGAATCTTTGGATAATTCAGGAAATTCATTAAGTCCTAAAGTTATAAGCTCAACTCTTACAGGTTTATCCGCAGGAAAATATAATGTTGTAGCAAAAGATAAATTAGGATGTGAATCGATAGCTTTTCCTATAACTATTGCTGATAAAAAAGATGTTGAATTTACAGCAACACCATCAGCTTGTCATACAGGAAATGATGCGTCAATTACACTAGATGTTACCAAAGGAAACGGAACTTATAATTTTGCTTTAACAGGAACAAGAAATATAACAGGAAATATAACAGGAACATCACATACAATTCCTAATTTATCCGCAGGAACTTACACCGTAACTGTAACAGATGGTTTTGGTTGTGAATTGGAAGTAAAAGATATTATAATTAATGCAAAAATTACAGCAACACTAAGCAAAACACAAGCAAACTGTAATGATGGAAGTTTGATAATAGAAAACGTAGCAGGAGCAAGCGGAACAGATTATGTGTATGCCGTTGTAGCTGAAGGAAGTCCTGTACCTACTACTTTTATAGCAATAACAAATCCACTAACAACAGTTAGTTTATCCGAAGGAAAATATGATATTTATGTAAGAGATAATAACGGAAATGCAGATTATTGTGAATTTAAAAGACAAAGAACAATAACTAAAATTGCAGATTTAACAGCAACAGCAAAAACACCAATACAACCAAAATGTTCTGGAGAAACTGGTAGTATTGTTTTTGAAATATCGGGAGGAAAAGCAAATTATACTTATGTTTTAAATGATGGAACAAATGATATAACTCCAGCAGCAGCATCGATTACTGTAGTAGGAAACACACATACAATTGCTGATTTAGTTGATGGAACTTATAAAATTACTGTTACAGATGCAAATAATTGTACTTCTGAAATTACAAATCAAACAATTGAAGCTCCAGATAAATTAGAAAAAGATGGAGATTCAACACCGATACATTTTACTTGTAAAACAGTAAAAGGAGGAATTGATTTTGTAAACCCTAAAGGAGGAACAGGCGTTTATACTTTTTCTTATAAATTAGATGGAACACCTGTTACAGCTTTTACACCAGTTGTAGGAAATCAGCAGTTAGATTTAGATGCAGGAACTTATAATATTAAAGTAAAAGATGCTAATAATTGTGAAATATCTTTAAACGATGTTACAATTAATCCATTACCAACAGCACCAACATTAACAAAATCGGTAGCTTATAATTGTGAAGGGAAAGGAACGATTACAGTAACAGCAACTCCATCGGCAGTATTGCCAATAATATATACATATAGCCTAGATGGAGCAACACCACAAACAGGAACAAATGCAAATATTTTTGCTGATTTAGACGCAGGTTCTTATACGGTATCTGTAGGGTATGGAAGTGATTGTTTTACAGATATTGATGTAATTGTAGCAAATGATAAAAAATTCGGTGCAAGTGTAACCAAGACGGTAAACCCGACATGTTTTGGAGTATCTGATGGTAGTATTACTATTGAAGCTGTAAACGCAACATCGCCGTATGAATATTCTATTGATGGAGGAACTTGGAAAAGTGCAGCTACAAATATTGTTACTGAATCAGCTTTAGCAGACGGAACGTATGATGTTAAAGTAAGACAAAATAATACAGCACCATTCTGTGAAGTTATTGTATCAACAGAAAAATTAGATAATCCTGATAAAGTAAAAGTTACCGCAACAGTAGAACAAGAAATTACGTGTAGTGCAACAGGAACAGAAGTTGGAGCAACTATAAAAGCCATAGGAACAAAAGGAACTTCTCCTTATACTTATGAATTATTTGATGATTTAAATTTAACTACTTCTTTAGGAAGTACGCTTACAAATTTATCCGAAGGAACTTATTATGTTGTTGCTACGGATAAAAACGGAGTAGGTTGTAAATCAGATGCTTTTGAAATAGAAGTTTTTAAGAAAAAAGACATCGTATTTAATTTAACACCAGAATATTGTTATGACGGAACTAACGGAACTATCGTTGTTGATATAACTTCAGGGAATGGCGATTATCAATTTAATGTAAATAATGCTGGTTGGAAAAATTTAACGCCAACATCAACTACGGCAACAACTGAAACATACACACTTACAGGTTTATCGCCAAAAGAACATACAATTACAGTAAGAGATAAATCGAATTGTGAAGTAAGTGATAAAGTAACTATTTACCCTGAATTATCGGCTACGCATACAGCTACAAATATTAGTTGTAAAGATGGTAAAATTGTAATTATACCAAACGGCGGTGATGCGGATTATAAATATACAATAACACCATTGGCAGGTACTTCAATTTTAGGAGATGAAATAACAATAACACAGCCAGAAACTTATACGGTTACCGTTCAAGATAAAAATGGCGGTGCAAATGCGTGTCCAGTTGTTTTATCAAACATTAAAATAGATAAAATAACGCCTGTTAAAATTACAACAACAGAAAATCAACCACAATGTAATGGAAATAAAGGAAGTATTGATGGTAAAATTACTGCAAACACTGGGCAAGCTCCTTTTACAATTACATTAAAAGATAATTTAAATACTGTAATAGAAACTTTAACCAATCACACGTTACCAGAATTTAGTTTTAATAATATTCCTGCGGGAACAGGTTACAAAGTAGAAATTACAGATAATCTTACTTGTACAGATATTAAAACATTTGATTTAATAGAATTACCATCAATAGTTCTTAATATTGAACCTGTCTTACCAGATAATTGTACTACAGATATAGCAAATACAGGTTTTGACTTTAATTTTGGAAGTTTAACTTTAGCTGATTACGCTCCTTATACTTTACAATACACTTTAGATGGAGATAACGGTACAGGTTGGACAAATATGAATACGCTTACGTCTTCATTAAGTGTAGCACCACATCCAACACCTGGAGATAATTTATATAGTATAAGAAATTTAGCCCCAGGTTCACAACATACACCAGCAATTAGAATTTTAAATGCAGATGGTACTGTACGAGGTTGTCAATTAAACAACGGTCTTTTTGTGATGCCCTATAGTGTAAATGGTGTAAAAATAGCCATTACAGTAATTGCAGGTGATTGTACAACAGGATATACAGTTACTGTTGAGGCAATTCAAGGAGTTGGTCCTTTTGAGTTCTCTTTAACGCCAGACCCTATTAATCCATCAACAGTTCCAGGTTTTTTAACTTGGTATGATGCTGAAGACCCTACTTTATCAGCAACTAATACAAATGACCCTGGTTCTAATTATAGAAGAAAAATATTTACAAATATAATTCCAGAAGTCGAGTATGATTTTTATGTAAGAGATAAAAGTACTAATTGTATTGCTGAAGCAAAAGATCAGGCAATGACTCCTGCATCAGATTTTGATGTTGCTATAACACCAATAGTTACAAGTCAATCATGTTCTGGAATTAATAATGGTGAATTATCATTTAAAATAGAAGATACTGATGGCGTTTTAAATGGTAAAGAATTAAATTGGCAATTATATGATGGTCTTAATGATATTCCTTTAGCAGGAATAAATGGTACAATATCAAATACACAAGGATATCCTTTTACATTAAATTCAACAATAGTACCAGAGCCTTTATTACAAGGGTTGTCATCTGGTTTATATTTTATTGTTATTGAAGATGCAAATAATGGTACAGCTCCTAATGTTTGTAAGTGGGGAAGTAAAGATGTCCAAATATTTAAAGGAACTCCTTTTGTTGGTAACTTAAATAAACTAAAAGATATTACCTGTGCTTCACCTGGTCAAATCAGAATTGATGGCGTAACAGGAGGTTTTGGAGATTATACTTATACGGTTACAGCAATTACAAATTCAACACAAGCAACACCAATAACAATTCCAACAGGAATAAATACTTTTGATGTACTGTATGCAGATGTAACAGATAAATCTTTAGATGTTGAGGTAACAATAACAGTTACTGATAAAAATCAATGTTCTTTTACTTTACCTAAAGTAACCTTAAACGTAAGTCAAAACCCAACAACTAACATTGTAAATGTAAATAGTTGTGGAGCTGTAAATTCTATTGATATTAATACAACAGGCGGTTTTGGAAAGTATCAATATTCATTAGATGGAATTAATTTTCAAGCACCAGTAAGCACAGCAAATCATACAATGAATGTTTCTGATGGTTTAAATCAAATATTAACAGTAAAAGATGTAAACGGTTGTATTGCTACTGCTAATTTTAATGTTTATCCTGACATTACTTTTGATATTGATAACATAACAGTACCAGATTGTAATACTAGCAATAATTCAGCGGATAATGCAACAGCAACTATAACTATAAATACAGGTTCAGGAAATTATCAATATAGTTTAGATGGTGTTTTACCAGCTGTAGATATTATAGGAACTACGGTTACTTTTCCTACAACTTTAACACCAGGGAATCATACTATTAAAATTATTGACAAACTGAATCTTACTTGTACATTAGAGAAAACATTTACAGTATCAGAACCGATAAAACCTAGTTTTACGCATACGTTTACCGATAGTAAATGTGCTACGGATAATTCAGGAACAATAACATTAACAAGTACTGAAACTTTAACATATACTATAAATCCAGCAGTAGCAGGAAGTTTTGATAATATAACAAATACATTTACAGGTTTACCACCAAATACCTATGCTGTAACAGCAACAGGAACTAACGGTTGTACAACTGAAATTAAAGATATAATAATAACAGAATTTAAAGCAATAACAGTACCTACACCAACGGTAGCAAATGGAGGTATAACAGAGTTTGCGTGTACAACAGGAAACACAAGAAACAGTGCAATTGTAAAAGTTGATAAAACAGCCATAACAGAAGGAAGTGGAACTTATACAAAAGTAGAATTTGTATTTACGCCAAACGGTGGAGGAGCAGTAGTAACACCAACCGCTTCATCAAACTTTGAATTTACTACGGATAATGTTTTAGGTGGAACAGTTGATATTACTGTTTATGATGACCAAGGGTGTAAAGGAAAAACATCAGCAACAATAGCTGCTTTTACACCGATTGCAGATTTATTAGCAATACCAAAAACAGCAATCACTTGTTCAACAAATGAAAGTATTGAAGTAACATTTACAGGAATTGCAACGGAAATTAAAGTCGTAGATGCTAATGGAATTAATTATGATTCAACGCCAGCAACAGCATCAGCATCAGGAACAGTATTTACAAATTTACCAGTAGGAAAATACACGATAACTATTAAAAATGATAAAGGTTGTGAATTAACAACTTCTTATACAGTAAAAGAAATTCCTGCTTATACTATTCTTCTTTCTGATAAAATAGATACATCTTGTTTTGGTACAGATTCAGGAAGTATTAAAATTGATGTTGATAATTATACAGGAAATTATGATTATACAATTGTAGATAAATCAACAGGAATTGGATTAACACCTACAAAAACAGGAACAAACGTTTCAGGAATACAATCAATTTCAAACTTACCAAAAGGAGAATATAAAGTTAAAATATCAACAGGAACTATAAACTGTACAGTTACTGATAAAGATTTTAAAATTGAAGATGCTCTAAATGGAAAATTAGAAGTAACAGCTTCTGCAACAGAAGTTAGTTGTATCGGTGGAACTTCAACAATTACTGTAGCTGCAACAAAAGGTTGGGGTAGTTATGAATATCAATTAGAGGATAAGGATAATAATGTACTTGTTAGTTATATCAATAATAATGAATTTACAGGTTTAGCTCCTAACGATAATACAAATATAGATGACCACTATATCGTTCGAGTAAAAGATGCAAGTGGGTGTAGTGATGCAACTTTTGATGTTAAAATTACAAACCCAACAGAAGTTAAGTTTACAGTAACCAAAGATGATACGGTTTGTAATACTTCAAAACTTGCAGAAATTAAAGTAGAAGCAACAGGTGGAAAAGCTCCTTATACTTATACTTTAACAAATAAAACAACTTTAGCAGTTATAGAAACAGTAACTATAACCGATAAAGAATACACATTTACAGGTTTATCAAAAGCAAATTATACGGTAAGCGTAAAAGATGGGAATTTATGTGATGGAACTGTAAAAACAGTAGGAAATGATACCGTAGAAATATTTGATGATATTGTATTTAATGAGCCAACACTTGTTACAGAATTAAAATGTAAAACGAATGGTATTGATAATACAGACGCATCTTACGAAATAAATGTAAGTGGCGGAAGTGGAACTTTTACGTATTCAGTTACTGAAAAAGATGACATAAATAAGGTTATTACAGTTACACCAGCAACATTAACAACTCCACCAACTTTTACAACAAGTGTAGCAGGAGATTATACCATAACAATTAAAGATATAGGAGTAACAGGTACTTGTTCAGAAATAGTAAGAAACTTTACTATTGAAGAATCTGTTAAGCCATATTTTGAAGCAGAAGCAACAATAACGGAGATTTGTTTTGGAAGTTCAACAGGTGTAATTACTATAATTTCAGAATTACAAAATGGAATTAATGATTTAGATTATACGATAAATGCAACTCCAGTAATAAACTTTGATAAAGCAACAAAAACTTTCAAAGGTTTAAAAGCAGGAAAATATATTGTTACAGGAACAGGAACTAACGGTTGTACATTTGTTCATGCTGAAATAGAAATAACAGAAACAGCTAAAGTTACAATTGGAGCAAATGCAATAAGTGATGTTGCGTATAGTTGTACAAATCCAACGGCAACGATAAAAGTTGATAAAAATAAATTATCAGGAGGAAATCTAAATAAAAATTATAATGTAGCATTTGTATATGATAATGGAACGCCAGCGGATACTACAGATGATGTAACACAAGCCGCTTCATCAAACTTTGAATTTTCTACAACAAATACAAAAGGTGGAAAAGTTAAAATTACTGTTTCTGATGACCAAGGTTGTTCATCAGCAGAAAAAGAAGTAACAATTCCAGCTTTTGCACCGATTTTAGATTTATCAGCAACACCATCAACTAAAATAACTTGTTCAGCAAATGAAAGTATTAAAGTAAGTTTTACAAGAACGATAAAAGATATTACAGTTGTAGATGATAATGGAACAACTTATAATTCAACTCCAGTAAATTCATTAACATCACCAATAGAATTTACAGATTTACCAACAGGAAATTATACAATATCAGTAACCGATGCAGTAACAGATTGTGATGCAACAACATTCCATACGGTAGAAGCTGCACCAGTTTATAATGCAGTAATTACAAACCCTGTAAATGTATCTTGTAAAGGAGGTACAGGAACTGCAATTTTAAATATTCAAGAAACAGGATTAGCATTACCTTATACAGGTGCTTATGATTATGAAGTATTGGATGAATCAAAAAATTCATTTAATCCTCCAATAAAAGTAACAGGAGTTAATGGAGAGCAAACAATTTCAAATTTAAAAGCAGGGAATTACACCGTTAAAATTACGATGAAGGCTTCTCCAGATTGTTCGCCAATATCTAAAGTCTTTGAAATTAAAGAACCAACAGATGATTTAAGTGTAACAGGAACACCAACAAAAGTAAGTTGTATTGGGCAAGAAGATGGAACAATTACTGCAACAGCAACAGGCGGTTGGAATAGTTCTTATGAATATCAATTGGAAGATACTTCGGGAACTGCTATTACAGTAAAAGATGCTTTAGGAGCTGATGTTATTTATGATTTTGCAAATAACGGAAGCAACAACATTTTTGAAAACTTACCTGAGGGAACTTATAAAGTTCGAGTAAAAGATGCTTTAGGTTGTGATGTTAAATTTGCTGAGGTAGAAGTAGAAAATCCAATACCTGTTACATTTACAGTATCTAAAGATGATACAATTTGTAATAATGCAATCGGTGGAGAAATTAAGGTAGAAGCAACAGGCGGAACAGGAACTTATACTTATACTTTAACAGATGATTCAAATCCTGCAATAGTAAGAACACAAACAGGAGTTACAGCAGATTACACATTTACAAATTTACCAGCAGCAAATTATACGGTAACAGTAAAAGATACAAACCAGTGTAACGGAACTGTAAAAATATCAGGAAATGATACACTAGAAATTTTTGAAAATATTGATTTCCCAACACCAACCTCTACCGATTTATTAACATGTGTTAGTACAGATGAGGTAAGTTTTGAAATAAAAGTGAAAAGTGGCGGAAGTGGAAACTTTACCTATGGAATTGTTAAAACAGGGAGTACAAATACATATACTATTTCAACAGCAACAACTCCACCGACTTTTAAAACAAACGAAGCAGGAACATATACTGTAACTATTAAAGATACAGGAGCAATAGGTAATTGTTTAAATCCAATAACAAGAACGTTTACTGTTAATGAACCTGCACAGCCAGATTTTAATCCAAAAGCAACAACAAATAATATTTGTTTTGGTAGTTCTGATGGCGTAATTACGGTTAATGAAGTTTTTATAGCAGAAGTGAATCCTGTAACTTATACAATAAGTTTAAATGGCGGAACTTTAACTTCTGCTCAAGAAACTTTTAATACAGCAAAAAGAACTTTCACAGGTTTACCAAAAGGAACTTATACAATAACAGCAAAAGGAGATAACGAATGTCCGACATCTAAAGATGTAAAAATTGAGCAATTAGATAAAGTTACAATTGGAGCAAATGCAATACAGAACGTTACTTATAATTGTGATGTAGCAAACCCAAAGGCAACGATAACTGTTGATAAAAATCAAATTTCAGGCGGAAACGGAGATGTAAATAAAAATTACAATGTAGAATTTATATTTACGCCAACAGGCGGAACAGCAGAAGCACCAATTTTAGATTCTACATTTACTACAGATAATGTTTTAGGAGGAACAGTTAAAATTAAAGTTACAGATGACCAAGGTTGTGATTCAGATATAAAAATAGTTACTATCCCTGCTTTTGAACCGATATTACCAAGCGATATTCAAATATCACATACACCAACTTGTGAAGTTGATAAGCAAAGTATTACCGTTAAATTAAATAATTTAGATCCTACAATAATAACAAAGATTATAGTTGAAATTAAAAAACCTGATGGAAGTATAATTTCAAAAGAAACTCCAAGAGCATTAGCTAATACTAGAGGAACAGTTTTTAACAATTTACCTGTAGGTATTTATACTATTTCAATCAAAAACCCAGTAACAGGATGTGTTACAACAGCGCAATCGTATAGTGTTGAAGAACCTGATTATAATGTTCTTTATTCTAGTATTGAAAACACAACTTGTACAGGTTCGGAAACAGGAAGCGTGGTTATAGATGTTCAAAAAGGAAATTCACAAGAATTTTATACAGGAAAGTATGAATATGAAGTTTTTGAAGGGAATTTATTAGTAAAAGATGGAAATGTACAACCAGCAACAGGAACAAAAAACCCGCTTAAAATTTCAGGTTTAAAAGCAGGAAGTTATGTTGTGAAAATTACAGATGTTGATAATGCTACAGCGTGTAGTTTTACATCCGCAGTATTTACAATTGAAGATGCTCCAATAAAATTAAGTGTAACAGCAGATATTTCATCAGAAATAACTTGTAATAACGATAACAATGCAACAATTACTGCAACAGCAACAGGCGGTTGGGGAAGTAATTATGAATATCAATTGGAATATGCTGTTACCAAAACAGGAACTTATAGTACTGTAACTAATTATGATTTTGTAACAAATAAATATAATAACCGATTTACAAACCTAAAAGAAGGATTCTATATCGTAAAAGCAAAAGATAGCCAAGGTTGTAGTGATGCAATTTCTGATGTAAAAGAAATTATAAACCCAAAACCTGTCACTTTTAAAACAGAAATGATTGCAAATATTTGTTCAGATACAAAACCAGCAATTACAGTAACCGCAAAAGGAGGTTCAGGGGAATATATTTATACATTAAAAGATAGTGCAGGAATCGAAGAAAGTATTACAACAACTTCTTTAACACATACTTTTGAAAATTTATCTGTAAATAATAACGAAGATTATACGGTAAGCGTAAATGATGTAAAAGGATGCGTCGGAACTCCTGAAACAGGAAGTACAGCTGCCGTAACAGTTTATCCTGATATTGCTTTAGGCTTAACTCCAGGTAAATTAACTTGTCAATCTGATGGAACAACCACTGAAAATGCAGAGTATATCATAAATGTAACAGGCGGAAGTGGTAGTTTTAGTTATTCAGTTGTTGATAAAAATGATGCGACTAACATAGTTACAGTTATAACAGGAACAAATCCTCCAACTTTTAGTATCAGTAAAGCGGGAAGTTATAGCGTAACTATTACAGATTCAACAGTAGCATCTTGTAATTCAATTACAAAAGATTTTATAGTTGATGATAAATTAGTACCAGATTTTGAACCAGTAAAACTTGTTGATAATATTTGTAACGGAAGTTCTGATGGCGTTATTTATATTCCAAACGGAGCTAATCCTTTAACATATACGATAACATCGAATCCTACTAATGCAATTGCATATAGTGGAACTTTCAATCTAACAACAAATAAATTTGAAGGTTTATCGGCAGGAACTTATACTATTACAGGAAAAGGAACAAACGGCTGTATAGCAACTGAAGATGTAACGATTGTTGAAAAAACAAAAATTACTATTGATATCAATAAAATATCGTTAATGCAATTTACTTGTACAACAGGAACTAACCAAACAAATATGGCAACGGTAACTGTTACAGATGCAATTAATGGCGGAATAGTTCCTGGAGGAGTTCAAAATATTAACAGAATCGTATTTGTGTATGATAACGGAACACCTTTAGATGCTACGGATGATATTAAACAAGATGAAAATGATTTAATCTTTAATATTGTTAATAATAATAACGATATTAAAGCAGGAACTGTTACAATTACGGTTTACGATGCACAAAATTGTTCATCAGCAACAACAACAGTTCCTATTGATGCTTTTCAAAAAATAGGAGATGCAGAAATTAAAATAACTCAGAAATTAGATTGTACCAATAAAGAAACAATTACTGTAAAAGCAAACCCTAATATCGCAAACTTAACTTATACGATAAAAGGAACGAATACAACTTATGATGAGCAAGAAACAATTGTTTCTGCAACAGGTATTGCAACATTTACAGGTTTAGATCCTGATGTTTATACCATAACAATTACAAACCCAGCAACAGGTTGTATATTCACAACAAGTCATACTGTAAAAGATAAACCAACATTTAATATCAAAATTGGTGGTAATAAAAGAACTTGTTTTGATGCAACAGGAATTGCAACAGCAACAGTAACTTTAGATATAGAAACTCTAATTGCAGCTACTGATTACACAGGTGCTTATACTTATGAAGTTGTAGATGTAAATGGAACAACAGGAAATGTTTATTCTACAGGAAACGGAACAGGTGGAGTTCAAAATATGATTTCAGGCTTAACTGCAGGAACTTATAAAGTAAAAGTAACGATGACCGATGCTCCTGGATGTGAGCCTTTATCTGATGAGTTTACCATAAATGAACCACCAACGCAACCTGCTGAATTAACTTTAGATGATAGTATTGTAACGTTTATCAGTTGTAATTCTGGCAAAGGAGGTATTATTTTAAAAGCCGATGGCGGTTGGGGTAATTATGAATATCAATTAGAAGAAGCAACAGCAGGTATAGTAGAACCTTTTAGTAAAAATAATAAATTTGAGAAATTACTAGAAGGAAACTATACTGCAACGGTAAGAGATATTAATAACTGTGAAGCAACGCTTGATTTTGTATTAGTGAAAGGAGTACAATTAACTGTGAAAACTGAAGTTAAAAATAATGTTTGTGAAGGTGAAAAAAATGCAAGTATTAAAGTAAACGTAATTGGTGGCGGGCAAACGCAAGACACTTCAATAAGAGCTTACAGTTATATTTTAAAATATCCGACTGAATTAGGTGGACTAGAATTAGAGCAAACCTCAAATATTTTTAAAGATTTAGAAGCAGGAGATTATCAGGTAAGAGTTATTGATAATAAATATGGTTGTACTACGGGACCTTTTATTGATGTTAAAATTGAAGACCCTAATAAAGTAATAATTTCATCTGTAAATATTACAAAAGATATTACTTGTAATATTCAAAAAGCAAGCGTTGAGGTTACAGCAGGTGGCGGAAAAGCACCATACGAATTTAGTACCGATGGAATTAATTATACAGCATCAGCAAGTACTACTTATGAATTTACAAGGCTTAACCCAGGGGTAAATACATTTTATGTAAAAGATGCTAAAGGCTGTATTTCAGAAGTAACAACCGCTACAATTGCTGAATATGTGCCTTTAAAAGCAACTTTAAATGTAGATTTAGGTTTTATTACTTGTAAAGATGATAGCAACGGAGTGTTATCGGCAACAGTAACAGGTGGTTTTGGAAATTATGAATATCAGTTATTAGCAGGAAATGGTGTAGCAATTACAGGAGTTTGGCAAACCTCAAATACTTTTTCAGGCTTAACACCAGCAACCTATAAAATTAAGGTAAGAAGTACCAATAGGTTTGGTGAAGTTTGTGAAATGGAAACTACAAATAAGCACGAAATAGAAGAACCAAAAATTTTAATTCCTGATGTAAAGGTTACACAACATGTAACCTGTAATGGTGGAAGTACAGGTATTATTACAGCATCGGCAACAGGTGGAACTAAACACTATGAATATAATATTGTTTCAGATCCCGCAAGTTTTGAATATCCTGCAAATAAATTTGTTCAAGATGGCGTATTTACAAACTTAAAAGCAGGTACATATTATGTAACTGTAAAAGATGTTAGAGGTTGTACACAAGCAGCTATAGAGGTAACTGTTAAACAACCAAATAATATAGATATAACCGCAGTAGCGATAACTCAACAAGTTTGTATTAATGATGCAACACCAACAATAACAGTTAATGTTACAGGAGGAACACAGCCATATTACATCAGTATAAACAATGATGAATTGCTAGTTCCATATTTTCTAAATCAAATTACCTTAGGAGCAAATGAAGGAATTGAGGCAGGAAAAAAGTATTCGATTAGCGTTCGAGGAAAAGATAAAGGTTGTTCAGTAGCAAGGTTAGTTACACAAACAACAACAGAAGCTATTGATTTACAAGTAACCGTCGATTTTGAATATGTTTGTGAATCAGGAAACATTGTTAAAGCAATGGTTGCTGATAAATATAAAGACGATGTAATTTTTACTTTAGATAACGGTATAAATGCTCCTTTAACCAATACAACAGGTGAGTTTATAGATGTAACATCAGGTGATAGTTATAAAGTAACGGCAACGCATACTGCTTCTACTTGTACAGAAACTTCTACGGATGAATTTGATATTCAAGACATTCAAGCATTAGCAATGACTATTGACGATTCTAAGAAAAATAAATTAATAGCCAATGTTAATTTTGGTTTACCGCCATATAACTTTACTCTTGACGGAGTAGATTATGGACAAGACAATGAGTTTACCATTTTACAAACCAAAGAATATGAAATTAAAGTAACCGATGCTAGAGGTTGTGAGGTAATGCTACTTGTAACAGGAAAATATGTAAGTATAAGCGTATTGAATTTATTTACCCCTGATGGTGACGGAATTAACGATTTCTGGTATCCTTTAGAAGTAGAAAATTATCACAATATAAAAGTGTATATCTATGACAGATATGCTCGTAAAATTCAAAATTACCAAGGATTAACTCAAGGATGGGACGGAACTTACCAAGGGAAACCATTACCAGCAGGAGATTATTGGTACACCATTTATTACAATGAATTATCAGGTGAAGAGAAAAAATTAATGGGTCACTTTACTTTATACAGATAA
>APJPMD_01520 Cell surface protein SprF
ATGAGAAAAATATTCATAACAATAAGTATTCTAATTTGTAGCGTAAAATTAGTGGCTCAGGAAATTAACTTACCACAATATGTAAGCCATATGGCAGATAATCCTTTTTTGATATCGCCAAGTTATGCTGGTATTGGCTCGGAATTTAAGGTTCGATTAAATGGTGTAAGTCAGTGGATTGGGGTTAAAGAATCTCCTGATACACAATCGTTAATTATAGATGCCCGTTTGGCAGAGCGTTTTGGAGGTGGGCTAACTGTTTTTAATGATAAAAATGGGTTTACAAGTCAAAAAGGAATTAAATTATCATTGGCAAGTCACTTAACGCTAAGTCAATTTCACGATAGTTTTTTATCCTTCGGATTGACCTATAATTTTGTACAGTTTGGGATTGATACTTCTCAAAATAATTCAGGACAAATAGTATCTAATAAATCGGAAACAAATTCTAATTTTGATGTAGGACTGTTGTACCGTTACGAACGTTTTAGTATTAGTGTAAACGCAAATAATATTTTAGATAAAAAAATAGAGAATTTATTAACAAGTGAGCCAGAAGATTTAGGGCGTTACACTGTTTATACTTCTTATGTTTTAGCTAGAATTAGCAATAAAATAGAAATAGAGCCGTCTATATTTGTAGAATATTATGAATCTGACAAAAGATCAAGAACAGATTTGAATGTAAAAGTGAGAAAAGGTATTTATGATGGTTATGTTTGGGCAGGTTTAAGTTATACCTCATTAAATGATCAACTATTTAAACCACATGCTCTTGCACCTTTAGTAGGGTTAAAAAAGAATAATTTATATATGTCGTACGGTTTTAGTATCGATTTAAATAAAACACAGAATTTTAATTATGGAAGTCATATGATAACACTTGGTTTTGATTACGATAGACGTCCAAGTTTAGCAAGATGTACCCAAAAAATGATTATTTTTTAA
>APJPMD_01525 Pseudouridine synthase
TTGAACATCCTCAAGCTAAAACTTGAGGATTTTCTTTTTCTTTGCAATAATGGAAAATCAAAAAAAAACAATAAAGTTTCAGTAAATCTTAATAAATTTATAAGTAGTACAGGGATTTGTTCTCGTAGAGATGCTGAAAAATTTATTAACGCAGGTAGAGTTACAATCAATAAAAATGTAGCACAATTAGGTAATAGAGTTTCTAAAGGAGATGATGTTCGGGTTGATGGTCGACGTTTAATAGTTAAAGAAACAACACTTTATATCGCTTTAAATAAACCCGTAGGCATTGTTTGTACTACCGATAGTCGAGAAAAAGATAATATAGTAAAGTTTGTAGGGCATCCTGACAGGTTATTTCCAATTGGTCGTTTAGACAAACCATCGGAAGGGTTAATTTTTTTAACCAACGATGGCGATATCGTTAATAAAATACTAAGAGCAGGAAACAATCATGAAAAGGAATATATTGTGACTGTTGATAAAAAAATTACAGATGAATTTATTGCTAAAATGAGTAACGGAATACCGATGTTAGGAACGGTAACTCAAAAATGTAAGGTTGAAAAAATAACAGATTTTATATTTCAAATTACCTTAACCCAAGGATTAAATCGTCAAATCCGTAGAATGTGTGAATATTTAGAGTACGAGGTAACTAAATTAAAGCGTAATCGTATTATGAATGTTTCTTTAGGAAATTTAAAATCTGGAGATTGGCGTGAGTTAACCGAAAAGGAAATGAACGAAATTAATCAAATGATTTCTAGTTCATCAAAAACTGAAGAAGCTTCTGATTTTAAGAGGAATAAGTTGGAACAAAGCAAGCGGGCAAGGGAAGAAAATCAAGTAGGTCAAGCAAATAAATCAGGTCAAAAAGGACAGGTAAAACAAGCGAAAAAAGCAAAACAAACAGATAATAAAGAGCAAGTTAATAAAAAAAGTGCTGCTTTTAGAAAAAATTCGCCAAAAACCATACGAACTGCAAAAGCACATGCAAGGGCTAAATCAGCAGCAAGAAGACGTAAATAA
>APJPMD_01530 Queuine tRNA-ribosyltransferase
ATGCAATTCGACTTAAAAATAACAGACCCAAAAAGTAAAGCCCGCGCAGGAGTTATTACTACCGATCACGGAACAATTGAAACACCAATTTTTATGCCAGTAGGAACTGTTGGTACAGTAAAAGGTGTACATCAATCTGAACTAAAAGATGAAATAAACCCCGATATAATTTTAGGGAATACGTACCATTTATATTTACGCCCAAAATTAAAAACTTTAGAAGCCGCAGGTGGTTTGCATAAGTTTATGAATTGGGATCGAAATATTCTAACTGATAGTGGTGGATATCAAGTATATTCATTATCTGGAAGAAGAAAAATAAATGAAGAAGGTGTAAAATTCAAAAGCCATATTGATGGTTCAATGCACTTTTTTACACCTGAAAATGTTATGGAAACTCAGCGTACTATTGGTGCTGATATAATCATGGCTTTTGATGAATGTACACCATATCCTTGCGATTATAACTACGCAAAACGTTCAATGCACATGACACACCGTTGGTTAACACGTTGTGTAAATCATCTAGAAAAACTACCTTTTAAATACGGGTATAAACAAGCATTTTTCCCGATTGTTCAAGGAAGTACCTATAAAGATTTAAGAAAACAATCTGCAGAATATATCGCATCCGTAGGAGCAGAAGGAAATGCCATTGGAGGATTATCAGTAGGCGAACCAGCCGAAGAGTTATACGCAATGACCGAAGTTGTAACTGCTATTTTACCTGAAGATAAGCCTCGTTATTTAATGGGAGTTGGTACGCCAATTAATATTTTAGAAAATATCGCACTAGGTATTGATATGTTTGACTGTGTGATGCCAACACGTAACGCTCGTAATGGAATGTTATTTACTGCACATGGGTCTATCAATATTAAAAATAAAAAATGGGAAAACGATTTTTCTCCTATTGATGATATGGGAATTACCTATGTAGATACTATGTATTCTAAAGCGTATTTACGTCACTTATTTGCGGCAAAAGAAATGCTAGGAAAGCAAATTGCGTCTATTCATAATTTAGGGTTTTATCTATGGTTAACAAGAGAAGCTAGAAAGCATATTATTGCTGGTGATTTTGTACAATGGAAAGATAAAATGATCAAACAAATGGATAACCGTTTATAA
>APJPMD_01535 Permease
TTGAAGATACTTGATTGGTACATATTAAAGCGTTTTTTGGCAACATTTCTATTCACCTTATTAATATTAATACCTATTGCGGTAGCTATTGATATTGCCGAGAAAATAGACAAGTTTTTACGAGAAGAAACCTTAACATTTTTTGAGGTTGTAAATGAATATTATGTAAATTTTATTATTTACTATGCCAATACATTTATGCCCTTGGCATTATTTATTGCGGTAATATTATTTACCTCAAAACTAGCAAACAACACCGAAATTGTCGCTATAAATGGATCACAAGTATCTTTTACCCGATTTTTATATCCTTATTTTATAGGAGCAACAATTGTGTGTTCGGTGGCTTTATTGATGAATCATTTTTTTGTGCCATCGAGTAGTAAAACTAGAAAGAAGTTTGAAAGAACCTATTTAAAAAAACGAAAATATTCCGATCATACTATTAGAGAGTTTAGCTTACAGTTAAACGATAGTACGTATATTTATCTTCAAAGTTTTGATTTAAAAAGAAATACAGGTTATAACTTTACCACTGAAATTTACGATGGTATTAAATTAAAACAGCAACTGTCGGCTGATAATATTAATTGGAGTGAAAAAGACAGTACTTTTAAACTTTATAACTGGAAGTTAAGAAAAATATTTAAAGATCGTGATAGTATTTTTTCAGGAAACAATGTAGATACCACCTTTACTTTTACACCTAAAGACTTTAACTATAAAAATGTAATGGCTCAAGAAATGCGAACGCCAGAACTAATAGAATTTATAGAAATGTCTAAAAATAGAGGCATTAAAAACTTAAATATGTATTTGGTTGAACTGTATAAACGTACCAGTTTACCAATAGCCTGTTATATTTTAACCTTAATTGCGGTAGGCTTGGCATACAAGAAAACTCGAGGAGGAATAGGGGCTAATTTAGCATTAGGTATTTCGTTAATGTTTCTTTATGTATTCTTTTTAAAGGTCGCAGAGGTACTAGGAGCAGTGGCAGGAGCAAACGCCTTACTAAATGTGTGGTACTCAAATATGGTTTTTGGTGCGTATTCACTTTATTTATATTTGAATGGAAGAAAATAA
>APJPMD_01540 Permease
ATGGAAGAAAATAAGTTAAAAAACTATCTTCATTTACACTTCATTGTATTTATTTGGGGTTTTACCGCCATACTTGGTGCGTTAATTTCAATAGATTCAATACCCTTAGTTTGGTATCGAATGTGTTTGGCGGTGGTTTTTATAGCTATTTATTTTTTTTTTCAGAACATATCCTTTAAAGTTGATAAAAAAGGACTTTTAAAATTTGCTATTTCAGGCGTAATTATTGCCGTTCATTGGGTTACTTTTTTTGAAGCTATAAAGGTTTCAAATGTATCAGTAGCCTTAGTAACTATGAGTACAGGCGCTTTTTTTGCAGCACTGATTGAACCCTTATTTTTTAAAAGAAAAATAGCAATTCTTGAAATTGTATTAGGCTTATTAATTATAGGCGGTTTATACCTAATTTTTAATTTTGAAAGTCAATATACCTTAGGAATTATATACGCCTTGATATCGGCTTTCTTATCGGCGTTATTTGCGGTTTTAAATGGTATTTTTATCAAAAAATATGAGGCAAATATTATTTCATTTTATCAATTATTATTTGGAGCTTTAGCCATCACTTTATATTTGATTTTCACTCAGAAATTTACTGTTTATTTTTTTCAGATACCAACAAACGATTGGCTATATTTAATACTTTTAAGTAGTATTTGCACGGCGTATGCCTTTATTGCATCGGTAAAAGTGATGAAATATATAACGCCTTATACGGTGATGTTAACCATAAATTTAGAACCTGTTTACGCTATTATTTTAGCCTTAATAATATTTGGTGAAAAAGAACAAATGAGTGCCGCTTTTTATTACGGAGCAGTGCTTATTTTACTAATTGTTTTGGTCAACGGAATTTTAAAAAACAGAAGCGAAGTAAAAAAGAAATTCACTAAAAAATAA
>APJPMD_01545 Acetyl-CoA carboxytransferase
ATGGAATATTTAGATTTTGAACTACCTATAAAAGAACTAGAAGATCAGTTAGCAAAATGTATTGCTTTAGGAGAAGAAAGCGATGTTGATGTTACAGAAACTTCTCAGAAAATTGAATTAAAGTTAGCGAAAGCTAAAAAAGAAATATACAAAAATATAACCCCTTGGCAGCGTGTACAATTATCACGCCATCCTAATCGTCCTTATACCTTAGACTATATTAAGGCTATTTGTGGCGATACTTTTATGGAATTACACGGTGACCGTAATGTTAAAGATGATAAAGCGATGATTGGTGGTTTAGGTAAAATAGGCGATCAGTCGTTTATGTTTATTGGTCAGCAAAAAGGATATAACACCAAAACACGTCAGTATCGTAATTTTGGTATGGCAAACCCTGAAGGATATCGTAAAGCGTTGCGTTTAATGAAAATGGCAGAGAAATTTGGTATTCCTGTAGTTACTTTAGTAGATACTCCAGGAGCATATCCTGGTTTAGAAGCTGAAGAACGTGGACAAGGAGAGGCAATTGCTCGTAATATTTTAGAAATGACCCGTTTAAAAGTACCTGTTATTACCATTGTTATTGGTGAAGGAGCCTCAGGAGGTGCTCGTAGGTATTGGTGTAGGAAATAG
>APJPMD_01550 hypothetical protein
ATGATGGAAAATACTTGGTACACGGTAATTTCACCAGAATCATGTTCTTCTATTTTATGGCGTAGTTGGGAGTATAAGCAAAAAGCTGCCGAAGCGTTAAAGTTAACAGGAGAAGACATGAAGCGATTAGAATTAATCGACGGAATTATTGAAGAACCATTAGGAGGAGCACACGCAAATAGAGAAGGTACTTTTAAAGCTGTACAAGCACAAATAGTAAGTGCTTTTGATGAATTAAAAGATTTAAGCGAAGCAGAATTAATTACCCAACGTATGGAAAAATACGAAGATATGGGAGTTTATAATGAGAAATAA
>APJPMD_01555 7-carboxy-7-deazaguanine synthase
ATGTTGAAAAAAGAAGTACAAGAGTTAATTGATAAAGGACAAATGCTTCCATTAATGGAGGAATTTTATACTATTCAAGGAGAAGGATCGCACACAGGTACTGCGGCTTATTTTATTAGAATCGGAGGTTGTGATGTGGGTTGCCACTGGTGCGACGTTAAAGAAAGTTGGGATGCTAATTTGCATCCGCCAACCAAAACCGATATTATTGTTTCAAACGCTAAAAAACTAGCTAAAACCGTAGTAATTACTGGTGGTGAGCCTTTAATGTGGAGTTTAGATTATATTACAAAACAACTACAGGATCAGGGCATGAAAACACATATCGAAACCTCAGGAGCCTATGCTTTTTCTGGTGTTTGGGATTGGTTTTGCTTATCTCCTAAAAAAACAAAATTACCTACAAAGGAATGCTACAAAGAAGCCGATGAGTTAAAAATGATTATTCATAATAAGAATGATTTTAAATTTGCGGAAGAACAAGCTGATAAGGTTGGAAAAAAATGCCAATTATTTTTACAGCCTGAATGGAGTAAAAAAGAAGCAATGACTCCGTTAATTATTGATTATGTAATGAAAAATCCAAAATGGCGTATTTCGTTACAAACGCATAAATTTTTAAACATTCCTTAA
>APJPMD_01560 hypothetical protein
ATGAAAAGTATAATCAAACCATTAATAATCGCTTTAATATCAGTAATATTTATACAGTGCGAAAATAATAAATATGATATTTCTAAAGGAAAAGTAGGTGAATTAACCACCAAAACAACCATGAAAGAGGTAGATGAAATTTTTAAAAATGATTCTATCGTAAAAGTTTTAAGCGAAGGAGCAAAGGGAAGCGACTTTTTTCAAGAAGATGATAAATATTTAATTTTTGAAAAAGGCGGGAAGCATTTATTAACAATTGTACCAAAAGAACAGTTAGATTCAGTATCAACAATTAAAAGTATTGAGGTTTTTGATAAACGATTTAAAACCGCTACTGACCTAAATGTAAATTCATCTTTTCAAGAAATTAATGCAAATAATACTATTAGTAAAGTAGAATCTTCATTTTTATCAGTAACCTTATTTATTGATGATTTAAACGCTACAATTTCTTTAGATAAGGAAGATTTAGGTTTAAAAGATTTTAGTACTCAAAAAGTAAGTATTGAACAAATACCTGATTTAGCAAAAATTAAATCATTTACAATCTGGTTTAATTAA
>APJPMD_01565 ZIP family metal transporter
ATGAGTTATATATTATTAATTATTGCCGTTTTAATTGGCGCTTTACTCGTTTTAATATTAAAACCAAACAATAAACACGTTCGATTATTACTTGCCTTTAGTGGTGCTTATTTATTGTCGGTAACTATTTTACATTTACTTCCCGAGGTTTATATGCACACGCACAATGCTAAAAAAATTGGAATTTTAATTTTGGTTGGAATTGTTATTCAATCGATATTGGAATCTTTTTCAAAAGGAGCAGAACATGGGCATATTCATGTACATTCCGATAAATCACAATTTCCGTGGTTGTTGTTTATTAGTTTATGTATTCACGCATTTTCGGAAGGTTTGCCGATACATCATGCTGGCGATAATTTACTTGGGGCAATTATTGTACATAAAATTCCGATTGCTATTGTTTTAACAACTTTTTTATTACAAACAAATTATAGTAAAAAAACAATTATTTTCTTTTTAAGTATTTTTGCTTTTATGAGCCCTTTAGGTGTTTTAGTTTCTGATAAAGTAGCTTTTTTTAGCGATTATCACACAGAAATTACCGCTTTAATTATTGGGGTTTTTCTTCATATTTCAACTATCATACTTTTTGAAAGTTCTGAGAATCATAAATTTAACATAAAGAAATTTACAGCAATTATTTTAGGTGTTTTACTTACTATTTTTACACTTTAA
>APJPMD_01570 Methyltransferase
ATGAAAACAACAGACTGGTTTACTTCTTGGTTCGACACAACTTATTATCACACATTATACAAGCACAGAAACGATGCCGATGCACAGTTTTTTATGCGCAATATAACAACATTTTTACAACTCCCTAAAACAAGCCATATTGCTGATTTAGCTTGTGGTAAAGGACGACATTCAGTTTATTTAAACTCGCTTAATTACAAAGTAACAGGTGGTGATTTAAGTAAAAATAGTATTGAATACGCCAAACAGTTTGAAAATGAAACACTCAATTTTGAAGTTTGGGATATGCGTGATACTCTAGAACACAAATACGACGCTATTTTTAATTTATTTACCAGTTTTGGCTATTTTGATGACGACATGCAAGATATTGCTATTTTAAAAAGTGTTAAAAATGGCTTAAAGAAGCAAGGTGTATTCGTTTTAGACTTTTTAAATGTTGAAAAAGTAAAAAAATCATTGGTTAGTGCAGAGGTAAAAACCATTGATGGCATTGAATTCAATATTAAAAGAGAAATTAAAGATGGTTTTATTTTAAAACATATTTCTTTTATTGCTGATAAAAAACAACACCACTACACCGAGCAGGTAAAATTTTTAACCCTTGATAAAATGGAACTGTATTTTAAAGAAGCTGGCTTAAAATTAAAGCATGTTTTTGGTGATTATGCTTTAAATAAATTTGATAAAAACACTTCGGATAGATTAATTTTGATTGGAGAATAG
>APJPMD_01575 DNA methylase
ATGGAGAAAGATTTTAAAATGACTGCCGTTACAATGGCAGGTTTAGAAGGTGTACTAGCAGATGAACTAAGAAAGCTTGGTGCCCAAGACGTTAAAGAAGGAATACGTAATGTTTCTTTTAAAGGAGACACAGGGTTTATGTACAAAGCAAATATTGCGTTGCGTACAGCAATTCGTATTTTAAAACCAATTAAAAAAAGTAAAATTTTTGATGAGGAAGATTTATACGAGGCAATTCAGCGTGTAAAATGGGATAAATATATTGATGTTGATGGAACTTTTGCTATTGGAGCAGTTGTAAATTCTAGGAATTTTACAACAAATTCACATTATATTAGTTTAAAATCGAAAGATGCGATTGCTGATTATTTTGTGAATAAATATAAAAAGCGTCCGAATGTAGATTTAAAACATCCTGATGTTAAAATTCACATACATATTCATAACGAATGGTTAACAATTTCGTTAGATTCTTCTGGTGATTCATTACACAAAAGAGGATATAGAAGTGCTACCAATATTGCGCCAATTAACGAGGTTTTAGCAGCAGGATTAGTATTGTTATCGGGGTATAAAGGTGATGAAAACTTTATTGACCCAATGTGTGGTTCGGGGACTATTTTAATTGAAGCAGCAATGATTGCTAATAACATTCCTGCAAATATTAATCGTAAGCATTTTGCTTTTGAAAACTGGAAAGATTACGATGAAGATTTATATTTTGTAATTCAAGATGCTTTGTTGAAGAAAATTACAAGTTCTCATTTTAAAATAATGGGGTTTGACAAAGCACCTTCAGCAGTTACCAAAGCAAAACAGAACGTTATTAATGCCAATTTAGAAGAATTTATAGGAATTCACCACGTAAACTTTTTCAATTCTAAGAAAGAGGTATTTGGAAACACTACTATTTTATTTAATCCTCCTTATGGAGAACGTTTAAATATTGATACAGAGGAGTTTTATAAGAAAATTGGAGATACTTTAAAGCATAATTATCCAGGCTCAATGGCATGGTTAATTACTTCAGATATACAAGCATTAAAACATGTTGGTTTACGAACTTCAAAAAGAATACCGCTTAAAAATGCCGATTTAGATTGTCGTTTTGTAAAATATGAACTTTATGAAGGAAGTAAAAGAATTAAAAATGATTTTGATTCTGAAAGAGAAGCTTAA
>APJPMD_01580 NAD(P)H dehydrogenase
ATGAAACATGTTTTAATTATTAACGGACACCCAGATAAACAGAGTTATAATTACGCATTATCAGAAGCTTATTTAAAAGGTACTAGTAAAACAACGGCGGTTTTATCTCAAATTAATATTGCAGATTTAGATTTTAACCCGAATTTAGCCTTTGGATATCGTAAAAGAACCGAACTAGAGCCCGATTTATTAATCGCTATTGATAAAATAAAAAAAGCAAGCCATATCGTATGGATATTCCCGATGTGGTGGCAAGGCGCTCCTGCTATTATGAAAGGATTTATTGACCGTACATTTTTGCCTGGTATTACCTATCAACCTATAGAAGGAAAACCATTTCCTGAAAAATTGTTAAAAGGAAAATCGGCAAGAATAATTATTACAACCGATACGCCTCGATGGTATGATTTTTTAGTGATGAAAAGCCCTGCACTACGTCAATTTAAAAAAGGAACTTTAGAATTTTGTGGTATTAGCCCTGTTAAAATAACCTATATTTCACCCATTAAAAATGCAAGTATTTCGTTTAGAAAAAAATGGCTAGAAAAAATAACCCTGTTAGGTGAAAATCTAAAATAA
>APJPMD_01585 DNA-binding protein HU-beta
ATGAACAAATCAGATTTAATTGATGCAATGGCTGCTGATGCAGGAATTTCTAAAGCTTCTGCTAAACTTGCATTAGACTCTTTAACTTCTAACGTTACTACTTCTTTAAAAGCTGGAGAAAAAGTTGCTTTAGTTGGATGGGGAACTTGGTCTGTTTCTGAAAGAGCTGCTAGAACTGGTAGAAACCCTCAAACAGGAAAAGAAATTCAAATTGCTGCTAAAAATGTAGTGAAATTTAAGGCAGGTGCTGGTTTAAGCGATTCTGTAAACAACTAA
>APJPMD_01590 Methionyl-tRNA formyltransferase
ATGAGAGATTTACGCATCGTTTTTATGGGAACGCCTGATTTTGCGGTAACCATTTTAAAACACCTTATCGAAAATGATTATAATGTAGTTGGCGTAATTACCGCAGCAGATAAACCTGCTGGTAGAGGTCGTAAACTAAACCAATCTGCTGTTAAAAAATATGCACTTTCTCAAGAGCTTCCTATTTTACAGCCTACAAATTTAAAAGATGAAGCCTTTCAGGCAGATTTAAAAAAATGGAACGCTAATTTACAGATTGTCGTTGCTTTTAGAATGTTGCCAAAAACAGTTTGGGCAATGCCTGAATTTGGTACTTTTAACCTACACGCTTCTTTATTACCTGATTATCGTGGTGTCGCTCCTATTAATTGGGCTATTATTAATGGCGAAACAACCACAGGTGTTACTACTTTTTTTATTGATGATAAAATAGATACAGGTGAAGTTATTTTACAAAAATCGTTAGCTATTAAAGATGATGAAATTGTTGGACAACTACATGACCGATTGATGAATTTAGGTGCTGGTTTAGTTGCTGAAACCCTAGATTTAATTGCCACAGGAAATGTTCCTACTACAAAACAACCCGAATTAGAAGAAAAGCCCGCACATAAACTGTTTCCTGATAACTGTAAAATAGATTGGTCTAAATCTTTAAATGATATTTACAATCATATCCGTGGATTAAACCCATATCCTGCCGCTTGGACAAACATAAAAAATGGCGATACTGAAATTTTAACTAAAATATACGGAACAACAAAAGAATTTGCCGAGCATAATTTAGCCAATGGAACTCTTGTTTCTTCTAAAAAAGAATTAAAAATTGCTGTAAAAGATGGGTATCTTATTATTAATGAAATTAAAATTTCAGGTAAAAAATTAATGGATGCTAAAAGTTTATTAAATGGTTTTCAATTTTCTGAAGATGCAAAAGCGCTGTAA
>APJPMD_01595 DEAD/DEAH box helicase
ATGTATGAAAAATCGATAGAAATATTAACGCATTACTGGAAGCATAAATCTTTCAGAACACCTCAACAAGAAATTATAACGGCTGTTTTAAACAGCAAAGATACCATCGCCTTGTTACCTACGGGCGGTGGAAAATCTATCTGTTTTCAAATTCCTGCATTAATTAACGATGGGGTTTGCATTGTTATTTCGCCACTAATTGCCCTAATGCAAGACCAGGTAGATAGCCTTGTTAACAAAGGTATAAAAGCTACAATAATTCCTTCAGGAAGTTCTCAAAACGAAATAATTACACTTTTTGACAATATTCGCTTCGGAAAAATGAAATTTTTATACATTTCTCCCGAACGTTTACAGTCGCGTTTTATTCAAGAAAAGATAAAACAACTAGATGTTAATTTAATTGCCATTGATGAGGCGCATTGTATTTCAGAATGGGGACACGATTTTCGTCCTTCGTATCAAAATATTGCTATTTTAAAAGAACTACAACCAAAAGTTCCTTTTATCGCCTTAACAGCAACGGCAACTAAAAAAGTGGTGAACGATATTATTGTTTCGTTAAAACTTGATACCCCTAAAATTTTCAAAAAATCATTTTACCGAAAAAATTTAGCCTATCAAATTTTTCAAACCGATGATAAACTTCGCAAACTAAATCAGATTTTTACCAAAACAAAAGGCTCGGCAATTATTTATGTAAACTCAAGAGCCAAAACAAAAAATATTGCCAACTATTTAAATGCGAAAGGATTTAAGAGTTCTTTTTATCATGCAGGCTTAACAATTCAAGAAAAAGAACGTGCTTTTGATAATTGGATGACCGAAAAAACACCCATTATAGTTGCCACAAATGCCTTTGGAATGGGAATAGACAAGCCAAATGTTCGGGTGGTAATTCACTTAAACCTTCCTGGATCTATCGAAAATTATATTCAAGAAGCTGGACGTGGCGGGCGTGACGGAAACAAAGCTTTTTCAGTGGTTTTAAACAATCTGAATGACATCAAAAAAAGCACTGATTTATTAAAAAAATCACTTCCTAATATTGCTGATATAAAATTGGTTCATCGAAAATTATACCAGCATTTTCAAATTACAAAAGGCGAACTGATTGAAACACCTTTCGATTTTAATTTTCTAGAATTTTGTACAAAATATACATTTACTGCCACTAAAACATATACTATTTTACAAATATTAAATAGCAATGGCATTATTGAATTAAATACTAATTTTCAAAAGAAATCAAGCATTTATTTTATCGTTTCAAGCAAACAGGTAGTTTTATATTTGCAACAAAATCCATCAGCAAAAAAATTCGTACAAACGCTTTTGCGTTTATACGGTGGAGTTTTTGAAAACCCTGTAAAAATTGATGAATTTTATATCGCCAAAAAAATAGGTATTACCTCTGAGCAAGTTATTAAAGAATTAGAACGAATGCTTGAAAAAAATATACTTGAATATAAAAAAGCAAGTGATAATTCTGAATTATTTTTCTTACAGCCAAGAGAAGATGATAAAACAATTAACAGAGTTTTAAAAAATATTGAGCTGTATTTAGTTCAGAAAAAGAAAAAACAGCAAGATTTAATTCATTTTTTAAAAAATAATGACCTTTGCAGAAGCGTACAACTATTAAATTATTTTAATGAAGACGCAACCAATAAGTGTGGTATTTGCGATGTTTGTCTGCAACATAAACAAACGTTTTATATTAATCCGAAGCAAATTATAAACTTATTAAACAAAAAAGATGCTTTAACTGTTAATGAAATAGCTACAGCGCTGTATGAAAAAGAAGCTAACATTTTAATACTTTTACGAACGCTTTTATCCGAAGAAAAAATTAGCGTTACTAACAACAAATATTTTTTACTATAA
>APJPMD_01600 ATPase
ATGCAACAAAAAATAGTTTTAATAGGTGGTCCTGGTACAGGCAAGTCTTCAATTTTAAACGAGTTTATAAATCTCGGTTATAATTGTATGCCTGAAATTTCGAGAGAAGTAACGCTAAGGGCCAAAAAAGAAGGAATAGAGCAATTGTTTTTAGAACAACCTTTGCTTTTTAGTGAAATGCTACTACAAGGTAGAGAACAACAATATTTAGATGCTGAAAAGAATGATGCAGATGTCATTTTTTTTGACAGAGGAATACCAGATGTGCATGCGTACATGAATTATTTAGGAAGTGAATATCCGCCTATTTTCAAACAAAAAAGTGGTCAGTATTTATATACTAAAGTATTTATGTGCCCACCATGGAAAAGTATTTATAAATCTGATAATGAAAGATATGAAACCTTTGAACAAGCAGTCAAGATTGATGAATTTTTAAAAAAATCATACCTAGAAATTGGTTATGAAATTATAACTGTTCCTTTTGGAACTGTAAAAGAACGCTGCGATTTTATTTTACAATCGATTTAA
>APJPMD_01605 hypothetical protein
ATGTCAGATAGAGAAGCATTCTATATTAAATTGAAAGGACAATTAGAAGACACAACAACATTTCCGAATAAATATTTATTCAAATTTATTGTACCTACAGATGAAAATCAGGCTGAAGAAGTAAAAGAAGTATTTAATAAAGGCGGTGCAGTAATTAAAACGAAACAGTCAAAGACAGGTAAGTATAACAGTCTTTCTATTTTTTTAAATGTTGAAAGTGCCGAAGAGGTAATAGCTTATTATAAAAAAGCAGACATAATTAAAGGTATAATTTCATTATAA
>APJPMD_01610 hypothetical protein
ATGCTATTTTTTTTTATAGCTTTATTTATTGTTTCTTGTGATTTTATTAGTTTAAAAACAAAAAAGGCATCACAAGAGTATAAACCTATAGCAACGGTTTACAATAAAAATATTTATAAAAAAGATATTGAAGAGTTATTACCAAAAGATATAAACCCTAAAGATAGTGTTGTTATGGCACGAGGGTTTATTTATTCATGGGCAAAAGAACAACTATTACTCGCTAAGGCAGAAGAAAATATATCGGAACTAAATAGTAAAAAAATAGCCATTTTAGTTCATAATTATAAAAATAGCCTATATATAAATGGATATAAAGAGCGTTTAATAAAACAACAGTTAGATACTGTTGTAGCTATGAATGAAATAGAATCGTACTATTATAAAAATAAAGATAATTTTAAATTAGATGAAGAAATTTTACAGTTTGAATATATTAACTTCGGAAAAGATTTTTTAGATAAATCAGAAGTTATTAAAAATTTTAAATCATCAAAACAAGCAGACCGAGAAGAATTAGAGCGTTATTTGTTAAACTTTAAATCATATCGATTACAAGACTCAACGTGGGTGCCTTTTTCATATTTACCTAAAATAATACCTCCTTTTCAGTTGCAAACTAAGCAAAGTTTGTTAAAAATTTCAAAATACATACAAAAAGAAGATAGTTTAGGAGTATATTTGGTGGCTGTAAAAAAGAGGTTGCCAAAAAATGCGAGTGCCCCTTTAATATTTGTAAGTCCTAGGATTAAGCAAATAATTTTACACAAAAGAAAATTAGAATTAATTAGAGAGATAGAAAAAACCTTGATAAATGATGCAATTCAAAATAAAAACTTTAAAGAATACTAG
>APJPMD_01615 Peptidylprolyl isomerase
ATGATGCAATTCAAAATAAAAACTTTAAAGAATACTAGTCTATTATTTACCTTTTTCTTGGTAGGTTTAGGAGCTGTAAATGCACAACAAAACAAAGTTGATGGTGTAGCTGTCGTTGTTGGTAAAAACATTGTTTTAGATTCTGATATTGATAAATTTAAACAAGAAGTTGAGGTTAGAAGTGAAGGGAAGATAAAAATTTCTAACTGTGAAATGTTAGAGGAATTAATGCAACAAAAATTATTAGCTCACCATGGAGTTATTGATAGTGTTGTCGTTGCTCAATCAGATGTTGATAGTAAAGTAGCCCGAAGTATTTCTTATTTTACCAACCAATACGGAAGTGAAGAAAAGGTAATTAAAGCCTATGGTTTTAACGATATTGAAGACCTTAAAAAAGAATTAGCTAGGGTACAAAAAGAAAATATTCTTATTGAAAAGGAGCAGTTAAAGATTACTGAAAAAGTAGATGTAACTCCAGAAGAAATACGTGTTTATTTTAAAGGATTAAATGATAAAAATGAATTGCCAGAAATTCCTGCGCAAGTATCCATAGCGCAATTAGTTTTAAATGCAGAACCAACACCGCAAGAAATAGAACGCGTTATTAATAAGCTTAATGAAATTAAAAAGCAAGTTGAAAACGGTGCTAGTTTTAAATTAAAAGCAATTATAAATTCTGAAGACCCAAGTGCTGCTCAAAACAGCGGAAACATGGGGGTTATTACCAAAGAAACTAACTTTGTAAAAGAATTTAAAGAAGTAGCTTTTTCATTAGAAGAAGGACAAATATCAGCACCTTTTAAATCACCTTTTGGATATCATATTATTTTACTAAATAAAATAAGAGGTAACGGACGTGAGGTTTCTCATATATTATTGCAGCCAGAAATTGCTGATGAAAAATTAAAAGAAACAAAACAAGCTATTCAAAATATTGTAAAAGATATTAAAGAAAAGAAAATAACTTTTGAAGATGCTGTAAAAAAATATTCAGAAGAAGAAGAAACTAAAAACAATGGCGGGTTATTAATTAATCCATATACACAAGAAACTACTTTTGAATTAACTAGAATGGCACCAGAATTATTTGGTAGAATTAGCGAGCTTAATCAAGGAGATTTATCAGATATTCATTATGATGAAACTCGTGAGGGTAAAAAAATGTATAAAGTGATTTTATTAAAAACAAAAACACAAACACATAAAGCAAATCTAGTAGATGACTATGTAAAACTACAAGAATTTGCCTTGGCGAAGAAAAAAGAAGAAAAAATTACCAAGTGGTCTAAAGAAAAAATACAAGAAACCTATATCAAATTATCAGGTGATTATAAAAAGTGTGTCTTTAAAAAAGATTGGAAAAAAGAACATAAATAA
>APJPMD_01620 AAA family ATPase
ATGTCAGATGTAGCCGCTGTAAATAATTTAGTTAAAAAATTCAGTCAATTACAACAAGAAATAGGTAAGGTTATCGTTGGGCAGCAAACCGCTGTTGATTATACGCTATTATCTGTTTTTTGTGGAGGTCATTCTCTTTTAATAGGTGTGCCAGGATTGGCAAAAACACTGTTAGTAAATACCATATCGGAAGTATTGGGTTTACAGTTTAGTCGTATTCAGTTTACACCCGATTTAATGCCTTCGGATATTTTAGGAAGCGAAATTTTAGATGAAAACCGTCAGTTTAAATTTATAAAAGGACCTATTTTTTCTAATATTATTTTAGCTGATGAAATTAACCGTACACCGCCTAAAACTCAAGCAGCTTTATTAGAGGCAATGCAAGAAAAATCAGTAACTATTTCTGGAAATCACTATAAATTAGACCTGCCATTTTTTGTGTTAGCCACCCAAAACCCGATAGAGCAAGAAGGAACATACCCGTTGCCAGAAGCCCAACTAGATAGGTTTATGTTTTCTATTCATTTAGAATATCCTACATTTGAAGAAGAGGTTCAGGTGGTAAAAAATACCACATCAACAAATAAACCAACCGTAAATGCGATTCTTTCTTCTCAAGAAATTATTGAAATGCAACACTTAATTCGAAAAATTCCAGTAGCCGATAATGTTATTGAATATGCCGTTGGTTTGGTGGCTAAAACACGCCCGAAATCGGAAAAAGCAATGCCATTAGTTAAAAAATATATCGATTGGGGAGCAGGACCAAGAGCTTCACAAAATTTAATATTAGCCGCTAAAGCATACGCAGCTATAAAAGGTAAGTTCTCGCCCGATATTGAAGATGTTCAAGCAGTTTCAGTACCAATATTATCGCACAGAATTGTTAAAAATTACAAAGCCGAAGCCGAAGGAATTACTATTGAACAAATTATAAAATCATTATTTTAA
>APJPMD_01625 DUF4440 domain-containing protein
ATGAAAAAAGTACTTATAGCAACACTGTTATTACTGATTAGTTTTTCTTGTAAAAAGGAAGTGTCAGAAAAAGTAGAAAAAAAAGCAATTTTAGCCGTTATGAAAGCCCAAGAAACCGCTTGGTCAAACCATAATTTAGAAGGCTATATGCAGGGTTATTGGAAAAGTGATTCTCTAAAATTTTACGGCAGTAACGGGCTTACTTATGGGTGGAACAAAACCCTATCGAACTATAAAAAAGGCTATCCAACAAAAGCGCATTCAGGCGTTTTAAAATTTAAAGTAAATGATATTTCAAAAATAACCAACGGTGCTTATTTTGTAATGGGCGAATACCATTTAACCCGAAAAGTAGGGAATGCCAAGGGTGTTTTTATGATTATTTTTAAGAAGATAAAAAATCAATGGAAAATTATAGCAGATACTTCTTGTTAA
>APJPMD_01630 Aminopeptidase
ATGAAAAAATATTCTACACTACTATTTTCAGCTCTTTTTGTATCTGCATCACTATTTGCACAAACAACAAATAAAGAGCCTCAAAAAGGTCATATTGATCAGAACAAATTTCGTCAATTAAAAAACGTATTAGCTACACCAAACGACCAACACACAGCATCAGGAGCTCCTGGACATCAATATACCCAGCAAAAAGTTGACTATGTAATGAACTTACATTTAGACGAAGCTGCTAACAAATTATATGGTGACCAAACAATTACCTACCATAACAATTCTAAAGATAAATTAGACTATTTATGGGTGCAGTTAGATCAAAATATGCGTGCTCCAGATTCTAAAAGTCCGCTTGCGGAGTCTAAAGGAGCGAGTATTTTTCAAACTCCTGAAAAATTTGTAGCAAAAAACTTAGGGATTTCTAAAGATTTTGGATTCAAAATAGAAGAAGTAAAAAATGAAAATGGCAATGATTTATCATACACCATTAATCGTACAATGATGCGTATTAATTTACCAAAAGCATTAAAATCGGGCGAAGTTTTTACTTTTAAAATAAAATGGAACTACCTAATTAATAATTCTGTTGATGACGGTGGGCGTTCTGGTTTTGAATTATTTCCTGACGGAAACAAAAACTATACTATTGCGCAATTTTTCCCTCGTTTAGCTGTTTATGACAACGTTGAAGGTTGGCAAAACATGCAATTTTGGGGACGTAGTGAATGGGCATTAGAATTTGGCGATTACGACGTTAAATTAACCGTTCCTGCCGATCATATTGTAGATGCTACTGGTCAATTACAAAATGAAAAAGAGGTACTAACCAAAGAACAACGTAAACGTTTTACAAAGGCTAGAAAATCGTACAAAAGCCCTGTTTTTATTGTGACCCAAAAAGAAGCAGAAGCAAACGAAAAAGGAAGATCTACCAAAACGAAAACATGGCACTTTAAGGCAAATAACGTACGTGATTACGCTTTTGCATCTTCAAGAAAATATATTTGGGATGCCATGGCTGTAAAAATAAATGGTAAAAATATTATGGCGGTTTCTTTGTATCCAAAAGAAGGAAACCCTTTATGGGAGCAACATTCAACAAGAGTTGTGGCCAATACTTTAGAAGAATATTCTAAAATGACTTTTGATTATCCGTATTCAAAAGCAATTTCTGTTCATGCAAAAAAACAAGGAATGGAATACCCGATGATTTGTTTTAACTACGGACGTCCTAATCCCGACGGAACCTATTCTGATAGAGTTAAAAACGGAATGATTGGTGTTATTACCCACGAAGTTGGGCATAACTTTTTCCCGATGATTGTAAATTCTGATGAACGTCAATGGACTTGGATGGACGAAGGTTTAAATTCTTTTGTTGAAACCTTAGCCGAATTAGACTACGACCCAAACTTCAATACGGGTAATTTACCCAAAGACATTGTGCGTTATATGAGTTTAGATCAAAGCAGATTATCGCCAATTATGTCGCAGGGTGATTACGTAAAAAACTTTGGTCCAAATGCTTATACAAAGCCTGCCGCTGGTTTATATATGTTACGTCATACCATTATGGGACCTGAATTATTTGATTATGCTTTTAGAACCTACGCTAAAAGATGGATGTTTAAACACCCTACTCCTGCTGACTTCTTTAGAACTATGGAAGACGCTTCTGGTATGGATTTAGACTGGTTTTGGAGAGGTTGGTTTTATTCAACAGATTATACTGATATTGCAATAAAAGATGTAAAATCGTTGTTTTTATCAAACAAACCAAACGAAAAAACGAAAAAACTACAAGAAAAATATCCTTCTTACTTTGCAGGCTTAGGTAAATTAGTTTTTTTAACTACCGATAAAAAAACTGCAAATTCATCGGAAGTAGAAAACTATATTAATAGTTTATCTGCCGATAAAAAAGCACGTTTAAAAGCATTACCAAAGTATATGTATCAGGTTGAATTTGAAAAGCCAGGAGGTTTACCAATGCCAATTATTATCGAATTAACATACGCTGATGGCAGTAAAAAAAGAGAAACTTTTCCTGCTCAAATTTGGATGAATAATGATCAAAAAGCATTCCGTGTTTTTTCTTCGGATAAAGAAATAAAAAGCTTTGTAATAGATCCTGATTTAGAGACTGCTGATATTGACATTACAAATAACAGCTGGCCTAAGAAAAAAACAAGTAAATTTAACCGCTTTAAAAATAAGGCTAAAAAATAA
>APJPMD_01635 hypothetical protein
ATGAATAAAAATATCATAAAAATAAGCCTGCTTTTTTTTATCCTTCCACTACTCGCTTTTAGCCTTCATAAATACTATATTTCATTAACTGAAATTAGCTATCAAGAAGAAACAAAATCAGTACAAATGATTATGAATGTTTTTATAGACGACATAGAAACAGCTATAAACAAAGATTATAATGTCGATTTACAATTAACATCAAACAATGAGTTAAAAAATGTTGACTCGCTTTTTGTTAACTATTTAACAAAAAATTTTAAGATTAAAATTAACAAAAAACAGGTTACTTATAATTTTATTGGTAAAGAATACGATGGTGATATTGTATATTTTTATTTAGAAACAGAACATATAACAAGTATAAATACTATTGAAATAGAAAATAACATGTTAATTAAGTATTTTCCTGAACAACAAAATTTAATAAAAGCTTCTGTAAAAGAAGAACGTAAAAGTTTATTTTTAGATAAAAAAAACAATAAAGGCTTATTAAAATTTTAA
>APJPMD_01640 hypothetical protein
ATGAAAAAAATCGTTTATATCTTGTTTTTAGTACTTTTTTGTTTAAAAATACAGGCGCAAAAACAACAAATACCTCAAAAATTTTTATACGGAAGCGTGAACGATAAAATTACCACTATTTATAATGCGCACATCATCAATTTAACCACAAAACAAGGAACTTTTAGCAATCAATCGGGGGAATTTAGAATTTTAGCTAAAGTAAATGATTCTTTAAAAATATCGTTTGTCGGCTATAAATCAATCCATATTAAAGTGAACACAAATCATTTCGGGATTCAAAAAAACAGCTTTAAACTACATAAACAAGCCTATGAACTAGATGAAATAACACTTAAAAAAAATGATTTGCTAGGGTTTTTATCCTCCGATATTAAAAATATAAAAACAACAGCTCAAATAAATGCGACAACATTAAACCTGCCTTATGCGGGCTCTAAACAACTAACACCCGCCGAAAGAACGCTGCAAACAGCTATGGGAGGAAGTAAGCCTTTTACCTTTGGTTTGGCGAATGTAATTTCGTTAGACTACATTATAAACACCGCTTCTGGCAGAATAAAAAAGCTTAAAAAACTAAAAGCCATCGAAAGTTTAGAAGTAAAAGTAAATAAGATAAAAAACAACTATTCGGCGGCTATTGTACAAGAATACAAGATAAAAAAAACAGACATTTATAAATTTATTTATTATTGTACTTCGGATGAAAAATTTGAAGAAACCTATCACGCTGGCGAAATAAATATGATTTTATTTTTAAAAAAGAAGGCCGAAAAATTTAAAAAATTAAACTTAAACGATTACAAAGAGTAA
>APJPMD_01645 Carboxypeptidase-like protein
ATGAAAAAAAAATACCTGTTAATTTTATTCCTTTTTATTGTTATTAAAGTTGCTGTTTCTCAAGAACAGCAAAAAACAGTTCGAAAATTTTTATACGGAAACCTTAAAGATGCTATTGGAAACCTATATAATGCGCACATCATCAATTTAACCACAAAACAAGGAACTTTTACCAACCAAGCTGGTGAATTTAGAGTTTTAGCAAGCGTAAATGATTCTTTAAAAATATCGTTTGTTGGTTATAAATCAATCCGTATTAAAGTGAGCGCAAATCATTTTGGGATTCAAAAAAACAGCTTTATTTTAAGTAAAGAAACTTTTGAACTAGACGAAGTTACCTTAAAAAGACATCAATTAAAAGGACGTTTATTTAGCGATTTAAAAGAAATCCCTACAAATTTAGGGGCGATAAAATCAAAAAAAGCAGTAGATTTTTCAATGATTGATTTTAACCAAATTGTTATTTCAAAAATTGATGCAACAGCTCGTATCAAAGCGCCTGACATGAGAAAGCAAGTTGATCCTACAGCAAGGTTTGAAGGTGTTTCTACTAAATCAGGAGCAGGAATTGACCAATATGCCGCCGAAAAAAGAAGACTTCGAAAAGAAATTCAATTTAAAGAGCATTTCCCTAAAATATTGCTATCGGAATTTGGTGAAAAATTCTTTTTTATCGAGTTGAAAATCCCCAAAGAAAAATACCATCACTTTTTAAATTATTGCAATTATTTAGGTATTGAAGAATTATACAAAAAAGGCAGGGTTTTAGAAATGCTTAAAATACTTCAACAACAAAGTGACAATTATTTAATAATTTTAAATTCAGCAGAATGA
>APJPMD_01650 Peptidase E
ATGAAAAACATGATAATAGCAAGCACATCGACTGTTCACGCAAGTGGATACCTAGAATATATAACACCAGCACTTATTAATTTATTTAAAGATACCGATACTATTTTATTTATTCCTTACGCACGTCCTGGTGGAATTACTTATGACCAATATACCAATATTGCTAGGGAATATTTTGCAAAGCTTGATAAAAAAGTAAAAGGAATCCATGAATTTGAAAATCCGAAGGAAGCTTTAAAAGCAGCAAAAGGAATTTTTACAGGAGGAGGAAATACCTTTGAATTGGTAAATCAATTATATAAAAACGATATAATTGACACTTTAAAAAATGTTGTAGAAAAGGGAACAGCTTATTTAGGAACCAGCGCAGGAAGTAATATTTGTGGCGTAACAATGATGAATACCAACGATATGCCTATTGTATATCCGCCGAGTTTTAATACCTTAAATTTGATTCCTTTTAATATTAATGCTCATTATTTAGATCCTCTGAAAAACTCAACTCATATGGGCGAAACTCGTGAAACTCGTATCAAAGAATACCATGTTTTTAATGAAACACCCGTTTTAGGATTGCGTGAAGGAAGTTGGTTAGCGGTAACAGGAAATGAAATTATTTTAAAAGGAATTTTATCGGCACGCTTCTTTCAAAAAGATAAAGAACCAATAGAATTAAATACAAACACAAAGATTCATAGAATGAATTTATTTTAA
>APJPMD_01655 Sigma-70 region 2
ATGTGTACTTTAAATATGAAAGATAAAGAAATAGTAATTAACCAATGGGTAGATCTTTATTCAGAACCATTACTTAAAAGAGCTATATTTTTACTAGAAAATAGAGATGATGCGAAAGATTTAGTACAAGAAGTTTTTGTTTCTGCAGTACAAGCGTATCATCATTTTAAAGAAGAAAGTACTCCACTTACTTGGTTACAAACTATTCTTAAAAATAAAGTTGCCGATTTTTATCGAAAAAAATATCGTAATACTAAAAGCATTAATATAGTAAATTTTTTTGATTCGAAAACAGGTTCTTGGACAGATAATTCAATTCTTAATGATTGGGATCAAAATTTAAATGAACAAGAAAATCAAAATTCACTACATAGTACATTAGATAAATGTATTGAAGATTTACCCGCTCAATGGTTACTTGTTGTAAAACTTTATTATTTAAAAGAAAAAAAGAACAATGAGGTTTGCAGTGAATTGAATATTTCCCTAAATAACTTGTGGAAAATACTTCAACGAAGTCGTATGCAATTAAGGAAATGTATAGAATTAAATTGGTTTGAAAAATTATGA
>APJPMD_01660 hypothetical protein
ATGAAAACAACGATTAATAAGTTAATTCATTTTATTATTAAGCCATGTGAAAAAATTCCAATTTTAATAGAAAAACAAAATACAGGAAATCTTTCATTTATCAATGAAAAATGGCTTAGTTTTCATTTATACGTATGTATATCATGTGCTTCTTATAAACGTAAATTTGAAAAAATAGATTCTCTTCTATCAAAAAAAATGATAGAAGAGAATAAAAAAATAAAAATAAATAAATCTGATATACAGGAGTTTAAGGGTTTGATTAAAAATAAAATAAATATTTAA
>APJPMD_01665 Multifunctional fusion protein
ATGTTTTTGTTTGCATTTACTGTAATTACACAGTGTTTAAATGCTCAAGTATCAGAAAAAATAATGATAAAAAATAAGGAAATTTATCTCGCAGGAGGTTGTTTTTGGGGAATAGAGCATTTTTTACAACAAATCGGAGGTGTTATAAATACCGAGGTTGGGTATGCTAATGGAAAAATTATAAATCCGACTTATAAAATTATATCTACTACGGAAACAGGTTTTGTTGAAACAGTGAAAGTAGAATATAATCCAGCTCAAATTACATTAAAAAAACTTTTAAAATTATTTTTTAAAATTATTGATCCAACAAAACTTAATCAACAAGGAAATGATATAGGTACACAGTATCGAACAGGTATATATTATACTGAAAAAATAGATGAAGCTATTGTAAAGTTAACTTTAAACGAACTTACTAAATTATATGATAACCCTATTGTGGTAGAATCTAATATATTACAAAATTATTATCGAGCAGAACAGTATCATCAAAAGTATTTAGATAAAAATCCTTCAGGATATTGTCATATTCCTAAATTCTTTTTTCAAATGGCGAAAGAGGCTAATCGAATATCAGATTCAAACAATCAGATTTATAAAAAACAAAGTGATACAGCGCTTAAAAATAAATTAAGTAATTTACAATACGAAGTAACACAAAAAAATGCTACAGAAGTGCCCTTTAAAAATGAATATTGGAATGAATTTAGAGAGGGGATTTATGTAGATATTACAACAGGTGAACCATTATTTATATCTACGGATAAATTTGAGTCTGGTTGTGGATGGCCAAGTTTTTCAAAACCTTTAAGTAAATCATCAGTTTATGAGAAAACAGATAAAACATTAGGTATGCTTCGTACTGAAATACGTAGTAAAACAGGAAATTCTCACTTAGGACATGTATTTAATGATGGCCCTGCTGATAAAGGAGGTTTAAGATATTGTATTAATAGTGCCTCTTTACGTTTTATTTCTAAAGAAGAAATGAAAAGAGGGAAGTATAAAAAATTTCTTTATCTGTTAGACAAATAA
>APJPMD_01670 Thiol-activated cytolysin
ATGAAGAAATATAGAGGGTTTACAGTACTTGCATTATGTTTAACTATGCTAGTATCTTGTAATGAAGAAGAGACTTTTGATGGTAAAAATTTAAAAGCATCTAAAAGTCAATTTTTAAATGAAGATATTCCAGATGGAATTAGTAATTTAGTGATTAAAGATATTACCAAATACAATAGAGGTTTAAGATCTGAGGTTGAAACAAATTGTGTAGAGAAAGAAGTAAGTTTTGATAAAACAGATTCAGATTTTTTTCTAATTAATCCAAATGGAAGCTTGTTATGGCCAGGTAACTTAGTCGGAGCAAGGTCTATTCAAGATGGATCTCCAACATCTGTTCCATTTTATGGTAGAGATAGAAATTCAATTGAGATAGGTTTAGATGTTATTTCAGGTACATCTGCATCTACATCTACAATTATTCCGAACCCAACACCCGGTTCTGTGAGAAATGAGTTGAATAGAATTTTAGGAAACTACTATGATTCAGGAGCTCGTTTTCCAGCAGCATTTGAAGTATCTATAGAAAGAGTTCATAACTCAAGTGATTTACAATTTGCTTTAAAAGCTGGTTACTCAGGTTCAGGAGTTGATGTTGCTGGTCAATTAGGAATTAATTTTAGTGATAAAAAAACACGTTATGTAGTTTCATTAAAACAACGTTTTTTTACTGCAACAGTAACGCCTAAGGCTGAATTAATAGGTGATAGAGGATGGTTTAATACTAGTGTAACTCCTGAAAATCTTACTAATTATGTAACTGATTATAAGGAAAATGTTTCAAATGTTAATATGAATCCAGCTTCTTATATCGAATCTATAACATATGGTAGGTTATTTTCTTTGATTTATGAATCTTCAGAGAGTGCTAAAGATGTCTCGGCTGCATTAAATTTTGCATATAAAGGCGCTATAGGTTCTGTTAAAGCTGATGTTTCTACAAAATATAATCAAACATTACAGAATACTACAGTAAAAGTAAAGCAAATTGGTGGAGATGCACAGCCAGGAATAACTGCAGGTTTAAGTGCGGTATCGGGTGATTTGAAAGCTATAAATACTTTCTTAAAAGAAGGAGCAAATGTATCTAGAACAAATCCAGGATATCCTATTTCGTATAAAGTAAATTACGTATCTAATAACTCTCCTTTTAAGGTTGTAAGCAATGTTAAGTATGTGCAAAGAGATTGTGAACTTGTAAGTAGAAAAAAAGTACGATTTAACCCATTAACTGTTTCTACTAATTATTGGGGGTACGATCATGGTACTTCTGGTTTAGAATTATTTGGAAAATTAAGTGTACAAAAATTTAATAAAGCTACAAATAGTTGGTATAGTATAGGATCTTCTATTAATTGGGGGTTTAGTAATGAGCACGTAGTAAGGGATTTTTACAAATTTGATACCACAAAAAATATTTGGAATCGCAGTAAATTTATTGATTTTGATGTAGATCAAGTAAATGGTGAGCGATTTAGACTAGTATCTGTTGCTGGTGAAGCTGATGATCGTTATGTAGTTCAAGAAGATGGAGGTACTGCTGCTATTATATATGAGTATAATGCAGAAAAAAAAGAATGGATAGGTTATGATAGCCGTAATAAATTAATTTCTGTACCAAAAAATAACAATGGTAATTCATTTGAATTTTTAAATGCTATTGATGGGTACTACGGTGGAGAATATGATAAAATATCTTTGAAATATAGTATCTATTTTTTGAATTAA
>APJPMD_01675 Bifunctional protein FolD
ATGATTTTACTAGACGGTAAGAAAACATCAGCAGATATTAAAGAAGAAATTGCTATTGATGTATTAGATTTAAAAAATCAGGATAAAAAAACACCTCATTTAGCTGCTATTATAGTTGGTAACGATGGTGCAAGTTTAACATATGTTAATGCAAAGGTAAAAGCCTGTGATCGTGTCGGTTTTGAATCTTCTTTAATTCGGTTATCGCAAGATATCACAGAGGAAGAATTATTAAATGAAATTGCTATTTTAAACATTGATAATGATATTGATGGTTTTATAGTGCAATTACCTCTACCCGATCATATTAATGAACAAAAAATATTAATGGCAATAAATCCCGACAAAGATGTTGATGGTTTTCACCCAACAAATGTTGGTAAAATGGCATTAAATTTACCTACTTTTATTTCAGCAACTCCTTTCGGAATTTTAGAATTATTAGACCGATATAAGGTAGAAACTTCGGGTAAACATGTAGTGGTTATTGGACGTAGCCATATTGTTGGTAGCCCAATGAGTATTTTATTATCTCAAAAAAGAACTGTTGGAAACGCGACTGTTACTTTAACACATAGTAGAACTAAAAATTTAAAAGAAATTACCTTACAGGCTGATATTATTATTGCAGCTTTAGGAATACCCGAATTTTTAAAGGCAGATATGGTAAAAGAAGATGTAACGGTAATTGATGTAGGTATTACCCGTGTTGCCGATTCGTCTAAAAAGAATGGTTTCCGTTTGGTTGGTGATGTTGCTTTTGATGAAGTTTCAAAAAAATCAGCATTTATAACGCCTGTTCCTGGCGGAGTTGGCCCTATGACTATTGCAATGTTATTAAAAAACACCTTATTAGCTTGTCATAGAAATTCATAA
>APJPMD_01680 Signal recognition particle protein
ATGTTTAATAATTTAAGTGAAAAGTTAGATAAAGCGTTACACACGCTTAAAGGACACGGAAAGATTACCGAAGTTAACGTTGCTGAAACTCTAAAAGAAGTTCGTAGAGCTTTATTAGATGCCGATGTTAACTTTAAAATCGCCAAAGAATTTACTAAAAGAGTACAGCAAAAAGCCATAGGACAAGACGTATTAACTACGTTAAACCCAGGACAATTAATGGTTAAATTAGTTAAAGATGAATTGACCGATTTAATGGGTGGCGACACTGTTGGTATTAATTTAGGAGGTTCAATGAGCGTTATCCTAATGTCTGGTTTACAAGGGTCTGGTAAAACTACTTTTTCAGGTAAATTAGCAAACTTCTTGAAAAATAAAAAATCGAAAGAAGTATTATTAGTTGGTTGTGATGTGTATCGTCCTGCGGCTATTAATCAGTTACAAGTTGTTGGTGAGCAAATTGGTGTAGAAGTTTATGCCGAGGTTGACAATAAAAACCCAGTTGAAATTTCTCAAAATGCTATTAAGCATGCAAAAGCAACAGGGAAAAATGTAGTAATTATTGATACCGCTGGTCGTTTAGCTGTTGATACAGAAATGATGGATGAAATTTCAAACATTCATAAAGCTATTAATCCGCAGGAAACTTTATTTGTTGTCGATTCTATGACAGGGCAAGATGCTGTAAATACCGCAAAAGCCTTTAACGATATTTTAAATTTTGATGGTGTTGTACTAACAAAATTAGATGGTGATACTCGTGGTGGAGCTGCTTTATCAATAAAATCGGTAGTAAATAAACCGATTAAGTTTATCGGTACTGGTGAAAAGATGGATGCTATTGATATTTTTCACCCCGATCGTATGGCAGATCGTATTTTAGGAATGGGAGATGTTATCTCATTAGTAGAACGTGCCCAAGAACAATACGATGAAGACGAAGCTAGAAAACTTCAGAAAAAAATTGCAAAAGATCAATTTGGTTTTGATGACTTTTTAAGTCAAATTCAACAAATCAAAAAGATGGGTAGCATGAAAGATTTAGTTGGAATGATTCCTGGGGCGGGTAAAGCCTTAAAAGATGTTGAAATTGATGAAGGCGCTTTTACAGGGATTGAAGCAATTATTCAATCAATGACTCCGATAGAAAGAAGTACTCCTTCAACTATTAATGCGAGTCGTAAAAAACGAATTGCAAAAGGTTCTGGAACATCAATTCAAGAAATAAACCAATTGATGAAGCAGTTTAACCAAATGAGTAAAATGATGAAAATGATGCAAGGTGGCGGCGGAAAAAAGATGATGCAAATGATGCAAAACATGAAATAA
>APJPMD_01685 hypothetical protein
ATGACACACAAAACATACCATAACATTGCTGATTTTTTAAAAGATACTTCCTTTAAAAATTGGGCTTTAAATTCAAACCTAAGCGATGTTTCTTTTTGGGAGTATTGGTTAAGTAAAAATATCGATAAAAAAGAATTCGCCCAAGAAGCTAAAGCAATTATTATAGGGCTTCAATTTAAAGAAAACCCTATTGATTCCAAACAAATAAACCTTGCTTGGAATACTTTTGAAGCTAAAATTTTAGAAAAACAACAGAAAACTAATAAAAATACTACTGTTAATAAACTATTGTGGGTTGGTATTTTTAGTGCTACGTTTTTGATAAGTTTAATAATCTTTTTACTCTTTTATTAA
>APJPMD_01690 RNA polymerase subunit sigma
ATGAAAAAACTATCTGACGAAATTTTATGGAAATCATTAAAAGAAGGTGATTTAATTGCTTTTGAAGCACTTTTTAAAAACTATTACGAGCCTTTATTTAAATACGGTTTAAAAATTTCAAGAAATAAAATAATTACCGAAGACTCACTTCAAGATTTTTTTATGTATGTATATGAACATCGTGAAAACTTAAGCGATTTAACCAAAATTACGCCTTATCTATTTGTTTCTTACCGACGTTTTTTAATTAAAATTATTCAAAAAAATCAAAAAAACAAACTTCTTGGAGATATAAACCAGCCTATTGTTGATATTCACTTTACACCTGAAGAGTTTCTTACAAATCAAGAATCAATAGCTTTTAGAAATAAAAATTTAACAGCTTCGTTAAATAAACTTTCTAAAAAACAACGAGAAGTGTTGTATTTAAAATATAATTGCAACCTAAAAACACCTGAAATAGCCGAAATTATGGAGATTAACTACCAAAGTGTACTTAATCATATTCATAAAGCTATAAAACGATTGCGTGAAGATGTTTTAATTTTACAATTATTTAATGCCTAA
>APJPMD_01695 Ribosome-binding ATPase YchF
ATGAAAGCTGGAATTGTAGGATTACCAAACGTAGGAAAATCAACATTATTTAACTGTTTATCAAACGCAAAAGCGCAAAGTGCTAACTTTCCGTTTTGTACGATAGAACCTAATATTGGTGTAGTAAATGTGCCAGACCCACGAATTCAGGTTTTAGAAGGTATGGTAAACCCAGAGAGAGTAATGCCTGCAACTGTAGAAATTGTAGATATTGCTGGTTTAGTAAAAGGAGCAAGTAAAGGAGAAGGTTTAGGAAACCAATTTTTAGCAAATATTAGAGAAACAGATGCAATTATTCACGTATTACGTTGTTTTGATAATGAAAATATTATTCACGTTGATGCTTCTATTGATCCTATTAGAGACAAAGAAACCATTGATATTGAGTTACAATTAAAAGATTTAGAAACTGTTCAAAAACGTTTAGAGCGTGTAAAAAGAACGGCTAAAACTGGTAATAAAGAAGCGCAAATAGAATTAGAGGTTTTATTAAAAATTGAAGAAACTTTATTACAAGGAGTATCAGTAAGAGCCATCGATTTTTCAGAAAAAGACCAAGAAATTGTAACAGGATTACAATTTATTACGGCAAAACCAGTGTTATACGTTTGTAATGTTGATGAAGGATCGGCAGTAAACGGAAACGATTATGTAGCCAAAGTAAGAGAAGCAGTAAAAGACGAAAACGCACAAGTAATTGTCTTAGCTGTAGATACCGAAGCTGATATTACCGAGTTAGACGACTACGAAGAACGTGAAATGTTTTTAGCCGATATCGGTTTAAAAGAAGCAGGAGCATCGGTTTTAATTAGAGCCGCTTACAGGTTATTAAACTTACAAACTTATTTTACTGTAGGAGTAAAAGAGGTGCGTGCTTGGACCATTAATATTGGCGATACTGCACCACAAGCAGCAGGTGTTATTCATACCGATTTCGAAAAAGGATTTATTAGAGCTGAGGTTACAAAATACAACGACTACATTACTTTAGGTGGTGAGCAAAAAGTAAAAGAAGCAGGGAAATTAGGTGTTGAAGGAAAGGAATATATTGTACAAGATGGCGATATTATGAACTTCAGATTTAACGTTTAA
>APJPMD_01700 DUF2461 domain-containing protein
ATGCAGGTAGATAAATCAATATTTCAATATTTAGAAAATTTAAAACAAAATAACAATAGAGATTGGTTTACCGATCAAAAACCACGTTTTGTTGAGGTTCAAAAAAGCGTAAAAGAGTTTTATGGAAAAGTAAGCGAAAACCTAGAAACACACGATGTTATTGATAAGTTTAAATTATTCCGAATTTATAGAGATGTTCGTTTTTCAAAAGATAAAACGCCATATAAAACACATTTTTCAGGGTCATTTTCACGAAAAGGAAGTCATTTAAGAGGTGGTTATTATTTACAAATTGAACCAGGAAACAGTTTTCTAGCCGGTGGATTTTGGCAGCCTAATAAAGAAGATTTACTACGTATTAGAAAAGAAATTGAACTCGATGCTTCTGAGTTTAGAGAAATTTTAGAGAATCCTGAGTTTGTGAAAAATTTCGGAACTAAATTTGAAGGCGATGAAGTAAAAACCGTGCCAAGAGGTTTTGATAAAAATCATCCTGATATTGATTTATTGCGTAAAAAAGGATTTATCGCTGTGCGTAATTTTACAGATAAAGAGGTGTTGTCTAATAATTTTTTATCAGAAATTGATACTTCTTATAAAGCTTTACGACCTTTTTTTAATTTGATGAGCGAGGTATTAACAACCAATTTAAACGGTGAAAGTTTACTTTAA
>APJPMD_01705 Flavo-1 RNA
GCCTAGCCCCGATTGAAGCTTTGTTTGAGCTCTTTTTTGTTTTTCTTTTAAAAAACAAAAAAAGCGAGTGCGAAAAGCGGGAAATTGC
>APJPMD_01710 Thioesterase
ATGAATTTTTATGAAAAAAAATATACTGTTACCACAAACGAAATTGATGAGTATCAGCACGTAAACAATGTGGTGTATGTACAGTGGATGCAAGAAGTATCTGCCGCACACTGGTTATTGCTAATAAAAGATATTGCTAAACCTGATTATGTTTGGTTTGTAATTCGTCATGAAATTGATTACAAAAAACAAGCGGTTCTAGGCGATGAAATAAGTGTAAAAACATGGGTTGGTAAAACCGAAGGAATCCGTTCTGTTCGTCATTTTGAAATACACAAAGGCACTGATTTGTTAGTAAAATCGGAAACGACCTTTTGTTTATTAGACGCAAAAACTAAAAAACCAAAAAGAATAACTAAAGAAGTTACAAACGTACTTTTAGAAAAAAAATAA
>APJPMD_01715 DEAD/DEAH box helicase
ATGACAACATTTAAAGGGTTAGGAGTACAAAAACAATACGTTGAAGGACTGAAGGAATTAGGGATTACAAAACCTACTGAAGTGCAAGAAGCGGCAATACCATATTTATTGCAAAATAATGCTGATTTTATTGGGTTAGCACAAACAGGAACGGGTAAAACTGCGGCTTATGGACTGCCTGTTTTACATAAAATTGACGCTTCAAAAGATACAGTTCAGGCTTTAATTTTATCACCAACAAGAGAATTGGTACAGCAAATAAAAAAACAATTATTTAAGTTTACAAAATATGTAGATGATAAAATTTTTGTAGAAGCTGTTTATGGTGGTGAAAAAATAGACCGTCAAATAAATAACTTAAAAAGAACGACCCACGTAATTGTAGCTACTCCAGGGCGTTTAATCGATTTGATTGAAAGAGGTGAAGTAAATTTAAAAGATATCAATACTTTGGTACTTGACGAGGCAGATGAAATGCTAAGTATGGGGTTTAAGTTAGATTTAAATCGTATTTTAAAATACACTTCAGGTACTAGAAAAACATGGTTATTTTCGGCAACAATGCCCGATGAAATTAGAAATATCATCAAAAAATACATGGATTCATCGGCAAAACAAGTGGAGGTGAATAAAAATTCGTTGGTAAATGCTAATATTACGCATCAGTTTATACAAACGACTATTCCTGAAAAAGTAGATGTAATTGTAAAATTTTTAGAAAAAAAACCTTCAGAAAGAGGCATCATTTTTGCTAGAACAAAAGCAGGTGTGCAAAAATTAACAAAATTGTTACAAGATGATGGTTTTTCGGTTGCCGCTTTAGAGGGTGATATGCAGCAAAGAGATCGTGAAAAGGTAATGCGAGCTTTTAAAAATGAGAGTCTTCAAATTTTAGTTTCTACAGATGTTGCCGCAAGAGGTATTGATGTACGAGATTTAGGTTTTGTAGTACACCATCAATTACCAGAACAATTAGAATATTACACACACCGAAGCGGAAGAACTGCAAGAGCAGGGAAAAAAGGTGTTTCTTTAGTATTAATTTTAAATAACGAAAGAAATAATATTAAAGAGGTGGAAAGAACATTACAGATAAAGTTTTCAGAAATTAATATTTAA
>APJPMD_01720 Uncharacterized membrane protein YeiH
GTGGATATTATTTACGCTCTTGATATTGCAGGAACATTTGCCTTTGCCATTAGTGGTGCTTTGGTGGCAATGAAAAAACAATTTGATGTATTTGGTGTTGTTATTATCGCCTTTGTTACCGCTGTGGGTGGTGGTATGATTCGAGATGTTTTAATTAACGCACACCCCATAAATTGGATTAGCGACCTTAATTATATTTGGACAATTTTAACTGCCGTTGGTTTTACTTTTTTATTTAGAAGTAAAATAGCGCCACTACGTAAAACCATGTTTTTATTTGATACTATTGGAATTAGTGTGTTTACTTTATTGGGTTTAGAAAAAGGTTTATCGTATGATTTACATCCTTTTGTAGCCTTGGTTATGGGAATGGTTTCTGCTGTTTTTGGAGGTGTTCTTAGAGATGTACTCACCCGAAAAGTTCCTTTAATATTTAAAAAAGAAATATACGCATCCGCTTGCTTGGCAGGTGGAGTGGTATATCTTATTTTAGAAGAATTTAATATAAATAAAGACCTTCAGTTTGTAATACCAACACTGGTTGTGTTCTTAATACGGTCAATTGTAGTAAAATATAAATTAGAATTACCAAAGATAAAATCCGATGTTTTAGGTGAATTGGGTTAG
>APJPMD_01725 LysM repeat
ATGAAGAAAGAATTTAGTTTAGTGTTTTTATTGTTTATAAGTATAACTGTTTTTTCACAAGAAAAAAAATTACCAGCAGGATGGGATATTATTAGTTTAGATAATAAAACAGCCTATATGAATTTAATTACAGGAAGTATTTCTAAAAAATATCCTACAAAAGCCGCGGTAAAACCTTCGGGAAAGCTAGCTTTTGACCCAACAATTAGCCATAAGGTAAAAAAAGGAGAAACATTAAGTACTATTTCAAGAAAATATGATGTAAAACTATCCAGGTTATACCGATTAAATAGCATGACTAATTTTGATACCTTAAAAATAGGGCAAGAAGTTGTAATTGGTTATGGGCAAAGTAAGGCGGAAAAAACTGCTTTTTTTAAGAAAGTAAACTCTAAAACTCAAATAAAAACCACGCCTAAACCTTTAGATAAACCAATTGCTAAAAATAAAGTAATAATAGCAAACAAAGCTAAGGTTAAAGCTGAAACAAAAACTAAAACGAGTTCTAAAGATACCCCTAAAACTAAAACGGCTTTAAATAAAGAATATGCAAAACGTTTTGCGCTTATTGTAGAAAAAGACCCTGTTGTTGAAAAGAAAGTTATAGCAAAAAAAGTAGCTGTTGTTACAGGTAAAAAAGCGGTAGTTAAATATCATACTGTTACAGCAACAGAAACTTTATACGGAATAGCTTCTAAATATAAAATAGCTGTAAAAAAATTAAAAGAATTAAATAATATTAAAAATAATACGATTGCTATTGGACAAAAGTTGAAAATAAAATAA
>APJPMD_01730 RNA methyltransferase
ATGAGATTACATAGAAATTTAGTTTACGCAGTTATTGACAGTTTACGTGACGTTTTTAATGATGACGTATATGCCGATAAAGCTGTTGAAAAGGCATTAAAAAGAGATAAAAGATGGGGCGCACGTGATAGAAAATTTGTTGCCGAAACTATTTATGACATCGTACGATGGAAGCGTTTATACGCCGAAATTGCAGATGTAAAAACTCCATATTCACGACCAGATTTATGGCGTTTGCTAGTAGTTTGGTGTGTATTAAAAGGAATTAAATTACCAGATTGGAATCAGATTGAAGAAACGCCTACAAGACGAATCAAAGGACGTTTCGATGAACTTTCTCAAATTAGAAAATATAGAGAATCTATTCCTGATTGGATTGATGAATTAGGAATCAAAGAATTAGGTGAAACTGTTTGGACAAAAGAAATGGCGGCATTAAACAAACGTGCCGATGTTATTTTACGTACCAATACATTAAACGTAACAAAAGAACATTTACAAAAAGATTTACAACAAGAAGGTATCGAAACGGAGTTTGTAAACGGTTGTGATGATGCCTTGCGTTTAGTAGAACGTGCCAATGTTTTTAAAACAGAAGCATTTCACAAAGGTTTTTTTGAAGTTCAAGATGCTTCTTCGCAATTAGTAGCGGCTTATTTAGACGTTGCTCCAGGAATGAAAGTTATTGATACCTGTGCGGGTGCTGGTGGTAAAACATTACATTTAGCGGCATTAATGAAAAATAAAGGGCAAATTGTTGCCATGGATATTTACGAAAGTAAATTGAGAAAGTTAAAAATTAGAGCTCGTAGAAACGGTGTTAGTAATATCAATTTAAAAGTAATTGATTCTACCAAAGTAATTAAAAAATTATACGGAAAAGCCGATAGAGTTTTAATTGATGCTCCTTGTTCTGGTTTGGGTGTTTTACGTAGAAACCCTGATAGTAAATGGAAATTACAGCCTGAATTTATTGATAATATCAAAGATATTCAGCAAGATGTTTTACAAAGATATTCTAGGATGGTTAAACCAGGTGGTAAATTAGTATATGCTACCTGTTCTGTGTTGCCTTCGGAAAATCAAGAACAAGTTGAACTGTTTTTAGCCTCGGAAGATGGAAAAGATTTTACCTTTGTAAAAGACCATAAAGTATTAGCCCATGAATTTGGATTTGACGGTTTTTACATGGCACAATTAGTAAGAAAATAA
>APJPMD_01735 SH3b domain-containing protein
ATGAAACAACTGATACTAACTTTAATACTGTTTTTAGCTGTTTTTTTTAATGTAACAGCTCAAGAAAACATCTTTGGAAAAGAAAATGAATTTCCAGCGAATGAAATAAGATATGTTTTTGGTGATAATGTAAAATTAAGAGAAGCTTCAGATGTAAATTCTAAAGTGATTTTATTATTAAAAATAGGTGCTGAAATTACTGTTTTAGAAAAAACAGCTAATTTTTTATTTTATAATGGAATTAACAGTTATTGGTATAAAGTAGCATATAAAAATTCAACAGGTTTTATTTTAGGTGGGCTTATTTCTTTAGATAAAAAAGAAGTTGATAATTCTAAATATTTACTTTCTTTGAAAAAAGAAAATTCAGCATATTATATAATAGTAAGAGTTGTTAATGAAGATAAACCGTATTTAGAAAATTCATCTTTATTAGGGGTTGAACAAGGGTTTTCTATGAAAATATTTGATAATCAAGGTGTAACGTCGATAGAAAATATGGCTTATATTGATTTTATCGTAGAATCATGTGGTTTTAACGGCGGAGGTTATTATTTGTTTAATGATGGAAGCACATTAAAAAAAGCAATAGAATTAACTCAAATAGGAGATGGAGGAAATTGGTTTGGAGAGGAATTAATTTTTCCAAGAAATAAAAATGGTAAGGATGGAGTAATTTTATATGAAAAAGAAATAGGAGAGATTTTAGACGAAAAAACAAACCATACCAAAATAATTATAGAAAAAAAAGAGTTAGTTTGGAAAGGAAAAACATTTATTCAAAATAAAGATTAG
>APJPMD_01740 hypothetical protein
ATGAATTTAAATCATCCGATAACATATATAAAAGGCGTTAGTGTAGCTAGAGCAGAATTATTATTTACTGAATTAGGGATAAAAACTTGTAATGATTTATTACATCTTTTTCCGTTTCGTTATATTGATAAAACCCAGTTTTATACGATTAATCAATTAGTACAAAACGCTGCTGAGGTTCAAATAGTTGGTAAAATAACAGCCGTTAAAGAAATTGAACAAAAACGAGGAAGTAGGCTAGTGGCAACTTTTTCTGACGGCACAGGTTTTTTAGATTTGGTGTGGTTTAAAGGTGCTAAATGGATAAAAAACAGCTTAAAAACCGATGTTCCGTATGTGATTTATGGAAAATTAAATTGGTATAACGGTCGGGCAAATATGCCACATCCTGAAATGGAAACTTTAAAAGAGTATAAAAGTAAGCTTCAAACGGCGATGCAACCTGTATATCCATCGACAGAAAAATTAGCAAATAAAGGAATTACCAATAAAATTTTGCGTGGTTTTATTCAAGAACTTTTCAAAGAAATAATTCAGCAAATAGAAGAAACATTACCTGATTATGTATCCGAAGAAAATAATTTATTAGCTAAAAAAGAAGCCTTACTAAATATTCACTTTCCGAAGAATCAAGAATTATTAGCAAAAGCACAATATCGCTTAAAATTTGAAGAATTATTTTTTATTCAAATTCAATTATTACAGAAAAAACGCATCCGAAAATCAAAAATAAAAGGTGCTGTTTTTGAAAAAATAGGCGAGAATTTCACCGATTTTTACACTAATAAATTACCTTTTGAATTAACAAATGCTCAAAAAAGAGTGTTAAAAGAAATCAGAATAGATGTGGGTTCGGGAAAACACATGAATCGTTTATTGCAAGGCGATGTGGGGTCAGGAAAAACAATTGTAGCGTTGTTAAGTATGTTAATTGCAATTGATAACGGCTATCAGGCAACAATTATGGCAGCCAACTGA
>APJPMD_01745 hypothetical protein
TTGATAACGGCTATCAGGCAACAATTATGGCAGCCAACTGAAATTTTAGCGATTCAGCATTATAACGGAATTACGGAGCTTTTAGAAGGAACAACGATAAAAGTTGAATTATTAACAGGTTCAACCCGAATTAGAAAAAGACGTGAAATTCATACAGGTTTAGAAGATAAATCAATACATATTTTGGTAGGAACACACGCTGTTTTAGAAGATAAAGTATTATTTAAAAATTTAGGAATCGCTATTATTGATGAGCAACATCGCTTTGGGGTAGCACAGCGTTCTAAATTATGGCAGAAAAATCAACCGCCTGCAATTCTGAATGAAAAAGGTAGAAATATTCATCAAAAATATAAGGATGAAAATTCAGATTCTTATAAATTAATCAAAGAAATTGCTTTTAAACGAAAAAACAGAACATCGAAAGCCGAAAGAGCCTTGTGGGAAGTTTTAAAAAATAAACAAACGGGTTTTAAATTCCGAAGATATTATCTTATTGAAGATTTTTTAATTGATTTTATCTGCCTAGAAAAAAAACTGATTATAGAGGTTATAGGAAAATATCACACGACCGAAAAACAGCAAGAAGCGATGCGTTTACGTACCGAAATTCTAACTGCATTCGGTTATAAAGTGGTTCGGTTAGATGAAAATCAAATTTTAAATTCGCCTGAAAACACATTAAAAAATAAACTTGAAAATATACTAGATAAAACAATAAAAAGAATCATTGCAACTTTAAAAAGTTTGCCTACTGTTGCAGTAAAAAAATCGGTTCCACCACACGTTTTGGTGATGACCGCAACGCCAATTCCACGAACTTTAGCCATGTCGGTTTATGGTGATTTAGATATTTCTGTAATTGATGAATTGCCTCCTGGGCGTAAAGAAATTAAAACGGTGCATCGGTATGATAGTAATCGTTTATCGGTTTTTAAATTTTTGAAAGATGAGATAAACAAAGGGCGACAAGCGTATGTGGTGTATCCGTTAATTGAAGAGTCGGAAGCGATGGATTATAAAGATTTAATGGACGGCTACGAAAGTATTTCGAGAGATTTTCCATCGCCAAAATATCAAATAAGTATCGTTCACGGAAAAATGAAACCTGCCGATAAAGAATTTGAAATGAATCGTTTTATAAAAGGCGAAACTCAAATAATGGTAGCAACAACGGTAATTGAAGTTGGTGTAAATGTGCCAAACGCCTCGGTAATGGTTATTGAAAGTGCCGAGCGTTTTGGCTTGAGTCAATTGCATCAATTGCGAGGTAGAGTAGGGCGTGGAGCTTCGCAAAGTTATTGTATTTTATTATCGAGTTTTAAATTGTCATTCGATAGTAAAACCCGTTTACAAACCATGGTCGATACCACCGATGGTTTTAAAATTGCTGAGGTAGATTTAAAACTTCGAGGTCCTGGAAATATTATGGGAACGCAACAAAGTGGTGTATTAAACCTAAAAATTGCCGATGTGGTAAAAGATACGGCAATCCTACAAAAAGCCCGTCAAACCGCAATCGCTGTTTTAGAAAATGATGCAACTTTTTCTAAACATGAAAATGCAAATCTATTGAAAGTCTATACGCAATTACAAAAATCAAACGGGCTTTGGAGTAATATTAGTTAG
>APJPMD_01750 hypothetical protein
ATGAAATTAGCTCTTAAAACAGCAAAAATACTAATACGGCTAATTGCTGGTGAAAAAGTGACTGCAAGTTCTGCTAAAAGTAAATTAATCTACGATTTAATTGCTGAAAATATTCTATGGACAAAGGGAAAACATCATAAAACAATACACCTTAAAAATGAAAAAGCATTAATCACCTATATTTCAAATCAATTAGAAATTAATGATTTAGAAAATTATATTTCGGCTTCAGAAAACGAAAATACAACTCGTGCCGATTTTGTTAAAATTACTACGGATTCAAAAAACTCAAAAGAAAGAGCTTTTAAAGGTTTTTTAATCAATAGTTACACGCCTATTAAAGCCAAATTAAATAATCAAGAATTCATTATACATCCAACAATTGGAAGTTTTATTTTTATCTCTGATTTTGAAACTTTTAAAATACCTAAAAACACGATTATTATTGGTGTTGAAAATTCTAGAAATTTTAGACATATTCACGAGCAAAAATATTTATTTAAAGATATAAATGCTCTTTTTATTTCTCGCTATCCACAAAATCAAAATAAAGATTTTATAAAATGGATGCAATCTATTCCTAATAATTACCTGCATTTTGGCGATTTTGATATTGCAGGTATTGGAATTTATATCAATGAGTATAAAAAACATCTTACTGAAAAAGCAACATTTTTTATTCCTAAAAACATTCAAAAAGCAATACACGAAAACGGAAATAGAGACCGATATAATATTCAAAAAATGAATTTTGATATAAAAAATATTCAAGAAAATGAATTATTAAAACTTATTCAAATTATTAATATCGAAAAAAAAGGTTTAGACCAAGAATTTTATATCCTTTAA
>APJPMD_01755 DNA-binding protein
ATGAAATACCTGAATAAAATAATTTTTATAAATAGTGCTTCTGTAAAATATGCAGAAATAGGACTCAACGGAAATGTACATTTAATAGGAACGCAAGGAGTTGGAAAAAGTACGCTTTTACGTGCTATTTTATTTTTCTATAATGCTAATAAAAATAAATTAGGAATCCCTAGTAAAAAGAAACGTTTTGATGATTATTATTTTGAATATCAGAACTCTTACATTATTTATGAAGTGATAAAAGACAACATTCCTTTTTCTATTTTAGCATATAAAGTAAATGGAAAAGTGGCGTTTCGTTTTTTAAAATCGGAATATAAAAGAACACTTTTTATCGACCAAAACGGAAAAGCTGAAAATTGGGAAGGAATTAGACGTAATTTCGGGAAATATATTCATTACACTAAAATAATATCGAGCTATGAGGAGTATCGAAAAATATTATATGGCGACAATAAAAGTTTAAATTCTGAATTTAAACAGTATGCTTTGATGGATAGCAAACAATATCAAAATATCCCTAGAACCATACAAAACGTACTGCTAAACGCTAATTTAGAAGCCAAAGATATTAAAGATACCATTATTAGTTCTATTAGCGAAAATGAATTTAAAATAGATATTGAAAATTATTCCAAAACTCATTTAAAAAATTTTGAAACCCAAATAAACGATATTAATCTTTGGTTTAAAAAAAATAGAAAAGGTGAAATAACGATTAGAAATGAAGCTGATAAAATTATTAACACCTATCAAACGCTAAATTATTTAAAAAAAGATACACTAAAATTAACCGTCGATTTAGCCAATAGATTGCAATATATTAAAAATGAAAATCCTAATTTATCTGTTAGTGTATCGAACGAAAAAAATACGCTAAGTGTTTTATCTGATAAAAAAGAAAATTTAAAAAATGTACACAAAAAAAGAGAACAAAATATAATTTCTGACATAAAAGTTCTTGACCAAAAAATAAAAGAAGCCAAACAAAAATTAATAAAATACGAAAATCAAAATATTTACACCGTAATTGAAAAAGTTGCCCAAAAAGATACGCTGACAAATGAAAAAGAAGCCAAAATAAATGAAAAACAACTTTTAACATCCCAATTTTCAGGAATAACAGAAAAGTATAAACATTTAATTTCACAAAATAAAAATCAATATAACCAATTTGAAAATGATAAAAATGCCGAAATTAATAAAGCTAAAAGTATATTTTCAGATGAAAAATCAACAATTAATGATTTTTATAATGATGTAATCGCTAAAATTAAATTAGCAAATCAAGAAGAAATTACAAAAAACAATAATGAACTAAAATTTCTTATAGATAATGAAAATAACATCAAAAGAAAAAAAGCCGAATTAAAACATAAAATTTTCTTTGACGATGAAATAAAAAATTGTAACAACGTAAAAACTACATTAAAAAAAGAAATTTCAGATTCTAAAACTGAAATTTCTAACGCTAATAAAGAAATAAAAATCGTTCGTAAAGAATGGGAATTAGAAGAGGCAAAAATTAACGAAAAAGTCAAAAATATTCTTGAAAAAAAACAAGAAAATCAACAAAATAATTCAGATAAAATTACACCGATTCAAAATAATCTGAAAGAAAATAAATCGTCTTTATATGGTTGGCTAAATGATACCATTCCTAATTGGAGAAACACGATTGGAAAAGTCATTGATGAAAAAAATGTACTTTTTCAAACCAATTTAAACCCAAAAAAGCTAGAATTAACCAAAAATTTAGACCAAAATAATATTAATTTTTTTGGCATTGAACTGAATTTAAATGCCATTAATAATCACATTAAAACAGTTGAAGAATATCAGCAAGAAATAAAAAACTTAACACAAAAAAATGTCGATATTCAAAATGAAATCAATAAAATTAACGAAGGCAAAAACAACGACTTAAAAAACCTGAAAATAAAATTCAGGAAAAAATTAAGTGCTTTAAATGATTGTATTTCAGAAAATGAATACATAATTTCTAAAAATAATCAAAAGTTAAAAACGGCTGAAATTACGCTAGATGATTGGATAGAAAAATCTACTTCAGAAAAAACAAAAATCCTCCAAGAAAAAGAAGAATCTTTAGCTAAAATTTATAGCGAAAAAGATACGTTTACGACAAATTTAGAACGTATCGAAAAAGCAATTACTCGTGAAATATCGACCAAAAACAATAAAAAGAAGACGCAAATAGATAGCATTGAAAATATAAAAAACACTTCTATTGAAAATTTCGAAAATGCAATTTCAAAAGAAAAAACAACTTCCGAGAACAGAATTAAAGAACTTGAAAATCAACAAAATTCGGAATTAGAAACCAAAGGAGCCGACAATAAAAGAATATCAGAAATTGAAAAAAGAGTGTCGGAAATTGAAAATAATTTAACTTTCATCAAAGAAAATGAAACATCGGTAATCGAATATCAAAAAGATAAACGAGAACTTTTTGATAAAGTTCCTGAATTTAAAATATCCAAAAATGATTTTGTAAAAAAACAAGATTCTTTAGTAAAAGAACAAAAAATTGAACAACATAAATTCGATAAAAAAGTTAAACATCAACAAGAAAAAGTTCAAATTCTTGATGCTAAAATAAAAGAATTTAATGCCGATTTAGAGAGATTCAATACTTTTAAAACAACCGATATTTTTTTAACTATCGAAGATTCTTTTTTAAATGAAAATCAAGAAAATAGTACAGAAACAAACACTTCTAAAACAGGTATTTCAGCCGTTTTAATTATAGAAGAATTAACTCAAAAATATTACGGAAGTATTCAGAAACTTAACGATTTAAAACAAAACATCAATTTATTTACAGATAATTTTGAAGAACAAAATATTTTTAAATTTAAAATAAATCTTAATGAAGATGCTGAATTTTATGATTTTGCGACCACATTAAAAGAATTTATAAACGAAGATAAAATAAAAGAATTTGAAAAACGAGTGAATGAACACTTTGCCAGTATTGTTGAGCAAATCGCTAGAGATACTAAAGAAATTATATCGAAAGAAGCCGAAATTGAAAAAACTATCCGAAAAATAAATACCGATTTTAGAACTAAAAACTTTGTTGAAGCTATCAAAAACATGGAAATGAGAACTCAAGAAAGTTCGAATCCTATTGTAAAATTATTAATTGAAATCAAAAATTTTAATGATGAAAATAGTGATTTATTAGGCATAGAAAATTTATTTACAACAAACGAATCGAGAAACAAAAACAATAAAGCCATCGATTTATTAAAACTATTAGTCAAAGAAATCAATAAGTCAAAAAAATCAAGTTTAACACTTTCAGAATCTTTTGATTTACAATTCAGAATTGTTGAAAATGATAATGATTCTGGTTGGGTTGAAAAATTATCGAACGTAGGAAGTGAAGGAACCGATGTTTTAGCAAAAGCAATGATTAATATCTCCCTTTTAAATGTGTTTAAAAACAATGCGTCTAAAAAAGATGAAAGCTTTAAATTACATTGTATGATGGACGAAATTGGTCGATTACATCCAAATAATATAAAAGGAATTTTAGGCTTTGCCAATCAAAGAAATATCTTGTTAATTAACGGCTCGCCAACAAGTCAAAACGCTACCAATTATAAATATACCTATCGATTATCTAAAGAACAATCAAAAACTGACCGTAAAAAATACATCACAAAAATTACACAATTAGTAAAAGTAACCGCAAAAGTTCTTAATTAA
>APJPMD_01760 hypothetical protein
ATGCTATCAAAACACACCGCTACTATTTTTGAAACACTAAGAAAAGGACACTTTATAAGTTCGAATAGCCCGAATGAAAAAATAAAAACATTGTATAAAATTTTAGACGATAAAGAAACTTTTGAGCAATTATACGACTATTTTTATCCTATAAATTACATTTTAGAACAAGGCAATGACTATTTTTATTTTAGTCGTCCTCGTGAAAAAAACATAGATTTAGAACGAAAAATAAACAAAGCCTTTGAATGGATTGATATTTTAGATTTCTTTAAAACCTACGATTCTTCTTTTGATGTCGGTGTTCGATTTACAGCATCAGAAATTGATAGTCAATTAAAAAATAACGCCGATTTAAAAAATAAATTAAAAAACTTAAAAGGAATCGGTAAGGAAATAAAAACACTCGATAGCATTAAAAAAATAATCGACAAATTAGTAAAAGATAACTATATAAGTCTCGAAAATGAATTGACAGAAACTTACAAAGTTCTTACTTCTTTTCACTATTTAAAAGACCTTATCAATACTATTAATATTCCTCAAGAAACTGAAAATGAAATACCTGAATAA
>APJPMD_01765 hypothetical protein
ATGAATACTTTTAAGAATATAAAAGAATTAATATCTATTCTTTATCGAGAAGAGAAATTACTTTCTGAAATGTTTAGCAAACGAAAATTGCTTCATTATAAGAAAAGTTACGCTTTAGATATTGTTGATAATGATGAATCGAAAATTAACTCACTTTTAGAATTATCGGTGCTTCGAGAGAGTGATAATTGTTTAGAAATAGATGATGTATTTCTTGATTTTTTTGAAAAAATACTAGAAGTTAATGAAGAAATAAATGTTTCTTTTATTGATGAAAATATTACAGAAATAAAAGAACGAATAATTTATTATCTTGAAGTAAAGAATGAAAAACAAAAAAATAATCATCTAAAATTCATCAAAAAAACCTTTCGTAAAATAGGCAATATCACGCTACGAAATGTAATCGATATACGACGAAATATCGAAAATACCTTTAAAAATGAACCTAATTATAAAGTCAAAAAATTAAAATTAAAAAGCCTCGATGAAAAAAGAAATACTGTTAAAAAATTAATTGACAAAACATTAAGCTTAATAAATACCGAAGAGCTTACGTTTTTTGAACAAGCAAAAGACGAAGAGTTAAATCGGATTCTTATCGATTTAAAATATAATTTAAGTGAATGTTCTCACAATCTTATTGCAATTCAAAAACAGCTCATTAATTTCTTAAATCAAATAAAACATCAAGGCGAGTTTTTAGAGAAATTACGAAAAGTTAAATATTTAAAAGACCAATTTCGAATTAAATCGGAAACCGATATTCAAAAAATTCTTTCGCTTAAAAATGATGTAATTTTTGAAAAACGTATTTCAGAACCGCTAAATTTATCGATTGATTTTTTAAGAGATGATGAAAATGCTTTTACGATTATTAAAAAAATTGCAAGCAAAAACCTCGATAAACTACATTATAAACCGCTAATTGCCGATAGTATTTCTGATGAATATTTAGAAAATAGTATCGAACAAGAAGTGATGATAAATTTAGAGAAAATACGAAATGAATTTGTAGGAACAAGCGATAATCTTTTTAACTTCATTCTTAATTACGATTTTTTAAAAGAAGTTAATTTTAACGAGCGTGTTACTATTTTTTGTCAAGTAGCCTCACAATTTGAATTAGAGTTAAAATTCGAAAATGAATATCAACAAAATAATGGGATTGAATATGCTTTAATTTATCCGAAATAG
>APJPMD_01770 hypothetical protein
ATGCTATTAAATAAAAATAAAATCCCCGTAGCTTTTTCTATTATACAACTATTATGTTTCGTTTTATATTCTATTTTTGATACTCCTCTTGTACATCCTCATGCTATGATATCTATAGAAACATTCTTTTTTTTAATAATAAATACTTTTTTAATACTTCTATTTTCGATATTTTTTTTAATTAAAAAAAAACAAAATATTAGTATTTGGATTATCCCTTTTTTCTTGTTTATCTTTAATTTATATCAAACTACATAA
>APJPMD_01775 hypothetical protein
ATGAAAGACGCAAATATAGCATCCGCAAGTAAAACCAAAACTTACAATAAAGTTCAAAAAGAAATAAAAAAATGGATGCGTAAAAATTCTTTTTTAATTACAAAAAACGCAAGATGGTACGTAGGAATTACCAATGATCCTAGTAGACGAAAAAGAGAGCACAAAAACAAGAATAATATAAAATGTCTGTATTGGAAAACATGGAATATGAAATCTGTTCGACTATCATTGGCGTTAGAAACTCATTTTCACAATAAAGGTTTATTGGATAAAGACCTAAAAGGTGGTTACGATAGAAAAACATCCAAACATATTTATGTTTATAAGAAGTTTCCTACTTTGATTAATAAATTGAAGTAA
>APJPMD_01780 SAM-dependent methyltransferase
ATGAGTAATTTAACGACAAATCTTAAACCTCCAAAAACTCCATGGCCAACAAAAGATGCCATGCAACAGGTTTATGAACTGAATTTATGGGGAAATAACAACACCGCTTTCTATTCGGGGGCGGGTTCGCATGAAATTGAAATTGTAACGCCTTATTTATCGGTGGTAAGTTCATTTTTAAAATCGTTTGAAACACCATTAATAGTTTGCGATTTAGGCTGTGGCGATTTTAATATCGGAAAAGAATTAGTAACACACACAAAGCAATATATTGCGGCAGATATTGTGCCAGAACTCATAACATATAACACCGAAAAGTTCAAAAATCCGAATTTAACTTTTCAAACCTTAGATATCGCAAAAGATACCTTACCAACTGCCGATTGCGTAATTTTAAGGCAAGTTTTACAACATTTATCGAACGATGAAGTACAAGAAGTGCTAGCTAAATTAAGTAATTATAAATATGTTATTTTAACAGAACATTTACCAAACGGCGAATTTACAGCCAATAAAAATATTATTTCAGGGCAGGGGATTCGACTTAAAAAGAAAAGCGGTTTAGCTATTTTAAAAGCTCCTTTTCATTTTCAAGTGAAAGAGGGAAAAGAGCTTTTATCGGTTGTTTTAGAAGATAAAAAAGGCATAATTGTAACCACACTTTACACTGTTTTTTAA
>APJPMD_01785 DUF1343 domain-containing protein
ATGAAAAACAATTTTAGTTACTTTTTATTATTATTAATCTGTTTTAGTTTTCAATTTTCTTCTTGCGCTCAGCAACAGAAATCAATGCCTAAAAAGGTAGCAACAGCAACTACAACCCCTACAAAAACAACACTTCCTTTAAAAATTGGCGCTGATAGAACCAATTTATATCTACATAAATTAAAAGGAAAAAATATCGCTATTGTAGCCAATCAAACTTCTGTTTTAAATGTTTTACAACGTGCCGAAGTAGCGCCTAATATAATGGGGTTGAAAACAGTACAACATCATTTAGTTGATTATTTACACGGTTATAAAAACATCAACGTGCAAAAAGTTTTTGCACCCGAACATGGTTTTCGTGGTAAAGCAGATGCTGGCGAAACGGTAATTGATGGCGTTGATACTAAAACGCAATTACCGATTATTTCGTTGTACGGAAAAAATAAAAAGCCCTCGCAAGCGCAATTAAAAAACATCGATGCTGTAGTTTTTGATATTCAAGATGTTGGCGCACGTTTTTACACCTATATATCTTCGTTGCATTATGTGATGGAGGCCTGTGCACAGGCAAATATCCCTGTAATTATTTTAGATAGACCCAACCCTAACGCTCATTATATTGATGGTCCTGTTTTGCAAATGGCGCATACAAGTTTTGTAGGAATGCACCCTGTTCCCGTGGTTTATGGAATGACTATCGGCGAGTATGGAAAAATGATAAATGGCGAAAAATGGCTTAAAAATACTTCAGGAAATGTAAAATATAGTCTGAAATGTGATTTAACCGTAATTCCTTTAGAAAATTACACGCATAATACAAGTTATAATTTACCGATAAAACCATCGCCTAATTTACCCAATGAAATTTCTATAAACCTATACCCTAGCCTTTGTTTTTTTGAAGGAACAACGGTTTCGGCAGGTAGAGGAACTAACAAGCAGTTTCAAATTTATGGTGCGCCTTATTTGAAAAAAACGGCCTTTAGTTTTATCCCGAAAGCCAACGATGGTTCAAAATACCCAAAGCATAAAGGGAAGTTATGCTATGGTGAAAACTTGCAAAAACAGCCAAAACTTTCAGGTTTAAACTTATCTTGGTTGATAAAAGCCTATAGAGAATCGCCTAAAAAATCTTTTTTCACCGTGTTTTTTACCAAACTTGCTGGAACAAAAAAGTTACAGCAACAAATTCAACAAGGTTTATCAGAAAAAGAGATTAAAAAATCATGGGAAAAAGACTTGTCAGAATTTAAAAAAATTAGAGCGAAATATTTAATTTATAAATAG
>APJPMD_01790 Transmembrane permease
TTGAATTTCGAATTATTTATCGCCAAACGAATTATTGCAGGAAAAGAACGTGAAAGCAGTATTTCATCGCCTATTATTAAAATTGCGACTATTGCCATTGCTTTAGGTATTGTAATTATGTTAATTTCCGTAGCAATCGCATCAGGTTTTCAGAAAAAAATCAGCGATAAAATGACGGGCTTTAAAGGGCATATTCAAATTGTAAATTACGATACCAATAACTCAGATATTTCTACCGTACCGATTTCTAAAACCCAAGATTTTTATCCGAAGTTTACAAATATTCAAGGCATTAAAAACGTGCAAGTTTTTGCCAATATCGGCGGAATTATAAGAACCCCAACCGATTTTGAAGCCATTGTTTTTAAAGGTGTTTCTTCCGATTATGATTTTTCATTTTTCAAAGAATATTTAGTCGAAGGACGCTTGCCAAATTTTGAGTTGCCTCGAAACAAAGAAATACTAATTTCTCAGGCAATTGCCAGCAGGTTAAATTTGAAATTAAACGACACCATTCAAACCCTTTTTAGCGCTACCAAAAGCAAGCTGAAATATAAAATGCGAAAGCCAATTATTGTAGGGATTTACAATACAGGTTTTGCCCAATTTGATAAAACTATGCTACTTGGCGATATCCGAGAAGTTCGACAAATTAACCGCTGGACAGCCGATCAAATAGGCGGTTTTGAAGTTTTAATTGATAATTTTGAGGAGTTAACCCAAAAAGGAAACGAGATTTATAGCAACATCGGATCTACCTTAAACAGCATGACGATTGTAGAAAATTACCCATTAATTTTTGATTGGATTAAACTTTTTGATAATAACGTATGGTTTATCATCGGAATTATGATTTTAATAGCCGGAATTAATATGATAACCGCCTTGCTGGTTTTAATATTAGAGCGTGTACAAATGGTCGGGATTTTAAAAGCCTTAGGAAGCAGTAATTGGAGCATTCAAAAAATATTTTTATACAACGCCTCTTATTTAATTTTAAAAGGACTTTTTTGGGGTAATTTAATAGGGATATCGCTGTTATTAATTCAAAAACACTTTAAAATAATCGAGCTAAACCCCGCAACCTACGCAGTGGCAACCGTACCTGTTGATATCAGTATTTTAGCGATTATCGCACTAAGTTTAGGAACGCTATTTTTATGTTTTTTAATGCTGATAATCCCTTCATATATTATCACGAAAATAGCCCCATCAAAAGCCATAAAATTTGCGTAG
>APJPMD_01795 hypothetical protein
ATGACAGTTTATTTAATTTTTAAACATGCTCTATATATGAAAAATTTTATTACCATCTTTTTTATAGCAATTTTATTATTGTTTTCATGTGATTTGAAAAAAGAAAATATTAAAGATTTAGATGTGATTAATGATGTTTTTTCCGATTTATTTATTAATGATTATTCATTTGAAGGCTTTAGAGATTATAAACAGAGAATTTATACTGAAGATGAATTAGAAAAGATTGGTTTTGATAGTCTTTATGTTGAATATAAGAAAAATAGAAAAATAAAAAAGACACTAAATGTTTTTATAAATGAGACATTAACTTCTGTCAATAATAAGACACTAGAGTTAGTTTTGAACATAGATGATTATGATTTGAAATCTAAAGAAGAAATTAATTTTAATCCGACACAAGAGATTAAACTTTCAAAAAATATATCTTTTTCTTCTTATGAGAGTGCTACAGTAGCTAGATATGTGTTTTCAAGAGTTTACATCAATAAAAGAAAAAATAAAGCATTTTTTGTGTTAAAATTTGATTGTTTAGATGGTTGTTATAGTGAGCACATAATTTATTTATCTAGAAATGACAATAAATGGTCTTTTGATAGAGATCAAACTCTTTTAGCAGTTTAG
>APJPMD_01800 Cystathionine beta-synthase
ATGAAATACGCAAAAAATATTTTAGAAACTATTGGAAACACGCCATTAGTTCAGTTAAATTCTGTAACCAAAGAAATCGATGCTTTAGTTTTAGCCAAAGTAGAAACCTTTAACCCAGGGAACTCTATTAAAGATAGAATGGCAGTAAAAATGATTGAAGATGCTGAGGCAGACGGTCGTTTAAAACCAGGAGGAACTATTATTGAAGGAACTTCAGGAAATACAGGAATGGGATTGGCTTTAGCGGCAATTATAAAAGGCTATAAATGTATTTTTGTACTTTCTGATAAGCAGTCTAAAGAAAAAATGGATATTTTACGTGCCGTTGGTGCACAGGTTATTGTTTGCCCAACAAATGTAGAGCCAGAAGACCCTCGTTCATATTATTCAGTTTCTAAGCGATTAGGAGCAGAAACGCCAAACTCATGGTATGTAAATCAATATGATAATCCATCGAATGCTTTAACTCATTACGAGCAAACAGGACCTGAAATTTGGGAACAAACTGAGGGTAAAATTACACATTTAGTAGTTGGAGTAGGAACAGGAGGAACTATTTCAGGAACATCAAAGTATTTAAAAGAGCAAAATCCGAATATAAAAGTTTGGGGAATTGATACCTACGGTTCTGTATTTAAAAAATACCACGAAACAGGTGTTTTTGATGAAAATGAAATTTATCCATATATCACCGAAGGAATTGGAGAAGATATTTTGCCTAAAAACGTAGATTTTTCTGTAATCGATGGTTTTACCAAAGTTACCGATAAAGATGCAGCCGTTTATACCCGTAAAATAGCCAAAGAAGAAGGGATTTTTGTTGGAAATTCAGCAGGATCAGCAATAAAAGGAATGTTACAATTAAAAGAACATTTCAAAAAAGACGATGTAGTAGTTGTTATTTTTCATGACCACGGAAGTAGATACGTAGGGAAAATGTTTAATGACGATTGGATGCGTGAACGTGGTTATTTAGATAAAGAAGTAACTACCGCTGAAGATTTAATTAAAGGACACCTTGATAAAGCTTTAGTAAGCGTTCAAACCGAAGAATTAGTGTCGCATGCTATTGAAAGAATGCGTGCATTTAAAATTTCACAAATCCCGGTAAGAGATGCCAATGGTTTTGTAGGTTCTATTGACGAAGCAGATTTATTACACCGTTATATTGCCGATAAAAACATTGCCGATACGCCAATAAAAGATATAATGGGCGCTATGTATCCTATGGTAAAGTTAGACGCTTCAATTGATGCTGTTTCTAAGTTAATTACAAAAGAAAATCAAGCAGTTTTAGTTGATTTAGGAAATGGAAAACACCATATTATTACCAAGTACGATATTATAAATGCTATTTAA
>APJPMD_01805 Lipoyl synthase
ATGGCAAACGAATCAGTAATAGTACCAGAAAGAGTAAAAAAACCAAAATGGTTGCGTGTAAAGCTTCCTGTTGGGAAAAAATATACCGACTTAAGAGGTTTAGTAGACAAATATAAATTAAATACCATTTGTACCAGTGGAAGCTGCCCAAACATGGGAGAATGTTGGGGAGAAGGAACTGCTACCTTTATGATTTTAGGAAATATTTGTACCCGTTCATGTGGTTTCTGTGGAGTAAAAACAGGAAGACCTGAAACCGTAGAATGGGATGAACCCGAAAAAGTAGCCCGTTCTATTAAGTTAATGAAAATTAAGCATGCCGTTTTAACATCAGTAGATAGAGACGATTTAAAAGATGGTGGTTCTATTATTTGGGCAGAAACTGTAAATGCAGTGCGTAGAGCAAATCCTAAAACAACCATTGAAACATTACTTCCCGATTTTCAAGGAAACGAAAAACTAATTGATCGTATTATTGAAGTTGCTCCTGAAGTAGTTTCGCATAATATGGAAACTGTACGCAGGTTAACACGTGAAGTTCGTATTCAAGCAAAATACGATAGAAGTTTAGGGGTGTTAAAATACTTGAAAGAAAAAGGAATGCGTACTAAATCGGGAATTATGCTTGGTTTAGGCGAAAAGGAAGAGGAAGTTATTCAAACCATGAAAGATTTACGTGCTGTTGGTTTAGATATTATTACTATTGGGCAGTACTTACAGCCTAGTAAAAAACACTTACCTGTTAAGCAATTTATTACCCCCGATCAATTTAAAAAATACGAAACTTTAGGTTTAGAAATGGGCTTTATGTATGTAGAAAGTGGTGCTTTGGTCCGTTCGTCTTACAAAGCACATAAACATGCTCAATAA
>APJPMD_01810 Iron transporter
ATGAAAAAATCACTATCAAAAATACTTGGTCCTGGCTTGTTATTTACTGGTGCAGCAATAAGCGTATCTCATTTAGTACAAGCTACAAGAGCAGGTGTCGATTTTGGTTTCGGACTACTTTGGGCTTTATTAACTGTATCCTTTTTTAAGTACCCTTTCTTTCAATTTGGACCTCGATATGCTAACGCTACAGGTGAAACGCTACTAGATGGCTATAAAAAATTAGGTAAAAATGTATTAATTACATATTTTATTTTAAATTTTGTAACCATGTTTACCATTCAGGCAGCAGTTACTATTGTTACAGCGAGCTTAGCATCTAGTATTTTTGGATTTACAAATGATTTGGTTATTTGGACTGTTATTATTTTAGGAATTAGTATTGTTATATTAAACTTCGGGAAGTGTAAATTACTTGATAACTTAATGAAATACCTCATCATTATTTTAACAATAAGTACCATTGTAGCGGTAATAGCAGCTCTTTTTAGCACCAAAAAAGGATTTAATTTTCAGCAAATACTACCTAGTGGAACAGCACAAATTACCTTTTTAATTGCTTTTTTAGGATGGATGCCTGCGCCTTTAGATGTTTCTATTTGGCACTCTCTCTGGTCTGTAGAAAAAAGCAAAACTACCTTCAAAAAAATAAAACCCAAATATGCTGTTTTTGATTTTAATGTAAGTTACATAGCAACCTTCTTTTTAGGGGTTTGTTTTGTTGTACTTGGTGCATTAGTGATGTATCAATCTGGAGAATCTTTTTCAAACAAAGGAAATCGTTTTGCTCTGCAATTAATCAATTTATACACCGAAAATTTAGGTGATTTTTCTTATTTATTTATAGGAATAACCACATTTACCACCATGTTTAGTACAACTTTAACAACCTTAGACGCTTCTCCAAGAGCAATGACCAAGGCTTCTAATTTATTATTTGTTAAAAAAAACAAGCTAAATTATTCTTTTTGGATATTTTTTTTAGCCTTTGGTACTTTTATTATTCTAAACTATTTTTTAACCGATATGGGTTTTTTAGTTAAAATAGCTACTATTTTATCATTTTTAACAGCTCCTTTTTACGCTATTTTAAATTACGTGTTGATAACAGGAAAACATACCCCTAAAAAAAATCAACCAAAATTAGCCCTGCGGATTTTAAGTATTGCTGGTATTATTTTTTTAATCGGATTTAGTCTTTGGTTTTTAATCAATTTATAA
>APJPMD_01815 RNA polymerase subunit sigma-70
TTGGAAATACCTAAAGAAGAAGTACTTCAACATATTCAACTAGCTAAAAAAGGAAATCAAATTTCTTTTAATTTTTTGTTAGATACATTCTGGGGAAATGTATATAGTTATCAATTGGCTAGAATAAAAAATGATAACGACGCTGAAGATATTACCATTCGGACTTTTTCTAAAGCTTTTGATAAAATTGATACATTTAATGAAGAGTATCAATTTAAAACATGGCTAATTGCTATTTCTAAAAATGTATATGTTGATTCTTTAAGAAAAAAAAACAGTGTAATTTCTTTAAACACTTCTAAAGAACAACAGGAGGCCGCATTTAGAATTATAGACAACACACCATCGGCTGAAGACACGCTTATTACCGAACAAAACTTAGCCAAACTTTTAAGAGATATTAAGAAATTGAAACCAAAATATCAGGAAATTATTAATCTGCGGTTTTTTCAAGAATTAAGCTACAAAGAAATTTCAGATAAAATTGGAGAACCAATGAATAATGTTAAAATTAAATTATTAAGAGCTAAAAAATTATTAGCAGAAATAATCAAAAAATCTTAA
>APJPMD_01820 Membrane or secreted protein
ATGAAGTTAATTTTTATTACTATCGGACTATTAGCTATTGCTTTTGCTGGGATTGCTATAAAAATTTGGGCAAAAAAAGACGGTGAATTTGCTGGTACTTGTGCGAGTCAAAATCCTGTTCTAAACGAAAGTGGTGAATCTTGTGGTTTTTGTGGAAAAACACCTGATCAATTTGATTCTTGCACCGATAATGAACATGAAAAATAA
>APJPMD_01825 Aquaporin Z
ATGAAAAAGTATTTAGCAGAATCATTTGGAACATTTTGGTTAGTTTTTGGTGGTTGTGGTAGTGCCATTTTTGCTGCTGGTTTCCCTGAATTAGGTATTGGTTTTATGGGGGTATCTTTAGCCTTTGGTTTAACAGTTTTAACTATGGCGTATGCTGTTGGGCATATTTCGGGAGGGCATTTTAACCCTGCAGTATCATTAGGTTTATGGGCAGGAGGTAAATTTTCAGCAAAAGAATTAGTGCCTTATATTGTTTCTCAATTAGTAGGTGCAATTTTAGCTGCGGGTGCTTTATTTTTAATTGTTTCAGGAAAATCAGGTTTTGAATCTATCGGCGGTTTTGCTGCTAACGGCTATGGCGAATTATCGCCAGCAGGTTATAATATGACATCGGCTTTTGTTGCTGAATTTTTATTAACCATGTTTTTCTTATTGATAATTTTAGGAAGCACTAACGACAGAGCGCCTAAAGGTTTTGCTCCAATTGCTATTGGTTTAGGCTTAACATTAATCCATTTAATCAGTATTCCAATCACTAACACTTCGGTAAATCCTGCACGTTCTATGAGTCAGGCTTTATTTGCAGGAGGCGGTTATTTAGCACAATCTTGGTTGTTTTGGGTTGCACCAATTGCAGGAGCAATTGTTGCAGGATTTATTCATAAAGCATTATTTGACAAAGCGTAA
>APJPMD_01830 Flavo-1 RNA
TTCTAGCCCCGATTGAAGCATTTGTTTGAGCTCTTTTTTTGATTTTTCTTCAAAAAAAAGCGAGTGCGTAAAGCGGGAAATTGC
>APJPMD_01835 UDP-N-acetylenolpyruvoylglucosamine reductase
TTGAATATTCAAGAAAATATATCATTAAAAAACTATAATACGTTTGGCATTCATGTTAATGCCAAACGTTTTATTTCTGTTGATTCACTTTATAGTTTACAACAACTTTTAAAATCTGAAAAAGATGTTTTTTTAATTTCTGGAGGTAGCAATATGTTACTAACCAAAGATATTGAAAAACTTGTTGTTCATTTAAATTTAAAAGGAATCTCTATTGATAGAGAAAACGAAAACGATATTTACATAACCGTAAATGCTGGCGAAAATTGGCACGATTTTGTACTTTGGTGTGTTTCTGAAAATTATGGAGGAATTGAAAATTTATCACTTATTCCAGGAAATGTAGGTACTTGCCCAATTCAAAATATTGGTGCGTATGGCGTAGAGGTTAAAGACACGATTACTCGAGTAGAAGCTATTGAAATTGAAACTGGTAAATTAGTCTGTTTTTCAAATGAAGATTGTAATTTTGGCTACCGAAATTCTATTTTTAAAAATGCTTCAAAAGGCAAATATATTATTACCTCAGTTTGTTTTAAACTTAGTAAAAAAGAACACAAACTAAACACTTCTTACGGTGCTATTGAAGCGGAGTTTACATCAAAAAATATTGTAAATCCAACTATAAAAAATGTTTCGGATGCTATTATTGCTATTCGAAAATCAAAATTACCAGATCCTAAAAAAATTGGAAATAGCGGTAGTTTTTTTAAAAATCCTGTAATTTCAAAAAACCATTTTGAAACACTTCTAAATCAGTTTCCGTTAATGCCTCATTACGAAATTTCAAAAACAGAAGTAAAAGTTCCTGCGGGATGGTTAATTGAACAATGTGGTTTTAAAGGAAAACGTTTTGGTGCTTGTGGCGTACATGAAAAACAAGCTTTAGTACTTGTTAATTATGGAAATGCAACAGGTATGGAAATTTACGAACTAGCACAAAAAATTCAAAAAACTATTAAAGATACATTTTCTATTGATTTAGAAATTGAAGTAAATATTATTTAA
>APJPMD_01840 Aminotransferase
ATGCCTGTTATTTCTATAAAAGGGAATTCTATGCCTCAATCACCAATTCGTAAATTGGTTACTTTTGCAGAGGCTGCTAAAAAAAACGGAACAAAAGTTTTTCATTTAAATATTGGTCAACCAGATATTAAAACTCCTCAAGTAGCTTTAGATGCTGTTAAAAATAATACTATTGAAGTATTATCATACGCACGTTCTGAAGGTTCTGAACAATACCGTACAAAATTAGCTAATTACTATGCTAAAAACGATATTCATGTAAACGCAAATAATATTATTGCTACTACAGGTGGTTCTGAAGCGTTATTATTTACTATTGGTAGTATTACAGATCCAGGTGATGAAATTATTATTCCTGAGCCTTTTTATGCTAACTATAACGGTTTTTCTACTGCATCAGGTGTAAAAGTTGTTCCTGTAATTTCTAAAATAGAAGATAATTTTGCGTTACCTGCTATTGAAGATTTTGAAAAATTAATTACATCAAAAACAAAAGCTATTTTAATTTGTAACCCTGGTAATCCTACTGGTTATTTATATAGCGAAGCTGAAATTGAAAAATTAAAGCAAATCGTTTTAAAACACGATTTATTTTTAATTGCTGATGAAGTTTATCGTGAGTTTACTTATGATGGTGAAAAGCACAATTCAGTAATGACTTTAGATGGTTTAGAACAAAACGCTATTGTTATTGATTCTGTTTCTAAACGTTACAGTATGTGTGGAGCAAGAATTGGATGTATCGTTTCTAAAAATGAAGAGTTCATCAATACTGCTATTAAATTTGCTCAAGCTCGTTTAAGCCCTCCTACTTATGCTTTATTAGCTAGTGAAGCAGCTTTAGACACGCCTCAAAGTTATTTTGATGAAGTTATTGAAGAGTATCAAGAACGTAGAAATACTTTAATTTCTGAATTACAAAAAATTGATGGTATAAAAGTAGCTAATCCTAAAGGAGCTTTTTATTGTGTAGCTGAATTACCTATTGCTGATGCTGATGATTTTGCACAATGGATTTTAGAAGATTTCAACGATAATAACGAAACTATTATGGTTGCACCTGCTAGTGGGTTTTACTCTACACCAGGAGAAGGTAAAAACCAAATTCGTATGGCGTATGTATTAAATAAAGTTGATTTAATTCGTTCTGTAGAGATTTTAAAAATAGCTTTACAACAATACAAAAAATAG
>APJPMD_01845 Peptidase A2 domain-containing protein
ATGACTTTAATCAAAAAAATAAGCTTCTTTTTTGCTGTCTTTTGTAGTATGATTTCCTTTTCTCAAAATAACTTTATGTTTTTAGGGAGTCAAACAAAAAAACAGGTAGTGCGTTTTAAATTAATAAATAATTTAATTGTTGTTCCTGTAGTGGTTAACGGACAGAAACTATCTTTTATTTTAGATACAGGCGTAGGGAATACCTTGTTATTTAATCTGACAAAAAAAGATAGTTTAAAATTGAATAATGTAAAAAAAGTACTGCTTCGTGGTTTGGGGGGCGGTGCTCCTGTTACGGCATTGATTTCTACAAAAAACGAACTAAAACTTAATACTATTGTAGGAAATAATCAAGATTTGTTTGTTGTTTTAACCGAAGATTTTAATTTGTCAGCAAAAATGGGAACAACTATTCATGGCATTATTGGCTATGATTTATTAAAAGATGTTATTGCTGAAATTAATTATAAAACCTCAAAAATTATTTTTTATAATCCGAAGAAATATCAGCAAAAAAAATGCAGAAAATGTGAAGCGTTTCCGCTGCATTTTTATCGTAAAAAACCCTATATCGATGTTGCTGTTAAGGTTGATACCGTTGGTAATTTGGTAACGCCTGTAAAAATGTTAATAGATACAGGCGGTAGCGATGCGATGTGGTTGTTTGAAAATACAAAACAGGTGCTAAAAACTCCAATAAAGCATTTTAATGATGTTTTAGGTGAAGGGCTTAGCGGAACTGTTTACGGAAAACGAAGTAAAATCCCTGCTATTTTGCTGGGTAATTATGAAATTAAGACTCCTACGGTTTCTTTTTTAGATAAAACATCAACCATCAATGCCAGGCGTTTTAAGGAACGAAATGGAAGTATAGGTGGTGCTATTTTAAAGCGGTTTAAAGTTTGGATAGATTATCCGAATAAAAAGTTGCTATTAAAGAAAAATGCGTCTTTAAAAAAAGGTTTTTATTATAATATGAGTGGTTTACAACTTATTCATGATGGGCAAGAATTGGTAAAAGAAGAGGTTTTTGCTAATTCAAATGGGGCAGATAATAATCAAAATAATGGGCGTATTATTTCTTTAAGTACGAAATATCAATACAAATTTAAACCTTCTTTTAAAATTGATGAAGTTTTAACCGATTCGCCAGCAGGCAAAGCAGGTTTGCAAAAAGGTGATATTATCAAAAAAATAAATAATAGGGCGGCCTATCAATATGAGTTAGGTGAAATAATAGTGATGTTTCAGCAAAAACCTTCTAAGAAAATAAAAATGACGGTAAAAAGAGGTGAAAAGCATCTTAATTTTGAATTCAGATTAAAAAAACGGCTATAA
>APJPMD_01850 DUF1573 domain-containing protein
ATGAAAAGAATTTTATCATTTATCGCTGTTTGCTTTATCACTTTAACAGTAAGCGCACAAGAATTTAAATTTGAAACAGAAACAATTGACTACGGAAAGGTAGCAATCGCTTCAGAAGGAAAACGTACTTTTGAATTTACAAATATTGGTGATGAACCTATTATTATTAAAGATATTATTTCTGCCTGTGGATGTACAGTTCCTAAAAAACCCGAAGCACCAATTATGCCAGGGCAAAAAGGACAGATTGAAGTTTCTTACGACACAAAAAAACCAGGAGGTTTTTCTAAAACTTTAACGGTTGTTTCAAATGCTAAAAACAAAAGAAAAAGAATTAAAATTAAAGGTTTTATTGCTAAAAAAGATGCTGCCGTAAAAGCAAAATCGCTATAA
>APJPMD_01855 Valine--tRNA ligase
ATGAATATTCCATCAAAATACGATTCTAAAGAAGTAGAAGGAAAGTGGTACGATTACTGGATGAAACATAATTATTTTCATTCAGAAGTAGATGATCGTGAGCCTTATACGATTGTAATACCACCACCTAATGTAACAGGAGTATTGCATATGGGGCACATGCTAAACAATACAATTCAGGATGTTTTAATACGTCGTGCTCGTTTACAAGGAAAAAATGCGTGTTGGGTTCCTGGAACTGACCATGCATCTATTGCTACGGAAGCAAAGGTTGTTGCTAAGTTAAAAGAACAAGGAATTGATAAAAACGACTTAACTCGTGAAGAATTTTTGGCACATGCTTGGGAATGGAAAAATGAGTACGGTGGAATTATTTTAGATCAGTTAAAAAAATTAGGTGCTTCTTGTGATTGGGAACGTACTGCCTTTACTATGGACCCAGCATTGTCTGAATCTGTAATTAAAGTTTTTGTTGATTTATATAATAAAGGCTTAATTTACCGTGGTTATAGAATGGTAAATTGGGATCCTGAAGCAAAAACGACTTTATCTGATGAAGAAGTTATTCATGTTGAAAAACAAGGTAATCTTTATTATTTAGAATATAAAATTGAAGGTTCTGATGAAAAATTAACAATTGCAACTACACGTCCTGAAACTATTTTTGGTGATACGGCAATTTGTATCAATCCGAATGATGAGCGTTTTACACATTTAAAAGGAAAGAAAGCAATTGTTCCTTTATCTAATAGAGTAATTCCTATTATTGAAGATGAATATGTTGATGTTGAATTTGGTACTGGATGTTTAAAAGTTACTCCAGCACACGATGAAAATGATAAAGTTTTAGGAGATAAACACAAATTAGAAGTAATTGATATTTTTAATGATGATGCTTCTTTAAACTCTTTCGGATTACATTATCAAGGAAAAGACCGTTTTGTAGCTCGTAAATTAGTTGCTAAAGAATTAGAAGAAAAAGGAATTTTAGTAAAAACTGAAGTTCATATTAATAAAGTAGGAACATCAGAAAGAACTAAAGCTGTTATCGAACCAAGATTATCAGATCAATGGTTTTTAAAGATGGAAGAGTTAGCAAAACCTGCTATTGATGCCGTTTTAGGTGAAGATAGTGAAGTGAAATTATATCCTAAGAAATTCGAAAATACGTACCGTCATTGGATGGAAAATGTACGTGATTGGAATATTTCTCGTCAATTATGGTGGGGACAACAAATTCCTGCGTATTTCTATGGCGATGGAAAAGAAGATTTTGTAGTTGCTTCAACTATTGAAGAAGCGGTAGTTTTAGCAAAAGAAAAAACAGGGAAAGCTGATTTAGTAGCAACTGACTTAAAACAAGATGAAGATGCTTTAGATACTTGGTTTTCTTCTTGGTTATGGCCAATGTCTGTTTTTGATGGAATTAATAATCCTGAAAACGAAGAGATTAAATATTATTATCCAACAAACGATTTAGTTACTGGACCAGATATTTTATTTTTCTGGGTTGCTCGTATGATTGTTGCAGGATACGAATATAAAGATGAGCGTCCTTTTGAAAACGTTTATTTAACAGGTTTAGTACGTGATAAACAACGTAGAAAAATGTCTAAATCGTTAGGGAATTCTCCTGATGCTTTAAAATTAATTGAGGATTATAGTGCCGATGGTGTTCGTGTAGGATTATTATTAAGTGCTGCTGCGGGTAACGATTTAATGTTTGATGAAGATTTATGTAAACAAGGAAAAGGTTTTTCAAACAAAATTTGGAATGCATTCCGTTTAGTTACAGGTTGGGAAGTTGATGCAACTATTGAGCAACCAGAATCAGCAAAAATAGGTTTAGAATGGTATAATGCAAAGTTTCAAACTGTGTTAGCTGAAATTGAAGATCATTTTTCTAAATATCGTTTGTCAGATGCTTTAATGGCTATTTATAAATTAATTATGGATGATTTTTCTTCATGGTTATTAGAGGCTGTAAAACCAGCATATCAACAGCCAATTGACAAGAAAACTTTTGATGCTGTAATTGCTGTTTTTGAAGATAATTTAAAAGTATTACATCCGTTTATGCCTTTCTTATCAGAAGAAATTTGGCAACATATTACAGATAGAACTCCTGAAGAAGCTTTAATTATAGCTAAATATCCTGAACTTAAAAAAGTAGATACCGCAATTATTAGTGAATTTGAGTTTGCTACAGAGGTAGTTTCAGGAATTAGAAATATCAGAAAAAATAAAAATATTTCATTTAAAGATGCAGTAGAATTATCAGTAGTAAATAATGAAGATTTTACAACTAAATTTGATGTTTTGATTCAGAAATTAACCAATGCATCAGAAATTAATTATGTTTCTGATAAAGTTGATGGAGCTTCATTTAGAGTAAAATCAAATGAATATTTTATTCCTGTTGCTGAAGAAGAAATTGACGTAGAAGCTGAAACTATCAAATTAAATGCTGAATTAAAAAGAGCAGAAGGTTTCTTATTCGGAATTCAAAAGAAATTATCAAATGAACGTTTTGTAAGCAATGCACCAGAACAGGTTATTGTTATAGAGCGTAAAAAAGAATCAGATACGTTAGCGAAGATTGAAACTATTAAAAGTAGTTTAGCTTCTTTAAAATAA
>APJPMD_01860 hypothetical protein
GTGAATAATTTAATTATTACAGTTCCTTTTCAATCAATTAAAAAAGTTTCTTTAAACGGTTCAGGTAATATTAAAATTAAGAAAACAATTAAATCAAATGTTGTCTCTTTTGATGTAAATGGCTCAGGGAATATTATTGCAGATGTAAATACAAAGACTGTAACAACTTCAATTAATGGCTCTGGAAATATTAATTTAACAGGTAGTACAACTAATTTTGAAAATTCTTTAATTGGCTCAGGAAACTTAAAAGCATATCATTTAAAAACAAAATATTTAAACGCAAATATTACAGGTTCAGGTAATATGAAAACTACAGTTAATAAAGAAATTAAAGCAAACATTATAGGTTCAGGAAATCTTTACTACAAAGGCAACCCTAAAAACATAAAAATAAAATCAGTTGGTTCTGGAGATATTATTGGTAAAAACTAA
>APJPMD_01865 hypothetical protein
ATGAAAAAGCATTTAATTACATTTATTATCGTTTTAGTATCAATTTCTAGTAATGCACAAAGTTGGTCGGGAGCTAACAAAATTAAAGGAAATGGAAATAGCATCACTAAAACTCGTACTATAACTTCTTTTGATAAAGTATATGTTAATGGTTCTTTTAACGTTAATTTGATTGATGGTAATGAAGGAACAATAACTCTAAAAGGAGAAGAAAATATACTTCCTTACATTGAAACTTATGTAAAAAAGGGGAGGTTACTTATTAAATTCAAAAAAACACCAATATTAACACAGTGA
>APJPMD_01870 hypothetical protein
ATGAAATTATATAAATTACTATTTTTCTTATTGATTATCCCTGCTGTTTTAGCAGCAAATAACAGTCATAAAAAACACGAAAAAAACAAAACAATACGTAAAAATTTTTCAGTAAACGAAAATGCTACGCTATATATTAATAATAAATATGGAAATATACAAGTTAGCACTTGGAATAAAAATTCTATAGAAATTGAAGTTAAAATAATCGTAAAAGGAGATAATATCAATAATGTTAAAAATAAATTAAATGCTATTAATATTGTTTTTCAAGCTTCGAAAAATTTAGTAGAAGCCCGTACTAAGATTGAAAAATCAACGTCGAATTGGTCATGGTGGGGAAGCAATAATATAAACTATAAAATAAATTATCATATAAAAATACCCACAACAAGTAATGCCGATTTGAACAATAAATACGGTAATATAGAACTTGACAGCATTAAAGGAAAAGCAACCATTAATTGCAATTATGGAAATGTGGAAATTGATGAATTATTAAATGATTCTAATACTATTAACTTAGATTATTGTGGAAATGCTGAAATTAACTTCATTAAATCAGGTACTATAAATATGGATTATTCTAAATTAAAAATTAACAACTCTAAATCCTTAAATATTAATGCTGACTACGCCACTGTAAAAATAGGAAAGACAAAAAAACTTAAATTTAATAGTGATTACGGAAATTTATCGCTTGATAATGTATCTAATCTTACAGTTAATTCTGATTATACAAATATTAAAATTAAGACTTTAAAAAAGAATCTAACGCTTAATACAAATTATGGAGCAGTTAAAGTTGAAAACATCGAAAAAAACTTCAACAAAATTATAATTGACGGTAATTATACAAGTATAAAACTAGGTGCAAATATCGAAAATAATTTCAATTTTAAAATAAATTTAGGATACGCTAACTTTAAATATCCTAATGAAAAAACAATAATATTTAAAAGTATTGAAAAAAATTCCACAAAATATTACGAAGGTGTTTTTGGTAAGACTACAAATTCAAACATAAATATAAAGTCAAATTACGGAGGCGTTTCAATTAAATTAAACGAGTAA
>APJPMD_01875 hypothetical protein
ATGGAAGATAAATTACATCAGTTTTTTGATGAAAATGATTTCGATATATCTGAGCCACATTCAGGACATTCAGATCGTTTTCAAAGAAAACTTCAACAGCAAAAACAACAAGGTAAATCCTCATTTTTTTGGATGAGTATTGCCGCTTCAATAATATTAATTTTAGGGTTTTGTATTGGTAATTATCAACAGCAAAAAACATATGATTTAGCCGATATATCACCTAAAATGGCAGAAGCACAACATTTTTTTGTTTCAACAATAAACCAAGAATTAAAAGAAATTGAAACCTATAGAAACATTGAAACCCAAACTTTAATTGAAGATTCTTTAAAAGAAATTGAAAAATTAGAAAATCGTTACAATGGACTAATAAATGATTTATCTAAAGATGAAAATAAAAAACAAATAATTAGACAAATGATTCTAAACTATCAACAACGTTTACAAGTTTTAAAAACACTTTTTAGACAATTAGATATATATACTAATTCTGAAAAATTAAAAATAAAAGATGATGAAATTATATAA
>APJPMD_01880 RNA polymerase sigma factor
ATGATAGCTTTAAAGACTAAAAAAACACATATAGACCAACTAATAGCTCGCTGTAAAAAAGGTGATAGCACTGCACAAATGCAAGTTTATAACAACTACTATAAAGCAATGTATAATACAGCGTATCGTATTTTAAAAGAATCTTTTGAATCCGAAGACTTAATTCAAGAAGCTTTTTTAACTGCATTTACAAAATTAGATACTTTTAAAGGTGAAGTTACTTTTGGTGCTTGGCTAAAAAGAATTGTAATTAACAAAAGTCTTACACAGTTAAAAAAAAACAATAGGTATGAAGCCATAAAAACAGACGTTATTCCTACTTATGAAATAGAAGAAACGGAAATCGATTATACATCTTTAGAAGTAAAACAGGTTATGAATTGTTTACTTAAATTAAAAGAAAACTACCGAGTAATACTTACTTTAAATTTAATTGAAGGCTATGATTATGAAGAAATTTCTCAAATATTAAACTACACAAACCAAAATGTACGTGCAACAATTTCAAGAGCTAAAAAGAAATTAAAGCAAATATTACTAGCTAGTACCTCAACTAATAATGAAATATATGGAAGATAA
>APJPMD_01885 Putative hydroxymethylglutaryl-CoA lyase
ATGATTGACAATATAAAAATTATAGAATGCCCGCGTGATGCAATGCAAGGAATAAAAAGTCATTTTATTCCTACTCAGGCAAAGGTTAAATATATCAATTCGCTACTAAAAGTAGGTTTTGATACGATTGATTTTGGAAGTTTTGTATCGCCTAAAGCAATCCCTCAAATGAGGGATACAGCTGCCGTTTTATCACAGTTAGATTTATCAAAAACAACAAGTAAGTTATTAGCAATTGTAGCTAATGTAAGAGGCGCAAACGATGCAGCTCAATTTGAAGAAATTAACTATTTAGGCTATCCTTTTTCAATATCTGAAAATTTTCAAATGCGAAATACGCATAAAACAATTGAACAATCGTTAGATACTTTAAAAGAAGTATTATCAATAGCGAACAGAAGTAATAAAGAGGTTGTAGCGTATATGTCAATGGGGTTTGGAAACCCTTATGGTGATCCTTGGAATGTAGATATTGTAGCTGAATGGACAGAAAGATTAGCTAATTTCGGCGTTAAAATATTATCATTATCAGACACCGTTGGTAGCTCAACACCTGAGGATATAAATTATTTATTCTCAAATTTAATACCGTGTTATCCTGAAATTGAATTTGGAGCTCATTTACATACAACACCTCAAAAATGGCACGAAAAAGTAGATGCTGCTTTTAAGGCAGGGTGCAACCGTTTTGATGGTGCTATAAAAGGATATGGAGGTTGCCCAATGGCTAAGGATGAATTAATAGGTAATATGCCAACAGAAAAATTATTATCTTATTTTACGGTTCAAAAAGCAGTGACCAATATAAAACCAATGAGTTTTGAAAGTGCTTATAATAAAGCTCTTGAACTTTTTTAA
>APJPMD_01890 hypothetical protein
ATGAAATTTAAAAATATACTTTTTTTCTTTTTAGCTCTTTTTTGTCAAGTTCTTTTTTGTCAAGATTTAATTGATGAACGAATAGGAGTGTGGCAAATAAATAAAGGTGTTTTAGTTATTAATAAGTCAAATAAAAATGATTTAGCAAACGATTATTGGAAAGAGTTTTATAGAATTTTCCCAAAAGAATTAACGACAAAATATATTAAACGCCTAGTATTAATGACTGATGGCGAACAAGAAAAAGTAGGTGCATTAGTGTCGTTAAATTCTCGAAACGATAAATGGCAATTAGAAATAGATGTTAAAGATGTAAATTTAAAAACTAGGAATAAAAAAATATTGTACGAATCTATTTATACAATGGTGCATGAGTTTGGGCATTTATTAACGTTAAATAAAACTCAAATAAGACCAACAAATAAAAGAAAACAAGAGGAAGGAGAATTGTATTTAACTCATGAAGGTGAGGCGTATCGAAAAAGTTATATTAATAGGTTTGTAAATTTATTTTGGAAAGGAAAATTATTAAATCGATGGGATGTTATTCAGCGAGATTATTGCTATACCGAAGCAAATTGTGTTGATAAATTATTTGACCTATATCAAGATAATTCATCTGAGTTTTTAACAGATTATGCTGTTGAAAGCCCCGAAGAAGATATTGTCGAGAGTTGGACGGCATTTGTTTTAAGACCAAGGATAAAAAAACCGAGGACAATTGCACATAAAAAAAGAAATTTTTTCTATCAATTTCCAGAATTAGTAGAATATCGTAAAATGATTAGAAAAAATACACGAAAATATCTTCATTAA
>APJPMD_01895 Bifunctional metallophosphatase/5'-nucleotidase
ATGAAACAATTTAAATTCGTATTACTAGCCATAACAACTATTTTTGTTGTTAGTTGTGGTTCTTCAAAAGATGTACAAAAGGGGGCTGAAAAGAACTCGAATACAGCGTATCTCTTTAAAAAAGATTCTTCAAAAACATACTTTAATATCTTACAATTAAACGATGTTTATGAAATATCACCTATTCAAAGTGGTAAGTTTGGGGGGATGGCACGAGTAGAAACGGTGCATCAAAATTTGAAAAAAGAAAATAAAAATACAATGCTCGTTTTGGCAGGCGATTTTTTAAATCCATCATTAATAGGAGCGATGAAAGTTGACGGTTCTCGGGTTAGAGGTCAGCAGATGGTGGAAGTAATGAATGCAATGAATTTTGATTTAGTAGCCATTGGTAATCACGAATTAGACTTAAGTTATACGCATTTACAAGAGCGATTAAATGAAAGTCATTTTGATTGGATTTCATCAAACGTATTGCATAATAAAAACGGAAAACATCATTATTTCCATAAAGTAATCAACGGAAAAAAAGAAAGCTTAGAAGATTCATATATCAGAGAATTTTTAAACCCTGATGGTTCAACATTAAAGGTTGGTTTTATTAGTGCTTGTATTGTATCAAACCCAAAAAGTTACGTGTATTATGGCGATGTATATCAAGAAATAAAAAGAGCTTATAATGAAATAAAAGATCAGGTAGATATTGTTGTGGGATTAACACATTTAAGCCTAGAACAAGACAAAAAAGTAGCCGAATTATTACCGAATATTCCATTAATAATGGGAGGGCATGAGCATACCAATAGCTATGATCATGTAGGAAATGTTATTGTTGCTAAAGCAGATGCCAATGCTAAAACAGTTTATATTCATCGTTTTGAATACGATCCTTTAACTAAAAAAGTTCAATTAAAATCAGAGTTAAAAGAAATTAATGATAAAATTCCTTCGGATAAAAAAGTAGGCATTATTGTTGATAAGTGGCAAACTGTTTTAAAAAATAAAATTCAAGATATTGTATCAAATCCTTATGAGGTAATTTATAAAACTAAAATTCCTTTAGATGCTAGAGAAACACCTATTAGAAGTAGGCAAACAAATATGGGAGGAATTATAGCAAAATCAATGAGTTTTGCATATAATAATACTGTTGATTGCGCTTTAATAAATGGTGGTTCTGTTCGTATTGATGATGCCTTAGTAGGAAATATAAGTGTGATAGATATTTTTAGAGTTTTACCTTATGGAGGAGCTATTTTAAAAGTTAAAATTAAAGGAAGCTTATTAAAAGAAGTATTAGAATATGGTGAAAATTCATTAGGTACAGGAGCTTATTTACAGCGTTATAACGTAAAAAAAATAGGTAACACCTGGGCAATTGGTTCGGAAAAAATAAATGAAAATAAAATATATAACGTAGCCTTTTCAGATTATTTACTAAAAGGACTTGATATTCCTATGTTATCAGAAAAAAATCCAGGAGTTAAAGAAGTTTCTAAACCCTTAAAAACAGATTTAAGTGCTGATATTAGAAAAGCGGTAGTTGAGTACCTTAAAAAGAAGTAG
>APJPMD_01900 DUF4856 domain-containing protein
ATGAAAAAAGTTATTCTATCAATATTTGCTGTTTCAACATTATTAATGACTTCATGTAGTGACGAAAAAGACCCTATAAAAGAAGTAAAAGCTCCTTCAACGTATACCTTTTCAAGAGATGCTAAAAGTACCGTAAGCTATTCTGGGCAACAAACTCGTTTAGATATGCATACGCAATTAAAATCTGCTTTAGGAAAAGCTTCCACAGAAGTGGTTGATGCCGATAAGTTAAACGCAATGTTTAACCATAAAGAAAAAGCAACTGATTTTGCAGACGGTTTGGTTTTTAAGGCCTCAGATTTAAACGCTTCTTCTAAAAATATTTCTGGAGCAACCGCATATAGCAAAACTTATAAAGAAGATGTAAAAGTATTTTTAAATTCTATTTTTACAGAAACTGCAAAAAATTCAGGAAAAAAAGAGGTTCTTGCATCAAAAGGAGTTGCTGGAATTATGAACAGAAAGGCAGACGATTCTAAAAAAATATTAGTTGATGCCAATGGTTTTGAATACGTTCAAGTATTTTCTAAGAGTTTAATGGGGGCTATGGAATTAGACCAAATTGTAAATAAGTATTTATCTTCAGATAAATTAAACGTAGAAAATGAGAAGAATAAAGAAGGTAAAAATTACACCGAAATGGAGCACCATTGGGATGAAGCTTTCGGATATTCTGCATTAAGTAATAACGCTTTAGCAATTGCAGATAAAGCAGCTTTAAAAGCTGGTGATTATGCTGCAAATTACCGTTTTTGGGGTGGGTATATTTATAGTGCCGATGCTTCTGAAGCAGGTAAAGGTGTTAAAGATAGATTGATGAATGCCTTTTTAAAAGGTCGTCAAGCGATTGTTGATAAAAATTACCCTGCAAGAGATGAACAAGCAACTATTATTAAGAAGGAATTATCATTAGTATGTGCTATTCGTGCAGCTCATTATTTAGATGCTGGTATTGCAAATGTAAACTCTACGGATGACCCACAAGCACAGGCAGGAGCTTTTCATGAATTATCAGAAGGTTTAGGTTTTGTATATAGTTTACAGTTTACAAATAATGGTTCTGATAAACCTTATTTTTCAAAAACTGAGGTAGATGAAATGATTACTAAATTAAAAGCAAAGGGTGGTTTATATCAAGATAATATTGGAGCTGTATTAAAAGAATTATCAGAAAAAGTAGCTAAAAGATTTGGTTTTACTATTGCTGAAGTAAAGTAA
>APJPMD_01905 Peptidase-M75 domain-containing protein
ATGAAAGTCATTAAAATTTTAACAAGTGCACTGTTTTTAGTGCTAATGATTAGCTGTAGTAGCGAAACAAACAAAGAAGAAAAGGTAGATGAAAAGCAAATGAAATTATTTTTAACCAATATGGTTGATGCTAACATAATTCCTGCTTTTACGAATTTTGGAACTGAATTAAGTAAATTAAATACGAGTTTTAAAACATTTTCAACAGAAACAACTAAAGAAAACTTAGCAGCAGTTAAAATTCAGTATGTAAATACGACAATTGCTTGGCAAAATGCAGGTTTATATGAGGGAGGTTCAGCAACTAGAATAGGACCTTCTGTAACTACATATTTAAATCGTTTTGTAAATGTTTTTCCTACCGATAAACAAACTGTTGATGAACTTGTAGGACTTCAAAAAAAGGATGCTTCTAATTATAGCCTTTCTTCTAATTTTAAAATTCAAGGCTTACCTGCCCTAGATTTATTATTTTATGATAGCAGTGTTGATGTGTTAGCGGAGTTTTCGGGAGAAAATAAAAACAAGCGTATTGACCATGTAAATGCTATTTTATCAAAAATGATTGAAAAAAATAACGATGTTGTAAGTGGATGGAAAACAGAACGTACTGATTTTATTTCAAATACTTCTATGGCTGCAAATGGGTCTTTTAATAAAATATTAAATGCGTTTTCTGAATATTATGAACAGAAAATCCGTAAAGCAAAACTAGGTGGTCCTTTAGGGAAATTTACCCAAGGAACAGCGTATCCAAAAGATATTGAAGCACTTTATAGTAAGCAATCTAAAAAATTATTAGTAGCTGCACATTTAGCAATACTTAATTTTTATGAAAATGGAAAAACACTCAGTTTAAAAACATTATTAAAAGAAACGGCTGTTAAAAGTAAAATATCTGGTAAATTATTATCAGATGAATTATCTGGTAAATTAAATGCTGTGCAAACTAAGTTAGTAGCAATTCCTAATACGGATTTTGAAACATTAGTTAAAAAGAAAGATCCTTCTTTAAACCAAGCATATACTTCTTTTGTAACGGTTGTAGCGATGATAAAATCGGAAGTTATTCCTGCATTTGAAGGTCAAATAAACTATGTAGATTCTGACGGAGATTAA
>APJPMD_01910 Fatty acid hydroxylase domain-containing protein
ATGTCTTTACACGAAGTAATACTTACAGCAGAAAAGGCTCTTAAAATTCCTTTTTCATATCTGCTAAATTCTACTAAAAGAATTTACTTTTTGTATTTGGCAAGTGCTGTAGTATTGGCATACTATAGTTATATTAAAAATAAGACCAAAAGCTCTTTTTGGTCTTATTTATTTCCTTTAAAAAATTGGAAAAGCAGTTCCGCTTATACTGATTATGGGCTGTTGTTTTTTAACGCTTTTGTAAAAGTACTTTTGCTAGCGCCTTATTTTGTTTTCGGTTTATACATCGCTTTTTATACCAAAGAATACTTTCTTACTCAATTTGGTGAAACTCACTGGGAAGTATCTCAATTCACCGTGTTACTTACTTACACTTTTGCAATGACTTTAGTAAACGATTTTATGTCGTTTTTAATTCATTATATTTTTCACAAAGTGCCTTTTTTATGGGAATTTCATAAAATTCATCATTCGGCAACACATTTAAATCCGCTAACACAATACCGATTACATCCTGTAGAGTTGATTATTAATAACATCAAAGGCATTTTAATATTCGGACTTATAACAGGCTTTTTTGACTATATTTCTTTTGTTAAAATAAGCAAACTAACTTTTATAGGAGTAAATATATTTAGCTTTCTTTTTTTATTCTTCGGATCAAACCTTCGACACTCACATATTAAAATTACCTATTTTAATTTTTTAGAATATATTTTTATCAGCCCTTTTCAGCATCAAATTCATCATAGTAATAACCAAGAACATTTTGATAAAAATATGGGATCAAAACTAGCCCTTTGGGACTGGCTTTTTGGTACCTTATTACGATCAGAGCAAGTAGGAAATATTTCATACGGCTTAGGCTTAGGCGATGATAAAAATTATAATACTTTTTTAAAAAATTTATATAAACCATTTACCAACCTTTTTTTTCAAATAAAAGGTTTAATTTTACGCTTTTGTAGCTCAAAATAA
>APJPMD_01915 Outer membrane receptor for Fe3+-dicitrate
ATGAAAATTACTAGAAAAATTGCTATAACACTAAGTTGTTTATTAACTACTTGCTTATATTCACAATTCAAAATATCAGGGAATATTACCAATCAAAAATCAAATTCTGCCATAAAAAATGTAACTGTTTATATTAATAAAGCAGGTAATTTATGGCAAAATTCAAAAGGAAATTATGTGATATCAGACCTAAAACCAGGAGATTATGAACTGGCTTTTTATTCGGAAGATTATCATATTTTAAATAAAAAAGTAACTATTGAAAATAAAAATATCGTTTTAAATGCTTCTTTAAAAAAATTAGAAGAATATTTATCAGAAGTAGTAATAACAGCACATAAAAAAAAGGTTTTTAGCTTACAAAAATTGCAAGATGTACAAGAGGTTGCTATTTATGCAGGTAAAAAAAGTGAGGTTGTTTTATTAGGGAATACCATCGCTAATTTAGCGACCAATAATGCCCGTCAAATATATTCGAAAGTTGCAGGTTTAAATATTTGGGAAAGCGATGGTGGCGGACTTCAATTAGGAATTGGTGGTAGAGGTTTAGACCCAAACAGAACCTCTAATTTTAACGTGCGTCAAAACGGATATGATATTAGTGCCGATGCTTTAGGATATCCTGAAAACTACTATACACCGCCAACAGAAGCCTTAGAAAAAATTGAAATTGTTCGTGGTGCAGCATCATTACAATACGGTACACAGTTTGGAGGCTTGCTAAATTTCAAACTTAAAAAACCTAATAAAAATAAAGAGTTTAGCTTGTCTTCAAGGCAAACACTTGCTTCATTTGGCTTGTTTAATTCGTTCAATACTATTAGTGGAACGGTTGGTAAAGTGGGGTATATTGGGTATTTAAACTACAAACGTGGCGATGGCTACAGACCCAATTCTGATTTTAATCAATACAATGCCTTTGCAGGTGTTTATTCGCAATTAAATAAAAAATCGAAACTAGGTGTAGAGCTTACCTATATGGAATATTTGGCGCATCAGTCTGGAGGATTATCAGATGCAATGTTCGATAAAAACCCTAAACAATCAAACAGAACTAGAAACTGGTTTGAGGTAAAATGGTTGTTGTCTGCATTACATTTTGATCACAAATTTTCAAACCAAACTAAGCTTAATCTTAGAGCCTTTACTTTAAATGCAAGCCGAAAAGCAGTTGGTTTTCGTGACTATAGACCTGAAACAACAGACCCTATTTTATTAAATACTCCTGCCGAACGCGAATTGATTGTAGGTAATTTTAAAACTTTTGGGGCAGAAGCTCGTTTATTACATCATTATGATTTATTTAATAGTGAAGCTACTTTTTTAGCAGGCGCTCGCTATTATCAGGGTGATAATACAGGGAAACAAGGTTTAGGAACTGATAAAAATGATGCTGATTTTAAATTTATTTCTTTAGATGATTACACGAAAAGAAGTTTTTCGGATGAAATAGCGATTAATAGTTCATCGTATAAATACCCGAATAAAAACGCGGCTGTTTTTATCGAAAATATAATAAAAGTAAGTGATAAACTATCATTTACACCAGGTGTTCGTTTTGAAAATATCAATACAAAAGCTATCGGAACGTATAGAAATATAAAATCGAATACTGCTGGAGATATCCGTTCTGATGTAACCAATTCGGAAAATAGAAATTTGTCACGTAACTTCTTTTTATTAGGATTAGGAACGAGTTATAAGCATACGGATAAATTAGAAATGTATGCAAATTTCTCTCAAAATTATAGATCAATTACTTTTAGTGATATTCGTGTAGTAAGCCCAAATTCATTAGTTGACCCTAATATAGAAGATGAAAAAGGGTTTTCTGTCGATTTAGGATTTAGAGGTAAATTGGTAAATGTGCTTAAATTTGATGTAACAGGTTTTTACTTAAATTACGACAATCGTCTTGGTGATATTTTAGGGGTAGATTCTAATAGTGGAATTTTAAAACGTATTAGAACCAACGTTGGTAGTGCCGATATTTTAGGGGTTGAATCGTTAGTACAATGGAAAGTGTTGCCTACTTTTAATGCAGAGTCAAACGACCATGATTTGAGTGCTTTTGTAAATTTAGCGGTAATAAAATCGAAATATACCAAACAATATTACCCAACATCAGTTAAAAGTATTGAAGGGAATCAAGTAGAATTTGTGCCTGCGGTAAACTTAAAAACAGGATTGCAATACCGTTATAAAAAACTTGGAACTTCGTTACAATACAGTTATTTATCAAAACAATTTACCGATGCGTCAAATGCTTTAGCAAAAGGAGGTACAGGAACGGTTGGTGAAATTCCTTCTTTTCAAATTATGGATTTATCGTTTAGTTATGACTATTCAAAAAGATGGAATTTTGAAGCAGGGGTAAATAATATGTTAAACAATTCTTACTTTACCCGTAGAGCAACAGGATATCCAGGACCAGGGATTATCCCTTCTGACCCAAGATCTTTTTACGGAACTATTGAATTTAAATTATAA
>APJPMD_01920 Deoxyribonuclease HsdR
ATGCAAAAAAAAACATATTTAGACATACAAACAAATGCGGCTCCTTTAGCGGTTTTTAGACTATTATTCGGTATTATGATGCTTGCAAGTATTGTGAGATTTTGGTACAACGGATGGATAGAAACATTATATATTGATCCTGAATTTCATTTTTCATACGATGGTTTTCAATGGATAAAACCCTTAGGTCAATACACCTATTTACTGTTTTTTATCTGCGGATTATCAGCCGTTTTTATAGCCTTTGGATATAAATATCGCTTGGCAATAATTACGTTTTTTTTAAGTTTTACTTATATTGAATTGATTGATAAAACCACTTATTTAAACCATTATTATTTTATAAGTGTACTGAGTTTTTTGTTGGTTTTTTTACCTGCAAATGCCCGTTTTTCACTAGATAGTTTTATTGCTAAAAAATCCTATAAAAACGTTCCTAAATGGACGATTGATAGTATAAAATTGTTATTAGGGATTGTTTATTTTTATGCAGGATTGGCAAAACTAAATTCCGATTGGTTGCTAAGAGCACAGCCTTTAAAAATTTGGCTGCCATCAAAATTTAATTTCCCGTTAATTGGCGGTAATTTAATGCAGCAAGAATGGTTTTGTTATGCAATGAGTTGGAGTGGTGCTGCCTATGATTTAACTATTCCTTTTTTATTACTTTGGAAAAAAACACGTTTATTAGCGTTTACAGTAGTTGTGTTTTTTCATATTTTTACCCGTATTTTATTTCCTATCGGGATGTTTCCTTTTATTATGATTATAGCAACATTAATCTTTTTTGACGCTACATTTCATGAGAAAATAATTGGTTTTATCCGAAGAAAAATAAAAAATCCTTTGGATAAAATAAAACATATTGAAAATTATCAATATACAAGCCATTTAAAAAAGCAGGTTATTACAGGGATTGTTGCTGTTCTTTTAGTGTTTCAAGTATTGTTTCCATGGCGATATTTAGCCTATCCTGGTGAATTATTTTGGACAGAAGAAGGTTTTCGTTTTTCATGGCGAGTAATGTTAATGGAAAAAGTAGGTTATGCTAATTTTAAAATTGTAGATCGTAAAACAGGAGCATTTTTTTATGTAGATAATCGTATGTTTTTAACCTCATTTCAAGAAAAACAAATGAGTTTTCAACCCGATTTTATACTAGAATACGCCCATTACTTAGGCAATCATTTCAAGAATAAAGGGCATGAAAATATAGCCGTATATGTAGAGAGTTATGTAACGCTTAATGGTCGTTTAAGTGCTCCTTATATAAACTCGAAAGTAAATTTATACCAAGAAAAAGAAAGTTTTAAACATAAAAAATGGATTCTACCATTTACCAGCGATATCAAAATTTATGGGCTTTAA
>APJPMD_01925 Iron uptake protein A1
ATGAAAAATATAGTAGCAATTTTAATGATTACAGCACTTTTTAGTTCATGTAAAAATGATCAGAAAAAAGCAGAAAAAGCAGCAGAAAAACAACAAGAAGTAAACGTTTATACACACCGTCATTATAAAGCAGATCAAGAATTGTTTGCTAAATTTGAAAAACAAACAGGCATCAAAGTAAATGTAACCAATGCAAAGGCTGATGAGCTAATGCAAAAAATGACCATCGAAGGAGCGCAATCGCCAGCCGATGTATTAATAACGGTTGATGCAGGGCGTTTGGTAAGAGCAAAAAAGAAAGGATTATTGCAGTCGGCAAGCTCATCAATTTTAGAAAAAATAATTCCTGCGCATTTAAAAGATGCCGATAATAACTGGTTTTCTTTAACAAAAAGAGCCCGTATAATGGTGTATAATCCTGAAAAAGTAAGCCCTGAAGATTTATCAACTTACCAAGCTTTAACCGATGATAAATGGAAAAATAAAGTATTAATTCGTTCATCAGGAAATATCTATAATCAATCATTATTAGCGTCTATTATTGCTAATAATGGCGAAGAAAAAGCCGCAGAATGGGCTAAAGGAATCGTAGCAAATATGGCACGTTCACCAAAAGGAAACGACCGTGATCAAGTAAAGGCAGTCGTTGCTGGCGAAGGAGATGTAGCCATTGTAAACACCTATTATATTGGTAAATTATTAAACTCAAAAAACCCTGACGAAGTAAATGCTGCAAAAGGAATTAAATTGTTTTTTCCTAACCAAAATGGTAGCGGAACACATATAAACGTAAGTGGAGCAGGAGTTGCTAAATATGCGCCAAACAAAGCAAATGCGATTAAATTTATTGAATTTTTGGTAAGTAAAGAATCGCAAGAAGTATTTGCAAAGGCTAATTATGAATATCCAGTAAATAAAGAAGTTGTTCCTTCTGATTTATTAAAATCGTGGGGAACTTTTAAAGAAGATAAGTTATCGTTAACAAAATTAGGTGAAAACAATAAAAAAGCAGTTTTAATTTTTGATAAAGCACAGTGGAAATAA
>APJPMD_01930 hypothetical protein
ATGAAAAACGAATCTCATATATTTAGACCTAACCAATTAAAAACCTTGATTTTATTTTTAGGTTGCTCTGCTTTTGTTGTAATTGGAGTTTTTATCCTAGATTCAGACCCTAAAATTGGTTGGGGTAATATTATTTTTTTCGGGCTTGGAGTGATTGTTTCATTAATTCAATTTTACCCCAATTCTACATATTTAAAATTGACTGATAGCGGATTTGAAGTTAAAGTTTTGTTTCGTTCTAATTTTACAAAATGGACTGATATAAAAGGCTTCAGACAAGGGAAAATCAAAGGTAATAAAATGATTTTTTTTGATTATACTGACAATCATAAAAAGTGGAATAATGGAAAAAAAGTAGCTAAGTTTTTGTCTGGAAAGGAGGGGGCTATTCAATCCTCTTATAATATTTCTACTGATAAACTGATAGAATTAATGACTGAATACAAGCGGAAAAGTAAAAATATGGTTAAACAGGGTGTATAA
>APJPMD_01935 putative lipoprotein
ATGAAATCAATTAAAGTAATCATATTGTTGACTGTTATTGGCTTGATAGTTATGGGATGCAAACACAATTCAAAAGAACAAGAAAAACAAGAAAAGGGCGTTGTTGTAACAACTGATTTTTCAGGGAATTATGTAACTGCCTCTTATAAAAAACGTAGTGAAGGTTACGATTGGATTGCCGTTTCAGTAGCGCAAAATTCAGCAGAAGAGATTTATATTTCTGTTCGGTCTCGTGCTGATGGTAAAAAACCAACCTGTACTTTTGACACTGTAGCAAAAAAGGCAGGTAATAATACTTTCAAAACGTTGACAAATGGAAAAATAATTTTATTCTCCTTTAAAGATAATAAGATTTCAATATCAACGGAAAAATTTGAAAACAGGCTAATTTTAAATTTTTACTGTTCTGGAGGAGGAAGTTTAGCGGGAGACTATGAAAAAATAAACGAATCTTTAGATAAAACACAAATTGATAAAAAATAA
>APJPMD_01940 hypothetical protein
ATGAAAGAATATTTTAATGATGTTGAATTTAAGGTAAAAGACAATTTAAAGCTTAAAAGTAACCTGAAAAATTATTTTGAAAGTGATGGTTTTATAGCGGTTGAAAATGAAAAAGATCAATTGCTTTTTACTAAAAAAAGCACTTTATTAGACGGTTGGAAACTAAATATTTTAAATTGGGAGGCAAAAATTAATATTGAAGTAAAACAAAAGGACAACGTAGTAATTCATCATAATGTTAAAACCAAAGGTTTCGGATTTATTACACCTGTAGCATTTTCTAAATTATTTGAAAAATATTTGTATCATTTAGAAAGCTATATAAACAATAACGAATGTTATAAAAGCAAGAATATCGAGTTAATAAAGTTAGGAAAGATAAAAATGTTAAAATATATAGCGTTACTAATTTTAGGACTTTTTATAGGGGTTTGTTTAGGGAATATTTTAGAGAATATGACAGGGATAAAATTACTCGGATATTTAGGGGTTATTATTGGGTTTAAGAGTACTGAAATGATGATGAATAAATACCTAATTAAAAAAAATACGTTACAGCATTCTGTATAA
>APJPMD_01945 ABC transporter permease
GTGAAAAATAAGTTTCAAAACATTCGAAGAGATGCAAACAAATGGTCAATATTTTTATTGATCATTGTTTTGTTTGTTGCCATACCAATACTAACAGTTTTTATCAATTTATTTTATGGACCTGGCGAAACCTGGGGTCATTTTTTAGAACATTTATTGCCAAATTATCTTAAAAACTCACTGATATTAATTATCGGAACGAGTATTTTAACCTTGTTTTTTGGTATTTCATCTGCTTGGATTGTTTCACGATATCATGTTCCGTTTAGAAAACAATTAGAGTGGTTGTTAATTATTCCGTTGGCAATTCCGTCTTATATTACGGCCTATGCCTATGCCGGTATTTTTGATTATGGCGGTATTGTAGCAAAAGTGTTTAGCTTAAAAATTGATGTAATGAATCATGCAGGGTTAATTTTTGTACTCAGTATTTCGTTATATCCGTATATATATGTAGCCTCGAGAGCTTTCTTTTTAAATCAATCAAACAATATTATTGAGGCTTCAAAATTATTAGGCGCAAGCGAACGAAAAACCTTTTTTAAGCTGATTTTACCCTTAGCCCGACCAGCATTTGCAGGTGGTTTGGTGTTGGTTTTAATGGAGGTTTTAAACGATTATGGTGCTGCTAAATATTACGGGATAAGCACTTTTACAACGGGTATTTTTAGGGCTTGGTTTTCATTAGAAGAACCAGAAACGGCTATTTATTTATCGGCAATTTTAGTGATTATTATCTTTTTGTTAATTACAGCCGAAAAATGGCAACGCCGAAAAATAGGCTATTTTAATGCCACTAAAAATCATCAGAAAGTAACTAGAGAAACAGTTTCAAAGCGCTTAAGAATAACGTTTTTTATGATCGCATTTACACCTGTTTTATTTGGGTTTTTACTGCCTTTTATGCAGTTATTATATTGGGCTTTTTTAACTTATAAAGAGGTTTTTACATCCGAATTTATAACGATTGCTTTTCAAAGTTTTGGTATTGCTACAATATCGGCATTTACAACGGTTGTTTTTGCCTTGCTTTTGATATTTTTATCAAAATGGAATCGATTATCAATACTAAAATCGATTGCAAAAATAGGGGTTTTAGGCTATGCAATTCCAGGCGCTGTAATTGCGGTGGGTGTTTTAATACCAACTTTATCGTTAGACAAATGGCTGGTTACTTTTATGAAAACCAATTTCGATATAAAAATAGGATTTATCATTAACGGAACTATTATGGTTTTGGTCTATGCCTACCTTGTTCGATTTTTAGCTGTTGCTTACAATCCTATTGAATCGAACAGTTTAAAATTTGGGAAATCATTATCGGAAGCTTCAAAATTATTAGGAAGTGGAACGCTTAAAACCTTTATAAAAATTGAATTTCCCTTGTTAAAACCTGCTATTTTAAGTGCTTTTATTTTAGTTTTTGTCGATGTAATGAAAGAATTGCCATTAACTTTAATTTTAAAGCCATATCATATAAATACCTTGGCGGTTAAAGCCTATGAATATGCCAGTGACGAGCTAATTGCCGAAGCCGCATTGCCTGCGATATGTATTATTTTAACAGGAATACTACCGATCTTATTTTTAAATCGATTAATCGCCAAAGACAGTTAA
>APJPMD_01950 ABC transporter
ATGAGTACGATATTAGAAGTAAAAAATGTTGAAAAAACATTTAATAAAGGAAAAGTAGTTGCATTAAAAGACGTGTCATTTTCTTTATCCAAAGGAAAAATAATCGCCATAGTAGGCGAAAGTGGAAGTGGTAAAACAACCTTAATTCGTTTAATAACGGGCTTAGAAGTACTTGATATTGGTAGTATTTTATTAAAAGAAAAGGTGGTTTCATCTAATGAAGTATTTGTAACTCCACAGCTTCGAAATGTAGGAATGGTATTTCAAGATTATGCCTTATTTCCTCATTTTTCGGTGGCTGATAATATTGGCTACGGAATTAGTGATATATCGGCTACGGATAAAAAAGAAAGAATTAAAGAAGTGTTGCGTTTGGTAGGTTTATCAGATAAAGAAAATTGTTATCCACACGAGCTTTCAGGAGGACAACAACAGCGTGTTGCGTTGGCAAGAGCCTTGGCACCAAAGCCCGAATTGTTAATTTTAGATGAACCTTTTAGTAATTTAGATGTTATTTTAAGAAGTCAGTTGCGTAAAGATATTTTAGCTATTTTAAAACAAACCGACACAACGGCTATTTTTGTAACTCACGATATTAAAGATGCTATGGCTATTTCTGATGAAATAATCGTGTTAAAAAATGGTGTTATTTTACAGCAAGGAATTACAAAACAGGTATTTGAAAACCCCGAAGATAGCTACGTGAAATTATTGTTTGAAAACATATAA
>APJPMD_01955 Type IX secretion system membrane protein PorP/SprF
ATGTTATTAAAAAAAACACTCTTAATAAGCGCATTCATATTCAGTTTTTGTGCCGTTTCTCAAAATAAAGTAAATTACGGTTTATATAACAACAACCTAAATCTAATTAATCCTGCTTTTGCTGGTCAAGCTGATAATACATCAATACTGATAAACTCTAAAACGCAATGGGTTGGTGTAACAGATGCGCCTAAAACAAGCACCGTTTCGTTAAATATCCCTTTAAAAGAAAACATCGGAATTGCTTTAAATATTATTAATGATAAGATATTTGTTTTTAACCAAACGCAAATTTCCTTAGACGCCTCTTACAAACTTAAAGTAAGTAGAGATCATGATATATCATTTGGTATTAAAGCCCAAGCAAATTTATACAGCGGTGAATTTAACACGATTAAAACAGCAGCAGAAAATGATGCTTTCTTTGCAGAATCTGTTCATAATTTTAGTCCTAATTTTTCTATGGGAGCAGCCTTAATTCACGACGATTATTACCTGCACGCAACACTAAACACCTTATTAATCGACCAGCGATATAAAGACCTTAACACTAGTAAAAACAAAAGTAAGTTGCACATGAATATTGGTGGTGGTTACACCATAAAACTGAACAATTACTTAAACTTAACACCTTCTACATTGCTAACCGTTATAGAAGGAGCGCCATTAAGTATTGATGCAAACACCACCTTAGAAATTAACGAAAAATACGATGTTGGGCTGTCGTATTCTTTTAATAATTCGATGCAAATAAACACCAAAATAACCGCTACAAACTGGCTTGATATTGGTTATGGCTATAGTATTTACACCAATAAAATAAGCCCTTATCAAAATGGAACTCACGAATTTTTTGCTTTATTTAATTTAGATGATATTTTTTAA
>APJPMD_01960 Big-1 domain-containing protein
ATGAAAAAAATATTTTTACTCGTTTTATCTTTTTTAGCAACCACAATTTACGCACAAGGCAACCAAGTTACTGTTGGTACTCCAAAATGTGGAAGTTCTATTTCTAAAACTGCTCCTGCCCGTTACGATTATGTGCTTGAAAAAGAAAATAGCTGGGCTAGCATGTTATATAATCCATCACAAATAAGTGCTTCTGGTGCTATAAAAGGACTTGCTTTTTATGTTGATTGTATGACATTTAATGAATGTAATTTTGACACGGCAAAAAATCAAAAAATATATTTAAAAGAAGTTGATTTCAATCAATTTAACAGTACTTCAGAACCTGATTTAGCAACGTTCACCAAAGTATATGATGGTGATATTACCTGGAAAAGAGGGCTTACTATTGAAAATTCTAAAACACAAATTGCTTTTGATACCGAATTTAAATATTCTGGTAAAAAAAGCTTAGTCGTTTATTTCATCAACGAAAACAACAAACCTTTAGGAGGTTATACGGGCTGTGGAGCTTCTCCTTCTTTTTTATGGAATGATGCAGGAGAGAATACTGTTGTTTATGAAGTTTTCAAAAAAGGTGAGAAAAAAGGCGAGGGAAATTATGCGAAAGAACTTCCTGTTACTCGTTTTTATTTTGATGAAATGAATACCGAAGATTTCACGCCTTCTGAACAAAAAGCAACAATTACTGCCGATACTAAAACAATAAGAGCAAACGGTGTTTCATCGAGTCTTATTACAGTTCAATTATATAATAAAGATGGAAGTATTTTACAATACGCAAATCAAAGGGTTACCTTAAGCACTACCGCAGGGGTTTTAGGATCTATTATGGATAAAAAAGATGGTACTTACACCGCTTATTTAACCAGTAGCACCGAAGAAGAAACAGCCGTTATTTCAGGAATGTTAAATGGCGTTGCTATTAAAGATACTGAAGAAGTAAAATTCACCAAAAATAAAAATACAGGCGCAGAAGAAGCGGAAGAAGAAAACGAAACTCCGAGTACAGATAACGGTACAAAATCAAATAATTTAGTACAAGGGTTTTCACCAAATAACGATGGTACAAACGATACTTGGCAAATTTTTAGTAATACCGATATCGCTACAAAATACCCTAACAATAGCTTATTTATTTTTAATCGATTAGGCTATCAAGTATATGATGCAGCGCCTTATAAAGATGATTGGAATGGCGAATCTAACGGAAAAATAACGGTTTCTAAGGATGCTAAACTTCCTGTAGGTTCTTATTATTTTATCTTTAATACAGGTCAAGACAAAGAAATCATTAAAGGTTGGGTACAAATAAATTATTAA
>APJPMD_01965 Type IX secretion system membrane protein PorP/SprF
ATGAAAAAAACGACTATTATTATCGGGTTTTTACTACTAATACTAGGTAGTATTCATAATTTAAGCGGTCAAAATACGGCTGATTTTTCGGTTTTTAATCATAGTTTAAATATTATAAACCCTGCTTTTACAGGTAAAAATAATAAAACACAAATAGCAACTAATTATAAAAAAGTATGGGCAGGTATTGAAAACTCGATACATTCTACTATTGTTAGCTTTAGTATGCCTACCCAAAAAGGTATTGGTATTGGTGTTACTGTCCTTAACGATTCTTTTTACCTGTATAATAAAACAACTGTTGCTGCCGATATTTCTTCTAAAGTAAAATTAGATGAAAATCACGAACTGTTATTTGGTTTAAAAGCATCGGTAAATTTTTTTGGAATTAATTTAAAAAACCTGAATACTTTTCAAAGCAACGACCCTTTATTTATGCAAAATCAGCAGCTAATTTCGCCGAATTTTTCCGTTGGTTTTGCCCTAAGAAATGAACGTTATTTTGCACATATTGCCTTATTAGATGTTTTAAGAGAACGTAAAAACATCGTATCTGCAAATACTTTAAATGCAATACGTGTAAATTTTGGTGCAGGAATTTATCATCAACTTAACCCTGTTTTAGGCTTAACTAACACCGCATTATTTAGAGCCACAAAAGGAGCGCCTCTTTCTATTGATATTACTTCAATGTTTTCTGTAAACAATAAATATGATATTGGGCTTACCTACCGATATAATGCTGCTTTAATGACTAATTTCCTTATAAAAACCACCGATTGGCTACAACTAGGCTATAGTTATGGTATTCCTACCAATGAAATTGCAAAGTACAACAATGGAACCCACGAATTTTTTATCCGAATATATTTTAATACCAAAATAAATAACCGTTTTAAATGGAGATTAGGCTGTTTTTAA
>APJPMD_01970 hypothetical protein
ATGTTAAAAAAAGTATTCTTTATTATTTTGGTTATAGTACATTTTAGTACAATATCGGCAGAAAATAAAATTTATGCGATAAATAACACTTCTTTACATACAGATAAGCATCAAAATTCTTTAACAGAAATCACCCTTTGTGAAGGAGAGGATTTATCGCTTACAGCAGAATTTTTTGTGGGCGCAACTTATAAATGGTTTACCTCGGATAACAAAACAATTAATAGCATTGATTTAGTCCGTTCAAATATTTCTGTAAATATGGCGGGGATTTACCTGTTAACCATCTATAATAATGGCTGTAATGATACTGCTGAAATAAATATTATCGTTATTCCCAAACCAAATGCGGGAACAAACGGTTCTTTAAATATTTTAAAAGGTATTAGCCCTAGCGAGCAAGAATTATTTAACGCTTTAGGAGGAAATCCTGAGCAAAATGGTGTTTGGACAACCAATAACAACGCATATACCTATACCGTAAATTCAAATACTTGTAAAAGCACTGCCAAAGCTACAGTAAATATTATTGAAGATGTTAAAATAACAAACGCTTTTACCCCTAATAAAGACGGTATTAACGATACTTGGGTTATCCTTTCAGATTTATCAAAAATATATCCGAAGAACAAATTATTCATCTTTAACAGGCATGGAAATAAGGTATATCAGGCTACTCCTTATAAAAATAACTGGGATGGTATTGCCAATTCAAACCTGATTATTAGCAACCATAGTAAACTTCCTGTAGGTGCTTATTATTACGTTTTAGAATTAAACGACACTAATAATACCGCTTTTAAAGGTTGGGTATATATTAATTATTAA
>APJPMD_01975 Ig-like domain-containing protein
ATGAAAAATAAATTACTATCAATTACCGTATTCTTATTTTGTTGTCTTTCAATGCTAGCAAACAATACACTATCTAATGAAAAAACACCTCAACCTCAAATAAACTTAATAAAATCGGTAAACCCTCTTCCTACTTCTTTAGCTAAAATCACACTATGTGAAGGTGAAAAACTAGCAATAACAGCAGAAGATGCTGGTACAGGAGCAACATACGAATGGACTAAAGGAACTGTTGTCAAATCAAATAATGAAGATTTAATTATAAACCCTATTACTTTAGCTGATACAGGGATATATACCTTAACTGTAACAAAAAATGGGTGTACAAATACCGCTGATATTGAAGTGAAAATCAATAAAAAACCTGCTGTACCAACCCTAAGAAATACCGTCGCTACTTGTAGTGCTAATGGTTCTACTAAAATCACAAATTATGATGCAACCTTAACCTATATTTTTACAGATACAGCTACAAATACTATTGTTAACACTATTATTATTAAAGCATCTGGTGAAATTGAAAACATGGTTATTGGTACTTCTTATACTGTAAAAGCTGAAAGAAACACTTGTATATCTACAAACTCTACTGCTTTTGATAATAAAACAATGTTGCCTGCACCGAAAGCAATTATCAAACTAAAATAA
>APJPMD_01980 hypothetical protein
ATGAAAAAATCCTTTTTACTGTTTCTCTTATTTTTATGTTCTGTTGTTTTAGAAGCACAAGAAGTGACTATTGGTGGCGCAACAGTTATGTGTGGTAGTTCTCAGACCTCAACAGTTCCCGTTAAATATGATAATGGTTCATGGACTAGTGGAAAAAGTAATAGTTGGTCTGTAATGCTTTATAAAAAAAATGAATTGAATAAAATTAAAGGGAATTTAACCGAATTAGGGTTCTATGCTAATTGTAATTCTTACAATCCAAAAACATATACCTTTTCTAAGCAACGCATTTATATTAAAGAAATAACTAAAGGTGCAATTACAAGTAGTAAAATTCCCGATTTAACAACATTTACCAAAGTTTACGATGGTGATGTTACCTGGAAAAGAGGTGTAGATTTAGCTAGTAGTCTAAATATAATAACACTTACAACGCCCTTTAAATATTCAGGAACTAAAAATTTATTGGTTTATTTTGAAAATGAATCAGGAAAAGGTGCTGGGTTTAGTAGTATTCCTTTTTTATGGGATAATCATGGAAATAACAGGGTTGCTTACGCATCTTATAAATTAAGTGATAAAAAGAACTCTAATGGGCATATTGACAGAACATTGCCTGTTACCTATTTCAAATTTTCGCCCGCAAGCACACCTCCAGAAATTACTATGGAAGCTGATAAAAGTATTTGTAGTAAAAGTGCTTTCAGCTTTACAGGTGTTAGTGTTACACCAGCTATGGTTACATTAAAATGGACAACATCAGGAACTGGAATATTTGATGATAACGCCATCAAAAACCCAACATACACACCAAGCGCTACCGATTCAGGAAATATAATACTAACATTAACCGCTAAAAACACTGATGGCTCTATCAGTAAAAACTTTACACTTACTATTAACCCGTTACCAACGGCATCTATCAAGAAAATTTAA
>APJPMD_01985 Thioredoxin domain-containing protein
ATGAATAAAATAATTTTTACAGTATTATTCCTAGTAGTGGCTATTACTACAAATGCACAAGTATCTGAAAATGAAAATATTGTTTGGTTAACCAATATTGAAGCAGCACAAAAAATAGCAAATGAACAAAATAAACAGGTGTTTATTTATTTTTCAGGTTCTGATTGGTGTATTCCATGTAAAGAATTGAAAGAGGAAGTATTAGACTCTGAAATGTTTAAAAAGAAAGCTTTTTCAGACTATGTTTTAGTAAATCTTGATTTTTTACGCAGTAGAAGAAAATTAACCAAAGAGCATATCGCTTATATTGAAAAAGCAGCAGAAAAATACAATAATTCGGGTGCTTTTCCTTTTGTGGCAGTTTTAAACAACAAAGGTGAGGTTGTTAAATCGGTTGATGGTTATAAAAGTGAAACAGCAAGTTATTATATTAATAATTACTTGAAATAA
>APJPMD_01990 FAD:protein FMN transferase
ATGCTAAAAGTACTGGTATCATCAATAGTATTTCTTTTATCTTTTTCAGTAAAATCACAAGAAGTCTACAATAAAAAAACACTTTTAATGGGGGTTGATTTTGAGTTTACAGTGGTTGCAAAAACGCCCGAAAAAGCAGCTTTTTTTATTAAAGAAGCAATAAAAGAAACCCTACGTATTGAAAATTTAATATCGTCATGGAAAGCGACTTCTCAAACATCAGAAATTATTAGAAACGCAGGGGTAAAGCCTGTAAAAGTGAGTAGTGAGTTAGTTGGTTTAATAGCTAGAAGTAAAAGAATATCAGCCTTAACAAATGGTAATTTTGATATCAGCTTTGCTTCGTTAGACAGGCTTTGGTATTTTAATGAACCAATGAAGAGATTACCAGATAGCTTGGCGGTTTTAAATTCTGTAAAAAATATCAATTACAAAAATATTATTGTTGATACACAAAAAAACACCGTGTTTTTAACTAAAAAAGGCATGCGTATTGGCTTCGGATCTATCGGAAAAGGCTATGCCGCCGAAAAGGTAAAAGCTAAATTAAAAAAATTAGGGGTAACCGCAGGTTTGGTAAATGCTAGTGGCGATTTAACCACTTGGGGAAATCATCCGATTACTAAAAAATGGCTGATAAAAATTGCAGATCCTAATAATATATTAAAAAGTCTTGGTGCTTTTAAATTGCACAATAATGCCGTGGTAACCTCAGGGAATTATGCAAAATATATTGAATTTAATGGCATTAAGTATTCACATATTATTCATCCTAAAACAGGCTGGCCGGTTAGGGGCTTAAAAAGTGTTAGTGTTTTTTGTCAAAATACCGAATTAGCCGATGCCTTAGCAACCGCTGTTTATGTGCTAGGAAAAGAAAAAGGATTGGCGCTTATAAATCAGCTAAAAGGTGTTGAATGTTTGTTAATTACTGCTGATAATAAAATGAAAACATCTACGAACTTAAAACTAAACTAA
>APJPMD_01995 Arginine decarboxylase
ATGGCATTTTTATTGATAGCACTCACTTTTTCAAATTGTGTAAGTGTAAAACCTTATCAAAAAATGTATTTAAATGATGAAGATATGGCTTTATCATCAAGAAAAATTGAACAATACGAAACAAGCTCTCAAAACTATAGAGAAGGAGCTTCAGGTGCTAACGGAGGAAAAACAGGAGGCGGATGTGGATGCAACTAA
>APJPMD_02000 DUF3570 domain-containing protein
ATGTGGATGCAACTAAATACTAGATTAATGATTGCTTTATGCTTTATAGCAGGTGTAAATGCTTTTTCACAAAAAAAAATAAAACAATTAGATAAAGTTGAGGTAGATATTTTATATAACTACTATGAACAAGACGGAAATAATGGTGCAGTAACAGGTGGTTTAGGTATCGAAAAATTAGATAATAATGCGCCGCAAATATCGGTTTCAATACCGGTAAATAAAACGGCAACTTTTGGGGCAACTTTAGGTTTAGATCATTATACGTCGGCAAGTACGGCTAATATTGATAAATACGGTGCTGTAACATCGGCAAGTACTCGTTCAGAAACTCCTGAAAACAATGATAACAATTTAGCGAGTGAAGATACTCGAAAGTATTTGTCGTTAAATTTTAGCAGGTTAATGCCCGATAATAATTCGGCAGTTTCGGTATTGTATGGTTATTCAAAAGAGTTTGATGTTACCTCAAATTATGGTAAAATTACCTGGCAGAAAGATTCGAAAGATGGTAATAAATTTTTAAGTATTACAGCGGGAGTTTTTATCGATAAATGGCTTTTAATTTATCCTGGTGAAATTAGAGACGGTAGAAATACTGGCGCAGGTGGCGGTAAAAATGGGCATCACCACGATGATGATGATGATGATGACGATGATGACGATGATGATGATGACCATGATTATGATTATTATTACGATTATTTTAATACTGATAAAGATAAAGACGATGATAAAGATGATGATGATCACGATCATGATCATGACCACCACGATCGTTTAGTTACTAAAAATTATAGTGCTAGAGATGATGATGATGATGATGACGATGACGATGATGATGACTATTATGGAAATCAAACAGCAGCAGCTTTCAAAGGCTATGACAAAGACACTAGGTTTACCTATAATGTAGGTGCAACCTATGGTGGGAATATAAATACCCGATTAAATGCCTCTGTAACTGCTGAGGTTATTATTCAGAAAGGGATTTTAAATACGCCTTTTCACCGTGTTTATTTTAATGACGGAATTGCTCAAGAGCAATTTAAACATGTTAAAAGTGAAAAATTACCGAAATCAAGAGTGAAAAAAGCCCTTGGTTTTAGAGCAAATTATTTTGTTAGTAATTTTTTAGTAACCCGTTTGTTTTACAGATGGTACACCGATGATTTTGGTATAAAAGCGAGTAGTTTTGAAATAGAAACACCAATAAAATTAGGCGATGGTTTTACTTTATATCCTTTTTACCGTTTTCATACTCAAACAAAATCAGATTATTTTGAAGCGTATGGTGCGCATAATTTAGATGCGGAATATTATACCTCTGATTATGATTTAGCCAAATTCACAACCAATAAATATGGGGTAGGAATGAAGTTTTCACCAGTAAATGGTGTCTTAGGTTTTAAAATCAACAAAAAAAGAGAATTTCAGTTTAAATCATTAGAGTTTAGGTTGTCACGTTTTAAAAGATCTACCGGATTAGAGGCAACTTCAATCACTTTAAAAAACACGTTTACCTTTTAA
>APJPMD_02005 hypothetical protein
TTGTTGTTTGCGGCATGTACTAAATCAATAGAGATAGTATATGACCAAACAATGAGTATGGTTGATCAGGAAATTGAACAGGTTGTTGAAGAAGAGCCTGAGCAAAATCTTGTTGGTGTTTGGGATGGTACAATAGACTGTACAGGTTGTTGTTCGCCAAAGTATCGCTATACTTTAACTATTACAAAGCATGAACTAGCAAGCGAATTAATTGAAGGTTCGTTAAAAATTTCAGGAATTCCAGATCAGCAATATTTTGCTATTTTTAAGCTAGACATGAAGCTTAAAGGAAATGAATTAATCATTAAAACCATCGGTAAAACAGAAAATACAGATGCTCCTAAGTCAGGTTGTGGTCGTTATTGTACTGGAAATACTTATGAGCTTGTTTTATCAGAAGATAAGACTAAATTTAATGGTGATTGGGTTAAATCATACAAGTGTAGTGTATCAGATAAGTCAACGTTAATTAATATTGAAAAACAGTAA
>APJPMD_02010 hypothetical protein
ATGAAACTAAAAGTAGTTTTAATAATTCATTTATTTCTTGCTTGTATATCAATAAACGGGCAAGAAAAAGCGTCTCACCAAGGTTTATATGCCGACATAGGATATGAAGTAGGTTTTATAGCTGCAACATTGCATAAAACCACTATGCCGTTTACACATAGTAATTTTGGTAGTTTAGGAAGTCAAATTAACAATTCTTTGTCGTTAACGGCGCTTTATAAAACACCGTTTAATACTCAAATTAAGCTAGGTTATATTGGCTCGTATGCTAATTTAACGATAGATGGGCTTAGCAATGAAAGAGAATTTACAGTGCATACGAATTATTTTATGCACACAGCTTTATTAGGAGCGGGGTATAGCTTTCAGATAAAAAAAGACCTAGATATAACCCTAGGGTTGGGCTCTTCAATTTCTTATGTAAAAAACACGAATTTACAAGAAGAAAAAGGCGATGCTTCGGATAAAATAACAGCGAGCAACTCTTCTGTAAAATCGGGGAATGTGTATGTTATCCCTGAAATATCGGTGACCAAGTATTTTAAAAATGAAAACACCATCACTTTTGGCGCTAAATATTACCTGTCAGATAATGATTCTTTTTTAACAGGAAGTGTTAAAAATAGTAAAAAATCTGTTACTACAAATCAGGTGGGTTTCTCTACAAAAAACAATCAGATTGCTCTATATGTAAGCTACGGATTTAACTTTAAAAACATTAAAAAGGTATTCTAA
>APJPMD_02015 hypothetical protein
ATGAAAAAAATAGGATACATCGTAATTTTATGCTTGTTGTTTTCGGCATGTACTAAATCAATAGATATCGTATATAACCAAACAATAAGTATTCCTAAGGAGGAAGTTAAAGAAGAAGAGGCTGAACAAAACCTTGTAGGTGTTTGGGATGGTACATTAGAGTGTTCAAGTTGTTGTTCGCCAAAGTATCGTTATACTTTAACTATTACAAAGCATGAACTAGCAAGCGAATTAATTGAAGGTTCATTAAAAATTTCAGGAATTCCAGATCAGCAATATTTTGCTATTTTTAAGTTAGATATGAAATTTGAAGGTGATAAACTAACTGTTGAAACCATCGATAAAACAGAAATAGACAATCCTAAAGCTGGTTGTGGTCGTTATTGTACTGAAAATACCTATGAACTTATTTTATCGAAAGATAAGACTACATTTGAAGGTTTTTGGGTTAAATCAAACGGATGTAGTGTGTCAGATAACTCAACGTTAATTAATCTTGAAAAACAGTAA
>APJPMD_02020 hypothetical protein
ATGAAACTAAAAGTAGTTTTAATAATTCATTTATTTCTTGCTTGTATATCAATAAACGGGCAAGAAAAAGCGTCGCATCAAGGTTTATATGCCGACATAGGATATGAAGTAGGTTTTATAGCTGCAACATTGCATAAAACCACTATGCCGTTTACACATAGTAATTTTGGTAGTTTAGGAAGTCAAATTAACAATTCTTTGTCGTTAACGGCGCTTTATAAAACACCGTTCAATGCTCAAATTAAGCTAGGTTATATTGGCTCGTATGCTAATTTAACGATAGATGGGCTTAGCAATGAAAGAGAATTTACAGTGCATACGAATTATTTTATGCACACAGCTTTATTAGGAGCGGGGTATAGCTTTCAGATAAAAAAAGACCTAGATATAACCCTAGGGTTGGGTTCTTCAATTTCTTATGTAAAAAACACGAATTTACAAGAAGAAAAAGGCGATGCTTCGGATAAAATAACAGCGAGCAACTCTTCTGTAAAATCGGGGAATGTGTATGTTATCCCTGAAATATCGGTGACCAAGTATTTTAAAAATGAAAACACCATCACTTTTGGCGCTAAATATTACCTGTCGGATAATGATTCTTTTTTAACAGGAAGTGTTAAAAACAGTAAAAAATCTGTTACTACAAATCAGGTGGATTTCTCTACAAAAAACAATCAGATTGCTCTATATGTAAGCTACGGATTTAACTTTAAAAACATTAAAAAGGTATTCTAA
>APJPMD_02025 Peptidase-M75 domain-containing protein
ATGAAAAAAATTATATTTGGAATCTTTGGAATCCTATTAATAAGCTTTGTTTTTAGTTGTAAAAATCAAGGGGAAGAACCTATAGTAATGGATAACGTTTTTTTTGAAACTTATTATTCAGATAATATTTTACCTAGTTTAACAAACTTCAAACAAGCCTTAAAAACACAGCAAACCAATATTGCTAATTTTAAAGCTAGTAAAAGTGATGCCGATTATAAAAAATTAGCAGCACAATGGTTGGTTTCAGCAAAAGCCTATTCAAAAACAGAAGTTTATAATTTTGGACTGATCAAAAACAATTATTATAGTTTAAGTATTTATAACTACCCTATAAACACTGCATTAATTGAAAAAAATATTACTGATAAATCTATTTACAATCAAGGATATTTTTCAAAACAAAGCACCACTAAAAAAGGGCTTGGCACATTAGAATACCTTCTTTTTGGAAAGCAAAATTCAACAGAAGCTAAAACCCTTTTATTAAATGATTCTTTCAGAATGGCTTATTTAGAAGCTATTAATGACGAACTGATTAGACTTTCTCAAGTTATTATTGACACCTGGGAAGAAGATTATAAAAACAATTTTGCAAATGCAAATGGTAGTACCTGTTCTGAAAATGCGAAATGTTTGAGTATTAATCAAATTATAAACGTGTTAGACATGGCAAAGGTTACCAAGGTTGGAAAACCAGCTGGTTTTGAAAAATCTAGCAATAGTATTCCTACAGGTTTACAGGCTTATAGAAGTAAAAACTCATTACTATTAATACAAGCGATGTTAGCAGAGGTTAAAGATGTTTATTTTAACAGAAAAACTAACTATGCAAGTATGGTAAATGCTATTGATAATTCTAAGAAAATTTCAGATGAAATAGCCAAAAAATTTGATGCTGTTGATAAAGAAATTACCGCTTTAAATACGCCTCTTTTTGATGCCATTAATACCGATACTAAAACAGTAAAACCACTTTATAACGCCTTAAAAGAACTAAGTATTTTATTTGCTGTAGATGTAACAAGTATTTTATCTGTTACCGTAGTTCCTACCGATAACGATGGTGACTAA
>APJPMD_02030 Cytochrome c domain-containing protein
ATGGCAGCACTTTCTGTTCCTAAAAGAAGAGATTTTAAAGAAAAAAATGTGTTACAAGGAAAAAAGCATTTTAACGATTTAAAATGTGTTTCTTGTCATGTTGATAACTTTACGACAGGTAAAAACACTGTTTTACCACAAATAGACAATATCAAAATAAAACCTTTTTCAGACTTCTTATTACATGATATGGGCGATGATTTAGCCGATAACAGAGGTGATTTCTTAGCTAATGGAAACGAATGGAGAACACAACCTTTATGGGGATTAGGGCTTATTGAAACCGTAAACAAGCATACTTTTTTATTACATGATGGTAGGGCTCGTAACATTGAAGAAGCTATTTTATGGCACGGTGGTGAAGCAAACACATCAAAAGAAGACTTTAAAAAATTATCTAAAGAAAAAAGAGACCAATTATTAGCCTATTTAAACTCTTTATAG
>APJPMD_02035 hypothetical protein
ATGAAAAAACTTATCTTTTTTGTTATTTTTTTAACTCTTTTAACCTCTTGTACTAAAGAGGATGTTTATAAAAATGTTCAAATTTCAGAGTATGAAACTGGCGAAGAATTTTTAGTTTCCCAATTATCTGTAGAAGCTTTTACGGCAAATAAAGCCTTTGGAAGAGCTATTCCAATATTATCAGATTTAGAATTATCTTTTTTTGGTGCTGGAAATGCTATGTTCGATCAAGCGTGGGTGTCTGCTCCTGCTACTACAACGTCAAGAGATGGTTTAGGACCAATCTTTAACGCAAGAGCTTGTAGTTCTTGTCATTTAAGAGACGGAAGAGGAAAACCTCTTTTAAAGACAGGTGCTACATCAGAAGGTTTTTTAATTCGATTAGGTATCGGAAATTCAGAAACAACAGGGCCTATTGGTCATCATACATATGGAGGTCAGCTTCAAGATGATTCTAATTTAGGAATCAAAAAAGAAGCCGACATTCAGGTTAATTTTACTTTTATTGATGGTGTTTATGCCGATGGAACTAAGTATCAATTACGAAAGCCTACCTATAGTTTTTTTAATGAAAATTATGGAAGTTTAGTGGGTGTAGAAACATCGCCAAGAGTTGGGCAACAAATGATTGGGCTTGGTTTTATTGATGCACTTTCAGAAGCAAGTCTTTTAGAAAATTCCGATCCTAATGATGCCGACAATGATGGGATTTCTGGTAGAGCAAATTATGTTTGGAATGTTAAAGAAAATAAATTAACAATTGGTAAATTTGGATGGAAATCTAACCAACCAACTTTAGACCAACAAATTGCAGGTGCTTTTAATGGTGATATGGGCTTAACTACGTCTATTTTTCCTGTTGAAAATTGCCCTGACGGAATTGATTGCTCAAAATTAAGCAATGGAAATAATGTCGGTGAAAATGTAGAAGTACTCAAACAAACAATTTAG
>APJPMD_02040 Peptidase-M75 domain-containing protein
ATGAAAAAAGTACTAGGATTATCATTATTACTTGCAACCTCTTTTGTGTTCAAATCATGTTCTGATGAAGACACTCCTACTCAAAAAGCAACAAAACAATCATTTATAGAAAACTATGCAGCTATAGCATCGGCAAACTACGAAGATTCATATACTACTGCTTTAAAAATGCAAACTGCAATTAACGCATTTTTAGCAAACCCTAGTGATGAAACTCATAAAGCAGCTAAAAAATCTTGGTTATATGCTAGAGATTTTTACGGACAAACAGAAGCTTTTCGTGAAGCTAAAGGACCAATTGACACAAAAGGTTTATTAGAAACCGAAGGGCAAATTAACGCATGGCCTTTAGATGAAGGGTTTATTGATTACGTGGTTGATTATAACGGAAAAAAAATAGCAGGAGGTTTAATCGCTGATGCTTCTTTTTCTTTAACAGAAGCAAATCTTATAGGTAAAAATGAAGAAAATCATAAAGCAGATAACATCTCTACTGGATGGCATGCTATTGAATTTTTATTATGGGGGCAAGATTTAAACTATAACACTACTACTCATAAACAAGATAACTTTAAAAATGCAGGTGTAAGAAGTTTTACTGATTATACTACTGAAGCTTCTGCTAAAAGAAGAGGTACATATTTAAAAATTGTTACTGATTTATTAGTAAACGATTTAAAAGATTTAAATAGTACTTGGGCTAATGGTGGATCTTACAGAACTGCATTTACTGCTTTAAAAGAAGAAACTGCACTAAATAATATTTTAAACGGTATTGGTTTTATTGCTAATGGAGAAGTTGCTTTAGAAAGATTAGATGCAGCAATTATTGAAAAACAAGAGAATGAACATTCTTGTTTTTCTGATAATACAAATCAAGATATGTGGGCTAATGTTAACGGAATTAATAATATAATTGTTGGTTCATATAAAAGAGCTGATGGTTCTAAAGTTTCAGGAACTTCATTAATCGCATTAACTGAAACTGTGAATAAAGAAATTGCTACTCATTTAAAAAATAAATCAGAAACTACTTTAGCTAAATTAGATGCTCTTTTAGATTTAAAAATGCCTTTTGATGAAATTATTTCAAAAGAAGAAATCGAGACTAAAGGACCTGCAGGTCAATTATCTTTTGCTTTAAAAGAAGAAGGTAAAGCTATTGCAGAAGTAGCTAAAAAATTAGGTACTCCTATTCAAATTAACTAA
>APJPMD_02045 Inosine-5'-monophosphate dehydrogenase
ATGCAAGCTCATCAATCAAAATTTGTAGGAGAAGGTTTAACGTACGACGACGTTTTATTAGTACCTGCTTACTCAGAAGTACTTCCAAGAGAAGTTTCAATTCAAACAAAATTTACTAAGAATATAACCATTAACGTACCTATAGTTTCCGCAGCTATGGATACCGTTACCGAATCGGCAATGGCAATCGCTATGGCTCGTGAAGGAGGGATTGGTGTGTTACATAAAAATATGACTATTGAGCAACAAGCTCAAGAGGTTCGTAAGGTAAAACGTGCAGAATCAGGAATGATTATTGACCCGGTAACCTTGCCATTAACAGCGAGCGTTTTAGATGCTAAAATGTTAATGAAAGAACATAGTATTGGCGGAATTCCTATTGTTGACCAAATTGGTGTTTTAAAAGGAATTGTAACTAATAGAGATTTGCGTTTCGAGCATGATAATGAACGTTCAATTGTTGAGGTAATGACTAAAGATAATTTAGTAACTGCATCGGTAGGAACTTCATTAAAAGCGGCAGAAAGCATCTTACAAGAAAAGAAAATCGAAAAATTATTAATTGTTGATGAAAATTATAAATTATCAGGATTAATTACTTTTAGAGATATAACTAAGGTTACTCAAAAACCAATAGCAAACAAAGATACTTTTGGGCGTTTACGTGTTGCAGCCGCATTAGGCGTAACGGCAGATGCTGTTCAAAGAGCCGAAGCTTTAGTAAAAGCAGGTGTTGATGCTGTAATTATTGATACCGCTCACGGACATACCAAAGGAGTGGTTGCTGTTTTAAAAAATGTAAAAGCAAAATTTCCTGAATTAGATGTTATTGTAGGAAATATCGCTACGCCAGAAGCTGCTAAGTATTTAGTGGAAGCAGGAGCGGATGCTGTAAAAGTAGGAATTGGTCCTGGTTCAATATGTACAACTCGTGTGGTTGCAGGTGTAGGTTCTCCTCAGTTTTCGGCAGTTTTAGAAGTTGCCGCTGCTATTAAAGGAAGTGGAGTTCCTGTAATTGCCGATGGTGGAATTCGTTATACAGGTGATATCCCTAAGGCAATTGCCGCAGGTGTCGATTGTGTAATGTTAGGGTCATTATTAGCAGGAACAAAAGAATCGCCAGGAGAAACGATTATTTACGAAGGAAGAAAATTCAAATCGTATCGTGGAATGGGATCTGTGGAAGCAATGAAGCAAGGTTCAAAAGATCGTTATTTTCAAGATGTTGAAGACGATATTAAAAAATTAGTGCCAGAAGGTATTGTAGGGCGTGTTCCTTATAAAGGACAACTAGAAGAAAGTATTCATCAATTTGTTGGTGGTTTACGTGCTGGTATGGGATATTGTGGTTCTAAAGATATTGAAACATTGAAAGAAACAGGTAAATTTGTACGTATTACCGCAAGCGGAATTAACGAAAGTCATCCGCATGATGTTGCAATTACCAAAGAATCTCCAAATTATAGTAGAAGATAA
>APJPMD_02050 Cytochrome C biogenesis protein
ATGCAAAAAATATATAAATTCTTTTCATCATCTTCGTTAGCACTATTACTCTTGTTAATATTTGCAGTATCGATGGCGGCAGCAACTTTTATTGAAAATGACTACGATATCGCAATAGCTTGGGCTAGTATCTATGATGCTTGGTGGTTTGAAATGGTAATGCTAGGGCTAGCAATTAGTTTTGTTTTTAATATCAAAAAATATAATTTATTTACTAAAAAAAAATGGGCAATTTTGTTATTTCATATCGCCTTTATTATAATTGTGTTAGGTGCAGCTGTTACTAGGTATGTTTCTTATGGAGGAATTATGCGCATAAGAGAAGGCGCTACAAGCAACGTTATAATTGCAGACACAAAATTATTAATAGCCACAATTACCGATGGTACTCAAAGTAAAACTATTCAGCAAAAAATAAATATCAGCCCGCTTAAAAACAATGATTTCACACTAAAAACAACATTTAATAATAAAGCTGTTTCTATTGATTTTAATCAATATGTTGCTGATGCCACTCCTACTGTTATTACCGATAGTATTAACGGAGAACCTTTGTTAAAAATGGTGGTTACCGCTGGTAAAGGTAGAAATACCATCTATTTGAAAAAAGGAGAAATAGAACGTATTGGCGATCATCAACATGAAATAGGTTTTGAATCTGATAAAAAAGGAATTATCAATATTATTGAAGATAACGGACGTTTTAAAATGCTAACACCTCATACTATTGACTTTTTTATAATGGCAAGTCAGCAGGCAGGTAAAATTAAAAAAGATAGTCTTCAAAATATAACCTTGCGTACCCTTTATAGAGCTGGCGATTTTTCTTTTGTTCCAATGAGCTATCATCCCAAGGGCGCTTTTAAATTGATTAGCAATGTATCCGAAGAAACTGTAAACGATAAAACGCTAGATGATGCTTTAATTGTAAATGCAACAATTGATACCGAGCAGCAGGAAATCAATTTATTATACAGAGAAGGATTTTTACCGATAAAACATCAGACCGATTTTAAAAATGATATAAAACTAATTATTTCGTACGGAGCAGGCGCTATTAAATTACCCTTTAGCGTTAAATTAAATGACTTTCAATTAGATAGATACCCTGGCTCATCAAGCCCTTCTGCTTACGCAAGTGAAGTGACTGTTTTTGACAAAAAAGAAGAATTTTCTTATCGAATTTTTATGAATAATGTATTAGATTATAAAGGATATCGTTTTTTTCAAGCAAGTTATGATACCGATGAAAAAGGAACAGTTTTATCGGTAAACCATGATGTTTTAGGAACTTGGCTAACCTATATCGGTTATACCTTAATGGGTATTGGAATGCTTTTTACTTTTTTCGGAAAAGCTTCTCGTTTTAGAGAGGTTCATAAAAAATTAAAAAGACTGTCTAAAAATACCATAGCTATTATGGCATTTTTAAGTATTTCTAGTGTTTTTTCACAAACAGGAACACAAGCTACATCTGCAGAAATTAAAACCGATAGCATTCCTTCATTTTCAATAAGTCAGCTTGTGGATTCTCAGCAAATAGATATCTATCAGGCAGATCAGTTTGGGCGTTTATTAGTGCAAGATTTAGACGGTAGAATAAAGCCTTTAAATACCTTGGCTTCAGAATGTATCCGAAAAATAACCAAAAAGACTTCTTTTAGTTATCCGAAGAAAAAAAACAATGAAACCATACGTTTAAGTGTTAATCAAATATTTTTAGGAATGCACATGAGCCCGCAGTTATGGCAACGAATTCCTATTATAAAAGCCGATTTTGAAAAAACAGGCACACTTTTAAATACTGTTAAAGTTGGCGATAACAACTTACTATCTTTCGTTAGTTTGCTAGATAAACAAGGAAATTACCTATTGTCAAAAGCGGTGGAAGAAGCAAATAAAAAGAAACCATCGGCAAGAAATGAACTAGATAAAGAGGTTTTAAATATTGATGAGCGTTTTAATATTTTATACAACGTTTTTTCAGGGAATTATTTAAAAATATTCCCTAAAAAAGACGATGATAGCAATACTTGGTACAGCTATATTCACGACTTTAAAGACTTTAATGAAGAGGATCGAAATTTTGCAAAGCATATTTTACCAGGATATTTTAATGATATTTACAAAAATAAATATGAAGAAGCTTATAAAAAATTATCTTATATAAAAAAATATCAAGAAATTTTAGGAGCGAGTGTAAATCCATCAGAAAAACAAATTGAAGCCGAATTATGGTATAATAAAGCGAAAGTTAATTTTTGGTTGTTTATTATCTATTTTAGTTTAGGAACACTATTATTAGTTTTAGCGGTTGTTAAAATGTTTCATAAAAACAACCTGATAAACTTCCTTTGGAATTTCCTTGTAATTATTATACTAATTTCTTTTTTATGCTTTAGCGCAAATATTTTATTACGTTGGTTTATATCGGGGCATGCTCCTTGGAGTAACGGATATGAAATGTTAATTTTTGTCGCCTGGAGTTTGCTATTAAGTGGTTTAGCTAGTTTTAGAAAATCTGATTTTGCCTTGCCTTTAGCAACCTTATTTACAGGAGCTTTATTATTTGTGAGTTATTTAGATTGGCTAAATCCTGAAATTACCAACCTAATGCCTGTATTAAAATCGTATTGGTTAAAAATTCACGTAGCAACTATTGTTAGTAGTTATGCACCTTTAGCCTTATCGGCAGTACTTGGTTTTATGGCGTTGGTTTTAATGCTTTTTAAAACAGTCAAAAACAAACATATTATCGATATAAAAATAAAAGAGCTTACCTATATTAATGAACTTTCAATGACTATCGGGCTTTTTGTGCTGGCAATTGGTACTTTTTTAGGAGGTGTTTGGGCAAACGAAAGCTGGGGTCGTTACTGGGCTTGGGATCCTAAAGAAACATGGGCTTTAATTAGTATTATTGTCTATGCAATTGTTTTACACCTACGTTTTGTTCCTAAATTGAATACTAAATACGTGCTAAACCTAGCAAGTATGTTTGCTTTTTGGACTATTATGATGACCTCTTTTGGGGTTAATTATTATCTTTCAGGATTGCATAGTTATGCCGCTGGAGATGCTATTCCAATTCCAACATTTGTATATGTGTTATTGGCGATAATGGTTATTATTAGTTTGTTAGTAGCTTACAAGCAAAAATATTTCAAGAAATAA
>APJPMD_02055 Cytochrome c-552
ATGAAAAACAAAATATTATTTATTGTTACTGTAGTGGTCGTTTTTCTATTAGGATTACTTGCCTCTAGTATTGTAAATAGGAAAAATGAAGCTAAGTACAAATATGTGCCGCAGGTAAATATCCAAAAGAATGAACCTCGAAATAGTGAGTGGGGGAAAAATTTCCCACAAGAGTATCAATCATTCTTACAAACCGAAAATAGTGATTTTCAATCATATCAAGGAGGAAATAAAATGCGTGATATGCTAGAGGAAGACACTCGCTTAACTGTTTTATGGGCTGGTTACGGTTTTTCTAAAGATTACAGCCAAGGACGTGGGCATCAAAATGCGATTAAAGACATTCAAAATACCTTAAGAACTGGCGGACCTAAAGGAAAAGGTGACGGACCAATGCCTGCTACTTGCTGGACTTGTAAAAGCCCCGATGTACCAAGATTAATGAATGAAATTGGTATTGCCGAATTTTACAAAGGAAAATGGGCTGACAAAGGAGAAGAAATTGTAAATCCTATTGGTTGTGCCGATTGTCATGATGAAAAAACCATGAAATTAACCATTACTCGCCCTGCTTTAATAGAAGCTTTTCAAGCAATGGGTAAAGATATTAATAAGGCAACGCATCAAGAAATGCGCTCGCTAGTATGTGCGCAATGTCATGTGGAGTATTATTTTGATAAGAAAAAAGAAGGCGTTGAAGGTGTTCCTTATTTAACATTTCCTTGGAAAAACGGAATGTCGGTTGAAGCTATGGAAAAATATTATGACGATATTAACTTTAAAGATTGGACACACAAATTAAGTAGAGCGCCAATGTTAAAAGCACAACATCCTGGTTATGAAACGTATTTAACAGGTGTACATGCCGATAGAGGGGTTTCTTGTGCCGATTGTCATATGCCATATAAAAGTGAAGGTGGACAGAAATTTACCGATCATCAATTGCAATCACCTATGAACAATGTAGCAAATTCATGTCAGGTTTGTCATCGTGAAGAAGCTGATAAATTAAAAGCAAATGTATATGAACGTCAGCAAAAATCTACCCAAAGCAGATTAAAATTAGAAGATGCTTTAGTACGCATGCACGTAGAGGCTAAAAAAGCCTGGGACTTAGGCGCTACCGAAACTCAGATGAAACCTATTTTAATGGATATTCGTCATGCACAATGGCGTTGGGATTATGCTGCAGCATCACATGGAGCTTCTTTTCATTCACCTGTTGAAATTGGACGAGTTATTAGTGGTGGTTTGGATAAAGCTATTGAAGGTCGTGTAAAATTGGCACGTGTATTAGCAGATTTAGGACACAACAAACCTGTTGAAATGCCTGATATTTCTTCTAAAGAAAAAGCGCAAAAATACATTGGTTTAGACATGGAGAAATTACACAAAGAAAAAGCCGAATTCAAGAAAAACTTATTACCAAAATGGTTAGAAGCAGCTAAAGAACGTGAGTCAAAATACGATACTCAAGGAGTTTCAAAAAAAGACAAAAAAGAAGTTTCGATGAACTAA
>APJPMD_02060 Cytochrome c nitrite reductase small subunit
TTGAATTTTAAACGAAACATATTACCAGAGAAAAAATCTAAATGGCGGCAAATTGCTATTATTTTAATAGGAATTGTTACAGGTTTAGGTTTTTTTATGGCAAAAGAAGCTTCGTTAGTTTCTTATATGTCAGATGATCCTTTGGCTTGTGTAAATTGTCATGTGATGACTCCAATGTATAATAGTTGGATGCACAGTTCACACAGAGAACAAGCCTCATGTAATGATTGTCATGTACCGCACGACAATGTTTTTAATAAATACTTCTTTAAAGCAAAAGATGGTTTGTTTCATGCAACCATTTTTACCGCACGAGCAGAACCTGAGGTTATGTTTATGAGAGAAGCATCACAAGAAGTAGTACAAAACAACTGTATTCGTTGTCATATTCAGCAGGTTACTCAAACAAAATATGATGGTTGGTTAGACGATCATAGAGAAAGTAGAACCGAACGAAAATGCTGGTCATGTCATCAAGAATTACCTCACGGTACCGTGCATGGTATTTCAACCATTAAAAACAATATTGCGCCAATTCCTACAGATCAGGTTGAAGCCGTAATACCTGAATGGTTAAATACCAAAATTGAACAAAAAAAATAA
>APJPMD_02065 hypothetical protein
ATGATAAAAATAAAAAAAGAAAAACAGGAAGAAAGTGACTGGGCTCATTCAGAAAAATATCAAAAAGAAATTCATATATCAAATGCAGAAAGTGGTTTGAAAGGCTATCGTTGTTTAGGTTGCGGTGCTCAGATGATTGCGAATATTCAAAGAAAAGATCCTACAAAAAAATCTTATTTTAGACATCACGCATCAAATGTCACTAAAGAAAAACCAGAATGTATTAAAGCAAGTAGAGTTTATCGAGAAAAAATTGCAAAAGCGATTATCAATAGATTAAAATATGTTGAAACTCCTAAATTATATAAATTTCCTCAAGAAAATAAAGAAGAGTTACTTCCGATGTTAATTCAGGAAAAAGAAACAATTAAAGCTTCCTATACAAAATCAGAATTAACTTTTTATGAAGATAAAGATTGTGTTGTTGATTGGGGTAGTAATATAGATTTAGCAGTAGAAGATAGAGAATTGTTAATACGTCCTGATGTAACTTTTTTTAATAAAGAAGATAAACCAATTTTATTTATAGAATTTATAGTTAAAAATAAAATTACTCCCGAAAAATATATAAAATTATCTCGTATCGGAATAAATACCGTACAAATAAAAATACCAACAAAATCAGAGGCTGAAATAGAAAAAGCATTACAATCATCAAAAAATTATAAATGGGTTTACAATGAAAAAGAAGCAAACACCAAATACATACCAGTATCCAGAGGAAATACAGAGAATTTACCACAAATTAATGAGAACGAAAGAATCTTTTTCGAAGAATCTTTCAAATGCAGACAGTCAGAGATTAATGAGCTCATACGTAGCATTAAAAAATGTTTACGATCGGAACAATATAGCGGAATTGAACATCAACTTAACGCACAAATACAAGCGGTTGAGAGAAATTCAGAAAGAGAAAGACAAGAATTGGGAGATTTGGAAAAATTCCATAGAGCAGAAGCACAAGCTAGAAATTCAGAAGCAGAAGATAAAGAGAGAGAAAGATACAGAAGAGTGGAAACAAGATATATCGAATTGGAAACAGAATATATTAGAGAAAAAGAAGCTATTGATAGCACCATTTATATCGACAGCAGAAATAAATACACTAAAGATCGGATTGAAAATCTTAATAAGCAAGAAAGAGATGAGATTGACCGAATTAGAGAATATACAGAAGACTTACGAAACGGAAGATGCTTTGATGCAGGAGAAATTGAAGAAGAAGTACGCACTGATTTTAGTAAAGGAATTGAATTTGAAAAATCAGAAACAAGAAGAATTGAACAAGAAATACAAGAAGCTGAAAGTACCATTGAATTTGATGTTGAATCAACAATTGAAGAAAATAGATTACTTGAAGAAGAAGAAAGAAATTTACAGGAGTCAGTTTTCAGAGAGTTTATTGGAGACATCAATTCGGAAGAGTTTGAAATTAAAAGAATTGAACAAGAAGAAAACCGATTTGAAAATGACGTTAGAAAACAATTTGATATTGACGTTAAAAAAAGTCCCGAAAAACTTACCAGAAGAACTAGAGGCTTATTGGAAGCAAGAAGATTTTTCAGCATTTACTCAGATTTTAAATGCAAAGAAAAAAGCTATAGAGAAGCACGAGAATTATTTAACAAAGGAACTTGGAAAGAAAGGTAA
>APJPMD_02070 DNA topoisomerase (ATP-hydrolyzing)
TTGTTAATTTCGCAAAGAGATCAATTATCAAATTTTATGACTAAAGAAACAAAATATACTGAAGACAACATCCGCTCGCTCGATTGGAAAGAACATATCCGAATGCGTCCAGGAATGTATATCGGTAAACTAGGAGATGGTTCCTCTGCCGATGATGGAATTTATATTTTAGTCAAAGAGGTGTTAGATAACTCTATTGATGAATATGTAATGGGAGCTGGTAGAACTATAGAAATTTCTATCCAAGGAAATAAAGTAATTGTTAGAGATTATGGTCGAGGGATTCCTTTAGGAAAAGTAGTCGATGTGGTTTCTAAAATGAACACGGGAGGAAAGTACGATTCAAAAGCATTTAAAAAATCCGTAGGGCTAAACGGAGTAGGTACAAAAGCGGTAAATGCGCTTTCATCATTTTTTAGAGTAGAATCATCAAGAGACGGAAAATCAGCAGCAGCCGAATTTGAACAAGGTACTTTAATCAATCAAGAATTTTTAGAAAAAACTTCTCGAAGAAAAGGAACAAAAGTGTCTTTTATCCCCGATGAACTAATTTTTAAAAATTATAAGTATAGAAATGAATATGTTTCTAAGATGCTTAAAAATTATGTGTACTTAAATGTAGGGTTAACCATTGTTTTTAATGGTGAAAAGTTTTTATCAAAAAATGGTTTAAAAGATTTATTAGAAGAAAACAACAATCAAGAAGATATGTTGTATCCTATAATTCATTTAAAAGGCGATGATATTGAAATTGCCATTACCCATAGTAAAACCCAATATTCTGAAGAATATCATTCGTTTGTAAATGGGCAACATACCACGCAAGGAGGAACGCATCAAGCAGCTTTTAGAGAGGCGATTGTAAAAACAATTCGTGAGTTTTATGGGAAATCTTTTGATGCTTCCGATATTCGAAAATCAATCATATCTGCCATTGCTATAAAAGTAATGGAACCTGTTTTTGAGAGTCAAACTAAAACAAAGTTAGGTTCAACAGAAATGGGTGATGATTTGCCAACGGTAAGAACCTATATTAACGATTTTATAAAAACAAAACTCGATAATTTCTTACATAAAAACACCGAAATAGCAGATAAACTGCAACGTAAAATTATACAAGCAGAAAAAGAACGTAAAGAACTTTCAGGAATTAGAAAGTTAGCTAAAGACAGAGCTAAAAAATCTAATTTACACAATAAGAAATTACGAGATTGTAGAGTTCATTTAGGCGATACTCAAAAGGAAGCTTATTTAGAGTCTACCTTATTTATCACCGAGGGAGATTCTGCATCGGGTTCTATAACAAAATCTAGAAATGTAAATACACAGGCAGTTTTTAGTTTGAAGGGAAAGCCTTTAAATTCGTACGGATTAAGTAAGAAGATTGTGTATGAAAACGAAGAATTCAATCTATTACAAGCAGCTTTAAATATAGAAGACGGTTTAGAAGATTTACGTTATAATAATATTGTAATTGCTACGGATGCCGATGTTGATGGAATGCATATTCGTTTATTGTTGATAACATTTTTCTTGCAATTTTTTCCAGAAGTTATCAAAGAAGGACATTTGTATATTTTAGAAACGCCATTATTTAGAGTTCGAAATAAAAAAGATACACATTATTGTTATTCCGAAGAAGAAAAAAAAGCGGCAATTAAAAAATTAAGAGGTAAGCCAGAAATTACTCGATTTAAAGGATTGGGGGAGATTTCTCCAGATGAATTTGTGCATTTTATTGGTGATAATATCCGATTAGATCCTATCATGTTAGACAAAGAAATGTCTATAGAAAGCATGTTGGAATTCTATATGGGAAAAAATACGCCAAACAGACAAAAATTCATCATTGAAAACTTAAAAGTAGAAGTAGATGCCATTGAAGACGAGGAAGATGAGTCCTAA
>APJPMD_02075 hypothetical protein
ATGCCATTGAAGACGAGGAAGATGAGTCCTAAGAAAATAAAAAATATAATTACGCTATTTTTTGTAGCCTTTTTAGTTTTTTGGTTGTTCCAAATTAATTGGGATAATTTATTTAGTAAAGATAATTCAGGTGCTTTTTTGGGTGTGTTTATAGGGATAATGATTATTGTTTCTTTACAAATACCGAATAAGCAGTCTGAAAATGAAGTTCCTTAA
>APJPMD_02080 DNA topoisomerase (ATP-hydrolyzing)
ATGAGTGAAGAAATAAACGAACACGAAGAAGAGGTGAATAATCCGATAGATAATTCATCAGATTTAGAAATTTCCGAAGAAACATCCGAAGAAATAGATAATACAGAAACCATTACCAAGGTAACAGGAATGTATAAAGAATGGTTTTTAGATTACGCTTCGTATGTAATTTTAGAAAGAGCCGTTCCTTCTTTAGAAGATGGCTTAAAACCAGTACAGCGTAGAATCATGCATTCTATGAAAGATTTAGACGACGGACGCTACAATAAAGTAGCGAATATTGTTGGGCATACCATGCAATATCACCCGCATGGAGATGCTTCAATTGCCGATGCTATGGTGCAAGTTGGGCAGAAAGACTTGCTAATCGATATGCAAGGAAACTGGGGGAATATTCTAACAGGCGATAGGGCAGCAGCAGCAAGATATATTGAAGCTCGTTTGTCAAAATTTGCATTAGAAGTGGTTTTTAACCCTAAAACAACCCAGTGGAAACAATCTTATGATGGTAGAAGAAAAGAACCGATTGATTTACCTGTAAAATTCCCGTTATTATTAGCCCAAGGAGCAGAGGGAATTGCCGTAGGATTATCAACCAAAATATTACCGCATAACTTTAATGAATTAATAGCAGCATCTATTAAATATTTAAGAGGAAGAAGTTTTACTATTTATCCTGATTTTTTAACAGGTGGAGTTGCCGATTTTACTAATTATAACGATGGTAAAAGAGGAGGGAAAGTACGAGTACGTGCAAATATTACGCAGCTAGATAAAAAAACATTGGTTATTACCGAAATTCCTTTCGGAACAACCACAACATCTTTAATTGATAGTATTTTAAAAGCCAATGAAAAAGGGAAAATTAAAATTCGTAAAATTGAAGATAATACAGCAGCAGATGTTGAAATATTGGTGCATTTGCCAACAGGGATATCTCCAGATAAAACCATTGATGCTTTATACGCTTTTACCAATTGCGAAAACTCGATATCGCCATTAGCCTGTACTATTGAGAATAATAAACCTGTTTTTGTAGGGGTTTCTCAAATGCTAAAACATTCTACCGATTTAACGGTAAAATTGTTAAAAAGCGAGTTAGAAATTCAATTACATGAACTTGAAGAACAATGGCATTTTGCCTCTTTAGAGCGTATTTTTATTGAAAACAGAATTTATCGTGATATTGAAAATCAAGAAACTTGGCAAGGTGTAATTAAAGCTATTGATGCAGGATTAGAGCCTCATATTCAGCATTTAAAAAGAGCGTTAACCACCGATGATATTACCCGTTTAACAGAAATTCGAATTAAGAAAATTTCAAAATTTGATATTGATAAAGCCAAGCAATATATTGAATCTTTAGAAGATAAAATAGCGGTAGTAAAAAATCATCTAGATAATTTAATCACTTATGCGATTAATTATTTTAAAAGTTTAAAAACGAAGTACGGTAAAGGACGTGAGCGAAAAACGGAAATCAAAATTTTTGATGATATTGTCGCTACAAAAGTAGTAATGCGAAACACCAAGCTATATGTAAATAGAGAGGAAGGTTTTGTAGGAACATCGCTTAAAAAAGATGAATACGTTGACGATTGTGCCGATATCGATGATATTATTATTTTTAAAGGCAATGGTACTATGATGGTTACCAAAGTAGCTTCTAAAACCTTTGTTGGTAAAGATATAATTCACATCGCTGTTTTTAAGAAAAGAGACAAGCGTACGGTGTATAATATGATGTATCGAGACGGTTCGAGAGGTGCAAATTACATGAAGCGTTTTAACGTAATAAGTGTAACCCGCGATAAAGAATACGATTTAACCACAGGGGCAAAAGGTTCAAAATTGTTGTATTTTAGTGTAAATCCTAATGGCGAAGCAGAAGTTGTTACTGTTAATTTACGACCAGTGGCTGGTATTACAAAGTTAAAATGGGATGTTGATTTTGCTGAATTGGCAGTTAAAGGACGTGCTATCCGAGGAAACCAAATAACAAAATATAGTATTAGAAAAATAGATTTTAAATCGGCTGGAGTTTCTACCTTAAAACCTCGAAAAATATGGTTTGATGATACCGTTCAGCGTTTAAATGTTGATAATAGAGGCGAGTTATTAGGCGAATTTAGAGCGGAAGATAAAATTTTAATAGCCACACAATCAGGTAAAATTAAAGCAGTTTCACCAAGTTTGTCAATGCGTTTTGAAAGCGATATGATTATTTTAGAAAAATGGGAACCTAAAAAACCTATTTCTGCTATTTATTTTGATGCCGAAAAAGAACGTTATTACGTAAAGCGTTTTTTAATAGAAACACCAGATAAAGAAGAACTGTTTATTTCTGAACATGAAAAATCAAAGTTAGAGATTATTTCTACCGATTATCATCCTATGGCTGAGGTTGTTTTTTCAAAACGTAGCCTAGAAAATATTGAAGTTAATTTTGAAGAGTTTATCGCTATAAAAGGAATAAAAGCCCAAGGAAACCAACTAACAACCGATAAAATTCGTACGGTTAATTTATTAGAATCTTTGCCTTACGAAGAATGGATACCTGAACCAGAAAGCGATGAAAATGAAGAAAAACCTGTTTTAGAAACAGAAATTTTACCATTAAACGTTGAGGTAATCCCTAAAGAATTTGAAAAAACAAAAGAAGATAAAGCTAAGAAAGCTTTAGAACGTGCTCTTCTTCAAAAAAAGAAAAAGAATACAGAAGATGATGACACTCAAACGGCATTATTTTAA
>APJPMD_02085 Small-conductance mechanosensitive channel
ATGAATGAATTATTAACATATCGTTTTAACCTAAACTCCTTTTTAGGAGTTTCAGGTTATATAGCAACTATTGTATTTATTTGTTGGTTGCTATCAAGAATAATACGTTATATTATTGTTCAAATTATTAAAAGAAGAAAAATTGCTCCTTATGGAGCAACTAGTATTTTATTTTTCCGAAATTCTGTAAAGTTTTTTATCGGTGTTTTTGGTATTGCTTACATTATAACTACCGTTCCTGCTTTTCGTAGTAAGGCTACATTAATTTTTTCGGGTGCGGGTATTTTAGCCGCTATTATTGGTTTTGCGGCACAGGCGGCGTTATCTAATTTAATAGCAGGTGCATTTATTGTGCTTTTTCGCCCATTTCGAGTAGGCGATTATATCAAGTTAGACCAAGAAAGAGTTGGTATTGTTGAAGATATTACACTTCGACATACGGTAATTAATAACTTTGAAAACAAGCGATTAATCATCCCAAACTCAGTAATAAGCACCGATTCTGTGTTAAATCATACCATTGAAGATTCGCATATTCTTAGTTTTAATAATTTTAAAGTAGGAATAAAAGCAAATATTGATTTGGCTCGAAAAATCATTCAAGAAGAAGCCGTTAAATTACCAACCGTAATAGATTTTAGAACTCCTGAACAGGTTATGGCTAATGAACCACAGGTAGATGTTCGGGTAATTGACATACACACCGATCATATTCATTTGCGTGCTTATGTTTGGTTAAACGAGCCTTTTAAAGAGTTTAAAAATAAATGTGCTTTAAAAGAAGCTGTGCATAAACGATTTTTATTCGAAGGAGTAGCTTTACCAATTCCTATTTATAAAATAGTAAATGTTTAG
>APJPMD_02090 Flavo-1 RNA
GCCTAGCCCCGATTGAAGCTTTGTTTGAGCTCTTTTTTTGATTTTTCTTCAAAAAAAAGCGAGTGCGGAAAGCGGGATATTGC
>APJPMD_02095 Diacylglyceryl transferase
TTGTTTGCCCTTTTTCTTTTAATTACTTTTGCCACCATGGAAAAATTAAGACAACGTTGGGGATTAAAAACAAATTGGGATGTAATTGCGGTATTAATCGTATTTTCTATTAACGGTTCATTTGCTTCTTGGGTTGCAAAACCGATTACTGCTTTTATAGGGATTTCTTCGGAAACAACATCTCCTTGGATTTATTGGCCGATACGTATTTTACTTATTTTCCCTATTTATCAATCAACATTGCCTTTAGTGGGGTGGTTGTTTGGACAGTTTAAATTCTTTTGGGCTTTTGAAAAAAAGTTTTTAGGGCGTTTAGGATTGGGGTTTCTTTTTAAAGATAAAAACTAA
>APJPMD_02100 DUF937 domain-containing protein
ATGGCAGGAATTTTAGACTTATTAAACAGCGATTTAGGAAAATCAATTATTTCAGGTGTAGCAGGATCTACCGGGCAAGACACTAACAAAACAGGTAATGTTTTAACAATGGCTTTACCAGTTTTAATGAAAGCAATGCAACGTAATGCAGCAACACCAGAAGGAGCCCAAGGCTTAATGGGAGCTTTAAATAAACATGATGGTGGTATTTTAGATAATTTAGGTGGTTTGTTTGATGGTGGTGTTAATGCTGATGTTTTACAAGATGGTGGTAATATTTTAAATCATGTTTTAGGAAGTAAACAACAAGGTGTTGAACAAGTTATAGGTCAGAAAACAGGAATGGATTCAGGTGCTATTGCTAGTATTTTAAAAACTGCTGCTCCTTTATTAATGGGGGTTTTAGGAAAACAATCTCGCCAAAATAACATTGGTAGCTCAAATGATTTGGGTAATATGTTAGGTGGTTTACTTGGTGGTAATTCAGCTGCTAAAGAGCAAAACTTTTTAGAACAAATTTTAGATGCCGATGGTGATGGTAGCGTTGTTGATGATATTGCTGGTATGATTTTAGGAGGCGACAACTCTCAAAGTGCTAACGGAGGAATACTTGGCGGATTATTAGGCGGTATTTTTGGTAAAAAATAA
>APJPMD_02105 Glutamate:proton symporter
ATGAAAAAATTAGCGTTACACTGGCAAATTTTAATAGGAATGCTTCTGGGTATTTTATTCGGAATAGGAATGACTTTTACAGAAGGAGGAGCTTCCTTTGTAGGAAGTTGGATAAAACCAATAGGAACTATTTTTGTAAAACTATTAAAATTAATCGCCGTACCATTAATCATAGCCTCTTTGGTAAAAGGAATATCAGACTTAAAAGATATTTCTAAATTTAAAAATATCGGCTTGCGTACCATGGTTATATATATAGGTACAACAGTTATTGCCATTACCATCGGACTTGCCTTGGTAAATATTGTAAAACCAGGCGAAGGAATATCCGAACAAACCATTACACGATTAACAGAAACTTACGCAAATAGTGGAGGAGTACAAGCTAAAATAGCCGAAGCAAGCAAGCAAAAATCAAGCGGACCATTACAGTTTTTGGTCGATATGGTTCCTGACAATGCTATAAAAGCAATGGGAAGCAACAAATCGATGTTACAAGTAATTTTCTTTACTATTTTCTTAGGAATATCAATGTTGTTAATAGGCGAAGAACGTGCAAAACCATTAAAAAACTTTTTTGATTCTTTAAATGAAGCCGTTTTAAAAATGGTCGATTTAATTATGTTGTCGGCACCTTATGCTGTATTTGCATTATTAGCAACAGTAGTTGTGTCATCAAAAGATCCTGATTTATTATTCGCTTTATTAAAATATGCTTTTACAGTAATCGGCGGATTAGTGTTAATGGTGGCTTTTTACATGACTTTAATAAGTGTATTCACCAAGAAAAATCCAATTTGGTTTTTAAAACAAATTAGCCCTGCGCAGTTATTAGCATTTTCAACAAGTTCAAGTGCGGCAACATTACCCGTAACTATGGAGCGCGTTGAAGAACATGTTGGTGTCGACAAAGAAGTATCAAGTTTTGTATTGCCAGTAGGTGCAACCATTAACATGGACGGAACAAGTTTATATCAAGCAGTTGCAGCGGTATTTATAGCTCAAGCATTAAGTTTCGATTTATCATTTGCCGATCAATTAACCATTATTTTAACTGCTTTATTAGCATCAATCGGTTCTGCCGCAGTGCCAGGCGCAGGAATGGTAATGTTAGTAATTGTATTAGAATCGGTAGGTTTTCCAGCCGATAAATTAGCTATCGGATTGGCATTAATTTTTGCTGTTGATAGACCTTTAGATATGTGTAGAACCGTTATAAACGTAACAGGAGATGCTACGGTAGCAACTTTAGTAGCGAAATCGGTAGGAAAGTTAGGCGATCCAAAACCTAAAAATTGGGACGATAACTACGATGCTGTAAAATAG
>APJPMD_02110 Uncharacterized membrane protein
ATGGAATATTTTACATTAGCACGGGTTATTCACGTAATTTGTGTTATTTTATGGATTGGTGGCGTTAGTATGGTTACTACGGTTATAATTCCTGCTGTTAAAGGCATGAAATCGAAAGAAGATAAGATAAAAACTTTTGAACAAATTGAAGGGCGTTTTGCTATTCAGGCAAAAATTACAACTGTATTAACGGGGTTATCGGGGTTTTATATGTTGTATGTTTTAGATGGATGGGATCGGTATTTCGATTATCAGTATTGGTGGATTCATGCGATGACACTTGTTTGGATTTTATTTACACTTGTTCTATATGTTTTAGAGCCGTTTATTTTACATAAATTGTTAAAAAAATACGCAGAAGAAAACCCTAGTAAAACATTTTCTTTTATCCATAAAGTGCATTGGTTTTTATTAATATTAAGCTTGATAACCACCGCAGGAGCTGTTGCGGGAAGTCATGGTTGGTTTTTTATCAAATAA
>APJPMD_02115 16S ribosomal RNA
ACAATGAAGAGTTTGATCCTGGCTCAGGATGAACGCTAGCGGCAGGCTTAACACATGCAAGTCGAGGGGTAACATTATGCTTGCATAGATGACGACCGGCGAACGGGTGCGTAACGCGTATAGAATCTGCCTTGTACAGGAGGATAGCCTTTAGAAATGAAGATTAATACTCCATAATGTAATTTGATGGCATCATTAAATTATTAAACATTTATGGGTACAAGATGACTATGCGTCCTATTAGCTAGATGGTAAGGTAACGGCTTACCATGGCAACGATAGGTAGGGGGTCTGAGAGGATTATCCCCCACACTGGTACTGAGACACGGACCAGACTCCTACGGGAGGCAGCAGTGAGGAATATTGGTCAATGGAGGCAACTCTGAACCAGCCATGCCGCGTGCAGGATGACTGCCCTATGGGTTGTAAACTGCTTTTATACAGGAAGAAACCGATGTACGTGTACATCCTTGACGGTACTGTAAGAATAAGGACCGGCTAACTCCGTGCCAGCAGCCGCGGTAATACGGAGGGTCCGAGCGTTATCCGGAATCATTGGGTTTAAAGGTCCGCAGGCGGTCAATTAAGTCAGAGGTGAAATCCCATCGCTCAACGATGGAACTGCCTTTGATACTGGTTGACTTGAGTTATACGGAAGTAGATAGAATAAGTAGTGTAGCGGTGAAATGCATAGATATTACTTAGAATACCGATTGCGAAGGCAGTCTACTACGTATATACTGACGCTGAGGGACGAAAGCGTGGGGAGCGAACAGGATTAGATACCCTGGTAGTCCACGCCGTAAACGATGGATACTAGTTGTTGGACTTCGGTTCAGTGACTAAGCGAAAGTGATAAGTATCCCACCTGGGGAGTACGGTCGCAAGACTGAAACTCAAAGGAATTGACGGGGCCCGCACAAGCGGTGGAGCATGTGGTTTAATTCGATGATACGCGAGTAACCTTACCAGGGCTTAAATGTGGTCTGACAGCTTTAGAGATAGAGTTTTCTTCGGACAGATCACAAGGTGCTGCATGGTTGTCGTCAGCTCGTGCCGTGAGGTGTCAGGTTAAGTCCTATAACGAGCGCAACCCCTATTTTTAGTTGCTAACAGGTTAAGCTGAGGACTCTAGAGAGACTGCCGGTGCAAACCGTGAGGAAGGTGGGGATGACGTCAAATCATCACGGCCCTTACGTCCTGGGCTACACACGTGCTACAATGGTATGGACAATGAGCAGCCACTATGCGAATAGGAGCGAATCTATAAACCATATCACAGTTCGGATCGGAGTCTGCAACTCGACTCCGTGAAGCTGGAATCGCTAGTAATCGGATATCAGCCATGATCCGGTGAATACGTTCCCGGGCCTTGTACACACCGCCCGTCAAGCCATGGAAGCTGGGGGTGCCTGAAGTTCGTTACCGCAAGGAGCGACCTAGGGTAAAACTGGTAACTAGGGCTAAGTCGTAACAAGGTAGCCGTACCGGAAGGTGCGGCTGGAACACCTCCTTT
>APJPMD_02120 tRNA-Ile
[truncated: 2,177,218 more chars]
