# Supplementary material for: Genomics of Tenacibaculum Species in British Columbia, Canada
Source: Pathogens. 2023 Jan 6;12(1):101. doi: 10.3390/pathogens12010101 (PMC9864904; doi:10.3390/pathogens12010101)
Supplement: Supplementary file 1 [file pathogens-12-00101-s001.zip › Supplementary Figures and Tables (Revised)/TableS1_BaktaAnnotatedGenes/Barcode8_FinalConsensus_Trycycler_MedakaPolished_2022-03-14.ffn]

>FHDEPC_00005 Chromosomal replication initiator protein DnaA
ATGACTAAAACTGCTGATTCAGTTTGGAAGGAATGCTTATCTTTTATAAAAGATAACATTAAACACCAAGCATATAAAACTTGGTTTGAGCCAATTAAACCTGTTAAATTAGCTGAAGAAGCTCTTACAGTTCAAGTGCCTAGTAAATTTTTTTACGAATGGCTAGAAGAGCATTATATTAAGTTGTTAAGAGTTGCTTTGGTTAAAGAATTAGGTGCCGATGCTAGGTTAATTTATGATGTACGATTAGAAAACACCTATAGCAGCAACAGCCCTCAAATAGTTAAAATACCGAGTTCAAATCGGAAAGCGGTAAAATCGCCGAAAACTACTGTACCAACAGAGTCAAAAAGAGAGTTGAAAAATCCTTTTGTGATTCCTGGTTTACAGAAAGTTAAAATAGAATCGCAATTAAACCCAAACTATAATTTTATCAATTATATAGAAGGTGATGCTAACAGATTAGCTCGTTCTGCGGGTATGGCTGTGGCTAATAAACCTGGAGGAACGTCGTTTAATCCGTTATTGGTTTACGATCCTGTTGGGCTAGGAAAAACACATTTAGTACAAGCAATTGGGGTTGAGGTAAAAGATAAATATCCTGATAAAACCGTTTTATATATTTCTTCGGAAAAATTCACCCAGCAATTTATTGATTCGGTAAAATCGAACACTAGAAACGATTTTATTCATTTTTATGAAATGGTCGATGTGTTAATTATTGATGATATTCAGTTTTTATCTGGTAAAACAGGTACGCAAGAAGTGTTTTTTCATATTTTTAATCATTTACATCAAAATGGAAAACAGGTAATTTTAACTTCGGATAAAGCCCCTGTAGATATGCAAGATATTGAATTGCGTTTATTGTCTCGTTTTAAATGGGGATTATCAGCCGAATTACAAGCGCCTTCTTTTGAAACTCGTGTTTCAATACTTCATAATAAATTGTATCAAGATGGTGTTGAAATGCCTGAAGATGTAATTGAATATATCGCCAAAAATGTAAAGGCGAATGTTCGTGAATTAGAAGGAGTTATTATTTCGATGATTGCCCAAGCATCATTTAATAAAAGAGATTTTACTGTTAGCTTAGCAAGAGAAATTGTTGATAAATTTGTAAAAACAACCCAGCGAGAAATTTCAATTGATTATATTCAAAGAGTTGTTGCTAAATATTTTGAAATGGATGTAGCTATGTTACAGTCTAAAACTCGTAAAAGACACATTGTTCAGGCGCGTCAATTAGCCATGTTTTTTGCAAAGCGTTTAACAAAGTTATCATTAGCGAGTATTGGAAGTCAAATAGGTAAAAGAGATCATGCTACGGTATTACATGCCTGTAAAACTGTTGATAATTTAACAGAAACAGATAAGAAATTTAAAAAATACGTAGAGGAATTAACCGCTAAATTAACTTTTTAA
>FHDEPC_00010 SAM-dependent methyltransferase
ATGAAAGGTAAATTATATTTAATACCAACAACATTAGGAGATACAGAGCCTTTAGAGGTAATGCCGATTTCTGTTAAAAAAGTAATAGAGCATCTTGATTTTTTTATTGTAGAAAATGAAAAATCAGCAAGAGGGTTTATTAAAAAGATTACGCCTAATAAATCACAACCTTCTTTAGAATTATTATTATTAGACAAATATTCAAATGATATTGAAACACAAAATTATTTAGATGTTTGTGAAAAAGGTATTTCTATTGGATTATTATCAGATGCGGGCGTTCCTGCGGTTGCCGATCCAGGTGCAATGATTGTAAAATTAGCGCACGAAAAAGGCATTCAGGTAGTACCTTTGGTAGGTCCTTCTTCTATTTTAATGGCAATGATGGGTTCAGGAATGAATGGGCAGAGCTTTGCTTTTAATGGGTATTTACCTATTGATAAATCAGACAGAAAACGTGCAATTAAAGAGTTAGAAAAGCTTTCTAGTGTTAAAAATCAATCACAAATTTTTATAGAAACGCCGTATCGAAATGAAAAAATGTTAGATGATTTAAGAAATGTTTTATCAGCAGATACACGTGTTTGTGTTGCCTGCGATATTACACTTCCTTCGGAATATATAAAAACTTTTACCGTTAAAGAATGGAAGCATATAAAAACAGATTTGCATAAACGCCCAACTATTTTTATTATTCATAAATAG
>FHDEPC_00015 Peptidoglycan-binding protein LysM
GTGCCTTCTATTGAAGAAATTAACGTCCCTTTTTTACTAAAAAACTTTGTTGGTTTTAAAGAAGCAGTAGCTTTTAAAGAATCGCAAGGAAAATATAGAGTTGTAAATAAACTGGGCTACTTAGGTAAATACCAATTTGGAAAATCAACCTTAAAAAGGTTCCGAATTTACAATACTACGAATTTTCTTAAAACACCTGAATTACAAGAAAAAGCATTTATCGCTTACTGTAAAGTAAATAAATGGATTTTAAGAAAAGATATTAAACGATGTGTTGGAAAAACTATAAACGGTACTAAAATTACCGAATCTGGTATTTTAGCAGCAGCGCATTTAGGTGGGGCTGGTAACGTTAAAAAATATTTACGATCAAATGGTCATTTTCAATTTAAAGATGCCTTTGGAACCTCTATTAAATCTTATATCAAAAAATTTGCAGGCTATGATGTATCAACTATTAACGCCAATAAAAGAGCTACTGTTTAA
>FHDEPC_00020 Microbial collagenase
ATGATTTCTTCTAAAAAAAATCTTCAAAAAAAAATTTTAGCCCTACTAGTATTGTGCTATTCTTACGGGTTTAGCCAACAGGCAGCACCTGCACTTCCTACATCAAAAGTAAAAGAAACAGTCGCCTGTACTAAAGGATATAATCATAAAGATCATAGCAAACATACTAGTAGCTCAAATAAAATGTCTAGAGCAAATTCTCCTGATACATTTGCTGGTTGGGCATCTTATAGCGGCGCAAACTTAGTTGCTAAACTAAAAGAAACCACCGATTACGACACCAATTTAAGACCGCTTTTTGACTACGGACAATACGGTGGATCTTTATTTTCTAGTACCAATATAAAAGCAGTTGCCGATGCTGTATATAATATGTCAGCCTCTTATGATGGTAGCGAATCAAGTGGGATGCTTGGTTTAGTTACCTACTTACACTGTGCAAGTTATCATGAATTTTTTCAAACAGAAGTAACACTAAATACAGCGGCTAAAAACGCTTATAAACTTGCCGTTAAATACCTTTCTACAAACGCTCGTTTATGGGATACCACAGAATACGGTTTAGGTGTTTTAGATGAATTTTTAATAATGTGTGATTATGATGGTTTAAGAGATAAAGATTTTGTGTTAGATGTTATCAAAACAGCCATCCGTAATTTAACTGAAAAAGACAACTGGCGAGCTGTTGTTAGCGACCAACAAATGCTAACAAAATATATTACTGCATACAACAGAATATTCTTTTTAATGTTTAGAGGGATGCAACCTGTAGATGTTGCCTACGAAGCATCGCTTAATAATGATCCTGAATTTTTACAATTATTGTCAAATTTAGCTACGGATAAAGAATTAAGAACTGAAAATGACGATTTAGCTTTAATGGTAAATAACGCCATTGGAGAAATGACCAGAACTGCTGATAGTTCAGATGTTTTAAAAGATCAAACAGAGCCTTTTATTGCTGAAATTGCACAAAGTTATGATCGATTAACCCCTAACTGGTACAAATCAATAAAATCTATCAATGAATCAGGAAATTGTGCGAAATACAACTTATGTGTAAATATGGACGACATAACAGCCGAAGTTGAAGCAATGCTTTTTCCTAATACCTTTACCTTTGACGATGGACGCTTAAAAGTAAGAACTCCGTTAGATTATAAAACAGTTCAAGAATTATACTACGCTTCGAAACAAGTACAAACACAATTTTTTAGAGCTTTAGCCACAGATGAACCTGTTACTGGTGACCCTAACTTAAACTTAAATATGGTTGTTTATGGTACGATGAAAGATTATCATGACTGGCAAACAATTTTAAACGGTTTAGCGACCAATAACGGTGGAATGTACATTGAAAGAGGTGCTACTTTTTACACCTACCAAAGAACTTTTACAGAAAGTACTTTTAGCTTAGAAGAACTTTTTAGACATGAATACGTACATTATTTACAAGGGCGTTATATTGCAAACGGTTTTTGGGGTTCAACTGATTTTTATAAAGATGAACGTTTAGTTTGGTTTGAAGAAGGGATGGCTGAACATTTTGCAGGTAGTACCGATAATGACGGTGTTCGAATTAGAGAAAGCCAAGGTAGCAATGTAAAAAATGAAGGCGCTAGTGAATATATGACGGTAAATGAAGTTTTAAACGCTAGTTATGCTGGTGGTTTTAAATTTTACAGATACGGAAATATGTTATGGTCATATTGGTTTAAAAATGATATCAATACTGCTAGAAAACTTATCAACCTTGTTAGAGCTGATGATGTTGCTGGTTTTGATACTGAAATTAATCGATTAGAATCAGATTACACCTTACAAGCAAACTACTTAAACTACTTAAATAACGTAGTTATTGATGATAATAATTGGTGGGAAGTAGTTACGCCTTGGGAAGTTGATGACTTTTTTGTTGTAGGAAATATTGCTGATATTGAAACAGAATTTGAAGCAATTACAAGTAAAGATGTTAGTGTAACCTTAGATGCTTCTACTTCAATTAGAAGATTTAAAGTAACAGGGAGTTTAAATTCAGGGCAGTTTGAAACAGAATTAAACGATTTAATGACCCAATTAAAATCAAGCCCAACGGTGAATAATTTTGATTATATCGGCGGTTATTATAAAGAGGTATCAGGTTCAAATGCCACCTTTGTTATTACAGGTTCTTTAAGAGATGCTACTGTAAGCGATGCTCCTATTGCTGATTTTTCAAGCGATTTACCTTCAACAATTGTTGGCGGAACTATTCAATTTACCAACGAATCTACAGGATATATCAATTCATATACCTGGTCTTTCCCTGGAGGAACGCCGAGTACAAGTACTGAAAAAAATCCTACGGTAGTTTATGACACTGCTGGAACTCATCCGGTTACTTTAACTGTTACAAGTGCAAAAAGTGGTAATAATACCAGAACTAAAAATAATTTTATAAAAGTTCATGCTAAAAGCAGTACCACTTATTGTGATACAAGTCAAGGAAGTACTGGTACTGGTATTATAAGAGTTATTTTTAGTACATTAGACAATATAAGTGCTCCTCAAAACCCAGCTAATTATTCTGATTATACAAGTTACGCTGCCGAGGTTAAAAGAAACAAAACATACCCTATTACTATTGAAGCTGCAAACACTGCTTGGCCAGATAACGCTGTTAAAGTATGGATTGACTGGAATCAAAATGGTGATTTTACAGATGCAGGAGAAGCCGTATTTTCTTATGAAAAAATTTCTGAAACAGGAAATATAACCATTCCTTCGGATGCTGCTTTAGGTATCACAAGAATGCGAGTTCGTTACGGATATGGTGATGGTAAAATATTAGAACCTTGTGGATATGATGATTATTTTGGTGAAGTTGAAGATTATTCAATTAATGTAGGAATCGCTGCAGCAACTATTACTTGGGCAGGAACTACAAGTACCGATTTTTCAGAAGCTACAAATTGGGATACAAACACTATCCCAACAAGTTATGACGATGTAATTATTCCATCAGGATTAACAAACTACCCTATAATTTCAACAGCGACCGAAGTAAAAACGCTTACAATTGCTTCAGGAGCAACTTTAATTGCCAATGCACCATTAACAGGAACGGTTACTTATACGAGAAATTTACCTACAGATAATTGGTATTTAGTAGCATCGCCTTTAAAATATGAAACTATTGAAAGATTAAATCAGAACAATACTTTTGCTTCAGGAACAGGAACTAATATTGGGCTTGCTCCTTATAAAAATAACGGAACAGCTTGGAATTATTTATCAAACACAAGCAAAGGGAATATTACTTCTGGACAGGGATATTCTGTTAAGTTAAAAAATGCTGCTAATTTAGTTTTTACAGGAAGTATCAATTCAACAGCTGTTAATTATGGTATTACAAAAGGTGCAAATGATTTTAATTTAATAGGAAACCCTTATACTTCGTATGTAAAACTTGGTGATTTCTTTAAAGACAACGCTACAGGAACTGTTTTATCAGAAGCGACTATATGGCTTTGGAATCAAAACACTAATAGCTATGATTTAAAATTAGGTGCTGCTGATGCAAATTATCAAATAGCACCAGGACAAGGATTTTTTGTAAGTGCTAATGCCAATACTCAAGTAACTTTTAGCAAGGAAAATCAAAGCCATCAATCAGCAACTTTTCAACGACAAGCAAAAACTCAAATCAATTTAAGTGTTCGTGAAAATCAAAATAATACGGTAAAATCTACTAAATTATACTACCTTAATGGTGTTACCACAGGTTTTGACAACGGTTATGACGGTTCTGTTTTTGGAGGAACTACTACTAATTACGCCCTTTACTCACAATTAGTAAGTAATACTAACGGTAAAAATTATGCGGTTCAATCATTGCCTATAAACGATTTAGAAAACACAATTGTTCCTATCGGATTAAAGGCAAAAGCAGGAAAAAAGATCGTTTTCTCAGCAGAATCAATGAATTTACCTGAAAATGTAAGTATTTATTTAGAAGATAAACAAAACAATACATTTACCAATTTAAGTAAAGAAAATTATACAGTAACCTTAACAACTGATGCGAGCCAAGTTGGGCAGTTTTACCTTCATACAAGCTCTAGAGAATTAGATGCTAGTATTCAAACACCTGCTAATTTTAGCGAGTTAACTGTTTACAAATCATCTAAATCAGCACTAACGGTTAGTGGTTTACAAGCTAAAAAAGCGAGTGTAATTATCTATTCGATACAAGGAAAACAAGTATTTTCAACAGATATTATTTCAAAAAATACAGCAACTGTTACTTTACCAAAAGTAGCGGCAGGGGTTTATTTAGTAAAAATAATTTCAGAATTAGGAACTATCAATAAAAAAATAGTTTTATAA
>FHDEPC_00025 HTH cro/C1-type domain-containing protein
ATGAAAAACTCAATAGAAACTAAAATGAGTTTAATTTTAAATAAATTAAAAAAAGAACGCTTAAAAACAGGCTTATCTCAATGGGATTTTGGAGAAAAAATTGGGTTGAGTCAAAATGCGTATTACAAGCTAGAAACAGGAAAAACTAAGTTAGATTTATATCGCTTTTTAAATATTTGTAAAGTGCTAGATATTGAACCTTCATCTTTTTTCTAA
>FHDEPC_00030 hypothetical protein
ATGAAAAAAGTATTGTTAACAGCACTATTTTTAGGTGCTTTTGTATCAGCGAATGCTGTAGAATTAGATGGAAGAGATGATAAAAACATTAAATTATCTAAAACATTAAATTTTATTGAAAAAGAGACTAAAACTACTTCATTTATTAGTTATGATCGGATTAGTGGAGACTGTAGTATTCTTATTAAGAATAATAAAACAGGGCAAACGGTATTTAAAAAGGTGCTAAAGACAGAAACGGCGGAAGATTGTCGAAAACTACTGTCTGATTTATTAAAGAAATTAGATAAATAA
>FHDEPC_00035 Protein of unknown function (Porph_ging)
ATGAAATTTATAATACTATTATTTATACCTCTACTGGGGTTTTCACAACAAAATAAGATAACTATTGAGTATGATTTTTACGATAATTATAGGTATCAAGAAACAATAGCAATATTAAACTGTGATAATGAAACAGCTATATTTAAAACTTTTTTAGAAAGATTAAATACGGATGAGAAATCAGGATCAAATTCATCAGGTGAAATTACTATTGGTGGCGATAGAATTGATCTTTATAGAGTAACCAATAAAAAAAACAATACACTTATTAGTTATGATATTAGAAAAGATGATATCTATGAAATAACTGAAGAAGTTCCAAAAATGGATTGGAAAATAGCGCATACAGAAACAAAAAAAATTGCAAATTATAACTGTAGTAAAGCTACAGTTAGTTTTAGAGGAAGAAATTATACTGCTTGGTACACGATACAATTACCTTTTTCTTTTGGTGCATGGAAATTTAATGGACTGCCAGGTTTAATCTTAGAAATATATGATGTAACAAACACTTTTAAATGGAGGGCAAGTAAAATTAAATACCCTACAAATACAATTTTAAAAGTACCCTACAAAAAAGTTAAAAGAGTAACTTTAAAAAAACTTATTGCAATTGAAGATCAAAACATGAAAGTGTTAAGAGCTAGAATAATGAGTTTACTACCAAAACAAGGAATTGTTACAACTCCTGAAAATGATAGAAATGATATTGAATTGGTGTACGAATGGGAAAAGTAA
>FHDEPC_00040 Outer membrane receptor protein, Fe transport
ATGGGAAAAGTAAACTTATATTTTGTAGTTTATTTACTATTATTTATTAATAATTTATTTTCTCAAGTTAAAATTCATGGATATATAAAGAATAATCAACAAGAAAATAGTAATAATATTGCTGTTGTTTTAAAGGATAAAAAGACAAAAACTATTGTATCTTATTGTTATTCAGATGAAAAAGGGTATTTTTCTTTCGATAAAATTAAACAAGGAGATTATTTATTAATATTTTCTTCGTTGGTTTATAAAGAATTAATAGTTGATGTACTTGTTGATAAAACACAAGAAAGGATCGCTAAAAATGTTATTCTTCAAGACAATAAAATAACATTAGATGAGGTAATTGTAAAAAGTAAACGTTCCATTATTATTAAAAAGGATACGATTCTTTTTAATGCGTCTTCTTTTACAGATGGTAGTGAATATTCGGTAGAAGATTTATTAAAGAAAATACCTGGTGTTACTGTAAATAGCGAAGGAACTATAAAAGTAGGTGGTGCAGAAATAGAAAAATTAATGATAGATGGCGATGATTTCTTTGAAAAAGGTTATAAAGTGTTATCTAAAAATATGCCATCTTATGCTATAAAAGAGGTTGAGGTATTAAAAAAATATTCTAATAATCGTTTATTAAAAGGAATTGAAAACAGTGATAAAGTAGCTTTAAATTTAAAACTAGCTGAAAATTCAAAAAGAATTTGGTTTGGTAATTTTAATGCAGGTGTAGGTAATGATAATTTTTATCATGTTAAGGGAAATTTAATGAATTTTGGGAAGAAGAATAAGTATTATTTTCTTAGTAATTTTAATAATTTAGGGCATGATGCTCTAGGGGATGTACAGGGGTTGATAAACCCGTATAAATTAGATGAAGCTGGTAGTATTGGAGATGATCAAAAAGCAGTAAGTTTATTAGAGCTATCAAGTATAAATTTAAGTTTCAATAAAAATAGAACTAATTTTAATAAGGCAAAGTTAGTATCATTAAATGGTATTTTCAACCCTACAGATAAACTAAAGATAAAAGCTTTAGCATTTTTTAATAGCGATTTGCTTCGCTTTAGCAGAAACAGTTTAGAGGTTGTTAATTTAAATACTATAAATTTTGAGAACCACGAAAATTATAGATTAGCAAAAAAGAAGACTATTGTTTTTGGAAAATTAGATGTAAATTATAACATCTCTAAAAAACAGCTATTAAAAAGCACTTTAAAGTATTATCAAGGAGACTTCAATAGTAGTGCTAATTTAGTGTTTAACGGCAGTACAACAATTGAAGGGCTCACGTCAAAAAACACCTTATTTGACCAGAAAACAACCTATACTCATAAATTAGATGATAAAAAGGTATTATTATTAACAGGACGATTAATACATGAAAAAACACCTCAAAATTATAAAGTAGATCGATTTTTGTTTCGTGAGTTATTTGTAAACACGAACCAAGTTAACAATGTAAAGCAATATAGTACAAACGATATGCAGTTTGCAGGAGTAAATTTTCATGTATTAAATAGAAGAAATAATGGAAGCTTATTCGAATTACAATTGGGGAGTAAATTTAGAGAAGATAAGCTTACTTCTGATTTGTCTTTACTAGAAAACACGAATGTAATAAGTATGCCTGTTTTATATCAAAATAAAACGATTTATAGGGTAAATGACTTGTATATAAAGAGTCGCTATTTTTATGCGTTTAAAAAAATTAAATTATCGGGAGAATTAAACGTTCATCAAGTTTTTAATTCGTTACAAAATGCACATACTATAAAAAAAAAACAGCCTTTTTTTGTAAATCCTAAGATAGAATTTAATTGGGCTATAAATAACAGCAATAAGATTTCATCCTACTACTCTTATAATAAAACGAATGCCAGTATAATTGATGTTTATAGTAATTATTTAGTAACGGGTTTTCGATCATTTTCAAAAGGAATCAATGATTTAAATCAGTTAGATAGCTCTAATTTAAGGCTTAATTATACGCTAGGGAATTGGAGTGATCGTTTTTTTGCTAATATTTCAATGTTTTATAATGTAAATCATAATTTTTTTTCTTCAAATATTAATTTAAATCAAAATTATTTTCAAACGAATAAAGTTTTAATTAAAGATAGAAAGTTAATAGGAATTACAGCAAATGCCGACTATTACTTTACATTTATTAACTCAATTTTAAAACTAAAAACAGGCTATGTTAAAAGTGACTATAAAAACACTATTAACAATGCTCGTTTAAGAGAGATAATAACAAAAAATTATAATTACGGTTTCGAGTTACGTTCGAGTTTTAGAGGTTTATTTAATTATCACTTAGGAACAACATGGAAAAATATTCAGATAAAAACTATAAAGAATAATTCGTTTCTAGATACTATAAGCTTTGTCGATATGTTCTTTATATTTAACGATATATTTAATTCTAAAATAAAATTATCTCATTATTCCTTTGGAAACTTAAAAGTAAATAACAACTATACTTTTCTAGATTTTCAAAGCACTTATACCGTGCTTAAAGATAAATTAACACTAAATTTAGTAGCGAAAAATTTATTCAATAAAAAACAATTTATAAATTCAAATATAAGCGATATTGGAAGCTCAACAACAGCTTATAATTTATTACCAAGAACTATATTAATAAGCTTGGAATATCGATTTTAA
>FHDEPC_00045 Endolytic murein transglycosylase
ATGAAAAAGAAAATAATATACGGAATTATCGCCTCGATATTTTTAATCGGTGGATTTATTGGTTTTAATCTTTATCAGAAAATTTACGCAAAAGCAATTACTAAAAATGGGGCTATTTATATAAAAAATACCGATACTTTTGAAGATGTAAAAAAACAGCTTGCTACTTACATTGCCAAACCTCAACATTTTATTTGGGTTGCCAACATCAAAAAATTTACAAAACCTAAAGGTGGAAAATATCAGCTGAAAAAAGGCATGAATTTAAACAATCTTGTAAATTTACTTAGAAGCGGAAATCAAACACCGATAAAACTGTCTTTTAACAACCAAGATTCCTTAGAAAAATTAGCTGGAAGAATTGCCCAACAAATTGAAGCTGACTCGGTTTCTTTAGTAAACGCAATGACAGATGCTAGTTTTTTATCAGAAAATAATTTTAATCAAAAAAATGCCTTAGCAATGTACATTCCTAACAGCTATGAATTTTATTGGAATACATCGGCTGAAAAATTTCGCAATAAAATATTGCGTGAATACAAGCGTTTTTGGAACTCATCAAGATTAGAAAAAGCGAAAAAATTAAATTTATCAAAAAAAGAAGTGAGTACCTTGGCTTCAATAGTTCAAAAGGAAACTGCGCAAAAAAGTGAACGCCCAATTGTGGCTGGGTTGTATTTAAACAGGTTAAGAGATGGTTGGCCATTACAAGCCGATCCTACGGTAATTTATTGCATCAAACAGCTAAAAGGAGACGATTTTGTGGTAAAACGTGTTTTAACTAAAGATTTAGAAATTGAATCGGCTTATAATACGTACAAAAATACAGGCTTACCGCCTACTTTAATTGCGATGCCTGATGTTTCGGCGATTGATGCGGTTTTAAATTACAAAAAACATAACTACTATTATATGTGTGCGAGTGTTACAAAAATTGGTTTTCATGATTTTGCAAATTCATTAGCGCAGCACAACAGAAATGCGGTTAAATATCAACGTTGGATTAGTAAACGAGGAATAAATAGGTAG
>FHDEPC_00050 Acetyltransferase
ATGACAACTTTAAAAGGCGATGTTCTAAATTTAAGAGCCATCGAACCCGAAGATTTAGCCTTTCTTTTTGCTATAGAAAACAACGAGTCTTTTTGGGAAGTTAGCCACACACAAGCGCCATTTTCACGATTTATTTTAAAACAATATCTCGAAAATGCACATTTAGATATTTATCAAGCAAAGCAATTGCGGTTGGTTATTGAACTAAGTGCTAAAGATGAAGATAAAAAAGAAGCGATCGGAATGATTGATCTTTTTGATTTTAATCCGCAGCATAAAAGAGCGGGTGTCGGTATTTTAATTCATCCGAAGTATCAACAAAAAGGACTTGCCTTTGAGGCGCTAAAATTACTAATAAACTATTGTTTTACGCATTTGCAATTGCATCAATTATATGCAAATATTACTGCGGATAACAAAAATAGTATTCGGCTGTTTACAAAACATAATTTTAAACAAATCGGCATCAAAAAAGAGTGGATTTTTACTAACGGAACTTATAAAGACGAAATTTTATTTCAATTAATTCATATATAA
>FHDEPC_00055 hypothetical protein
ATGCACGCTACCAAAAAAACTACTGATAATATAATTAGCTTGCCTGTTCAAGGTGGTTTATTAGAGGTTCGTTTTAATGAAAAAGACGGAAATTATACCGATATTTTCTTAAAAGGAAAAGCCGAATTGGTTTTTAAAGGAGCAATTAAAATTTAA
>FHDEPC_00060 hypothetical protein
ATGAATTTACAATTTTACAAATACCAAGGAACAGGAAACGATTTTGTTATTATCGATAATCGAAACGAAAATTTCCCTAAAAACGATGCAAAATTAATTAGCAAACTATGTCATCGACATTTTGGTGTTGGTGCCGATGGTGTTATTCTTCTAGAAAATGATGCTATCACCGATTTTAAAATGTTTTATTTTAATGCCGATGCAAGCCAAACCATGTGTGGAAATGGCGGACGCTGTGCAGTGGCTTTTGCCAAAGAATTAGGTATTATTGATACAGAAACAACTTTTACCGCTTTTGATGGCGAACATTATGCTCAAATAAATAACGGTATCGTTTCTTTGCAGATGATAAATGTAAATGAAATTATTATCAAACAACATGCTGTTTTTGCCAATACTGGTACGCAACATCATGTTGAATTAGTCGATAATTTAGACAATTACCCTGTTTTTGAAAATGGTAAAAAAATCAGATATAACGACTACGGAACTAAAGGAACTAACGTAAATTTTGTACAGCAAATAAACAAAAATACTTTTAGAGTTAGAACCTACGAAAAAAGGTGTAGAAGATGA
>FHDEPC_00065 Serine protease
ATGATAAAAACACTTAAAACCTTAGGGATAGCAGTAATAGGCGGTGTAATAACACTTGCAGGCTATAAAATAGTACTTGAACAGCAGCTAATAAATTCCGCCGAAAATAAAATTGAAAATCAAGCAGAAGCTTTACAAACAACGCCTGTAAATTATATGCCAACAGTGGTTAATTCAATAGCCGCTCCAACCGACTTTACTCAGGCAGCATCAAAAACGGTGCATGCTGTGGTGCATGTTAAAAATACGGCGGTAAGAACACAACGCAATCCGTATGCGCAACTTTTTGGAAGAAATGAAACACAAAAATATCAGCAAGTAGGAACGGGTAGCGGGGTTATTATTTCGCCAGATGGCTATATTATTACCAATAATCATGTAATAGCAGGTGCTACTGAAATAGAAATTACCCTAAATAATCGAAAAAAATTAAAAGCAGTTTTAATTGGTGCCGATAAAAGCAATGACATCGCCTTATTAAAAGTTGAAACGGATGAAGCGTTGCCTAATTTAGCTTTCGGAAATTCTGACAATGCCAAAGTGGGCGAGTGGGTTTTAGCCGTTGGTAATCCATATAATTTAACATCAACAGTTACCGCAGGAATTATTAGCGCCAAAGGGCGTGATTTAGACGGAAATAAAAATATTGAAGCTTTTATTCAAACCGATGCGGCTGTAAACCCAGGAAATAGTGGTGGGGCTTTGGTAAACACTCGTGGTGAATTAATTGGAATTAATACGGCAATTTCATCAAAAACAGGTTCTTTTATTGGGTATTCGTTTGCCGTGCCTTCTAATATTGCTAAAAAGGTGGTAGATGATTTATTAGAATTCGGGATTGTACAACAGGCAATATTAGGCATCAGTATTGATGCAACTGTTAAAGATATTGAAGGCGTAAAAATAGGCGCAATTACAAATAATAGTGAGGCTAAAAAAGCAGGTTTGCAACAGGGCGATATCATTACCAAAGTAAATGCTGTTAAAATAGCGAAGTTTTCTGATTTAAAAGGACAATTAACGGCAAAACGACCAGGGGAATATGTGAGTGTAACCGTACTTAGAAACGATCAGGTTTTAACTAAAAATGTAAAATTAGGTAAAAAAGAGACTTTTACATCGCTTTCTTTTGGCGTACATCTAAAGGATTTAACATCCGAAGAAAAAAAGAAATACAAGCTAAAAAGTGGGGCGAAAATAACAAGGACAAATAATAAAGGATTTCAATATTATAAAGTAGGCGAAGGGTATATTTTAACAAAAATAAACGGCAAAGAGGTGCAGGGAGCTTCGCAGGCGGTTTCAATATTAGATACCTATACAGGCGAAGCGCAAATGTATTTAGAGTTATTAAGCCCTAGCGGAAAAATTGAACGCTATCGTTTTTAA
>FHDEPC_00070 Glyceraldehyde-3-phosphate dehydrogenase
ATGTCAACAATAACAAATTACGAAAAAGAAGTAGTAGATCAAGCGCAAGTAAGACGTGCTACCGTTGAATTTATTAATATCGTGAACGATTTATGGTACGATAAATCAATCGAATTAGTTTTATTTAGAAATCCTTTAGTAGATAAAAGAGCGAGTGAGGTTTTAAACTTAATCGACTATGCTAAAGAGTTTGTAGCAAAGCCAATTTCAATTAACGATGCTTTAGAAATAGCAAAAGCAATACAAAATATTGAATTACCAGCATCAAAATTAGATATCGGTAAATTAGCGTACGAATATCATTTACAAGATGATGCGACTACCGATAAATTATCTTTTGTAAAAAATAAATTAAAAGATGCAACAAAAGCATCAGAAATTGCACCAAAGGATGTTGTTTTATACGGTTTTGGACGTATCGGTCGTTTATTAGCACGTGAGTTAATGAGCAAAATGGGTAAAGGTTCTCAGTTAAGATTAAGAGCTGTTGTTACTCGTGGCGAAATTAACGAAGCAGTTTTACAAAAAAGAGCGTCGTTATTAAGTATCGATTCTGTTCACGGAGATTTCTTAGGAACTGTTGAGGTAGATACCGATAACAATGCCTTAATTATCAATGGAACTACTGTATATATGATTTCTGCTGGGAAACCAGAAGATATTGATTATACTGCTTACGGAATTAACGATGCCTTAATTATTGATAACACAGGAGCGTTTAAAGATAAAGAAGCATTAAGCCGTCATTTAACTCCAAAAGGAGCTAGTAAAGTATTATTAACTGCACCAGGAAAAGGAATTCCTAATATTGTTCACGGTGTAAATCATGAAGAAAATAATCCTGATGTTGTTGATATTTTCTCAGCAGCTTCATGTACAACCAATGCAATTACACCTGTTTTAAAAGTTTTAGAAGATAACTTCGGAATTAAAAAAGGACACTTAGAAACGATTCATGCGTATACGAATGATCAGAACTTAGTAGATAACATGCACAGTAAATACCGTAGAGGTAGAGCAGCAGCTTTAAACATGGTAATTACTGAAACAGGTGCAGGAAAAGCAGTTGCAAAAGCATTACCAGCTTTAGAAGGTAAATTAACTTCGAACGCAATTCGTGTACCAGTTCCTAATGGTTCGTTAGCTATTTTAAACTTACAATTAAATACTACAACAACTGTTGATGTGGTAAATGCTATTATGAAGCAATATGCTTTAGAGGGTAATTTAGTAGAGCAAATTCAATATTCAATGAATAACGAATTAGTTTCTTCGGATATTGTTGGAACTACAGCGCCTTCAATTTTTGATAGTAAAGCAACCATCGCTGATGGCGATACAATTGTTATTTATGTATGGTACGATAACGAATACGGATATTCGCACCAAGTAATGCGTTTAGCAAAACATATTGCTAAAGTTCGTAGATTTACTTATTATTAA
>FHDEPC_00075 DNA ligase
ATGAATATTCAACAAACAATACAAGCGCTTCGCGATGAACTAAACCAGCATAATTATAATTATTATGTATTAGATAACGCCACTATTTCAGATTATGATTTTGATATTAAATTAAAAGAATTAGCGAACTTAGAAGCCGAAAATCCGCAGTATTTTGATGCCAATTCACCAACCCAAAGAGTAGGCGGAGAAATTACCAAAAATTTTGATACCGTTACCCATAAAAACCGCATGTATTCTTTAGATAATTCTTATTCAAAAGATGATTTATTAGACTGGGAAAAGCGACTTCAAAAAATGCTAGGAACGGATGCTATTCAATATACCTGTGAGTTAAAATATGATGGTGCATCTATCAATTTAACTTTTGAAAATGGTAAATTTATAAAAGCAGTAACCCGTGGCGATGGTTTTCAAGGAGATGAGGTAACGGCTAATATTCGTACTATAAAATCAATTCCGTTGCAGGTAAATAAAAGTTTTTTAAGCGATTTTGAAATGCGTGGCGAAATTATTTTACCGCTTGAAGGATTTCATAAAATGAACCAAGAACGCCTTGAAAATGATGAAGAACTGTATAAAAACCCACGAAATACCGCAAGTGGAAGTTTAAAATTACAAGATAGCGCTGCCGTTGCAAAGCGTCCGTTAGATTGTTTGTTATATCAAGTTGTTACAGAAGATAGAACCTATAAAACACATTTTGAAATTTTAGAAAACGCTAGGAATATTGGCTTTAAAGTTCCTAAAACTATTACGTTAGCAAATTCTATTGATGCGGTTTTTGAATTTATCAATCATTGGGATATCGAGCGTCATAATTTGCCTTACGAAACCGATGGCGTTGTTGTAAAAGTAAATAATTTACAGCAACAAGAAGAGTTAGGCTACACCTCAAAAGCCCCACGTTGGGCAATTGCCTATAAGTTTAAAGCCGAGCAAGTATCGACAGTTTTACATGAAATTAGTTATCAAGTTGGGCGAACAGGAGCGATTACACCTGTGGCAAATTTAGAACCTGTGCAATTAGCAGGAACGGTTGTAAAACGAGCATCATTACACAATGCCGATCAAATTGAAAAATTAGATATCAGAATAAATGATACTGTTTTTGTAGAAAAAGGCGGGGAAATTATCCCTAAAATTATAGCGGTTGATTTATCTAAAAGACCTGCTGATTCTGAGCCTACAAAATACGCAACCAATTGCCCTGAATGCGATACTGAATTGGTAAGAAGCGAAGGCGATGCTAAACATTATTGCCCAAATGAATTTGGTTGTGCACCACAAATAACAGGAAGAATCCAGCATTTTATAAGCAGAAAAGCCATGGATATTGATGGTTTAGGCGGTGAAACGGTTGATTTATTGCGTAAAGAAGGTTTAATTAAAAATTATGCCGATTTATACGATTTGAAAACTCAGCAGATTATTCCGTTAGAAAGAATGGCAGAGAAATCGGCGCAAAATATGATTGCAGGAATTGAAAAATCAAAAGAAATTCCGTTTGAAAAAGTATTGTTTGCTTTAGGAATTCGATTTGTTGGTGAAACCGTCGCTAAAAAATTAGCAAAACATTTTAAATCGATCGATAATTTAATGACTGCCAGTTTAGAAACCTTAATTTCCGTAGATGAAATTGGCGATAGAATTGCAGAAAGTATTACCGAGTTTTCAAATGATTTAGGAAATATTGAATTAATTAACAGATTAAAATTACATGGCGTTCAATTAGAAGTTTCTGCCGAAAGTTTAGAGAATCAAACTGATAAACTTGCCGAAAAAGTATTTGTTGTTTCTGGTGTTTTTCATCAGATGAGCAGAAACGAGCTTAAAAAAGCGATCGAAGATAATGGCGGGAAAGTAAGTAGTTCAATATCTAAAAAAACAAGTTTTATTGTGGCAGGCGATAATATGGGATCGAGTAAATTAACAAAAGCCGAAAGTTTAGGTATATCGATAATTTCAGAACAGGAATTTATGGATATGATTGGGTAG
>FHDEPC_00080 Por-Secre-tail domain-containing protein
ATGCGTTATCCAGGAGGTACTCAAGCTAATTACTGGGACTGGAGAACAGGTAAATTTTTATCAGATACCGATAAAAATTGGGGTACTAAAGAAGTGCTTAAAATCCCTCAATTTATCAACGCTTTGCCTAGTCGGACTAAAATTATTTATGTAGTTAATATGGCTCGCCCAACTCCATTAACAGGTATTGATGTAAATGCTACTCAGGCAGTACTTAAAAGTGATGCTACTTTGAATTTAAAGATTTCAGATATGATTTCTGCTATAGATAAGTTCGTTTCAGAAGGTAAGGAACCCTATGCGGTAGAATTAGGAAATGAGTTTTATTTTGGTAATGAAGAAGGAGCAATTTATCATATTACTCAAAAAAATGGTTTGTTTTATTCTGGTTGGAATACTTCAAAAAATCAACCATATCAATCTACCAGTAAAAAAGATGCAACCGATATTAACGCGTTATTTTATTTAAAACACGCAAAAAAGATCGTTGAAAAAATTAAAATTAAGTATCCAAAGATGAAGTTTGCTTTAACAACAACCAAAAGCGGAAATGGTACGTCAGTAAGAGATCGATGGAACAATACAATTTTTGATAACCTAAATTCTAACCCTGAGTTTTCAACATTAAAAAAGGATATTTATGCAGTAACACAGCATCATTACCTGAGCACAAACTATGGTGTACAAACTCCAATTAGCAATGAATTATCCTCTAAAATAGCCATTGCAGAGGGCATTAAATATCCCATTGAAAAGCAAGCAGATTACCAAATTGTACCTAATGACTTTAAAATTTGGTACACGGAATATGGCGAAACAAAAGGAATTGCAGAAGAAACTTGGGCTGATGCTGTACGTTATGCTGCCTTAACTTATAGTTGGCTTTCATTAGGTGATAAAGTTAACCAACTAGATTTTCATTATGTTTCTGATAATACAGTTATAAAAGTAGCCTCACCCATGGTACTCGCTCCTGTAGGAATAGCTGCAAAACAATTTATGCTAGCCGCTGCAGAAATGACCGAAATGCAACAAATAAATTTTGATTTCAATCCTATTTCTGTAAATGGCGTATTATCTCTTTATGGCTATAAATTTAAAAACGCTAGAAAAGAAACCTTATTGATTCTTAACTTAAATAAAAATGACATAAAAAATGTAACATTCGATAATCTGTTAAGCTACAAAGGAACACCTATCCTAACACAGTATTATTCAGCTTCGCCTTGGGTTTCTAGTGTTACCTTAGGGGATGAAAATATCATTTTTAATAACGAAACCATTACAACGAGTTTTAATGCTCGTAATTTTTCGATTACCGTTATTGAAGTTCAAAATTAA
>FHDEPC_00085 hypothetical protein
ATGAAAATAAATATAATAAAAACAATCGCTATTTCATTCCTCTTGTTCGTCTCATGTTCTGTTGTTTCTGAAGCTTCAGAAGAGGATCAAAAAATAACAAGAACTACAACATTAAATAACACCATTAGAGATGTCTCTGATGTTAATATTGGTTTTAATCGAAGGTCTAATAGCGGATCATGGTGA
>FHDEPC_00090 Uncharacterized membrane protein YhhN
ATGAAGATAAAAATAGCATCAATTATTTTTTTAATAATTGCAATTTTAGATGTTTATGCAGTAATAATTCAAAATAAAAGTTTAGAAATTATTTTTAAACCTTTACTGATGCCAAGTTTGGCAGTACTGTATTTAGTAAGTATAAAAAAAGATGAAAAAGCTAATTTCTGGTTGGTTTCAGCATTATTTTTTTCTTTTTGGGGCGATGTATTTTTACTAGATAAAACAAATTATTTTGTATTCGGATTAGGCTCTTTTTTAGTTACACACATTATGTATATAAAAATGACCGTAAATTTTTTAAGAAAAACAGCGATTGTAAAAATTGTAAAATCGGCAGTTATATTTGTGGCTTTATTTGTAACTATTTTTTTGTTGATAAAAGATAATTTAGCCGAAATGTTAGTACCTGTATTAGTGTATGGAACGGCAATTTCAGGGTTTGGAACTTGTGCTTTGTTAAATTATCAGCAAGAAAAATCAACAGAAAACACGGTATTGTTATTGGGCGCAATTTTATTTATCGCTTCGGATAGTGGTATCGCTTTAAATAATTTTTACAACCCAACACATTTTTTTGATATCGCTATAATTATACTCTATGTATTGGCGCAGTTTTTAATTGTAAAAGCAATACTACTTCGAAAATAG
>FHDEPC_00095 hypothetical protein
ATGAACGAGCATAAAGCTAATGTTGGACTCTTAACCAAGATGATTTTTTTAGTTATAATTATTTGGAGTGCCTCAACAATTTTAATATTTTTTGGGCTTGACAATTGGTCTAACAGAGGTAGTTTTGGTGATTTATTTGGTGCAGTAAATGCGTTATTTTCTGGATTAGCTTTTGCAGGATTAATTTATACAATCGTATTACAAAAACAAGATTTAGAATTGCAGCGCAATGAAATTGGCTTAAATAGACTAGAATTAAAAAAAACAGCTAAAGCACAAAAAAATTCAGAAAAAGCATTGATTGAGCAAGTAGAACAAATGAAAACTGCATCGAAATTAAATGCACTCAAAACATTAATTGATTATTATAATATTCAGATTGCAAACCCTAATAACACGACTGAAATAATACTGAAAGCAAAAGAGAAAAGAAAAGCTACAATTAAAGAAATAGATACCTTAATTGACAGAATAGAAGATGATGATTTGGAATAA
>FHDEPC_00100 Small-conductance mechanosensitive channel MscK
ATGAAAATATATTATATAAAAATCCTTGAATCTGTTGTTACCATTATATTGTATTTTATTCTAAGAAAAAATGCAATAAAAATTATCAATAAAACTCTTTCAGATAAATTTATTCATAGCTCTCGAGGAATGATAATTAAGAAAATTATTAACATAATTTTATCTTTAACATTTCTTATTTTTATTTCACTAATTTGGGGAGTAAAACAAGCTGATCTAGCGGGTTTTATAGGTTCAGTACTTACATTTGTTGGAGTTGCATTTTTCGCACAATGGTCTTTGCTTTCTAATATAACGTCTAGTATAATCTTATTTTTTAATCATCCTGTAAAGTTAAATGATTCTATCGTTATTTTAGAAGCTAAAGACTATGTGATTGAAGGGAGAGTTATTAATATTGGTTTATTTTTTATAACACTTCAAACAAAAGAATCGGGAGAAATAACGTTACCTAATAATATTTTTATTTTAAAAAGTATTAAAAATATTACCAAAGAAACCAAAAAAGAAGCCAATATCACTAATGAAAATCATATAAAATAA
>FHDEPC_00105 Phosphate butyryltransferase
ATGGAATTTACCCAATTATCTGATTTAAAAAAAATTGTAGACCAACAAGCTGTTAAGAAAAGAATAGTATTGTGTTCTGCGGCAGATGAACACGCTTTAGAGGCAATAAAAAATGCTTACGAAAAAGGAATTATTACGCCAGTATTAGTAGCAAAAAAAGAAGACCTTTTAGCCTGTGCTAAAAATTTAAATTTTGATTTAACAGATATTGAGTGTCATTTTGAACGTGACTTACCTGCTATTATTAAAAAATCAATATCGATGGTTACTGCTCAAAAAGCAGATATTTTAATGAAAGGTAAGCTATCAACGGCTGAGCTTTTATCAGGCGTACTTAATAAAGAATGGGGATTAAAAACAAGAAAATTCTTATCGCATTACGCTATTTTTGAAATTCCAGAATACCACAAACTTTTAGGGATTACCGACGTTGCTTTTAATATTGCTCCAGGGCTAAAAGAAAAAGTTGCCATCGTAAAAAATGCCGTAGATTTTTCTAAGCGCATAGGAGTTGTTAATCCAAAAATTGCCGCTGTTGCCGCTGTTGAAATGGTAAACGAAAAAATGTCTGCTACTACCGATGCAGCTTTATTATCTATCATGCAACGCCGTGGGCAAATTAAAGACTGTTTAATTGATGAGCCTCTTTCTTTTGATAACGCGATTAGTTTTGAAAGTAAAAAATCAAAAGGATTAGAAGAGCCTGTAGCTGGAGATGCTGATATTATTTTAGTTCCTAATATCGAAGCAGGAAATATGTTATATAAATCCTTTGTGTTTTTCGCAAACGCAAAATTATGCGGTATCGTATTAGGTGCGCCTTTTCCAATAGTATTAACCTCTAGAGCCGATTCTAAAGATACGAAATACAATAGTATTTTATTAGCTTCTGCTGCTTCTAACGAATAA
>FHDEPC_00110 putative butyrate kinase
ATGAAAAACTATATCTTAGTAATAAACCCAGGATCTACCTCTACAAAAATTGGACTTTTTAACGGAAATACGCCCGTTTTTGAAGAGAATTTTCACCATAACCCCGAAGATTTACAAGAGTTTTCAAGTATTTTAGAGCAAGCTCCGTATAGAAAAACCTTGATTCTAAATTTTTTAGAAAAACAAAATATAACAGCTAGTTCTTTAAAATTAGTGATGGCTAGAGGTGGGCTTTTAAAACCTGTAGTTTCAGGAGTATATCAGGTAAATAAAGCGATGCTTAACGATTTGGTGAATGCACCAAAGCAACACGCAAGTAATTTAGCCGCAATTATAGCGAATGATATTGCTACCGAAAACAGTATTAAAGCCTACATAGCAGATCCTGTGGTAGTCGATGAATTGTGTGAATTAGCACGATTTACAGGACACCCAGAATTGAAAAGAATCTCTATTTTTCATGCTTTAAATCAAAAAGCAGTAGCTAGAAAATTCGCCCAAGAAAACGATAAAAAATACGAAAACCTAAACCTTATTGTAGTACATATGGGTGGTGGTATAACTGTTGGCGCGCATCAAAAAGGAAAAGTTATAGATGTAAACCAAGGTTTTGATGGCGAAGGTCCTTTTTCTCCTGAGCGTACAGGAACATTGCCAACTGGCGATTTAATTAAGCTTGCAATGAGCGGTAAATATACGCTAGAGCAAATGCAAGAATTAATTGTGGGTAAGGGTGGTGTGAACGCTTATTTAGGAACGAATGACATGAGAATTGTTGAAGACAAAGCGCTTATAGATGATAATTATAAAATTATTTTAGATGCGATGTGTTTTCAAATTGCAAAATTTATTGGCGCGATGGCAACAGTGTTAAAAGGAGATGTAGACGCTATTTTATTAACCGGTGGAATTGCTTATAGCAAATACGTTACCGCACAATTAAAAGACTACACAAACTACATTGCGACCACGCAAATATACCCAGGTGAAGACGAATTAGAAGCACTTGCTTTTAATGGGAATTTGGTTTTAGAAAATGCTATAAACTTGCAAGTTTATAAATAG
>FHDEPC_00115 Flavo-1 RNA
TTTTTGCACTAAGGATTGCAATGGCATCCTTTTTTTGAGGCACGAAAAAAAAGATATAATGGAAAGCCTGATCCCGT
>FHDEPC_00120 hypothetical protein
ATGGATTTAGAAAAATTGGATAATATTGTCATTGAATTAGAACAAAACTCTGAAGAACTAAAAGGCTTTACACAGGTTTATTCGGAAATAAGCTCGCTTCAATCGAATATAAGCCTAAACTTAGAGCTAATCGAAGAGAATAATAAAAATTTAAACTCGGTTAGTAATGTCATTAAAAAAGAAACAAGAGAAAATTCAAACCAATTAAAGCTTATTAACAATACTGTAGAGCAAAAAACAGAAAGAATAAATACAGATAATAAAGCTTTTCAAAGAGAATTAGATGCAACTCTTATCACAAGGCTCGATAAACATAAATCTGATATTCAAGTTGATATTAGAAATGAAGGAATTCAAATACAACGTGCATTTGAAACTACTTTAAATTCTAATTTTAACTCGATGGAAAGTAAAATAAAAGAACGTTTTGAATTACAATCTAAAGAATTGAAAACATTGAGAATTTTAGTCTTTGTTTTAATTACTATAGGAATAGGCTTAGGAGTTGGTCTTTATTTGAAATAA
>FHDEPC_00125 Type III restriction enzyme, res subunit
ATGATTAAAAAATATTCAGCTAACTACTCGTATACAAATCATAATTTTGTTATTCAAAATCTAATAAAGCCAAGAAAAAGATCTTCTTTTTTATCAGCAATTTTAATAATAAAAAATCTTATTCAAAGAGGTAAACCTACTTTAATGAGCCAATATCTACAAAATATTTATGGCTCATTTCCTGAAAAAGAAGTTTTTTTAAAAAAGCCTTTTGTTTTAATAGATCAATCAAATCTTCAATGGAATAATACCATAAAAGGAGATCAAGACCATAGCTATTTTCCTGCAAAAATATTTTTAGAAGAAAGAATTAGCGAAGATTTACCTGAATACAAATTTATCAAACAATTAATAATTCCAGAAATTGAAATTAATCAAATTACGCAACGTAATGATAAAAAATTCAATTATCAATGTGTTGATTTTTTCTTGCCACAAGCAAATTTAGTTATAGAAATAGATGGACAACAACATAAAGAAGATGTTGCAAGAGTTATTGATTCAATAAGAGATAATCACCTTGCTTTATCAAAAGTTTTAACGGTTAGAATCGATACAAAAGATTTAGAAGCTAAAAACGAAATCTATTTTCAAAAAATAGAGCAAATAAAAAATCAACTTGATAAATATTCTAGGTTTCTAAATTTATATAAAACGAATTTCAACCTCAACTTCGATGAAATTTCAGAAGAAATAAAAAAAACTAAATTATTGCCCACTGCAATAATTCGTTTTCAAGTTTTAATTCTTGAATTACTTGAAAGGGGCATACTAAATCTTGATGATGAAAAATGGTATTTTGAAATTAAAAATCATGATGTAAATGGCTATGAAATTCACGCTATCGAAGATACTTTTCAATGGCTTGTTCATTTATTAAAATTGCAAAAAATTTCATTTAAAAAACCAAAATTTGAAATTAAAAACATTAAAAACTTCAGCAATAAAAAATGTATTAAGATAGATTTCAGCCTTTTACAACGCTGGACTGATCAAAACCTACTTAATGAAGATATTATCTATCTAAGAACTGATTATTTAGATTTGTTTTATAATCGAAATAAAAATAAATTAGACCAAATTAACTACTTTAAACTTAGTACTACTGCTAAATACAAATACAAGCTTCTTTTTAATGATGAAGAATCTGGTGATTTGAAAAATTTAGTGTTTTTTCTTAAAAATATATTTGGACGTAACTATCATCGTTTTAATCAAGGTCAAGTTCCAATTATTCAAAATATTTTAGAAAACAATACAACTATTGGATTACTACCAACAGGTGGAGGAAAATCATTGACTTATCAACTTGCCTGCCTTTTACAGCCTTGTATTAGTTTTGTTGTATGTCCAATAAAGTCTTTAATGTCTGACCAAATAGAAGACCTTAATAAAACATATATTCAAAATATTGAATCTATAAATAGTGATGTCATTGGAGCTGAACGTACTGAAATATTAGATAACTATAGTAATGGAAAATATTTCTTTGTTTTTATTTCACCTGAAAGGTTTCAAACCAAAGATTTTAGACAAAGATTATCAGCCATAAATTCACAATTAGACTTTGCCTATGCTGTTATTGATGAAGTACATTGTTTATCGGAATGGGGACACGACTTTAGAACCTCTTATTTAAACCTTTCAAAAACCATTAAAAAATATTGTCCTACAATAACATTTTTAGGGCTAACCGCTACCGCATCATCTAATGTACTAAAAGATATTCAATTAGAATTTAAAAGTAAGCCAGAAGATACCAGAACTGTACCTAATTATACACGACCTGAGTTAGAGTTTATTGTAATCAATGATAAAGGAAACAAATATCAAGAAATTAAATCTATTATTGAAAACCACAACCAAGAAGAAAAGCTTTTTGATTTAGATTCTGAAAACCCAAAATGTGGCTTAATATTTACGCCTTTTGTAAACGGAGTAAATGGCTGTTCTCATCTATCAAAAAGTTTATCAATAGATTTTAAAACAGCAGTTAAATATTATTCGGGTTCAAAACCAAAAAGTTTTATTGGTCAGGATACAGATTTCGATAAATACAAGCTAGAAGTTCAAAAGCAATATAAAGACAATAAATTTCCATTATTAACAGCTACTAAAGCTTTTGGTATGGGAATTAATAAAAAAAATATAAGCTTTACTGTTCATTATGGTATGCCTGCTTCGATGGAATCTCTTTATCAAGAAGCAGGAAGAGCGGGAAGAGATAAAAGTGATGCAAAGTGTTATGTTTTACTAACAGAAGAAAATCCAGAAACGGATATTCAAACTATTTTTAACCCAGAATCAACTTATGAAGAAATTCAATCTCTAAGTGATAAAGTAGGCTTAAGCGGAAAAGATATTTTCCGTCAAATATATTTATATCAAAATGGATTAGACTCAATATCTAATGAATTAGAACTTGTAACACAACTTCATGAAACCTATTCCGAATCAGGAGCTAAAAAAGTTGTTTATGCAAAAGGCTTAAATTCAGATAAAGCAAAAGTTGAAAAAGCTATTTATCGTTTATCTAATTTAGGTATTATTTCAGATTGGACTGTTGATGATTTCTTTAATGGTGTATTTACTGTTTCCTATAAAAAATTTACCGAAGAAAGTATAAAAGAAACATTACTCCTATTTATTCAAAATTATGTTGATGACTTTGAATTTGACAAGCATCCTGATAGAGAAAAATATACAACTATTTTAAACAATACTGAATTGCCGAAATTTGACCGTTTAGTAACAATATTACTGCAATGGTCTTATGATAAGTTTGGAACGAACAGACGGAAATCTCTTGAAACTGTTTATAATAATTGTAAGGATTATCAGGAAGAAGGAAAAGAATCTTTTAAAAAATCGTTAGAAGCTTATTTTAAAATTACAGAAGCAACCTATGTTTTACAACATATTGCAGACAATAACAACAAAGATATCGCTAAATGGTTTGAAGTTTTCTATATTGAAAATAAGGATACAGAGATTATCACTTTTAGAAAAAAAGAAGAATTGATTGACCTAAAAGGAAATTTACAGAGAATACTTGAAAGTTATCAATCAAATACAGGTATTCATTTAATAAATGGTTTAAACACCCTACTTTTAAACGAGTCATTTGAAAACGTTAAAAGAGAGTTTTCAAAATCATTCGACACTATTTCAAATTATGATAATAAAGAACGGAATACGGTTCTAAATGGAATTCTTAAAATAGCTAAAAAAACAAAGCAAAACGGAAAAACTATATTATTAGAATACCTATACAAATACAGTAAAACGGAAGCTGAAAAATTAAAATTTGCTAAAGAGTTCGGAGATAAAAAAACGTTACTTATTCATTATAACAACAAACTTAAAAGCATTAATAAAAAAATAGAATATGGATTTAGAAAAATTGGATAA
>FHDEPC_00130 hypothetical protein
ATGAGATTAAAAGCATCAAATAAAGGGAGTTATGAATTACTAAGAATACATAATAAAGAGAATATTAGTGTCTATGAACCCAAAATAAAAGGTGATAAATACACGCATTCGGCAAGCAAAGGAGAATGGGGAATGGGAATTTCTATCAGATCATCAAAGAATATAGAAATAATAAAACCCCTTATTCAAGAATGCTGGGGAGATGGTATTTATTTAGGTGAAATTACAAACAAAGGAACAAATTACAATATAAAAATAAAAGATGGGTTTATAAATGACAACAGAAGAAATGGAATTTCTGTAATTAGCGTAGATGGGTTTCTATTGAAAAATATGATTCTATCTAATACTAATGGAGCTAGTCCTCAGGCAGGTATAGATTTTGAACCTAATTACCAAAATCAAAAATTAAAAAATATTAAAATAGAAGATCTATATACCTACAATAATAAAAGTCGGGGGATGTTATTTAATTTTAACAAACTAAAAGGAAGTAAAGAAGCGGTAAGTATTCTTGTTGAAAATTATCAAAATAATTCATCTGTAAGAGCAATAGGCTATCATAATATTAAAAATGCTCTGGGGCACATAACTGTTAAAAATTTTACTTCTAAAAATAATAGCAAAGAGAGAATTTACCATTTTCCAAATAAAGATAAAGGCAGGTTTAAAGTTTATACAGAAGAAAAATAG
>FHDEPC_00135 hypothetical protein
ATGAGTAGTAATAGATTCATTGAAAAATTTAAAATAAAGTCTAATTCCGAATTAAAACACATTATACTTGAAGAAAAAAAGTATGATTCTAAGGCTGTTAGTGCTGCGAAAGAATTATTAACAGAAAGAAAAGTTAACATAAAAGAAAGCCAAAAAAAAGTAATTAAAAAGTCATTTTTAAACACACTACATAAAGAAAATAAAACACAGACACTTACAAAAGAAGATACTAATCAATACTTGCAAATTTTCATTAAACAAAAAACTTTTCCTATCAGTAATGAAAATATTATTTTGATTTTATTATTAACACTATCAGCAACGAGTTACTATATTTATAATTTGAATAATATTAAAAATGCAATCTTTGAATCTCTTGGAGTAATTTTCACACTAATAACTTTTATTTATTTTGTAATATTAATAATATCATTATTGTTTAGGTATGAAAGATTAGAGGGGAAATTAGAAGGACGTTTAATTTTTGAAAAAGACAAAATCAACATTGGAAATAGTTCTTTTAATATTCTAGAAATTAAAGAAATAATTATTGAAAATTGGTATGTGAAAGGATATCCTGTTAATATCACTACTCCTACTTTGAAACCTAAAAAATCTAATGGAGTTAAAAATTATGTTGAGTTATATCTTGAAAATGAAACTGTCGTAACTTGTTATTTTCTTCAAACAAAAACAGATAAAATTCAAAAATTTTCTAAAGTTTTTAAATCCTATTATAATCTTGGATTATTAAGCAAACAGAATTATATAAACATAACTGAATCTCAATAA
>FHDEPC_00140 Tyr recombinase domain-containing protein
ATGTATCAAAAAAAAAGTAAAACCATTATTGAAACGGCTTTGGAAAGAGTTCCTCAGTTCGAAGTTCTTGTAGATAAACTTACGAAAAGTTTTTCAATTAACGGCAAATCTACCAGTACATTAACTAATTATTTACGATGTTTAGGGCATTTGGCTTTGTATTATAAAATTTCTCCTGAACTTTTAGAAACAGAAGCTATTGACGATTATCTTTATCATTGTCAAAATCTTCACAAAACACCTTCAGAAAGTTTTTTTAAGCATACTATTTACGGACTTCGCTCGGCTTATAAGGTGATGGGGATGGAGCAAAAACGCTTGCGATTACCGCAAATTAAACGACAAAGAAATCTTCCAATAGTTCTCAATAAAAAGGAAGTTCGGCAATTATTGGCGAGTCCCAAATATTTAAAGCATCGCCTAATTTTAGGTATGTTATATGGATGTGGATTACATTCCTACGCTACACATTTATTAGAAGATGGCTTAAATATTATCAGCTTAAAAGAGCTTTTAGGGCATGCACATATTGAAACAACCATGGTTTATTTGCATGTAGCTAATACAGGAAGCTCTGATAAATTTAGTCCGTTAGACACCTTATATAACAAGTAA
>FHDEPC_00145 Transposase
ATGTATGCGAAATATACGGTTTCAGATGTGTTGAATTTGGAGCTAGATAATTTAAACAAACTAACAAATACAAGTTGGCATTTACGAACTTTACATGCGCTAAGAAAATGTAGAACCAAGGCGTTAGGTGGTCATTTAGATTGGTGTTCTCACTGTCATAAATTGCATTTACAGTTTAATTCATGCAGAAATCGGCACTGTTCAATCTGTCAAGGGCACAAACAACATCAGTGGATTCAGGCAAGGCGAAAGGAACTCTTGAATGTACCGTATTTCCATGTTGTTTTTACGATACCGCATCATTTAAATCCGATAGCTTTATCACACCCGAAAAAGGTTTACAAAATTTTATTTGATAGCGTCTGGCAAACGTTAAGCACTTTTGGAAATAACCCCAAACATTTAGGAGCAAAAATGGGAATGATCGCCATTTTACATACTTGGGGGCAGAATTTAAGTTTGCACCCTCACTTGCATTGCATCGTTCCTAAAGGTGGAGTAAGCAAAGCTGGTTATTGGAAAAATGGAACTGGTAAAAACGATTTTTTATTTAGTGTTAAGGCTTTGAGTAAAAAATTTAGAGGTGTTTTTATAGCCAAACTCAGAAAACAATTACCAGAAATTAAGCAGGATGTGTACGATAGATTATTTGATAAAAAATGGGTCGTTTATGCAAAATCACCTTTTGGAAATCCAGAAAATATAATAGAATATTTAGGTCGATATACCCATAAAATAGCCATTAGTAATTCTCGAATATTAGCCATTGATAAGCAAAAAAAGGAAGTTACTTTCAGCCTGAAAGAATACCGAAATGGAGGACGAAAAACAACCCTAACATTATCTTTTAAAGATTTTATACGTCGTTTACAAAACCATATTTTACCAAAAGGGTTTACCCGAATTCGTCATTATGGATTTTTAAGTAGCAGTTGGAAAAGGGAAAAACTACCACAAATACAACTGCAATTATTAGATAGAGATAAAGAGGTTTTAGGAGTTTATATCGACAGTGAAAAATCATTATTAAACGTTTGCCCAAGTTGTAAAAAAGGAACATTAATTACACTTTTAACCTTCGATGGGCGAGAGCCTCCCGAAAATTATAGACAGATAGTGATGCGTAAAATAAGTAAATACATTTAG
>FHDEPC_00150 hypothetical protein
ATGGATTCTGAAAGTCTTTTAAAAAAAATATCTATTCGAGGTAGATTTGCTTTTGGAGTAAAAGTACTTGAACAATATACTCAAGATAATTACTTAATAGATGACTGGTTAGACAGACTTTTTGAAACTCTTAGGGAATTTACCATTCTGAAAAAACTAGATAAATGGGACAAAAAAATTGGAGAATTTGAAAATGAATTAAAAAATCAGTCTTTTGAAAGCAATTTGTCTTGCTTAATAGAAAATATTATTCAAATAGGAACTAATGGACTATATGGAGGTCTTTGA
>FHDEPC_00155 carboxypeptidase-like regulatory domain-containing protein
ATGATAAAACCATTTTTAAATATTGTCATCATATTAGTTTTTACATTTAATTCATTTTCTCAAAATCATACTTTAAAGGGTTTTGTAAAAGACAGTTTACAAAACCCTTTACCTTTTGCAAATGTAATAGCAGAGCCAATAGTTAAATCAAATAATCTAAAATTTGGAATAACTGACGAAAAAGGACGTTATAAAATTGAACTTAAAAAAGGTGAGTATCTAATAAGTGTTAGTTATTTAGGATTTAAAAAGCAAATATTAAACCTATTAATAAAAAGAGATACAATTAAGAATTTTACGTTAAAAGAGAAAGAAAATACTCTTGACGAAATAATTATTAAAATTCCAATAATTGTAAAACAAGATACAATTATTTACAATACAGATAAATTTGTAAACGGAAAAGAACGGAAACTAAAAAACGTACTAAAAAAATTACCTGGTGTTGAGGTAGACAAAAATGGAAATGTAATTGTTCAAGGTAAAAAAGTAACGAAATTGTTGATTGAAGGGAAACCATTTTTTGGTGGTGGAACAAAATTAGGTGTAAATAACATTCCCGCAGATGTTATCGAAAAAATTGCCATTTTAGATAACTATAATGAAGTTGGTTTTTTAAAAAACTTATCCGACAGTGAAGAAATGGCCATGAATATCACATTGAAAGAAGATAAAAAGAAATTTATTTTTGGTGATATTGGAGCAGGTAAAGGAAATCAAGATTTTTATCGTACACACAGTAACTTATTTTATTATAGTCCAAAAACAACCCTTAACTTCATAGGGAATTTGAATAATACTGGAGAAAAAAAGTTTACATTTAAAGATTTTTTAAATTTTCAAGGTGGTATTAGTGCTGTTTTTAAAAATGGATTTTCTAGTTTGTTAAAATCAAATGGTGATTTATCTCAATTTTTAGAAAGTCAAGATTTTTTAAAATCTAATAACAAATTTGGTGCATTAAATATCGTAAAATCTACCTCTGAAACATTAGATATTTCAGGTTTTGGTATATTTTCATATTCTAAAATTAATACTTTAGAAAATAACATTAATCAATATGCTACATACATTGAAAATACAGATATTAATGGTTCTACTAAAAATGTTTTTGGCATTGGTAAATTAAATATTGATTATACACCAAACTCAAAAGAACAATGGTATTTTAAAACACAACTAAAGCAAACTAATAATTCTTTTAAGAAAACTAATAATATTAGTATAGAAAATAACAATAATAGCATTATAACCGATAAAAATGATAATCAATTGTTATTAAATCAAAATATTGAATGGCATAAAAAGGCATCTAAAAAACATACTTTTTCCACTTCGACTAATTTTTCATTTGACAAAAACAAACCTACTTTTATATGGAATAGTACACAATCAATTCTGCAAGGATTAATTCCTTTAGAAACAGACAATAATTATGTGTTAAAACAAATAAAAAGAAATCAGAGTACTAATTTAGAAGCCATTTTTAAACATTATTGGATTTTAAATAATTCTAATCATATTTATACCACTTTGGGGAATGCTTTTTCTAAACAGCAATATAGTACCAATGATAGTCAGTTGTTATCAAATGGAACAATTAATGATTTTGGAAGTTCACAGTTTAATAATGATTTAGATTTTAAATTTAACGATTTGTTTTTAGGTTTACATTATAAATTTAGAGCGGGTAAATTAACTTTTAAACAAGGTTTCTTTATCAGAAATTACTCTTGGTATTTAAAACAATCTTCAAATCTAGAAAATAAAAAAACACTTTTTTTACCTGATTTTAACATAAAACTACAATTTAGTAAATCAGAAAAATTGAAATTAAAATATAATTTAAAAAGTTCATTTGGAAATGCTTCTCAATTTGCTAATAAATTTCAACTACAATCTTATAATTCTGTTTATAAAGGTAATCCACTTTTAGAAAATGAATTGTATCACTCTGCAAATTTGAGTTATAATAAATTCAGTATGTATAAAGGAATTATGCTTTTAGGTAACTTAAATTATGTCAAGAAAAAGAAAGGAATACAAAATAATATTGAATTTCAAGAAACAAATCAATTTATAACATCTGTATTAGTTAATAATCCAGAAACACAATGGAATTTTAATTCGAGTATTAGAAAACGAATTAAAAAAATAAATTATACATTAAAAAGTAAAATCAGCAATTCAAAATATTTACAAAAAATTGATAATAAATATAATACGAATATAAAAAACAATCTTACTTTAGGTTTATCAGCAAAAACATTATATAAAAAATTTCCAACTATTGAAATTGGTTATGATAAAAGTATTGGCAATTATACTTCGAATAATAATACGTCAAAATTCAATACGGATAAATCCTTTTTAAACATTGATTATGATTTTAAAGACTTTGTGTTTACTTTTGAATATGAATATTATAATTATCTCAACAAGCAGTTTAATTTAGAAAATAAATATCAATTAGCAAATACATCACTTTTATACCAAAAAGAAAATAGTGCTTGGAGTTTTGAAGTTAATGCTCAAAATTTATTTAATTCTAAGTTTAGAAATCAAAATAGTTTTTCAGACTATATTATCACAGACAATAAGAAATTTATTCAGCCATTCTCTCTATTATTTTCTTTAAATTATAAACTATAA
>FHDEPC_00160 hypothetical protein
ATGAAACAAATTTTAAAAATTATTGCAATATTACTTTTTACACAAGTATATGCACAAAATAATGAAGTTATATTTACCGCAAGTATTAAAGAAACTAATCATTCAAAGGAATTAAAAAATAATTCAACTGAAGAAAAAGATTTAATTCTAAATTCTGTCAATAATTCTACAGATATAGAATATAAATTACTTTTTAATACAAATTCTTCATTATTTCAAAGAGAAAATCAAATGAAAACTGAAAATAATGGGTTTAATATAACAGAACTATTAGCAGGTAAAGGCAAATACTTTTTTGACTTAAAAACAAATGTAACTATAGAACAAAAGGATGCTTTTGGAGAAGTTTTTTTAATTGAGAAAAAAGCAATAAAATGGAATTTAACAAATGAAACTAAAAAAATAGGTAATTATTTATGTAAGAAAGCAACCACTACAATTTCTATAGAGAATAGTAGGGGTATTAGTATTAAAGACGTAATTGCGTGGTATGCAATTGAAATACCCTTAAATTTTGGCCAAAAAATTATAATGGTTTACCAGGTCTTATTCTAA
>FHDEPC_00165 hypothetical protein
ATGAAGAAATTATTTTTTATTTTAACATTATCAATAGGATTAATGAGTTTCACTTTTTCGAACTCAACTATTAAAGAAGAATTACCACCATCTAATTTTGATAAATGTGATGGCTTAGCAACAATGATTGGCGACTATTATGGCTTAAGTTATTACGACGAGTGGGTTGTTTTTGATAATTGTATGACGAGCAGTGGAGAGTAA
>FHDEPC_00170 hypothetical protein
ATGAATATAGAAGCAATTAAACCAGGACTAAAACCTAAAAAGCAAGATGGAACACTTGATAGAAGAAGAAGAGACAATAAGAGTACACCGGGTAATAAACCTTCTTTGAAGCCAAGTAAACCAAAAAAATAA
>FHDEPC_00175 hypothetical protein
ATGGCAAAGAAAACAGTACCAAATCTACCAAGTAAAAACCCAGGAAAACCGTCAGGATCAGGAAGAGGAAATGCACCAACGAAACCTGGTAAAACTCCACCTCCAAAAAAAACAAAATAA
>FHDEPC_00180 hypothetical protein
ATGAAAGAAATTTACTTACTAATTTTAGAGTATAAATCAATTCACCCAATAAGATTTTGGGGTGGAATATTTTTGTTTTTATCAAGTATTATCTTCTTAATTAAATTCCAGAATAAAAAAAAGAAAAGACAAAATAAAGTATTACAAAAGGAAGAAAAAACACAAAAAAATATTCGGTATAAAAATGAAAATATTGAAAGATTCAAACCAAAACCTAAAAAAATCACTCTAGCAATACCTGAGAATAAAGAAGAAAAAGTATATAAAAATATTCTTCCTCCAGAAATAAAAGAATTAAAACAAGTAAAACCACTTTCAAAGAAAAAAACTATTGAAAATTTACCAAAAGCAATAGTTGAATCTGATAAAAAAATTAATAAAAATAAGTTTGTTAATTATACTTCAACTATCAGTGATAATGAAGACTCATATCCTATTTTAAAAACACCAAGTAAAAACTGTATTGTAAGAACTCATAGATATGGAGCAACAAAAAGAAAAGGATTCAAAGACCAAAGTTTTGAAAAATCAATTTCTACTTTTTTCTCAAACAAATATGAAGTTTCAGGTAATGTTAGACTTAATACAGGAAAATCAACTCGACCTTTCGAGCCAGATATTGCTATAATTTGCACTACAAATAAAAATATTCGAATTGATATAGAAATTGATGAACCTTATGCAGGTATTACAAGACAATCAATACATTGTAAAGGAGAAGATGTAAATAGAGATAATTACTTTAGAGATAGAGGTTGGATAGTGATTAGATTTTCAGAATATCAAGTCCACACGAAAGAAATCGAATGCTTGAATTTTATAGCTTTAGTTATTAGTTCTATTGACAATTCTTTTCAAATTCCAAATAACTTACAAGCAGTATCAAAAATACAAAATGAAGTTTTGTGGGATATTGTTCAGGCTCAAAAATGGGAAAAAGAAAATTATCGGGAAAATTACTTAAATCATACATTCTCCAAACTAACAGAGCATAAAGGAACAACTAAACGAGATTTTGATAAACGAGAGGAAGAAGAAGAAAAACTTGTAAAACCAACTTCATTAGGCTCTAATGATAAAGGTAAAAATATTGGGTTTAATAAAACAAATACCAACAAAAGAGATAAAAGAATAAAATTTGACTCAGAAGAACACAATTATACAATTGATGGTGTTCCTGCTCCTTCTGTAACTACAATAATTTCAAGATTTTTTCCCGAATTTGATGCCGTAGGTAAAGCTAGTAATTTAAGTTCAAGAAATCCCCTTTATGGATTACCAGTCAATGATATTGTTGAAATTTGGAAAGACAGAGGAATTGAAGCGGCTAATAAAGGGACTTTTCTACACGAACAAATTGAAAATTACTATTTACAACAACCTTATGAAGAAACTGAAGAATTTTATCAGTTTTTAAATTTCGTAAAAGATCATAATCATTTAAAACCATACCGTTCAGAATGGAGAATATTTGATGAAACGCATAACATTGCAGGAACAATTGATTTATTAGTTGAGAATGATAATGGAAGTTTTGATATTTATGATTGGAAAAGAAGTAAAAAAGTAATCAGTCCATTTAATAACCAAGTTATTAAAAATGATAGATGGGGGAATATAGGAATAGGGATTTTACAACATATTGATGATACAAGTTACAATAAATATGAATTACAACAGAACCTATACAGGCAAATACTTGAAGAGAAATACGGCATTAAAATAAACAATATGTACTTAATTGTAATGCATACTGATGAAGGATACACAAATTATCATAAGGTAAGAGTACCACATTTAACAAATGAAATAAATAGTATATTACAAACAGTATAG
>FHDEPC_00185 hypothetical protein
ATGAAGCAAACAATACCAATAACAACAGACTCTTTCTCTCAACTGGTAGAGGAAATCAATATTTTAGAATCAAAAAACCTAATTGATTGGTCTGAATTATGCAAAAATATTTCAATAGAAATAGACCTTGATTTATTTGTAATAATATATAAAACAAAAATTGATTGGACTTCTCTATCCAAATGTACCTCTGCAAATTTTACAGAAAAATTTATTTTAAAGAATAAAGACAAAATAAAGTGGAATGGAAAGCAGGGAGGAAATGGACATAAGTTTTCTTGGAGAAAGTTGGGAGGATTTTGTTCCAATCTTAATTTCCCTATTGAAAAAAAATTTATAAAAAAGGTTATTGACTTTGTAGACTGGAGAGATCTTGGAATGAATCCTTCATTAAAAATATATGATCCTGAAAGCTTATATGGCTCAGAAAGCTGTAATAGTGATTATGAAAGACAAATACCTATTTTTGAGACCCTGATATCATATTGGGATAAATGGGAGAAAGAAGGTAGTTATTGGCATGATGGAAATCTTCTAACAAGTGGTTACAACAATGACTCTATCTACGATAATGAAAATATCGATTGGGAATTTTTTAAAAAACATAAATTTGATTATCAAAACTGGATAAAAAATGAGAACTCTAGAAATCAAAATTTGAATGATGATTTACCTTTTTAA
>FHDEPC_00190 Tyr recombinase domain-containing protein
ATGTATCAAAAAAAAAGTAAAACCATTATTGAAACGGCTTTGGAAAGAGTTCCTCAGTTCGAAGTTCTTGTAGATAAACTTACGAAAAGTTTTTCAATTAACGGCAAATCTACCAGTACATTAACTAATTATTTACGATGTTTAGGGCATTTGGCTTTGTATTATAAAATTTCTCCTGAACTTTTAGAAAAAGAAGCTATTGACGATTATCTTTATCATTGTCAAAATCTTCACAATACACCTTCAGAAAGTTTTTTTAAGCATACTATTTACGGACTTCGCTCGGCTTATAAGGTGATGGGGATGGAGCAAAAACGCTTGCGATTACCGCAAATTAAACGCCAAAGAGATCTTCCAATAGTTCTCAATAAAAAGGAAGTTCGGCAATTATTGGCGAGTCCCAAATATTTAAAGCATCGCCTAATTTTAGGTATGTTATATGGATGTGGATTACATTCCTACGCTACGCATTTATTAGAAGATGGCTTAAATATTATCAGCTTAAAAGAGCTTTTAGGGCATGCACATATTGAAACAACCATGGTTTATTTGCATGTAGCTAATACAGGAAGCTCTGATAAATTTAGTCCGTTAGATACCTTATACAACAAGTAA
>FHDEPC_00195 Transposase
ATGTATGCGAAATATACGGTTTCAGATGTGTTGAATTTGGAGCTAGATAATTTAAACAAACTAACAAATACAAGTTGGCATTTACGAACTTTACATGCGCTAAGAAAATGTAGAACCAAGGCATTAGGTGGTCATTTAGATTGGTGTTCTCACTGTCATAAATTGCATTTACAGTTTAATTCATGCAGAAATCGGCACTGTTCAATCTGTCAAGGACACAAACAACATCAGTGGATTCAGGCAAGGCGAAAGGAACTCTTGAATGTACCATATTTCCATGTTGTTTTTACGATACCGCATCATTTAAATCCGATAGCTTTATCACACCCGAAAAAGGTTTACAAAATTTTATTTGATAGCGTCTGGCAAACGTTAAGCACTTTTGGAAATAATCCCAAACATTTAGGTGCAAAAATGGGAATGATCGCCATTTTACATACTTGGGGGCAGAATTTAAGTTTGCACCCTCACTTGCATTGCATCGTTCCTAAAGGTGGAGTAAGCAAAGCTGGTTATTGGAAAAACGGAACCGGTAAAAACGATTTTTTGTTTAGTGTTAAGGCTTTGAGTAAAAAATTTAGAGGTATTTTTATAGCCAAACTCAGAAAACAATTACCAGAAATTAAGCAGGATGTTTACGATAGATTATTTGATAAAAAATGGGTCGTTTATGCAAAATCACCTTTTGGAAATCCAGAAAATATAATAGAATATTTAGGTCGATATACCCATAAAATAGCCATTAGTAATTCTCGAATATTAGCCATTGATAAGCAAAAAAAGGAAGTTACTTTCAGCCTGAAAGAATACCGAAATGGAGGACGAAAAACAACCCTAACATTATCTTTTAAAGATTTTATACGTCGTTTTCAAAACCATATTTTACCAAAAGGGTTTACCCGAATTCGTCATTATGGATTTTTAAGTAGCAGTTGGAAAAGGGAAAAACTACCACAAATACAACTGCAATTATTAGATAGAGATAAAGAGGTTTTAGGAGTTTATATCGACAGTGAAAAATCATTGTTAAACGTTTGCCCAAGTTGTAAAAAAGGAACATTAATTACACTTTTAACCTTCGATGGGCGAGGCCTCCCGAAAATTATAGACAGATAG
>FHDEPC_00200 hypothetical protein
ATGAAACAGAAAATCATTTGGATGCATTGTTTGCATATTGGGATTAGTTTAGTATTTATCTTACTTTTCGCAGGTTGTTACAGCGAAGTAGATTGTAATGTTATTTCAAATTTTACATATATAAATAATACATCTTACACGATAGAAACAGAAATAGGTATTATTAATCCAAATTCTAAAATATTTATAAAAGAAGAGGGGTTGGGTACTTGTAATATTAAATCTGATGAATTTGTTCCTCCTTTTTTAGGAAACACAAAAGTTATTTTTGATAATATTAAATGTTTGACCTATCAAAGTGGCGAGGAAGTAGGTTTAGGTGAAGGTATTATAGGTATTGATAACTATGTAAGTAATAAGATTTCAAATAATCACTATAATTTTACATATACTTTTACAGAAGAAGAGTATAACAAAGCTGTAGATTGTGAATAA
>FHDEPC_00205 hypothetical protein
ATGAAAAAACACAGCTTACGATTTTTAACTTTAACCCTGATTGGAACAATGCTCTTTTCCTGTCAGAAAGAAGATGAAATTATAGAGCAAACTCCAAAAAGTCAATACCCTATGGAAGGTATGATGAAATTAGGGGAGCAATTAGAAAACCCTTATTCTGTTGAGAATATGCGTAAAGCATTAGATAATTTAAAAAAGTCCAATGTTAGTGCTAAAACATCAGAGGGTGAAATAGAAATTACAACAACACACTTATACATAAAATTTAAACCCAAAAATGAAGAGGAATTATCAATCCTTAAAAGAGACTCAACACTTGTCTTATATACTTATCCTTTAGATTATGAAATTGAAGGAAATGGAGATTTTTATAGAGACCCCGAAATTCCAGAAGGACAACCAACTTATCAATATTGTGCTATTAAAATAGATAAAAAACTTCCTAATGGTGTAGAAAACGAAATACTTGAAGAACTTTTTATCCCTGATGAAGATAAAGATGTAGAAAATGGTGCAAGTAAAAAATCAATTTCTTCGGGAATGATTGATACTTTGGTAGACGAGGCTTTACTAATTACTGGAAATCTTGAAGAAGAAGAAAATAATCTAGCCTCAAAAAGTTGGCGTCGCTCTAAATGGCGTCCTTCAGGTAAAATAACAATGAATGATGATAATTTAGGAAATATAGGAATTGAAGGCTTGAAAATAAGAGCTAGAAGGTGGTTTACAACTCATAGGGGATTTACAAATACTAGAGGTGAATTTTCTTGTGACGGAAGGTTTAGAGGAAAAGCTCGTTATAGATTAGATTGGGAAAGACATCATTTTGCTCTAAGAAGCGGTGGTTTTAGTTCGGCAGAAAAAAGAGGCCTCGAGGTAGAAAGAAATCTTGGAATTGGCATATTACAAGTGGAAAAACATAAATACTATGCAACAATTTTTAGAGCTGCATATCACTATTATTATAAAGATATTAAAGGATTAAGAAGACCTAAACTAAATAGTCTTTGGCACTCGCAATTAAGAATTGGTGCATTTACTCAAGACAATGGCGATACTGGTGGTGTTCATCAGAATACAAATCATTTTGGTGGTTTAGTTACTGGTATTAAAATTTACCAATATGACAAAGATAGTGATGATGTATATGCAACCACGATTCACGAATTGACTCACTCTTCTCACTTTGAAATGAATGGCTCTAATGTTTATGAATTCAATAAAACAGATATTAAAGTGAAAGAATCTTGGGCTAGAGGTGTACAATGGGTACTAACTAGAATGGTTTATCCAAATTATGAAGGAGGATCTACTAGCAGTAATTACACGCAAGTAGTTGTAGATATGATTGATTCGAACTACTCTAGTTTGGCTAAAAATTTAAATAATGGTTTATGGAACGATAATGTTACTGGATACACTATTAGACAAATTGAAGATGCACTTGAAGAACAAGAAAACTGGGGTGATTGGCGTGATAATATTAATAAAAAATATAAAAATGAAACAGAAAATCATTTGGATGCATTGTTTGCATATTGGGATTAG
>FHDEPC_00210 hypothetical protein
ATGAATTATCATCCAAAATCTGAATTTATAACGGCTGTAGAATTTAAGGAATGTAGAAAATTGGAATTGGAAAAAAAACAAACTACTTGCAACAAAATATATAAAAAATACTTAGTTTAG
>FHDEPC_00215 Group II intron reverse transcriptase/maturase
ATGATAGATAAAATACTAGAAGTTACAAACCTTTTTAAAGCATCACGTCAGGTGGAGCGAAATAAAGGAGCGTGCGGAATTGATGGTATGAAAACAACGGAATTATCAGTTTTTATAGCTGAAAATCGTTCTGAAATACTCGAAATTATCAGCAAAAACGGCTACGTACCAAACTCAATTTTAGGAGTAATGATTCCAAAAGGAAAGGATAAAACCCGACTCTTAGGAATCCCAACAGTAGTAGACAGATGGCTACAACAAGCGGTAAATCAACAATTAATGGTTCAATTTGAATACGATTTTGAACCTTTTAGTTTTGGATTTAGACCGAAAAAGAACATCCAAAAGGCAGTATTACAAGCTCAGCAGTATATCAATAATGGTTACCAAGATATTGTGGATATTGACCTCAAAGGTTTTTTTGATGAAGTAGATCATTGTATTTTATTACAACTTATTTATCGCAAGGTGAAATGTCGAACAACCATGCGTTTAATCCGAAAATGGCTAAGAGCTCCTATTTTAATCAATGGGAAACTTCAAAAGCGCAGAAAAGGAATCCCGCAAGGAAGCCCAATAAGTCCATTATTATCTAATATTATGTTAGATGTTTTGGATAAAGAAATGAAAAAAAGGGGTCTGTTATATGTCCGCTATGCGGATGATTTTAGCATGTATGCAAAGACCAAACGCGAGGCAAAACAAATAGGAAATATAGTATTTATCTTTTTAAGAGATAAATTAAAATTACCTATAAATCGCGCCAAAAGTGGCATCCGCAGACCCGTAAATTTTGAGTTATTAGGACATGGTTTTGTGCCAATCTACAAAAAGGGCGTAAAAGGACAATATCAGCTTGTAGTAGCAAAGAAAAGTTGGGCAAAGTTTAAGCGTAATCTAAAGAGTATTACCAAGAAAACAAAGCCAATATCAGTATCAGAACGCCTAGAACGGCTTAATCAAGTCTGTCGAGGTTGGATGAACAATTACCGCTTAACGAGCATCTATGCAAAAGTAAAAAAGCTAGATGAATGGTTAAGAAATCGGTTACGATATTGCATTTGGCACGATTGGAAAAAGCTTGAAAGGAAGCGTAAAAACCTAATCAGATTAGGGATAGATAACGGACAAGCATATGCTTGGAGTAGAACTCGAATGGGAGGATGGGCGGTAGCGCAAAGCCCTATTTTAAAAACTACAATAACGAAATCTAGGCTTAAAAGAAGAGGTTATAAACCTTTGGTAGATTACATTAATAATTCACAAATTTCAATTTGGTGA
>FHDEPC_00220 DNA-binding protein
ATGAACATTAAACCTATAAAAACAGAACAAGATTACGACAAAGCTATTGAAAGACTTGAGTTAATATTTGATGCAGATGCTAATTCAAAAAAAGGAGATGAAGCTGAAATATTATCTTTATTAATTGAAAATTATGAAAATAAACACTACGCTATTGAAGCTCCCGACCCAATTGAAGCTATCAAAATTAGAATGGAAGAAATGAATCTTAAGCAAAAAGATTTAATTGGAGTAATTGGTGGAAAAAGTAGAGTATCTGAAATATTAAATAAAAAGAAAAAACTAACAGTAGAGATGATACGAGAATTAGAACGTCTTTTAAACATATCTGCTTCTGTATTAGTAAATAATTATAACCTATTACGAACTGGAAAATAA
>FHDEPC_00225 Addiction module toxin RelE
ATGAAGCGAATAATAGCTAAAAAAACTTTGCGTGAATTTTGGGAAAAACATGCGGAATCTGAACAATATTTAAAAACTTGGTACGAAACTGCTAAAAATTCTAATTGGAACTCTCCAAATGAAGTTAAGGAAACTTATATTAATGCAAGTATTTTGAAAGATAGTAGAGTTGTTTTTAATATTAAAGGAAACTCATATCGACTTATTGTAAAATTCAACTATGTTAGACAATGGGCTTTTATTAGGTTTATTGGAACTCATGCTGAATATGACAAAATTAACGCTGACACTATTTAA
>FHDEPC_00230 Tyr recombinase domain-containing protein
ATGTATCAAAAAAAAAGTAAAACCATTATTGCAACGGCTTTGGAAAGAGTTCCTCAGTTCGAAGTTCTTGTAGATAAACTTACGAAAAGTTTTTCAATTAACGGCAAATATACCAGTACATTAACTAATTATTTACGATGTTTAGGGCATTTGGCTTTGTATTATAAAATTTCTCCTGAACTTTTAGAAACAGAAGCTATTGACGATTATCTTTATCATTGTCAAAATCTTCACAATACACCTTCAGAAAGTTTTTTTAAGCATACTATTTACGGACTTCGCTCGGCTTATAAGGTGATGGGGATGGAGCAAAAACGCTTGCGATTACCGCAAATTAAACAACAAAGAGATCTTCCGATAGTTCTCAATAAAAAGGAAGTTCGGCAATTATTGGCGAGTCCCAAATATTTAAAGCATCGCCTAATTTTAGGTATGTTATATGGTTGTGGATTACATTCCTACGCTACACATTTATTAGAAGATGGCTTAAATATTATCAGCTTAAAAGAGCTTTTAGGGCATGCACATATTGAAACAACCATGGTTTATTTGCATGTAGCTAATACAGGAAGCTCTGATAAATTTAGTCCGTTAGACACTTTATACAACAAGTAA
>FHDEPC_00235 Transposase
ATGTATGCGAAATATACGGTTTCAGATGTGTTGAATTTGGAGCTAGATAATTTAAACAAACTAACAAATACAAGTTGGCATTTACGAACTTTACATGCGCTAAGAAAATGTAGAACCAAGGCATTAGGTGGTCATTTAGATTGGTGTTCTCACTGTCATAAATTGCATTTACAGTTTAATTCATGCAGAAATCGGCACTGTTCAATCTGTCAAGGGCACAAACAACATCAGTGGATTCAGGCAAGGCGAAAGGAACTCTTGAATGTACCATATTTCCATGTTGTTTTTACGATACCGCATCATTTAAATCCGATAGCTTTATCACACCCGAAAAAGGTTTACAAAATTTTATTTGATAGCGTCTGGCAAACGTTAAGCACTTTTGGAAATAATCCCAAACATTTAGGTGCAAAAATGGGAATGATCGCCATTTTACATACTTGGGGGCAGAATTTAAGTTTGCACCCTCACTTGCATTGCATCGTTCCTAAAGGTGGAGTAAGCAAAGCTGGTTATTGGAAAAACGGAACTGGTAAAAACGATTTTTTATTTAGTGTTAAGGCTTTGAGTAAAAAATTTAGAGGTATTTTTATAGCCAAACTCAGAAAACAATTACCAGAAATTAAGCAGGATGTTTACGATAGATTATTTGATGAAAAATGGGTCGTTTATGCAAAATCACCTTTTGGAAATCCAGAAAATATAATAGAATATTTAGGTCGATATACCCATAAAATAGCCATTAGTAATTCTCGAATATTAGCTATTGATAAGCAAAAAAAGGAAGTTACTTTCAGCCTGAAAGAATACCGAAATGGAGGACGAAAAACAACCCTAACATTATCTTTTAAAGATTTTATACGTCGTTTTCAAAACCATATTTTACCAAAAGGGTTTACCCGAATTCGTCATTATGGATTTTTAAGTAGCAGTTGGAAAAGGGAAAAACTACCACAAATACAACTACAATTATTAGATAGAGATAAAGAGGTTTTAGGAGTTTATATCGACAGTGAAAAATCATTATTAAACGTCTGCCCAAGTTGTAAAAAAGGAACATTAATTACACTTTTAACCTTCGATGGGCGAGGCCTCCCGAAAATTATAGACAGATAG
>FHDEPC_00240 hypothetical protein
ATGAACTTTACATATAAACTGTTTTTAATTTTAATATTTTCTGTTTTTTTTACTAACTGTAAAAGAGAAGTAAATTTAGAAAAAGAGGAAATCGTAAAAACTGATTCTGAATTACAAATTATTAAACAAAGGAAAGATTCAATAATAGATAAACATTTAAAAAATGGTGCTTGGAAATACTCTTTATATTCTCAAAAATGGCAAACTGAAATTGATAAGGGTTTAGCAAAAGATTCTACAATTGCTTATTTATGGCAACAAAAAGCAATGCCTTTATTTAAGCAAGGAAAATATGAAGTAGGAATGGAATATATTAATAAATCTGTACAATATGACAGAGAACGATGGCAAGATTATAGAGCTTTTATAAAATGTATATTTGCCAAAACCTACCGAGAAGCAATTAAAGATTTTGAAGACTGTAAAAAGAGATTTGGATATAGTTATGTTATGGATCACAGTTATGACTTCCACATTGCACTTTCTTATTTACAACTCAATGAATTTAAAAAATCTGAAGAAATATTTAAAGCTGACTATGAAAAACAAATTTCTGAACATGGAGAAAGCTGGTTACATCCTGTCGATTTATTTTATTTTGGAATTAGTAAATTTGAACAAGCAAAATATAAGGAAGCAATTGAATTATTTGATTTAGCACTTGGAATGTATAACCAATTTTCAGATGTACAATATTATAAAGCTATTTGTTTAGGAAAAATTGGAAAAATAGATGAAGCTAATGAATTAATAAAAATTGCTAAAATTAATGGAAAAAAAGGATTTTCATTGAATGAAGACAATGCTATTTATGAAAAATACCCTTATCAAATAAGATGGAAATAA
>FHDEPC_00245 Tyr recombinase domain-containing protein
ATGTATCAAAAAAAAAGTAAAACCATTATTGAAACGGCTTTGGAAAGAGTTCCTCAGTTCGAAGTTCTTGTAGATAAACTTACGAAAAGTTTTTCAATTAACGGCAAATCTACCAGTACATTAACTAATTATTTACGATGTTTAGGGCATTTGGCTTTGTATTATAAAATTTCTCCTGAACTTTTAGAAACAGAAGCTATTGACGATTATCTTTATCATTGTCAAAATCTTCACAAAACACCTTCAGAAAGTTTTTTTAAGCATACTATTTACGGACTTCGCTCGGCTTATAAGGTGATGGGGATGGAGCAAAAACGCTTGCGATTACCGCAAATTAAACAACAAAGAGATCTTCCGATAGTTCTCAATAAAAAGGAAGTTCGGCAATTATTGGCGAGTCCCAAATATTTAAAGCATCGCCTAATTTTAGGTATGTTATATGGTTGTGGATTACATTCCTACGCTACACATTTATTAGAAGATGGCTTAAATATTATCAGCTTAAAAGAGCTTTTAGGGCATGCACATATTGAAACAACCATGGTTTATTTGCATGTAGCTAATACAGGAAGCTCTGATAAATTTAGTCCGTTAGACACCTTATATAACAAGTAA
>FHDEPC_00250 Transposase
ATGTATGCGAAATATACGGTTTCAGATGTGTTGAATTTGGAGCTAGATAATTTAAACAAACTAACAAATACAAGTTGGCATTTACGAACTTTACATGCGCTAAGAAAATGTAGAACCAAGGCGTTAGGTGGTCATTTAGATTGGTGTTCTCACTGTCATAAATTGCATTTACAGTTTAATTCATGCAGAAATCGGCACTGTTCAATCTGTCAAGGGCACAAACAACATCAGTGGATTCAGGCAAGGCGAAAGGAACTCTTGAATGTACCGTATTTCCATGTTGTTTTTACGATACCGCATCATTTAAATCCGATAGCTTTATCACACCCGAAAAAGGTTTACAAAATTTTATTTGATAGCGTCTGGCAAACGTTAAGCACTTTTGGAAATAACCCCAAACATTTAGGAGCAAAAATGGGAATGATCGCTATTTTACATACTTGGGGGCAGAATTTAAGTTTGCACCCTCACTTGCATTGCATCGTTCCTAAAGGTGGAGTAAGCAAAGCTGGTTATTGGAAAAATGGAACTGGTAAAAACGATTTTTTATTTAGTGTTAAGGCTTTGAGTAAAAAATTTAGAGGTGTTTTTATAGCCAAACTCAGAAAACAATTACCAGAAATTAAGCAGGATGTGTACGATAGATTATTTGATAAAAAATGGGTCGTTTATGCAAAATCACCTTTTGGAAATCCAGAAAATATAATAGAATATTTAGGTCGATATACCCATAAAATAGCCATTAGTAATTCTCGAATATTAGCCATTGATAAGCAAAAAAAGGAAGTTACTTTCAGCCTGAAAGAATACCGAAATGGAGGACGAAAAACAACGCTAACATTATCTTTTAAAGATTTTATACGTCGTTTTCAAAACCATATTTTACCAAAAGGGTTTACCCGAATTCGTCATTATGGATTTTTAAGTAGCAGTTGGAAAAGGGAAAAACTACCACAAATACAACTGCAATTATTAGATAGAGATAAAGAGGTTTTAGGAGTTTATATCGACAGTGAAAAATCATTATTAAACGTTTGCCCAAGTTGTAAAAAAGGAACATTAATTACACTTTTAACCTTCGATGGGCGAGGCCTCCCGAAAATTATAGACAGATAG
>FHDEPC_00255 hypothetical protein
ATGAACGAAGAAATAAAATCAAATCTTGAATACTTATTCAACATTAATTATAATAATATAAAGTCAATTTCTTTCGAAAAATTAATTGATAATATAATAATTGAAGAAGCTGAAACTTATGTAATTAATTTAGATGGTTCATTTACAAAAGGTTTAGATAAAATTGAGAAAACAAAATTGCTCAATGCAAAAAGTAATTCTGAATTAATTACTGCCTTTGAAAATGCTAAGAAAATGAAACTTAATGAAAAGGAAATCATCGCTGAACTTAAAACTGATATATTAAATTCAATTACAGAATTGAGAAATAAAATTGACTCTGAAAACAAAGGGTTCAAAAATCAAATAATATTTTTAGAATATGATTATGAACCTCGTGCCTATTTTTGTGGTTTTGGAAAAGGAAATTATCCAATTTTAAAAAAACCAGAATATTTTGAATTTAACTTTAGAGAAGAATTATATGCAGGAATTGGAAAAGTAGATTATAGCAAAATTTGGAAAAAACTAACATCAATAAACGAGATTTTGGAAGATTTAGATTTAGACCAGCTAATTTGGGAATCTGAACTGTATCAAAATCTACTAAATTCTGTGAAATTCAAAACATATTTACTTCTTAATAAAGCTTTTGAAGAAATTGGAGTTAAATCATTTAAAGGAATTGAAATTGAAAAACCTTTAATGATATATGGAAATGAACACGATTGTGAATCAATCAATATTTATAGTTACGAATAA
>FHDEPC_00260 hypothetical protein
ATGGGAAAATCAATAAACGCAAAAGAATTAATAGCTAAACGATACGGAAAAGAAGGCTCTAAAGAACGTGAAGAATTTAGAGAAAATGCTTTTTCTTATTATTTTGGTGAAATAATAAAAAACAGAAGAAAAGAATTGCATATGACTCAAGATAATTTGGCTGAAAAAGTGGGAAAAAAAGACCATATATCTCTCGAATTGAAAATGGAGAAGATATTCGATTATCTAACTTTGCACTTCTTGCCAATGCTTTAG
>FHDEPC_00265 Addiction module toxin RelE family
ATGAGAGAAATCGATATTACAGAAGAATGTTTGGACTTTATCGACAACCAAAATAAAAAGGTTGAACTAAAATTCTTCCAGCTAATTGAAGTTATTGGAGAAATAAAAATTGTTAATTCTAATTTTCTAAAAAAATTACAATCAACAAAATTTTATGAATTACGTATAAAAGCAGGAAATGAATATCGAGTTGTAATCTTTGCTATCGACCATCTAAATTTTAATGAATCAACAAAAGCTGTCTGCTTATGTGGTTTTCAGAAAAAAGGAACTAAAGATTATAAAAAAGCTATCAAACAAGCAGAAAAAATATTAGAAAATTATCTAAAAGAAAAGTAA
>FHDEPC_00270 hypothetical protein
ATGTATCAAAAAAAAAGTAAAACCATTATTGCAACGGCTTTGGAAAGAGTTCCTCAGTTCGAAGTTCTTGTAGATAAACTTACGAAAAGTTTTTCAATTAACGGCAAATCTACCAGTACATTAACTAATTATTTACGATGTTTAGGGCATTTGGCTTTGTATTATAAAATTTCTCCTGAACTTTTAGAAACAGAAGCTATTGACGATTATCTTTATCATTGTCAAAATCTTCACAATACACCTTCAGAAAGTTTTTTTAAGCATACTATTTACGGACTTCGCTCGGCTTATAAGGTGATGGGGATGGAGCAGAAACGCTTGCGATTACCGCAAATTAAGCGCCAAAGAGATCTTCCAATAGTTCTCAATAAAAAGGAAGTTTGGCAATTATTGGCGAGTCCCAAATATTTAAAGCATCGCCTAATTTTAGGTATGTTATATGGATGTGGATTACGTAGTTATGAAGTTTGTAATTTGTTATTATCTGATATAGATTTCGAAAGAAAAACAGTATTCATAAAAAAGAAGAAAGGTAAAACAGATCGCTATGTTCCTGTATTATACTGA
>FHDEPC_00275 Transposase
ATGGTGCAACAATATCGTAAAACTGTAGGTTCGAAAACTGGAGGAATTAAACTATATACCGAATTGAAAAACGACATGCTTAATCAGAATATTAACATCGGTAGAGATAAGTTTTATCGATTTTTAAGGCTTCATAACTTACTTATTCCTAAAAGAAAAAACTATGTAACAACAACAAATTCTAAACATCTTTTTAGAAAATATATAAACATTGTAAAACACCACGTTCCTACTAGACCAGAGCAACTTTGGGTAGCTGATATTACATACATCAAAACTGAAAATGGACACAACTACTTAGCAATCGTTACGGATGCATACTCAAAGCAAATTATGGGATATAAACTCGATAACCACATGAAGACATCACTTTGTACCGATGCGCTCGCTATGGCTATTAAAAATAGAGAATACCCTCATGAAAAACTTATCCATCATTCTGACAGAGGATTCCAATATTGTAATCCTAAATACACTGAGTTTGCTGAAAGTAATGGAATTATCATGAGTATGACCGAAAAATATGATCCCTACGAAAATGCTATTGCTGAAAGAATCAACAGAACTTTAAAGTACGAATATGCTTTAAAAGAAATCATTAAAAATACAGCTATTGCTCAAGAAATCACAAAACAAGCGGTAGATATATACAATAATTTAAGAACACATTTTAGCCTGAATTTAAGAAAACCTGCAGAAGTACATTTAAACCCTAATATAAAATATAAATCATATCGAAAAAATAATGTAAATTTACCCGAACTAACTATTTAA
>FHDEPC_00280 DNA-binding protein
ATGAAATTACAAAAACAACCCTGGCGAAAAAAAACGTACGAAAAAGTAACCTTAGAACTCAAATTGTTCATCGTTGACCAAATTCAAAATGGTCAGATCTCTACAAACTTTGCTTCCAAAAAATATGATGTTCCTAGAACTACTATTTCATATTGGATTAGAAAATATAGTACCTTAGCTCAACAAAATAATGGTATGAGTAAATTAGATGAAATTAAAAAACTAAAGGAACGAATTGAAGAACTGGAGTTTGTAAAAGACTTTCAGCAAGATATTATTGCCGATATGGAAATCATTACTGGAGTTGATATGTCAAAAAAGTCGTTGCCCGAAACATTAGCAAAAGAGATAGAAATAAAGAAGAAAAACATTTTAAAAGAAAATGGTTCTATCAGTGTTTTGGGATTAGTAAACAAGCCTTCTACAAAAGAGTTAAAAAACAAGAAAACAAACAGTTAA
>FHDEPC_00285 HTH cro/C1-type domain-containing protein
ATGGCAACAAAAAATAAAAAAATGAAAATGATGACACTTGAACAAATGAAGAACAAAGACATCGGAGTAATTGGAACCCCTGAACGTGATAAATACGAGTTTGATTTACGAATGGAAGTTCTTGGAGATATGATAAAATCTGTCCGAAAAGAACGTAAATTAACTCAGGAGCAACTTGGAGAATTAATTGGAGTTCAAAAATCGCAAATCTCGAAATTGGAAAGAAATACGAAAAATGTAACTATCGAAACGATTTTAAAAGTGTTTAGAGCTTTAAAAGCGAATGTTCGATTTAGTGTTGAAATGAACGAGTCAGAATTTAAAGTAGCATAA
>FHDEPC_00290 Phage-related protein
ATGAAACCAAAATTTGAAGTAATATTTCTTGAACAAGCTATTGATTTTATGTCCAAATTGGATACTAAAGCAAAAATGAAAATCTATTACAATTTGGATAAGGCAAAACTTCAAAATGATCCAAAACTGTTTAAAAAACTAACAGATGATATTTGGGAATTTAGAACACTTTATCAAGGAATTCAATATAGACTTTTTGCTTTTTGGGACAAAACAGATAAAACTGAAACGCTTGTATTATCAACACACGGAATGATTAAAAAAGTAAGTAAAGTTCCTAAAGCTGAAATTGAGAAAGCATTGAAAATAAAAACTGAATATTTTAACGAATAA
>FHDEPC_00295 hypothetical protein
TTGAAAAATATTAATGAAAAATCATCAGAGCCATATTTTACAAAAGACGAAGCTAAATTTTATGCAAATCTATTGACAGACGCTTCTAATAGTGACGGAATGAATAGAAAAATATTGGAAGCTGAAAGTTTGAGAGTAAACCTAAAACTTGCTGAAACTTCTATAAAAAACACGAAGAATAGCTTTAGAAACGGAATTATTTTAGTTTTAATTGGTGCTTTATTTGGTTTAATACCAACAATAATTGATGGATTTGAAAAGAAATCAGAGGAAAAATTATTAGATAAACTAAATATTGATAAAAAAGTATTTGAGAATTCTATTCAACTTGAATTTGATAAATTGCGTTTAAAAATAACCTCTTTAGAAGAAGAAATATTATTTTTAAAATCTCAGAAAAATGATTTAAAAAAATAA
>FHDEPC_00300 Transposase
ATGGTGCAACAATATCGTAAAACTGTAGGTTCGAAAACTGGAGGAATTAAACTATATACCGAATTGAAAAACGACATGCTTAATCAGAATATTAACATCGGTAGAGATAAGTTTTATCGATTTTTAAGGCTTCATAACTTACTTATTCCTAAAAGAAAAAACTATGTAACAACAACAAATTCTAAACATCTTTTTAGAAAATATATAAACATTGTAAAACACCACGTTCCTACTAGACCAGAGCAACTTTGGGTAGCTGATATTACATACATCAAAACTGAAAATGGACACAACTACTTAGCAATCGTTACGGATGCATACTCAAAGCAAATTATGGGATATAAACTCGATAACCACATGAAGACATCACTTTGTACCGATGCGCTCGCTATGGCTATTAAAAATAGAGAATACCCTCATGAAAAACTTATCCATCATTCTGACAGAGGATTCCAATATTGTAATCCTAAATACACTGAGTTTGCTGAAAGTAATGGAATTATCATGAGTATGACCGAAAAATATGATCCCTACGAAAATGCTATTGCTGAAAGAATCAACAGAACTTTAAAGTACGAATATGCTTTAAAAGAAATCATTAAAAATACAGCTATTGCTCAAGAAATCACAAAACAAGCGGTAGATATATACAATAATTTAAGAACACATTTTAGCCTGAATTTAAGAAAACCTGCAGAAGTACATTTAAACCCTAATATAAAATATAAATCATATCGAAAAAATAATGTAAATTTACCCGAACTAACTATTTAA
>FHDEPC_00305 DNA-binding protein
ATGAAATTACAAAAACAACCCTGGCGAAAAAAAACGTACGAAAAAGTAACCTTAGAACTCAAATTGTTCATCGTTGACCAAATTCAAAATGGTCAGATCTCTACAAACTTTGCTTCCAAAAAATATGATGTTCCTAGAACTACTATTTCATATTGGATTAGAAAATATAGTACCTTAGCTCAACAAAATAATGGTATGAGTAAATTAGATGAAATTAAAAAACTAAAGGAACGAATTGAAGAACTGGAGTTTGTAAAAGACTTTCAGCAAGATATTATTGCCGATATGGAAATCATTACTGGAGTTGATATGTCAAAAAAGTCGTTGCCCGAAACATTAGCAAAAGAGATAGAAATAAAGAAGAAAAACATTTTAAAAGAAAATGGTTCTATCAGTGTTTTGGGATTAGTAAACAAGCCTTCTACAAAAGAGTTAAAAAACAAGAAAACAAACAGTTAA
>FHDEPC_00310 toxin-antitoxin system YwqK family antitoxin
ATGAAAAAACATTTAACAATATTATCCATATTATTTTTTATCAACCTTGTACAAGCACAAATAAAAAAAACATATTATAGTACAGGAACATTAGAAGCAGAGGGATCCTTAGTAAATGGCAAGAAAAATGGTGAATGGAAAACCTATTTTTATAGTGGTGAGTTAAAAAAAGAAGGAAAATATATTAATGGTAAAAAAAATGGCGAGTGGAAAATATATTATAAAAATGGAAAATTAAAACAAATAAGAAAGTATATTAATAATGGTTCTAATGGAGAATGGAAATCTTATTTCAATAATGGTCAATTATCCAGAATAGGTAATTATATAAATACACGTAGAATAGGAGAATGGAAAACCTATTACCCAAATGGTGTATTAGAAACAATTGGAGAATATGATAATGATGAAGAAATAGGAGAATGGAAGGAGTATTATGAAAATGGTCAATTAGAATCAGAAGGAAATTACTCCAACGGATTAAAAGATGGTGAGTGGAAAGAATATTTTGAAGATGGAAAATTGTATGCAAATTACAATTATATTAATGAAGGAGAAACAGTGGAATCTACAATATATTATAATAATGGTAATATTTCTAAATTAGAAATTTATAAATATGGAAAAAAGGAAGGAGAATGGAAAGAATATTATGAAAATGGAAAGATAAAATATATTGATAATTATTCTAAAAATCTTCAAAATGGGATTTCGAAACTATATTATAAAAATGGAAAAATAGAACATATTGTTTATTTTTTAAATTCATATGAAAATGGAGAATGTAAAACATTTTATGAAAATGGAAATTTAAATAGTAAAGGTAATTTTCTTAAAGCAAAAAAAGTTGGTAAATGGATATTCTATAAAAAAAACGGAGAAAAAAAATCAGAAAAAAAATACTGA
>FHDEPC_00315 hypothetical protein
ATGATTTTTGCAGAAATCAATTATAAAGGAAAATATGAAGACTTTCATTCGCCTATTCTAAATTACATACAAGAAAATTTTGAAAGAGTAAATTCTGGAATTCAGGACGATTCATGGATTTGGATTTATGAAGGCAAAGAAAAGGTTGCGATTGACACCTTTTCATCAATGTCACATCAAGTAAAGGCTGACACAAAAGAAAACTCATTGGTACGAAAAGTTATTAAAATTTTAAGTAGAGAATTTAATTTATTTATATATCCTCAACCTGAATTAGAACAACATGAATAA
>FHDEPC_00320 hypothetical protein
ATGAATAGATTAATCAAAATATTAATTCTGACTTTGATTTTAGCTTCTTGTAAAAAAGAAACTGAACAGAAAGCTGAATTGGGAAAATCTGAATTCAATCTCAAAACGGATTTAACCGATTTCAAGAATAAAATGGCAGAATTGGATACGTTAAAAATTTGGTTTAACCATTCAGTTTGTACTTATCAAGGAGCCGAACGAATTGAAATCACAAAAGAATCTGACTCAATAAAAATACACACTGAATTTAAAGAAGATACTTTCGAAGAAAATCCTGAATGGAAGGTTGTTTACAAAAAGAAAATACCGATTACTGATACAATATGGAAAATTGAGGAATTCTTTAAACGGAATATTGAACGACAGAAATCGGAAGAAAAAGAATATGGAACTCTTCAAATCTCTCTCAATAATAAAAATAGAGTTCACTATTTTACCAATGGTTTAAACGACTTAAACAGATTTATGAAAGACTATTTTGAAACAATGAAAATGTTACATCCAGAAAATATAGATAATATTTACGGAGTTGAAATAGAAAACATAAATAAAGGAAAAATAAAAGAGACGGAATTAGAATCTGAATAA
>FHDEPC_00325 hypothetical protein
TTGAGCAAAGCATTAAAATACGGACTTCTAATTTCTGTAATTGTGACTATCGCAGTTGTTGGATTCATTGGATTTGGACTTCACGCAATGGAAATTGAAGACCATTATGGAGATTATCAAAAGATTTATTATGAATCAAAAGATTTGGATATAATCGTCAATGAAGAAACTTCTGAATTTGGAATAGTCGGAAAGAACTGGAAAAGATTAAATATTAAAACTAAAGAAAAGGATTCGACTGATTTATACACTTTTGCGAGTAAGGCAAGTTACTATTCGAAAATCAAAGTATATCGACCAAAAATTGAGATTGAAAAAATATTACAAATGGAGTTTAGTGATATTCAAAAATTGATTACAAAAAATAAAATTGAATTAATATTAGAGCTGCAAAATGAATAG
>FHDEPC_00330 DUF4375 domain-containing protein
ATGAAAAAAGATTCTTATTCTGGACTTTCTTGGATGACAGAGGAAATAAAAAACGAATTAATTATACGAGGTAAAATTATTGAAAATGAAGATATTGAAAGTCTTTTTTCTTTAAAAGACAATTCTGACTTTTCAATTGCATTATTTGAAATCCTTCAAAAAAGGAACGAAAAAGAACCTAATTCTCTAAATGAAATTGAACTGAATTTATTTTTATGTATGAATTTGGAAAATGCAGGTCAAGCAGATAGTATTTTGTCTTTTTTACAAGAATGGTTTCCTGAACAGAATGAAAAAGTTATTAAATCGCTGAATGAAATTGGAGCGTCTAAATCATCTGAAATAATAAAAAAAGCGATTGAATTACTTCCTGAAAATGGTACTTGGTTTTTTGAAAGTTCAAACGAAGAATCTGAAAGAATAATGAGTGAATTAGATTCTGAATTTTCTAATTATCCAGATGATTCAATGAGAAATTTATATCGAAAATATGCCGAAAAAAACAGGAATGAATTATAA
>FHDEPC_00335 hypothetical protein
ATGGCGGACTTTTTAGCTCGTTTGCGCAATCGGAAATGGAAAATGAGAAAAACTGTTTGGAATATTGCCGATTTTAGATTTTTTAGCGTAAGTTTATATGAAAATTTAGACAAGTTAAACGCCGAATAA
>FHDEPC_00340 hypothetical protein
GTGGGTAACAAAATATATAATTTATTGCTAGTGCGAACCTACTTACGAAAATCCTTAGGGGATTTTCTATTCCGTTTTTATTTACTTAATTTAGTGCTTCAAAAATGCAACAAACCATATATAAACCGTTATACACCATTTGAGAACCCAATGAAATTTAATCAATATTTAGGAAAATATGTTTGCGGAAATTTATCTGAAATGGATTATCCCAAATTAGGTGTTGCTGGAATTATTGAGGGATATAAATCAAAATACCTCGGAATTTTAGCAGGAATGAATAGAACTGACGAAATTTCTGAATTACGAAAATATCTCAAGTGGACTATAGAGGAATTGAATATTGATCTTCCAAAAAAAAGAGACGCAGCTCTTCTATACTCAAGCGGAATAGTTAACGAAATTTTAAACAAAGAAAAAGACGTCATAGAAGGAATCTATGAAATTAAAAACTTTGCTATAGATTCTTACCCTGACTTCAGAACGGAAACAAAAAAATACTTATTTGATAGTATAGCTTTTGACGGAATATATGGGCTTTTTGTTGAGTATTATGATTTAAACGATTGTTTTGAGAAGAAATCTAACAGAAATCTTATGTCTAAAATAAAAAATCAATTATTAACTGAAATTGGAAATTGGGAACTGAAATTAAAAAACGGTGTATAA
>FHDEPC_00345 hypothetical protein
ATGACAAAAGAAGATTTAATTATAGTTGCAAAAACAGGATTTACAGAAATAGCGAAGTCTATTATAGATTTTAATAACTGTGAAATACATCACTCTAGCGGAGTATATAGGTTGTACGATAAAGGCACTGAGTTCGCATTCGCACTTCCAAAACACTACTATTTAGCGATTTTCATTGGAGACAATAAGTTTATACAGTTTTCGTGTGGAAGTAAAGCTTTTAACCATTACGCTGCTATAAAAAAGATGGAAAAGATGGGATTGGTTTAA
>FHDEPC_00350 hypothetical protein
ATGAATATAGATACCAAAAGACATAAACTACTCGGAATTTTAACTGAACAACGAAAAAATGTTGAGCTAAAAAAAGAAGGATATAACACTTTAGGTATTGCATTTGAGAAAATATATAAAGAACTCGAATGTGACGATGACGAATTACATTCAATAACTTCTGACTTATACACATCTGAAGAAATCGGATACCACGATGCGTATAATGTTGTAGGACTTTTTGCGAAAGACAAAGGATTAACGGCTTTTTCTAATAAAAAATACCACAATCGAGTAATAGAAGGCAGAAAAGAAAAAGCTAAATTCTTTGTACAAACTGTTATACCTATTCTAGCGTTAATTGTCGCCATACTTTCTTTATCTATTAAATTTGATAATCTAAAAATGCAATCCGATAAAGAATTACAAAAATTAGAAGATAAGCTATTAAAGCAAAAAATACAGATAGATAATATGGAAACAAATCTAAAAAAACGTCCAAACGATTATAAGAATAAGGATTCTTTGAACGTCGAAAAAAATTAA
>FHDEPC_00355 hypothetical protein
ATGGTTGAAGAAAATAACAATAAAATTGCAAATTTGGTTAAGTGCTTAAATGAAATTTATTACAAATCAAATCCTTACTACTTATACACGAGTCGTTGTGCCACATTTGAAAAATGA
>FHDEPC_00360 Transcriptional regulator
ATGGGAAAATCAATAAACGCAAAAGAATTAATAGCTAAACGATACGGAAAAGAAGGCTCTAAAGAACGTGAAGAATTTAGAGAAAATGCTTTTTCTTATTATTTTGGTGAAATAATAAAAAACAGAAGAAAAGAATTGCATATGACTCAAGATAATTTGGCTGAAAAAGTGGGAAAAAAAAGACCATATATCTCTCGAATTGAAAATGGAGAAGATATTCGATTATCTAACTTTGCACTTCTTGCCAATGCTTTAGGATTATCAATTAAATTAACAGCTGAATAA
>FHDEPC_00365 Addiction module toxin RelE family
ATGAGAGAAATCGATATTACAGAAGAATGTTTGGACTTTATCGACAACCAAAATAAAAAGGTTGAACTAAAATTCTTCCAGCTAATTGAAGTTATTGGAGAAATAAAAATTGTTAATTCTAATTTTCTAAAAAAATTACAATCAACAAAATTTTATGAATTACGTATAAAAGCAGGAAATGAATATCGAGTTGTAATCTTTGCTATCGACCATCTAAATTTTAATGAATCAACAAAAGCTGTCTGCTTATGTGGTTTTCAGAAAAAAGGAACTAAAGATTATAAAAAAGCTATCAAACAAGCAGAAAAAATATTAGAAAATTATCTAAAAGAAAAGTAA
>FHDEPC_00370 hypothetical protein
ATGGTTGAAGAAAATAACAATAAAATTGCAAATTTGGTTAAGTGCTTAAATGAAATTTATTACAAATCAAATCCTTACTACTTATACACGAGTCGTTAA
>FHDEPC_00375 hypothetical protein
ATGGCGGACTTTTTAGCTCGTTTGCGCAATCGGAAATGGAAAATGAGAAAAACTGTTTGGAATATTGCCGATTTTAGATTTTTTAGCGTAAGTTTATATGAAAATTTAGACAAGTTAAACGCCGAATAA
>FHDEPC_00380 hypothetical protein
ATGGATATTATTGTAATAATAATTGGTGTTTTAGGCTCTATAGCTTCAATTTATGGTGCTTTTCTAGCTATAAAAGCTAAAAACGAAGCCGTTTCATCAGCTAAAATCGCAGAATCTGCAAAAAATGAAGTTCTAAAAAAACAGAAAACAACTTCATTAACAGGAATAATGTATGAAGCCAAGAAATCGCAACAAATCTTTGGTAAATACTCAATTGCTCAATCAAATAAAAGTTTAACAGGTGTTAGATTTGAAAAAGACTCTGAAAGTTTGCAAAATTTCATATTCCAATTTAACGAGAACAGAGAAATGATTGAACAAAATACTGATTTAGAAACACAAGCTACCTATGAAAGTTTAAATACATTGCTTACTGATTTTAGTGATGCAAAAGCGATAGGAGATAAAAAAGATTATGGAAAACAAATCAGACTGATAATTGATGATATAATTTTTAAAATGAGAAAGAGTATCGATAATCGAAACGAAGAATAG
>FHDEPC_00385 hypothetical protein
ATGGAATTAGATATAAAAGAAAGATTACAGCTTTCATTTCAACTAAGAATCTTAGAAAAATTATATCCTGACGAACAGGAATATTATGCTAATCATAGGAAAGCTATAGAAGATGGTTATCAACTACATTATGATTGGATAACTGAATACCTTTCTGAAGGTTTGACTAAAGATGAATGCAAATTCGTATTAGATGTTCTAGATATGTATTCTTCATTTTATTTTACAATACGAGATTTAAAAGAAAGTAAACTATCAATTGAATCTGTTAAGTTCCCTGGATTTGATGGAAACAATGAAACTATGTTTATGGCTTATACAAAGTATTTTATTGAAGATTTGGATAGGTTTGGTTCTATAAAGGAATCTACAAACGGATATTATAACAGTCATATGAGAATGATTCCTAAATATCAAAAAATGCTTGTTAGATGGAAAGATTTTAAAGTCGATTATCAATATATTTTGACAGAAGACAATATAAAGGAATTATTAGATATCAAAGCATACTAA
>FHDEPC_00390 Peptidase
ATGAAATACATTACAATATTTGCTTTTTTATTAATATTTACGAATTGTGAAGCCCAAGAAACGAAACTTCTACTTAGTCAAAAATTAATATCTGATTTATCAGAAACACCAATTTTTCCAAGATTAACAGAAGAAGTAAATGGACAAACTGAATGGAAAGAAGATTTCAAATATTTAGATAGCATTGAAATTTATGGAATCAGTTATTTAAGCGATGGTTTGAAAATAAATGGGTTTATGGTTAAGCCAAAGAAAAAAGGAAAATATCCTTGTGTAATATATAATCGTGGTGGAAATAGGAATTTTGGCTCACTTAAAATTGTTCACGGAGCAATTACACTTGGTCAAATTGCAAAAGAAGGTTATGTTGTAATTGCAAGTCAATATCGTGGAAATGGGGGAAGCGAAGGACAAGAAGAATTTGGAGGAAAAGATGTTAATGATGTAACAATTATAACGGAAGTCTTGCAAGAAATAGAAGATGCTGACACGAGTAAAATTGGAATGTATGGTTGGAGTCGTGGTGGAATGATGACTTATATAGCATTAACTAAATCTGACAAGATAAAAGCAGTTGTAGTTGGAGGAGCAGTTTCTGATAGTTTTAGCTGTATTAAAGACCGACCTGAAATGGAAACTAGTGTTTTATCAGAACTTATTCCAAACTATGCTGACAATAAAAATGCTGAATTAGAAAAAAGGTCTGCAATAAAATGGGCTGACAAATTTCCAAAAGATGTTCCAATTTTAATGTTACACGGAAATTCTGATTGGCGAGTAAAACCAGAACAAAGCTTAAATCTAGCGTTGGAATTTGAAAAGAATAGAGTTACGTACAGACTCATAATGTTTGAAGGTGGCGACCACGGAATTTCTGAACATAAAGAAGAAGTCAATGAACATGTTCTAAAGTGGTTTGATAAGTATTTAAAGAACGATGGAACTTTACCAAATATGGAATATCACGGAAGATAA
>FHDEPC_00395 Transposase
ATGGTGCAACAATATCGTAAAACTGTAGGTTCGAAAACTGGAGGAATTAAACTATATACCGAATTGAAAAACGACATGCTTAATCAGAATATTAACATCGGTAGAGATAAGTTTTATCGATTTTTAAGGCTTCATAACTTACTTATTCCTAAAAGAAAAAACTATGTAACAACAACAAATTCTAAACATCTTTTTAGAAAATATATAAACATTGTAAAACACCACGTTCCTACTAGACCAGAGCAACTTTGGGTAGCTGATATTACATACATCAAAACTGAAAATGGACACAACTACTTAGCAATCGTTACGGATGCATACTCAAAGCAAATTATGGGATATAAACTCGATAACCACATGAAGACATCACTTTGTACCGATGCGCTCGCTATGGCTATTAAAAATAGAGAATACCCTCATGAAAAACTTATCCATCATTCTGACAGAGGATTCCAATATTGTAATCCTAAATACACTGAGTTTGCTGAAAGTAATGGAATTATCATGAGTATGACCGAAAAATATGATCCCTACGAAAATGCTATTGCTGAAAGAATCAACAGAACTTTAAAGTACGAATATGCTTTAAAAGAAATCATTAAAAATACAGCTATTGCTCAAGAAATCACAAAACAAGCGGTAGATATATACAATAATTTAAGAACACATTTTAGCCTGAATTTAAGAAAACCTGCAGAAGTACATTTAAACCCTAATATAAAATATAAATCATATCGAAAAAATAATGTAAATTTACCCGAACTAACTATTTAA
>FHDEPC_00400 DNA-binding protein
ATGAAATTACAAAAACAACCCTGGCGAAAAAAAACGTACGAAAAAGTAACCTTAGAACTCAAATTGTTCATCGTTGACCAAATTCAAAATGGTCAGATCTCTACAAACTTTGCTTCCAAAAAATATGATGTTCCTAGAACTACTATTTCATATTGGATTAGAAAATATAGTACCTTAGCTCAACAAAATAATGGTATGAGTAAATTAGATGAAATTAAAAAACTAAAGGAACGAATTGAAGAACTGGAGTTTGTAAAAGACTTTCAGCAAGATATTATTGCCGATATGGAAATCATTACTGGAGTTGATATGTCAAAAAAGTCGTTGCCCGAAACATTAGCAAAAGAGATAGAAATAAAGAAGAAAAACATTTTAAAAGAAAATGGTTCTATCAGTGTTTTGGGATTAGTAAACAAGCCTTCTACAAAAGAGTTAAAAAACAAGAAAACAAACAGTTAA
>FHDEPC_00405 hypothetical protein
ATGTTTTCAGTTTCATTAAGTCTGATTTTCGTATTCATTAATCTGAATAGCGGAATAAAAACGTCTGAAATACAAAACAAAACTCTGACCGAAAAAATTGATTGCGGAATTGAAAGCGTAACTCTGAAAACGGAACGAATTGAAAAGAAACGCAAGTTTTTATTCTGGACTTTAAAACACAAAAAAGTAATCGTGACTGACCGAATTATTGACCAAAATGGAAATGAAGTTTTTGAAAAAAAATCAGTTTTTATAAGCTCAATGGATGCTTCTGACACAAGAAAATTTAATCGCATAAAAATTGTCCGAAATGAAATTTGGATTTTCAGTCACGGCAAAAATGTGGAAAAAGTTAAACCTATTAATCGTTATAATTTTTGTGGAGATTATCTTGGGGAAAAAGATTGGGAAGACGGAGATTATTACGATGACTGA
>FHDEPC_00410 Tyr recombinase domain-containing protein
ATGTATCAAAAAAAAAGTAAAACCATTATTGAAACGGCTTTGGAAAGAGTTCCTCAGTTCGAAGTTCTTGTAGATAAACTTACGAAAAGTTTTTCAATTAACGGCAAATCTACCAGTACATTAACTAATTATTTACGATGTTTAGGGCATTTGGCTTTGTATTATAAAATTTCTCCTGAACTTTTAGAAAAAGAAGCTATTGACGATTATCTTTATCATTGTCAAAATCTTCACAATACACCTTCAGAAAGTTTTTTTAAGCATACTATTTACGGACTTCGCTCGGCTTATAAGGTGATGGGGATGGAGCAAAAACGCTTGCGATTACCGCAAATTAAACGCCAAAGAGATCTTCCAATAGTTCTCAATAAAAAGGAAGTTCGGCAATTATTGGCGAGTCCCAAATATTTAAAGCATCGCCTAATTTTAGGTATGTTATATGGATGTGGATTACATTCCTACGCTACGCATTTATTAGAAGATGGCTTAAATATTATCAGCTTAAAAGAGCTTTTAGGGCATGCACATATTGAAACAACCATGGTTTATTTGCATGTAGCTAATACAGGAAGCTCTGATAAATTTAGTCCGTTAGATACCTTATACAACAAGTAA
>FHDEPC_00415 Transposase
ATGTATGCGAAATATACGGTTTCAGATGTGTTGAATTTGGAGCTAGATAATTTAAACAAACTAACAAATACAAGTTGGCATTTACGAACTTTACATGCGCTAAGAAAATGTAGAACCAAGGCATTAGGTGGTCATTTAGATTGGTGTTCTCACTGTCATAAATTGCATTTACAGTTTAATTCATGCAGAAATCGGCACTGTTCAATCTGTCAAGGACACAAACAACATCAGTGGATTCAGGCAAGGCGAAAGGAACTCTTGAATGTACCATATTTCCATGTTGTTTTTACGATACCGCATCATTTAAATCCGATAGCTTTATCACACCCGAAAAAGGTTTACAAAATTTTATTTGATAGCGTCTGGCAAACGTTAAGCACTTTTGGAAATAATCCCAAACATTTAGGTGCAAAAATGGGAATGATCGCCATTTTACATACTTGGGGGCAGAATTTAAGTTTGCACCCTCACTTGCATTGCATCGTTCCTAAAGGTGGAGTAAGCAAAGCTGGTTATTGGAAAAACGGAACCGGTAAAAACGATTTTTTGTTTAGTGTTAAGGCTTTGAGTAAAAAATTTAGAGGTATTTTTATAGCCAAACTCAGAAAACAATTACCAGAAATTAAGCAGGATGTTTACGATAGATTATTTGATAAAAAATGGGTCGTTTATGCAAAATCACCTTTTGGAAATCCAGAAAATATAATAGAATATTTAGGTCGATATACCCATAAAATAGCCATTAGTAATTCTCGAATATTAGCCATTGATAAGCAAAAAAAGGAAGTTACTTTCAGCCTGAAAGAATACCGAAATGGAGGACGAAAAACAACCCTAACATTATCTTTTAAAGATTTTATACGTCGTTTTCAAAACCATATTTTACCAAAAGGGTTTACCCGAATTCGTCATTATGGATTTTTAAGTAGCAGTTGGAAAAGGGAAAAACTACCACAAATACAACTGCAATTATTAGATAGAGATAAAGAGGTTTTAGGAGTTTATATCGACAGTGAAAAATCATTGTTAAACGTTTGCCCAAGTTGTAAAAAAGGAACATTAATTACACTTTTAACCTTCGATGGGCGAGGCCTCCCGAAAATTATAGACAGATAG
>FHDEPC_00420 hypothetical protein
ATGGTTGAAGAAAATAACAATAAAATTGCAAATTTGGTTAAGTGCTTAAATGAAATTTATTACAAATCAAATCCTTACTACTTATACACGAGTCGTTGTAAAGAATTAACAAAAACGAAAACTCAAATGAACATTAAATATTTTTTTTTATTTTTTATAACATCTTTTTCTTTTGGACAAACCATTGAAGAACAATACAGAGAAGCTTTATACAATACAGCCTATAACAATAATTTACAGAAAATTTTCGATAAAATTGTTGAGATTAAACCTCTTATAGCTACTGGTGATGATGATAAGGTTCTAGATTATTTATTACAACCTAATTCTGATTTTATTGTAACTCAGATAACATATAGAATTTTAGGAACTTTACCTGATGATAACCTGGAAAAAGATGGAAGTTTGGAAAGGGTTGGAATTGTAGATTTGATAGGAACACATCAATTTAAACCTGAAAAATATTCAATCTACTTAGATAGTTATGACGAAAAGCTTGATGAGAGAACTGTACTTGACTATCCTAAATCTTGGGAAGGAATGGATATGGAACTTGATATTATATCTCTTTCTTTTACAACAACTCCTGATGGAGAGACTATAAAATATATTAAGAGAAAAAGAAGTATCTCTATAGCAAAGTTAGATTACCTCCTTTATAAAAACCCAGAATTAAAAAAGATTAAACTTACTCCTTCTCAGAAAGAAGAAATTAAAAATTCGAACCTAATTAAGGTTACAAGAAATATCAATTGGTCTCATAAAGATTTTGACTGTGATAATAGCGAAATAGAGATCTTAAAATTAAATAGAATATGGGGTGCTGATTTTTTGCAAGGAGCAATGTATAACTTACCAGAATGTATACAATACTTTGATAAATTAAAAGAAATTAGATTTTCTAATCACGAAATAAATCAAATACCAGAATATTTATCTTCTATGAAAACTTTAGAAGTGATCTATTTACCTAAGAATAAAATATTTTATTTACCTAAAAATCTAGGTGAATTCACTTCTTTAAAAGAAATAGATGTGTCTAATAATTTCATTTTAAACCTTCCTGAGACTACATTTTTTCCTCTAAAAATTGAAAAAATTAATTTATCTAATAATTATTTGACTAAAATACCTAAACAAATATATAAATTAAAACACTTAATACATCTTAATTTAAAAGGAAATAAAATATCAAAAAAGGATATTTTTAAATTAAAAAAGAAATTAAAAAACTGTGAGATATTATACTAA
>FHDEPC_00425 Tyr recombinase domain-containing protein
ATGTATCAAAAAAAAAGTAAAACCATTATTGAAACGGCTTTGGAAAGAGTTCCTCAGTTCGAAGTTCTTGTAGATAAACTTACGAAAAGTTTTTCAATTAACGGCAAATCTACCAGTACATTAACTAATTATTTACGATGTTTAGGGCATTTGGCTTTGTATTATAAAATTTCTCCTGAACTTTTAGAAAAAGAAGCTATTGACGATTATCTTTATCATTGTCAAAATCTTCACAATACACCTTCAGAAAGTTTTTTTAAGCATACTATTTACGGACTTCGCTCGGCTTATAAGGTGATGGGGATGGAGCAAAAACGCTTGCGATTACCGCAAATTAAACGCCAAAGAGATCTTCCAATAGTTCTCAATAAAAAGGAAGTTCGGCAATTATTGGCGAGTCCCAAATATTTAAAGCATCGCCTAATTTTAGGTATGTTATATGGATGTGGATTACATTCCTACGCTACGCATTTATTAGAAGATGGCTTAAATATTATCAGCTTAAAAGAGCTTTTAGGGCATGCACATATTGAAACAACCATGGTTTATTTGCATGTAGCTAATACAGGAAGCTCTGATAAATTTAGTCCGTTAGATACCTTATACAACAAGTAA
>FHDEPC_00430 Transposase
ATGTATGCGAAATATACGGTTTCAGATGTGTTGAATTTGGAGCTAGATAATTTAAACAAACTAACAAATACAAGTTGGCATTTACGAACTTTACATGCGCTAAGAAAATGTAGAACCAAGGCATTAGGTGGTCATTTAGATTGGTGTTCTCACTGTCATAAATTGCATTTACAGTTTAATTCATGCAGAAATCGGCACTGTTCAATCTGTCAAGGACACAAACAACATCAGTGGATTCAGGCAAGGCGAAAGGAACTCTTGAATGTACCATATTTCCATGTTGTTTTTACGATACCGCATCATTTAAATCCGATAGCTTTATCACACCCGAAAAAGGTTTACAAAATTTTATTTGATAGCGTCTGGCAAACGTTAAGCACTTTTGGAAATAATCCCAAACATTTAGGTGCAAAAATGGGAATGATCGCCATTTTACATACTTGGGGGCAGAATTTAAGTTTGCACCCTCACTTGCATTGCATCGTTCCTAAAGGTGGAGTAAGCAAAGCTGGTTATTGGAAAAACGGAACCGGTAAAAACGATTTTTTGTTTAGTGTTAAGGCTTTGAGTAAAAAATTTAGAGGTATTTTTATAGCCAAACTCAGAAAACAATTACCAGAAATTAAGCAGGATGTTTACGATAGATTATTTGATAAAAAATGGGTCGTTTATGCAAAATCACCTTTTGGAAATCCAGAAAATATAATAGAATATTTAGGTCGATATACCCATAAAATAGCCATTAGTAATTCTCGAATATTAGCCATTGATAAGCAAAAAAAGGAAGTTACTTTCAGCCTGAAAGAATACCGAAATGGAGGACGAAAAACAACCCTAACATTATCTTTTAAAGATTTTATACGTCGTTTTCAAAACCATATTTTACCAAAAGGGTTTACCCGAATTCGTCATTATGGATTTTTAAGTAGCAGTTGGAAAAGGGAAAAACTACCACAAATACAACTGCAATTATTAGATAGAGATAAAGAGGTTTTAGGAGTTTATATCGACAGTGAAAAATCATTGTTAAACGTTTGCCCAAGTTGTAAAAAAGGAACATTAATTACACTTTTAACCTTCGATGGGCGAGGCCTCCCGAAAATTATAGACAGATAG
>FHDEPC_00435 hypothetical protein
ATGGATAAATATTCTTGTTTCTTTTTCATTATTTACAAAGATGGTTCTTTTGGCAAAGAAGAATTTACTTCTACTCAATCACAATCTAAGAAAGAGTTTTTAGCTATTCAATCTAGACTTTTAGAAATTGAAGAAGATGATAATATTATAAACTTTACATGGATAAAAGGAACAGAATTAAAATGTAGTCCTAAGAATAATTATTAA
>FHDEPC_00440 hypothetical protein
ATGAATGAAAAACAAGCTGAAAAAATAATACTAAAAGAATATCTTCCAGAAAAATCAAGAGAGTTTATAATAAATCTATACCCAATACTAAACAACGAGATAATCATAAAAAAAGAAATTCATAAGTTTTTAGAAAATGATGATTATAAAGAATATCGGTTAGTAAGAGATTCTCTTTTATGGAATGATCTAATAGTGTTAAGACATGAATATAATGAAGACGAAGACCGTTACTCTTTGATGCCAAAAGGTGTTGAATACATAAAACAAGAAAACAAAGATTGGATTAATAATTATTCTTAG
>FHDEPC_00445 hypothetical protein
ATGGATGAAAGATCTTTCAAAACGTTGACTGAATACTTAGAAAGAGTTCCCGCAATAAATTCACCAATAGCTACAGGAATTGATGAAGAAGGACTTTGGTGGATTAAATTTCAAATAGATATTCACAATGAATATGCTTGGAGTGTAGTTCAGGAATTGGGATGTGTAGTAAATTACTTATCAATCAATGAAAGATTACCAACAGTTTTTTATCCAGTTTCTCCTGCACCATACATGAATGGAGGATCAACAGATTTTCTTTCTTGGGTAATCGAAACTAAGGACAAAGAATTCAAACCAGGAACATTAAAAAAGTGGTTAGAAGGAAGATTGCCAAATCCATTAGATGATTTAGAACAATGGAATTTAGATGAATAA
>FHDEPC_00450 Cys-rich-CPCC domain-containing protein
ATGAAAATTGAATTAGACGAATATTGTCCTTGTTGTGATTACAATACTTTTGAAAAAGGGGAAAGATTGCAATATTCAATTTGTCCAATTTGTTTTTGGGAAGATGACCCAATTCAATTTGAAGAACCTGATTATATAGGTGGAGCAAATAGAGTTTCTTTAATTCAAGCAAGAAAGAATTTTATTGATTTTGGTTCTTGTGAAAAAGATATGATTAAGAATTGTCGAAAACCGAATAAAAACGATATAAAAAAGCAATAG
>FHDEPC_00455 hypothetical protein
ATGGTTGAAGAAAATAACAATAAAATTGCAAATTTGGTTAAGTGCTTAAATGAAATTTATTACAAATCAAATCCTTACTACTTATACACGAGTCGTTACCCACAATTGAAGAAAAAAATTGATCAAAAAAGAGAAATTAAGAAGCGCTTTTTTTGTGGATAA
>FHDEPC_00460 M48 family peptidase
ATGATTAAAATCAAAACACTAATACACGAAAAAGAAAAAACCTATTTATTAATCATGAAAATTTTAGGAATTATTTTATGGCTAATTTTACTATTTGCTTCAATGGGTACAATATTAATATGGGGAGCTTTTATTGCTTTTGGATTATGGATTAGCGGGTTATACTTTAAAGCGGTTATATATGGAGACAGTGTTAAGGTATCTCCTTCTCAATTTCCTGAAATTTATGATATAATTATAGAACAATCCAACAAACTTAATCTTACAAATATACCAGAAGTATTTATATACAATGGAAGTGGATTAGTAAATGCCTTTGCTGTAAAGTTTCTATCTGCTAAATATGTGATACTAATGTCAGATTTAGTTGATTTAAGTCTTAAAAGAGGTAAGATAAAAGAATTATCAATGATAATAGGTCACGAATTAGGACATCATGCAGCAGGACACACAAGCTTCTTGAAAGGACTACTAATAAAACCTGCGAATTTCGTTCCCTTTCTTGGATCAGCTTACAGTAGAGCATGTGAATTTACAGCAGACAGAATAGGATTCACTTTAACAGAAGATTTATCAGCAAGTGAAAATGCACTTGTATCATTAGCGCTAGGAAGTGAAAGTTTAGCGAATGACACAAATATAGAAGCGTTTATATTACAAGAAAAAGAAATACCTGATTTTATGGGATTTATACATAAAATATATTCTACTCATCCAAGAATGACAAAAAGGGTAATTGAAATAAGAAAGTTCAATAAATTATACCTAAATAAATAA
>FHDEPC_00465 hypothetical protein
ATGGTTGAAGAAAATAACAATAAAATTGCAAATTTGGTTAAGTGCTTAAATGAAATTTATTACAGATCAAATCCTTACTACTTATACACGAATCGTTACCCACAATTGAAGAAAAAAATTGATCAAAAAAGAGAAATTAAGAAGCGCTTTTTTTGTGGATAA
>FHDEPC_00470 hypothetical protein
ATGGCGGACTTTTTAGCTCGTTTGCGCAATCGGAAATGGAAAATGAGAAAAACTGTTTGGAATATTGCCGATTTTAGATTTTTTAGCGTAAGTTTATATGAAAATTTAGACAAGTTAAACGCCGAATAA
>FHDEPC_00475 hypothetical protein
ATGAATAAATTAGCTAAAGAAGATATTACTGTTTTAGATTTTATTATTGATAAGTGTATTAAAACTGGAAATGCAGTTAGTATTAATGACTTAATTAATGCGAAATTGATTAAAGTAAATAATGAAAGTTCTACATTTTCAATTGACTTAAATTCAAAACAAGAATTTATTCGATTATTAGGTATATTAAAAGAATATAATGTTTGTGAATGTAAATTTGAAGAAGATTGCGAATTTGCTCGTACAAATGAAAACACTTTAAATTTCCAGAAAAATGGAGGTTTTAGTGAATTATATAAATCTCTAAATAAAAAAACTTTAGACTGGTATAAAATAATTGCTATCATAGTGCCTATTTTATTTGGATCTGTTTCTGTTTATTTTTTAAATGCAAATTACAATTTGAAGATAAATCAATCGAATTTAAAGAAAGAAAACGATTCTCTAACAAATCATAATTTGATTGTAATAACTGAACTTTTGTCTTATAAAGACAGTGTGTATCAACTAAAAGATAAGTTAAAACAAGAGAATTTAAACCCATTGTATAAAAAAGAAAACAGTAAAAAGGAACCTTATATAAACGTTGAATAA
>FHDEPC_00480 hypothetical protein
ATGGGATACAATATTTCTGGATTAGTAATTGACAAAAATTACGAGAATAATATTGAGCAACTTGAAAAAATATTAGGAGAAAAATTAACCTTTGAAAAAGAAGTTGAATTTGAAAAAGGTTCTGAAAACTGGAAAGAAGACAACTATTGTGATATTTATTTTTCAGACAAAGGAACATTAATATTCATTTCAATGGAAAGAGGTGCATTTGAGTTTAACATTAAGAATCAAAAGTCTTTTTCATTTGCGTTGTCTGAAATGACAATGACTTTTGCGGTAAATTATACTGACAATGAAAAAATGATTAGAAGTTTTGTAGAAACTGAAGATGGAGAAAGACCTCAAAATATTGGAGATAAACTAACTTTTGAAGAAACAGAAAATGATGCTTCAGAACTAATACATCACTTAATAGAATCTACTTTAGGTAAATCATATTGGGATATTGAGTTAGAAGAAAAATGTAAAAGATTTAAGTTTAATGTTGCCAAAAGTGAACCAAAAAATAGTGAATCTATTACAAAAAAAGAAAGTGAATCTGAAATAGCTGCTTTAAATGAAAAACCTTGGTGGAAATTTTGGTAA
>FHDEPC_00485 hypothetical protein
ATGGTTGAAGAAAATAACAATAAAATTGCAAATTTGGTTAAGTACTTAAATGAAATTTATTACAGATCAAATCCTTACTACTTATACACGAGTCGTTAG
>FHDEPC_00490 hypothetical protein
ATGGCGGACTTTTTAGCTCGTTTGCGCAATCGGAAATGGAAAATGAGAAAAACCGTTTGGAATATTGCCGATTTTAGATTTTTTAGCGTAAGTTTATATGAAAATTTAGACAAGTTAAACGCCGAATAA
>FHDEPC_00495 hypothetical protein
ATGAACAATAGACAAAGAAGAAGAATTTTAATGTCATTCATACTAACAGCTGTTGGTATTATTCTGTACATAATAAACTCAAGTTATATTGACCAAAGAGATTTTATAGGAAGTAGTTTATCCTATGTCATGCTATACAAAGGTTTCCCGATGATATTGATAATTACGGGAATAGGACAACTTCTCTACTACTATTTAGAAGTAGGCTTCAAACGGAAAGAACAAAATAATTCAGAGTTTAATACTTCGGAGAATAATTTAACAGAGAAACTTGCAGATTTTCAGAAGCAGATTGATTCAAAAATCAAATCATACAAAGAAGATAAATTAGACTCTTTCAACTTGAAAGAACTTGTTGAAACCTCAATCTCAGATAAAATTGAAAAAGGTATTTTATCAGATTTTGAGAAAAAGTACTCAAAAGAAGCAATTCATCAAATAAATTTGAAACAATTAAATGGTTTTTCAGAATCTCTTGAACATAATCTTGAGAGGTATATATATAAACTATCAAGAAATAGTACAATAAATTTAATGATTGGTGTGCTTACCACTATAATTGCTGTAAGTATATTAGGACTTTTAGTTTTCGAGAAAGATATTGATTTTTCAAATTATAAGGATGTCTTATCTCACTACCTTCCAAGGATTTCGATTTCAATATTTATTGAAGTGTTTTCATTTTTCTTCCTTCGATTATATAGGTCTAATTTGAATGACGTCAAATATTTTGAAAATGAGAGAACTAATATCAAGTCAAAACTTTTAGCCTTAAAAGCATCCTATTTATTAAATGATAGTGAATCTATAAAATCTTGTATTAGCAACTTAATTGAAACAGAAAGAAATTTTAAACTCAAAAAAAATGAATCTACAGTGGAATTAGAAAAATCTAAAATAACCTCTGAACAAGATTCAAAGTGGTTGGAGGTTCTTACTAATATTTGGAATTCAAAAAAATAG
>FHDEPC_00500 hypothetical protein
ATGATAGAAAGTATAATATTTATGATTTTATCCTTTATCGGAATAATCGGATTTATTATTTCGATAATAGTATTATTAATTGGACTAATTAGAAAATCAAGAAAACTGAAAATGACTGGAATAGTTCTATTAATGATTCCTGTTTTTTGTTATGGAATAATTCAGTTTTGGTACAAAGTTATAATTCCTAATTCTAATGAAAATGTATCTGAAGATTTTGTTGGAGTTTATTCAACTCATAAAATTAAATCAACGAAATTCTTGAAAAGAAACGGATTATATGACAAAGAGAGATTTCTAACATTAAAAGGAAATGGAACGTATGAGTTTGACACTATTCCTGGAGTTGGTTTATGGAAAAAAGGAAGATGGGAATCTGGAGGAATAGATGGAGTATTTAATTTTTATGACGAGAATGAAAACCTAATTGAATGGGGATCACCTTCAGGTAGTGGAAATAATTGCGGAATATCGTTTGAGTATAATCCAACAGAAACAAATAAAGAAAATTTAAGAATTTTATTAAAAAAAATTGAATTGAAATAA
>FHDEPC_00505 hypothetical protein
ATGGAAGAAATATTACAATATTTTACACAAGAAAAGTTCTTAATAACGCTTCTTACTGCTATTACGACAGCTGCTTATGCTTTAACAGCTAAAAAATTGCTTACTAGAAACAGAGCTCGGAGAGATAACCGAAAAGAAAATTTCTTCAATATTCTGTTGAAAGGACTTGAAAAAGATACAATCAAGACGCATAAAGATTTAATTAATGTTTACAAAGGCTCGACTGACCTAAGTACAGAAGATTTAAGCTACAGATATGGACTTAATAGATGGTTAAGAGAATTATTGGCAAAAGTCATAGGCGAAAATTCCGACTTGAAGTTTGATAAAAATCAAACAGAAATCATTGTAAGTAGATTAACTGAGTTTATTGACAATAATGAAGAAGTTTCACCCTTTTCGGACTTGCCAGATTCTGAAAGGAATATGCTAAGTGATATAACTTCGTTTGTAAATAATGGAGATAAGAATTCTGCCAATAGAAAAATAAAAGAATTAGGAAGTGTCATTCAAACGAGAACAGAAGAACAAAGAAAAATTGAAGGACAAAACAGATGGGCAATTCCGTTAGCAATAGTTGGTGTGATTTTAACGGTAGTTTTTGGACTTCTATCAATATTTACTTAG
>FHDEPC_00510 tyrosine-type recombinase/integrase
ATGTATCAAAAAAAAAGTAAAACCATTATTGAAACGGCTTTGGAAAGAGTTCCTCAGTTCGAAGTTCTTGTAGATAAACTTACGAAAAGTTTTTCAATTAACGGCAAATCTACCAGTACATTAACTAATTATTTACGATGTTTAGGGCATTTGGCTTTGTATTATAAAATTTCTCCTGAACTTTTAGAAACAGAAGCTATTGACGATTATCTTTATCATTGTCAAAATCTTCACAATACACCTTCAGAAAGTTTTTTTAAGCATACTATTTACGGACTTCGCTCGGCTTATAAGGTGATGGGGATGGAGCAGAAACGCTTGCGATTACCGCAAATTAAGCGCCAAAGAGATCTTCCAATAGTTCTCAATAAAAAGGAAGTTCGGCAATTATTGGCGAGTCCCAAATATTTAAAGCATCGCCTAATTTTAGGTATGTTATATGGATGTGGATTACGTAGTTATGAAGTTTGTAATTTGTTATTATCTGATATAGATTTCGAAAGAAAAACAGTATTCATAAAAAAGAAGAAAGGTAAAACAGATCGCTATGTTCCTTTGAGTGATCACTTAGCAAGAGGCTTGAAAAAGTATTTTTCTTCAGAAAACCCTAAAAAATATGTATTCAATAGTCAAGTAACTGATGGAGGTTTACCCCTGGGAATTACCACTCGTGGAATTTATTGGATTGTAAAGGAATCCCGATCAAAAGTAGCTACTAAAAAGAAATATACCGCTCATACTTTACGACATTCCTACGCTACACATTTATTAGAAGATGGCTTAAATATTATCAGCTTAAAAGAGCTTTTAGGGCATGCACATATTGAAACAACCATGGTTTATTTGCATGTAGCTAATACAGGAAGCTCTGATAAATTTAGTCCGTTAGACACCTTATATAACAAGTAA
>FHDEPC_00515 Transposase
ATGTATGCGAAATACACGGTTTCAGATGTGTTGAATTTGGAGCTAGATAATTTAAACAAACTAACAAATACAAGTTGGCATTTACGAACTTTACATGCGCTAAGAAAATGTAGAACCAAGGCGTTAGGTGGTCATTTAGATTGGTGTTCTCACTGTCATAAATTGCATTTACAGTTTAATTCATGCAGAAATCGGCACTGTTCAATCTGTCAAGGGCACAAACAACATCAGTGGATTCAGGCAAGGCGAAAGGAACTCTTGAATGTACCGTATTTCCATGTTGTTTTTACGATACCACATCATTTAAATCCGATAGCTTTATCACACCCGAAAAAGGTTTACAAAATTTTATTTGATAGCGTTTGGCAAACGTTAAGCACTTTTGGAAATAATCCCAAACATTTAGGAGCAAAAATGGGAATGATCGCCATTTTACATACTTGGGGGCAGAATTTAAGTTTGCACCCTCACTTGCATTGCATCGTTCCTAAAGGTGGAGTAAGCAAAGCTGGTTATTGGAAAAACGGAACTGGTAAAAACGATTTTTTGTTTAGTGTTAAGGCTTTGAGTAAAAAATTTAGAGGTGTTTTTATAGCCAAACTCAGAAAACAATTACCAGAAATTAAGCAGGATGTGTACGATAGATTATTTGATAAAAAATGGGTCGTTTATGCAAAATCACCTTTTGGAAATCCAGAAAATATAATAGAATATTTAGGTCGATATACCCATAAAATAGCCATTAGTAATTCTCGAATATTAGCCATTGATAAGCAAAAAAAGGAAGTTACTTTCAGCCTGAAAGAATACCGAAATGGAGGACGAAAAACAACCCTAACATTATCTTTTAAAGATTTTATACGTCGTTTTCAAAACCATATTTTACCAAAAGGGTTTACCCGAATTCGTCATTATGGATTTTTAAGTAGCAGTTGGAAAAGGGAAAAACTACCACAAATACAACTGCAATTATTAGATAGAGATAAAGAGGTTTTAGGAGTTTATATCGACAGTGAAAAATCATTGTTAAACGTTTGCCCAAGTTGTAAAAAAGGAACATTAATTACACTTTTAACCTTTGATGGGCGAGGCCTCCCGAAAATTATAGACAGATAG
>FHDEPC_00520 HNH endonuclease
ATGACAGACAGAAAAAACATTTACGATTCTATTAAAATAAGAATGGAAAAAATCGGTTTTCAATTTGAAACTGAACAAAAACCACATCTTCAAAATAGAAAAGAAAATGAGCTAAAATTTATACATCCAAAACTAATCAAAAGATTTGAAGAGGATGGAATTAAAGTAAGAGCTAAAAAATTTTATGTTAAACCATTGTCAAATGAACCAGATTGTGAAATTGGATTTGTAACAGGAAAAAGCTCACCATTATATAAATCAAATAAATTTACAAAGCCCAATTCAACTGATACGTTTGACAACACACCTGCTTGGACTTATAGCGAAAACAATAACACTATTGATAGTTTATTGAAATCTATTGAAGATTATTTGAAAACTACATCTGATGTTGTTGAAAACAATATTAACACATTCCTTTTTGCTTGGAATCCTAACAGATGGGATTGGGAAGATTTACAAGAAAGTATTGAACATCTTGAAAAAGTTGGATATGTTGAAAGAAGATGGAGTTGTGGAAATTCAAAAAGTATTAGAAAAGGAGACAGAGTTTTCTTAATTAGATTAGGTAACGAACCAAGAGGAATAATGGGAAGTGGTTATGCCAAATCTTCTTACTATGTTGCGCCTCATTGGGATGGAACAAAAAACAAAACGACTAACTACATCGATATTGAATTCGATATCCTAATTAATCCAAAAGAAAACAAGTTATTTGACAAAGAATCTTTGGAAAGTATTGACAAAAACAATTTGCAACAATGGTTTCCTCAACAAAGCGGAATTTCAATAAAAGAAGAAGTTTTGGAAAGTTTGGAATCTAATTGGTTTAACTTTATTAAAGAGAATAAATACATAAAAAATAGTTTTGTTTCTAACGATGTTACAACACAATTTAAAAAAACATATAAAGAAGGTAAATCCAAAGACATTGTACAAACTCGATACGAAAGAAATCCTGAAGCCCGAAAAAGATGTTTAAAGCATTTTGGTTATTCTTGTAAAGTTTGTTCATATGATTTTGAAAAGCACTTTGGAGAAATTGGCAAAGGATTTATTCACGTCCATCACATAAATCAGATTTCGGAAATAGGAAAAGAATATGAAGTTGACCCAATTAAAGACTTAATTCCTGTTTGTCCGAATTGTCACGCAATGATTCATTCAAAACGACCAGCTTTTACGATAGAAGAAATTAAAGAAATAATAAGATAA
>FHDEPC_00525 outer membrane beta-barrel protein
ATGATATTTATATTTACAATATCATTTGGACAAAAAACGAATCAAATAAAATTATATTATGGTTTTGTTAAAGGAGATTACATTCCTTCACAAGATTTAGACGGTGCTGGTTTATCAAATTCTTTTAAGACTAATGAAATTGGGATTAGGTATAATAAGAAAATTAGTAAAATTTTCAGAATAGAAACAGGTATCAATTACTTCTCATCCGAAATTATTATTGAAAGTGCTCCTATGCCTGAAATATCTACTTTTAAAGACAATTTACAACTAGCAACAATACCTTTATCTTTAATTACTGAATTTTGGAAATACTTTTATGTAAATAGCGGTGTCTTAATAGATTTTCAAACAAAAGACTCAAAATATTTAGACTCTCAATCAGGAATTGGATTTGTTTTAGGATTAGGTGCTAAATATGAATATAAAGACTTTATTTTTTATTTGAATCCAGAAATTAGAAGGCATCGTTTAATAGGCTTCAAAAGTGAGAAATACCCTGAATTTCTTATAAACTCTACAATTCAATTAGGTCTGGGATATAATTTCTAA
>FHDEPC_00530 hypothetical protein
ATGAACATCCTAAATTCAATATTTTCTATTTCAATAAGTTTTATTTTACTAATCATAAATCCGAATAGTGGAATAAAAACGAATGAAACACAAAATAGTCTTTTGACTGAAAATAAAGATTGCGGAATTGAAATCGTAACTTTAAAAACAGAACGAATTGAAAAAAAACGTAAATTTTTATTCTGGACTTTAAGACATAAAAAAGTAATTGTGACAGACCGAGTTATAGACTCTAATGGAAATGGAATTTTTGAAAAAAAATCAATTTTCATCTGTTCAATGGACGCTTGCGATGACATAAAATTCAATAGAATAAAAATTGTTGGAAAGGAAATTTGGATATTTAGTCACGGAAAAAATGTAGAAAAGGTAAACCCCATAAAACGTTATGATTTTTGCGGAAATTTTATTGGCTCTAAAAAATGGGAAGATGGAGATTATTACGAAATATAA
>FHDEPC_00535 hypothetical protein
ATGGCAGAATTTCTAGCTCGTTTGCGCAATCGGAAATGGAAAATGAGAAAAACTGTTTGGAATATTGCCGATTTTAGATTTTTTAGCGTAAGTTTATATCAAAATTTAGACAAGTTAAACGCCGAATAA
>FHDEPC_00540 tyrosine-type recombinase/integrase
ATGTATCAAAAAAAAAGTAAAACCATTATTGAAACGGCTTTGGAAAGAGTTCCTCAGTTCGAAGTTCTTGTAGATAAACTTACGAAAAGTTTTTCAATTAACGGCAAATCTACCAGTACATTAACTAATTATTTACGATGTTTAGGGCATTTGGCTTTGTATTATAAAATTTCTCCTGAACTTTTAGAAACAGAAGCTATTGACGATTATCTTTATCATTGTCAAAATCTTCACAATACACCTTCAGAAAGTTTTTTTAAGCATACTATTTACGGACTTCGCTCGGCTTATAAGGTGATGGGGATGGAGCAGAAACGCTTGCGATTACCGCAAATTAAGCGCCAAAGAGATCTTCCAATAGTTCTCAATAAAAAGGAAGTTCGGCAATTATTGGCGAGTCCCAAATATTTAAAGCATCGCCTAATTTTAGGTATGTTATATGGATGTGGATTACGTAGTTATGAAGTTTGTAATTTGTTATTATCTGATATAGATTTCGAAAGAAAAACAGTATTCATAAAAAAGAAGAAAGGTAAAACAGATCGCTATGTTCCTTTGAGTGATCACTTAGCAAGAGGCTTGAAAAAGTATTTTTCTTCAGAAAACCCTAAAAAATATGTATTCAATAGTCAAGTAACTGATGGAGGTTTACCCCTGGGAATTACCACTCGTGGAATTTATTGGATTGTAAAGGAATCCCGATCAAAAGTAGCTACTAAAAAGAAATATACCGCTCATACTTTACGACATTCCTACGCTACACATTTATTAGAAGATGGCTTAAATATTATCAGCTTAAAAGAGCTTTTAGGGCATGCACATATTGAAACAACCATGGTTTATTTGCATGTAGCTAATACAGGAAGCTCTGATAAATTTAGTCCGTTAGACACCTTATATAACAAGTAA
>FHDEPC_00545 Transposase
ATGTATGCGAAATACACGGTTTCAGATGTGTTGAATTTGGAGCTAGATAATTTAAACAAACTAACAAATACAAGTTGGCATTTACGAACTTTACATGCGCTAAGAAAATGTAGAACCAAGGCGTTAGGTGGTCATTTAGATTGGTGTTCTCACTGTCATAAATTGCATTTACAGTTTAATTCATGCAGAAATCGGCACTGTTCAATCTGTCAAGGGCACAAACAACATCAGTGGATTCAGGCAAGGCGAAAGGAACTCTTGAATGTACCGTATTTCCATGTTGTTTTTACGATACCACATCATTTAAATCCGATAGCTTTATCACACCCGAAAAAGGTTTACAAAATTTTATTTGATAGCGTTTGGCAAACGTTAAGCACTTTTGGAAATAATCCCAAACATTTAGGAGCAAAAATGGGAATGATCGCCATTTTACATACTTGGGGGCAGAATTTAAGTTTGCACCCTCACTTGCATTGCATCGTTCCTAAAGGTGGAGTAAGCAAAGCTGGTTATTGGAAAAACGGAACTGGTAAAAACGATTTTTTGTTTAGTGTTAAGGCTTTGAGTAAAAAATTTAGAGGTGTTTTTATAGCCAAACTCAGAAAACAATTACCAGAAATTAAGCAGGATGTGTACGATAGATTATTTGATAAAAAATGGGTCGTTTATGCAAAATCACCTTTTGGAAATCCAGAAAATATAATAGAATATTTAGGTCGATATACCCATAAAATAGCCATTAGTAATTCTCGAATATTAGCCATTGATAAGCAAAAAAAGGAAGTTACTTTCAGCCTGAAAGAATACCGAAATGGAGGACGAAAAACAACCCTAACATTATCTTTTAAAGATTTTATACGTCGTTTTCAAAACCATATTTTACCAAAAGGGTTTACCCGAATTCGTCATTATGGATTTTTAAGTAGCAGTTGGAAAAGGGAAAAACTACCACAAATACAACTGCAATTATTAGATAGAGATAAAGAGGTTTTAGGAGTTTATATCGACAGTGAAAAATCATTGTTAAACGTTTGCCCAAGTTGTAAAAAAGGAACATTAATTACACTTTTAACCTTTGATGGGCGAGGCCTCCCGAAAATTATAGACAGATAG
>FHDEPC_00550 HNH endonuclease
ATGAATACATTTCTATTTGCTTGGAATCCTAATAGATGGGATTGGGAAGATTTACAAGAAAGCATTGAACATCTTGAAAAAGTTGGATATGTTGAAAGAAGATGGAGTTGTGGAAATTCAAAAAGTATTAGAAAAGGAGACAGAGTTTTCTTAATTAGATTAGGTAACGAACCAAGAGGAATAATAGGAAGTGGATACGCTAAATCTTCTTACTATGTGGCACCTCATTGGGACGGAACAGAAAACAAAACAACTAATTACATAGATATTGAATTTGATATTCTGATTAACCCCAATGAAAACAAGTTATTTGACAAAGAATCTTTAGAAAGTATAGACAAAAACAATTTGCAACAATGGTTTCCTCAACAAAGCGGAATTTCAATAAAAGAAGAAGTTTTGGAAAGTTTGGAATCTAATTGGTTTAATTTTATTAGAGAGAATAAATATATAAAAAACAGTTTTGTTTCTAATGATGTTGCAACACAATTTAAAAAAACATATAAAGAAGGAAAATCCAAAGACATTGTACAAACTCGATACGAAAGAAATCCTGAAGCACGAAAAAGATGTTTAAAGCATTTTGGATATTCTTGTAAAGTTTGTTCATATGATTTTGAAAAGCATTTTGGAGAAATTGGCAAAGGATTTATTCACGTTCATCACATAAATCAGATTTCGGAAATAGGAAAAGAATATGAAGTTGACCCAATAAAAGACTTAATTCCTGTTTGTCCGAACTGTCACGCAATGATTCATTCAAAACGACCAGCTTTTACGATTGAAGAAATTAAAGAAATTAAAGAAATTAAAGAAATAATAAGATAA
>FHDEPC_00555 hypothetical protein
ATGAATATAAAATTATTTAATGAACATCATATAAATCATTGGCTACAGAAAACCTTCAAAAGTGCAATAAATGAAGTCGATGGTTTACACGAATATAACTTGACCAATGGAAATGTGGAACAGTTGAGAAATGACGTTTACAATCAATATAAAGAAAAACCTTTAGAAGTGGATTTTGAAAAAAAATCGGCTAACGTTGAAATGACTCAAGTTTCTGGAAAATTTTTTCCACCTGGAGCTGATGTAAATAGAAATCAAAGTTATTCTTGCGCAAGAGTAGTTTGGAGTTTTAATATTAAACAAAGTTCAAAATTTTTATATTCCTCACCAAGCAATCACAGTTTTGAAAAAGTGTTAGTTGATGTTGATAATCTTACCAAACTACATATTTACTATCATACAACATATGGAAGTAAAGAATTGAGTGAACCATTAAAAAAAGAAGTAAAAAATTGGATTTCTGAATTGGTTCCTAAAATAGAGAATACAATTACATTAATTAATAAAGAGATTGCGGAATTCAATGAAGCAATGTTGCCGAAAATACAAGAACGAATTGAAGAACGAATTGCTGAAATTGAAAAAAAGAATAATCAGAATGATGATTTAGCTGACTTCTAA
>FHDEPC_00560 hypothetical protein
ATGGTTGAAGAAAATAACAATAAAATTGCAAATTTGGTTAAGTACTTAAATGAAATTTATTACAGATCAAATCCTTACTACTTATACACGAGTCGTTGTGCGTAA
>FHDEPC_00565 hypothetical protein
ATGGCAGAATTTCTAGCTCGTTTGCGCAATCGGAAATGGAAAATGAGAAAAACTGTTTGGAATATTGCCGATTTTAGATTTTTTAGCGTAAGTTTATATCAAAATTTAGACAAGTTAAACGCCGAATAA
>FHDEPC_00570 tyrosine-type recombinase/integrase
ATGTATCAAAAAAAAAGTAAAACCATTATTGAAACGGCTTTGGAAAGAGTTCCTCAGTTCGAAGTTCTTGTAGATAAACTTACGAAAAGTTTTTCAATTAACGGCAAATCTACCAGTACATTAACTAATTATTTACGATGTTTAGGGCATTTGGCTTTGTATTATAAAATTTCTCCTGAACTTTTAGAAACAGAAGCTATTGACGATTATCTTTATCATTGTCAAAATCTTCACAATACACCTTCAGAAAGTTTTTTTAAGCATACTATTTACGGACTTCGCTCGGCTTATAAGGTGATGGGGATGGAGCAGAAACGCTTGCGATTACCGCAAATTAAGCGCCAAAGAGATCTTCCAATAGTTCTCAATAAAAAGGAAGTTCGGCAATTATTGGCGAGTCCCAAATATTTAAAGCATCGCCTAATTTTAGGTATGTTATATGGATGTGGATTACGTAGTTATGAAGTTTGTAATTTGTTATTATCTGATATAGATTTCGAAAGAAAAACAGTATTCATAAAAAAGAAGAAAGGTAAAACAGATCGCTATGTTCCTTTGAGTGATCACTTAGCAAGAGGCTTGAAAAAGTATTTTTCTTCAGAAAACCCTAAAAAATATGTATTCAATAGTCAAGTAACTGATGGAGGTTTACCCCTGGGAATTACCACTCGTGGAATTTATTGGATTGTAAAGGAATCCCGATCAAAAGTAGCTACTAAAAAGAAATATACCGCTCATACTTTACGACATTCCTACGCTACACATTTATTAGAAGATGGCTTAAATATTATCAGCTTAAAAGAGCTTTTAGGGCATGCACATATTGAAACAACCATGGTTTATTTACATGTAGCTAATACAGGAAGCTCTGATAAATTTAGTCCGTTAGACACCTTATACAACAAGTAA
>FHDEPC_00575 Transposase
ATGTATGCGAAATATACGGTTTCAGATGTGTTGAATTTGGAGCTAGATAATTTAAACAAACTAACAAATACAAGTTGGCATTTACGAACTTTACATGCGCTAAGAAAATGTAGAACCAAGGCATTAGGTGGTCATTTAGATTGGTGTTCTCACTGTCATAAATTGCATTTACAGTTTAATTCATGCAGAAATCGGCACTGTTCAATCTGTCAAGGGCACAAACAACATCAGTGGATTCAGGCAAGACGAAAGGAACTCTTGAATGTACCGTATTTCCATGTTGTTTTTACGATACCGCATCATTTAAATCCGATAGCTTTATCACACCCGAAAAAGGTTTACAAAATTTTATTTGATAGCGTCTGGCAAACGTTAAGCACTTTTGGAAATAATCCCAAACATTTAGGTGCAAAAATGGGAATGATCGCCATTTTACATACTTGGGGGCAGAATTTAAGTTTGCACCCTCACTTGCATTGCATCGTTCCTAAAGGTGGAGTAAGCAAAGCTGGTTATTGGAAAAACGGAACCGGTAAAAACGATTTTTTGTTTAGTGTTAAGGCTTTGAGTAAAAAATTTAGAGGTGTTTTTATAGCCAAACTCAGAAAACAATTACCAGAAATTAAGCAGGATGTGTACGATAGATTATTTGATAAAAAATGGGTCGTTTATGCAAAATCACCTTTTGGAAATCCAGAAAATATAATAGAATATTTAGGTCGATATACCCATAAAATAGCCATTAGTAATTCTCGAATATTAGCCATTGATAAGCAAAAAAAGGAAGTTACTTTCAGCCTGAAAGAATACCGAAATGGAGGACGAAAAACAACCCTAACATTATCTTTTAAAGATTTTATACGTCGTTTTCAAAACCATATTTTACCAAAAGGGTTTACCCGAATTCGTCATTATGGATTTTTAAGTAGCAGTTGGAAAAGGGAAAAACTACCACAAATACAACTGCAATTATTAGATAGAGATAAAGAGGTTTTAGGAGTTTATATCGACAGTGAAAAATCATTATTAAACGTCTGCCCAAGTTGTAAAAAAGGAACATTAATTACACTTTTAACCTTCGATGGGCGAGTGCCTCCCGAAAATTATAGACAGATAGTGATGCGTAAAATAAGTAAATACATTTAG
>FHDEPC_00580 hypothetical protein
ATGGCTACTCCACCTTTAAAACAAAATTTTCAAGATTGGATTACTCAACAATGGGTTATTCTGTTTGGTAAAAAAATTATTCGAAATAAAAGTAAATGGTTATTAGGTCCTTTTGGAAAAACTAACGGAATTGGCTTACAGTTCATAGAGCAATTAGCAGAAAATGAACAATTAACCATAGATGAAAGTAAAATTAACAAAGGAATATTACATTCAATAAACCAACTAAACTTACAAAAAAAAGAACTTGATAAATTATCTAAAAATGTAATTGACTTTTACGAAAACACGAGTAATTACGATTTTGATTTAAACATTAAATGGAATCCTTTTTTTAAAATATTAGGAAATTTATTAAATATTTTATTTAGCAGTCGTATTCAACAGCTTAATATCCCAATGGATAACAGCAAAGAATCTAAAGCTTTAGAAAGTAAAATAATCCATTTAACAAACAAACAACACAAAAAGGTTGAGCGAATTATATGGCTGAGAACATTAAAAAATTCTGATCAAGTTGTTTATTCTGGTGTTTATGAAACTTGCACTATTCCAAACGGAGAGACTTGCATAAAAGCTATTTTCCCTTTACCAAACGGAAACGCAACAGTAATTTTAAATCCAAGTGTAGGTAAAAACGGTGAACTCATTTTAACATCATCAGGAAAAAAAATTGGAGATAGTGGATTTTATTTTTTACTAAACGACTCTGAAGGGAATTTATGGACTAAATTTATTAAGTCATTTAAAGACCAGCTAATTGTCAGCTCCAAAAATGAAAAAATTAAAGCAAAACAGACTTTAACTTTGTGGGGATTAAGAGTGTTGACTTTTGAATATAAAATAAAAAAAACTACATACAATAACTAA
>FHDEPC_00585 hypothetical protein
ATGACTATATTCTCTTATCACCTTATCAAAATACCATTTACGTTGGCGATAAAAGGATTATTCTCAGCCCCAATTAATAAAAAAACTAAAGGTCTAATACATTCTGAATATATGACAGCAATGACATTAGGCTCTCCAATCTTATCATCTTCTAGGTTTCTTATAAAACAAGTAGCTATTTTTGCACAATGGGAAAACGAAGAAGCTCTTGAAAACTACTTGAATAAAGAAAAATTTGGTGGAATTTTAAATAAAGGCTGGCACGTTCGATTAGCTTTTATGAGAGAATGGGGGAAAATAAGTGGATTTAAAATACCTGAACAAAAAGCAAAATTAGATAACGAATCATCTACTGTTGTTGCTGTTACAATAGCAAGAATGAAACCTTTTGCAATCCCACGATTCTTAAAATGGGGAAGACCAGTTGAAAAATTAGTGCGTGACCACTCTGGAACTTTACTTTCATTAGCTTCGATTAGATTTCCTAATACAGTTTCTACATTTTCCATTTGGAAGACACAAAAAGAAATGACTAATATGGTTCACGGTCATAGTGAAATGCCTAAACCAAAAAGACATTCAAATGCAATGAAAGAGCGGGAACGAAAAGACTTTCATTTTGAATTCACAACCTTACGTTTTAAACCTATTTCTGAATTTGGATTGTGGGAAGGACAAGGAGAACTCATCCCAAACCTCCAAGATAATTAA
>FHDEPC_00590 Integrase catalytic domain-containing protein
ATGGGGTATAAATTAGACACACACATGAGGACATCGCTTTGTATAGATGCACTCAAAATGGCTATCAAAAATCGAAAATATCCGAATGAAAAACTAATTCATCATTCGGATAGAGGACTACAATATTGCAATCCGACTTATACCCTATTTGCTGAAAAAAATGGTTTAATTATGAGTATGACTGAAAAATATGATCCATATGAAAATGCTATCGCTGAAAGAATTAATAGAACTTTAAAATATGAATATGGTTTGAAACTAACAATTAAAAACACTATTTTAGCAAAGAAAATTACAAAAAGTGCTATTAATATTTATAACAACCTTCGTCCACATTTAAGTCTCGATTTAAACACTCCAAAGAAGGTTCATATAAATCAAAATATCGAATATAAATCGTATCGAAGAAATAAAAAAAATCTGGAATTATTAACCTTATAA
>FHDEPC_00595 Transposase, ORF A, IS3 family
ATGGACACAAAGACAAAACTACCCTGCCGAAAAAAGAACTACAATAAAGTAGGTTTTGAACTCAAATTATTCATCATTGACCAAATTCATAATGGACGTATTTCTGTTAATTACGCCGCTAAAAAATACGATATTTCTAGAGCTACAATTCAGTACTGGATCAAAAAATATAGTACTTTTGAACAAAAAAAATTAGGCATGAGTAAACAAGATGAAATCAAAAAACTCAAAGAGAAAATTGAAGAACTAGAGTTTGTAAAAGATTTTCAACAAGATATTATCGCTGATATGGAAATCATTACTGGTGTCGATATGTCAAAAAAGTCATTGCCCAAAACATTAGCAGAAGAGATTCAAAAAAAGAAGCAAAACCGTTTAAAAGAAAATGGTTAA
>FHDEPC_00600 hypothetical protein
ATGAGTAAAGAATATAGTGAATTTAGTGAGTCTCAATACGAAATAATATCTGAAATAATAAAGTCAACTATTCTTTTAGGTGCTAAATCAGATTTAACAGGCACTATTTCTAGTTGGGGCGATACTATTTCAGATAAAGAGGTTTTGTCTTGTTTAAAGTCATGGAATGAAGCAGAATCTTTAAGGTTAAAATCTATTTTAAACTGTGCAGATTATTAA
>FHDEPC_00605 hypothetical protein
ATGAAAAACGAAATTATTAAAGCTATTGAAAACAGGAGTACAATATCTTTTAAATACAAAGGAGAAAAAAGAATTGTAGAACCATTTACTTTAGGAACTTTAAAAACAACATCAAACCTAACTTTATCTGCCTTTTGGGTCGGAGGTTTTAGTGAAACTAAAAAAGTTCCGCATTGGAGACTATACACTTTATCTAAGATTTCAGAACTTAGTGTAGAAAACAACAAAGCCTCAACGAATCAAGAAGGGTATAACCCTAATGACACAAGGATGGGGTTAATAATCTGCACAGTTTAA
>FHDEPC_00610 tyrosine-type recombinase/integrase
ATGTATCAAAAAAAAAGTAAAACCATTATTGAAACGGCTTTGGAAAGAGTTCCTCAGTTCGAAGTTCTTGTAGATAAACTTACGAAAAGTTTTTCAATTAACGGCAAATCTACCAGTACATTAACTAATTATTTACGATGTTTAGGGCATTTGGCTTTGTATTATAAAATTTCTCCTGAACTTTTAGAAACAGAAGCTATTGACGATTATCTTTATCATTGTCAAAATCTTCACAATACACCTTCAGAAAGTTTTTTTAAGCATACTATTTACGGACTTCGCTCGGCTTATAAGGTGATGGGGATGGAGCAGAAACGCTTGCGATTACCGCAAATTAAGCGCCAAAGAGATCTTCCAATAGTTCTCAATAAAAAGGAAGTTCGGCAATTATTGGCGAGTCCCAAATATTTAAAGCATCGCCTAATTTTAGGTATGTTATATGGATGTGGATTACGTAGTTATGAAGTTTGTAATTTGTTATTATCTGATATAGATTTCGAAAGAAAAACAGTATTCATAAAAAAGAAGAAAGGTAAAACAGATCGCTATGTTCCTTTGAGTGATCACTTAGCAAGAGGCTTGAAAAAGTATTTTTCTTCAGAAAACCCTAAAAAATATGTATTCAATAGTCAAGTAACTGATGGAGGTTTACCCCTGGGAATTACCACTCGTGGAATTTATTGGATTGTAAAGGAATCCCGATCAAAAGTAGCTACTAAAAAGAAATATACCGCTCATACTTTACGACATTCCTACGCTACACATTTATTAGAAGATGGCTTAAATATTATCAGCTTAAAAGAGCTTTTAGGGCATGCACATATTGAAACAACCATGGTTTATTTGCATGTAGCTAATACAGGAAGCTCTGATAAATTTAGTCCGTTAGACACCTTATATAACAAGTAA
>FHDEPC_00615 Transposase
ATGTATGCGAAATACACGGTTTCAGATGTGTTGAATTTGGAGCTAGATAATTTAAACAAACTAACAAATACAAGTTGGCATTTACGAACTTTACATGCGCTAAGAAAATGTAGAACCAAGGCGTTAGGTGGTCATTTAGATTGGTGTTCTCACTGTCATAAATTGCATTTACAGTTTAATTCATGCAGAAATCGGCACTGTTCAATCTGTCAAGGGCACAAACAACATCAGTGGATTCAGGCAAGGCGAAAGGAACTCTTGAATGTACCGTATTTCCATGTTGTTTTTACGATACCACATCATTTAAATCCGATAGCTTTATCACACCCGAAAAAGGTTTACAAAATTTTATTTGATAGCGTTTGGCAAACGTTAAGCACTTTTGGAAATAATCCCAAACATTTAGGAGCAAAAATGGGAATGATCGCCATTTTACATACTTGGGGGCAGAATTTAAGTTTGCACCCTCACTTGCATTGCATCGTTCCTAAAGGTGGAGTAAGCAAAGCTGGTTATTGGAAAAACGGAACTGGTAAAAACGATTTTTTGTTTAGTGTTAAGGCTTTGAGTAAAAAATTTAGAGGTGTTTTTATAGCCAAACTCAGAAAACAATTACCAGAAATTAAGCAGGATGTGTACGATAGATTATTTGATAAAAAATGGGTCGTTTATGCAAAATCACCTTTTGGAAATCCAGAAAATATAATAGAATATTTAGGTCGATATACCCATAAAATAGCCATTAGTAATTCTCGAATATTAGCCATTGATAAGCAAAAAAAGGAAGTTACTTTCAGCCTGAAAGAATACCGAAATGGAGGACGAAAAACAACCCTAACATTATCTTTTAAAGATTTTATACGTCGTTTTCAAAACCATATTTTACCAAAAGGGTTTACCCGAATTCGTCATTATGGATTTTTAAGTAGCAGTTGGAAAAGGGAAAAACTACCACAAATACAACTGCAATTATTAGATAGAGATAAAGAGGTTTTAGGAGTTTATATCGACAGTGAAAAATCATTGTTAAACGTTTGCCCAAGTTGTAAAAAAGGAACATTAATTACACTTTTAACCTTTGATGGGCGAGGCCTCCCGAAAATTATAGACAGATAG
>FHDEPC_00620 hypothetical protein
ATGGAAAAACTTATTAAAAATGCATATCGGTTTTTTAAAAATGAAAAGGAAATCTTAAAAAATAAAGCAACAAACTATACCGACTACACTTATGATAAAGACACAATTATTGGAAAAACATATCATTACAACAAAGACGAAAATAAATATCTTTTATTTAAAATTACTAAGGAGGTTTTAGACAATAACAAAAATATTATACAAGAAAAGCATATTTTTGAGGATGGAAATTATAGTATAAATACTTATAAATATGACCAAGATAATAGATTAGTATCTGAAACAACTCCAAGTGCTGAATATCATTACAAATACAATAAAAAACGAAATCTATTAGAGGAGTTTCAAAAAACAGATTCTTATAGTAACTCTACTAAGTTTTCATATACTTACGATAAGAACGGAAACTGGATTGAAAGATTGAAGTTTACTGACATTAATTATGATAAGAAGTCGACTTTAACCTCGAAAACAAAAAGAATTATCAAGTATTATTAA
>FHDEPC_00625 hypothetical protein
ATGAAAATTAAATTCCTGTTTTTAGTAATATTTCATTGTATCGTCGTAATTGCTTTTTCGCAAAATGAAAGTAATACGATTATTAAAAATATAGAAACAATTATTACTCATAAAAATATAGAAGGCGTAATTTATCATACGTATGAAGAATATAATACAAATGGGCAATTAACAAAACAATACTACATTACTAAAGATTATAATAAAAAACATCGATTAATGTATGAATATCAATACTCTAATAAACTGATAAAAAAGATTATAAACTATCAAAATCAAGATGAACCTCTAACTATAGAATATTTTCATAAAGATGGAAAAACTTATTAA
>FHDEPC_00630 HEPN-RiboL-PSP domain-containing protein
ATGAGTAATTCAAATGTTTTAACAAACTATAAGGGATTACTTACTGACTTAAACAATCTAAATAAGGAAACTGAACAAAAAGTTATTAGCAGAACTCCAGATGAGTTTGTGACTAGAAACATTAATTTTTTTACAAAATCTTTTACAATTACTATTTGTGCATATTTGGAAAGTTTTTTAAAGGATATTTCAATGACAGTTATTGACGAATCAAATAGAAAACTTGGAGAAACTAAATTTGCTTATAATTTGATAAAGTGGAGTGTAACAAAGAAGAAAGAACTAAGAGATTTAAGTGATAGCGAATTATCTTTTGAAGATTTAAAAATCAATATCTCAAGGAAAGAATTGGATGATTTCATATCTGCAAGCCCATATAAAACGGAAAAATTATTTAAGAAAATAGGTGTTAACCTTTATGAAAATGAAACATATAACGAACAAAAAGATAAAGTTCAATCAATTGTTACTAAAAGGAATAATATAGTACATCATAACGACAATGCTTCTGATATATCATTCAATGATATAGATTCTAATATCAAAATAATATTAAATTATATGGAAAATATTGATTTACTAATTAACTTAGAATTAAACAAATAA
>FHDEPC_00635 DUF262 domain-containing protein
ATGAAATTTATTACAAATCAAATCCTTACTACTTATACACGAGTCGTTACCAGTAATTTAAAAAAAATGAACGAAAATAAAATAGTAAACTTATATCCAATTGATTATCCTTTTGAAACTTTAGTAGATAGAGTTGATAAAAAAAAACTAAACTTGAACCCTGAGTTTCAAAGAAAATATAAATGGGATAAAGATGGAAATGAAAGAGCTTCTAAATTTATAGAATCTTGCTTAATGAGAATTCCTTTACCTGCTTGTTATTTTGCTGAAAAACCAGACAATACACAAGAGGTTATAGATGGTGTTCAAAGAATTACTACGATTAAGAATTTTTTTAATGATGACTTTGCTTTAGAAGGATTAACTATATTCAAAGAACTTGAAGGTCTAAAATTTAGCCAACTTGGAGATTATAGAGCAGAATTAGAGACAACAACAATTAGATGTGTCGTTTTAAGAAAAGATAATAAAAAAGAACTAATTAATGAGATTTTCGCAAGATTAAATAGAGGTGCTGTAGAACTTACACCTCAAGAAATTAGACACGCAGTATATCCAGGTGCTATAGACAATTTACTTATCGAACTTTCTCAAAACCCAATTATTGAAGAATTTGGAAAAGGTGAAAGAGGTACTAAAACAAATGATGGAAGAGAATCTGAAGAAATAATCTTACGCTTTTTTGCATTGAACAATAATTTAGATGGCTACGATAATAAACTAGCAAAGTATATGGATAAATATATGGCTGAATCTGTAAGTATTGAAGATACAGATGTTCCATTATTAAAAGAAAAATTCGATTCAACATTACAAAAATGTATAAACACATTTGATGATTATTTATTTGCAAATCCAACAAGAACTCAACCAAGACAAAGTTTAGCTATTTATGATTTAGTTATGTGGTCATTTTCAAACGAAAATGATGATTTTATTACAAATAACAAACAAGCAATTAAAGATGCTTTTTATCAGTTATGTGAAACAACTGAATTTAACAAAACTATGGCAGGTGGAGTTCAGCAAAAACACTCTATTTTAACCAGAAGAAGACTTTGGGCTGAAAAACTAAATTTAATAAAAGAAACTAATGAGTAA
>FHDEPC_00640 hypothetical protein
ATGCAGCAGATTTTTAAAAATATTACGCAAGAATTTGTCTATAATTATGAAATGAAAATGGCGGACTTTTTAGTTCGTTTGCGCAATCGGAAATGGAAAATGAGAAAAACTGTTTGGAATATTGCCGATTTTAGATTTTTTAGCGTAAGTTTATATCAAAATTTAGACAAGTTAAACGCCGAATAA
>FHDEPC_00645 hypothetical protein
ATGAAATTATACCCAACTATTGAAGAAGTTTTCAAAGAACCAAAAGAATACTATAAATATATATTTTTTCCTTTATTAACAATTGATTTGGATAAACATAATTTAGGAAAAGGACTAGTTCACTTTGTTTCTGTTTGGGGAAACGGTGACCCTGATGATGAATTAGACCCTGGGAAATTTGAGTATAATTACGTTAAATTTAATCGTTCTGGCAACAAATACCTTTTTAATGGAAACCTAGAAGGAATCGAAACTTTTAAAAAAGTAGAAAAATGGTATGAAGAATCTGAAAAAGAATATGAACAGAATAAAATAGAATACTTAAAACAACTAGAACGTAATCAAGTCAAAGAAAGTAATTTAAATATAAACCTTCAAAGAAGACAAAATATTGACTTTGATTACTATCATTATACAAAAGGACTTTTTAACTATTGGATAACACGTGATAAGTATATAGAAACTAATAAATTTATTCAAGGTGGATTCTATTCAGATGCTAATAGCGGACACGAACGAGAAATATTTGAACAAATTGGAGGTGAAATTGATTACGACGAATTTGAATATTTTATAGAATTATTAGAAAACCTCCAAGAGAGCAAAGAATCAAAACAGTTTTTAGGTTCTATAACTGGTTATAATTATATCAGTTTTGGAGAAGATAGAATTCATCTATTTGTAGATAATGAAAAAAATGAAGTTTTGACTTATGTAGATTGGAGCTAA
>FHDEPC_00650 hypothetical protein
ATGGTTGAAGAAAATAACAATAAAATTGCAAATTTGGTTAAGTACTTAAATGAAATTTATTACAGATCAAATCCTTACTACTTATACACGAGTCGTTAG
>FHDEPC_00655 hypothetical protein
ATGGCGGACTTTTTAGCTCGTTTGCGCAATCGGAAATGGAAAATGAGAAAAACCGTTTGGAATATTGCCGATTTTAGATTTTTTAGCGTAAGTTTATATGAAAATTTAGACAAGTTAAACGCCGAATAA
>FHDEPC_00660 hypothetical protein
ATGGTTGAAGAAAATAACAATAAAATTGCAAATTTGGTTAAGTACTTAAATGATATTTATTACAAATCAAATCCTTACTACTTATACACGAGTCGTTAG
>FHDEPC_00665 tyrosine-type recombinase/integrase
ATGTATCAAAAAAAAAGTAAAACCATTATTGAAACGGCTTTGGAAAGAGTTCCTCAGTTCGAAGTTCTTGTAGATAAACTTACGAAAAGTTTTTCAATTAACGGCAAATCTACCAGTACATTAACTAATTATTTACGATGTTTAGGGCATTTGGCTTTGTATTATAAAATTTCTCCTGAACTTTTAGAAACAGAAGCTATTGACGATTATCTTTATCATTGTCAAAATCTTCACAATACACCTTCAGAAAGTTTTTTTAAGCATACTATTTACGGACTTCGCTCGGCTTATAAGGTGATGGGGATGGAGCAGAAACGCTTGCGATTACCGCAAATTAAGCGCCAAAGAGATCTTCCAATAGTTCTCAATAAAAAGGAAGTTCGGCAATTATTGGCGAGTCCCAAATATTTAAAGCATCGCCTAATTTTAGGTATGTTATATGGATGTGGATTACGTAGTTATGAAGTTTGTAATTTGTTATTATCTGATATAGATTTCGAAAGAAAAACAGTATTCATAAAAAAGAAGAAAGGTAAAACAGATCGCTATGTTCCTTTGAGTGATCACTTAGCAAGAGGCTTGAAAAAGTATTTTTCTTCAGAAAACCCTAAAAAATATGTATTCAATAGTCAAGTAACTGATGGAGGTTTACCCCTGGGAATTACCACTCGTGGAATTTATTGGATTGTAAAGGAATCCCGATCAAAAGTAGCTACTAAAAAGAAATATACCGCTCATACTTTACGACATTCCTACGCTACACATTTATTAGAAGATGGCTTAAATATTATCAGCTTAAAAGAGCTTTTAGGGCATGCACATATTGAAACAACCATGGTTTATTTGCATGTAGCTAATACAGGAAGCTCTGATAAATTTAGTCCGTTAGACACCTTATATAACAAGTAA
>FHDEPC_00670 Transposase
ATGTATGCGAAATACACGGTTTCAGATGTGTTGAATTTGGAGCTAGATAATTTAAACAAACTAACAAATACAAGTTGGCATTTACGAACTTTACATGCGCTAAGAAAATGTAGAACCAAGGCGTTAGGTGGTCATTTAGATTGGTGTTCTCACTGTCATAAATTGCATTTACAGTTTAATTCATGCAGAAATCGGCACTGTTCAATCTGTCAAGGGCACAAACAACATCAGTGGATTCAGGCAAGGCGAAAGGAACTCTTGAATGTACCGTATTTCCATGTTGTTTTTACGATACCACATCATTTAAATCCGATAGCTTTATCACACCCGAAAAAGGTTTACAAAATTTTATTTGATAGCGTTTGGCAAACGTTAAGCACTTTTGGAAATAATCCCAAACATTTAGGAGCAAAAATGGGAATGATCGCCATTTTACATACTTGGGGGCAGAATTTAAGTTTGCACCCTCACTTGCATTGCATCGTTCCTAAAGGTGGAGTAAGCAAAGCTGGTTATTGGAAAAACGGAACTGGTAAAAACGATTTTTTGTTTAGTGTTAAGGCTTTGAGTAAAAAATTTAGAGGTGTTTTTATAGCCAAACTCAGAAAACAATTACCAGAAATTAAGCAGGATGTGTACGATAGATTATTTGATAAAAAATGGGTCGTTTATGCAAAATCACCTTTTGGAAATCCAGAAAATATAATAGAATATTTAGGTCGATATACCCATAAAATAGCCATTAGTAATTCTCGAATATTAGCCATTGATAAGCAAAAAAAGGAAGTTACTTTCAGCCTGAAAGAATACCGAAATGGAGGACGAAAAACAACCCTAACATTATCTTTTAAAGATTTTATACGTCGTTTTCAAAACCATATTTTACCAAAAGGGTTTACCCGAATTCGTCATTATGGATTTTTAAGTAGCAGTTGGAAAAGGGAAAAACTACCACAAATACAACTGCAATTATTAGATAGAGATAAAGAGGTTTTAGGAGTTTATATCGACAGTGAAAAATCATTGTTAAACGTTTGCCCAAGTTGTAAAAAAGGAACATTAATTACACTTTTAACCTTTGATGGGCGAGGCCTCCCGAAAATTATAGACAGATAG
>FHDEPC_00675 Mrr-cat domain-containing protein
ATGAAGAATAATGGAAAATCGTTAGAAAAAACTATCAGACTTATCCAAGAGACTTTAAGGAGTTCTGAAAATACAAAAATTTTCAATAACTATAAAATAAAAAATGAAAGTGGTCAAAAACGAGAAATTGATATATTAATCGTTTCTTCAATAAATGATTTCGATATTAAAATAGCTATTGAATGTAAAGATTACAATAAAAAAGTTCCTGTTAAAGAAATTGAAGCATTCGAATCCAAATGTTATAGAATTAAAGAAATTAATAAAAAAGTTTTTGTTAGTACAAATGGATACCAAACTGATGCAATAAATGCAGCAAAATATTATGGAATTGAATTACACACTGCAAATAAACTCAAAAAAGAGGATATTCAAAGCTGGTTTTCTGTAAAACAAATGTCACTTCAAATTCAACCAAAATTTATAGCACCAACACTATATCTAGATGCTACACAAGAAATATTAGAACCTATGTTAAACAAATTTAATGGAGTTGTTTACAGAGAAAATGTTAATAACCCTATTAAAATAGAAACAGTTTTAATTGAAACTATTGACTATAATAAAAACAGCATTCTTAATCTTGCTATTATTGAATGGTTAAAATTGGACGAAACTAAAAAAAATAAATCTTTCCCTATACAATTTAAACTTGACTTTAATGATTACTATATCAAATCAATAAACCTAGAGAAAATTAAACTTTTTGGATTAATATCTAGTATATATGTAAAATTTATAAAAAGAGATGCTATAATTTTAAGTGGGAGAATTATCCAAGGTTCAAAAGAAAATGATGTTACAAAATCAATAACAATAGATGTTGGAAAAAATTTAAAAAGTGATATTATAATAGACAAAAATGAAGAATTAACATTTTTCGCTACAAATGAAAAAAATGAATCTGAAAAATTGAAATATTTATTTAGTTATAACCCAAAAACAAAAAAATTTAACGAAAAATAA
>FHDEPC_00680 hypothetical protein
ATGATTCGAAGTAATAGTCCTCTAAAAATTATAATTATTGGAAACGGTTTTGATTTATCGCACGGTTACCCAACTGATTATGGCTCTTTTATAAATAAACTATTTGAAGAAAATATTCAAAATAACTCTAAACACAATACTTTATTTAGATTCGAAGAAAAGGATACAAGTGGATTTTCTTCATACCAAATAAAACTCAAGAAGTTTAATAAATATATTTATCCAAAAAATAATTTTTTCGGAAAAATAGTAGAAGAGTTTGAAAATAAAAACTGGAGCGATATTGAAGAATTGTATTATAAAGAGTTGAAATCTTCTAATGAAAAACAGGCACTAACTCTAAACAAAGAATTTGAAGTAATAAAGAATAAATTAGAGGATTATTTAAGTCAAAATGTTAAATATCAAAAACCTTTATCAAGTTACAAATCTTTCTTTCATCAAATGAATAATTCTAATACGATTATTTTAAATTTTAATTATACAAATACATTAAGGGAATTATATAGTGAAAACACTTCTCTTTGTAAAATAATAAATTTACACGGAGAATTACACAATAATGAAAATCCGATAATTTTTGGGTATTCAGCTGACGATGATGAAAACTATAATTTATTATCAAAAAACAATAGAGATTACTTAATAAATATAAAGGCATACAATTATAAAAAAACTAATTTTGAAAAGAACTTGAATGATTATTATCAGAACACTGAGAACTCTAATTCTGACATTTTTATTCTTGGACATTCCTGTTCTTTATCTGACAGAAATATATTGAATAAAATTTTCAACGTAAAAAACTTAGTTAAATTAAACATTCTTTATTATGAAAAGTTTGAATTTTATAGAGATACATTAATAAATATTCATAGAGTAATGGATTCTAATGATAATTACCAACAAATTATAAATTTTGATGATTCAATGATGAGTCCACAGATTACTGATACTCAAGTTGAAGTAGAAGCATTTGAACGAAAATTAAAAAAGTACTTTAGCTAA
>FHDEPC_00685 tyrosine-type recombinase/integrase
ATGTATCAAAAAAAAAGTAAAACCATTATTGAAACGGCTTTGGAAAGAGTTCCTCAGTTCGAAGTTCTTGTAGATAAACTTACGAAAAGTTTTTCAATTAACGGCAAATCTACCAGTACATTAACTAATTATTTACGATGTTTAGGGCATTTGGCTTTGTATTATAAAATTTCTCCTGAACTTTTAGAAACAGAAGCTATTGACGATTATCTTTATCATTGTCAAAATCTTCACAATACACCTTCAGAAAGTTTTTTTAAGCATACTATTTACGGACTTCGCTCGGCTTATAAGGTGATGGGGATGGAGCAGAAACGCTTGCGATTACCGCAAATTAAGCGCCAAAGAGATCTTCCAATAGTTCTCAATAAAAAGGAAGTTCGGCAATTATTGGCGAGTCCCAAATATTTAAAGCATCGCCTAATTTTAGGTATGTTATATGGATGTGGATTACGTAGTTATGAAGTTTGTAATTTGTTATTATCTGATATAGATTTCGAAAGAAAAACAGTATTCATAAAAAAGAAGAAAGGTAAAACAGATCGCTATGTTCCTTTGAGTGATCACTTAGCAAGAGGCTTGAAAAAGTATTTTTCTTCAGAAAACCCTAAAAAATATGTATTCAATAGTCAAGTAACTGATGGAGGTTTACCCCTGGGAATTACCACTCGTGGAATTTATTGGATTGTAAAGGAATCCCGATCAAAAGTAGCTACTAAAAAGAAATATACCGCTCATACTTTACGACATTCCTACGCTACACATTTATTAGAAGATGGCTTAAATATTATCAGCTTAAAAGAGCTTTTAGGGCATGCACATATTGAAACAACCATGGTTTATTTACATGTAGCTAATACAGGAAGCTCTGATAAATTTAGTCCGTTAGACACCTTATACAACAAGTAA
>FHDEPC_00690 Transposase
ATGTATGCGAAATATACGGTTTCAGATGTGTTGAATTTGGAGCTAGATAATTTAAACAAACTAACAAATACAAGTTGGCATTTACGAACTTTACATGCGCTAAGAAAATGTAGAACCAAGGCATTAGGTGGTCATTTAGATTGGTGTTCTCACTGTCATAAATTGCATTTACAGTTTAATTCATGCAGAAATCGGCACTGTTCAATCTGTCAAGGGCACAAACAACATCAGTGGATTCAGGCAAGACGAAAGGAACTCTTGAATGTACCGTATTTCCATGTTGTTTTTACGATACCGCATCATTTAAATCCGATAGCTTTATCACACCCGAAAAAGGTTTACAAAATTTTATTTGATAGCGTCTGGCAAACGTTAAGCACTTTTGGAAATAATCCCAAACATTTAGGTGCAAAAATGGGAATGATCGCCATTTTACATACTTGGGGGCAGAATTTAAGTTTGCACCCTCACTTGCATTGCATCGTTCCTAAAGGTGGAGTAAGCAAAGCTGGTTATTGGAAAAACGGAACCGGTAAAAACGATTTTTTGTTTAGTGTTAAGGCTTTGAGTAAAAAATTTAGAGGTGTTTTTATAGCCAAACTCAGAAAACAATTACCAGAAATTAAGCAGGATGTGTACGATAGATTATTTGATAAAAAATGGGTCGTTTATGCAAAATCACCTTTTGGAAATCCAGAAAATATAATAGAATATTTAGGTCGATATACCCATAAAATAGCCATTAGTAATTCTCGAATATTAGCCATTGATAAGCAAAAAAAGGAAGTTACTTTCAGCCTGAAAGAATACCGAAATGGAGGACGAAAAACAACCCTAACATTATCTTTTAAAGATTTTATACGTCGTTTTCAAAACCATATTTTACCAAAAGGGTTTACCCGAATTCGTCATTATGGATTTTTAAGTAGCAGTTGGAAAAGGGAAAAACTACCACAAATACAACTGCAATTATTAGATAGAGATAAAGAGGTTTTAGGAGTTTATATCGACAGTGAAAAATCATTATTAAACGTCTGCCCAAGTTGTAAAAAAGGAACATTAATTACACTTTTAACCTTCGATGGGCGAGGCCTCCCGAAAATTATAGACAGATAG
>FHDEPC_00695 hypothetical protein
ATGATTACTTTTTTATTTCTTTTCATTGCATGTAAAGATGTAAAAAGAAGAGGGTATAATTACGAACATAGAGAAATAAATCTTAAAAATTGGAACATTAAAGAGATTCCTATAGAAAAAGCATCTTTGTTATGGTATAAAAAAGGAACAGACTTTAAGATTTTAGAAAGGACATTTGTGTCAACAGTAATAATAGACGACTATAAGAGTCGTAAAATGACATCATTAGTATTTGATTCCTTGCCAATTATACTTAATAAAAATTATAAATTAATCATAAATGACACTATAATTTATAGTATTAAAGACATAAAAACAGATTATAGAATTGATGGACATAGCTCTAATATAATTGACACAGTACATAATATGATCAAATCCATAAACATAAATGAAAAAAAATACATTTTTGATAAACCTAGAGTATTTACTATACCTAAAGAAGCTTATAAAACATTGCCTAATAACTAA
>FHDEPC_00700 Hemolysin coregulated protein Hcp (TssD)
ATGACATTAGCTAAACTATTCATATTAGGGAAAGAAATAGAATTACTTTGGACTGATATAAATTATCACAGAGAAATTAGAATGAATGGTAAACCATCTACTCATGTTATAGGTGGCTTAATTACTCTTTGCTTCGCTACAGATAGAGACACTGACATTATTTTGAGATGGATGACCAAAGAAAATGAAGATAATACTTGGCAAGAAGTCGATAAAATGGAAAAAGGAAAAATTTGCTTTTATGAAAACGGTTTTGATTACCCCCCTACAAAGACTTATCAATTTAATGACGCTCATTTAATCTACTTTAAAGAAACATTTAGTACATATGGAGAAGAACCTATGAAAACCATTATTACTATTTCGCCAGCTATTCAAAACTATGGAACAGAATTTCCTAAACGCTGGAATGTTAGTTGGATTCCTCCTAATGAAAGAACACCTTATAAGCCTATTGAAAACCAAGAAAAAGAACAATACTTAGTTGAGAAAATAGAAATTGAAAATTTAGACGAAGGGTCAGAAAATGGAGGTGCAAATAAAAAACTTGGAATCATTTATGGCAAAGAATATCGTTTAAAAGTAACTAAATATCAAAATAATAAACTTCCAAGCGATAACAAAATAGTTAAATGGTCATATAGCTATATTAACGCAGAGGGTATAGTTACAATAGGAAATATAAAACAAACAGGTGGCATTATAACCTTTAAAACTGATGATTTAGATTACTGTGGTAACAAAATCACGTTTTATGCTTATATTGAAAACAAAGAAAATGAGGCAAGTTTAGAGGTCTTTCACCATTACCGTTTTAGATGGTTTGATAGAAGTAAAGTAATTACACAAATAGAAAATAGAAAAAATGCCCCTTGGAAAATAAGCCAAGGATCATCTTCTCTATGTGGTATGGTTGCTTTATATTATGTATTACTTAAAAAAGATGCCGAAGCTTATATTAAATTAGCAAAGGAGGTACACAGAAAAGGAACTGCTACTATTAACGGATATACTGTAGAGCCACACCCAAAAGCTTTCGAAATGTACGATATAAAACCGACTCAAAATCCAGGCTATATAAATATGGGAATGACAGAAATCGATTGGATAGTACTAGCAGTTACAAGAAGTAAAGAAAGTTTAAATAGTGCTTTTGTATATAAAGGTGTTGAAGATGGAGATATGGATATGCTTAAAGCAGTAAACTGGCCTAGAATGATGGAACGCATGACCAAACAACTAGTTGGAGGAACAAATATAGATAGTACTGGGCTTAATGAAATACTTATACAACAAAAAAAACGTCCTTTAGGCGGAAAACTGTATGACTACTTTTCAAATAGTGATTTAGAACATATACAAAAAATTGACAGAAAACATAAAGAAGGTAAACATATTATGATGATGATAGACGCACAAATGTTAGAAGATGTTGTTAGTTATTCATATAGTGATATAGGTTACGAATCTCATTGGGTCGTATATGAAGGAGGTCTTATATTTTATGATAAAGACAACAATACAACTACTGATTTAGATGAAGCAGAATCTTTAGGTTTTAAAGTATATACTTGGGGATATAATCCTGTAGATTATAAAGATGAAAAAAGAAATTCCCCTTCTTCAATATATAAATTTTTAATAAATAAAAAGCTGAGTGTCAAGTCTTTTAAATCTACATTTTATGGGTATATTGAAAACAATTAG
>FHDEPC_00705 tyrosine-type recombinase/integrase
ATGTATCAAAAAAAAAGTAAAACCATTATTGAAACGGCTTTGGAAAGAGTTCCTCAGTTCGAAGTTCTTGTAGATAAACTTACGAAAAGTTTTTCAATTAACGGCAAATCTACCAGTACATTAACTAATTATTTACGATGTTTAGGGCATTTGGCTTTGTATTATAAAATTTCTCCTGAATTTTTAGAAACAGAAGCTATTGACGATTATCTTTATCATTGTCAAAATCTTCACAATACACCTTCAGAAAGTTTTTTTAAGCATACTATTTACGGACTTCGCTCGGCTTATAAGGTGATGGGGATGGAGCAGAAACGCTTGCGATTACCGCAAATTAAGCGCCAAAGAGATCTTCCAATAGTTCTCAATAAAAAGGAAGTTCGGCAATTATTGGCGAGTCCCAAATATTTAAAGCATCGCCTAATTTTAGGTATGTTATATGGATGTGGATTACGTAGTTATGAAGTTTGTAATTTGTTATTATCTGATATAGATTTCGAAAGAAAAACAGTATTCATAAAAAAGAAGAAAGGTAAAACAGATCGCTATGTTCCTTTGAGTGATCACTTAGCAAGAGGCTTGAAAAAGTATTTTTCTTCAGAAAACCCTAAAAAATATGTATTCAATAGTCAAGTAACTGATGGAGGTTTACCCCTGGGAATTACCACTCGTGGAATTTATTGGATTGTAAAGGAATCCCGATCAAAAGTAGCTACTAAAAAGAAATATACCGCTCATACTTTACGACATTCCTACGCTACACATTTATTAGAAGATGGCTTAAATATTATCAGCTTAAAAGAGCTTTTAGGGCATGCACATATTGAAACAACCATGGTTTATTTGCATGTAGCTAATACAGGAAGCTCTGATAAATTTAGTCCGTTAGACACCTTATATAACAAGTAA
>FHDEPC_00710 Transposase
ATGTATGCGAAATACACGGTTTCAGATGTGTTGAATTTGGAGCTAGATAATTTAAACAAACTAACAAATACAAGTTGGCATTTACGAACTTTACATGCGCTAAGAAAATGTAGAACCAAGGCGTTAGGTGGTCATTTAGATTGGTGTTCTCACTGTCATAAATTGCATTTACAGTTTAATTCATGCAGAAATCGGCACTGTTCAATCTGTCAAGGGCACAAACAACATCAGTGGATTCAGGCAAGGCGAAAGGAACTCTTGAATGTACCGTATTTCCATGTTGTTTTTACGATACCACATCATTTAAATCCGATAGCTTTATCACACCCGAAAAAGGTTTACAAAATTTTATTTGATAGCGTTTGGCAAACGTTAAGCACTTTTGGAAATAATCCCAAACATTTAGGAGCAAAAATGGGAATGATCGCCATTTTACATACTTGGGGGCAGAATTTAAGTTTGCACCCTCACTTGCATTGCATCGTTCCTAAAGGTGGAGTAAGCAAAGCTGGTTATTGGAAAAACGGAACTGGTAAAAACGATTTTTTGTTTAGTGTTAAGGCTTTGAGTAAAAAATTTAGAGGTGTTTTTATAGCCAAACTCAGAAAACAATTACCAGAAATTAAGCAGGATGTGTACGATAGATTATTTGATAAAAAATGGGTCGTTTATGCAAAATCACCTTTTGGAAATCCAGAAAATATAATAGAATATTTAGGTCGATATACCCATAAAATAGCCATTAGTAATTCTCGAATATTAGCCATTGATAAGCAAAAAAAGGAAGTTACTTTCAGCCTGAAAGAATACCGAAATGGAGGACGAAAAACAACCCTAACATTATCTTTTAAAGATTTTATACGTCGTTTTCAAAACCATATTTTACCAAAAGGGTTTACCCGAATTCGTCATTATGGATTTTTAAGTAGCAGTTGGAAAAGGGAAAAACTACCACAAATACAACTGCAATTATTAGATAGAGATAAAGAGGTTTTAGGAGTTTATATCGACAGTGAAAAATCATTGTTAAACGTTTGCCCAAGTTGTAAAAAAGGAACATTAATTACACTTTTAACCTTTGATGGGCGAGAGCCTCCCGAAAATTATAGACAGATAGTGATGCGTAAAATAAGTAAATACATTTAG
>FHDEPC_00715 hypothetical protein
ATGAAGAAAATTATATTAATAATTGTGTTAAATTTTATTGCTATAAACATATATGCACAAGAAGAGAAAACGATTGGAGTTAGTAGTTATGTGTACTTTAAACCAAATATTAAAGAATATTCTGTGAATATTTTTTTACAACTTGATGCGTCATATGGAAGCACCAAACGCTATTCAAGTTTAGATGAATTAAAAAATGATTTCTTAAAAAAAATGGAAGAAAACGGAGTTGAAAAAAATAAATTTACAGAAACACCTATAAAAATAATAGAATCATATAATGGGAATAAAAACAATATGATTTCTTTAACTTTGACAACTAAAAATCAAAATGATTTACATAAACTAAGTAAAACAGGTATTTATGTGAGAATTTACAGAGGACATGCTAAAACTAAATTCACAGAAAATGATTTTAAAGAATTCACGGGAATGTGTTTAAAAAAAGCAAAAAAATCAGCATTGATAATATCTAAACAAATCGGAAAAAAATTAGGAGATATTAAGTCTGTTACAACAGATAGTTTTAATACTGGTGATAATTATATAATATGGATTTCTGAAATAGAGCAAAAACTAAAATTTAGTATTTATGTAAAATATAATATTGAATAA
>FHDEPC_00720 hypothetical protein
ATGAAAAAATATATAGTTATACTGATTTTAGTATTTTTGTCTTGTAGTAAGCAACAAAAAATAAAACAACAAATATTAGAAAAAGGATTAATTACTGAAAAAGGGGTTTATTATAATAAATATTATAAAATAACGGTAAAAGAATTTTATAACGGAACACTAACTTATGCAGTTTCAGATAAAAAAAATAATTTATTATATCAACATAATATTTTAGAAGCTTTTAGTAAACATCTGTTTTGGAGTATCTATTGGGATGGTAGTAAGTTATGGGTTTACAATTCAGACTACGATTCAAAAATTGTTTGGGTATTTGATAATCTAAATCGTCAATATATTAAAAAAGACTTTTGCAAATTAGGAATTAAAATACCTATTGATTTTGAGGATTTTATTAAAAATGACAATATTGACTTATGTAAATAA
>FHDEPC_00725 hypothetical protein
ATGGGGCAATCTATACAAATTAAAGGTCATCCAAATACTAAAATATCTTTAAAGCTACCTAAAGTAAAAAAAAGAAAACTTGAAATAAAGACAATTAGATTTGATAAAAAAAGCCATCCACAATTATCAATAGAGTTATTTGAATCTGACGGTATTTCATCAAATTACGCGTTTGGATTGAAAGAAGTCAGTAATAATGATAGTATTTACGAAATGGATACTAGAAAATTTAATATTAACACAAACTTATGGGAAGAAATAAACCCATCTATTTTATCATTAAAAGAAAGTTACAAAAGTTATAACAACAGCCCAGATTATATTAATGAAATAGAAAATTACGATTCATTTATTAATGAACTATTTAATGTTAATGAATTAGTCGTTTGGAAAAATCAAGGAAAGGGAGAATTCAAAAATGAAAATGGTAGTATTGTAGTTTTTGATGATAATGATCCGAAATGGAAGGGTTTTCTACAAGCTTATAATGATTGGATTTTTAGGAATTTCACTATAAAAACACCTAATTGGATGCCACAAACACCTTTTGATGCAAGAGGTTATGAACTTTATTTTCATTGGTGTAACGGTACAGGTAGAACCCTAGATTATACAGAAGGTTTGTGGGGTGATTATATGAGTGATAATAATTATATTAGATTTTATTTAATTGAAGAAGCCTATTATGACGCCTTAGATATGAAATCATCTAATAAAGAAACTTTAATAAAAGGTGAATCAGAAGAATTTAACTTTGAAATAGAAAACGGTTATTTCAGTGGTTATGAAATGTTACACGGAACTAATTTCTTTAAATTAATATCTACGCATGGAGTACTTAATCCCACTGATAATACCTATAAATTTACTTTTAAACTCAGGTGGAAAGATACAATCAACCCCAATGCAAGACAAGGAGATACGGAAACAGCCAAATTAGTAAAAAAATTAAATGCTAATATGCCTAAAGATTATGATATAATTATAAAATGGTCACAAGAAATAACAATTGATATAGATAGCCAAGGTGAAATTATTATGCCAGAGGAGGTTAATTATAACGCAAGAGGAAAAAGAGGTCGATAA
>FHDEPC_00730 Hemolysin coregulated protein Hcp (TssD)
ATGACATTAGCTAAACTATTTATATTAGGACAAGAAATAGAGTTACTCTGGACTGATATGAATTATCATAGAGAAATTAGAATGAATGGTAAACCAGCTACTGATGTTATAGGTGGATTAATTACTCTTTGCTTCGCTACAGATAGAGGTACTGACATTATTTTGAGATGGATGACCAAAGAAAGCGAAGATAATACTTGGAATGAAGCCGATAAAATGGAAAAAGGAAAAGTTTGCTTTTATGAAAACGGATTTGATTACCCTCCAACAAAAACTTACAAATTTAATGATGCTCACTTAATTTACTTTAAAGAAATATTTAATGCAGAAGGCGAAGAACCCATGCAAACCATTTTAACTATTTCGCCAGCCATACAAAACTATGGCGTAGAATTTGTAAAACGTTGGAATGTAAGTTGGATACCCCCAAGTGAAAAATCTCCTTATCAATCTAAGGAAATAGAAAATGACCCTAAAATATTAAACTATCATATAGAAGACATTAACGGTAACATTATTCAAAAAGATGAAATCGAAATTGATGAAGAAATAACATTAGTAGTTGAAACAGAAAATGCAATAGGCGAGACATTTGAAATAGACTTAGACAGTAGCAGACTTGACTTTGAGCATAATGGACAAATTCTTAAAAATGATATTTTTGAATTTAAAGTAACAAAAAAAATAGAGCAAATTCATTTAAAGGCCATAGAGCAAAAAAAATAA
>FHDEPC_00735 hypothetical protein
ATGGTTGAAGAAAATAACAATAAAATTGCAAATTTGGTTAAGTGCTTAAATGAAATTTATTACATATCAAATCCTTACTACTTATACACGAGTCGTTACAAAACATTAAGCACAACTAAAAATATAAAATGA
>FHDEPC_00740 hypothetical protein
ATGAGTAAAATAGACTTTGATAGTTGGTCTTTAGAATTTGAGAAAGTTTGGAATTTAAAAACAGATTCTGATTGTAAGAAATTTAGTGAATTAACTTATTCCTTGAAAGGAAATGAAGGTGTAAGATTTCTTGAAAAATTAATTGATTCAGTAAAATTAAAAGATGACTTTGGACTTTATGAAAGTTTGTATAATGCAATTTGGCTATTTCCAGATAATATAATTGGACAAGTATTAGCTAAAAAACTACCTGAATTTCAAAAACGTATGGGAAAACACGACCAAATCTTAAGGTTTTATCTCCCAATACCAAACAATAAAAATGTATTAAACTCATTTCTTAAAGAAGCTAATAAATGGTCAACTTCTGAAAAAAGAACGGCAATATCTGCGATTAAAAAATGGGTTATTGAGATTGAGGATTGGGAATCCATTTTGGAAAAACTAGGAAAACCAATCACTAAAAGAAAAGAAGACCCAATACCTGAAGAATGGAACGAAAACTGGAAAATTAAACTTCAAAAAGGAAGAGAAAAAGGAGGCGAATTTTGTATCAGTGAAATACTTTGGAAAGGTGGTAAAAAACAGTGGCTTGAAGATTTAGATTTTTTAATAGAAATGTTATCTCTAAATCACGGTAAACATTGGAGACAAATAGATAATATGACTAATCCACTTTGGATGTATGCAAAAAGAATAGTTTATCCAACGTTTGTTGATACGTTAAAAAAAATCCCATTAGAAAAGCAAAATAAAATTCTTGAGAATATAAAAAGAGTGAATAAACATAAATACAAAACACTAAATGAAGAAATAAACGGTAGCTAA
>FHDEPC_00745 hypothetical protein
ATGGTTGAAGAAAATAACAATAAAATTGCAAATTTGGTTAAGTGCTTAAATGAAATTTATTACAAATCAAATCCTTACTACTTATACACGAGTCGTTAG
>FHDEPC_00750 hypothetical protein
ATGGCGGACTTTTTAGCTCGTTTGCGCAATCGGAAATGGAAAATGAGAAAAACCGTTTGGAATATTGCCGATTTTAGATTTTTTAGCGTAAGTTTATATGAAAATTTAGACAAGTTAAACGCCGAATAA
>FHDEPC_00755 Tyr recombinase domain-containing protein
ATGTATCAAAAAAAAAGTAAAACCATTATTGAAACGGCTTTGGAAAGAGTTCCTCAGTTCGAAGTTCTTGTAGATAAACTTACGAAAAGTTTTTCAATTAACGGCAAATCTACCAGTACATTAACTAATTATTTACGATGTTTAGGGCATTTGGCTTTGTATTATAAAATTTCTCCTGAACTTTTAGAAAAAGAAGCTATTGACGATTATCTTTATCATTGTCAAAATCTTCACAATACACCTTCAGAAAGTTTTTTTAAGCATACTATTTACGGACTTCGCTCGGCTTATAAGGTGATGGGGATGGAGCAAAAACGCTTGCGATTACCGCAAATTAAACGCCAAAGAGATCTTCCAATAGTTCTCAATAAAAAGGAAGTTCGGCAATTATTGGCGAGTCCCAAATATTTAAAGCATCGCCTAATTTTAGGTATGTTATATGGATGTGGATTACATTCCTACGCTACGCATTTATTAGAAGATGGCTTAAATATTATCAGCTTAAAAGAGCTTTTAGGGCATGCACATATTGAAACAACCATGGTTTATTTGCATGTAGCTAATACAGGAAGCTCTGATAAATTTAGTCCGTTAGATACCTTATACAACAAGTAA
>FHDEPC_00760 Transposase
ATGTATGCGAAATATACGGTTTCAGATGTGTTGAATTTGGAGCTAGATAATTTAAACAAACTAACAAATACAAGTTGGCATTTACGAACTTTACATGCGCTAAGAAAATGTAGAACCAAGGCATTAGGTGGTCATTTAGATTGGTGTTCTCACTGTCATAAATTGCATTTACAGTTTAATTCATGCAGAAATCGGCACTGTTCAATCTGTCAAGGACACAAACAACATCAGTGGATTCAGGCAAGGCGAAAGGAACTCTTGAATGTACCATATTTCCATGTTGTTTTTACGATACCGCATCATTTAAATCCGATAGCTTTATCACACCCGAAAAAGGTTTACAAAATTTTATTTGATAGCGTCTGGCAAACGTTAAGCACTTTTGGAAATAATCCCAAACATTTAGGTGCAAAAATGGGAATGATCGCCATTTTACATACTTGGGGGCAGAATTTAAGTTTGCACCCTCACTTGCATTGCATCGTTCCTAAAGGTGGAGTAAGCAAAGCTGGTTATTGGAAAAACGGAACCGGTAAAAACGATTTTTTGTTTAGTGTTAAGGCTTTGAGTAAAAAATTTAGAGGTATTTTTATAGCCAAACTCAGAAAACAATTACCAGAAATTAAGCAGGATGTTTACGATAGATTATTTGATAAAAAATGGGTCGTTTATGCAAAATCACCTTTTGGAAATCCAGAAAATATAATAGAATATTTAGGTCGATATACCCATAAAATAGCCATTAGTAATTCTCGAATATTAGCCATTGATAAGCAAAAAAAGGAAGTTACTTTCAGCCTGAAAGAATACCGAAATGGAGGACGAAAAACAACCCTAACATTATCTTTTAAAGATTTTATACGTCGTTTTCAAAACCATATTTTACCAAAAGGGTTTACCCGAATTCGTCATTATGGATTTTTAAGTAGCAGTTGGAAAAGGGAAAAACTACCACAAATACAACTGCAATTATTAGATAGAGATAAAGAGGTTTTAGGAGTTTATATCGACAGTGAAAAATCATTGTTAAACGTTTGCCCAAGTTGTAAAAAAGGAACATTAATTACACTTTTAACCTTCGATGGGCGAGGCCTCCCGAAAATTATAGACAGATAG
>FHDEPC_00765 hypothetical protein
ATGAAAAAAATTAATTTATTACTTGTTCTAATTGCAATAATATTCCAAGGTTGTAAAGATGATGATGAATGTAATCAACTATGCTTTACACCTCCACAAACTTTTCAATTTGAGATTGTCGATAAAGAAAACGGAGAAAATTTATTCACAAATGAAACGTTTGACTCTAATGAAATTACGATAACTGACAATTTGAATAATAATGAGTCTGTTGAATTTTCGTTTATATCTGAAAATAATATCAATTTGATTCAAATCGGTTCAATAGGTTGGGTAACTGAAATTGTAAACCTAAAAATTGACATATCTGACAATCATATATTTAATTTTTACGTTGACGCAGAAAGAATAGAAGATTGTTGCAGTCATACAGAATATAATGAAATTAATTTAACAGATTCAGAATTTGAATTAGACAGTCAAACTGGAATTTATAAAATACTTGTGGAATAA
>FHDEPC_00770 hypothetical protein
ATGGAACATCAAAAAGACTTTATTGAAAGGGAAATACAGAAATTGACATTGATACTAACTAAATTAATTAGTGGGTTTTCTGAAACTAATCTAAATAATTTTGATATTGGAATAGAAGAAATAAATGATGTTTTAAAAAGTGAATTTGATTTGACAATTCCAGAATTATCAAAAATGACAAATTTCACTTTAATTAAAAAAGCTAGCGGATTACATAAAATTCATATTGAGAAAATTATTGAATTATTATATCAGATTATAAAGAGAAACAAATCAGCTAAAACAGACAAAGTTATTGATGAAAATAAATTAATAAAGAAAACTCTATTGTTAATTGAATATGTTGATAAAAAGTCCAATACATTTTCTTTAGAAAGATTAAACATAAAAAACGTTTTACAACAAAATATATAA
>FHDEPC_00775 DUF3267 domain-containing protein
TTGAATAATTTGGAAAATTATAAGAAAACAAAATTGACTATTGATACAGATAAAGCAAGCATAAGTGCTATTTTAATGTTAATACCTATAGCACTAATTTATGGACTACCTTTTTTCTTAATAAACGATACTGAACTCGTATTAACTAATTATAAAAGTTTTTTAATAAAAATTGAATTATATTTAGGAATGTTTGCATTTCCAACCTTAATTCTTTTCTTTTCTTTCACAGGAATAATAATTCACGAATTAATACACGGAATAACTTGGTCTCTTTTTTCAAAAAAAGGTCTAAAATCTATTAAATATGGAGTATTATGGAAAAAATTGACACCTTACTGCCACTGTAAAGAACCTTTATTATTGAAAAATTACATTTTAGGAGCAATTATGCCTGCGGTAATATTAGGTATTATTCCTGCTGTATATTCAATTATAAGTGGAAATTTAGTAATATTTGGTTTTGCAATATTTTTCACAATGGGTGCTATAGGAGATTTTTTAATAATAAAATTAATTATAAAAGAAAATAGAAATAGTTTTGCTCTAGATCATCCATCAGAACTTGGATGTTTTATTTATCATAAAATATAA
>FHDEPC_00780 Tyr recombinase domain-containing protein
TTGGAAAGAGTTCCTCAGTTCGAAGTTCTTGTAGATAAACTTACGAAAAGTTTTTCAATTAACGGCAAATCTACCAGTACATTAACTAATTATTTACGATGTTTAGGGCATTTGGCTTTGTATTATAAAATTTCTCCTGAACTTTTAGAAAAAGAAGCTATTGACGATTATCTTTATCATTGTCAAAATCTTCACAATACACCTTCAGAAAGTTTTTTTAAGCATACTATTTACGGACTTCGCTCGGCTTATAAGGTGATGGGGATGGAGCAAAAACGCTTGCGATTACCGCAAATTAAACGCCAAAGAGATCTTCCAATAGTTCTCAATAAAAAGGAAGTTCGGCAATTATTGGCGAGTCCCAAATATTTAAAGCATCGCCTAATTTTAGGTATGTTATATGGATGTGGATTACATTCCTACGCTACGCATTTATTAGAAGATGGCTTAAATATTATCAGCTTAAAAGAGCTTTTAGGGCATGCACATATTGAAACAACCATGGTTTATTTGCATGTAGCTAATACAGGAAGCTCTGATAAATTTAGTCCGTTAGATACCTTATACAACAAGTAA
>FHDEPC_00785 Transposase
ATGTATGCGAAATATACGGTTTCAGATGTGTTGAATTTGGAGCTAGATAATTTAAACAAACTAACAAATACAAGTTGGCATTTACGAACTTTACATGCGCTAAGAAAATGTAGAACCAAGGCATTAGGTGGTCATTTAGATTGGTGTTCTCACTGTCATAAATTGCATTTACAGTTTAATTCATGCAGAAATCGGCACTGTTCAATCTGTCAAGGACACAAACAACATCAGTGGATTCAGGCAAGGCGAAAGGAACTCTTGAATGTACCATATTTCCATGTTGTTTTTACGATACCGCATCATTTAAATCCGATAGCTTTATCACACCCGAAAAAGGTTTACAAAATTTTATTTGATAGCGTCTGGCAAACGTTAAGCACTTTTGGAAATAATCCCAAACATTTAGGTGCAAAAATGGGAATGATCGCCATTTTACATACTTGGGGGCAGAATTTAAGTTTGCACCCTCACTTGCATTGCATCGTTCCTAAAGGTGGAGTAAGCAAAGCTGGTTATTGGAAAAACGGAACCGGTAAAAACGATTTTTTGTTTAGTGTTAAGGCTTTGAGTAAAAAATTTAGAGGTATTTTTATAGCCAAACTCAGAAAACAATTACCAGAAATTAAGCAGGATGTTTACGATAGATTATTTGATAAAAAATGGGTCGTTTATGCAAAATCACCTTTTGGAAATCCAGAAAATATAATAGAATATTTAGGTCGATATACCCATAAAATAGCCATTAGTAATTCTCGAATATTAGCCATTGATAAGCAAAAAAAGGAAGTTACTTTCAGCCTGAAAGAATACCGAAATGGAGGACGAAAAACAACCCTAACATTATCTTTTAAAGATTTTATACGTCGTTTTCAAAACCATATTTTACCAAAAGGGTTTACCCGAATTCGTCATTATGGATTTTTAAGTAGCAGTTGGAAAAGGGAAAAACTACCACAAATACAACTGCAATTATTAGATAGAGATAAAGAGGTTTTAGGAGTTTATATCGACAGTGAAAAATCATTGTTAAACGTTTGCCCAAGTTGTAAAAAAGGAACATTAATTACACTTTTAACCTTCGATGGGCGAGTGCCTCCCGAAAATTATAGACAGATAGTGATGCGTAAAATAAGTAAATACATTTAG
>FHDEPC_00790 RDD domain containing protein
ATGAACGAATCAAGACAAACTATACAAATAAAAACTGAACCGAATATTGGAAATCGATTTGTTGCTGGATTAGTAGATTATATAATAATTTACGGAGTAACTTTCTTTTTAATTTTCACATTTGGAGAACCGAATGATGAAGGTGGATATTCTTTAAATGGTTTGCCTGGATTAATACCAATTATTTTTTGGCTGATTATGACTGTTGGACTTGAAATTGGTTTCGGAGCAACAATCGGAAATTCATTAGTCGGACTAAAAGCGATTCCGAAAAACGGAATAAACCGAAAACTGACTTTTGGAGAATCTTTTAAAAGACATTTACTTGACCCAATCGATATGTTCTTTTTTGGACTAATCGGAATTATAACAATAAAAAATACAGATAAAAATCAACGATTAGGAGATATTTGGGGAAATACAATTGTTGTGAAAACATCTGAATTAAATAAAACGGAATAA
>FHDEPC_00795 Barstar, RNAse (Barnase) inhibitor
ATGCAAACATTCATAATTAAAGGAAAAAGATTAAAAAATTGGAAGACATTTCACGCTGAATTTAAAAAAGAAATGCACTTTCCAGATTATTATGGAGAAAATATGGATGCTTGGATTGACTGCATTGACGAACTATCTGATGAACCGACTATTTTACAAATTGAAAACGGAAAATACTTAAAAGAAAATGTTCCTGAATTGTTTAATGCAATTTTAGAATGTGGAGCTTTTATAAATTATAGAAAAATAAAAGTTGGAGAAAAACCAAATCTTATAATTGCAACAGATTATTAA
>FHDEPC_00800 hypothetical protein
ATGAATATTCAAGTAAACGAATTAAGATTAAATAACCTGGTTAGATTAGAAGATAAGGGAGTCTATAAAATTGATACATTCCACGATTTAGAAGAGATAGCAGGTTGGTTGCCTGATACTAAATATTGCGTAGGGGTTGTTTTAAACAGATACAATGTGTTAAATTATTTCCAAGATGTAGAAGACTGGGGCAAGAAACACCCTCAAGATAGTGAAAGTTATAGGTTATTAGTTTTTAAAAATGTAGTAGATGGAACTTCTGATTTAAGGTTAAGAATTTATGAAGATGGATTTAAAGAGTTATGGATTGACGGAAACGAACAAGTCCACGTTGCTAAATTAGATTCAATACACCATTTACAAAATATGTTTTTTATGATTACAGGTTTTGATATGGACTCGAATTGTGTATAA
>FHDEPC_00805 hypothetical protein
ATGAAGAATAATATAGATAGTTCATTGATTTTTAATAGAAAAGTAATAATTGAATTACGTTTCATTCCAGCACCTCGTTTTCTTGATTTAAAAGGAACAATATTAGACAAAATAAACTCACTAAATATAATCAAAGGAGCTGATTGGAGTATTGGAGATTCTGCGTTAAAAGTCTCTGACAATAAAAATGAAGAATTAATTAAAAATATTGTTCAAGTAGAAATCAATCGTATTTCATTAATTAGCTCTAAAGTAGATTCAATTGAAAAATTAGTCTCTGATTTTTTAAAACTTTACGATACAATGAACGAAGTTTTAGGAAAATTAACTATTACACGAATTGGATGCAGAATCCAAGGAACATATAAAACTAAGTCAACTGAATTTGATAAAGTTCTAGAAAACTTTAAAAACTCTTTTCCATCACAAATTTTTCTTGAAAATTTTCCGACAAATGATTTAAGATTGCAGATTAATTATCAAAATGGAATGTATCATCTTGATCCAGTAAAAAAAGATGATCCTTTTTTAATAAAAGAATTTAAAAATCCAGATAGAAATAATTCTGTTGGAATAGCAATTGACACAGATAACTATTTACTGAAATCAAACAATAATGACATAACGAGTAAAACAAAAATTAAAGATGTCATTACAGCTTCTCTGGCTGTTGAAAAATCCTTAGTTGAAAACTTAAAGGACTTTTAG
>FHDEPC_00810 Tyr recombinase domain-containing protein
TTGGAAAGAGTTCCTCAGTTCGAAGTTCTTGTAGATAAACTTACGAAAAGTTTTTCAATTAACGGCAAATCTACCAGTACATTAACTAATTATTTACGATGTTTAGGGCATTTGGCTTTGTATTATAAAATTTCTCCTGAACTTTTAGAAAAAGAAGCTATTGACGATTATCTTTATCATTGTCAAAATCTTCACAATACACCTTCAGAAAGTTTTTTTAAGCATACTATTTACGGACTTCGCTCGGCTTATAAGGTGATGGGGATGGAGCAAAAACGCTTGCGATTACCGCAAATTAAACGCCAAAGAGATCTTCCAATAGTTCTCAATAAAAAGGAAGTTCGGCAATTATTGGCGAGTCCCAAATATTTAAAGCATCGCCTAATTTTAGGTATGTTATATGGATGTGGATTACATTCCTACGCTACGCATTTATTAGAAGATGGCTTAAATATTATCAGCTTAAAAGAGCTTTTAGGGCATGCACATATTGAAACAACCATGGTTTATTTGCATGTAGCTAATACAGGAAGCTCTGATAAATTTAGTCCGTTAGATACCTTATACAACAAGTAA
>FHDEPC_00815 Transposase
ATGTATGCGAAATATACGGTTTCAGATGTGTTGAATTTGGAGCTAGATAATTTAAACAAACTAACAAATACAAGTTGGCATTTACGAACTTTACATGCGCTAAGAAAATGTAGAACCAAGGCATTAGGTGGTCATTTAGATTGGTGTTCTCACTGTCATAAATTGCATTTACAGTTTAATTCATGCAGAAATCGGCACTGTTCAATCTGTCAAGGACACAAACAACATCAGTGGATTCAGGCAAGGCGAAAGGAACTCTTGAATGTACCATATTTCCATGTTGTTTTTACGATACCGCATCATTTAAATCCGATAGCTTTATCACACCCGAAAAAGGTTTACAAAATTTTATTTGATAGCGTCTGGCAAACGTTAAGCACTTTTGGAAATAATCCCAAACATTTAGGTGCAAAAATGGGAATGATCGCCATTTTACATACTTGGGGGCAGAATTTAAGTTTGCACCCTCACTTGCATTGCATCGTTCCTAAAGGTGGAGTAAGCAAAGCTGGTTATTGGAAAAACGGAACCGGTAAAAACGATTTTTTGTTTAGTGTTAAGGCTTTGAGTAAAAAATTTAGAGGTATTTTTATAGCCAAACTCAGAAAACAATTACCAGAAATTAAGCAGGATGTTTACGATAGATTATTTGATAAAAAATGGGTCGTTTATGCAAAATCACCTTTTGGAAATCCAGAAAATATAATAGAATATTTAGGTCGATATACCCATAAAATAGCCATTAGTAATTCTCGAATATTAGCCATTGATAAGCAAAAAAAGGAAGTTACTTTCAGCCTGAAAGAATACCGAAATGGAGGACGAAAAACAACCCTAACATTATCTTTTAAAGATTTTATACGTCGTTTTCAAAACCATATTTTACCAAAAGGGTTTACCCGAATTCGTCATTATGGATTTTTAAGTAGCAGTTGGAAAAGGGAAAAACTACCACAAATACAACTGCAATTATTAGATAGAGATAAAGAGGTTTTAGGAGTTTATATCGACAGTGAAAAATCATTGTTAAACGTTTGCCCAAGTTGTAAAAAAGGAACATTAATTACACTTTTAACCTTCGATGGGCGAGGCCTCCCGAAAATTATAGACAGATAG
>FHDEPC_00820 hypothetical protein
ATGATATTGGAAAGTTATTATTGGAAAAAAGAACTTCTAAAAACGTCTGAAAAATTAAAAAAAAAGATAAAAGTTAAGAAATATTGGACACCTAAAAAGTACGCTAAATTCGAAAAGGAAATAATGTTTGGGTTTTATATAATCCGAAAACTAATAGAAGCGAATAAGCTGACTAACAAAATTGTCTCAACTAAAAAAGAATATAAGGTTCATAATAATTTAGGAACGAAAATTACAATAAGAAATAGACATAGTTTCGATGAATATTATGATTTTGGAAATTATAGTATTCGTAAATCCGATTTAAAATTTTTGAATAATCAATTTATACATAGTTATATTTTTAGCCCAATAATCTCTACCGTAGATGATTATAGTCTAAAATTAATGGAAAATGAAAAACTGACTGATGAAGAACACTGTGAAATTCACGAAAATTCAGAAAAAGAAGTCATAGGAATCTTTTTTAACTCGGATAAGAATAAAGATAAATCAATATTTCAAATAGACATAAAGACCATTATCGAGATTTTTCAAGATGTTGGAAACTGTAATGTAACAAGTATATCTATGAAATATAATGAAAAAAAAGATGACTGGGATTGTGTGCTAAAAGATGATGAAAATAAAATTCCTAATGAGTCTTTAGAATTAATAAACAAACTTGAAGAAGAATAA
>FHDEPC_00825 hypothetical protein
ATGAAAAATGAAATAACAAAATTAAAAGACCTAAAAGGCAAAACTATCGTTGATGCAAAAATGTATTGTAGTGACCTGTGGGTTAAATTCTCTGACAATACTTTTGCTGTTTTTATCGTGAATGATATTACAGAAGGTTTTGGGCATAGAAAAGAAGAAGTTAGCTTATGCCAATATGGTAAAGATGAAACAGAACATACTCTACTTGAATTAGGTTTAATAACAAAACAAGATTATAAAAAGGCTTGTGGGGAAGAAGAATTACGTTATAAAAAACGAGAAGAGTGGCGAGAAAAAGAGGAGCAAGACAGAGTTAAGAGAATTGAATTAGAGCAGTTAGAGAAACTTTCCAAAAAGTACGGTGCATAG
>FHDEPC_00830 hypothetical protein
ATGGTTGAAGAAAATAACAATAAAATTGCAAATTTGGTTAAGTGCTTAAATGAAATTTATTACAAATCAAATCCTTACTACTTATACACGGGACGTTGTGTGTAA
>FHDEPC_00835 hypothetical protein
ATGGCGGACTTTTTAGCTCGTTTGCGCAATCGGAAATGGAAAATGAGAAAAACTGTTTGGAATATTGCCGATTTTAGATTTTTTAGCGTAAGTTTATATGAAAATTTAGACAAGTTAAACGCCGAATAA
>FHDEPC_00840 hypothetical protein
TTGAGTTTAGGTACAAATTTAATTACTAAAATTCCTAAAAGGTTATCAGAATTAAAAGAGTTGACAATATTAGATATTAGCAACAATGAAATTGAGCAATTTCCAGAATGTATTTGTTCTTTACCAAAATTGGAATATTTATTTGTGGGCAGTAATAATTTTAATTCAATTCCTAGTTGTATTGGAGATATAAAAAACTTAAAGGTTTTAGATATTTCGAGCCTAAATTTAGAAAAAATACCTGATAATCTTTATGAACTAAAAAAGTTGAAAGAATTAGGTTTAGAGTATAACTCATTAAAAGAAATTTCAAAAAAAATTTCGAGCCTTACAAACTTGGTGAAATTATATTTACAACGCAATAGGTTGGAAAATATTCCAGAAGAAATTTCAAATTTAAAAAACCTTGAAATGCTATTCTTAAATTTTAATAAGTTACAAAATATTCCAAAAGAAATTTTAAAATTAAAAAAATTAAGGAAATTAGGAATTAAAGGAAATGAATTAAACAATATAGAAGAAATAGAAAAGTACTTTCTGAAAATAGAAGAAAATTATCAAGACATATACCAAAATAAAAATATTCTTATGATAAAAAAGTAG
>FHDEPC_00845 hypothetical protein
ATGAAATTACAAAAACAACCCTGGCGAAAAAAAACGTACGAAAAAGTAACATTAGAACGCAAATTATTCATCGTTGACCAAATTCAAAATGGTCAAATCTCTACAAACTTTGCCTCCAAAAAATATGATGTTCCTAGAACTACTATTGCATATTGGATTAGAAAATATAGTACCTTAGCTCAACAAAATAATGGTATGAGTAAATTAGATGAGATTAAAAAACTAAAGGAACGAATTGAAGAACTGGAGTTTGTAAAAGACTTTCAGCAAGATGTTATTGCCGATATGGAAATCATTACTGGAGTTGATATGTCAAAAAAGTCGTTGCCCGAAACATTAGCAAAAGAGATAGAAATAAAGAAGAAAAAACATTTTAAAAGAAAATGGTTCTATCAGTGTTTTGGGATTAGTAAACAAGCCTTCTACAAAAGAATTAAAAAACAAGAAAACAAACAGTTAAATGATAAGAAACTAATTAAAATGGTACAAAAATACCGTAAAACTGTAGGTTCGAAAACTGGAGGGATTAAACTGTATAAAGAATTGAAAAACGATATGGTTAATCAGAATATTAACATCGGTAGAGATAAGTTTTATCGATTTTTAAGGCTTCATAACTTACTTATTCCTAAAAGAAAAAACTATGTAACAACAACAAATTCAAAACATCTTTTTAGAAAATATAAAAACATTGTAAAAGACCACCTTCCTACTCGACCAGAACAACTTTGGGTAGCTGATATTACATACATCAAAACTGAAAATGGACACAACTACTTAGCAATCGTTACAGATGCCTACTCTAAGCAAATTATGGGATATAAACTCGATAACCACATGAAGACATCACTTTGTACAGATGCGCTCGCTATGGCTATTAAAAATAGAGAATATCCTCATGAAAAACTTATACATCATTCTGACAGAGGATTCCAATATTGTAATCCTAAATACACTGAGTTTGCTGAAAATAATGGAATTATAATGAGTATGACCGAACAATATGATCCATACGAAAATGCTATTGCTGAAAGAATTAATAGAACTTTAAAGTACGAATATGCTTTAAAAGAAATCATTAAAAACACAGCTATTGCTCAAGAAATCACAAAACAAGCGGTAGATATATACAATAACTTAAGAACACATTTTAGCCTAAATTTAAGAAAACCTGCAGAAGTACATTTAAACCCTAATATAAAATATAAATCATATCGAAAAAATAATGTAAATTTACCCGAACTAACTATTTAA
>FHDEPC_00850 DNA cytosine methyltransferase
ATGAAAACACCTTCCTTAACCATAGTTTGTTCACCTGCAATGAAACAAACTGAAAGATGTCATCCAACAGAAACAAGACCATTAACAGTTAGAGAAAGTGCTAGAATTCAAACATTTCCAGACAATTGGAAATTCCAAGGAGCAAAAGGACAACAATATAAACAAATCGGAAATGCAGTTCCTGTTAATTTGGCTTATGCTTTAGGATTAAGTTTAGTTGATTTATTAAACAGAATGGAATAA
>FHDEPC_00855 hypothetical protein
ATGTATTACAAAGTACCACAAAAAAGAGAAAGATTAATACTTGTTGGAATAAGAAATGATTTAGCAAAACACGTTTCTAAATTTAAATTTCCAGAAAAATACACTAGAGTTTTAACTGTTGCTGACGCATTTAAAAAAGGAGAATTATTTGACAAGAATGTTCCTGAAAGTGAAGGTGTTGCATATCCTCAAAGGAAAAAAGAAATAATGGCAGAAGTTCCTGAAGGTGGTTATTGGAGAGATTTATCTGACGAATTACAAAGAGAATATATGGCTGGAAGTTACTTTCTTGGAGGAGGAAAAAACTGGACTAGCAAGAAGATTATCTATGAAAACACCTTCCTTAACCATAGTTTGTTCACCTGCAATGAAACAAACTGA
>FHDEPC_00860 hypothetical protein
ATGGCATTGTTAGATGAATATGAGGTAAGTAATTTACTTAATGTACCATTACATCGTTTAAATACTTGGGCAAATAACGGAAAACTAATTCCTGTAAAATTAAATGGAGTAAAAAAATACGACAAAGAAAGTTTGTTAAAATTCGATATTGCAAATGAGGTATTCAATTCTAAATGGAATGAATTTATAAAGATAAAACCTAAAAGAGATTTTACTTCAATCGAATTATTTGCTGGTGCTGGCGGAATGGCTATTGGAATGGAAAAAGCAGGTATTGAACACGTTTTATTAAATGAATTTGAAAAAAATGCTTGTAACACTTTAAGATATAATCGTCCAAAATGGAATGTTTTGGAAGATGATATTCAAAATGTAGATTTTTCAGAATATAAAAACAAAGTAGATATTGTAACTGGTGGATTTCCTTGTCAAGCGTTTTCTAGTGCTGGAAAAAAAGAGGATTTGAAGATACAAGAGGAACACTCTTTTTTGACTTTGCAAGATGTATTAATGAAGTTCAACCAAAAGTATTTATTGGCGAAAATGTTAAAGGTTTATTTACCCACGACAAAGGAAAAACTCTTGAAGTAA
>FHDEPC_00865 Type II site-specific deoxyribonuclease
ATGAAACAATATAACTTAGGATTTATATCTGACACAGACCTGTATAATCACGTACTTGAAACTGTAAAAGCATACAGTTGTGAAATGGATTTGAAGAAATTCAACAAAAACTTAATAGACCCAGTGAAATTAACTTTTGATACAATAGTCTACGACCAGTCATATAAAGAAACTATTGAATTTGAAGTCCTAAGACAACTAGATAAAACAAATTCAAACTTGATAGGTTATTTTCATCAAAACATATTCAAATATTTCTCGAAAGATTGGCAAGTTCCTAAAAAAGGGTATGATATTCAAAACCCCAAAGAAAAAATCTTTGTGGAAATGAAAAATAAGCATAACACAATGAATTCATCTTCTGGTGCAAAAACTTATATGAAAATGCAAGGAGTTGTAATTGCTGATAGTGATGCACAATGTTTTCTAGTTGAAATTATTGCTAAAAAAAGTCAAAACATTCCTTGGGTTGTTACGATAGATGGAGAAAAACAAAAACCAATAGAAAATATCAGAAGGGTTTCTATTGACAAATTTTATGAAATAGTAACTAAAGATAAACTTGCCTTTCAAAAACTATGTTCTATTCTACCAACAGTAATAAAAGATACTGTAGATAGTCTTAAAACAAAAAACAAAGAAAACACAGTATTTGAAGAATTAACTAATTTATCGCCTGATTTACTAACAAGTTTATATCTTCTTTCATTTGAGAAGTATGAAGGCTTTAAAGGTTTAAAATTTTAA
>FHDEPC_00870 hypothetical protein
ATGAAGAAACACTTTTTACTCATATTTTTAATTCTAAATTCTATTGGAATTTTAGCTCAAAATGAAAAACTTATTTTGACTGAAAATGAAAACGAATTATGGTTTGAATCGCTGAACGAAACGGAAATACTTGCCGAAAAAATTGAATTGATAAATAATCGGCTGATTCAAGACTTAAATGTTTATATTGAATGGGAATTCCCAGATGGAATGACTATGGAGAGAACACCAAAATTTGATAGTATTCGAAAAATTAGAACTAAAGGATTCTGTAAACCACTTTATGTTGTTAAATATAAAACTAAACAAATTGTCTTCCAAATTGAGAATCCATTAAATGTAGAATTGACAAGTTCGGTGACTGAACTTATTACTAAAGATAATATTTCGAATGTAGAAATCTGGTCTAACGACAAAAGGCAAGTTTTATATGGAACAAGTGCGGATTATGGTATTGTCTTTTTGGAAACTAAAAAACGAAGAGTATTTAAAGCATTTAAAAAAATGGAATTGACGAATTGGAAGTATGATGAAATTGCGAATTATTGA
>FHDEPC_00875 Recombinase
ATGCTTATATTTTTTTTATTCAGTGTTTTTTTTGAATTTTATCGCGTGAAGAAAACCTCAGAACATATTACCTTAAAGCATTTACATATTAATAATTGCAAGATGATTGGGCTACAATTTAGCCCCAATAAGGTTATTCATGCGCTAATAAAAGAACTTCCTGAGCCTAAATGGAGTGCGGAGTTTAATATGGTTTATTTAAAGTATTCTAAGGAAAATATTAATGCTGTTTTTCAAAAATTTAAAGGCGTTATCTGGATACATGGCAACGCTTTTTTCAAAGAAAAACCTATAAAGAACAATAGCTTACCCAATATAAACTGGTTTAGAAATAGGGCTAAAAAAGAAACTCTTAAATATGCTCCTGAGAGTTATTTATTAAAATTAGAGCTTAAAAGATACTCTTTAAACACTTGTAAAATCTATATTTCATTGTTTGAGAAATTTATAAATCATTTTTATCAACAACCGATAAATGATCTATCTGAAAAAGATATACAGCAGTACCTTCAAGTATTAGCGCATCAGAATAAATCGAATAGCTATGTAAATCAGTCTATTAATGCTATTAAATTTTACTATGAAACAGTATTGGGTATGCCTAATCGGTTTTACAGTGTAGATAGACCCAGAAAAGAACATAGGCTTCCTAAAATAATATCGAAAGAAGAAATTTTAGCTATTATAAATCACACAAATAATATAAAACATCGGTGTATTGTTAGTCTTTTATATTCCGCGGGGTTGCGTAGAAGTGAAATTCTTGATTTAAAAATAACAGATATAGACAGCAAAAGAATGTTAATACATGTTAACAATGCTAAGGGAAATAAAGATAGGTATTCGTTACTCTCTACAACGGTTCTTAAAGAATTAAGGGTGTATTATAAGGAGTGGCAACCTAAAACGTATTTATTTGAAGGCAGGAAAGGACAAAAATATTCGCCCGAAAGTGTCGCTGTAATTGTTAAAAGAGCGGCTAAGAAGGCTGGTATTATAAAGAGAGTAACGCCACATATGTTAAGACACTCTTTTGCTACTCACCTTTTAGAAAGTGGTACAAATTTACGCTATATCCAAAATTTATTAGGGCATCGTTCTAGTAAAACAACAGAAATTTACACTCATGTTGCCTCTCATAATTTTAAATCAATTAAAAATCCCCTAGATTCGTAA
>FHDEPC_00880 hypothetical protein
ATGGAAAAGAAATGCCTTCACTGTGAAAATAAATTAGAAGGAAGGGTTGATAAAAAATACTGTTCTTCTTATTGTCGATCTTCCTATCATTATGAAAATAATAAAGAACAAGAAGATAGTTTATTTTTTAAGATAGATAAAAAACTCAAAAATAACAGAAAAATATTAAAAGAATTTAACAAAGCAGGATACGCTAGTGTCAGAAAAGAAAAATTGTTAGCAAAAGATTTTGATCCAAATTATTTTACAAATTATTGGAAAAACAGTAAAGGACAGGTTTATTTATTCTGTTACGAATATGGTTTTTTAGCTCAAAGAGAAAAGTACATACTCGTACATTGGCAAAGTTATATGAAACCTAAGTAA
>FHDEPC_00885 Phytase-like domain-containing protein
ATGAAAAGATTTATTTATATCGCAGTATTTTTAGTTTTATCAGGTTGTAAAACGGAAAAAACGAACTTAAAAAAACAAGGCTTAAAACAACCAAAATTAAAATTTTTAAATGAATTTGTAGTCAAAGATTCTTTAAATTTTAACAATACTATTATTGGCGGAATTTCAGGGATTGATTTTAGTAATAATCAATATTATATGGTGGTTGATGATGCTAAAAATCCACGGGTTTTAATAGGTGATGTTGTTATTAAAAAAGACAGTATCAAAAATGTGATTTTTCAAAAAGTAATTTCATTACAACCTGATAGTGATTTTTATCAAAATAATGTGTTAGACCTAGAATCGGTTTTTTTTAGCGACAACAAACTAAATTTAGTCAGTGAAGGAAGCATCCGTAAGGGTAAAAATCCAACGATTTTTACAATTGATACCGCTGGTAATTTTAAAGAAGAAATAAAAATCCCTGATTATTTTAAAGCAAATTCCCAAGCAAAACCAAAACACAATGCCGCTTTTGAAAGTTCATCAAAAAGTTTCGATAAAAAAGGTTTTTGGGTAGCAATGGAAGCGCCGCTACAAGCCGATGGCGATGAGCCAACATTCCATAAAACACCATCGCCAATACGTATTACGTATTTCGATACTCAAACCAAAACAGCGACCAAACAATTTTCTTATCAGCTAGAAAAAATTGACAAACCTGCAAAAGGAAGCGTTAATTTAAACGGTGTTACTGCTATTTTAGAATACAAAAAAAATCAGTTCTTTGTGGTAGAACGAATTTATCAAAGCGGATACGGGGCTTATGGAAATACCATCCGAGTTTTTAAAGCAACAGTCAATGAAAATGTTAATAAAAGCTTTAACGAAAACACTACAAATACCTTAGAAATTCCATCACTTAAAAAAGAAAAATATATCTCTCTAAAAAAAGAATTACTATTTGATTTTAAATCAATTCAGCCTAAATTAACCAATTCGATTATCGATAATATTGAAGGAATTACTTTCGGATCTAAATTATCGAACGGAAACAACTCGCTGATTTTTGTTTCTGATGATAATTTTCAAGTATATGGAAAGCAATTAACGCAATTTTTATTGTTTGAAATTCAAACAGAAAAAGTACATTAG
>FHDEPC_00890 hypothetical protein
ATGATAGCCAAACTTAAAGAAAAATCAATTCAGAAATTTTACAACAAAACTATTGTAGAGAAAAATGCTAAAAATCAGCCGCAACATAAAGTTAAAAAAATTGCTATTTTATTAGATAATGAATCTTTAGAAAACATTGTAATTACTAGTTTAACCAACCAGCTTTCTCTTAAAAAAGAAGCTATTACGGTGTTAATTTATAAACCTTTTGAAAAAAAACAAGAAGTATTACCAACATTTTTTACCGATAAAGAAGTTGGTTTTAAAGCAGGTTTAAAATCAGACAAATTAAAAAGTTTCGTTAAAAATGAGTACGATTTGCTTATTAACTATATAAAAACGCCAAATTTATACCTTAATATAATAACTTTGCTATCGCAAGCAACTTTAAAAGTTGGTTTTGCTGATGTTGATGATCGATTGTATGACCTTGTTATTGCCGATAATAGCTTTAATGAAGCGGTTTTAAATCAAGAATTAAAAAAATACTTAACAATATTAAAAAAAATATAA
>FHDEPC_00895 4-hydroxy-tetrahydrodipicolinate synthase
ATGCAAAAATTTGTTGGTACAGGAGTGGCTTTGGTAACGCCTTTTAGCGAAGATTTAAGTGTCGATTTTCAGGCGCTTAAAAAATTAGTAAATTACAATATTGATAACGGTACAAATTATTTAGTTATCAACGGAACAACTGCCGAAAGTGCTACGATAACAACACAAGAAAAAGCTGAAATTATAAAAGTAATTGCTGCCGAAAATAACGGACGCTTACCTTTGGTTTTAGGACTTGGGGGGAATAATACACAGGTTGTTATTGATGAGTTAAAATCTGCCGATTTATCAAATATTGATGGAATATTGTCAGTAGCACCGTATTATTCAAAACCAACACAGGAAGGTTTTTACCAACACTTTAAAGCCATTGCTTTAGCGACTAAAAAACCAATTATTTTATACAATGTTCCTGGTAGAACGGCTAAAAATATGGAGCCTGCTACGATTTTACGATTGGCAAACGATTTTAAAAATATTGTAGGAGTCAAAGAAGCTGGAAATAATCAGCAGCAATATTTAGCGTTGTTAAAAGATAAACCAAAAGATTTTTTAATTATCTCTGGTGATGATGATTTAGCTTTAGGTGTTGTTTTAGCAGGTGGAGCAGGAGTAATATCAGTAATAGGACAAGGGTTTCCAAAGAAATTTTCAAAAATGATTCAGCTAGGATTGGCAGGAAAAAATAAAAAAGCCTATAAAATTCATTACCAATTAATGGATGTTGTAGATTATATTTTTGAAGAAAATAATCCCGCAGGAATTAAGGCAGTATTGCTAAAAAAAGGCATCTGCTTAGATGAGGTTCGCTTACCGTTAGTAAAAGCATCCGAAGAATTACAAACAAAAATTTCAGACTTTACAGATCGTTTATAA
>FHDEPC_00900 Ferritin
ATGTTATCAAAAGTAATAGAAACAGCGTTAAACAAACAAATTCAAATAGAAGCACAGTCATCACAGGTGTATTTATCGATGGCTTGCTGGGCAGAAACACAGGGTTTTGAAGGGGTTGCGCAATTTATGTACGCACATTCTGACGAAGAACGTATGCACATGTTAAAATTAGTAAAGTTTGTAAATGAAAGAGGTGGGCATGCAAAAGTATCGGAATTAGTAGCGCCACCAAGTGAATTTGGATCATTTAAAGATATGTTTCAAACCTTGTTTGACCATGAAGTAATGGTGTCAGCATCAATTAATGATTTGGTACATATTACTTTACAAGAAAGAGATTATGCAACTCATAACTTTTTACAATGGTATGTATCTGAACAAATAGAAGAAGAGGCATTGGCAAGAAATATTTTAGATAAAATTAATTTAATTGGCGATGATAAAGGAGGTTTATATTTATTTGATAATGATGTAAAGCAAATAGTAGCTCAAGGTGCAGCAGCTGCTAATCCAGTATAA
>FHDEPC_00905 YfiO domain-containing protein
ATGCAAAAAATTAAAAATTTAGCGTATTTACTTGTAATGCTATTGGTTTTGTCTTCATGCGGAGAGTATAACAAAGTGTTAAACAAAGGAAGTATTCAGGAACAATACAAAATGGCTGTAAAAATGTACGAAGTGCAAAAATACAGTAAAGCATTGCGTTTATTTGAAAAAGTAACCCCTTCATATAGAGGTAAACCTCAAATGGAACGTATTCAGTATATGGTTTCTCAATCTAATTTTAATGAAAAAAATTATAGTTTAGCAGGCTATTACTTTAACAGGTTTGCTAAAAACTATCCTAAAAGTTCAAAGAAAGAAGACGCTGCTTTTTTATCGGCATTAAGTTATTACAAGGCTGCACCTAGTTTTAGTTTAGACCCTACAGATACAAACAAAGCGTTGGCTTCTTTTCAGTCATTTATTGATGCTTATCCTAATTCTAATAAATTAGACGAAGCAAATAAATATTATACAGAATTACGTAGTAGGTTAGAGAAAAAAGCATTTGAAATAGCAAAAACATATTACAATACAGCAGGCTATGATTCTAGAAATTATCGCGCTGCAATTACTGCTTTTGATAATTTATTATCAGATTATTTAGGAACAAAATATAAAGAAGAAGCGTTATATTTTAGATTAAAAGCAGCACACGATTTTGCCATGAAAAGTACGCAGCGTAGAAAAGCAGTTAGAATTAAAGCCGCTATAAACGCGTACGATAAATTAAATAGAAGTTTTCCTGAATCTAAATTTATAAAAGATTCAAACGCAATGTTAGCCGCATTAAATAAAGAACAAGAACAATTAGTTAAAAGTTAA
>FHDEPC_00910 RNA polymerase Rpb6
ATGGATTATAAAGAAACGAAAGCACCCTTAAGTACTATTACTTATAATAAAGAAGCTATCGAAGCTCCAACAGAGAATATCTATGAAGCTATTTCAATTATAGCAAAAAGAGCGAATCAAATTAATGCTGATTTAAAGAAAGAATTAGTTGATAAATTAGATGAATTTGCTACTTATAACGATAGTTTAGAAGAAGTATTTGAAAATAAAGAACAAATTGAAGTTTCTAAATTCTACGAACGTTTACCAAAACCTCACGCTATTGCAGTAGATGAGTGGTTAAATGGTGATGTATATTTTAGAACTCCAGACGCTGAATAA
>FHDEPC_00915 Coenzyme A biosynthesis bifunctional protein CoaBC
ATGTCTGTATTAAATGGTAAAAAAGTATTAGTAGGTGTTACCGCAGGTATTGCCGCATACAAAACAGCCAATTTAGTTCGATTATTTATAAAATCAGGCGCAGAAGTTATCGTAGTGATGACTCCTGCGTCTAAAGATTTTATAACCCCGCTTACACTTTCTACACTTTCTAAAAACCCTGTTTATTCAACTTTTTATGATAAAGAAGATGAAAATGAGGTATGGAATAATCACGTTGATTTAGGGCTATGGGCAGATATTATGATTATTGCTCCAGCAACCGCAAATACCTTGTCGAAAATGACAAACGGTACTTGCGATAACTTGTTGTTAGCAACTTATTTGTCGGCAAAATGTCCAATATATTTTGCGCCAGCCATGGATTTGGATATGTATATTCATCCATCGACTAAAAATAGTTTAGATGCGTTACAAGGTTTTGGTAATATTTTAATTCCTGCGACTTCTGGTGAGCTAGCAAGCGGATTAGTTGGTGAAGGACGTATGGCAGAGCCCGCAGATATCGTTTCTTTTATTGAAAAAGATATCGCTTCTAAATTACCGCTAAAAGGGAAAAAACTGCTAATTACCGCAGGACCAACCTACGAAGCAATTGATCCTGTTCGTTTTATAGGAAATCATTCTTCAGGAAAAATGGGCTTTGAAATTGCTAAAACAGCCGCTAATTTAGGCGCTGAGGTTTATTTAATTTCAGGACCATCACACCAAGCAGTAAGTCATTCTTTTATTCATAGAATTGATGTAAAATCAGCCCAAGAAATGTACGATGCCTGTCATCAATATTTTGCGGAGGTCGATGTTGCTATTTTATCTGCCGCAGTGGCTGATTATAAACCAAAAAATACTGCTACTCAAAAAATAAAGAAAAAAGATTCCGCTTTAGTAATTGAGTTAGCAGCTACCAAAGATATTTTAAAGTCGTTAGGAGAAATTAAAACAAGCCAGTTATTAGTTGGTTTTGCTTTAGAAACCAATAACGAAGTTGAAAATGCAAAAGCTAAAATTATCAAAAAGAATTTAGATTTTATTGTTTTAAATTCTCTGAAAGATAAAGGCGCAGGTTTTGCTACCGATACCAATAAAATAACCATTATTGATGCTGATTTTAACGAAAAAGCCTTTGATTTGAAATCAAAAAAAGCAGTATCAGCAGATATTATGAGCGAAGTTCTTAAAAGAATTTAA
>FHDEPC_00920 DUF4835 domain-containing protein
TTGCAATCGCAAGAGTTAAATGCTTTGGTAACTATAAATACCGATAAAATTCAAAGTAGTAATAAGCAAGTTTATCAAACACTTCAAAAATCAGTAACGGCGTTTATTAACGAAACCCAATGGACGACTAAAACTTTTAAGCAACAAGAGCGTATTAATTGTGCGTTTACCATTATTATCAGCGAACAAAATTCGAATAATTTTACTGCAAGCCTTCAGGTTCAAGCTACACGACCTGTCTATAATTCAAGTTATGCAACGCCTATTTTAAATATTAACGACACGAGTTTTAATTTTAAATATAGTGAATTTGCACCCTTAATTTTTAACCCAAACACCTACGATTCTAATTTGGTATCGACTATTGCATTTTACGTTTATACTATTTTAGGAATTGATGCCGATACTTTTGCTTTAAAAGGCGGTACTGATTATTTGAAAACAGCAGAAAATATAATGTTACAAGCACAGTCTAGTGGAGAAAGTGCCTGGCAAAATAAAATAGGAAAACAAAACAGGTTTGCGTTGATTGATGGTTTTTTATCCTCGAAATTTAGCCCTTTACGTAGTGTTTTTTATGAGTATCACCGAAAAGGTTTCGATAATTTTTCAGCAGATAAAGAATTAGCAAAACAAACGATTCAAAAAAATGTAATTTCTTTAGAAAAATTACATAATATTTCTATTGGAAATTATATGATTCGTGTTTTTTTAGATGCCAAAGCAGATGAAATTTCTAATGTTTTTTCGGATGGAAAACCAGCAAAAAATACACAGAAAATGCTAAGTGTTTTAAATAAAATAGCGCCTACTTATAAAGATAAATGGAAAACTATTAAATAA
>FHDEPC_00925 Membrane protease YdiL, CAAX protease family
ATGACTTTTATTTTATATGGAATTCTATTATTTCTGATTTTTATTAATGTTAAATTATTGAACTTTGATTTTAATACAACATCTTTTATAAGCCAACTTCTAATCCTAGTAATAATAATTATATTATTTAACAATTACTTTTTTCAACTTAAAGACTTAGAGTGTAGTTTTTTGAAAATAATCCAATTTACGATGTTAGGCGTTACAATTGGAACAATTTATTATATATATCAATTTATTTTGAGTAATAAAATATCTCAACAATATGAGATAACGATTAGTTTATTAATTGAAAGTATTTTCCTTGGAGTTATTTATGAAGAATTATTTTTCAGAGGAATTATTCTGAAAGGACTTTTGAAGAAACATAGACCATACGTTGCTATTATTACTTCATCTCTTCTATTCTCATTAATCCACATTAATCAAATATTATATCCATTAAAATTTCTTAGCTTATTAATCTTAGGAATTACTTGTAGTATCTTTTATGTTAAAAATAAAAAAGTAATAATTCCTATTATAATTCATGCATCATATAATATTGGAATAATATTTTTTCCCAAAATCCTGAATTTAATATAA
>FHDEPC_00930 Flavo-1 RNA
TCCTAGCCCCGATTGAAGCTTTGTTTGAGCTCCTTTTTTGATTTTTTTTCAAAAAAGAGCGAGTGCGGAAAGCGGGAAATAGC
>FHDEPC_00935 DNA repair protein RecN
TTGCTTAGACATTTATCCATACATAATTACGCGTTAATCAATCAGTTATCGATTGATTTTACAAAAGGTTTATCAATCATAACTGGGGAAACAGGGGCAGGAAAATCCATATTACTAGGCGCTTTAGGTTTGGTAATGGGAAACCGTGCCGATTTATCTTCCTTAAAAAATACCGATAAAAAATGTATTATTGAAGCCAAATTTGCTGTTGAAGGCTATTCTTTACAGCATCTATTTGATGAATTTGATCTTGATTATGAGCCCGAAACTATTATCCGTAGAGAAATTTTACCTTCTGGAAAATCAAGGGCTTTTGTAAACGATACGCCTGTAAATTTATCAATTTTAACAGCGTTAAAAATAAAATTACTCGACATTCACTCGCAACATCAAACGGCTGAATTGTCGGATACTAGCTTTCAATTTTCGATTATTGATGCCTTGGCAAAAAATAAAACCAAGGTTACGTCCTACAAAACAGGGATGAAAAAATATACTTCTTTAGTTAAAGAATTAAAAATTTTAAAAGAAGAAACTCTAAAATCAAAAGAACAATATGCTTATAATTCACACTTATTCAACGAGTTTGAACAAGCAGAATTAGTTATAGGCGAGCAAGAAGTTTTAGAAGAAAAATTACATACTTTAAATAATGTAGAGGAAATAAAACTGCATTTATCGGAGGCCTTAGCTGTTTCATCGAATGAAGAAATTGGCGTTCAAAATTTACTGTATTCCTTAGAAAATAGCTTGCAAAAAATAAGTGCATACGCTAAAAATTACCAAGAAATTACGAATAGAGTTACGAGTTTAAAATTGGAATTTGACGATGTTGTTGCCGAATTAGAAAATGCGAACGAAGAGGTTGCTTTTAACCCAAATGAAGTTGAAGAATTAAACGACCGTTTGCAATTAATTTACAATCTTCAAAAGAAACATTCTGTGAATTCTATTGCTGAATTGTTGGTTATTTTTGAATCATTATCAGAAAAAGTAGCGCAGGTAGATGATGCGGACGCTTTGATTGCCGCTAAAAATTTAGAAATAACAGCAGTAACAAATAAATTAGATGAATTTGCGGTTTTAATTACAGCATCTAGAAATAAGGCGATTCCTAAATTACAGAAAGAATTGGAATATTTATTAACGGAATTAGGAATGCCAAATGCGCGTTTTTCAATGGAATTAATTCCGTCGGATAGCTATTTTTATAATGGAAAAGATGTATTGTCGTTTCTGTTTTCAGCAAATAAAGGTGGGAATTTTGGCGAGCTTAAAAAAGTGGCTTCTGGTGGAGAATTATCACGAATTATGTTATCGGTAAAGAAAATTTTATCAGAAAACATACAGCTTCCAACCATTATTTTTGATGAAATTGATACAGGAGTTTCAGGGGAAGTTTCTAATAAAATTGCCAAAATAATGCAGGATATGGGTACAGGAATGCAGGTAATTACCATTACGCATTTACCTCAAATTGCGGCAAAAGGAGTACAGCATTACAAAGTGTATAAAGGCGAAGAAAACGGCGTAACAACCTCTAATTTAAAATTACTTTCCGAACAAGAACGCATTATTGAAATTGCAGAAATGTTAAGCGGAAAAGAGGTGTCTGAAAGTGCGCTAATTCATGCAAAAGAATTGTTGAATTAA
>FHDEPC_00940 Enoyl-[acyl-carrier-protein] reductase [NADH]
ATGTACAATTTATTAAAAGGAAAAAAAGGAATTATTTTTGGAGCTTTAGACCAGGATTCTATTGCTTGGAAAGTTGCCGAACGCGCCTGTGAAGAAGGCGCAACATTTGTATTAACCAATGCTCCTGCGGCAATGCGTTTAGGAAATATTGATGAATTGGCTAAAAAAACAGGGGCGGTAATTATTCCTGCCGATGCAACGTCAATGGACGATTTAACGGCTTTAGTTGAAAAATCAATGGAAATTTTAGGTGGTAAAATTGATTTCGTTTTACATTCAATCGGGATGTCGGTAAATGTGCGTAAAAAGCGTCATTATACCGATCCTAATTATGATTTTACAGCAAAAGGAGCCGATGTTTCTGCGGTTTCTTTTCATAAGGTTTTAAATGTTTTGTATCATAAAAAAGCCATGAATGAGTGGGGGAGTATCGTAGCGCTTAGTTATATGGCGGCACAGCGAGTTTTTCCTGATTATAATGATATGGCTGATAATAAAGCCTATTTAGAATCGATTGCTCGTAGTTTTGGCTATTTTTTTGGGAAAGATCATAAAGTGCGTGTAAATACGATTTCGCAATCGCCAACGCCAACTAGAGCAGGAAAAGGGGTAAAAGGTTTCGATGGATTTATTTCCTATTCCGATAAAATGTCGCCACTAGGAAATGCGACCGCTTTAGAATGTGCCGATTACACCATTTCGTTGTTTTCAGATTTAACAAAAAAAGTAACCTTACAAAATTTATTTCACGACGGCGGATTTTCAAATATGGGCGTTAGCACGGCGGTAATGGATAAATTTACAGAAGCATAA
>FHDEPC_00945 Heme oxygenase
ATGAACAATAATTTACAGCTAGCCCAAATAGAAGCAAACTTAGCTTCTTTAAGAAAACAGTTAAAAGAACACGGGTTATACGATTCTTTAAAAAATATTACAGATGTTAAAACTTTTATGGAATCGCATGTTTTTGCGGTATGGGATTTTATGTCGTTATTAAAAGCCTTGCAACAAAAATTAACCTGTACCACTTTGCCTTGGCTTCCTGTGGCAAACCATAATACAGCGCGGTTTATTAATGAAATAGTTTTAGGCGAAGAAACCGATGTAAACGAATTAGGCGTTTCTAAAAGTCATTTTGAAATGTATATTGATGCCATGAATCAGGCGGGAGCAAATACCGCTCAAATTTCTGATTTTATCGATGCTATTCTAGGGGGCACAACAATAGAAGAAGCTTTAAATAAGGTAGCTGTTTTACCAGAAGTAAAAGATTTTGTATTGTTTTCTTTTGAAGTAATTGCTACCGAAAAACCACATATTATTGCCGCTAGTTTTACCTTTGGTAGAGAGGATGTAATACCTGATATGTTTTTAGAAATTGTTAAAAACACCGAAGAAGAAGAAAGTACAACATATAGTAAATTAACCTATTATTTAAAAAGACATATTGAGTTAGATGGCGATGAGCACGATCCTTTATCATTACAAATGATCGAAGAATTATGTGGTAATGATGCCCAAAAATGGGAAGAAGTATTGCTATATGCTAAAAAATCATTAGAAAAACGTATTAATCTTTGGAGTGGGATTACAAAACAAATTAATCCAGGTTTTTTAGCTTAA
>FHDEPC_00950 Glycosyl transferase family 2
ATGTTAAAATTTTCAATAATAGTTCCTGTTTATAATCGTCCAAAAGAAATTGAAGAATTATTAGAAAGCCTTACAAAGCAAGATTTTCAAGAGAATTTAAAAGATGATTTAAAAGATGCTTTCGAAGTTATTATTATTGAAGATGGCTCTGAAAAATCATCCGAAGAAATTGTAAAGAGCTACAAGAATCGCTTGAATATTCGTTATTTTTATAAGGAAAATAGCGGAGCAGGAGCAAGCCGAAATTTTGGGATGCAACGTGCTAGTGGTACTTATTTTATCATTTTAGATAGCGATGTAATTTTGCCAACACAATATTTATCCGAAGTAAAAAAAGGCTTAAAACAACAATATACCGATGCTTTTGGAGGTGCCGATGCTGCTCATAGTAGTTTTACCGATTTACAAAAAGCTATTAATTATTCGATGACATCGGTTTTAACAACAGGTGGAATTAGAGGAAAGAAAAAAGGATTGGGAAAGTTTCAACCACGGAGTTTTAATTTAGGAATATCAAAAAAAGCCTTTATAAAAACTGCTGGATTTTCGAGAATGAAGGCTGGTGAAGATATTGATTTAACCTTTCGTTTGTGGGAAAATGGTTTTGAAACTCAACTTATTGAAAAAGCATTTGTGTATCATAAACGCCGAAGTACAATTAAGCAATTTTTTAAACAAACATTTGCCTTTGGAACTGCCCGCCCTATTTTGAATGCAAAATATCCTGAATCAGCAAAATTAACCTATTGGTTTCCGAGTGTATTTATAATCGGTTTTTTGGTGAGTTTATTGCTGTTATCCTTCGGATATTGGCAATTTTTTATGTGCTATGTGTTTTATTTTACGGCAATTTTTATAGATGCTTACAGGCAAAATAAAAATATTAATATTGCTGCTAAAAGTAAATTAACAACCTTGGTGCAATTTACAGGTTATGGATTGGGATTTTTAAAATCAATCTTTAAAATATAA
>FHDEPC_00955 hypothetical protein
ATGAAAAAAATAGTATTATTTACCTTTTTAGTATTCACAACAATACTAACATCAAATGCTCAAAACAACAGTTCGTATGTTAAGTTTACCGAGGCACAAATTACCTCAGCAAAAAAAATTGCAGTAGAAAAAATTGCCGTAGAAGTTTCATTCAATAAAGGCGTTGAATACGAAGGTAAAAACTTCTGGTTTGTTACTACAAAAGACGATAAAAGTTATTATTTTAATAGTGATAAAAACTTTAAAGATGTCATTTATATTGAAGAGTATTACAACTCTTTAATGGAATATATTATTGAAGAAAGTGATTTTTAG
>FHDEPC_00960 Arsenate reductase
ATGATACAAATATACCACAATCCACGTTGCTCAAAATCTCGTCAGGGAGTTGAAATTTTAGAAAATTCAAAGAAAGAATTCGAAGTTGTAAAATATTTAGAAAATACCCCTTCTGAAAAACAATTAACCCAAATTATTAGCCTTTTAAACATCGCACCTATTGATTTGGTTCGTAAGAATGAAAAAATATGGAAAGATGAATTTAAAGAGCCATTTAAAAACAACGAATTATCTGACTCTCAAATTATAAAAGCAATGCTTGATCATCCTAAACTTATTGAGCGCCCAATTGTTATTAACGAAAACAAGGCTGTTATTGGTCGTCCGGCAGAAAATATTTTAACCATTATTTAA
>FHDEPC_00965 hypothetical protein
ATGGAATTTGAGGGCGATTATGCCTTCGGATGGTTAAAAGGCGAAAATGGCGTGCATCGTTTGGTACGAATTTCACCTTTTGATAGCAACGCAAAACGTCACACCACTTTTGGCTCGGTATATGTGTACCCTGTGGCAGATAACAGCATTGAAATTGATATAAACCCTGCCGATATTGAAATTGTTACCGCACGATCTAGCGGTGCTGGTGGGCAAAATGTAAATAAGGTAGAAACAAAAGTGCAATTAACACATAAGCCAAGTGGTATTCAAATTCAGTGTTCAAATTCTCGTTCGCAGCACGATAACAGGGCGACGGCTTTAAAAATGTTAAAGTCGCAATTGTATGAAATTGAACTGCAAAAAAGACGTGCTACTAGAGAAAATATTGAAGCAGGGAAATTAAAAACCGAATGGGGAAGTCAAATTCGAAATTATGTAATGCACCCTTATAAATTAATAAAAGATGTACGTACAGGGCATGAAACAGGTAATGTTTCGGCGGTTATGGACGGAAATATCAATCCATTTTTAAAATCGTATTTAATGCTAAACGGACAAAAAGAAAATTAA
>FHDEPC_00970 hypothetical protein
ATGGTTACACAAGAACAACTTAAAAACATTACAGAACGAATAGGCAAGTTAAAAGGGTATTTAGATATTGAGAAGAAACTGATTGAAATAAGTAATGAAGAGGAAAAAACAGTAGATCCTGACTTTTGGAATCATCCGAAGCAAGCCGAAATACTGCTAAAAACATTGCGTGTTAAAAAGAAGTGGGTACTTGATTATCATACCGTTATTACGCTTAACGAAGACCTTGCCGTATTGTACGATTTTTATAAAGAAGGTGCTGTTGACCAAGAAGAAGTGATAGCGCAGTTTGACAAAACAATTGCTTTTTTAGAAGATATTGAGTTTAAAAACATGCTTTCTGATGAAGGTGATAATTTAAGCGCCACCATTCAAATTACTGCAGGTGCAGGTGGTACTGAAAGTTGCGATTGGGTAGAAATGCTTATGCGTATGTACACTATGTGA
>FHDEPC_00975 Flavo-1 RNA
CCCTAGCCCCGATTGAAGCAATTGTTTGAGCTCCTTTTTTGATTTTTTTCAAAAAAGAGCGAGTGCGGAAAGCGGGAAATAGC
>FHDEPC_00980 hypothetical protein
ATGAATAAATTAACACTTATTTTTTCGCTTTGTTTATTTTCAATAAATAGCTTTTCGCAAGAAGATAATTTTTTTAACAATGTTCGTTTTGGTGGTACTTTTGGTTTTAGTCTAGGCGCTAACAGTACAACTTTATCTATTTCACCTAGTGCTGTTTATGATTTTACTGACGAATTTTCATTCGGAGCTAATGCTGGGTATTTATATAATAAAAGCAAAGATGCTAGTGCTAATATTTATTCTGCGGGGGTTGTTTCTATGTTCAGACCAATACCTAGCATCGAATTTTCTGCTGAATTGTTACAATCTTATATTAATAAAACTACAAATAGCGTTAAAGATAATTACAGCTACCCTTCTTTAAATTTAGGAGCTGCTTATATAAGTGGAAAAGTAACTTTTGGCGTTCAATATGATGTATTATACAAAAAAGACAAAAGCATTTACGCAAATGCAATTTCTCCTTTTATAAGAGTCTTTTTCTAA
>FHDEPC_00985 hypothetical protein
ATGGATTTAGATAAATATAAAACAGCATGGAATAATCAGCCTGAACAAACAAATCAAGTTTCTAAGGCGGCTATTTATAAAATGGCACATGCAAAATCATCGTCTATTGTAAAATGGATTTTTATTATTGGAATATTAGAATTTTTATTTTGGATATTGTTAAACTTATTTACTGCTAAAAGTAAGTATCTCAAAATTTACGACTCTTTTAATTTAACCTCATTTATTGAAATTTCTTACTACATTCATTATGTTGTAATTATTGGTTTTTTATATGTTTTTTATAAAAACTACACCGCTATTTCTGTAACCGATGGCACAAAAGAACTGCTTCAAAAAATATTTAAAGTTCGAAAAACAGTTAAATTCTATGTTTACTACAACCTATTAACTTTTATTATTTTAGCTATTATTGTTAATGTTTTTATTTTTAGCGACTTAAATCACTTAAAAGAAATACTAGAAACAAACAATGCAATTATAGAGGAATCAAGCCTGTTTACAAGCATGCTGATTACTCAAATACTATTTCTATCATTATTTTTAGGATTATTCTGGTTATTTTATCAATTACTTTATGGTATTTTATTAAAAAAATTACTTAAAAATTATAAAGAATTGACTAAGTTTGATGAAAAAAAATATTATGAATAA
>FHDEPC_00990 RNA polymerase subunit sigma-70
GTGAAAAAGGAACTAGAAAATAACTTTTTATCTGATTTTGAAGCAAATCAAAATATTGTGCATAAAATTTGTAGGCTTTATACTACAAATCAGGATGCGCATAATGATTTGTTTCAAGAAATAACCATTCAACTTTGGAAAAACTACAGCAAGTTTAGAGGTGATGCTAAATTTAGTACTTGGATGTATAGAGTTGCTTTAAATACCGCAATTTCTTTATACAGAAAATCAACAAGAACTGTAAAAACACACGATATTACCGACTACAATTTCAAAATAAAAGCAGAGGACTATGACGATACGCAAGAATTACAATTAAAAGAACTATACAAAGCTATTCGCACATTAAATGATATTGATAAAGCGCTTATATTTTTGTACCTAGAAGACAAACCCTACAAAGAAATCGCTGTAACCTTAGGGATTAGTCAAGTAAACGCTCGGGTTAAAATGACTAGAGCAAAAGATAAATTAAAAAAAGTATTAAACCCATAA
>FHDEPC_00995 Histidine kinase
ATGAAAAAAGGCATATTTCTTTGTTTAAAAATCACCTTAATTTCGGGGGTGTTTTTTATATTGATAAACAAGCAATTTACATTAAAAGGCATTGGTTTAACATTTTTTATTTCAGCAATTTATTCTTTTGGATTAGGCTTAGGAAATATTTTTTTAAATGATTACTTGAATACGAAATGGTCTTGGATTGCACAAACAAATAAACGTGTTTGGGCGGGTATTATAGCAACTGTTTTATATATAATTCCTGTAATATTGGCAATTCACTACTTTTTGTTTGTCATTTTAGAGAATAAAAATCCGCAGTACTTTTTTTCTACAAAAATGATTTGGGTACATTTATTTTGGATAATCTTTGCTTTGGGAATATCCGCATTTTTACACGCTAGAGGTTTTATGAAAAACTGGAAAGCATCCGTAAAAAAAGAAACAAAACAGCATGAAATTGTAGCAAAAATAGCATCAGCAAAATTTGAAAGTTTAAAAAGCCAATTAGATCCTCATTTTTTATTCAACAGTTTAAATGTGTTGGTTTCTTTAATCGGTGAAAATCCGAAGCAAGCAGAAAAATTTACTACAAAATTATCAAAAGTGTATCGTTATGTTTTAGAACAGCGAAATAAAGAGTTAATTCCGTTAGAAGAAGAATTGAAATTCGCAAGAACTTATATGGAACTCTTACAAATGCGCTTTGAAGATGCCGTAGAATTTAATATTCCTAGTTCGGTAAGTAATCCAGAATTAAAAATTGTGCCATTGTCATTGCAATTATTATTAGAAAATGCGGTAAAACACAATGTAGTTTCATCAACAAAACCCTTAGAAATACACATTTTTGAAGCTGGTGATTTTCTGCAAATTCAAAATACGCTACATCCTAAAGAAAATATAGGTAAAAGCACAAAAATTGGTTTGAAAAATATTGTAGATAGATATATTTTAATTACCGAAAAATCTGTAGAAATTAAAAATAATAATAAAACATTTACGGTAAGTTTACCGCTATTAACAAAATAG
>FHDEPC_01000 LytR family transcriptional regulator
ATGAATGTTATTATTATAGAGGATGAAAAACCAGCTGCCAGACGTTTAAAAAGAATGCTTTCTGAGTTAAATATTGAAGCGCAAACGATGTTACATTCTGTGGAAGAATCTATTAATTGGTTTCAAAATAATAAACACCCTGATTTAATTTTTTTAGATATTCAATTATCTGACGGATTATCATTTGAAATTTTTGAAGAAATTGAAGTGAAATCAGCTATTATTTTTACAACTGCTTATGACCAATACGCATTAAAAGCATTCAAATTAAATTCGATAGATTATTTATTAAAACCACTTGACCAAGACGAATTAAAGGTTGCTGTTGATAAATTTAAAGAGCATCAACCTAAAAAATCGGATGTAAAAGTTAATATTGATGCTATTCGAAAGTTGTTAGTAAATCCTGTTGATAGAAAGTTTAAAAAGCGATTTACAATTAAAGTAGGGCAACATATAAAAATGATACCTATTGATCAAATTGTTTGTTTGTATTCCGAAAATAAAGCAACGTATATTCATACCAATGCAAATAGAAATTATTTAATAGATAATTCGTTAGAATATTGGCAAGAACATTTAAATCCTGAATATTTTTTTAGAGTAAATAGAACGTTTATTATCCATATAAATGCGATAAAAGACATTATTTCTTATACAAATTCTCGCTTACAATTAATGTTACATTTTTATGATGAATCAGAAATAATAGTAAGCAGAGAACGAGTAAAAGCCTTTAAAAATTGGATTGATTGA
>FHDEPC_01005 hypothetical protein
ATGCCTTTGTCAAATCTTAATAGTATTTACTATTTATCTAAAAAACAATTATTCAATAGTAAAGAAATTAAGAAAAAAGCAAATCCTATTTACTTGCAGAGTTGTCTATTTTTTGGTGCTACTTTAATTGACCGTACAAAAAATTTAGATTCTGGAATTGATTTTACCATTTTAGATAAAATACCTCAAACATCAAATACATCAAAAACATTTTCAGAAATATGTAGTGAAAGAGCTCGTGAAATAATTAATGTGACTGATGGAGGAATTAAAGTATTATGGTCTGGTGGAATTGATTCTACCGTAGCATTAATATCGTTAATAAATGAATTAAAATCTATTGATAAAATTAACCGATTATCTATTTTATTATCAAAAGAATCGATTATAGAATATCCTACTTTTTTTAACGATATTATTGATAATAAACTTAATTATGAAATGATTAAAACAACTATTTTTAATCATATTCAACCAACAGAAACTATTGTAACAGGCGAACATGGCGACCAACTTTTTGGTAGCGATAAACTTAAATACCCTATTCTAACAGGTGATGCTTTTACTCCTTATGAAGATATTTTAGAATTTATTATCTCCAGAAAATTAGGTACCGATAAATTTACAAATCAAATTATAGATTTTATAGCACCTGTAATAAAAGAATCACCTTTTAAAATAATTTCGCTATACGATTATATGTGGTGGTTAAATTTTTCATTGAAATGGCAAACAGTATCAATGAGATTAATTTATGGTTTAGAGCGTAGTCATGAAGATTTAGAAACAAGTGTTTTTCATTTTTTTAAAAGTAACAGCTTTCAAGTTTGGTCTCTTGAAAATCATTCTTCAAAAATTAAAGAAGAATGGAATACTTATAAATATATTGCCAAAGAATTTATTTATGATTTCCATAAAGACCCTTTTTATCTAGAGAAAAAAGAAAAAGAACAATCTTTAAAAGAAGTACTAGTTAATAAAACTAATTTTTCAGCATTAACTTTTTCTAAAAAAATATTTAATCAAATAAAAAACAACTGA
>FHDEPC_01010 hypothetical protein
ATGAGCAACGAAAATATTGATAAAATTATTAATGCATTTCTTAAAGATTTTAATGAAATGTGTAAAACTAAAAAAAGAGATTTCCTGATTAGAGAAAAAATAGTTAATTATGAATCGGGTACTTACTCTAAAAAACAGGTAAAATATAATGTAACTTATAAAGTAAGCCGTAAGAAAAATATATGGGTTATAGAAGCTATAAATGGATTTTGGTTTTTTAAAAAGAAATTTTTACTGCTTCAAATTACTACAAAAGGTGAAAAATTAAATTTCTCAGGACTTTATACACATTCTTTTAAAGATTTTGAAAAATCATTATTAGAAGATAAGCTAAAAATATATTTGAATACTTGTAAAAAAATACGTCATGATGCCTTTGTCAAATCTTAA
>FHDEPC_01015 Cupin-2 domain-containing protein
ATGACAAACGAAACATTTGGAGCTTATTACTATGAAACTAAATCGCCTACAGTATTTAAAAGTGATTCTAATCAACTTTACTTTTTTCAATCTTTTATAGGAAATCATACTATTGATGTAGAACTTGGAGACTGCATATATTATTTTGATGATGATTTAAAATTTGCTAAAGTTAAAAAAGGTCCTTGCAAAATTAAATCTATTCATTTAGCAACTATAATACGTGGTTATATGCCTCCTGAAGCATCTATATCAATGGAAGGAGTTACTACTTTACCATACGTAAATGGCTGTTCTACAAAACAATTATTTCCTCCGATAAGACTAGGAGATCCTACATTACAATACTTAAAAATGCCAGCTTTTAGTAAAGAGCAAGAGCATCATATTCATTCAACTGTTAGAGTTGTTTTAATTATTGAAGGATATGGAAAAAGTATTGTCGGTATTGAAAATAAAAATATAATTACGGAGTTAAAACCTGGTTCTGTTTGTGTTCTTGAACCAATGTGCCCACATCATTTTGAAACAGACACAGAAAAACCTTTAATTGCAATTCCTTTACATATTTTTTCTTCTGTTGGAGCAATAGAAAAAAACCACCCTATGTTTAATGGTACTATTATGATTTAA
>FHDEPC_01020 D-alanyl-D-alanine carboxypeptidase
ATGAATAATGATGCTATAAAAAAGGAATTCAAAGAAATGGATTCCTTACTTTTTGAGGTAGAAAAAGAATTTATCCAAATTAAAAAACACCATAAAAAGCTTAAAAAATTGATACAAAAAACAAAAATATTAGAAGAGTTTTACTTTTCTGAAAAATGGATGAAAAATAGAGATTTACTTACAGAATCATCTAAAAATAGCCCAGAACCAAACTCTTTTTATTCAGCTAGTGAGGATGCTATTTGGAATTTGTCACAAAGTTTACATATTGAAAAAATAAAAATTCTTAAAACAATTACCAAAACACTTTAA
>FHDEPC_01025 D-alanyl-D-alanine carboxypeptidase
ATGAAAAAAATCTTTATACTTTTTATACTTATTCACAGCTATGCTTGTAAAAATGATAAACAAAAAAACAGCAATATTACAAGTAGTATTGCTATTACAACAAGCATAAAAGAAGAAATAGCAACAAAAACAATACAAAAAGCAACAGAAAAAACGACCATAAAAGAAAAAGAATACAACTACAGCACTGATTTTATAGTAGGTAAATTTAATTACAAAAAAGATAGTTCTTTTACTAAAGTTCGTAAAAAACACGCTTCTAAAACACTTTATATTAATAAGGAAGTATATGCGGCATTTATAAAAATGTATGCGCATGCTAAAAAAGAGAACATTGATTTAAAAATAATTTCTGGTACTCGAAGCTTTTATGAACAAAAAGGAATTTGGGAACGAAAATGGAAGAAATATAATGCTTTAAAAGAAATTGACAGAGCGCTTAAAATTTTAGAATATAGCTCAATGCCTTCAACATCGCGTCATCATTGGGGTACTGATATTGATTTAAATAACCTGAATAATTCTTATTTTGATACAGGAAAAGGAAAAAAAGAACACGATTGGCTGCTTAAAAACGCGCCACTTTACGGTTTTTACCAAGTATATACCTCAAAAGATATGGGGCGAAAAGGGTATCATATGGAAAAATGGCATTGGTCTTATCTTCCACTTAGTAAAAAATATTTGAGTTTTTATATTAAAAATATTCAAGCAAAAGATATTTCGGGCTTTAAAGGTGCACATTTAGCATCGCAATTAAATATAATAGAACTTTATGTAAACGGCATTAATAAAACACTAAAAATCAAACAATAA
>FHDEPC_01030 Uncharacterized lipoprotein NlpE involved in copper resistance
ATGAAAAAAATACACATTTTAGCTTTATCAATTGCAATTGCTTTATTTGGATGCAAAAACAACGAGCATAAAAATAATCCTGAAAACATCATAAAAGAAGATGTAAAAGAAGATGTAAAAGAAGTTATAAAAATTGTTGATAATCATACCGCTGAAATTTCTTTAGATTGGAATGGTACATATCGTAGTTTTTTACCCTGTGCTAGTTGCCCTGGAATTTTGACTACGGTAAAACTAAACAACGATAAAACATTTGAAAAATCAGATTTATATTTAGGAACTGAAAATGGTTATTTTGATAGCAAAGGAACTTTTTCATTTACCAAAGATGGTAGTAAAGTAATTTTAAAATCAGAAAAAGCTTCTGAAAACCAAACAACACTATATGCCGTTAAAGAAAATAAATTGACTTTATTAGATAAAGACGGACAAGAAACAGCTTCTGAATTTGCTGAAATGTACACGTTAAAAAAAGCGTCAAATAACCCTATTGATTTTTCAAATAAAGTAACCAAAGGTTTGCTTACCTTTGGACATGAAGTTTCCTCTTTTAGACCTTGTGACGCTGAAAATTCTTATTGGATTACGGATCCAAGTAATAAATTAAGAGCGCTTTATTATAAGGAAATAGGAAACCAAAAAACTCCTTATACACCTGTAATGGCTGAACTTACTGTAAAAAACATTGGAAAAGCTACAGAGGGTTTTGCTGAACAATATGAAAGTGTTTTAGAAACAGTAGCCATTAAATCGGTAGCTGCTATGACACCTGAAAATTACTGTAAATAA
>FHDEPC_01035 Arginase/agmatinase family enzyme
ATGCTTAAAATATTCAATCAAAATGATACTGATACTTTTGTAAATCCACGAGAAGGTGAAACAAAAATTGGGCAATGTGTACAAACTATTTCTTCTTTAGATGAACTTGAAAATTGTTCCGCTAATTTTGTAATTATTGGCGTTCCTGAAGATATTGGCGTGAAAATGAATTACGGAAACGGCGGCGCTCATACCGCTTTTATTCCTGCTTTAAAATCGTTTTTAAACATCCAAGAAAATCAATTTATCAGCGGAAAAGATATTCTTGTTTTAGGTTATTTAGATTTTTTAAACGACGTTTCAACTTTTAATGCTTCTGATAGAGAAAAAGGTAATTTACTCGTTAAAGCTATTGATAAAGAAGTATCTGAACTTGTTAAAAAAATCGTTAAAGCTAATAAAATTCCAATTATAATTGGTGGCGGGCACAATAATTCTTACGGGAATTTAAAAGGATTATCCGAAGCTAAAAAACAGCCGATTAATGTGATCAATTTAGATGCACATACCGACTTGCGAAAATTAGAAGAACGCCATAGCGGTAACGGGTTTTCTTATGCAATTGAACATAAATATTTAGAGAATTACTTTATGTTTGGCTTGCATGAAAGCTACACCCCACAATATATTTTTGACTACATTCATAGCAATGTTAATATTGACTATAATACCTACGAGGAATTAGAAGTTTATAAATCGATTCCTTTTGAAAATGAGCTATTACGTGCTGAAAATTTTATTCAAAATAAACCTTTTGGTATTGAAATAGATTTAGATTGTATTCAAGGTTTTCCTAGTAGCGCTATGACTCCTAGTGGTTTTTCACCTCAGCAAACACGTAAATTTGTATATTATTTTGCTAAAAATACCAATGCTAGTTATATACATATTTGCGAAGGAGCACCTACGGTTATGCAAGATCCTTCGGCGGTCAATCAGGTTGGTAAATTTATTAGTTATTTAATTACTGATTTTATAAAAGCGCAAAAACAGGATTAA
>FHDEPC_01040 Putative transcriptional regulator with C-terminal CBS domains
ATGAAAAGTTACACTTTAAACCAAGCAGAAGACCTTTTAATTGGAAAAAAAGGAACAGAAGAAAGAGATGAATATGAATTTGAATTAAAACTCGAATTGATTGGCGACATGATAAAAACCGCTCGAAAAAAACGAAAACTAACTCAAGAACAATTAGGAAAATTAGTTGGTGTTAAAAAAGCTCAAATATCTAGACTTGAAAATAGCACTGGAAATGTGACTTTTGAAACTGTTATGCGAATTTTTAACGCTTTAGGAGCAAAACTGAATTTAAATCTTCAAATGTAA
>FHDEPC_01045 Phage derived protein Gp49-like
TTGACTGACGAAATTTGGGAATTTAGAACACTGTATTCTGGAATACAATATCGACTTTTAGCTTTTTGGGACAAAGAAAATAAAACCGAAACTTTAGTTTTTGCAACTCACGGAATTATCAAGAAAACTAGCAAAGTGGATATGAAAGAAATCGACAAAGCAGACAATATTAGAAAAACATATTTTAAAAATAAAAAGAAATGA
>FHDEPC_01050 Peptidase M23
TTGGGGGTTCTTACAGTTTCAATTATCGGGTTTTTAATTCCTCAAAATTTGAATATGCCTGTAAAAGGTGCAACGAAATATGACTACAATTCCAAATCATTTTGGTTTTATCCTTGGGGAAAATCAGTTACTCACAAAGGGGTAGATATCTTTGCTAAAAAAGGAACTAAAATTAATTCATCTACTTCTGGATTAGTGTTATATACTGGCGAAATAAATGTTGGAGGAAAAGTAATTGTTATCCTTGATCCTAAATGGAGAATTCATTATTATGCACACCTGAATGAATTAAGAACACCCTGTTTTTCTTTTGTAAATAAAAATTCAACAATCGGAACAGTTGGAACAAGTGGAAATGCAGCTGGAAAATCTCCACACTTGCACTACTCTATTTTGACAATAATTCCATACGTTTGGAGAATTGATTCAGAAAAACAAGGTTGGAAAAAAATATTTTATTTAAATCCAATTGAATATTTTAAACAATAA
>FHDEPC_01055 hypothetical protein
TTGAAAAAAATCATATACATATTAACAATTTTATTTTTATTTAGTTGTAGAACTTACACTAAAGAAGAGCTAACTATTAATTCTGAATCTTATGAATTAATAGTTCCAAGAAATCATAAAGAATTATTAATTCTATTTCCAGGTTTTGGAGGAAATAATCAAACAGTTAAAAGCGAATCGAATTTAATTAAAAGTGTTTTAGATAAAAACATTTCCGTCTTAATTATTAACATAAATAGAAATTTATTCCTGAATAAATTAGAAAAAGAAAAAACCACAAAACTTCTTTGGAAAATAATAAGCGAAAATAACATCAACGGAAACGACATTTATATTGGTGGATTTTCTGCGGGTGGAAATCTTGCCTTACAATTGGGGAAACACCTGACTTTTTATAAAAATGGGGAATTTAGTCCAAAAGGAATTTTTGTTGTGGATTCTCCTGTAGATTTAATACAATTATATAAAAACTGTGAACAGAAAGTTGAGCAAAATAATTCTATTCTTGTAAATGAATCTACTTTCCTTTTAAATTATTTAAATCAAAAAATAGGAAAACCCAACGAAAATTTAGAAGAATATAAACTATTTTCACCATATTTAGATACTTTAAAATATATTGAAAATGTAAAATTTAAAGAAACCGAATTGGTATTTTATACAGAACCAGCCTTCGAATTTAATAGAACTGTTTATAACAGAGGTTTTGAGCAAACAAATAGTTTTCAATTAAAAAATTTACATAAAGAATTAACAAAAAATGGATTTAAAACATCATATATAGCATCTAAAAATAGAGGTTACCGAAAAAACGGAAAAAGAAATCCACATTCTTGGTCAATAATAAATGAAAGAGAAATTTTAGAATGGATAAAGAAAAAAACCATGCCCAATACTACATACAATTAG
>FHDEPC_01060 Imidazolonepropionase
ATGACCACATTATTCATAAATATTAAAGAATTAATTCAAGTTAGAGATGCTGCTGTTAAAAAAGTTTCAGGAGCAGCAATGGCTATTTTACCAACAATTAAAAATGCCTTTTTATTAATTAAAGATGATAAAATAATTGATTTTGGCGAAATGAAAAACTTAAAATCAGCCGATTTAAAAGGGATTAATTTTGATGAAAAAATTGATTGTACAGGTAAAATGATACTGCCAACTTGGTGCGATTCACACACACATATTGTCTATGCAGGAAATCGAGAACAAGAATTTGTAGATAGAATTAATGGCTTAACTTATGAAGAAATTGCGAATAACGGCGGTGGAATTTTAAATTCAGCAAAAAAATTACAACAAACTTCTGAAGAGGATTTATACGCTCAATCGGCAGTTCGTTTAGAGGAGGTTATGAAGCTTGGTACGGGTGCTGTTGAAATTAAATCGGGCTATGGTTTAACCGTTGATGCCGAATTAAAAATGTTGCGTGTTATTAAAAAACTAAAAGAAAATTACAATCTTCCTATAAAAGCTACTTTTTTGGGTGCACATGCTTTTCCTAAGGAATATAAAGATAATAAAGACGGTTATATCGACTTAATTGTCAATGAAATGTTACCTAAAATATCCGAAGAAAATTTAGCTAATTTTATTGATGCTTTCTGTGAAACTGGCTATTTTTCAGTAGAAGATACCGACCGAATTTTAGAAGCGGGTAAAAAACACGGTTTAAGAGCAAAAGTACACGTAAATCAATTTACAACTATTGGCGGTGTTCAAGTAAGTGTAAAACACGATGCCTTATCGGTAGATCATTTAGAAATTATGAATTCAGATGATATTAATGCTTTGAAAAATACCAATACCATGCCTGTTGCCCTGCCTTCTTGCTCGTATTTTTTAAGTATTCCTTATACGCCTGCTCGTAAAATTATTGAAGCTGGATTGCCTTTAGCCTTAGCAACCGATTTTAACCCTGGTTCTACGCCTTCGGGAAACATGAACTTTGTGGTTGCAACTGCTTGTATTAAAATGAAAATGACTCCTGAAGAAGCGATTAATGCAGCAACTATTAACGGTGCTTATGCCATGGATTTATCCGAAGAAGTTGGAAGTATTACCATTGGGAAAAAGGCTAATTTTATCATTACAAAAGAAATTTTAAGCTACGGCGCGATTCCTTATAATTTTGGTTCTGTTTTGATTGATGCGGTTTTTATTAATGGGGAAATGATTTAG
>FHDEPC_01065 3-dehydroquinate synthase
ATGACTTCTATTCAAGCAGTAACCTACCCTATTGATTTTAACGAAAAAGGATACACATCCTTAGCTAATTTAATTCGCAATAAGCAGTATTCTACTATTTTTATAGTAGTAGATGATAACACTATTACACATTGTTATCCTCGTTTTATCGAATTATTAGAAACCGATAAAAAAATTGAAGTCATTCAAATTGATGCTGGTGAAATTCATAAAAACCTAGAAACCTGTGCAGGTGTTTGGAGCGCTATGACCGAATTAGGTGCCGACAGAAAAAGTGTTTTAATTACTTTGGGTGGTGGCGTTATTACCGATTTAGGCGGTTTTGTAGCCTCAACATTTAAACGAGGAATTGATTTTGTAAACATTCCAACCACTTTATTAAGTATGGTAGATGCTTCGGTTGGCGGAAAAACGGGTGTTGATTTAGGTGTTTTAAAAAATCAGATTGGTTTGTTTGCCAATCCTCAAATGGTGGTTTTAGATCCTGAATATTTACAAACCCTTTCGCCTAGAGAAATTAGGTCAGGAACTGCCGAAATTATTAAATACGGAATGACGCATGATGTTCATTTATACAATGAAATTAAAAGCAATCCAAAATTAAATATTGTTGATTTAATTCATCGTTCTATTGAAATTAAAAACGAAGTTGTTTTAGAAGATCCAAAAGAACACGGCGTTCGTAAAGCCTTAAATTGGGGGCATACAATTGGACATGGAATAGAATCTTATTTTTTAGAAAGCGCACATAAAGATACGTTAACACATGGCGAAGCAATTGCTATCGGTATGGTTTGCGAAGCTTATCTTTCTGCTAAAGTTTTAGGTTTTCCTTCGGATAAAGTAGCGGATGTTAAAAAAACAATTCTTGCTATTTACGGTAAAACAGCTATTTTAGAAGCCGATTTTGCGCCTGTTTTAGAATTGATGAAACACGACAAGAAAAATATTGGCGGAGAAATTAACTTCGTCCTTTTAAACGATTTCGGTGATTTTAAAATTAATTGCACCGTTACAAATCAATTAATTATCGAAAGTTTACAGTATTATAATTTATAG
>FHDEPC_01070 Proline dehydrogenase
ATGACACTTTTTAACAACACCGAAACTGCTTTTAAATTAAAGTCTGACTCAGAGTTAGAACGCGCATATTTTTTATTTAAAATGATACAAAATCAGCCAATGGTTCGTATTGGTACCGCTGTCACTAATTTTGCCTTAAAGGCGCACTTACCTGTTGAGGGTTTAATTCGTTCAACTGTTTTTGACCACTTTTGTGGTGGCGTAACAGAAGATGATTGCTTGCCTAACATAGAAAAAATGCACCAAAAAGGAAATGTGCACAGTATTTTAGACTACTCTGTTGAAGGGAAAGAAGATGAAGCGCAGTTTGACAACGCTTTAAAAATGACCTTAAAAACGATTGATTTTGCTGAAGAAAAAAATCAATTCCGTACGCTGTTTTTAAACCAACAGGGTTTGGACGTTTTGCTTTATATCAAAAGTTAA
>FHDEPC_01075 hypothetical protein
ATGCAAGATGCCGCCGATGATTTAATTGAAGAATTAATGGAAACGTATAATAAAGACAAAGCAATTGTTTTTAATACGCTACAAATGTATCGCCATGATCGTATGGATTATTTACGTGGTTTACATCAAAGAGCCCACCAAAAAGGATACCATATTGGTTTGAAAATAGTACGTGGTGCTTACATGGAAAAAGAACGTGAAAGAGCGGAAGAAAAAGGCTATAAATCGCCAATATGTAAAGACAAACAAGCTACTGATGACAACTATAACGAAGCAGTTCGTTTTATGATGGAGCATAAAAACATGGCTATTTTTGCAGGAACTCATAATGAAGAGAGTTCTTATTTATTAATGAATTTAGCAAAAGAATACAGTATAAAAGCAACGGATAATCGCATGTGGTTTGGTCAGTTGTACGGTATGAGCGATCATATTAGTTTTAACTTATCTAAAGAAGGTTATAATGTAGCAAAGTATGTTCCTTTTGATCCGGTACGTGACGTGATGCCTTATTTAATCCGTAGAGCCGAAGAAAATACTTCGGTAGCAGGGCAAACATCAAGAGAGCTTAATTTGATAAAAATAGAGCGAAAACGACGTAAGTTGTAA
>FHDEPC_01080 50S ribosomal subunit assembly factor BipA
ATGCAACCAATTAGAAATATTGCTATTATAGCCCACGTTGACCACGGTAAGACCACTTTGGTAGATAAAATTATAGATCAAGCAAAAATATTAGACGATCGTAAAGAACGTACTGATTTATTGTTAGATAATAACGATTTAGAACGTGAAAGAGGGATTACAATTCTTTCTAAAAACGTATCAGTAAACTATAAGAACACAAAAATCAACGTAATTGATACCCCTGGTCACGCCGATTTCGGAGGTGAAGTAGAGCGTGTATTAAAAATGGCTGATGGTGTTTTATTATTAGTTGATGCATTTGAAGGACCAATGCCACAAACTCGTTTTGTATTAGGTAAGGCCTTAGAATTAGGATTAACTCCTATTGTTGTAGTTAACAAAGTAGATAAAGAAAACTGTACTCCTGACATCGTACACGAAAAAGTTTTTGACTTAATGTTTGCTTTAGAAGCTACTGAAGAGCAATTAGACTTTGCTACTGTTTACGGTTCTGCAAAGAACAACTGGATGAGTACTGACTGGAAAAATGAAACTGACAACATCGTACCTTTATTAGATGCTGTATTAGAATCTATTCCTGCAACTAAGTACAATGAAGGAACTCCTCAAATGCAAATTACTTCTTTAGATTTTTCTTCTTTTACAGGAAGAATTGCTATTGGACGTATTTTCCGTGGAGATTTAGAAGCTGGTAAAGATTACATGTTATGTAAAGCTGACGGTACTAATAAAAAAGTAAGAATTAAAGAATTACACGTATTCGAAGGAATGGGTAAAGTTCAGGTAGATAAAGTTCCTTGTGGAGATATTTGTGCTATTACAGGTATTGATGGATTCGAAATTGGTGATACGATTGCTGATTTAGAAAACCCAGAAGCATTACCAAGAACAGAAATTGACCAACCTACTATGAGTATGTTGTTTACAATTAACAACTCTCCTTTCTTCGGAAAAGAAGGTAAATTTGTAACTTCTCGTCATATTCGTGACAGACTGTTTAAAGAATTAGAAAAGAATTTAGCTTTAAAAGTTGAAACTACTGATTCTGAAGATAAATTTAACGTTTTTGGACGTGGAGTATTACATTTATCTGTATTAATTGAAACAATGCGTCGTGAAGGATATGAATTACAAGTGGGAAGACCACAAGTAATTATCAAAATGATTGATGGTAAGAAACATGAGCCAATGGAAACATTGTCTATCGATGTACCAGAAGATGTTGCTTCAAAAGCGATTAACTTAGTATCTCTTAGAAAGGGAGATATGTTAGTTATGGAGCCAAAAGGAGATTTACAACATTTAGAATTTTCTATCCCTTCTCGTGGATTAATTGGTTTAAGAAACAAGATTTTAACAGCAACTGGAGGTGCAGCAATTATCAACCACAGATTTAGTGAATACGATCCTTATAAAGGAGACTTTACTGAAGAAGTAAAAGGAGCTATCGTTTCTGCTGCAACTGGTAAAGCTACTGCTTATGCGTTAAACCGTTTACAAGATAGAGGTAAGTTTTTTATTGATGTAAATCAAGAAATTTATGTTGGACAGGTAATTGGTGAAAACAGTAAATCTGATGAGATGGCTGTAAACTTAATTAAAGGAAAGCAATTAACAAACATGCGTAAATCTGGTACAGATGATGCTATGAAAATTGCTCCGAAAATTGATTTTTCTTTAGAGGAAAACATGGAATACATTAAAGCTGATGAGTACTTAGAAGTTACTCCATTAAGTTTACGTATGCGTAAAATTAACTTTAAAGCATAA
>FHDEPC_01085 ATP phosphoribosyltransferase
ATGAGTAAATTAAAAATTGCAATTCAGAAATCAGGAAGATTAAACGAAGATTCATTAAGTCTTTTAAAAAGTTGTGGTATTTCTATCGATAATGGAAAAGATCAGCTAAAAGCTTCTGCAAGTAACTTTCCTTTAGAAGTTTTTTATCTTCGAAATGGCGATATTCCACAGTATTTAAAAGATGGCGTTATTGATATTGCTATTATCGGTGAAAATTTATTAATCGAAAAAGGAGGCGATATTGAGTTTATTGAAAAATTAGGATTTTCTAAATGTAAAGTGTCGTTGGCAATCCCAAAATCAGAGGAATATACAGGATTGTCTTATTTTCAAGATAAGAGAATTGCTACTTCATATCCAAAAACTGTTCAACGTTTTTTAGCTTCAAAAAATATTACTTCTCAATTACATATTATTAACGGTTCTGTTGAAATTGCTCCAAATATCGGCTTGGCAGACGGTATTTGCGATATTGTATCAAGCGGATCTACTTTATTTAAAAATAACTTAAAAGAAGTAGAAGTTATCTTAAAATCGGAAGCTGTTTTAGCTGTTTCTCCAAAATTAGAAGCATCACAACAAGAAATTTTAGACAAGTTACAATTCAGAATTCAATCGGTTTTAAAAGCAAGACGTTCGAAATATATTTTATTAAACGCTCCTAACGATAAACTAGAAAAAATCATCAATATTTTACCAGGAATGAGAAGCCCAACGGTATTGCCATTATCAGAAAAAGGCTGGAGTTCGGTACATTCAGTTTTAGATAAAAATGAATTTTGGGAGGTTATAGACGAACTTAAAAAGAATGGAGCAGAAGGTATTTTAGTATGCCCGATTGAAAAAATGGTTGTTTAA
>FHDEPC_01090 Histidinol dehydrogenase
ATGAAAATTATAAAATATCCAGCAAAAAAAGATTGGGCATCGTTGTGTAAAAGAGCGATTTTAAATCAAAATAATTTACAAGAAACGGTTCAAACTGTTTTAAATGATGTCAAAATCAATCAAAATAAAGCCTTAACAAAATATGCAAAATTATTTGATAAAGTTTCTTTAACATCTTTTGAAATAAATCAACAAGAAATTCAAGAAGCTGATAAATTAGTCAGTTCAGCGTTAAAAGAAGCAATTCAATTAGCAAAAAGTAATATTGAAATTTTTCATAATTCTCAAAAAGAAGAAGAAAAGAAAGTAATAACCACCAAAGGTGTTACTTGTTGGCGTAAAAGTGTGGCTATTGAAAAAGTTGGTTTGTATATTCCTGGAGGTTCTGCTCCGTTATTTTCAACAATTTTGATGCTCGCCATTCCTGCAAAAATAGCAGGTTGTAAAGAAATCGTATTGTGTACGCCTCCAAATAAAGAAGGAAAAGTGCATCCTGCAATTTTATATACGGCTCAATTAGTTGGCGTTACCAAAATTTTTAAAGTTGGCGGATCTCAAGCAATCGGAGCAATGGCGTATGGTACAGAAACAATTCCTAGTGTGTATAAAATTTTAGAGCCGGGAAATCAGTATGTAACCAAGGCGAAAGAATTAGTGCAACAACAAGGAATTGCCATTGATATGCCCGCAGGATCAAGCGAAGTTTTAGTAATTGCTGATGAAACTTCAAACGCTAAATTTGTGGCTTCTGATTTATTATCGCAAGCCGAACACGGAGCAGATAGTCAGGCGGTTTTACTAACAACTTCATCAGAAATTGCTCAAAATATACTTATTGAAGTAAACACACAATTAAAAGAATTATCTCGAAGAGAAATTGCCGAAAAAGCACTCGAAAATAGCTTTGTCATCATTTTAAATTCTTCCGATGAAATGATTTCTTTTAGTAATGAATATGCGCCTGAACATTTAATTATAGCTTCTGAAAATGCATCAACATATATTGATAAAATTAGCAATGCAGGTTCAGTATTTTTAGGGAATTATAGCTGTGAAAGTGCTGGAGATTATGCAAGTGGAACAAATCACACATTACCAACAAATGGATATGCTAAAAATTATAGCGGTGTTTCTTTAGATAGTTTTATCAAAAAAATTACGTTTCAACAAGTAACAAAACAAGGAATAGCTACTATCGGAAAAGCAATAGAATTAATGGCAGAAGCCGAAGGTTTACAAGCACACAAAAATGCTGTTACTTTACGATTAAAAGATATTGAGAGAAATTAA
>FHDEPC_01095 Histidinol-phosphate aminotransferase
ATGTTTAATTTAGATAAAATAGTTCGCCCAAATATAAAAAAATTAAAAGCATACTCATCAGCAAGAGATGAATTTAAAGGAATTGCAGAAGTGTATTTAGATGCCAATGAAAATCCTTTTGGCGATTTAAATAGATATCCAGACCCAAAGCAAATAAAAATTAAAAAACGATTATCAGAGATTAAAAAAGTTGCTGAAAATCAAATTTTTATAGGAAATGGTAGTGATGAAGTAATTGATTTAGCCTTCAGAATTTTCTGTGAACCATCAAAAGATAAAGCCTTAACATTTTCGCCTACGTATGGAATGTACGATGTTTCTGCAGGTATTAATGATGTTGAGTTGATTAAACAACCTTTGGTAAATGATTTTCAAATAAGTTTGAATCAGTTGCAACCATATTTAGATATGGAGGATGTGAAAATTATATTTATTTGTTCGCCAAATAATCCAACAGGTAACTGTTTTGATGATGAAACGATTGAATATATATTAGAAAATTTTAATGGAATAGTACTAATTGATGAAGCCTATATTGATTTTAGCTCAAGAGCTTCTTATAGTACTAAATTAGAGAAATATCCAAATTTAATTGTCAGTCAAACTTTTAGTAAAGCTTGGGGATTGGCAGGAGTAAGAGTAGGTGCAGCATACGCAAATCGGCAGGTTATCGATTTGTATAATAAAGTAAAACCACCGTATAATGTTAGTACTTTAAATCAAGAAGCGGTGCTAAAATCGTTAGGTAATTTAGACGAGTTTGAAATCAATAAAAATAATATTATCAACGAAAAAGAAACGTTGATAAATGAATTGAAAAAGATTGATTTTGTAAAAAAAATATATCCTTCCGAAGCTAATTTTATTTTAATCGAAGTAACAAATGCAGATTTAATTTATAATAAATTAGTTTCTGAAAAAATAATTATCAGAAATAGAACGACTTTAATTGATAATTGTTTGCGAATTACCGTAGGAAAATCTGAAGAAAATCGAAAACTAATAAAAACATTAGCAAACCTCACAGGTTTTTAA
>FHDEPC_01100 hypothetical protein
ATGAAAAAAATATTATTTATAGATAGAGACGGAACTTTAATTAAAGAACCCGCAGACCAGCAAACAGATTCATTCGAAAAATTAGCCTTTTATCCGAAGGTATTTCAAGGATTAAGTAAAGTAGCCAAAGAATTAGATTTCGAATTAGTTTTAGTTACAAATCAAGATGGATTAGGAACAGAAGTATATCCAGAAAATACGTTCTGGCCAGTACATAACTTTGTTATGCGAACTTTAAAAGAAGAAGGAATTGTTTTTTCAGAAGAAATTATTGATATCACTTTTGCTAAAGATAATCAGCCTACAAGAAAACCAAATACAGGATTATTAACAAAGTTTTTTCGCAAGAATATGATTTAG
>FHDEPC_01105 hypothetical protein
ATGTTAGATCAAATTGCAAGGCATGGGCAAATGGATTTAGATATTCAAGTGAAAGGAGATTTAGAAGTTGATGAACATCACACAATTGAAGACACCGCAATTGCTTTAGGCGAAGTTTTTAACACCGCTTTATCAAATAAATTAGGAATAGAACGTTACGGATTTTGTTTACCAATGGATGATTGTTTAGCGCAAGTAGCTATTGATTTTGGAGGTAGAAATTGGTTAGTTTGGGACGCAGATTTTAAAAGAGAAATGATTGGTAAAATGCCAACAGAAATGTTTTTTCACTTTTTTAAATCGTTTACTGACGGTGCAAAATGTAATTTAAATATAAAGGCCGAAGGTGATAATGAACACCATAAAATAGAAGCCATTTTTAAAACATTTGCCAAAGCAATAAAAGTAGCTGTAAAAAGAGACAGTAGTAAAATGATTTTACCATCAACCAAAGGAATGCTATAA
>FHDEPC_01110 Imidazole glycerol phosphate synthase subunit HisH
ATGATTGCAATTATAAAATATAATGCGGGTAATATACGCTCTGTTCAAAATGCGATTACTCGTTTAGGGTATGATAGTATTATAACTGATAATCCTTCGGAAATTTTAAAGGCTGATAAAGTGATTTTTCCTGGTGTTGGCGAAGCTAGTTCGGCAATGGCATATTTAAAAGAGCGTAAATTAGACGTACTTTTAATATCTTTAAAACAACCTGTTTTAGGAATTTGCTTGGGGTTACAATTAATGGGAATATCTTCCGAAGAAGGAAATACAAAATGTTTAGGAATTTTTAATACGGTTATAAAAAAGTTTCCGCCTTTAGAAAAAGTACCACATATGGGATGGAATAATTTTTCAGAAATAAAAGGTTCAGAAATTAAAGATGATGAAATAAAACAGTCAAAAATACTCGCAAATTTAACCCTAAATGATGATGTGTATTATGTGCACGGTTTTTATGCTGAGGTTTGTGAAAACACCATTGCAACCTGTAATTACATTCAATCATTTAGTTCAATTATGCAAAAGGATAATTTTTACGCGATGCAGTTTCACCCAGAAAAATCAGCAAGTGTAGGTGAAAATTTATTGAAAAACTTTTTAGAATTATAA
>FHDEPC_01115 1-(5-phosphoribosyl)-5-[(5-phosphoribosylamino)methylideneamino] imidazole-4-carboxamide isomerase
ATGAGAATTATACCCGCTATAGATATTATTGAAGGAAAATGTGTACGCTTAACAAAAGGTGATTACGCAACCAAAAAAATATATAACGAAAATCCTGTTGAAGTAGCCAAAGAATTTGAAGATAACGGCATCGAATATTTACATTTAGTAGATTTAGACGGTGCTAAATCGCAACATATTGTAAATTATAAAATATTAGAACAAATTTCAACTAAAACCAATTTGAAAATTGATTTTGGAGGTGGATTAAAATCTGATGAAGATTTACGTATTGCTTTTGAAAACGGAGCTAGTCAAATAACTGGAGGTAGTATTGCAGTTAAAAATCCAGAAATATTTACAGGATGGTTAACTAAATATGGGGCTGATAAAATTATTTTAGGTGCCGATTGTATCAACAGAAAAATAGCAACTCATGGTTGGTTAGAAACATCAGAAGTTGATGTTGTTGATTTTATAAAAGAGTACGAAAAAATAGGTGTGAAAAATACTATTTGTACCGATGTTGCTAAAGACGGAATGTTACAAGGAGCATCCGTAGAATTATATAAAGAAATTTTAAGTAAAAGCGGTATAAATTTAATTGCTAGTGGAGGTGTTGCTAGTATTGATGATTTAATAGAATTGAAAGAAATCGGCTGTGAAGGCGCTATTTTAGGAAAAGCTATTTACGAAGGATATATCAGCTTAAAAGAATTACAAAAGCTATGTTAA
>FHDEPC_01120 Imidazole glycerol phosphate synthase subunit HisF
ATGTTAAAAAAAAGAATAATACCTTGTTTAGATATTAAAAACGGAAGAACTGTAAAAGGTGTTAATTTTGTTGATATTAAAGACGCTGGTGATCCGATAGAGTTAGCAAAACAATATGTAAAAGATGGCGCTGACGAATTAGTTTTTTTAGATATTACAGCTACTCTAGAAAACAGAAAAACATTAGTTGATTTAGTTGAAAAAATAGCGCAAGAAATAAATATTCCTTTTACTGTTGGAGGTGGAATTAGTACTGTTGATGATGCATTAGCTTTAATAAAAGCAGGTGCAGATAAAGTGAGTATTAATTCATCGGCAGTAAAAAATCCGCAGTTAATTACCGATTTAAAAAATAGATTTGGAAGTCAGTTTGTAGTGGTTGCTATTGATACAAAATATATCAATAATCAATGGAAAGTATTTACTAAAGGTGGAACTCATGAAACCGAATTAGAAACCGTATCGTGGGGTAAAGAAGTAGAAAAATTAGGCGCAGGCGAAATTTTACTAACTTCAATGAATAATGACGGAACAAAAGCAGGTTTCGCCTTAGATATTACAAATTCGGTTAGTAAAGCAGTAAATATTCCTGTAATTGCTTCAGGAGGCGCAGGGAAAGAAGTACATTTTAAAGATGTTTTTACCAAAACAGAAGCGAGTGCAGGTTTAGCCGCAAGTATTTTTCACTTCGCAGAAATACCGATTCCAAAATTAAAAAAATATTTAAAAGAACAAAATATAGCAGTAAGATGA
>FHDEPC_01125 Histidine biosynthesis bifunctional protein HisIE
ATGAATATAGCATCAAACATAAAATTGAATATAGATTTTACAAAATCAGACGGATTAGTGCCTGTAATAATTCAAAATAATACCACATTACAAGTTTTAATGTTAGGGTATATGAATGAAGAAGCATTTTTGAAAACCAAAGAAACTGAAAAAGTTACTTTTTTTAGCAGGAGTAAAAACAGGTTATGGACAAAAGGCGAGGAGTCTGGTAATTTTTTATCCGTAAAAGATATTCAAATCGATTGCGATAACGACACTATTTTAATAAAAGCAATCCCCGCAGGAGCAACTTGTCATAAAGGAACGACTTCTTGTTTTGCTGATGAAACTCCAAAAGGTTTTTTATATGAATTAGAACGCATTATTTCTGATAGAATTGATACTAATCACCCAACATCATATACCAATAAATTATTTAAAAGAGGAATTAATAAAGTGGCTCAAAAAGTTGGTGAAGAAGCTGTTGAATTGGTTATTGAAGCAAAAGATAATGATGCCGATTTATTTAAAAATGAAGCTGCCGATTTATTTTATCATATTGTAATTCTTTTAAAAGCTAAAGGTTTTACAATAACTGATATTGAGGCTATTTTAAGAGATAGAAATTAA
>FHDEPC_01130 SAM-dependent methyltransferase
ATGAATGAATTTCAACAACTAAGAGATACTTTAAACGAAAGCGTTTTAAATAATAATTTTGTAAAATTAACTTTAAGCAAACCTATCAAAAAAAGTGATGGATTACCAAACGTATATGTTCGATTGGTAAAGATAAAAGGCGCAGAAATGTTCCAATTTACCTATCATTATAATACCAATGATAAGGTTCAAAATTATACAATTACTGAAGCTATTACCGAAATAGAAATTCTATTGATGGATAACTTTAGAGCGGCAACTTTGTTTACCTTAACCAAAGATTTATTGATATTTATCTCTAAAAGAAAATTAGTTTCTTACCGAGAAAATATGGCGAGTTTCAAAAATAAATTACCTGAAACCCACGATAAACCAAAAGAACGCTTAGCCGAAGCAGGGAGTTATTTGCATCATTTAGGAATTACCGACAAAGACGGAAAGGTAATTCATAAAATGGCTGATAAATACCGTCAAATCAATAAATATTTAGAAATTATTGAAGGCTTATTAAAATCTACACGATTACCAAAACATATTAATATTGTTGATATGGGATCGGGTAAAGGCTATTTAACCTTTGCTTTGTACGATTATTTGGTAAATCAAAAAAAGTACAGCGCAACCGTTACAGGTATTGAGTTACGTAAAGAATTGGTCGATTATTGTAATGATGTTGCCGAAAAATCAGCCTTTACAAAATTATCGTTTGTAGCACAGCCAATTCAAGAATACGACAACAATAAAATTGATATTTTAATCGCTTTGCATGCCTGCGATACCGCTACTGACGATGCTATTTATAAAGGATTATCGGCAAAAGCAGAACTGATTATTTGTGCACCTTGTTGTCATAAACAAATCCGTCAGCAAGTAAAAGGAAAAGAGCAAGAAAGCCCGTTATTAAAATACGGAATTTTTAAAGAACGTCAGTTTGAAATGGTTACCGATACCATTCGTGCGTTAATTTTAGAAAAAAGTAATTATAATACCAAAGTATTCGAATTTATAAGCAACGAACATACGCGTAAAAACGTAATGTTAGTGGCAAGCAAATCGATAAAAAAGAACGATATTTCTAAAATTGATGCTAAAATAGCAGGTTTAAAAGATGCCTATGCTATTGAAAGTCATTATTTAGAAACACTTGTTTAA
>FHDEPC_01135 Flavo-1 RNA
TCTTAGCCCCGATTGACGCTTTGTTTGAGCTCCTTTTTGTTTTTTTCTTTTAAAAAAATAAAAAGAGCGAGTGCGGAAAGCGGGAAATAGC
>FHDEPC_01140 Multidrug transporter
ATGAAAAATTCAAAATTCTTAATTATAGCCGCCTTTTTTTCAATATATATAATTTGGGGTTCTACCTATTTATTTAACAAAATTGCCGTTACCGAAATACCACCATTATTTTTAGCGTCGATACGTTTTTCAATTGCGGGCGTTTTAATTATGATGTTGGCTAAAATCATGAAATTACCCTTAAAAATTAGTAGAAATCAGCTTGTAAATTCAGGAATTGCAGGGTTTTTATTTTTGGTGTATGGAAATGGTGTTTTTGTATGGGCATTAAAATATGTCGATAGCGGTTTTGCAGCTTTATTAGCCTCGACACAGCCGTTATTTGTGCTATTTTTATTGCGTTTAATCGATGGAAAAAGATTGCAAAAAAAATCGATAATAGGTGTTTTACTAGGTTTAATAGGAATGTATTTATTGGTCAGTCAGCAAGAAATAACTACTTCGGAAGGCAGTGTTTTAGGGATTTTTATGATTTTAACCTGCGTACTAAGTTGGAGTTACGGAAGCGTATTTGTGTCAAAAGCCGATTTACCAAAAAATCATTTAGTAAGCACGGGTTATCAGATGTTATTAGCAGGTTTTATGTTGGCAATAGCAAGTTTGGTTTTTAAAGAAACTTGGATTTCGCCATTAAATTGGTCGTCAAAAACCCAAGGCGCTATGTTTTTTCTAATCATTTTTGGCGGAATTGTGGCTTTTACGGCATTCAATTATTTATTAAAATCAGTTTCTCCCGAAAAAGTAGCAACATCGGCGTATGTAAACCCGATAATCGCCTTATTTTTAGGGTGGAGCTTGTTAAATGAACAACTAACAACCCAATCAATTGTAGCGTCTGCGGTTTTATTATTGGGCGTTTATTTTATAAATTCAAGAAAAAAAGTAGTAAAAGTATTGCCTAAAAAAGGAAGTTTTTAA
>FHDEPC_01145 Flavo-1 RNA
CCCTAGCCCCGATTGAAGCTTTGTTTGAGCTCTTTTTTTGATTTTTCTTCAAAAAAAAGCGAGTGCGGAAAGCGGGAAATTGC
>FHDEPC_01150 DUF1853 domain-containing protein
ATGCATCAACAATTAAAAGACTTACAATTACAATATGAAGGCTTTTTAAAAACACCTTTTCTATGGAATGGAAAAGGTGTTTTTGATTTACAGCAATTTGAAATAAATGCTACAAAAACAGCTTCTTTTTTAGTAGAAATTACAAAAATCCCACGCTTAGGAAAATTAGTGGAACGTTTTGTTTCTTTTGAATTTAAACAAGATAAACGCCTTCAAATTATTGCCGAAAATATTCAAATTCAACAAGAAAAAATTACCCTTGGCGAATTAGATTGCTTGCTTTTAAAAGACAAAAAACCAATTCATGTAGAAATTATCTATAAGTTTTATTTGTATGATAATTCTGAAAAAAATCTTGAAGAAAAAAATGAATTAGAACGCTGGATTGATCCTAATAAAAAAGATTCTTTGGTTCAAAAATTAACCAAACTTAAAGAAAAACAACTGCCACTACTCTATTCTAAACAATGTGAAAACTACTTAAAAACACTAAATTTAGAGGCTAAAAACCTGGAACAAGAACTTTATTTTAAAGCGCAGTTATTTGTTCCTTTGAATGATTTTAAGCAAGAAAATCACAAAGAAAATATTAAATTTCCGTTAATTAATAATGATTGTATTATTGGTTTTTATGTTACTTTACAGCAATTAAATCAGTTTAAAGATTATAAATTTTATATTCCAACAAAACATAATTGGCTCGTACAGCCTCATAGCAATACAAACTGGTTAAATTTTAATGATTTTATCACAAATCTTCAACCACTTTTAAGCCAAGAAAGAGCGCCACTTTGTTGGTTGAAAAAGTCAAATGGTGAATTGTTGAAGTTTTTTGTTATTTGGTGGTAA
>FHDEPC_01155 tRNA dimethylallyltransferase
ATGAAAAACACCCTAATTACCATTGTTGGTGCTACGGCAATCGGAAAAACAGCATTAAGTATAAAACTTGCACAGCATTTTAATTGCAGTATTATTTCTTGTGATTCTCGTCAGTTTTTTAAAGAAATGAGCATCGGAACTGCGGTTCCTTCTTCGGAAGAATTGGAAGCTGCACCACATCATTTTATTCAAAATAGAAGTGTTTTTGAAGAATATTCTGTCGGACAATTTGAAAAAGATGCACTCGCTAAATTAGACGAATTGTTTACTGAAAATCCTGTGCAAATTATGGTTGGCGGTAGCGGATTATATATTGATGCCGTTTTAAAAGGCTTGGATTATTTTCCTGAAGTTGATGCTAGTATCAGAGAAAAACTAACCAAAGAGCTTGAAGAAAATGGCATCGAAAAACTTCAAGAACAACTCAAAGAACTCGATATTGAAACCTATAATACTATTACGATTGATAATCCGCATCGGGTAATGCGTGCTTTAGAAGTTTGTATTGGTTCGGGCAAAACATACAGTTCTTTTAAAAACAAACCCAAAGCGCCTCGTAATTTTGAAGTTATCAAAATCGGTTTAACTGCCGACAGACAAATTATGTACGACCGAATTAATAAACGTGTCGATATTATGTTAGAAAACGGTTTGCTTGAAGAGGCTAAAAAAATGCAACCTCATAAAGATTTAACCGCATTAAAAACTGTTGGATATCGCGAATTATTTGAATATTTTGAAGGGAATTTTACCAAAGAATTTGCCATTGAAGAAATTAAGAAAAATACCCGCCGTTTTGCAAAACGACAAGGAACTTGGTTTCGTAGAGATACCCAAATTAATTGGTTCGATTTTCAAGATGATATTCAACAAATTATTACTTGTTTAGAAGATAAAATATAA
>FHDEPC_01160 Ion transporter
ATGCTCGAAAGTGTGGAAAGTATTAATGCAAAACACGGAACGCTTTTAAATATTTCTGAATGGATTATTACAGGCTTATTTTCCATCGAATATATTGCTCGAATTGTATCGATAAAAAAACCATCGAAATATATTTTTAGTTTCTATGGAATTATTGATTTACTGTCAACTTTACCAAAATATTTGGCAATTTTCTTTACAGGAACACACAGTTTAGTCGCTTTAAGAGCCTTGCGATTGCTACGGGTTTTTAGAATTTTAAAACTCGCTCGCTTTGTTGGAGAGTCTAATAATTTTATGAAAGCCTTAAAAGCAAGCAGAACAAAAATTACCGTTTTCTTATTTTTTGTATTGATTTTATGCGTTATTTTAGGAACTATTATGTACTTAATTGAAGGCGGTGAAAACGGTTTTACAAGCATTCCTCGAAGCGTTTACTGGGCGGTAGTAACCCTAACCACGGTTGGTTATGGCGACATTGCGCCACACACACCTTTTGGGCAGTTTGTAGCGAGTATTATTATGATTTTAGGATACGGAATTATTGCCGTTCCCACAGGAATTGTAAGTGCTGAAATGGTCAAAGTAAACGAGCTTGATTTAAACACACAATCATGCCCAAACTGTTCGTATGAAGGGCATGATGATGATGCACTTTTTTGCAATCACTGCGGAAATAAATTACACGATTAA
>FHDEPC_01165 DNA polymerase III subunit epsilon
TTGTACGCAATTTTAGATATTGAAACCACAGGAGGAAAATTTAACGAAGAAGGTATTACAGAAATTGCCATTCATAAATTTGACGGTCATCAAGTTGTTGACCAGTTTATTAGTTTGGTTAATCCTGAACGAGAAATACAAGAGTTTGTTGTTAAATTAACAGGGATTAACAGCAATATGCTTCGCAATGCTCCTAAATTTTATGAGGTAGCAAAACGCATTCTTGAAATTACAGAAGACTGTATTATTATAGCACACAACGCAAGTTTTGATTATCGAATTTTACGCACAGAATTTGACCGCTTAGGCTATGATTACCAAAGAAATACCCTTTGTACGGTTGCCCTTAGTAAAAAGCTAATTCCGGAAGCGCCTTCACATAGTTTAGGTAAATTATGTCGGTTTATCGGTATTCCAATGAGCGACAGACATAGAGCCAATGGTGATGCCTTGGCAACCATACAATTGTTCAAATTGTTACTAGAAAAAGACACGGATAAAAGTATTATTCAGAAATCTATAAAATATGCCGATAACAGGCACGTAAAACAACGTTATTTAAAAATTTTAGATAAATTACCCGAAAAAGAAGGGCTTTTTTATGTGCATAGTGAACAAGGTGTTATTATTTTTATCGGTAGGGGTAAAAATATAAAACATGAAGTAAATAAACTTCTTTTAAAAGACAGTCCTAAAGGGCTAAAAATAATAAAAAGAATACACGAAATTACCTATCAAGAAACAGGGAATTTACTTTTTACCCGCTTAAAATATCATTTAGAACTGCTTAAATTAAAACCTAAGTATAATGTTATCCGTAAGCCAAAAATTTCTACTAAAAACTTTAATCACGATAATTTATTAGTGATTGATAAAGGAAGAACTCCTGAAGAAAATGCCGTTATTTTAATTGAAAATAATATGGTTGTAGGCTATACATATACCAGTTTGGCTTTTCAAGAAAATCAATTGGCTATTTTAAAACCCATGCTAACACCTATTGAAAATACGGAATTAGCGAAAACGATTATTAAAAATTATTTACTTAAAAATAAGGTATCAAAAATAGTACGATTAGCCGTTGAAAATCAATAA
>FHDEPC_01170 Pyridoxal phosphate homeostasis protein
ATGACAGGAATTAAAGAAAATCTTATCGAAATAAAAAAAACAATTCCAGCAAATGTAACTTTAGTTGCTGTTTCAAAAACCAAGCCTATTGCCGATATTCAAGAAGCTTACGATGCTGGGCAACGAATATTTGGTGAGAATAAAATTCAAGAAATGGCGGCAAAATTTGATGCGTTGCCAAAAGACATCGAATGGCATATGATTGGGCATTTACAAAGCAACAAAGTTAAATATATGGCGCATTTTGTAAATTTAATTCATGGTGTTGACAGCTTTAAAACCTTAAAAGAAATTAACAAACAAGCAAAAAAACACGACCGTGTAATTAATTGTTTATTACAAGCTCGTATTGCCAAGGAAGAAACAAAATTTGGCTTGTCATTTTTAGATATTGACACTATTATTTCATCCGAAGAACTTTTAGCCCTTCAAAATATAAAGATTGTAGGCTTTATGGGAATGGCTACTTTTACCCAAAACCAAGAACAATTAACGGATGAATTTACAGCTTTAGCACACTTTTTCAACCAAAGTAAAAAACAACATACTGATTTAAAAATATTATCAATGGGAATGAGTGGTGATTATCAGCTAGCTATAAAAAATGGCAGTACTATGGTACGAATTGGTAGCGCTATTTTTGGCGTTCGAAATTATATTGTTTAG
>FHDEPC_01175 DUF1015 domain-containing protein
ATGGCAATTGTAAAACCGTTTAAAGCTGTTAGAGCTACTAGAGACAAGGTGGGGTTGGTTTCGTCAAAATCGTATGAAATTTATAGCCCAGAAATGTTAAATGCTAAATTAGCGTTTAATCCTTATACATTTTTACATGTTTTAAACCCTGGTTATAAATATCATAAACAAGATATTACAGGCGAACAACGCTTTAAATTGGTACACAATCGGTATTTAGAATTTAAAGATGATGGTATTTTTACCAAAGATAAGGTTGCGGGGTTTTATATTTATCAAAAAACAACCGCAACGGCATCTTTTTGTGGTATTATTGCAGCAACTTCTGTGGATGATTATCATAATAATGTCATTAAAAAACACGAAGGAACGCTTCAGGAAAGAGAGTTATTATTTGAAAATTATTTGAAAAATACGGGGTTTAATACCGAACCTGTATTGCTTACTTATCCTGATAATAGTGTTATTACCGCTATTATTAAAAAATATAAAGCAACTAGAGCCGAATATGAATTTTCAACCACCGATAAAGAGCATCATTTGTTATGGCTGGTTGATAATAAAGAGGATATTGCACAAATAACCACTGCTTTTCAAGCAATCGATACCTTGTATATAGCTGATGGGCATCATCGGTCTACCTCCGCTTGTTTATTGGCTAAAAACTTAGCCAAAGAAAACCCGAATCATACAGGAAATGAAAAATACAACTTTTTTATGAGTTATTTATTGCCTGAAAGTCAATTGAGTATTTATGAATTTAATCGATTTATTACTGATTTAAACGGCTTAACTCCTGAAGAATTTTTAATTGAATTAGATACTTTTTTTAGAATAGAAAACAGGGGGCAAGAATTATACAAACCCAAAGAAAAGCATCAATTTAGCATGTATTTAAATGGCGAATTTTATGCCTTAAATTTACGCTTATCAAGATATAAATTTACAGATGTTTTAAGTAAATTAGATGCGCAAGTTTTATATACTACTGTTTTAAAACCTATTTTAGGCATCGATGATATTCGAAATGCGTCTAAAATTTTATATTCTCAAGATAAATCGGATGGTTTAGAATTAAAAACAAAAGTTGATAGCGGTAAATTTAAAGTTTCCTTCGGAATGTTGCCAACCGCTATTAATGAGCTTAAAGAAATTGTAGATGCCGATATGTTAATGCCACCAAAAACAACGTATATAGAGCCTAAGTTAAGAAGTGCTTTAACTATTTATGAATTTTAG
>FHDEPC_01180 3-phosphoglycerate dehydrogenase
ATGAAAATATTAGTAAACGACGGAATCTTAGACGGTGGAACAACTACCCTAGAAAATGCAGGATTTGAAGTAATAACAACCAAAGTTGCGCAAGAACAGTTAGACAATTTTATCAATGAAGAGCAAATTAATGTTGTTGTTATTAAAAACAGCACAGAAATTCATGCCGAACTGATCGATAATTGCCCTACCTTAAAACTGATTGCAAACGCAAGCACAACGAACGATAATATTGATGTTGTTTACGCCCAAGAATGTGGTGTGCAAATTATTAATGTTTCAGATGCAAGTGCCAATGCTGTTGCCGAATTGGTTTTTGCACACTTATTAACAATGGCTCGTTTTTTACACCAAGCCAATAGAGAAATGCCTTTAGAAGGTGATACGAGTTTTAATGCTTTAAAGAAACAATTTTCAGCAGGAACTGAAGTTCGTGGAAAAACTTTAGGGATTATAGGAATGAGTATCGAAGGACAACAAGTAGCAAAACTTGCCTTAGGTTTAGGGATGAAAGTTATTGCCTACGATGTTGAATTTGGTGATTCAATTACAATTCCTATTGAATTTTACAACGGGCAGGCTATTGACATTGAAATCGATTTTACCTCAGCTGATGACTTATTAAAAGAAGCTGATTTTATTACGGTACATTTAGCATCCGAAGAAAATCATGTTATTGGTGTTAAAGAGTTTGAAAAAATGAAAAAAGGTGTTGGTTTTATCAACGTTTCCCAAAGTGGTTTGGTCGATGAAATTGCCCTTGTAAATGCTATTGAAAGCGGAAAAGTACAGTATGCTGGTTTAGATACTTTTGAAAATCAACCTACGCCAGAGATTCAATTATTAATGAATCCTGAGCTGTCTTTAAGCCCTAATATCGCTTCTTTTACCGTAGAATCGCAGCATAAAATAGGAACGGAATTGGCAAATAAAATTATTAATTCATTACACGTATAA
>FHDEPC_01185 Phosphoserine aminotransferase
ATGAAAAAACATAACTTTAGCGCAGATCCTTGTATTTTACCTGAAGAAGTTTTACAAAAAGCATCCGAAGCAATTATTAATTTTAATGATGATGATTTATCGTTAGTTGAAATTTCTCACAGAAGTACCTCTTTTGTAAATGTGATTGAAAATGCGCGTAGTTTAGCCTTAGAATTACTAGGTTTAGAAAACAAAGGCTATACGGCATTGTTTTTACAAGGTGGTGCAAGCAATCAGTTTTTAATGACCGCGTATAATTTATTAAACAAAAAAGCAGGATATTTAAATACAGGAACTTGGAGTTCAAAAGCCATAAAAGAAGCAAAATTATTTGGCGAAATTGTAGAAGTTGCTTCTTCAGAAAATACAAATTTCAACTATATTCCTAAAAATTATACCATTCCTACGGATTTAGATTATTTTCATTGTACAAGTAATAATACTATTTACGGAACACAAATGAATAGTTTTCCTGAAACAAAAGTTCCGTTAATATGCGATATGAGTTCTGATATTTTTTCTCGTCAATTAGATTTTTCTAAATTTGATTTAATTTATGCAGGCGCACAAAAAAACATGGATCCGGCGGGAACAACGCTTGTTATTGTAAAAGATGATATTTTAGGAAAAGTGGAACGTATTATTCCTTCAATGTTAAATTATCAAACGTTTATCGATAAAGATAGCATGTTTAATACACCGCCTGTTTTTGCGGTTTATACCTCAATGCTAACCCTAGAATGGTTAAAAAAATTAGGTGGAATTCCGTTTATTGAAAAAGTAAACGAACAAAAATCGGCACTTTTATATGCTGAAATCGATAGAAACCAATTATTTACAGGAAGTGCTATAAAAGAAGATCGTAGCCATATGAATGCGACCTTTACTATTACATCGAATATCGCATCCGAAGCTTTAAAAAATAAATTTGATACACTTTGGAGACAAGCAAATATTAATGGTTTAGATGGTCATAGAAGTATTGGCGGATACCGTGCAAGTATGTACAATGCCTTGCCTTTATACAGTGTTCAGGCTTTGGTCGATGTGATGCAAGAACTCGAAAGAACAAGTTAA
>FHDEPC_01190 Acyl-CoA reductase
ATGGATACAATCCAAAACAGAATCGATGCTTTTATTAAATTAGGAGTGTTTTTAGAGCAGTTTTCTCACAATAATATTCAAAAGAAAGAAAATATTGCTCATAACGACTTATTTTTTGATGGTTTTAAACATCAATTAAAAATAGCCGAAGAAAATAATAAATGGTTTACCCGTCAAAATTTATTATTTGCCATAAAAAGTTGGGCGGAAGCTTTATCCGAAGAAAATATTCAACAATGGATTGCAAACGAAAATTTAGGTAAAAATACGCCTAAAAATGTAGCGATTATTATGGCGGGAAATATTCCGTTGGTTGGCTTTCATGATTTTTTATCAGTATTAATTTCGGGGCATTCGGTTTTGGTAAAACAATCGTCAAACGATAAACATTTAATGCCTTTTTTAGCAAAATATTTAGAATATGTTGCACCTCAACTAAAAGGAAAAATTACTTTTACCCAAGAAAAACTAACTGATTTTGATGCCGTTATTGCTACGGGAAGCAATAATACAGCCCGTTATTTTGAATATTATTTTAAAAACAAGCCAAGTATTATTCGAAAAAGTAGAAATTCTGTAGCCGTTTTAACAGGAAACGAAACTGCTGAAGATTTTGAGAATTTAAGCAATGATATTTTTCATTATTTTGGATTGGGTTGTCGTTCGGTTTCAAAATTATTTGTCCCTAAAAATTATGATTTCGAATCATTTTTTAAAGGAATGTACAACAAACAAGATATTATTAACAACGCCAAATACGCCAATAATTACGATTATAACAAAACGGTGTATTTAATGAGCGAGTTTGATATTTTAGAAAATGGTTTTTTAATGATTAAAGAAGACCCAAGCTACACCTCGCCTATTGCCACTATTTTTTATGAATATTACGATACTATTGCCGAGCTGAAAACAAAACTTGAAATCGAAAAAGAAAAAATGCAGTGTATTGTTGCCCGTAATTTTATGGAAAATGAAATTGCTTTTGGGCAAACTCAGCATCCTACATTATCCGATTATGCCGATGGCGTAAATACCTTAGCTTTTTTATCAAAAATTTAA
>FHDEPC_01195 Ferredoxin
ATGGCTATTATTATAACAGATGAGTGTATAAATTGTGGAGCCTGTGAACCAGAGTGCCCGAATACGGCAATTTATGAAGGAGCTGATGATTGGAAATATGCAGATGGTACCGATTTAAAAGGAAATTTAGTATTACCTAGTGGACAAAAAGCCAATGCAGATACCGATCAAGAGCCTATTTCTGATGAAATATATTTTATCGTAGCAGATAAATGTACAGAGTGTAAAGGTTTTCATGAAGAGCCACAATGTGCGGCAGTTTGCCCAGTAGATTGTTGTGTTCCTGATGACGATAACGTAGAAACAGATCAAGAGTTGTTAGCGAAACAGCGTTTTATGCATAACGAGTAA
>FHDEPC_01200 Flavo-1 RNA
TCCTAGCCCCGATTGAAGCAATTGTTTGAGCTCTTTTTTGTTTTTTTTTCTTCAAAAAAAATAAAAAAAGCGAGTGCGGAAAGCGGGAAATAGC
>FHDEPC_01205 Ferric enterobactin receptor
ATGAAAAAAATTACACTTTTATTTTTCGCTATGTTGTGTAGTAGTCTTATTTGGGCTCAATCAAAAATTTCAGGAACTATTGTAGATAGCGCCAATCAACCGTTGCCTGGTGCAAATATTATTGAAAAAGGAACTGCTAACGGCGCTAATTCTGATTTTAACGGGGCTTTTAACTTGACCGTTCAAAATAATGCGGTTTTAGTCATTAGTTTTTCGGGGTTTGAAACCCAAGAAATTGCCTTAAAAGGTAAAAAGAATATTAAAATTATTTTAAAAGAAGGTTTAGAGTTAGACGAAGTTGTTATTACAGGTTCGCGAACGCCATCACGAAGTAATACCACAAGTGCTTTACCTATTGATGTGGTGTCTGCTAAAGATTTACAATCTACCGGGCAGGCTACTTTTGATAAAGCTTTACAATATAAAATTCCATCTTTTAATACGGTTCAAACACCTGTTAATGATGCAACTTCTTTATTAGATCCGTATGAAATTAGAAATATGGGATCTAGTAGAACTTTAATTTTAATTAACGGTAAACGTAAAAATTTAAGTTCTTTATTATATACCCAAACTTCGCCAGGACGTGGTGAAACAGGTTCTGATATTTCAGGAATCCCTACCGATGCCATTAAAACAGTACAAGTTCTTAGAGATGGCGCTTCGGCTCAGTATGGTTCTGATGCTATTGCAGGGGTTATTAATATTATTTTAAAAGATGATGCCAAAAATGGTTCAGCAACATTAAGGTCAGGAATTACAGGGCAAGGTGATGGTGAAATGTTGGGTGTAAGCATAAATAATGGAACTACAATTGGTGATGATAAAGGTTTTGTAAACTATACGGCTGATATTTCTAAAACAGCATTATCAAACAGACCTGGTACTGTTGATGCAGCGGGTGAATTTGCCGATTTTTACGATGCCGATGCTCAAAATCCAATTACACTTACCGATGTTCAAAACTATTTAAAAAGACATCCTGATGCGGCTAATATTAATGGATCACCACAGTTAGCGGCTTCTAAATTTTCAATTAACGCAGGATATACACTTAGTGAAACTACCGATATTTATGCCAATGCAGCATACGTGTTTAAAAAAGTAAATTCGTTTGCAAACCACAGAACACCTTATTGGAGAACGTTAGATAAAAAAACAGGCTATCCTTATTTGGCTGATTTTTATCCTGGAAGTCATCCGACAAATGCAGGTGGATATGACGGTTATACCCCAACTTTTGAAGGAGATTTAAGTGATTATAATGCTACAATTGGTTTTAAAACCAAGAAAAATGATTGGAATATTGATGTAAGTTTTACCACGGGAGGAAATTCACAAACTTATAGAGTTAGTGAATCTCATAACAGAAATATTGTCCACTCTGCTTCTACTTGGATTGATGCAAATAAAAATGGAATTGTTGATACTGGCGAAATAACCGAAGGTTCTGAATTATACAGAGCAAATAGTAAAAAGTCTTTTGATCCGGGAGGAACTGCTTTTTCTCATAAAGTAGGAAACATTGATGTTTCAAGAATACTTTCCGATAAAGTAAGTGTTGCTTTTGGTACGGAATTTAGGTCAGAAGAATTTGAAGTAATCGCTGGTGAATTAGGTTCTTATGACGGTGGTGGTGCCGATTCATTTGCAGGAAACAGCCTTGAAAATGCCGGTAAATTTAGCCGTTATAATTTAGGAGGATACGCAAGTTTAGATTACGATGTTAATAAAGATTTTTTACTTAGCGGAACTGCAAGAGTTGAAAACTATTCTGATTTTGGAAGTACTTTTGTATGGAAATTAAGTTCTCGTTATAAATTTTCTGATGATAAATATACCGTAAGAGGTTCGGTTTCTACAGGATTTAGAGCACCTACATTACATCAAATTTATACACAAAAAGCACAATATAGCTTTGTACCAGGACAAGGAATACAAGTTGGAGGTTTGGTAAATAATGTATCATCGCAAAAAGGATTATTAGGATTGCCTGATTTAACCGCCGAAGAATCTACTAATATAACTGTTGGTATTGGAGCAAAACCTTTTAGAAATTTCTCTTTCACACTAGATTATTACAATATTAAAGTTGACGACAGAGTAATTTTAAGTACCGAAGTAAAACCACCAAACACCCCTACTTTTAGCGGATTATCAGACGTTAGTTTCTTTTTAAACGCTATTGACACTAAAACTTCTGGTTTAGATGTGGTTATTGGTTACAAAAATATTGAAGTTGCTGATGGTAAATTAGGCTTTAACTTATCGGGTAATTACACTATTGAAAACAAGCGAGTTGGCGCGGTTAAAAACCCTGCTTTTGTTACAGCATCAAATCAATCGGTAGTAAATGATACACAAGAAGCTTTATTTTTTACCTCAAGACCGCAAACAAAATGGATTTTAGGAACTACCTACGATATTGGTAAATTCGGAATATCATTAAACAACACTTATTTTGGTAAAACAAAATTTGCACAACAAGGACTGCAAGATTTAGAAGGATTATTTACCAATCCTGCCGATATTCCTGCTGGAGCAGTTTCTGACGGAAGTTCAGATTTAAGAACCGAGTTTATTCCAAAAGTAGTAACCGATTTAGGAATTAATTTTAGCGCAACCGACAGAATTACCATTGCTTTAAACGTAAATAATATTTTAAATGTATTACCAGAATGGAAATTTACAGAAGCAACCCCAACAGGGCAAGCAATTTTAAACGGTGCAGCTGTTAGCAATTCGCCATCAAACTTAATTACCTTTAACCAACGTTATTCTCAAATGACTTATGATGGTTATCATTTTAGTCAATTAGGAACGATGTTTAATTTATCTGTAAATTATCAATTTTAA
>FHDEPC_01210 Flavo-1 RNA
CCCTAGCCCCGATTGTAGCAATTGTTTGAGCTCCTTTTTGTTTTTTCCTTTAAAAAAAATAAAAAGAGCGAGTGCGGAAAGCGGGAAATTGC
>FHDEPC_01215 AB hydrolase-1 domain-containing protein
ATGAATTTAATAAATACACACCTACTACCTCCAAGCTTAACAATTCCTAAACCTATTATTTTTTTAGCGAAATTTACGCAATTTTTTTCAACACATTTAACGGCTAAGTTTGCGGCACTTCTTTTTAGTACCCCTGTAAAATTTCCAATTCCAAAACGAGAAAAAGTAATGTTGGATAGCGCCCAAAAGAAAACAATTTTTGTAGAAAGTATTGGTAAAAATATTGAAGTTTTATCCTACGGATATTCTCAGAAAAAAGTATTATTGGTACACGGTTGGGCTGGTAGAAGTACCCAGTTATTTATGATAGCTGATAAATTACTAGAACAAGGTTATATGGTTATCTCTTTTGATGATCCGGCACATGGAAATTCCTCAGGAAAAACCACAGCAATGCCCGAATTTATAGATACCATTACTCTTCTTGACAAGCAATTTGGTCCTTTTGAAGCCGCTGTCGGGCATTCTTTTGGTGGTATGTGTTTATATAATAGTGTTGCTGACGGGTTTAAAATTAATAAATTAGTTACTGTTGGTGCACCTGATCGTATTTCGGAGGTATTGCTTAATTTTTCAAAAAACTTAAACGTAAAACCCCGTATTGCTATTAAAATGAAACAGTTTTTTGATAAAAAATGGCAAGTAGATATTGAACAGCATTCCGCTAGCGTAGTGGCTAAAAAAATTACCATTCCAACATTGGTTGTGCATGATACTGCCGATGGTGATGTATCTGTTAATTGTGCTGTAAACATTCGTAAAAACTTACAAAAAGGAACGCTTTTAATGACCCAAGGATTAGGGCATACCAAAATACTACGCAATAAAAAAGTAACTACTGAAATTGTTAAATTTATTACCAATTAA
>FHDEPC_01220 Peptidase M48
ATGAAAAAAATTATAGCTTTAGGAATTGTTGCCCTATTTTTAGTACAATGTAGTACGGTGCCAATTACAGGAAGAAAACGACTTAATTTTGTAAGTGATGCGCAAGTATTACCTGCAAGTTTTGCACAATATAAAGGTTTTTTACAGGAAAATAAATTATCTACAAACGCTACAAAATCAAACCAAATAAAAAGAGTTGGTAAAAAGATTTCAGCAGCAGTAGATCGTTTTATGAGAGCCAACGGAATGACATCCGAAGCAAATTCATATCGATGGGAATTTAATTTAGTAGAAGATAAAACATTAAATGCTTGGTGTATGCCAGGAGGTAAAGTAGTTTTTTATACGGGTATTTTACCAGTTTGTGCTAACGAAGATGGCGTTGCCGCTGTTATGGGGCATGAGGTAGCACATGCTTTTGCTAAACACGGACAAGAGCGTATGTCAACAGGAAAAATACAACAATTAGGTGGTGCAGCAGTAGCTTTAGGAACAGCAAATAGTAAAAATGCACAACTTTTTAATATGGCGTATGGTTTAGGAAGTCAAACTCTTGTAATGTTACCATTTAGTAGAAGTCATGAAACAGAAGCCGATAAATTAGGATTGGTTTTTATGCTAATGGCAGGCTATAATGGTAGCGAAGCAGCTGAGGTTTGGGTACGAATGAGTCAAATATCAAAAGGTAAAGCACCTGCTGAATTTATGAGTACACACCCTTCAAACCAAACACGTATTCGAACACTTAGGGCTTTTTTACCAGAAGCAAAAAAATTAGCAGCAAAATATAATGTTCCAGTAAGAAAATAG
>FHDEPC_01225 MFS transporter permease
ATGTATAAAAGAGGAGATAAGAAGTTAATTAATGCCTGGGCATTTTACGATTGGGCAAATTCGGTATATTCATTAGTAATAAGCACGGCGGTTTTTCCGTTATATTATAGTGCGGTAACCAAAGGAAAAACCGTTCGTTTTTTAGGAATGGATTGGGAACATCCCGATAGTTTATATAGCTATGCCTTGTCATTTTCTTTTTTAGTAGTGGCATTTATTTCGCCTATTTTATCAGGAATTGCCGATTATACCGGAAGCAAGAAAAAATTCATGAAATTTTTCTGTTGGATGGGTGGTTTATCGGTAATCGCTTTGTATTTTTTTAAAGGAGTAGATACCGTTTGGATTGGTATTTTATTCACCATTTTAGCAAGTATTGGTTTTTGGGCTAGCTGGGTTTTTTACAACGCTTATTTACCTGAAGTAGCTTTACCAGAACAACAAGATAAAGCGAGTGCAAAAGGTTTTATGTATGGCTATGTAGGTTCTGTAATATTATTGATTATCAATTTAATACTGATTCAAAAGCCTGATTTATTTGGTATTACAACAGGTATGGCATCGCGTATTTCTTTTGTAATGGTGGGGCTTTGGTGGCTTGGTTTTGCACAAATTACCTTTAAAAAACTACCCGATGATATTTACAATAAACAGCCCGATAACGATTATATCTGGAAAGGCTACAGAGAATTGAAAATTGTATATAAAGAACTGTTAAATTACCCAACATTAAAACGTTTTTTAATCTCTTTTTTCTTTTTAAGTATCGGTGTACAAACCATTATTTTAATGGCGGCTATTTTTGGTTCATCAGAATTGAATTTACCTACTTTTAATATGATTTTAACGATCTTATTAGTGCAGATAATCGCTATTTTTGGGGCTTATATTTTTTCAAGAATCTCAGGTAAATTTGGTAATATTACTGCCTTAAAAATAACTATCATTATTTGGATGCTTGTTTGTTTCTTTGCCTTTTCGTTAGATAAAACACAAGAAAACGTTGGTATATATTTTTATGGACTAGGCGGTTTATTAGGCTTGGTTCAAGGGGCAATACAAACACTAACACGCTCTACATATTCAAAGTTATTGCCAGACACACAAGACCATGCTACTTATTTTAGTTTTTATGACGTTACCGAAAAAATAGCCATCGTTCTAGGAACATCAGTTTACGGTGTGTTATATGCTATTACAGATTCTATGCAATGGTCTGTATTGTGTTTAGCGGTTTTCTTTTTAGCTTCTTTTGTGGTGTTAAGTACCATGAAAAAAACAAAATATGTTGCTTAA
>FHDEPC_01230 PseudoU-synth-2 domain-containing protein
ATGCCTAAATTTATTGCTTTCACTTCGGATATTAGTCAAATTGCTATTCCTGAAAAATTTGATTATCCGCATAATTACACGCCACATTCTTTGGCTAAAATTGCTTCGGAAGAATTACAGGAGTATCTAAAAACTCAAACAGATTTTACGCATAACTTCGGATTAAAAAACTTGAGAAATATAGAAACTACTAAAAACAAGCAAAATACTACTACTTTAGGAAAAATGTTTGGGGTTTTAGTGGTTAAAAATAAACAAGGTAAACTTGGGTATTTAACGGCTTTTTCAGGGAAGATAGCGCAAAGCACACAGCACAAGCATTTTGTTCCGCCCGTTTATGATGTTTTAAAAGAAGATGGTGTTTTCTTGAAAACTGAAAAAATAAACAATCAGATTAATCAGGAAATTATCAATTTAGAAAATAGTAACGCCTATTTAAAAATAAAAAAAGACTATTTTATTTTACTAAAATCAACTGAAAAATTACTTCAAGAAGAGCAAAAAACACTTAAACAAAGAAGATTTTTAAGAAAAACAGAAGGAAAACAAAATAATCAACTAAATATTAATGAAGAGTTTTATCTTCGAGAATATGATGTTTATTTACAGGATAAAATTCGTCCTTTTAAAAAAAAATACAGCAATTTTCAAGAACAGATTGAGCAATTAAAACAACAGCGAAAAGAACTTTCATCATCGTCACAGCAAGAGATATTTAAGCAATATCAGTTTTTAAATGCGAATAATGAAACGCAAAATTTAATTGCTATTTTTGAAAACTCACCACAAAATATTCCCGCAGGAGCAGGCGATTGTTGCGCACCAAAATTATTACAATATGCGTTTTTAAACCAGTTTACGCCTATTTGTATGGCGGAGTTTTGGTGGGGAAATCCGTTAGCGACATCCGTTCGAAAACATAAAAATTATTACGATGCTTGTTCCGGGAAATGCAAACCGATTTTAAAACACATGCTTCAAGGAATTTTGGTGCATCAAAATCCGTTAATTGTGCAACTTCAAAAGCAAGAAAAAACAGTAAAAAAACTAGAAATTATTTTTGAAGATCCCCATTTATTAGTTATTAATAAGCCTTCAGGATTGCTGTCTGTCGCTGGAAAAATAACGGAAGATTCGGTAAATAACCGTATTCAAAAAAAACATCCAAATGCCCTTGTTGTGCATCGGTTAGACATGGCTACTTCTGGAATTTTATTGGTTGCAAAGAACCTTGAAGTTTATAAAAATTTACAAGATCAGTTTGTCAACAAAACAATTAAAAAGCGTTACCTAGCGGTTTTAGATGGTGTTTTATCTGAAGAAAATGGCGAAATAAACTTACCATTAAGAGTCAATTTAGAAGACAGACCTAAGCAGTTGGTTTGTGAACTTCACGGAAAAAAAGCACTTACAAAATGGGAAATTATCAAAATAAAAAATGATAAAACCTACGTTTATTTTTATCCAATTACAGGAAGAACACATCAATTACGTGTTCATGCAGCACACTATTTAGGCTTAAATTCACCGATTATTGGCGATGTTTTATATGGTGTTACCGCTAATAGATTGCATTTACATGCTCAAAAAATTAGCTTTATACATCCTGTTTTAAAAAAAATAGTAACTTTTAAAAGCCCTACACCTTTTTAA
>FHDEPC_01235 AMP-dependent synthetase
ATGTCGATTGAAATCACCCGTCTTTTTGACTTTCCATATCATCTGCAAGAAACCTATAATTTAGAGAAAGCTTTTACCACCAAATATAATGGTAAATGGGAGTCTATCTCTACTCAAGAATATATTGATAAAGCCAATACTATTAGTAGGGGTTTGCTTCGTTTAGGCATACAGCCTAACGATAAAATTGCCGTAATTTCAACAACAAATCGTACGGAATGGAACATTTGTGATATCGGAATTTTACAGACTGGGGCGCAAAATGTACCTATTTATCCGACTATTTCAAAGGAGGATTATGAGTATGTTTTAAATCATTCTGAGGCTATTTATTGTATTGTTTCTGATCAATCTATTTTAGATAAACTAAATCAAATTAAAGGAAATACAAAGCTGAAAGGTGTTTTTACTTTTGATGATATTGCCAATGAAAAAAGTTGGAAGGATCTTTTAAAACTCGGGGAAGATAAAAGCAATCAAGCGGAAGTTGAAGCTAGAAAAAATGCCGTTAAATCGGACGATTTAGCCACCTTAATTTATACTTCTGGAACTACCGGAAGACCTAAAGGTGTTATGCTTTCGCACGGAAATATTGTTTCTGATGTATTGGCTAGTGAAAAAAGAGTGCCGTTATTATATGGCGAAGAACGTGGATTGAGTTTTTTACCGGTTTGCCATGTTTTTGAACGCATGATTTTATATTTATATCAATACTGTGGTGTTTCGATCTACTTTGCCGAATCTATTGAAAAACTAAGCGATAATGCAAAAGAAATTAAACCGCATGTAATGACAGCGGTTCCTCGTTTGTATGAAAAAATTTACGATAAAATTTATGCCAAAGGAGCAGATTTAACAGGAATAAAAAAACGATTGTTCTTCTGGGCAATTGAATTAGGGCTTCAATATGAGCCGTATGGTGCTAACGGATGGTGGTACGAAAAAAAATTAAGCATTGCTCGTAAATTAATTTTTTCGAAATGGCAAGAAGCTTTAGGAGGGGAGCTTAAATTAATGGTTTCTGGTTCGGCTGCTTTACAATCGCGATTAACAAGGGTTTTTACTGCCGCAGGAATGCCTGTTATGGAAGGTTATGGGCTTACAGAAACATCGCCTGTTCTTAGTGTTAATGATGTTAGAAATGGTGGTTTTAAAGTAGGGACTGTTGGTAAAATGTTAGATGGTATTGAGCTTAAATTTGCAACTACTGGCGAAATTTTAGTAAAAGGTCCTAATGTAATGTTAGGCTACTATAAAGACCCTGAAAAAACAGCGGAAGTTATAAAAGATGGCTATTTTTATACTGGTGATAAAGGGGAATTAGATGCCGATGGATTTTTGAAAATTACAGGGCGTACCAAAGAAATGTTTAAAACTTCTGGTGGTAAATATATTGTACCGCCATTATTAGAAGGCCAATTAAAACAATCACGTTTTATAGAGCAAGTAATGGTAATTGGTGAGGGGGAAAAAATGGCAGCTGCTTTTATTCAACCTAATTTTGATTTTGTTAAAGAATGGGCTTCAAGACATGGGATTAAATTAGAAACAAATCAAGAGTTGGTTAAAAACCAAAAAGTAATTGATCGTATTGAAGAAGAGGTTATTATTTGTAATGCTAATTTCGGGAAATGGGAAACCATTAAAAAGTTTGAATTAACTCCTGAAGAATGGTCGATTGAAGGTGGACACCTTACTCCTACCATGAAAATGAAACGTAAAATTATTAAAGAAATGTATAAAGATTTATACGATAAAATTTATAGAAGTTAA
>FHDEPC_01240 Flavo-1 RNA
GCCTAGCCCCGATTGAAGCAATTGTTTGAGCTCCTTTTTTGATTTTTTTCAAAAAAGAGCGAGTGCGGAAAGCGGGAAATTGC
>FHDEPC_01245 Threonine synthase
ATGAACTATTATAGCCTTAATAAAAAATCGAAAAATGTAAGTTTTAAAGAAGCCGTAGTTAATGGTTTAGCTCCTGATAGAGGTTTGTATTTTCCTGAAAATATTACACCACTTTCAAAAGATTTCATTACGAATATCGAAAATTATTCAAATCATGAAATTGCTTTTGAAGTAATTAAACAATTTGTTGGCGATGAAATTCCTTCGGATGTTTTACAGCAAATTATTAAAGAAACACTTTGCTTTGATTTCCCTGTTGTTTCTGTGGAAGAAAATGTAGCAACTTTAGAACTTTTTCATGGTCCAACGATGGCTTTTAAAGATGTTGGTGCTCGTTTTATGGCACGTTGTTTAGGCTATTTTAACAGAAATAACAACGACCAATTAACCGTTTTAGTTGCCACTTCTGGCGATACTGGCGGTGCGGTTGCCGATGGTTTTTTAGATGTAAAAGGCGTGGATGTTGTTATTTTATATCCTAGCGGAAAAGTGAGCGATGTGCAAGAAAAACAATTGACCACTTTAGGAAAAAACATTACTGCTTTAGAAGTTGATGGCGTTTTTGATGATTGTCAAGATATGGTAAAAACGGCTTTTTTAGATACTGAAATTAAACGAACTTTAACCTCTGCAAATTCGATAAATGTAGCGCGTTGGTTGCCACAAATGTTTTACTTTTTCTTAGCTTATAAGCAAATTAAACAAACATTTCAACAAGAAAAAAATCAAAAAAATGCTTTAGAAAACCTTGTTTTTTCTGTTCCTAGCGGTAATTTTGGAAATATTTGTGCAGGAATGATGGCGCAAAAATTAGGCTTACCTATTAAACATTTTGTTGCTTCAACCAATATAAATGATACGGTTCCTAATTATTTAAAAGATGGAATTTACACGCCAAAACCATCAAAATCCACAATTTCAAATGCGATGGATGTTGGAAATCCTAGTAATTTTATCCGTATTCAAGAAATTTTTGAAAATAATATAGAGGCTTTAAAAAATTCTTTTTCTTCGTATTCTTTTTCTGATGAACAAACTCGTGAGGCTATGAAATTAATCCAGAAAAATAGCGGTTATATTGCCGACCCACATGGTGCTGTTGGATATTTAGGAGCGAAAGAGTATCAAAAGAATAATCCAGAAGCTTTTTGTATCTTTTTAGAAACTGCACATCCTGTTAAATTTTTAGAAGTTGTTGAAAGTACTTTAACTATAAAAATTGCCATTCCTGAACAAATTAAATCGGTTATGGATAAAGAAAAAAAAGCGATTAAAATGAGTACTTATAATGATTTAAAAAACTTTTTAAATTCGTAA
>FHDEPC_01250 Homoserine kinase
ATGAATTATATAAAAATATTTGCGCCTGCTACCGTGGCGAATGTTTCTTGCGGATTTGATGCGATGGGTTTTGCTGTCGAAAAAATGGGCGATGAAATGACCTTTACAAAAACCGCTGAAAAAGGCGTAAAAATAACAGAAATTACGGGGGCTAAAAACCTAACTTTTGATGCTACAAAAAACGCTGCGGGTGTAGTTGCCTTGGCGATGCTTGAAAAACATCCTGTTGATTTTGGCATTGAAATTACCATGCACAAAGGTTTTTCACCAGGAAGCGGCTTAGGAAGTAGTGCTGCGAGTTCGGCGGGTGCGGCTTTTGGTGTTAATGAACTTTTGAACAAACCATTTTCACAATTAGAAATTACAAAATTTTCGATGCTTGGCGAACAAGCCGCTTGTGGAACAGCAATTGTTGATAATGTTTCTGCCGCAATTTATGGCGGTTTTGTGTTGGTTCGAAATTATGAACCACTCGATATTGTAAAGTTACCCGTACCAAAAAAACTGCGATTAGTGGCAATTCATCCGCAAATTGAAATAAAAACAAAAGATGCTCGGGAAGTTTTACCCAAAGATATTCCTTTAAAAACGGCAGTTATCCAATGGTCAAATCTCGGCGGATTGGTCAGTGGTTTACACACAAATAATTATCAATTAATTAGTGATTCTTTAACCGATGCAATTGCCGAACCTGCCAGAAAACATTTAATTCCTCATTTCGATTTGGTTAAAAATGAAGCCATAAAAGCAGGTGCTTTAGGTGCAGGAATTTCAGGTTCAGGTCCAACTATTTTTGCCTTGTGCAAAGGTAAAAAAACAGCTAAAAAAGTAAAAAAAGCCATACAAAATGCCTACGCCGATAAAAATATTGATTTCACCTTATTTTCATCAAAAATAAATACCCAAGGAATAAAAATTTTAGAAACTAAATAA
>FHDEPC_01255 Aspartokinase
ATGAAAATTTTAAAATTCGGTGGCTCATCAGTCGCTAGTAGTCAAAACATTCAAAAAGTAATTCAAATTGTTTCAGCAGCTTCGGCAAAAGAAAAAGTAGCCGTTGTAGTTTCAGCATTTGGGAAAACAACCAACAAATTAATCGCTGCAGCAAACAAAGCGGCAAATAATGACCGCTCGTATATGGTACTTTTTAACGAAGTTACCGAGCATCATGCACAGGTAATTTCCGATTTAATTTTTAAAGAAAAACAAGCCGAAGTTCAAGAAAAGGTAACCGTATTATTTGGGCAATTAAACACCTTATTAGAAGGCTGTTTTTTACTAAAAGAAGCAACCCCTAAAGCCATGGCTCGAATTAGTGGTTTTGGCGAATTAGTATCTTCTTATATAATTTCTGAAGTTGCAAAAAACACTTTAAACGCAACCTATAAAGACAGTAGAGAGCTTATTATTACCTCAAATATTTTTGATAAAGCACAGGTTAAGTTTACCCTTACCAATAAAAATTGTCAAGAATATTTTCAAAATAATACGCATCAAGTTACCCTTTTACCAGGTTTTATTGCCAAATCTGAAAATGGCTTAACCACCACTCTAGGAAGAGGCGGTTCCGATTATACTGCTGCTATTTATGCGGCGGCGTTGCAAGCAAACGAACTTCAAATTTGGACAGACGTAAGCGGAATGTACACTGCAAATCCGAGTATTGTAAAACAGGCGTTTCCGATTCCTGAAATTTCGTATCAAGAAGCCATGGAATTATCCCATTTTGGCGCAAAAGTTATTTATCCTCCAACCATACAACCAGCCTTAGAAAAGGAAATTCCTATTGTTATCAAAAACACTTTTGAACCAGGTAATCCAGGAACTTTAATTGCCAAAAATGTAAAAAGCACCAACCTTGTAAAAGGAATTAGCCATATTGAAGATATTACCCTATTAACCTTAGAAGGTACAGGAATGATTGGTGTATCGGGTATTTCAAAACGTTTGTTTGAAACACTTTCGAACCAAGATATTAGCGTGGTTTTAATAACTCAAGCCTCATCAGAACATTCAATTTGCGTTGGAATTTATGATGATGATGCCCAGAAAGCAATAAAAGCGATTAATAATGCTTTTGAAATTGAAATTGAACGTAAAAAAATAAAACCTGTTATTGTTGAACAAGGCTTGGCTATTTTGGCGTTGGTGGGCGATAACATGAAAAATCATCAAGGGTTAAGCGGACAAATGTTTAGTGCTTTAGGTAAAAATAACGTAAATATTAGAGCCATTGCACAAGGAGCATCTCAAAAAAATATTTCGGCAGTTATCGACAGTAAAGACGCTAAAAAAGGTTTAAATACTTTACATGAGCAATTTTTTGAAGAAAAATTAAAACAACTTAATTTATTTGTAACAGGTGTCGGAAATGTTGGTGAACGCTTTTTAGCACAAATACATCAGCAAAAAAAGTATTTGAAAGAACATTTAAAAATGAATATTCGCGTAGTTGGTATCGCAAATTCTAAAAAAATGACTTTTGATGCTAACGGTATCGATTTAAATAACTGGAAAGACGCTTTAAAACTAGGAGAATCGGCAACTTTAGAGGCTTTTTTTAATAAAACAAAAAGCTATAATTTACGCAATTCGGTTTTTGTTGATAACACGGCAAATCAGAAAGTTTCTGAAGTGTACGAGCAGTATTTACGCAACAGTATTTCGGTGGTTACTTGCAATAAAATCGCCTGTGCCTCTAGCCTAGAAAATTATAAAACATTAAAAGCCGTTTCTAGACAATACAATGCACCTTTCTTATTTGAAACCAATGTTGGTGCAGGTTTGCCTGTTATTGATACGCTTAAAAATTTAATTGCTTCTGGCGATAGAGTTCAAAAAATACAAGCTGTTTTATCAGGAAGTTTAAATTTTGTTTTTAATAATTTCGATGAAAAAACTACGTTTCACAATGTCGTTACCGAAGCTCAAAAAGAAGGATATACTGAACCAGACCCGAAAATTGATTTAAGTGGTGTCGATGTGGCTCGAAAAATATTAATTCTAGCCCGTGAAAGTGGTTATGATTTAGAATTATCAGATATTGAAAACGATTCATTTTTACCTGAAAAAAGTTTAAAAACGACTAATAATGATGATTTTTACGCAAGTTTAACCGAATTTGAAGCTCATTTTCAACAAATATTTAAAGAGGCAAACGATAAAAATTGTCGTTTAAAATACGTTGCCGAATTTGTTGATGGAAAAGCAAAAGTTGGCTTACAACATATTCCTGCAGATCATCCTTTTTATAATTTGGAAGGAAGCGATAATATTGTGTTGTTTTTTACGGATAGATACCCTGTAAATCCGTTGTTGATAAAAGGCGCTGGAGCTGGTGCAGACGTTACCGCTTCGGGTATTTTTGCGGATGTAATTCGCATCGGAAATAGTTAA
>FHDEPC_01260 Sec-C motif domain protein
ATGAAATGTCCTTGTAATCCTAGCAAAAATTATACTGATTGCTGTGAAATAGCACATAAAAACATCCAAAATGTGGTAACAGCGGAGCAATTAATGCGTTCTCGTTACAGTGCTTTTGCCTTAGCAAATATTGATTATTTACATAAAAGTCATCATTCGAGCACTCGCCCATCAGAAACTGAAAATAAAGAAATTTTACTTTGGACAAAATCTGTTGAGTGGATGCAATTAGAAATCAGCAATACAAATAAAGGTACAGCTTCCGATATTACAGGAAATGTAACCTTTGAAGCATTTTTTAAAGAAAATGATAAAATTAATAGCATAAAAGAGAATTCTTCTTTCTGTAAAGAAGATAATCATTGGGTATATTTAAAATGA
>FHDEPC_01265 hypothetical protein
ATGACAGTACAAAATATACAAAACTTAGTGGGTACTTATTCCATAATTGGTACTAATCAAGACGCCGAAGAACATTCTTATAAAGGAGTGCTTTCCTTGAAACTTGATATGAATAATCGAATAATTGCTAAATGGTTAATCAATAATGAACAAGAACAACTTGGTTCAGGTTTTTTTAATGATAATATATTAGTTATCAATTTTGAATATCAAGGAGAAGATAATAATACTTATAAAGGCGTTGTGGTTTACAGATGTATTTCTAAAGATATTTTAGATGGATTTTGGTCTGAAAAACATGGAAACCCTTTGTTTTTAGGAAAAGAACGTTGTTTTAGAATTGATACAAAAAACACTTTTCTAAATTAA
>FHDEPC_01270 Polysulfide reductase
ATGAGAAGACTTAAGGTTTTTACAAGTTTAATTAAAGACAGTCTAGATATTATTACTCATGGTTCAAAAAAGTATCATTTATGGATGGCTTTTTTAACCTTAATAATGTTGATTGGAATGTATTGTTATTCGATTCAATTAGAACATGGATTGAGTGTTACTGGTATGACAGACCGTGTAAGTTGGGGATTATATATTTCTAATTTCACCTTTTTAGTTGGAGTTGCTGCAGCTGCCGTTATGCTAGTAATGCCAACCTATGTTTTAAAAGATGTCGATTTTAAACAAGCCGTACTTATAGGAGAAGGTTTAGCCGTTGCCGCATTAATAATGTGTTTGACTTTTGTGGTTGCTGATATGGGAGGCTCTGCAGTTTTATGGCATATGATGCCGATTATTGGTGTTTTTAACTTTCCTAATTCAATGTTAACTTGGGATGTTATTGCTTTAAATGGCTATTTATTTATCAATATTAGTATTCCTTTTTATATTTTATTCAGGCATTATCAAGGGAAAGAATCTAAAAAAAGTGTGTATTTACCAGGTGCTATAATTTCTGTTTTTTGGGCTGTTGGTATTCATTTAGTAACTGCTTTTTTATACCAAGGATTACAAGCTAAACCTTTTTGGAATACTGCATTATTAGGACCTCGTTTTTTAGCATCTGCTTTTGCCGCTGATCCTGCATTAATTATTTTAGTGTTAGCTGTTATTAGAACTTATACCGAATTTAAAATAGAAGATAAAACCATTAAAAAATTAGCCTTAGTAGTTACCGTTGCTGCTCAGATTAACTTAATTATGTTAGTTTCTGAATTATTCAAAGAATTTTATGCACCAACACATCATAGTGAAAGTGCGTATTATTTATTTTTCGGATTAGATGGAAAAACTGCCTTATTACCATGGATTTGGACGGCAATTACGTTGAATATTATAGCAACTATTACTTTAACTTTTCATAAGCTTCGTAATAATTTTAAAATATTATTCTCTGCCTGTGTGATGTTATTTATTGCTATTTGGATTGAAAAAGGTTTTGGTTTAATTGTTCCTGGATTTATCCCTGATCCTTATGGTAAAATAGCAGAATATACACCTACTGGAATCGAAATTGGAGTTACCGTAGGTATTTGGGCAATGGGTGCGCTTATTTTTACCATTTTAGCCAGAACAGCTATTGAAATTGAACTTGGTAAAATGAGGTATAAAAAATAA
>FHDEPC_01275 4Fe-4S ferredoxin
ATGGACGATAAAGAAAAAAATGCCACCGTTGATAGATTAGTTCGTTCGTATCAATTACGTACAGGTAAAAACGTGAGTATGTCTTCTAAAAATGCCGAAGAAGATGTGTTATTTGGGTATGCTTTCAATATTTCTAAATGTCAGGGATATATGGATTGTGTAAGCGCTTGTGTGGAAGAAAATAATCAGGATAGAAATTCGCAAATGGAATATATCCGTATTCATGAAATGAAAGACAGAAAAGGTTTTAATTTTAATGAAGCTGATGATAATTATTATCATGAAGTTCCTGCCGAAGGACATTTTTACATGGGAACGCAATGTTTTCATTGTGATAATCCACCTTGTGTAGAAGTTTGTCCTGTTCAAGCTACTTGGCGAGAAGAAGATGGTATTGTTGTTGTTGATTACGATTGGTGTGTTGGTTGTAGATATTGTATGGCGGCTTGCCCTTACGATGGTCGTCGTTTTAACTGGAGTAAACCCGAAGTTCCTGAAGAAGAAGTAAATAAAAATCAGCATTATTTAGGAAATAGAATGCGTAAACAAGGTGTGATGGAAAAATGTACTTTCTGTGTGCAACGTTCTAGAGCGGGTAAAAATCCTGCTTGTGTTGAAGCGTGTCCTACGGGTGCTCGTATTTTTGGAAATTTACTAGACCCTGAAAGCACTATTCGATGGGTTTTAGAAAATAAAAAAGTATTCAGATTAAAAGAAGATTTAGGTACAGAACCTAAGTTTTGGTATTTTATGGACTAA
>FHDEPC_01280 4Fe-4S Mo/W bis-MGD-type domain-containing protein
ATGAGCGCCTCTTTAACAAGTAGACGAAGTTTTATAAAAAAAATGGCAGCGGCAGCAGCAATGACAGCGGCAATGACCATGTTTCCTGGAATTATTTTTGCTAACGAACAAGAAGCAGGAATACCTGAAGGAAATTTAGATTGGAAAAAAGGACCTTGTCGTTTTTGCGGTGTAGGTTGCGGTATTTTGGTAGGTGTCGAAAATGGAAAAGCAATTGCCGTAAAAGGAGACCCAAATTCAGCAGTAAACAAAGGATTACTTTGTGTAAAAGGATATCATCAAACCATGTGTATTCAATCTAACGATAGATTAACACACGCATTGGTTAAAAAAGATGGGAAATATGTAAAAACTCCTATAAGTGATGCCTTAGATATTGTTGCTAATAAAATGAAAGAAACCATTGAAAAACATGGTAAAGATTCGGTAGCCATGTACACTTCTGGTCAATCAACAATTCCTGAAGGATATATCGCTTCAAAATTTATGAAAGGTGCTATTGGTACGAATAACCTAGATTGCAACGCTCGTTTATGTATGGCGAGTGCTGTAGCTGGGTTTTTAACATCATTTGGAGCTGATGAACCAATGGGTTGTTATGAAGATATTGAATATGCTGATTATTTTATCACTTGGGGAAACAATATGGCAGAAATGCACCCTGTTTTATTTTCAAGAATGTTATCTCAAAAAAATAAAAGAGGTGCTAAAATTATCGATTTTGCTACAAGAACAACGCGTTCTAGTATGGCTTCAGATAAATCAATATTATTTGAACCTCAAACCGATTTAGCCGTTGCAAATGCTATCTGTTATGAAATCGTAGATCTGCCTTTAAAAAACTAA
>FHDEPC_01285 Periplasmic nitrate reductase chaperone NapD
ATGCCAATTAAAAGTTATTTAGCGCATCCTCATCAAGGAAAAAAGGAGGAATTACAAAAAGCATTAATTATTATTGATGGCTGTGAAATTATTTCCGCAGAAAATAAAAATGTAATCGTCCTTGTTACAGATACCATTGATGACGACACTGATAAAATTTTAAAAGAATCCATAGAAAATTTACCAAGCCTAAAATTACTAGCCTTAGTTTCTGGATTTAATACACCTATAAAATAA
>FHDEPC_01290 hypothetical protein
ATGAAATTACAAAATGTATTTTTACTACTATTAGTAGCCTTATTTATCAGTTGTGGAGGAACAGAGAAAAAAGCACCTTCATATAGTTCAGGAAAATCAGTACAAAAAACAGTTGAAAAAGCACCTGAAAAAAAACTTAAAAAAAGCTGGAAAAACCAGAAATTATTGATTTAA
>FHDEPC_01295 Cytochrome c
GTGAAATCGGTAACATTAGCGGCTACTATAGATCAAGATATGGTCGCAAAAGGTGCTAAAACATTTAAAAACAAGTGTTCAGCTTGTCATAGAACCAATAGGAAATTTATAGGACCAAATCCGACGGGAGTTTTAAAAAGACGTTCGCCAGAATGGGTGATGAATATGATTTTAAATCCTGGGGAAATGGTTAAAAAAGATCCAATAGCAAAAGCATTGTTACTTAAATTTAATGGGTCGCCAATGGCAAATCAGCATTTAACAAAAGAACAAGCAAGAGAGGTTCTTGAATATTTTAGAACATTATAA
>FHDEPC_01300 hypothetical protein
ATGTTAAAAACACATTCATTTCATATTCCTGTTATGGGAATAGGATTTACTATAGATTCTCCATTAAAAGTTTCCCGATTCGGAATCGATTCTGTTATTTCATTAGTCGATGATATTTTATTAGAAAAGATACGAAAAATGTATTCGTTGAAATTTAAAATTCCATACGATGAAATCACCGAAAAAATGGACGATTTTAGAGCCGAAAGAGTTACTTCTTACTTGAATTTGATCAAATCACTTTCAGAAGAGAAGTTTGAAGAATTTAAGAAGAATATTACCCAAACAAAGCAAGATATTGTTGATTTTTTTGAAGATCTTCCTGATTCGTCATCATTAAAACAAGAATTTGTAAAGGTAACGAGCAGTAATTTTGATGTAAAAAAAGTTGCTGATTGGTTAAAACAAAATTTATCGATGGGGCAAATTGATGTAAATATCATGACCAAAGTTGATAAAGATAATTATACTAAAACCGATAAATTAGCTATTGAATATAACGATGCACACGCCGCTTTAAGAGGTTTTGCAAAGAGCGATGTTAATTCGTCAGTGGTATTTTCGGCAGGTATGAATCCTCGGTTATATGCTTATTTAGAGAATTTTAAAGGCTTTTATCCTGATAAAAATGGGCGTATCAACAAGAAAATTATCTTAAAAGTAAGTGATTACCGTTCGGCGTTAATCCAAGGGAAATTTTTAGCAAAAAAAGGAATTTGGGTATCGGAATACCGCATAGAATCGGGCTTAAATTGTGGCGGACACGCTTTCGCAACCGATGGATATTTATTAGGACTCTGTTTTAGAAGAATTTAA
>FHDEPC_01305 hypothetical protein
TTGCTTTTTTCTGCTTTAGATAAAAAAGAATATGTAGTTCCAGAAACCGATTTAACTTTTAAAATATCGGCACAAGGAGGCGTTGGTACTGCCGATGAGCATCAATTTTTATTAAATTATTACAATATAGATTCTGTGGGTTGGGGAACACCTTTTTTATTAGTTCCTGAAGCCACAACGGTTGATAAAAACACGTTAAATAAATTAATTAAAGCCACTGAAAAGGATGTTTATTTGAGTGATATTTCGCCATTAGGCGTGCCGTTTTATAACTTAAAAGGAAACACAAAAGACTTAGAAAAGCAATCTTTTATTGATAAAGGGCGCCCTGGAAGTGCCTGCCCTAAAAAATTTATCGCTTTAAATAAAGAGTTTAACGAAAAAGGGGTTTGTACGGCTTCAAGGCAATTTCAGCATTTAAAAATAAAAGAATTAACGGCTAAAAACTTATCAAAAGAAGCTTATTACAAAGAATATTCAAAAATAATAGCCAAAAGTTGTACCTGTGTTGGCTTAGGAACTTCGGCTTTATTGGCGTACGGTTTAGATACCAAAACAGAAGGTGCTGGTGTGTCGGTTTGTCCTAGCCCTAATATTGCTTATTTTTCTAAAAAGATGAGTTTAAAGGAAATTACAAAAACTATTTACGGGCAATCGGCAAGTGTTACAAGCTTAGAAAGACCTAATTTATTTATCAAAGAATTGACTATTTATATTGATTATTTAAAAGATAAATTAAAAGAAACCACCGCAGAGGCTTCGCCGAAAGAAATTAAATATTTAAAAACTTTTGCCAAGAATTTAAAAGAAGGTTTGTTGTATTATAAAAACTTATTTAATACCGAATATCAAAGTGCAATATTACATTACCCAGCTGTTTTAGCCGATTTAGAATTAAGTAGCCAAAACATCGATAAAGTAGCTTTAGCTATAGAAAAATTATAA
>FHDEPC_01310 hypothetical protein
ATGAAAACCTCGTTAAATACTTCTTTTAATTTATTACAAAAACACAGTAAAATAGCCATAGGATATTTTATTTTAATTGCTTTTTTAGGCGTTTTACTTCGTGTTTTTGCAGTAATTGACCTGCCAATAAATTATCGTTTTATGGTACATGCACATTCACATGTTGCTTTATTAGGTTGGGTTTATACTGCTTTAACTACGCTTATTTTTAAATTATATTTAGATAAAAAAACACTTCACACTCGTTACAAGCAATTATTTTGGGCAACCCAAATAACCATTATTGGCATGCTGATTAGCTTTCCATTTGCAGGCTACGCATTTTTTTCGATTGTATTTTCCACCCTATTTTTAATAGCTTCTTATTTCTTCGGATACCTCTTTTTCAAACACAGTTCAACGATACAAAAACAAACAAATTCATACAAATGTATTCGCATCGCCTTATGGTTTATGATTATTTCAAGCTTAGGACCTTGGGCTTTAGGAATTATTATAAAAACAGTAGGAAGTGGCTCAAGTTTATACCGAAATGCCATTTATTTTTACCTGCATTTTCAATACAACGGCTGGTTTATTTTAGCACTTTTCGGCGTGTTTTTTTATATTTTAGAAAAACATAAAATCACCCTTCCTAAAAAAATATTTAACCGCTTTTTTTGGATGCTAAATATAGGCGCTGTATTAACCTTCGGGATTTCCTTGTTATGGAACAAACCAAGTTTTATACTCTATTTAATTGCTAGTTTTGGTGCTTTATTACAAGGAATTGCTTTTTATATTTTAAGCAAGCATTTACTTGCTGATTATCAAAAGATAAAAAATATTTTCTCACCAGTTCTTTTTAAAGGATTAAAAGTTGTTGTGCTACTTTTTATGATGAAATTAATTTTTCAATTTACAGGAACACTTCCTTATTTTTCAGCTGTTATTTTTTCAAATATCGATTTTATAATCGGCTATTTACATTTTAATTTTTTAGGAATTGTAAGTATTTCATTGCTTGTTTTTTTACAGCAATTTCAATTAATACAGCTATCAAAAAAAAGCCTACTCTTTTATATAGTAGGCTTTTTATTAACAGAAATTGTAATTTTTTACAAAGGAATTGTTGTTTGGTTAAATCTTAATTTAATCAATTATTACCCTGAATATTTAGTTGCAGTTAGCCTACTTTTTTCACTAGCAATAGCACTAATTTTCAGCCAGCAATTTAAAAAGAAACAAGCTGTTAAAATATAA
>FHDEPC_01315 Alginate-exp domain-containing protein
ATGAAAACAAATAAACTTTTTAGTGCATTATTAATTCTTATTACAACAATATCATACGGACAATTAAAAGTAGCTGCTGAACTTCGTACTCGTTCAGAATATCGACACGGTTTTAAAACCCTAATCAAAGACAATCAAAGCGCTGGTTTATTTACCTCACAAAGAACCCGTTTAAATTTTTCTCAATCTATTGAAAAATTAAATTTTTATGTAAGCGTACAAGATATTAGGGTTTGGGGAGATGTGCCTCAATTAAACACCACCGATGCCAACGGATTAAGCTTACATCAAGCTTGGGCAGAAGTGTTATTAAGCCCAAATTACTCGTTAAAATTAGGACGTCAAGAAGTCCTGTATGACGATAGCAGAATTTTAGGTAACGTAGGTTGGGCGCAACAAGCTCGTAGCCATGATATTGCCGTTTTTAAATACAAAAGAGACGGAATTAAGTTAGATTTAGGTTTGGCTTTTAATCAATCAAAAGAAAATGTAACAGGAAGAACTTTAGAAACTGAAAAAACCTATAAAGCTATGCAATATGCTTGGTTACATAAAGATTGGAGTACTTTATCAGCAAGTTTTTTACTATTAAATAATGGTTTAGAAACTACTGATGGAATTAAATACAGTCAAACTGTTGGTACACATTTAAAAAGTAAGCAAAATAATTTACAAGTAGCTGCAAATTTATATTATCAATTTGGTACTGATAAAATGAACAGGGATTTAAGTGCTTATTTAGTAGGTTTAGAAGGTAATTATAAAGTTTCAAGCAAAACCAAATTAGGTCTAGGAATTGAATTACAAAGTGGTAATGATTACGATTCTAATACTGTTGACAACAATGCTTTTACCCCTTTATACGGAACAAATCATAAATTCAATGGATTTATGGATTATTTTTACGTAGGAAACCACGGAAATAATGTTGGTTTATTAGATATTTATGCAAAAGCTAATTTCAAATTAAATGAAAAATCAGGCTTAACGGCATTTGTTCATAATTTTTCAGCAGCAGCCGATATTAATGCAAATGTTTCTAAGCAATTAGGTACAGAAATTGACCTTGTTTACCGATATAACTTCACCAAACAAATCGGTTTTAAAGCAGGATATTCTCAAATGTTTGCTTCACAAGGAATGGAAGTTTTAAAAGGAACATCTGACAACAATACTAATAATTGGGCTTGGTTAATGGTTACTATCAAACCAACTTTATTTACCTCTAAATAA
>FHDEPC_01320 Transcriptional regulator
ATGGAAAAAATAATGAACGTTTTATTAATTGAAGATACTATTATTGAAATAATGAAAATGAAGCGTACTGTTTCATTTTTAAAATTACAACATACTATTACAGAGGCGAAAGATGCAGAAATAGCACTTAAAATTTTAGAAGAAAAAAGTAATTTACCTGATTTAATTTTACTAGATTTAAACATGCCAAAAATTAGTGGCATTGAATTTTTATCAATAATAAAAAATGATGATACTTTAAAACACATACCAACGGTTATTTTAACAACTTCGGATAACCAAAAAGATTTAGAAGAGTGTTATAGAATAGGCGTTTCAGGATATATTTTAAAGCCTTTGAAATATGAGGATTATGTAGCTAAAATTGAAGTTGTTTTGTCTTATTGGAGCATCAATGAATTGAAAAAGTATTAA
>FHDEPC_01325 Heme transporter CcmB
ATGAAAGGAATCGTTTTTACAGAATTTTTAGATTTAGTAGAAGAAAAATTTGGGCTAGAGGTTGTTGATAAAATTATATCACAATCAACCTTAGATTCCCAAGGAATATATACAGCAATAGGAACCTATAGTTTTTCTGAAATGTTACAGTTACTACAACATTTAAGTAAATATAGTGGAATTTCTATAGATGATTTATTATTGCTATATGCAGAACATTTTTTTAGCGTTATTGAAAATAGTTACCCAGGACTTTTAGCAACCTACAAAGAACCGATCGAAATGTTGGCTTCTATTGAAAATCATATTCATGTAGAGGTACAAAAAATATATCCTGATGCTGAATTGCCAACCTTTATTGTAAAAGAAAGAACCGAAAACTCGTTAGTAATGATTTATAAATCGAGTAGGGCGATGCATCATTTTGGCTTAGGATTAATGAATAAAACATTTGAACATTTTAATACAAGTGCGACCATTGTTTTAGAAAAAATAAAACAAGATGGTACGGAAGTTAAATTTATCATTAATAAAAATTAA
>FHDEPC_01330 Histidine kinase
ATGAGTAATCATCAGATAGACATACTAGAACGTGCTTTAAAAAGACAGAAAGCAGCAAGGAAAATAGCCGAGAAAATATTAGAAGATAAATCAAGAGAATTATATTCAATATCCGAAGAATTAAAGGCAGCAAATATAAGATTAGAAGCATCATTAATAGAAAAATCATCGCAATTAAAAGGTGTTTTTGATAATATTAATGATTCTTATTTAATAATGAGTTTATCGGGCGATGTTCTTAAAATGAACGATGCTGCAATTGCTCTTTTTGGATACGATATTTCAAAAGAAAAATTAAATGCAAAAAATTTAATATATCCTGAAGATGCTACCTATGCTTTTGAATCGTTTTATAAGTTGTACAATACAGGTTCTTTTTCAAATTATATAGCAAGGGTTTTAACGAAGAAAAAAGAAGTTAAATGGGTGCAAATAAATGCAAGTTTAATTTATGATAAAAATGATAAAAAAATTGCAGCCCAAGGAATTATCAGAGATATAACAGCAACAAAACGAACAACAGAACTTATAGCAGAACAAAAAAAAGAGTTGGATGTTATTGTTGAAAATTCTTCTTTAGGAATTGCGCTTATACAGCAAGGTCGTTTTTTAAAAACGAATCGAATGTTTCAAGAGCTTTTAGGGTATTCAGTAGCTGAATTTTCTAAATTAACAATTAAAGATATTTTTTTTAAAGGAGATTATGCTTTTTCTAAAGAGTATTTAGATAAAATGAATAGTGGCGCTATTGATAATTTTGTGTTAGAAAAAAAATATAAAAGAAAAAATGGTACTGTTTTGTGGGTAAAAACAAATGTAAATGCCGTAAGAAATGCTGTTGGATCCATAAAATATGAGGTGGTAGTTGTTGAAGATGTTACTTTAAAAAGAGAAAGAAAGCTGATTATTAATATGATTAATGATTTGGCTAAATCTATTTTAGGAAAAGATACTATTTATGAAATAGCTTGGGAGGTAACTCAAAAAATAGCGACGTATTTAGATTCTGAAGATTGTGTGATTTTTTTAGTAAATCATAAAAATAATACTTTAGAACAAGTTGCTTCACATTATTTGAAGCTTGATAAGAAAAATATCAAAAAAAACAGTTTAGAAATAGGTAAAGGAATAGCAGGAAATGTAGCCAAATCGGGTAAGGCAGAGATTATAAAAGACACCTCTAAAGATGCTCGATATGTTGTAGAAGGCGAGCGTCGGTTTTCTGAAATATCAGTACCTATAATAAGTGAAGGAAAGGTAATCGGTGTTATCGATTCGGAACATATCGATAAAAATCACTATACCCAAGAGCATTTACATGTTTTAGAAAATATTGCTAGTTTAGTTTCGATGCAATTAAAAAGTGCTATAAATAGAAGACAACGAGAGAAAGCAGAAATAGAAAACTTAGAACTTTTAAGTCAGTTAGAAAAAAGTAATGATGAGTTAAACGAGTACGCACATATTGTTTCTCACGATTTAAAATCGCCATTAAGAAGTATTGATGCCTTGGTTTCTTGGATAAAAACAGATAATAAAGGAAGTTTTGATACCGCTACTTTAGCAAATTTTAAGCTAATAGAAGGTACTTTGCAAACCATGGAAAATTTGATTTCTAATATTTTAGAGTATTCAAGTGCAGGTACAGAAACAAGTGAAAAAAAACAGGTCGATTTAAACTTGATTATTAATACCTTAAGAGGATTGTTATTTATTCCGGATCATATTTTGATTAAAGTACCACGAAAATTACCAACGATTAATGGTGATGCAACGAAGTTTCAGCAACTTTTTCAGAATTTAATTAGTAATGCTGTTAAATTTAACGATAAAGAAAAAGGATTGATTGAAATAGAATTTATAGAGCAAACGTCTTTTTATCAATTTTCAGTAAAAGATAATGGTATTGGAATTGACAAGAAATATCATGATAAAATTTTTAAAATTTTTCAAGCGCTTAATAAAAGAGAAGATTCTACGGGTATTGGGCTGTCTATTGTTAAAAAAATCATACAATTATATGAAGGAACTATCTGGTTAGTGAGTAAGCCTGGTGTAGGAACTACCTTTTATTTTACCATTAAAAAATAA
>FHDEPC_01335 Histidine kinase
ATGAAAACAGTTCAATTGCAAAAAATAAATGGAAATTGGGAATATTTAACCGCTAAAATAGTTTTAAAGAACCCGCTAGTATTGGTTTTTGGAAATCGATTTTTATTGGAAGATAAAAATATTTACAACGAAATTAGGGCTATTTTTAAGCAGGGTCATTTGGTTTTTGGATCAACTGCTGGTGACATATCTTCTAAAACAGTAGCTGATCAAAGTATTACAATTACAGCGATCGAATTTGAAAAAAGCACCTACGTAATTAAAAGAGCGAATGTTTTAAGTTCGGTAAATAAAACAGGTAGTTTTCAAATAGGAAAAGAACTAATACAGCAGTTTGCTCAAGAAGGCTTAAGGTATGTTTTTTTAGTTTCAGAAGGGAGTTTTATCAACGCAAGCCGGTTAACAAAAGGGATGAATGCTGCTACAAATAATAATTTATTAATAACAGGTGCTTTATGTGCAGATGCTGCTAGGTTTGAAAAAACAGTTTCATCTTACAATGAAAATCCAATATCGGGCGAAATAATAGCCATCGGTTTGTATGGCGAATCTTTAGAGGTTTCTTTTGCTATTAATGGTGGTTGGACACCTTTTGATCCTGAACGAATTGTAACAAAATCAAAAGGAAATATTTTATATGAGTTAGATAATAAACCAGCCTTGAATTTATATAAAAAATATTTAGGTGATAAATCAAAAGAATTACCTGGTGCGGCGTTGTTATATCCACTAAAAGTAAAATCTACCAATAATAAACAATCTATTGTTAGAACTATTTTAAATATTAATGAAGCGGATAATTCAATGATTTTAGCAGGCGATATTTTAGAGAATTCGAAAGTGCAATTAATGATGACCAATGTTGATAATATTGTTAATGCCGCCGAATTAGCTGCTATAAATGCAAGTGAATTAAGAACTAAAAAACCTGAATTAGCTATTTTAGTTAGTTGTATTGGGCGTAAATTAGTTTTAGATCAAAGAGTAGAAGAAGAAGTGGAAGAGGTTGTAGAAGTGATAGGAACTCAAACGACTGTTTGCGGTTTGTATTCTTATGGCGAAATTGCTCCGTTTAATGGAGAAAATAATTGTCAATTACATAATCAAACAATGACGATAACATTAATTAGTGAATAA
>FHDEPC_01340 Histidine kinase
ATGAACTCTCTTTTAAAAAGACAAATTAGAAAATATTTACCTGAAAATTTACATTCGAATAAAGAATTAGCAGCATTTTTAGATGCTATTGATAGGTCATATACCACTTCGGATGATCAATTTTTAATGCTGCAAAGAGCCACTGCAATAAGTTCAGAAGAACTTTTTGATGCAGGTGAAAAATTAAAAGAAGAAACAAATTCTCAGCGCAAGGTTATTGGTAAACTAAAAGGTGTTATTGATACGCTTAAATTTTATGATTTAGAAGATGGGTATTCTATAGAAAACACAGACTCCTTAAAATTAGTCGATTTAATTGATAATCAAACCAAAGAAATTATAAAAATAAATCAACAGAAAGATTTTTTATTGAAAAGTTTAGCACAACAAAATAAGGAGTTAAACGATTATGCACATATGATATCTCATGATTTAAAAACACCTTTGCAAAGTATTGAGGCTTTATCTGCTTGGTTTTTGGAAGATTATGGCAGTGTTTTAGGCAAACAAGGAGAAGAAAGAATAGCCCTTATAAGAGATAACATTGAAAAAATAGACACCTTAGTAAGCGCAATTCATAAATATGCAACTATTGATAAAGCAATAGCAAAAGCGGCTGTTTTAAAAATGGATAATTTACTAGCTACGATAATTAATCAGCTAAATGTTTCTAAAAAAACAATCATAAATATCCCTGAAAAACTTCCAGTTATAAAAGGAAATAAAAAATTATTAGAAGAATTGTTTTCGAATTTAATTGAAAATGCTATTAAATTTAATGATAAAGAAGTTAAAGAAATAACAATAGGTTTTTCTGAAAATACTGATTTTTGGGAGTTTTATGTAAAAGATAACGGCAACGGAATAGCTGAAAAGTATTTTGATAAAATTTTTACTGCTTTTTTTAAATTAGAAAATGATTATAAGTCAGCAGGTATTGGCTTAGCAATTGTTAAAAAAATTATACACGTTTATAACGGAAAAATTTGGGTAGTATCTCAATTAAATGTGGGAACTACTTTTAATTTTACAATTAAAAAATAA
>FHDEPC_01345 Histidine kinase
ATGGAAACACCTAATTTAGAATATATAGAAAAATTAGCAAGAGGAGATCAAGCTATTCGGAAAATACTCATAGGGGTAATAAAAGAAGAGTTTCCTGCCGAAAAAATAGCCTATTATAAAAGCTTAAAAAGTAAGGAATACAAAAAAATTGAAGAAAATGTACATAAAATTAAACATAAAATTAGTATTTTAGGTCTTGAAAAAAGTTATAAAATAGCGAATGAATTTGAACATAATCTAAGAGCGCTTACGTTAGATAAAGCGCCAGATTTTGAGAAAATTTTAATAGTTATTTCAAATTACTTGAAAACTATTTAA
>FHDEPC_01350 LytR family transcriptional regulator
ATGAATTGTATAATTGTTGATGATGAAAAAATGGCAAGAGTAGTACTTGGTACGCTCTGTAATCAAATAAAAAATTTAAATGTAGTAGGTGAATTTTCAAACGCAATGCAAGCTATAAAATTTTTAAACTCGCATGAAGTCGATCTTATTTTTTCAGATATTCACATGCCTGATTTTAATGGTTTAGATTTTATAAAAACACTTAAAAATCCGCCAAAAATAATTTTAACTTCTTCTGATCCTAATTTTGCTATCCAAGCTTTTGAATATGATTTTATTGTTGATTATTTATTAAAACCGATTGAATTGCCTAGGTTTGAAAAAGCAATGATTAAAGCTCAAAATTATCAATTAAAAGAAGCAGTTTCAACTAATTCAAAGCACACAGAATCAGTAGCATCTTACAGCAATGATTTTTATATAAATATTGACAGACGACTTATTAAAATTGATTTACCAAGTATTTATTTGGTAGAAGCCAAGGGTGATTACATTCATATAAAAACAGAGACTAAAAACTATTTGGTACATTCTACCTTAAAAAAAATAGAAGAAAAACTGCCTGAATCGTTATTTTTAAAAGTACATCGTTCTTATATTATCAATCTTAAAAAAATTATTGATATTGAAGATAATAGCGTATTAATAAAAAGAGATGTAATTCCTGTTAGTAGATCAAAAAGACCAGAATTAATGAAGCGCTTAAATTTACTATAA
>FHDEPC_01355 Por-Secre-tail domain-containing protein
ATGAAAAAAATATTTACTCTAAAACGAAAACTATTAGTACTATTTATTATCTTAATAAATGTAACAAATTATGCTCAAAACACTCCATTTAGTTGTGTGTATGATGCTTATTTATTTCAGTATAATGATGTTTACTCTATAGATTTAGCTTCGGGTAGTTCTTATCTTGCTGCTGAAAATATTACACCAGGAAGTATAAATGCGGCTGCATATAATCCTGCGGATGGTTTTATTTGGGGGTCTTTAAGTACGCCTGCAAAAACTATTGTAAGAATAGGAGATGATTTTTTAACTACTTCTTTTTATATAGATGAGTTACCTACAAATAATAGATATATTGGAGATATAAGTGCACAAGGTGTTTATTACCTAAAAGGAGGAGGTAGTACTTATTATAAAATAGATTTAGATCCTAATTCAGCAACATACAGTCAGCATTTAGCTACCGCAAATTTATCTAAAAATATAAGCATTCATGATTGGGCTTTTAATGCTGTTGACGGCAATTTATATGCTGTGGAAAAAAATACCAATATTTTATATCGAATAAATCCAACAACAAGTATAGTGGAATCTTTAGGAGTTGTTCCTATTTTATCAGGATTAAGCTACACTTACGGAGCAGTATATTTTGATGCTTCAGGACGTTTTTATGTATCAGCAAACCAAACAGGAACTATCTATGTAATACAAGCTGTACAAGATTTAAATGGTTCAAATGAAATGGATTCTAATTTATTTGCATTTGATCCTTCAAGTGCTAGTAATGATGGAGCTCGTTGTCCGACAGCACCTGTGTTACAAGAAATTTGTGATAACGGAATAGATGATGATGGTGACGGTTTGATTGATTGTCAAGATCCTTCTTGTTCAGGTTATGGAGAATGTGATGTTATTTTACCACCAACTTCAGGAGGAAATGAAGGAGGTTTAGAAAGTAATAATAGATTATCAGAACAAATAAACAAACGAAATTATAATCGTACAAAAGGTAATTATAAATTTAATAGAAGTAAGGCTGCAAGAGTTACTAAATCTAATCATTATAAAAGGAAAAGTAAAAATAGTTTTGAATTAAAAGACTTTATTCCTTTAGGTGTTATTAATACAGATGAAACAATAGAATCTTCACCTACCGATTTAGTCGCAATTACAAATGCAACAGAAATTTATGCCGTAGATTACATGAAAAGTGGCGTTTCAGTAGCCTCTGTTTTAGCTTTAAAAACAGAAAATGGTGTATATGAACATACCAAATATATCTGTGATCGTTTACTTGGGGCTGAATTAATTTCGGTATCTACCATAGATATTAACGGTCAGCAATTTATTAAATCATTGATTAGAAATACCGATAATACAGTTGAGTTTGTACTAAGTCTTTCGGCTAAAATAGTAAATAATAATGCTAATTTTGAAATAGAAAGTCATTGGAATTTAGATAAATATCAAAGCGATATTCCTTTTTATAATTTTCAAATATGGTCTAATTCTTTAGATGATTTATATCTTTTAGCAAAAGAAGTTATTGATTTATTATCCATAGAAAAACCTATTTTATCTTATAAAATATCGCCACCGCCAACAGTATTTGTTCGAAAAGGAAAATATATTAATGGAGCATTAGCTTTAGAAATTATAAATACGAACGCAAGTGAAAATATTGATTTTGATGCAGGTTTTAGAATCACAGAAACAAGTGATTTAAATAAAACCAATAAGAGAATAGGTTTAGAAAAAAATTATATAACAAACATAAAAATTGAAACAGGGAATTTATTTGATATCGGTTTTAGAATTGGAGACGGAATTAATACGCCAGATGATATTTTTATGTCTGACGGACCTTGGGGAGTTGATGATTCTCAAGCAAATACTAAAGTGATTGATTATGTTGTTTCGGCAAATACTCTTGATTTTGAAAATACCGATTTCCCAATAGAGCGAAATGTCGCGTTAGAGGTAACAACGGATTCTTATTTTGCAGTGCACAGAGCTTTAACGCCACGTTTTAAACCTGTAAATTTAGCAGATTATAATAGTTTTAACTTAACAGCAAAGGGAACAGGAAATGTTGAGGTTACATTTATAAAACAAAGTATTGCTACTTGGGAAGAGCAATTTAAAGCAACAATTGCTGTAACAGAAAATTTTGAAGATTATGTAATATCTTTTTCAGATTTTAAATCAACTAATGGAACAGAACTTATTTTAAATGATATAACAACTATTGTATTTACCATGTTATCTGAGCAAGGAGCGATGGTTACAAAAAGAATTAATTTAGAAAATATCCGATTTTCGACAAGTACTAAAGTTGTAATACCTGAATTAATTACCAAAGGAAATGCTTTAAAAGCAGCTCCAAATCCGTTGGAAACAATATCTGAAATTTATTTTAATACCAAGCAGATAGCAATGGTGCGACTGGTTATTTACAATCAATTAGGAAGAGTAGTAAAGGAAATTCCTTACACAACAATAGTTGGTGAAAATAAGATAATACTTAAAAAAGGACGCTTAAGTACAGGTTTGTTTTTTTGTAAAATTATAGGAGCCTCAGAAGATCATAAAGTTGTAAAGTTAATAATCAATTAG
>FHDEPC_01360 Beta-barrel assembly-enhancing protease
ATGAAAATTAAACACCTTACATTTTTATTATTTTTTATTACAAGTACTTCTATCTTTTCACAAAATATGAAGGAAGGTTTTACCTACTTAGAAACAGGAAAATACCAACAAGCTGAGGCTTTTTTTGAAAATATTTTAAAATCATATCCTACCAATAAAACAGCAAGACTTTGTTATGGTAGAGCCTTAGGTTTAAATGGAAATTCTTATAAAGCAGTTACATTATTTACGAATCTTTTAAATGATTTTCCTACTGATTTTGAAGTAAAATTAAATTATGCTGAATCTTTACTTTGGAATAAAAATTATAATAAAGCTGAAGAATATTATCAAAATTTAATATCAGAAAATGATAAAAGTTTTCCTGCTCTTTTAGGATATGCTAATACATTATCTAATTTAAAAAATTTTAATAAAGCTATTAATTACGTAAACAAAGCGTTAATCGTATTGCCTAATAATCAAAATGCGTTGATTTCTAAAAAATATATGCGTTTAGGTTTGGCAAATAGTAAAGTGACAGATCAAAAATATATAGAAGCTGAAAATATACTAAAAGAAAATTTTATCGATTTTAAAAAAGATAAAGAAACCCTATTAAACTTAGCTAATCTTTATCTAATTTCAAATCAAATAGATAAAGCTAAAGAAACATATATTATTATTGGTGAAGATTCAGCAAGTAAATTAACCTCTTTAAACGGGCTTTCGTTGGCAAATCATCTTGAAAGTGATGATAAAGAAGCTTTAATCATCAGTAAAAAGGCTATTAATTTTTTAGATAAAACAACTAATACCTTAATAAAAAATCAAACAAAAGAACGTTTTATACAAGCTTTAATATGGAATAACAAATATTCTTTAGCCGAAAAAGAAATTAATAAATTATTAGTCAATAATAAAGATCCTGAAAACTGGATACTTTCATTAAGAGCAACTTTAAATATTTATAAAAGTGATTTTAAAAAAAGTATTGCCGATTATAATTTAATATTAAAAAAAGATAGTGCTTCTTTTGATGGTAACTTAGGTAAAGCAAACGCACTAAAAGCTTCAGGATACTTTATAAATGCCTATAAAAGTGCTGAAAACACTTTAAATTTTTACAAAAAACAGAAAGATGCGACTAATTTTATTAAAAATTTAGATAAATCATTTACACCTTTTGTTGAAGTTAAAGCAGCATATTCATTTGATAATGCTGATAATAAAGCGTATTTATATGCTGCTAATTTAGAATTTCCTTTTTCAACAAAACTTAAATTATTTGGTAATTACAGCTACAGAACAACAAGTAATTCTGTAACTAAAGCAAGTGGAATTTCTAATAATTTTTCAGCAGGAATAGCGTATCAATTATTAAACAATGCAACTTTTAAAGGTGTTTTAGGTATTAGTGCTTCCGATACTGATACAAATAAATTCAGTCAATTATTAGCAGATTTATCCTTAAAAATAAAACCTTTTAAGCTTCAAGATTTAGAAATAGGCTACAAAAGAGAAGTCCAAAATTTTAATGCCGATTTATTAGACAAAGAAATTATTCAGAATAATTTTTTAATAAATTATAGTTTGAATACCAATTTTAATCTAGGTTGGTACACACAACTTTACTACACTTCTCAAAGTGATGAAAATACACGAAACTTATTATTTACTTCGCTTTACTATAATATATTTAAGAAACCATCTTTAAAAGCGGGTGTCAATTATCAGAACATATCTTTTAAAAATCAAGTTCCTACAATTTATTTTAGCCCGCGTACATTTAGTGCTGCTGAAATTTTCATCAATATTATAAAAGATGAAAATATTGCGAAAAATAAAGAGTGGTTTTATGAACTAACTGCCGCTACAGGATTTCAATTTATTGAAAAAAACAAAAAACAAAGTACCTACAGAATTCAAGCTAAATTAGGATATAAATTTTCAGAACGTAGTTTATTAAATATCTATGGTACTCAAAGTAATATTGCTTCTGCCTCGGCTATTTCAAGTAGTGCTGATTTCACTTTTACTGAAATTGGTTTACGCTTTAAATGGTATCTCTTAAAAAAACCTGTATTTAGAAAAAAAGAGTAA
>FHDEPC_01365 STAS domain-containing protein
ATGGCTTTACAAATTACACAAAAAAATGGAACATTTTATTTAAAAGGGAAATTAAACAATTCAACATCTAAATTTTTTATTGTTTTTTTTGATTTTAATATCAAAAGAAAGAAAGAAGTAATAATAAATATTGATAATTTAGACGAAATAACTAAAGATGGTTTAAATGCAATAAATATTTTAACAGAAAAATCTAAAAGAACAGCTAAAGTTTTTTCTATTATAGGTCTTGGTTGCAAAGAAATTTATGATCATTTTGAAGAAATAAATGTTGCTTAA
>FHDEPC_01370 Sugar isomerase
ATGATTCCAATTTTAAAACAGGTAAAGCATAAAATATCATCAGAACAAATTTTTATGATTAGTGTTTTACTTGTAAATGGAGGTAATTACTTATATAATTTAGCTTTAGGTAGAATTTTAGATCCTGCAAAGTTTGCAGATGCGGCTATTATGATTACTTTTTTATTGGTGCTTTCATTTATAGCAATGACTTTTCAGCTAGTTACCGCTAAATTTTCAGTATTGTTTGAAGATATTGTTTTTAAAAATTTTATATCAAAAATATATAAGAATTCAGCTATTGTAGGAGTATTTTTAGGGATTTTAATTATGCTATTTGCATCAGAATTACAAGTTTTTTTTAAAACTACATCTGCAACAATGTTTATTGTTTTTGGAATCGGAGTTCCTATTTATTTTTTAATGAGCGTAAATAGAGGTGTTTTTCAAGGTAAAAAACAGTTGAAAAAATTATCTGTTACTTATCAGTTAGAAATGATAAGCCGTTTATTAATTACTTTTGCATTATTATATTTTTTTAATATAGAATCTTCGATATTAATTGCTTTCGGAATTTTATGTTCTTTCGTATTTGGATTAATTCCGTTTGAATTTAAAAATATTTCTTTTTCTAAAATAGTATCATTAGAAAAATCGGAGTCTAAAATGGTTCGTAATTTTTTTATAATTACAGCATTTTACGAGTTAACTCAAATAATCATAAATAATAGTGATATTTTATTAGTAAAACATTACTTCGAGTCTTACGATGCAGGTTTATACGCTTCACTGGCTTTAATAGGTAGAGTAGTTTATTTTATTGCATGGATGTTTGTGATGTTATTATTACCAACGGTTGTTCAATTAAAAAAAGAAGGAAAACCTACTGTGCCAATTTTACTAAAATATGTGGGTTATATTTTTATAATAGCTGCTACTATTGTTACTTCATGTTATTTTTTTCCTGAACAAATTATAGCAATTTTATTTGGAGATGAATATATGGCAATAACGCCTTTATTATGGAAATATGCTGTAGCGACAGGTATTTTTGCTATTTCGAATATTTTTGCATATTATTATTTATCTTTAGATAAATACATTCCAGTTGTTATTTCAGGGCTTTTCGGAATGCTACAAATAGGTTTAATTATTTTATTTCATAAAAATTTAGAACAGGTTGTACACGTACAAATTTTGGCAATGGTTTTATTATTATTGATGCAATTATCTTTTTTCTTTTTTAAAGATAGAAAATAG
>FHDEPC_01375 Glycosyl transferase family 1
ATGAAATTAGCTATCCTAACTGCGTATCCGCCAAGTAAAGTAACTTTAAATGAATATGCCTATCATTTAGTAAAGAGCTTTAGACAAAATAAAAAAGTAACGGAATTAATTTTATTAACTGATGTAACTCCAGCACAAAAAGACATTCATTTTACTGAAGATGGTTGTAAAATTACTGTAAAAGAGTGTTGGGAATTTAATAGCTATACAAATATTATAAAAGTAACAAAAGCTATACATGCTATAAAACCAGATGCGATATTGTTTAATTTACAATTTATGAAGTTTGGTGATAAAAAAGTTGCTGCCGCTTTAGGATTAATGTTGCCTTTAGTTTGTAAGATAAAAAAAATACCTACCATTGTATTATTACACAATATTTTAGAACAAACAGATTTAGAAAGCGCAGGTTTTGCTTCCAATAAAATAGTACAAAAAGTATATAATTTTATTGGAGAAACTCTAACTAAATTAATTTTAAAAGCTGATATCGTAGCTGTTACTATGCATAAATATGTAACTACTTTACAGGATAAATATAAAGTGAATAATGTAAAAATGATTCCTCATGGAACATTTGAAATTCCAAATAAACCATCACATATATTGCCAAAAGGAGCTTTGAAAATAATGACTTTCGGTAAATTTGGTACTTATAAAAAAGTTGAAAAAATGATTGAAGCTGTTCAAAAAGTTAGAGTTTCAACAGGTTTAAATTTAGAAATAGTAATTGCAGGAACAGACAATCCTAATGTACCAGGTTATTTAGCATGTGTACAAGAAAAATACAAAAATGTATCTCAAATAACATTTACAGGTTATGTGGAAGAAGTAGAGGTAGCTCCTTTATTTAATGAAAGTGCTGTTGTAGTGTTTCCTTATACATCTACAACAGGTAGTTCAGGTGTTTTACACCAAGCGGGTAGTTATGGAAAAGCAGTTGTAATGCCTAATTTAGGCGATTTAGCAACTTTAATTGAAGATGAAGGATATAGAGGCGAGTTTTTTGAACCTGAAAGTGTAGCTAGTTTAGCGAATGCTATCGAGTTAATTGTAACTAATGAAACACATAGAATAGCTTTAGGAGAAGCAAATTACAAAGCAGCTACCGCATTTCCGATGGAAAGAATTACAGCAATGTATTTAAATCAGTTTGAAGCGATTATAATGGTTAAAAAATTAGCTAAAAAAGTATTAGTTGAATCATAA
>FHDEPC_01380 Glycosyl hydrolase family 5
ATGGATAAGACTAATAAAAACATAATCAGAGGTATTTTAATTTCGTCCTATGTTCTTATTATGTCAATTGTTATCTTTTTAATAAGCTCATTATACACTCATTTTAACACAGGTGCAGATAGACGTAAAATGTTACATGTTGAAGTCAAAAAAGTAGATCAATATGTACCTAAAATAACTTGGAAAGAAGACGGTAACCAAGGCAGACAGATTGATGAACAAACCTTAAATAATATCGAAAATGATTATATCGATGCTTGGTATGTAAAGCATATAGCCAATAAAACAAACCTAAAAAGTGGTATTAATGATTATTTTACAAAAAATGCACGCAAAAATTTATTCAACTTTATAGCACATAATAAAAAAGAAAAAATCACTATTGAAAGTACAACTTTAGAACACAATCCTAATCTTATATTTTTTAGTGAAGATGGGCAGTCAATTGTTTTAGAAGATAAAAATGTTGTTGAATATAAAAAAATACTTAAAGATAAAAAACTAGTTTTAGAAACTACCGAAGTATCCGATTATAAAATGGTCTTATTATTAGAAGATGGTTTTTGGAGAATTAGACACTTAGTTAAAGAAAATTCATCAATTTTTGATAAAACCATTAAAACAACCCCTATCGATTCATTAAATATAAAAGGAATTAATTATTATCCACAAGATACACCTTGGGATATGTTTGGTGATAATTTTGATATGGAAATTATAGAATATGATTTTAAAATCATCAAAAAAGCAAACTTAAATACGATTAGAATTTTTCTTCAATATGAAGATTTTGGTAAAGCAAATGTAAAAATTAGTAAACTAAATAAATTAAAACAAGTTTTAGATACTGCTGAAAAAAGCAATTTAAAAGTTATTGTTACTTTATTTGATTTTTATGGAAACTACGACGTTTTAGATTGGACTTTAAACCACCGACATGCAGAAATTATTGTATCAAAATTTAAAAACCATGAAGCAATACTTGCTTGGGATATTAAAAATGAACCGAATTTAGATTTTATATCAAGAGGAAAAGAAAATGTTATTGCTTGGTTAAATCATATGGCTATTTTAGTAAAATCTATTGATAAAAAACACGCTATTACCATTGGTTGGTCAAATATTGAAAGTGCTCCTATTTTAAAAGATAAAGTAGATTTTGTTTCTTTTCATTATTATGAAGACATTCATAATTTTGAAAAAAACTATAAATCATTAAAAACTAAAATAACTGAAAAACCTATTATTTTAGGTGAATTTGGAGTTTCGTCTTATAATGGTATTTGGAAACCTTTTGGAAATTCCGTAAAAAAACAAGCTAATTATTATAAAGTAATGCAACAACTGTTAACCAAAAATAACATTCCTTTTATGTCGTGGACTTTATATGATTTTAAAAAAGTACCAAAGGAAGTTGTTGGGAAACTTCCTTGGCGAATAAATCCTCAAAAAGAATTTGGTTTTATTGATAAAAAAGGACGTAAAAAACCTGCTTTTAACTATATTTCTAAATAA
>FHDEPC_01385 hypothetical protein
ATGAATTTTATAAAAAACCTTTTTTTACTTTTTTTGTGCTTTGTAACACATGTTTCTACAGCTCAAAATACCATAAAATTATTAACGCAACAAAAAGAATTTATTGCGGGAGATACTATTCTTTTAAAATTTAATGCTAATAATGAAAAAAACTATCAAATTTATTGCAGCAATAGTTACGGAAGCACGTTACTTAATTCTGAAATTGACAACAATAAAATAATTTTTAAAATACCCACTTACGTCAGTAATAAATCTGGAATTGTAAATTGGAAAATTGTAAATGATAAAAACAATATTTCAGGTAAATTTAAAATAGTACCAAAACAGCAACCTGTTTCTTTAGAAACTTATTTAGGTCCTCCAAGTATTGAAGCAGGCAGCATAGATTACACTATGCTAGTTGTAATACCTACAGATGATTTAGACAATCCTTTAAAAAAAGGTACTTCGGTAAAAGTGAAATATCAATTTTTAAAATCAGAAAGAAAAACAAACGTTTTAACGGATAATTTAATTGCATTTAAAAAAATATACTCCCCTTTAAAAAGCGGAAGAATGCTTATTTCATCAGCATCTTTAGGTTTAAATTCTAAAGAATACAGTCTAAATATAATGCCTGCTATAGGTACTGATTTTAAAATATTTTTTAAACGAAATCATAAATATGCCGACGGAAATCAAATAACAACCTTTTATACTTCTATTATAAAAGATAAAAATAAGAATGTTATTAGTGATGGTAGTTTTGTTGATTTTTTTATCACTAATAAAAAAGGAAATATGCTAAAAACAGCTGGAACTACTATAAATGGTATTGCTTATGCTAAAATGATTCATCCCGAATTTGAAGATACTTGGAAAGTAAAAGCTTATATAACTGGTATTTCGGAAAGTAAAATATTAAAAATAAGTTATAAAAAAATAATAGAAAAATTTGACATTAATTTTTCAAACAATAACAGAACTGTAAAAATTGGATCTTTAAAAAGTTTTATGAATCAAATGATTCCTGACGGATTAAAAGTAAAATTAGCCATTTATAAAGATGAAAAATTATTAAACGATATTATAAAAAAATCTAAAGATGGATTTGTTTATTTTAAACTAAATTCAAACATCTATAAAAATGGAAATTACACTATAAAAATTACTGCGGCATCAGTAACTGAGACTTTTGAAGCTAAAAAACTATGGTAA
>FHDEPC_01390 putative membrane glycosyltransferase TK1552, contains 6-pyruvoyl-tetrahydropterin synthase (PTPS)-related domain
ATGAAAGAAACTTCTAATAAATATTTAATATCTGCAATACTACTAGCTGTTGCCTTTCATGGAAGTACTATTTTTTTCACTTTAGAAACTACTTATGATGCTTTAATTCACTTGTTTTTTGCCGATCATTACGCAAATAGTTGGTTTGAACCTTGGAATTTTAAATGGTATACTGGTTTTACAGTGATGAGTTATCCGCCTTTAGTACATCAATCTATTGGGGCTTTATCTTTAATTGGTGGTTTAAAATTCGGGCTTTTTAGTGTCGCTATTATTGCAATTCTATTATTTATTACAGGAGTTTATCGTTTTTCAGTATTGATGACTTCTAATAAAACCGCGGCTGGTTATGCGGCTATTTTAGCTGTTTTTTCATCTTCTTTTGTAGAAACACTTCATCTTTTCGGGCAGTTACCAAGTATTATTGGTATTGCTGTTTTAATGCACGCTTTACCCGAGGTATATTCTTGGCTAAAAACAGGTAAATATCGCTATTTATTTACAGCACTTTCTTTAATTTCCGTTACAGTTACCTCGCATCATGTTACACCTATTTTTGGAATGATTTTTTTTATATTTCCTTTAATTGGAATGGTTATTTTAGATATTTCTCGTGAACAAGTAACTTCCTATAAAGAAGTTACTTTTAAACTATTTATAAAAAATTTCGGTAAACAATTTAAACGAAATATTAGTTTTGGTTTTTTTTCTTTGATTATAATTATTTTCTGCCTCTTACCTTATTGGATTAATTCTAAAAAAAACCCTATTACACAAGTTCCTATTCCGCATGGTTCTAGAGATAATTTTTTAGAAATCACCTCATCGGGGCTTGTTTTTTTTATAATTCCTTGGGGTGTTTTATTATTCCTTTTACCGTATTTTTTTTACAGATTTTTTCAAAAAAGATATTTATTCTTCGGAATTTCTTTTACAATGTTATTGATTTTGGGCACAGGAGGAACAACGCCTATTCCTAAAATGATTTTAGGACACAATGCCTTTAATATTTTAACTTTAGATAGATTTACATTATGGGCATCGATTATGGCTTTACCACTATTTGGTGAATTTGCTTATCGCTTTATAGAAAGCGATTTAAAAGTACTAATTCAACGTAAATTTGGTGCAGTATATCATCGTTTAATTGGAGGATTATTAGCTTCTTTATTTTTATTGATGACTATTTTCACCATGAGTTTGGGCTATTTTAGACCCTCGCAACCACAAAAAATTAAAATGTTACCTATTGTTAACTTTCTTAATCAAGATCAACATGATTTATGGAGATATTTAACCTTAGGTTTTGGTGATCAAATGGCGTGGTTATCAGCACAAACAAAAGCAATGACTGTTGATGGAAATTACCACTCAGCAAGGCGTTTACCTGAACTAACAACAAGACCGATAGAACGTTTAGAAAACTCAAAATTTAAGGGTGTTGCAGGAATTGGATCTTTACAACAATTTTTAACAACTCCTGAAAAATACAATTTAAAATATATTTTTTCTAATGATAAATTTTACGACCCTATTCTTTATTTCTGTGGATGGCAACGCTTACCACAACTAGAAAACGGAATTATGGTTTGGGAAAAATTAAATGTACCTCCGCTTTCTTCTATTTTACCAAAAGAAGATGTTGCTACTTGGCAAAAAGTAATGTGGGGTATTATTCCTTTTTTAACCGCTATTATTGCCTTTATTTTAAATATTCAAGCTATTTTTATACGTAGTTTAAAAACTAAAGTAAGAACATTACCTCCATATTTAAATAGTAAGTTTAAAAATAAATACACTGTTTTTTCTAAAGGTCTTTTAAGAATAATACATCTTTGGGCTATTATATTATGTGGAATTTTATTTTATAGTTCTTATTTATTTTATATAAAAAATGATTCACAAAGAACTCCTGAAAATGCCATAAAAGCCTATTATGATGCCATTGATTTTAAAGAATATGAAAAAAGTTATCAATTAATAGATCCTGAAAGTGGTTTATCTATTGCGCAATTTATGTTAGAAATTTCTGTTTCTGATGGATTATTAGGTTCTTATGCCAAATTAGATGCTTTAAAAACTATCACTACTAAAAAAACAGCTAGTTTGGCTATTTTAAAAATACATACCAATTGGATAACTCCTCTTGAAAAAATTAGTAAAATAGATTTTAAAACATTAGTTAATCGAAAAGGAAAATGGTTTATTTTACCCGAAAATATGGATTCTGATTTACCGCCAGATCAATTGTACTCGAATAATGTAACAGGATATTTTAATCAAGGTAGACGAAAAATAACCACAGAACAAACACATCACGAAGATGTTTTAAAACAACCTGTTTTAGAAATTGTTTCTGCTAAATTGGTTAAATTTAAAACACATTATGCACTTATCGGAGAAGTACAAAATATAGATAATGTACCTGCCGATGTTGTTTTAAAAGGAACATTATATAATGATGAAAACAAAAAACTAGCTACTTATAATGCTAAATATCATATAAAACACAAATTAATGCCTAAAGAAATTAGTTCATTTAGAATTAATTTTGAAGGAATAGCATGGTCTAAAACAAAAGATTCTATTCCTAAAACATTTAATCCTGATGAATTTACGCCTGTTGAACTAGAAGAACAGCCAACTAAATTCAATTTACAAGCAGCAGGAAATGTTTCTAATTCTGATTTATATAAAAACGTAGTTTTAAGCGATATTAATATCGATACTAAAAAAATACAAGGAACTTTGTTTAATAGTGGTTTACAAGAAATAACGATTCCTCAATTATTAATCACTTATTATAATAAAGATAAAGTACTCGTTTGGGTAGACCATTTATTTTTAGAAAATGGCATAAGACAACAACGAAAACAATATTTTGAATACACTATTTTAAAAAACAATGAAGTTATTATTATTAATGATGATATGACCAATTGTTACGTTAACGGGCTACCAAATGAAGATATTTCAGATAAAATAATACCTAACAGAATACAAAATCATGCAAATACTCAATTTCAAAAAATAAAGCATCCGCTGTATTCTTTTATCAAAATTGAAATGAATAATTACATCGGAAATCCTAAATAA
>FHDEPC_01395 Transcriptional regulator
ATGAAAATATTAGCTATAGATGATCAAAAGTTAGTTTTAATACCATTAGAAATTCGATTAAAAGAGTTAGGTTATGAAGTTGTAACAGAAACAAATGCTTTAACAGGAATTGCTTTATTTAGTTCTTTTCAGCCAGACTTAGTAATTGTAGATCTTAATATGCCAATAGTTTCAGGTATGGAGGTTGTAAAACATATTAGGAATATTAAAAAATCGACTACGCCTATTATGATTTTATCAGGTAATACTGATGATAGTATGATAACACAAGGTTTTGATTTAGGTATTAATGACTATATGAAAAAACCATTAAGTTTAGTAGAAGTTTGTGCCAGAGTAAAAAGATTAATAGGAGCTCCTAAAGCAAAAAATAAAGATATAAACTATAAAGGGGTAATTATACAGCAAAGATGTGTTGGTGTTGTAATACCTTGTTATAATGAAGAGAAAAGACTTTTAAGTAAAGAGTTTACTGATTTTATTGATAAGAATTCAGGATATCATTTATGTTTTGTAAATGATGGTAGTAAAGATAAAACATTAGAGGTTTTAAATGATTTAAGAAAAGGAAGAGAGGAATTTATTACGGTATATAATTGCGAGAAAAATGGAGGTAAAGCAGAAGCTGTAAGGCAAGGAATGTTATATCTTTCAAAACAAGACGATTTAGATTATATAGGTTTTTTAGATGCCGACTTATCTACAGATTTATCTGATTTTGATGATTTAGTTTCTACTATTGAAAACTCTGATTATAAAATAGTGAGTGGTTCTAGAATTAGTAGAATGGGAGCAAATATCAATAAAGAATCTGCCAGAGAAATAATAAGTTTAACTATAAATTTTATCATAAGAAAAATTCTTTCAATGGATTTTAAAGACACTCAATGTGGGGCTAAAATTTTTAAGAAAGATGTTATTGAAATTTCATTTGGAGAAAAATTTGTAACACAATGGATTTTTGATGTTGAAATATTTAGAAGAATTACACTCCATTTTGGTTTAAAAAAAGCCAAAAAAATATTATGTGAGCAGCCTTTAAAAAGGTGGGTTCATGCAGATGGCTCTAAATTATCAATGAAAGATTCTGTTAAAATTATTGGACAACTAGGGCAAATAGCCTGGTCTTATAAAAAATAA
>FHDEPC_01400 hypothetical protein
ATGAAGAAAGGACTCATTATTATTTTTGAAAAAAAAGACGCAGCTATTTTAAATGCTTTTTGTTTAAGGTCATTTATAAATCAAAAACTAAAAATAGTATTAATTAATAATGGCAATCATCAGGTGGTATTTGAGTTTTTAAATATTTTGAAAGATACATCGAAATGTGATGTTTCAATTTTAACACTACGGCGAGAAAAAAAAGTAATATCAGCTATAAAAGCAGGGGTACGCTTTTTATCAACTATAAAAAATATTGGTTTAATTATATATACAAACCCAAGAAATATGTTAAATACTACCTGGATTGATCAAGAATTAGATTTATCTAAGATAGAATTACCACACAAAAAAAACGAAAGAATATTACTAAGAAAGGTGTATTCTATGAATGAAATAATTAATTATTAA
>FHDEPC_01405 hypothetical protein
ATGATGATTTTAAAACAAACTATTCATAAAATTTTTTTAATCGAAGGAAAAATACAGCGATATGATTGGGGAGGTAAAAAATTTATCTCAAATTTAATCAAAAGAAAAAAAGCATCGCTAATTATGCCGAATATTGGTTAG
>FHDEPC_01410 Mannose-6-phosphate isomerase
ATGCTGTCAATACAAGTGCATCCAACAAAAAAAGCAGCAGAAATAGGTTTTAAACGTGAAAATAAAAAAGGAATTTTATTAACGGCAAGAAATAGAAATTATAAAGATAAAAATCATAAGCCAGAGGTAATGGTTGCTTTAAGTGATTTTTGGCTGTTACATGGTTTTTTAGAAAGTGAAAAAATAATAAATAATCTTGAACAAACAAGTGAGTTGCGTTTTTTACTGTCAACTTTTCAAGAATCGAATTATTTTGAATTGTACAAAAAAGTGATGCAGTTTTCTCAAGAAGAAGTAAATGAAATTTTAAAACCTTTGGCGAATAGAATTTTACCAGATTTTTTAAATAATAAAATAGCCAAATCATCGCCAGCATATTGGGTTGGGAAAGCTTTAGAAAATAAAAGTCTAGAAAATATTGATAAAGGAATTTTTTCTTTCTACTTTTTTAATATTGTAAATTTATCAAAAGGTGAAGCTATTTTTCAAGACGCAGGAGTTCCGCACGCGTATTTAGAAGGAAAAAACATTGAATTAATGGCAAATTCTGACAACGTTTTAAGAGGCGGTTTAACAACGAAACATATCGATGTTGAAGAACTTTTGAAAAATACCAAATTCGAAGAAACAATTCCAACTATTTTACACGGTGTTAAAAGTCCGCTTAATGATGAATTAGTATATCAAACAAAAGCAAAAGACTTTAAATTAAGTAAAATTCAATCAACCGATGCTATAAAATATAATTCAACATCAAAATCGATAGAAATTTTAATTATTTTAGAAGGTAATGCTACGGTTATAAGACATAAGAATCGTATTAATATTGAAAAAGGACAAGCCGTTTTAATAAAAGCAAATACTCGTTATAGAATTGTTTCTTCAAAAGGTGTTGAAATTTATAAAGCAAGTGTTCCTGATTAA
>FHDEPC_01415 Phosphopantetheine adenylyltransferase
ATGAAAAAAGCTATTTTCCCAGGATCTTTTGATCCTATTACGCTAGGACACCTAGATATTATTGAGCGTGGCGTTACTTTATTTGACCAAGTTGTTATTGCAATTGGCGTAAATGCTGATAAAAAATACATGTTTTCATTAGAAGAACGCAAACGTTTTATTGAAGAAACTTTTAAAAATCAGCCTAAAATTAAGGTTGTTATTTATAGCGGATTAACCGTAAAATTTTGTCAAGAAGAAAATGCAGCATTTATTTTAAGAGGTTTGCGAAATCCTGCCGATTTTGAGTTTGAAAAAGCTATTGCACACACCAACAGAAAACTTTCAGAAATAGAAACGGTATTTTTATTAACATCATCAGGAAAAAGTTATATTTCGTCATCAATTGTACGTGATGTAATTAGAAATAATGGCGATTATACAGGTTTAGTCCCTGATGCAGTGAGAGTTTAA
>FHDEPC_01420 D-alanine--D-alanine ligase
ATGGGAGGATATTCTTCGGAAGCAGCAATATCCTTAAAAAGCGGAACAGTAGTTTACACGCATCTTGACAAAGAAAAATATACGGCATATAAAATTCATATTTTAAAAGATAAATGGGTTTTAGTTGATGATAACGATCAAGAATATAGCATCAATAAGCATGATTTTTCTGCGGATGTACATGGTAAAAAAATTACTTTTGATGTTGTTTTTAATGCCATTCATGGCGCACCTGGCGAAAACGGAGCTATTTTAGCCTATTTTGATTTAATCGGAATCAAGCATACCTCAGCTCCTTTTTATCAAATGGCATTAACTTTTAACAAACGAGATACCTTAAGTGTTTTAAAAAACTACGGAATATCAACGGCAATTTCGGTGTATTTAAACCAAGGTGATCTTATTGATGTTGATAAAATCATTGAAAAAGTTGGCCTGCCATGTTTTGTAAAGCCCAATAATGCGGGTTCTAGCTTTGGTATTTCAAAAGTACACAGCAAAGAAGCCTTTCTTCCTGCCTTAAAAGTAGCTTATAAAGAAGATACCGAAATATTAATTGAAAGTTTTTTAGACGGTACAGAAGTTTCTGTAGGTGTTTTTCAATATAAAGGAGCAACCACCGTTTTACCGATTACAGAAATTGTATCAGAAAACGATTTTTTTGATTATCAAGCAAAATACGAAGGTAAATCAACAGAAATTACCCCTGCTAGAATTTCAAAAAAGCAAGAAAACCGTGTTTCAGAAATATCAAAACGAGTCTATGATATTTTAAAAATGAAAGGTTTTACCCGTTCTGAATATATTTTTATAAATGATGAACCTCATTTCTTAGAAATAAACACCGTTCCTGGTTTAACCCAAGCAAGTATTTTACCACAACAAGCAAATTGTGCGGGTATTAATTTAACCGATTTATTTGGCAACGCTATTGAAATGGCTTTAAAAAACGATCTTAAATAA
>FHDEPC_01425 hypothetical protein
GTGCCTAATTTACATAAAATGTCGTTAGCACAGGTTGAAAAGAAATTAAAGGAACTTAATTTAGACTTTATTATTATTGACAGTGCTACTTATAATCCGGAGTATCCAAAAAAATCAGTGATAGAACAAAACCCAGCGGTAAACGATTTTGTAAAAGAAAAACGTAAAATTTATTTAACATTAAATCCGTCTAAATATAGAGATATTGAAGTGCCAAATTTAAACGGTCGAACAAAAAGGCAGGCAACAACACATTTACGATCGCAAGGTTTTATTGTTGGTAACGAAATTACATGGGTAGAAGATATTGGTAAAGATGTTGTAAGAGGCTTAAAATACAACGGGAAAGAAATTACAGTAGGAACAAAATTGCCTAAAAAAACAACGATCAACCTAATTTTAGGGGATGGTAATGGTAACTAA
>FHDEPC_01430 Pseudouridine synthase
ATGCAGGAAGACACGAATTTAGAAATAGAAAATAGCGAATTGCACGAACATCACAGGTTTGTGGCAACAGAAGGTCAAGAACCATTAAGAGTTGATAGGTTTTTAATGAATTTCATTGAAAACTCAACTAGAAGTAAAATTCAGCAAGCAGCGAAAGCAGGGAATGTGTTGGTAAATGAGGTGGCTGTAAAACCAAATCATAAAGTAAAACCAAAAGATGTTGTTCGTGTTGTTTTAGCATATCCGCCAGCGGAAAATTTATTAGTAGCCGAAGATTTACCGCTTGATATCGTTTATGAAGATGATGACGTAATTGTGGTAAATAAAGCTCCAGGAATGGTGGTGCATCCAGGGCATGGAAATTATTCAGGAACTTTAGTAAACGGGTTAATTCATCATGTTGAAAACTTGCCTACCAACTCAAACGAGCGTCCTGGTTTAGTACATCGTATTGATAAAGATACTAGTGGTTTATTAGTGGTTGCAAAAAATGAATTTGCAATGACTCATTTATCAAAGCAGTTTTTTGATAGAACTACCGAACGTTTATATTACGCTATTGTTTGGGGTGATGTAAAAGAAGATACTGGAACTATCGAAGGAAATATCGGTCGTAGTTTTAAAAATCGTTTGCAAATGGATGTTTTTCCTGAAGGCGATCAAGGAAAGCATGCCGTAACACACTATAAAGTTTTAGAGCGTTTGACCTATGTTACATTAGTACAATGTAAATTAGAAACAGGAAGAACGCACCAAATTAGAGCACACTTTAAGCATATTGGTCATACCTTATTTAACGATGAGCGTTATGGTGGTGACGATATTTTAAAAGGAACAACTTTTACAAAATATAAGCAATTTGTAAAAAACTGTTTTAAAACCTTGCCAAGACAAGCTTTACATGCTAAAACATTAGGATTTACACATCCTGTAAGTGGTGAGTTTATGCAATTTAATACAGAAATACCTGCTGATATTGAAGCCTGTTTAGTAAAATGGCGTACCTATTCTGAAAATTCTAAGTTACAAGAATTAGACGAAGAATAA
>FHDEPC_01435 Flavo-1 RNA
GCCTAGCCCCGATTGAAGCTTTGTTTGAGCTCTTTTTTTGATTTTTCTTCAAAAAAAAGCGAGTGCGGAAAGCGGGAAATTGC
>FHDEPC_01440 Cytidylate kinase
ATGACACAAAAAATTACCATAGCCATTGACGGCTTTTCATCGACAGGAAAAAGTACGATTGCCAAACAATTAGCAACAAAATTAGGCTATATTTATGTTGATACAGGCGCTATGTACAGAGCGGTTACCTTGTACGCAATGCAACATCATTATATTTCAGACACGCATTTTAATTCTGCTGATTTAATTACTGATTTACAGAATATTTCGCTTAAATTTATTTTTAATGAAAAAGCGGGTTTTGCTGAAATGTACCTAAATAATGTTAATATTGAAGCTCAAATTAGAAGCATTGAAGTTTCAAGACTTGTTAGTAAAATTGCAACCATTTCAGAAGTTCGCAGAAAATTAGTTAGCGAACAGCAAGAAATGGGTAAAAATAAAGGTATTGTAATGGATGGTAGAGATATTGGTTCGGTTGTTTTTCCTGATGCCGAATTAAAATTATTTATGACCGCCTCTGCCGATAAACGAGCAACACGTCGTTATAAAGAATTATTAGACCGTGGCGACAATGTAAATTATCCAGAAATTTTACACAATGTTCAAGAGCGTGATCGTATTGATTCTACCCGAAAAGATTCGCCCTTAATTTTAACCGATGACGCTATAGAATTTGATAATTCTAATATGGGATTAGAAGATCAGTTTGATAGAATTATGAGCTTAGTAAAAATGAGATTGACTTCATAA
>FHDEPC_01445 Adhesin SprC
ATGAGTACTTCCATTGTCTCTCAAACATTGTTGAAGCCTGAATTAAAATTTACATCAGCGTGTGATGATACTACAAGCACCGATTATACGGTTACGTTTAAGTATAAAACATCTACATTCGCTACCGACAATACATTTACTATTGAATTGTCTGACGCAAATGGTACTTGGGATAGCCCTATAAACTTAGCAACAGTTGCTACTGAAAACGATACCTTTACTTTTTCAAGAACTTTTCAATTACCTGAAAACACTTTTGGTAAAAATTATAAAATTAGATTAGTTGCAACTTCGCCTGCAATGACAAGCCCCGATTCTGAATCTTTTGAGGCGTATAAAAAATTGAATGGAACCTTAATTTTAAATGATTTTGAAGATGTAGTGCTTTGTGATGGTGCTACCACTGAATTAACATTAAACACCGATCAACAAGGCGCATACACTTGGTATAGAGATGGCAGTATAATTACAACAACAACGGATCCTTTTTTAGAAGTTTCAGCTTCGGGTAAGTATCAGGTTAAAATAGATTATGGTGCTTGTGGTTTTAAAGATTCAACCTTAATAGACGTGGTTACTTTTAGTGAAACAGATGCACAAATTAATAGCCCTGATGTTGTTGAAATTTGTGGTGATGAATCGCATACTTTTCAAGCGAATGTTACGGACACTTCTTATACCTATACTTGGTTTTTAGACAATCAAGAGGTGCAGTCTTCAAATAGTTCAACATATACAACGCCCACTGTAGGGCAGTTAGGGGTTTATTCTTTAGAAATTGATACAGGTGTTTGTGTAACTACCTCAAATAATGTAAGCTTAAATCAAAAAAATGCGCCTAGTTTTACCATTACAGAAAATACCCCTTTAGCATCGGTATTATTACCTGGAGAAGCTAAAGATATATCGATTACAGTAAATAATGCCACAAATTTTGAGGTTGAATGGTATAAAGATGATAAAAGATTATTTGGTGTAGATGGAACGTCTTTAAATGTGAATCAGCCAGGTATTTATATTGCAAATGTTGTAGAAACAGCTACAGGATTATGTTCTTCAGGCTTGTCATCACAGCCAATACGCTTGTTGAGTGTAAAAAGATTTGAACCTGTTATGATTACAGATGACAATTATGAAAGTTGTACCGCCACAGGTGTTGATTTAAAACTACAACAAGTAAATGTTATTGCTCAAGATGATAACGAGTATGTTTTAACATCGGAGCAATTAGAACTATTAAATTATCAATGGATTTTAGACGGTGTAAATATTGTTAATGCTACAGACAACAAATTAACACGTAGTTCATATACGCAAAACGGAATTTATACGTTAGGGATTAGCGCAGGACATTTAAATAATGTATCTTCTAGTGAATTAGATATTAAACTAATCGCTAAGCCAGCAGTAGTAACATCAGAACCGTCTTCAAACTCATTATGCCCAGGAGGTATTATTACCTACACAATAAAAGATGTAGTTGATGGTTATACGTATCAATGGTTTAAAAATGATGATCAAACAGCTTTAGAAACTGATGTAGCCGAGTTTGTAGTAAATGAAATAGGTACTTATACCTTAAAAATGACAGGCTTTGGTTGTGAAAAAATAATAGAAACACTAGAAGTTGTTTTGTTTGATGCAGCAGCGATTGTTGTAACACCATCAGAAAAGGTGGTGCTTAAAGAGGGAGAAAGTACTGCAATAACAGCAGCAGGTGCAGAGTCGTATGTGTGGTATGAAGGTGAAAATACCGATGGGATGCTTTTATCAACAAGTGAAACCTTAGAGGTAACATCTTTAGGTTTTTATACTGTAGTAGCCACTGCAGGAGCCTGTGGAATAGAAAAAACAATTGAAGTGATAGCGCAAGATGATCAGGTAATTGTACCAAATATTGTAACCCCTAATGCCGATGGTGTTAATGATACTTGGAGTATTTCAAATAAATATGCCTTTCAACCAACGGTAAGTGTACAATTATATAATGCCAACGGAAAAGAAATATTTAAAACAAATGATTATCAAAATGATTGGCCTTTTGAAAGCTTAGGCAATCAGCGAGTTTTTTATTATAAAATAATAAAAGAAAATATATTGATTAAAGCAGGAACAATATCTGTGTTAGATTAA
>FHDEPC_01450 Cell surface protein SprD
ATGATTAAAAGAATTACATTATATATTATAACGCTATTTTTTACCGTTCTTTCATTAGAGGCACAGGTATCTAGTAGTGGGCAGCAATACAATAGTTTTACTTCACGTAATTTTATGAAGTTTAATCGTTTTTTAACGATACCAACTTTTTCATCATTGCGAGAGAGTAAAACAACAATAACGGCTATTGCTCGTAACAGTAATATTGATTTTGAAGACAACCCAAGGTTGCATGTAGTTTCTTATGCAGGAAAAATGCGTGAAAACATAGGTGCAGGCTTTGCTATTTATCAGCAAGAAGTTGCAGGCATGAAAGATTTTGGCGCTATCGCGAATTACGCTCAGCGATTGCAGTTAAGCCAAAGCCTAGATTTAACTTTTGGTTTTAATTTTTTATATAGTAGAAGCAGTTTAGATTGGGCTAGGGTATTGGTAAAAAATAAAGAGGACTCTTTTTTAAGTAATTTTCAAGATATTCCTATTGTAATGCTACAGCCTGCGGTAACCTTATCGTTTGGTAAGTTTGATATAGGAGTGTTTTTTGAAAATTTAGTTGATTTTAATTTGAAAAATAACGAATTAGCAACTACTTTTGGCGAAAAAACAATATCAGCTCACGCAATGTATTCTCACGAGTTTACTTATGCTTCAGGTATTTTTGAAGGTACAGATTTGAGAACATTAATAATTGCTAGAAAAGAAGGTACAGAAGGCTTTAGTGGTGCAGCTACTGTAATATTAGATTTACCTAAAGCAGGTTGGATAAAAGCAGGTTACGATAAAACGTATGGTATGTCTGCTGGTTTAGGTGTTAATATTTCTGATAAACTAGCTATAGGATTTAGTTATGAAAAAAATAAATTTTCGGCAACGAATGAAGTTGGTTTGGTTTATACTTTAGGGCAAAAAAGATATACTCGAGAAATATCAAAGAGAAGAACGGGTAAAGTAAATATTACCTTGCCAAAACGAAAACCTAAGAAAAAACCTGTATATAAAGACGAAGAACATCATGATTTATCTGATGAACTTCAGCAAGCACAAGACTCTATTAATAATTTAAATAAAAAAGTAGATGAGGTGCTTCGAATTTTAAAAAATCAACCAGCATTAATAAAAGAGGTAATAAAAGAACCAAAAACATTTATTCCTAAGGAGATTAAAGGCGATGAAAAAGACACTTCTTTAAAAAGAAGATCAAAAGCACCTTGGCGTGAAAGTACTATTACGAAATCTGACGGTGGCGGAGGCGGAACTATGTATTATGTAGTTTCAGATAGGTACAGAAATAAAGAAAATGTAGAGGTTCTAATAGAAAAATGGAACAGATTAGATATAGAAGCTAAATATATTTACGACCCTACCGATAAATGGTATTACGTATATATTGACAGATACGCAAAGGAGTCGGATGCTGAAGATAAAGTGTACGATTTTAACGATAAAACGCGTTTGTTTGAAAATAATGATAAAAATGACCAATCATCAATAAAGATGAAAAAAGGAGGTAAAGATCCTGTTTATGTGGTTAAATTAACTATTGGTGAAAAAGGTGATTCATATAAAGAGCCTAAAAAACAACCGCCAGCAAGGGTAAGAACTATGTCAAACTCACAAGGGATTGAGCCAGGGTATTATTTACAAGTATATGTAAATTCAAAAAAACCATTAGCAGACAGAAATGTAGACGAGCTAAGAAATGACGATATTGAAGCAGGATATTTTATAAATCCAACCACGGGTTATATGCACGTGTATATAGCAAAAACAGATAATAGAGAAGAAATTATCCGTTTATATAATAGCAATTTAGATGGCGCGTTTTACGATCGTAAAACGATAGTACATATAAAATAA
>FHDEPC_01455 T9SS type B sorting domain-containing protein
ATGATAAAAAAAATACTTTTATTAGCTAGTTTATTCTTTACACTAATTTCATTCTCGCAAAAAATAGATGCTTCATTAGAGCATTTAAGAGAAGGTGAGAGTGTAATGATGGAAAGAACAATGCCTTTACCATTAGGGCAGAGACCTTCAGGTTTTACGCAAAGTGATATTGATAAAAGCTCAGCAGGTATGGATTTAACTTTGCGAGGTAATATGACTTTTATAGGGAATAATAACCTTAGTGTTGATGTTAAAAAAACTAGAGATTTTAGAGAGTTAAATAAAGCATTTGATTTATATCGCTATCCTTATATTTTGAATAATGGTAGTGTTTATACAGGAAATGAGACGCCAAATGACTCATATGATTTAGATTTGTATATATATCAAAATGGTAATATAAGACAAGATTTAGGTAATGGTTCTGCTTACATGGATTATGTTGATGTTGATGGTTCTGTTGATGAGAATGGAGATGGAAAAGATGATACTTTTTCATCAAGCACATCTACTTTAAGTTTACCTAATTGTTCACGTGTAGCTTATGCAGGGTTGTATTGGGCAGGTGTATATCCAAGAGAACATTGGCTTACAACAACGAATCCCTTAAGGTCGGATGATTATGATAAGATAAAATTCAAATATCCTTCATCAACTACATATAAAAATATAACAGCTGATGAAACTATTTACAATAACAAGGAGCCTTATATCTGTTTTAAAGATATAACGACTGAAGTACAAGCAGAAGCAAACCCTAATGGAGTATATACAGCAGCAAATATTAGAGCTACTAGAGGAGTCGATCATTATAGAGGTTTAGGAGGTGCTTCTGGTTGGGTAATGATTGTAGTTTATGAAAATGATAATGAGTCAAGTAAGAAATTTTCAGTTTTTGATGGGTTTGAAAATATACATGGAGAATATACCGATACTACTACTGGTAAATTAATACCAGCAAATGAAGCGGAAATAACTTTTTTGAATTTTAAAACCATACCAAAAGGACCTGTTAATGTAGAGTTAATAATGGCTGCCTTAGAAGGGGATAAAGCAATTCCAGGGGATAATTATCAAATTAAAAATGCAGCAAACAATTATGTAAATGTATTTAACACTATTAGTCCTCAAGATAATTTTTTTAATGGTTCTATTAGTGTTTTTGATACTTATTTAGCTGGCAGAAACCCAGCGAGTACCAATACCCTTGGTTTTGATATAGATCATATTAAAATAAATAACCCAAATAATAGTATTATAGGTAATAATGAAACATCTTTAGATGTTAAGTTTACTACAGGAGGAGATGTTTATTGGCCATTTTTAAATGCGATGTCTGTTGAGGTTGTAGAGCCTAAAATAAAATTAGTAAAAACAGCCGTAGATGATAAAGATGTAGAAATTACATCAGAAATAGCTTTGGGAGGAGATGTGTATTATAATATTACTTTTCAAAATATTGGTACTGATAATGCTAAAAATACGGTAATTGTTGACGAATTAAAAACAACTGTAGATTTTGAAGATGTTTTAGGGAATATTGAAGTTTCTGATTCTCGTATAACTTATATATACGAAGCTTCAATAGTTTTAAACGGTGGTGGTGGAAAATTAACTTTTAATATCCCCGATGATTTAGTTAAGGTTAATGGTGCAGAACATTGGATAAAAATAAAAGTAAATGCAACTACTGATTGTAGTAAGTTAAGAGATGCTTGTGCGAACAAAGTAAAAAATCAGGCGGTTGCGACTTATGAAAGAGATGAGTCAAAGTTAAGTGCTTCAAACCCTGGATATGTACAAGGGTATAATACTTTAACAACATTAAGTTATGCAGGTTTAGAACCTAGTTGTAATTTAGGGGTTAAGGGAACTACTAATTTCACAATAGATACTAGTAAATGTAAAGGTTCTACACAGGTACTTTGTGGTGGAGATACTGAACTAAGTGCAGGAGCAGGTTTTGATTCGTATGAGTGGGTAAATACTGCAAACCCAGCAATAGTATTAGCTACAACTCAAAATTATAAAGCAACAAAAGTAGGAACTTATCAGGTAACTTCAATAGCAAACGGCTGTACAGATAAAACAGAAATTATAAATATAGTTGGTTCTAATTTAGCGACAAATCCTTTAAAACCTTTTGTAAATCAGGTGTTACCTATTTGTAATGGTTTTGAATTATCTGAAATATATTTATGTGGAACAGCTGATTTTAGAGAAATAATTTTACCTTTTGGGGCAAGTTTAGCAACGGAAGTAAAATGGTCTAAATTAGATGAAACAAAACCATGTGATGCAACAAAACCAACAGAGTTACCATCAACAAGTAGTTGTGCTAATATTGGAACAAGTTGTTCTTGGGATGAAATAGGTACTAAAACAGGTAGAGAATTATCAAAGAAATTCGATAAAAAAGGACAATATAAATTAGAAGTTTTATACGATGGACAATGTCCTGCAACGTATTATTTTAATGTATTTTCAGGAGCGTTAAACCCTAAGTTTGATAAAAAAAATATTGTTTGTGGAGCTAATGGAAGTATTATCGTAAATGGTGTGCCAAGTGGTTACGAATATAAATTGACTGCACCTAGTGGAAATACAATCCCTGTTAATGGTTTTCAAAATAGTAATGAATTTAAAAATTTATCTGAAGTTGGTAATTATGATATAACAATTAAATTAAAAGGCTCAACACTTGCATCTTGTAGTTTTGATTATATAGTAAAAATAGATGAACAAGCACTAGGTTTAACTGTTGCCCCTGAATTTACTACTAGCTGTGATGGAAAAGCAATAATAACAGCACAAGTAAACGGTACTTTACCAGGTAATTATATTTATACATTATTAAATAGTGTTGGTGGAACTGTTGAAACAAAGGCAGCAACTCTTGATAAAAGTGTGACTTTTGAGGTAACAAATGCAGGATTGTATAGTGTAAAGGTAGCAACTACTACGACTACTTGTACAGAGACAGTAATAACCAGAGTTATTAAACCAACTCCGCTTATATTAACCGCAGTAGCAACTAAAAATATTACCTGTACTGCAGGTTCATCTGATGGAATAATAACTTTAGCAGGAGCTAATGGCGTACCAAATACTACAGGCGACAAATATTCATACGCATTATTATCAATAAATGGAGCAGCTGTTAGCCCAAAAACCTATTTTACAGATACCACATATAATGTGGTAAATGGTACAGAAGGTGATTATATTTTTGAGGTTACCGATAGTAAAAACTGTACAGCAACGGCTACCGCTACAATTAGCGTAGAAGCACCTTTACAATTTACACATAAAGAAACTCAAGTAAATTGTAATAAGAAAGGAACTATAACAGTTGATGTTACTAATAATACGGGTTATAAATTAGAATATAGTCTTGATAATACTAATAATACTACTCCTTGGGAAACTACAGGTTTTTTCGATGGTTTGGATGCTACAACAGCAGCAACATTATATACCGTTTATATTAGAGCAACCAAAGGAACATATCAATGTAATTACCAAATACAAAATATTGCTATTACAGAAACTGGAGGTTTATCGGCAGGTAAAGCAGTTGCTACAGGTTTAGAATGTCGTTGGGAAAATACGCAGTCTAGTCCAATAGGAACAATTACGTTTACCCAGCCAACAGGAGGAACAGCACCTTTTACGTATTTTTATAAACTTGCTGCGGATACTAATTTTACAACAGTAACCTCTGGAACAACAGCTTCAGTTCCTGTTGCAGGAACATACAATACAAAGGTAGAAGATAAAAATGGTTGTTCTTTAGCTTTAGACACCGTTACTATTGATGCTTTACCAACAGAGCCAACTATAAAACATGAAATATTAATTTGTGGTAATACAGCAACAGTTATTATAACACCAAAAGATGCTTCTTATACCTATAGTATTGATGGTACAAATTTTCAAGCTAGTAATGTATTTGAAAATGTACGTCAAGATTGGTATAAATTTAGCATAAAATATGGTAAATCGTGTACTGTAAAAACCCCGTATGTATCTCTTTATGGGCGACCACTGACAGGAAGTGTTACAGCTACTACCGATAGTGATTGTTCTGGTTCGGATAATGGAAGTATTACAGTTAATGCACGTAATTTTCAAGGAGGAAGCTATGAATATTCTACGGATGGTGGAATTACTTGGGAAGAAACAGGAGATAATCCGTATCGAATTGTAGGGCTAGCAAAAGGAGATTACGATTTAAAAATTAGAGAAACAATAGGAACAGCACCTAATCAACTTACTTGTGAAATTGATTTAGGTAAACATACCATAGGCGAGCCGACTAAACTAGAATTAATAAATACAGGTATTACAACGCCTGCAACTTGTGTAACAGGGGCAACAATTACTGTAGAAGCATCAGGAGGAACACCACCTTATAAATTTAGTATTGACGGCGGTACTTCTTGGCAAAATGCAAATGCAAGCAACCAATATATATATACTGATGTAGCAGTACGCGCTAAAAAATACCAGGTAATGTTATTGGATAGTAAAAAATGTGATGAATGTGGTTGTACCGATAATCCTTTTGAAAACGGAAGTTTTGAAGACCGTTATTTTACAGGTTATTATCCTTATATATCAGATGAATCTAATTTTACAGGATGGGAAACTACCGCAGCCGATAATGAAATGGAACTTTGGTACAAAAATAATTTTGAAGGTGTTCCTTCTTATGATGGGAGTGATAATTTTGTTGAATTAAACGCTAATACAGTAGGGTCATTATATCAAGAATTTTGTACAAAACCAGGTGATGTAATTAATTGGTCTGTTGCCCATAGAGGTAGGTTAGGACGTGATGTAGCTACCGTGAAAATTGGTAAAAGCCTTGCATCTGCTACTATTGAAAAAACAATGTCTGACGGTAAAACTTGGAAAGAATATTCAGGAGCTTATACTGTGCCAGCAGGTCAAACAACAACAGTAATTTCTTTTGATGCTGTAAGTACATTTACAGGGGATAAAAGTACTGGTAACTTTATTGATGCCGTAAAAATAGAAATTGTAAGAGCTACTTGTGTTCTTAAAGATATTGAAGTAACAGCAGCAGCAGCTGCAACACATACGGCAACAGTTACAGATAGCTGTACCGATCCTAAAATAGAAATTACAGCAACAGGAACAGCGCCATATCAATTTAGTGTTGATAATGGAGCTACTTGGAAAACGTCAAATAATGCAACGTTTGTATTTAATACTACCAACGGATTAGCATTACCAACTACTACGGCTAAAGATTATCAGGTAAAAACAAAAAATGGGGGCGGTTGTGAATCGCCAGTAAGTACGCTTACTGTTTATCCGAAGTTAATAGCTACAGTAACACCAACAAATGAAATGTGTAAAAAAGGTTTTTTTACAATTATAGATGTAAAAGGAGGTAGCGATACAAATTATGTATATGCTGTTGTTCTAAAAGATGAAATACCAACAAATACCGATTTTAAACCAATAACGAATCCATCGACTAAAAGTGGTGGTTTATCGGCAGGAAACTATGATATTTATATAAGAGATAATGGAGGGAATGTTGGTTTTTGTGAGTATAAAAAAGCTTCAAAAATTTATGACGCAGGATATTACTCAGGAGCTCCTCATTATACTAATACAAAAATACCACCAATACAACCAAAGTGTTTTGGTGAAAAAGGAACTATTTATTTTTCAGTAGGAGGTAACGGACTAGCGCCATTTACTTATACTTTAAATGGATTAAACCCTAAAGTAATCGATGATTATGTTTATTATACAATAGATAATTTAGACCCAGGGAAATATGTAATTGGGGTTACTGATGCTAGTGGTTGTACCTCTAATTTAACTCAAGAAATTTTTAAAGCTCCTGAGAAATTAGAAAAAGATGCAGATGCAACACCTATACATTTTACGTGTAAAGCAGTAACAGCAAAAGGTGGAATTAATTTTATGAACCCTACGGGAGGAACAAAACCTTATACTTTTTATTATAAAGCAAAAGATCCTTCTGTTGTAAATTATAGTGTAGTTACAGGAAATATAGCAACAGGTTTACTTGAAGGAACTTATGTAACGAAAGTAGTAGATGCAAATAAATGTGAAATAAATTTAAATGATGTTACAATAAAACCTTTACCAACAGTACCAACATTAATAGAATCGGTAGCTTATAATTGTGATGGAAAAGGAACGATTACAGTAAAGCCTTTTGACGCTAGTTATACATATAGCCTAGACGGAGCAACACCACAAACAGGAGCTAATCCAAATGTATTTACTAATTTAGATACAGGTTCTTATACGGTTTCTGTAAATTATGGAAGCGATTGTATATTGCCTGTTATTGTTGAGGTTAAAGCTGGGCAGAATTTTACGGCAGTGGCTAGTTTTGTTGAAAACCCAAAATGTAAAGACGGAACAGACGGAAAAATTAAAGTTGTCGCTTCTTTTGGCTCGGTGGCTGTAAATTCTTTTGAATATTCTACGGATGGAATTAATTGGACTCCTGTAATAAATTCAGATGAAGTTACAATTGATACATTTGGTGCAGGAAATCATATAATAAAAGTTAAAAATGCAACAGGTTGTGAAGATGATTCAAATGCAATAACATTAACAGCGCCAACATCAGCAGTAATTGTAAATCCATCAACAAAAACATTAACTAAAGAAATTACGTGTAATCCAAATACAGGAGCAACTATAACACCATCAGCAAGTGGAGGAAATGGAACTTATACTTTTGAGTTATTAGATAGTGCAAAAGCTTCTTTAGGAAATACGTTCACAGATTTATCTGCAGGAACTTATTATGTTGTTGCAAAAGATAAATTAGGCTGTAAATCAGTACCTTTTGAAGTAATTATTGCTGATAAAAAAGATGTTGAATTTACAGCAACAGCATCTGTTTGTCATACAGGAAGTGATGCCTCAATTGAACTTACAGATATTAAAGGAAACGATGCTAATTTTACTTTTAGTGTAGCTAAAGGAACATCAATAATAAGAACAGGAAGTGTAACAGGAACTGTACAGACAATTTCTGGTTTATCCGAAGGAACTTATAAAGTAACTGTTACTGATGGTTTTGGTTGTTCAGAAACAGAAGATGTTACAATTAAACCACAATTAAAAGTATCAGGAACAACAACACAGCCAACTTGTAAAGATGGAATATTAGATATTACAGCATCAGGAGGAAGTGGCGTAAATTATGTTTATGCGGTTGTAAGTGAAAATACAGCAGTAAAAGATGCGGATTTTAGTGCTACAAAACCTACAACAATTACCGCAGGAACTTGGGATATTTATGTAAGAGATAATGGAGGAACAGGAACTTTAGGTACGGATTATTGTCAAGCAATATTTACGACCAATAAAGTAACTAAAATTCCAAACCCGACAATAGATACTGTAACGGCTATACAACCTAAATGTTTTGGTGAAAAAGGAACAATAAATGTAACAGTTTCAGGAGGAACAACAGATTACACAGTAACTTTAACAGGTTTATTAGCAACAACACCAGTACAAACAAAAACAGGAAGTGTATTAAGTTATAAGTTTGAAAATTTAGTTGCAGATACTTATACAATTACTGTAGAAGATATTAATACTTGTACAGGTACGGCAGCTTCTACCCAAGAAATTAAAGTTCCATCAGCATTAACAGGAGGTTTGGCAGTACCTACTGATTTAGCTTGTGGCGTATCAGGAGGAAGTATTACGTTTACAAATCCTACGGGAGGAACACCAGACCCAGCAACAGGAAATTATACTTTTTATTATAAACTTACAACTGATGCAAATTTCACACCAGTTTTAGGAAATAATACAAATACGGTTACAGTAACAAATTTATCGGCAGGAGATTATTTAACGAAAGTAGTCGATTCTGAAGGTTGTTCTTTAGATTTAAACACAGTTACAAATCCAATTACAATAAAAGCATTACCAACTGTACCAACTTTTGACCCTACAGCAATTACCTATAATTGTGATGGAACAGCAACTATCAAAGTAACACCTACAGTTGCACCAACACCAGCAACAGCATATAGTTATATGCTAGATAAAGATAAAACAACGACTAATAATACAGGAGAATTTACAGCTGTAACACCAGGTTCTCACACGGTTTCTGTAAGTTATGGAAGTAATTGTTCTACGGATATTATTGTTGAGGTTAAAGCAAATCAAGAATTTACGGCAAGTATAACAGGGCAAACAAATCCTGTGTGTAAAGATGATAAGAACGGTAAAATTGAAGTAACGGCTTCTTTTGGTTTGGTGGCTGTAACAGAATTTCAATATTCTATTGATGGAGTATTTCCAACAACTTGGATTACTGTAAATTCAAATAAAGTTACAATTGATGGATTTAATGCAGGAACTCTTGATATTACTCACACGATAAAAGTTCGTCCAAGTGCAGCATCAACTTGTGATATTACTTTAACTAAAATATTAACAAACCCAACGGAAGTAGAAGTTACAAAAGCACCACATACAAAAATTACGTGTACTTCAACAACAAGTACGATAACACCAACAGCAAAAGGTGGAAATGGTGGAGCTTATACTTTTGAATTATTTGATGATTTAAATTTAACGACTTCTTTAGGAACTACGCTTACAAATGTAGCTGCAGGAACTTATTATGTTGTAGCAAAAGATAAAGAAAATTGTCCATCAGCACCTTTTGAAGTAACTATTGCAGGTAAAGAAGATGTTGAATTTACTGCAACAGCATCAGCTTGTCATACAGGAAATGATGCGTCAATTACACTAGATGTTACCAAAGGAAACGGAACTTATAGTTTTGCTTTAACTGGAACATCAACAGGAGGAGGAAATATAACAGGAACATCACATACAATTTCTAATTTATCCGCAGGAACTTACACCGTAACTGTAACAGATGGTTTTGGTTGTGAATTGGAAGTAAAAGATATTATAATTAATGCAAAAATTACAGCAACACTAAGCACAACACAAGCAAACTGTAATAATGGAAGTTTGATAATAGCAAACGTAGCAGGTGCAAGCGGAGCAAATTATGTGTATGCCGTTGTAGCTGAAGGAAGTCCTGTACCTACTACTTTTACAGCAATAACAAATCCACTAACAACAGTTAGTTTATCTAAAGGAAAATATGATGTTTATGTAAGAGATAATAACGGAACAGGAACTTTAGGAACTGATTATTGTGAATTTAAAATATCAAAAGAAATAACTAAAATCCCTGATTTAACAGCAACAGCAAAAACGCCAATACAACCAAAATGTAATGGTGAAACTGGTAGTCTTGTTTTTGAAATATCAGGAGGAAAAACGCCTACTTATGTTTTAAATGATGGAACAAATGATATAACTCCAGCAGCAGCATCGATTACTGTAGTAGGAAACACACATACAATTGCAGGTTTAGCTGATGGAACTTATAAAATTACTGTTACAGATGCAAATACTTGTACTTCTGAAATTACAAATCAAACAATTAAAGCTCCAGATACATTAGAAAATGGTTCAGCAACACCGATACATTTTACTTGTAAAACAGTAAAAGGAGGAATTGATTTTGTAAATCCTAAAGGAGGAACAGGCGTTTATACTTTTTCTTATAAATTAGACACAGCACCTGTTACTGCTTTTATGCCAGTTGTAGGAAATCAGCAGTTAGGTTTAGATCCAGGAACTTATAATATTAAAGTAAAAGATGTAAATAATTGTGAGATAACTTTAAACGATGTTACAATTAATCCATTACCAACAGCACCAACATTAACAGAATCGGTAGCTTATAATTGTGATGGAAAAGGAACGATTACAGTATTGCCTTCTAATTCGGCTTATACTTATACTTTAGATGATACTGCAAAAACAAGTAATGCAACAGGTATTTTTGCTGATTTAGATGCAGGTTCTTATACGGTATCTGTAGGTTATGGAAGTGATTGTTTTACAGATATTGATGTAATTGTAGCAAATGATAAAAAATTCGGTGCAAGTGTAACCAAGACGGTAAACCCGACATGTTTTGGAGCATCTGATGGTAGCATTACTATTGAAGCTGTAAACGCAACATTGCCGTATGAATATTCGACGGATAATGGAACAAATTGGTTTACTACAAACGCAAACCCTGTTACTGTATCAACCTTAGCAGACGGAACGTATGATGTTAAAGTAAGACAAAATAATACAGCACCACTTTGTGAAGTTATTGTATCAACAGAAAAATTAGATAATCCTGATAAAGTAGAAGTTACCGCAACAGTAGAGCAAGAAATTACGTGTAGCGCAACAGGAACAGAAGTTGGAGCAACCATAAAAGCCATAGGAACAAAAGGAACTTCTCCTTATACTTATGAATTGTTTGATAATACAAATACTTCTTTAGGAAATACATTAACAGGAATTACAGCAGGAACTTATACTGTTGTTGCTACGGATAAAAACGGAGCAGGTTGTAAATCAGATCCTGTTACGGTTATTGTTAATCCGAAGAAAGACATCGTATTTAATTTAACGCCACAATATTGTTATGACGGAACTAACGGAACTATCGTTGTTGAAATAACTAATGGAAATGGCAATTATCAAATTAAAACAAATACAGGTGCTTGGCAAAATTTAATAGCAACATCAACTACGGCAACAACTGAAACATACACACTTACAGGTTTATCGCCAAAAGAACATACAATTACAGTAAGAGATAAATCGAATTGTGAAGTAGAAAAAAAGGTAACTATTAACCCTGAATTATCGGCTACGCATACAGCTACAAATATTAGTTGTAAAGATGGTAAAATTGTAATTATACCAAACGGTGGTGATGCGGATTATAAATATACAATAACGCCATCGGCAGGTACTTCAATTTTAGGAGATGAAATAACAATAACACAGCCAGCAACTTATACGGTTACTGTTCAAGATAAAGATGGATTAGCAAATGCGTGTTCAGTTGTTTTATCGGATATTGTAATAAAGGATGTGCCAGAAGTTAAAATTACAACAACAGCAAATCAACCACAATGTAACGGAAATAAAGGAAGTATTGATGGTGTAATTACCGATGGGCAAGCTCCTTTTGAAATTACCATTGCAAATAGTGGAGGTGTTATAACATCAAAAAATTTAACAGGTTTTACGTTACGAAAATTTAGTTTTAATAATTTAGGTGATGAAACTTATAAAATTGAAATAACCGATGCTTTAGGATGTAAATTTACTAAAACAGAAACTTTAACAAGTCCTCCTGCTTTGGTAATAGATATTAAAGATGTTTTACCTCCAAATTGTGAAACGATAGATGCAGCAGTAACAGGTTTTGATTTTCAGAATGTAAATGCTGCGGATTATTTACCAAATAAATTACAATATACTATTGATAACGGAGCAACTTGGACTGATTATACAGATGGTAAAGTAAGAGGTTTAGCATCAGGAGAACTTGTTTACATAGGATTACAAACAATTAATACTAGTACGAATGCTGTAGTTTGTTCAATCTTTAAAGGTATTAGTTATGAAATTTCATATAACTTAGAAGGATTAATTGTAAATCCTGTAGCGAATCCTACAGATTGTTCAACAGGTTTTAGTGTAACTGTAGAAGCGAAAGGTGGTGTATCAGGATCTGTTTTTGAATTTGCAATAGGTACACCTACTAATTGGTTACCTGCTGATACAACTAGCCCAATAAACATACAGCCAAATCAAACAAGAACAAGAACTTTTGAAGGATTAACACAAGGTATTAAATATGAATTTTTTGTAAAGGACGATAAAGGCTGTATAAAGAAAAACAGTGAAGGTGTTTATGTAGATTTTACACCAACAGTTCAAATTACACCAACAGTAAATAAAGAATCTTGTTTTACTACAACACCAAACACAGGAACAGGGCAAATAACATTTACTATTGATAATTCAAATAATGATTTACAAAAAACATTTGATTGGATTATTTATAAAAGATTATCACCAGCTACAACAGACCCAATAACAGACACTAAAATAGCTGAATCATCTTCTACAGGAGAAACGAGTTTAATAATTACATCACCTGCAACTTTAGAAGCAGGAATATATTATATTCTTTTATCAAATAGAACGGGTAGCCCAGTTTGTAAATGGGGAAGTTTAGATATTGAAATCAAAAAAGGAACAGCAATAAAAGGTAACTTAAACAAATTAGATGATATTACTTGTGCTTTACCTGGTCAAATCAGAATTGAAGGAGTAAACGGAGGTTTTGGAGATTATACTTATACGGTTACAACAATTACAAATTCAAGTTTAACAACACCAATAACAATTCCAACAGGAATAAATACTTTTGATGTACTGTATGCAGATGTAACAGATAAATCTTTAGATGTTGAGGTAACAATAACAGTTACTGATAAAAATCAATGTTCTTTTGAATTACCTAAAGCAACCTTAACAGTAAGCCAAAGCCCAACAACTAAGATTGTAAATGTAAATAGTTGTGGCGTTACAAATTCTATTGAAATAAATACAACAAGCGGATTAGCTCCTTATAGATATTCTATTGATAATGGCGTAACTTTTACCGCACCAGTAAGCACAGCAAACCATACAATGAATGTTTCTGATGGTTTAAATCAAACATTAACAGTAAAAGATGCAAACGGTTGTACTGCTACTTTTGATTTTCATGTTTATCCTGATATTACTTTTGATATTGATAACATAACAGTACCAAGTTGTAATACTAGCAATAATTCAGCGGATAATGCAACAGCAACTATAACTGTAAATACAGGTTCAGGAGCAGGAAATTATCAATATATTTTAGATTCAGGAACAGTTGTAAATATTATAGGAAACACGGTTACTTTACCTATAACTTTAACACCAGGGAATCATACGATTGAAATTTTTGATACAGCTAATAATTGTTCTCTAAAGAAAACATTTACAGTATCAAATACAATAACACCAAGTTTTACGGCTATAATTACAAAAAATAATATTTGTGATGCTGCAACAAATGGAGAAATAACAATAACTCCAACAATTAACGGTGCTGAACCTTTAACTTTTACGGTATTAAATACAACAACAAACGTAACATTACCGACAAAAACAGTATCAACAGCAGACCCAGTTATTTTTGATAATCTTTCAGCAGGAATTTATACAATAACAGCAGAAGGAGCGAATGGTTGTAAACCAATAACACCTGATAAATTAGAAATAACAGAATTAGACCCGATAATAGTACCTACACCAACAGTAACAGAATTTGCGTGTACAACAGGAACGAATACAAGAAATCAAGCAATTGTAAAAGTACCAAATAGCGGTACAGATTTAATAAAAGGCGGAAGTGGAACATACACAAAAGCAGTATTTGTTTTTACGCCATATTTAGCAGATGGAATAACACTTGGAACACCAGAACCTGCAAAAGATTCAAATACTTTTGAATTTACTACGGATAATATTCTAGGTGGAAAAGTTGATATAACTGTTTATGATGACCAAGGATGTTCAGGAAAAACAACAACATCAGCAATAATAAAACCTTTTACACCGATTGCAGATTTATTGGCAACACAAAAAACACCAATAACTTGTTCAGCAAATGAAAGTATTGAAGTAACTTTTGATGGAATTGCAACAAGTATTACTGTAACGCATGCTGATAATACAGTTTACCCATCAAATCCAGCAAACTCAATAACATCACCAGTAGAATTTGCAAACTTACCAGTAGGAAAATACACAATAACTATCAAAAATGATAAAGATTGTGAATTAACAACTTCTTATACAGTAAAAGAAATTCCTGCTTATACTATTCTTCTTTCAGATAAAATAGATACATCTTGTTTTGGTACAGCTACAGGAAGGATTAAATTTGATGTTGATAATTATACAGGAAATTATGATTATACAATAACAGGAGCTATATTAGGAACTGTAAAAACAGAAACAGGAATTACAGCAGGAACACCAAAAGAAATTGCAGGTTTAAAAGCAGGAGATTACACGGTTAATATAACAATTGGTACTGCTCCAATTCAAAATTGTACAGTTACTCCAATAGATTTTAAAATTGAAGATGCTCTAAATGGAAAATTAGAAGTAAAAGCAGAAGAAACATCAGCAGTAAAATGTAAAGATGAAGCAAATGCAACAATTACTGTAACCGAAACAAAAGGCGGTTGGGGTAGTTATGAATATCAATTAGAAATAAAAGATGCAACAGGAACAAATTATACCGTTGTAAAAGATGCTTTATCAAATGATATTAATTTTGTAAATAACGGAAATAATAAAATATTTACAGGTTTATCTCATGGAACTTATAAAGTAAAAGTAAAAGATGCTTTAGGGTGTATTTCAGAAATTACTGATGCGATAATAATTACAAACCCAACAGAAGTTAAGTTTATAGTAACTAAAGATGATACGGTTTGTGATGTAAATATCGCAGGAAGTATTACTGTTGATTTAAAAGATGCAGTATCAGGATTAGCAGGCGGAAAAGCTCCTTATACTTATACTTTAACAAATACAACTTCAGGAGTTGTAAAAACAGAAACTATAACAGGTACAGAATACACATTTACAGGTTTATCAAAAGCAGATTATACGGTAAGCGTAAAAGATGCGAATTTATGTGATGGAACAGGAACTGCGGATATAGAAATCTTTGATGATATTGTATTTAATGAGCCAACACTTGTTACAGGATTAAAATGTCAAACAGGAACAGGAGTTTCTCCAAATACGAATACAAACGCAGTTTACAATATAAATGTAAGTGGCGGAAGTGGAAACTTTACCTATGGAATTAAAAAAGGTACTGTTGTAGAAATAGCAGCAGGAACAACATTAACAAATACAACAACTTTTACAACAAGTGTAGCAGGAGATTATACGATAACAATTACAGATACAGGAGCAACAGGTGTTTGTTTAATACCAATAACAAAAAACTTTACAGTTGAAGAATCTGTTAAGCCAGAATTTACAGTAGATGCGACTAAAACGGATATTTGTTTTGGAAGTTCAACAGGTGTAATTACTATTGATGAATTACCTAAAGTTGGAATTAATTCTGTAACATATACGATAAACCCTGACCCAAATAATGTTGGAAGTATTACAACAAAAATATTTAAAAATTTACCTGAGGATGATTATACAATAACAGCAACAGGAGATAACGGTTGTACATCAACTCAAACTGAAACAATAACACAAACACCTAAAGTTACAATTGAAGCAAATGCAATAAGTGATGTTGTATATAATTGTAATACTACAAATCCAATGGCAACGATAACTGTTGATGAAAATGAATTGTCAGGTGGAAGTGGGAATTATAATGTAGCATTTGTATATGATAATGGAACGCCATTAGATAATACAGATGATGTAACACAAGCCGTTCCAAATGTTTTTGAATTTTCTACAACAAATGTTTTAGGAGGAGAAGTTAAAATTATCATTTCTGATGACCAAGGTTGTTCATCTGCGGAAGAAGAAGTAACAATTCCAGCTTTTGCACCGATTTTAGATTTAGAAATAAAAAAATCTGATATAACTAAAATAACTTGTATTACGCTAGAAAGTATTAAAGTAAGTTTTACAGGAAATGTAAAGGAAATTAAAGTTGAACAAATTCTAACAATAGGAACTGGTTATTCACAAACAAAAAATCCAGTAAGTCCTGCAACATCATTAACATCAGGAACAGAATTTACAGATTTACCAACAGGAAATTATACCATATCAGTAATCGATGCACTAACAGGTTGTGAAGCAACAACATTCCATACGGTAGAAGCTGCACCAGTTTATAATGCAGTAATTACAAACCCTGTAAATGTATCTTGTAAAGGAGATACAGGAACTGCAATTTTAAATATTAAAGAAACAGGAACAGCATTACCTTATACAGGTGCTTATTATTATGAAGTATTGGATGAATCAAAAAATTCATTTAGTCCTCCAATAAAAGTAACAGGAGTTAATGGAGAACAAACAATTTCAGGTTTAAAAGCAGGGAAATACACCGTTGAAATTAGGATGACGGATTCTCCAAATTGTTCGCCAATATCTAAAGTCTTTGAAATTAAAGAACCTGCAATTATTTTAAGTGTAACAGGAACACCAACAAAAGTAAGTTGTATCGGGCAAGAAGATGGAACAATTACTGCAACAGCAACAGGCGGTTGGAATAGTTCTTATGAATATCAATTGGAAGATACTTCGGGAACTGCTATTACAGTAAAAGATGCTTTAGGAGCTGATGTTATTTATGATTTTGCAAATAACGGAAGCAACAACATCTTTGAAAACTTACCTGAGGGAACTTATAAAGTTAGCGTAAAAGATGCTTTAGGTTGTGATGTTAAATCTGTTGATGAGGTAAAAGTAGAAAATCCAATACCTGTTACATTTAGTCTAATAGAAAATAGTACATCTTGTGATAATAAAATCGGTGGACAAATTACGGTAATTGCAACAGGCGGAACAGGAACTTATACTTATGTTTTAACAGATGATTCAAATCCTGCAATAGTAAGAACACAAACAGGAGTTACAGCAGATTACACATTTACAAATTTACCAGCAGCCGTATATACGGTAAGCGTAACAGATACTAATTTGTGTGTAGGAACAGAAGCCCCAACAAACATAAACCCAATAACAATTAATCCTGATATTGAATTTACATTAGTAGAAACAAAGAAAGTTGATTGTTCAGCATCTCCAAATGGAGAAGTTACTGTTACTTTAACAAATTGGAGTACAACATCAAATTATACATATAGTGTTTCATCTCTATTAAATCCAGGTTCAATATCAGGAGGTAATGTTACGAGTAAAATATTTACGATTGCAATTCCAAGCATAAACACAACGCCACAAATTTATACTGTAATTATTAGTGAAAATGGTTCAACCTGTGGGATTTCAAATACAATACCAATAGCACCGAAATTAGAACCAAGTTTTGAAGCAACTCCTTCAGATAAAATCTGTAACGGAACTGAAACAGGTGTAATTACAATTACTGATGAATTTTCTAACGGAATTAAGAATGTAAAATATACAATAAGTTTAAATGGCGGAACTTTAACTTCAACTCAAGAAACTTTTGATGCAGTAACAAAAACTTTCACAGGTTTACCAGAAGGAACTTATACAATAACAGCAAAAGGAGATAACGAATGTCCGACACCTAAAGATGTAAAAATTGAGCAATTAGATAAAGTTATTCTTAATTTATTAGCAGTAGATATACAAAACGCAATAACTTATACTTGTGATGTAGCAAACCCAAAGGCAACGATAACTGTTGATGAAAATCAAATTTCAGGCGGAAACGGAGACGTAAATAAAAATTATAATGTAGAGTTTGTATATGATAGTGGAACGCCAACAGATAATACAGATGATGTAACACAAATCGCTTCATCAACCTTTACATTTACAACGTATAATGTTTTAGGAGGAACAGTTGAAATTAAAGTTACAGACGACCAAGGCTGTGATTCAGATATAAAAACAGTTACTATCCCTGCTTTTGCACCGATATTACCAAGCGATATTCAAATATCACATACACCAACTTGTGAAGTTGCTAAGCAAAGTATTACCGTTAAATTAAATAATTTAGATACTTCAATAATAACAAATATTATAGTTAAAATTGAAAAACCTGATGGAATTATAATTTCAAAAGAAACTCCAAGAACATTAGCTACTACAGGAACAGTTTTTAACAATTTACCTGTAGGTATTTATACTATTTCAATCAAAAACCCAGTAACAGGATGTGTTACAACAGCGCAATCGTATAGTGTTGAAGAACCTGATTATAATGTTCTTTATTCTAGTATTGAAAACACAACTTGTACAGGTTCGGAAACAGGAAGCGTGGTTATAGATGTTCAAAAAGGAAATTCACAAGAATTTTATACAGGAAAGTATGAATATGAAGTTTTTGAAGGAAGTTCATTAGTAAAAGATGGAAATGTACAAGCAGCAACAGGAACAACAAACCCGCTTAAAATTTCAGGTTTAAAAGCAGGAAGTTATGTTGTGAAAATTACAGATATTGATAATGCTACAGCGTGTAGTTTTACATCCGAAGTATTTACAATTATAGATGCTCCAGCAGGAGAATTAAAAGTAACAGCAGATATTTCATCAGAAATAACTTGTAATAACGATAACAATGCAACAATTACTGCAACAGCAACAGGCGGTTGGGGAAGTAATTATGAATATCAATTGGAAGATAATTTAGGAAATACTATTACAGTAAAAGATGCTTTAGGAGCTGATGTTATTTATGATTTTGCAAATAATAAAGGCAATAACATCTTTAAAAACTTACCTGAGGGAACTTATAAAGTTCAGGTAAAAGATATTTTAGGATGTGACAACGTATATTCTAAAGAGCAAATTATAGTAAACCCAAAACCAGTTACTTTTGAAACGGAAATGATTGCCAATATTTGTTCAGATACAAAACCAGCAATTAAAGTAACCGCACAAGGAGGTTCAGGGGAGTATATTTATACATTAAAAGATAGTGCAGGAATCGAAGAAAGTATTAAAACAACTTCTTTAACACATACTTTTGAAAATTTATCTGTAGATAATAACGAAAATTATACGGTAAGCGTAAACGATGTAAAAGGATGTGTCGGAACTCCTGAAACAGTAAATGCAGATGTTGTAACAGTTTATCCTGATATTGCTTTAGGCTTAACTCCAGGTAAATTAACTTGTCAACCTGATGGAACAACTACTGAAAATGCAGAGTATATCATAAATGTAACAGGCGGAAGTGGTAGTTTTAGTTATTCAGTTGTTGATAAAAATGATGTGAATAACATAGTTTCAGTTACAACAGGAACAAATCCTCCAACTTTTAGTATCAGTAAAGCGGGAAGTTATAGCGTAACTATTACAGATTCAATAGTAGCATCTTGTAATTCAATTACAAAAGATTTTATAGTTGATGATAAATTAGTACCAGATTTTGAACCAGTAAAACTTGTTGATAATATTTGTAACGGAAGTTCTGATGGTGTTATTTATATTCCAAACGGAGCTAATCCTTTAACATATACGATAACATCGAATCCTACTAATGCAATTGCATATAGTGGAACTTTCAATCTAACAACAAATAAATTTGAAGGTTTATCGGCAGGAACTTATACTATTACAGGAAAAGGAACAAACGGCTGTATAGCAACTAAATATGTAACGATTGTTGAAAAAACAAAAATTACTATTGATATCAATGAAATATCGGTAACGCAATTTGCTTGTGCAACAGGAGCTAACCAAACAAATATGGCAACGGTAACTGTTACAGATGCAATTAAAGGCGGAACAGTTCCTGGAGGCGTTCAAAATATTAACAGAATCGTATTTGTGTACGATAACGGAACACCTTTAGATGCTACGGATGATATTGAACAAGATGAAAATGATTTGATCTTTAATATTGTTAATAATAATAACGATATTAAAGCAGGAACTGTTACAATTACGGTTTACGATGCACAAAATTGTTCATCAGCAACAACAACAGTTCCTATTGATGCTTTTCAAAAAATAGGAGATGCAGAAATTAAAATAATTCAAAAATTAGATTGTACCAATAAAGAAACAATTACTGTAAAAGCAAATCATGATATCGCAAACCCTAATATCGCAAACTTAATTTATACGATAAAAGGAACGAATACAGCTTATGATGAGCAAGAAACAATTGTTTCTGCAACAGGTATTGCAACATTTACAGGTTTAGATCCTGATGTTTATAACATAACAATTACAAACCCAGCAACAGGTTGTATATTCACAAGAAGTCATACTGTAAAAGATGAACCAACATTTAATATCAAAATTGGTGGTAATAAAAGAACTTGTTTTGATGCAGCAGCAAATGCAGCAACGGCAACAGTAACTTTAGATATTGAAACTATTATTGCAGCTGCTGATTACACAGGCGCTTATACTTATGAAGTTGTAGATAATACAGGAACTTCATTAACAGCTCCAATAACAGGAAACGGAACAGGCGGAGTTCAAAATATGATTTCAGGCTTAACTGCAGGAACTTATAAAGTAAAAGTAACGATGACCGATGCTCCTGGATGTGATGTTTTATCTGATGAGTTTACGATAGAATCGCAACCGCAACCTGAATTAAACTTAGATGATAGTATTGTAACGTTTATCAGTTGTAACTCTGGTGAAGGAGCTATTATTTTAAAAGCCGATGGCGGTTGGGGTAATTACCAATATCAATTAGAAGAAGCAACAGCAGGTATAGTAAAACCTTTTAGTAAAAATAATAAATTTGAGAAATTACTAGAAGGAATCTATACTGCAACGGTAAGAGATATTAATAACTGTGAAGCAACGTTTGATTTTGTATTAGTGAAAGGAGTAAAATTAATTGTAGATACTGAAGTTAAAAATAATGTTTGTGAAGGTGAAAAAAATGCGAGTATTGAAGTAAACGTAATTAGTGGCGGGCAAACGCAAGACACTTCAATAAGAACGTACAGTTATATTTTAAAATATCCGACTGAATTAGGTGGATTAGAATTAGAGCAAACCTCAAATATTTTTACAGGCTTACAAGCAGGAAATTATCAAATAAGAGTGATTGATAATAAATACGGTTGTACCACAGGAGCTTTAAAAAATGTTGAGGTTGAAATTAAAGATCCTAATAAAGTAATAATATCATCTGTAAATATTACAGAAGATATTACTTGTAATATTCAAACAGCAAGCGTTGAGGTTACAGCAGGTGGTGGAAAAGCACCATACGAATTTAGTACCGATGGAATTAATTATACAGCATCAGCAAGTACTACTTATGAATTTACAGGGCTTAACCCAGGGTTAAATACATTTTATGTAAAAGATGCTGAGCAGTGTGTAACAACAACAACCGCTACAATTGCTGAATATGTGCCTTTAAAAGCAACTTTAAATGTAGATTTAGGTTTTATTACTTGTAAAGATGATAGCAACGGAGTGTTATCGGCAACAGTAACAGGTGGTTTTGGAAATTATGAATATCAGTTATTAGCAGGAAATGGTGTAGCAATTACAGGAGTTTGGCAAACATCAAATACTTTTTCAGGCTTAACACCAGCAACCTATAAAATTAAGGTAAGAAGTACCAATAGGTTTGGTGAAGTTTGTGAAATGGAAACCACAAATAAGCACGAAATAGAAGAACCTAAAGTATTAGAACCTTTTATTGAATCAGTGGAACATGTAACCTGTAATGGTGGAAGTACAGGTATTATTACAGCATCGGCAACAGGTGGTAATTTAGATGAAAATGGAAAAGGAAAGTATGAATATAATATTTACACCATTCCATCAAGCGCTGAATATCCTGAAAATAAATTTGTTCAAAGTGGTGTGTTTACAAACTTACCTGCTGGAGAATATTATATAATGGTAAAAGATGTTATTCGTGGTTGTATTTCGCCAGACCCCGACAAAGCACCAATAAAAGTAACTGTTAAAGAGCCAAATGTTTTAGAGATAAACCCTGGAACGATAACTCAACAAGTTTGTATTAATGATGCAACACCAACCATAACAGTTAATGTTACAGGAGGAACACTGCCTTATTACATCAGTATAAACAATGAAGATGAATTTGAAGCTCCATTTGATTCAAGTACAAATCTAATTACCTTAGGAGCAAGTGAAGGAATTGAAGCAGGAAAAAAGTATTCGATTAGCGTTCGAGGAAAAGATAAAGGTTGTTCAGTAGCAACCTTAGCTACACAAACAACAACAGAAGCCATTGATTTACAAGTAGAAGCCGTTTCTAATTATACTTGTGATTCAGGGAATTTTATCAAAGCCTTTGTTGCTGATAAATATAAAGATGACGTGAGTTTTACACTATATAATCAATCGGGAATTGCTGTAGATACCAATACAATAGGTGAATTTATAGATGTAGCCCCAGGCGATGGTTATAAAGTAACGGCAACGCATACTGCTTCTAGTTGTACAGAAACTTCTACGGATGAATTTGATATTCAAGACATTCAAGCATTAGCAATGACTATTGATGATTCGCAGAAAAATAAATTAATCGCCAATGTTAATTTCGGTTTACCGCCATATAATTTCACTCTTGACGGCGTAGATTATGGACAAGACAATGAGTTTACCATTTTACAAACCAAAGAATATGAAATTAAAGTAACCGATGCTAGAGATTGTGAGGTAATGCTACTTGTAACAGGAAGATATGTAAGTATAAGCGTATTGAACTTATTTACACCAGATGGTGATGGAATTAACGATTTCTGGTATCCTTTAGAAGTAGAAAATTATCACAATATAAAAGTGTATATCTATGACCGATACGCTCGTAAAATTCAAAACTACCAAGGATTAACCCAAGGATGGGACGGAACTTACCAAGGGAAACCATTACCAGCAGGAGATTATTGGTACACCATTTATTACAATGAATTATCAGGAGAAGAGAAAAAATTAATGGGTCACTTTACTTTATACAGATAA
>FHDEPC_01460 Cell surface protein SprF
ATGAGAAAAATATTCATAACAATAAGTATTCTAATTTGTAGTGTAAAGTTAGTGGCTCAGGAAATTAACTTACCACAATATGTAAGCCACATGGCAGATAATCCATTTTTAATATCGCCAAGTTATGCCGGTATTGGATCGGAATTTAAGGTTCGATTAAATGGGGTAAGTCAATGGCTTGGGGTTAAAGGATCTCCTGACACACAATCGTTAATTATAGACACTCGTTTGGCAGAGCGTTTTGGTGGCGGTATAACTATTTTTAATGATAAAAATGGGTTTACAAGTCAAAAAGGAATTAAATTATCGTTGGCAAGTCATTTAACGCTAAGCCAATTTCACGATAGTTTTTTATCCTTCGGATTAACCTATAATTTTGTGCAATTTGGTATTGACACCTCTCAAAATAATTCAGGGCAAATAGTACCTAACAAATCGGAAACAAATTCTAATTTTGATGTAGGGCTGTTGTACCGTTACGAACGTTTTAGTATTAGTGTAAACGCAAATAATATTTTAGATAAAAAAATAGACAATCTATTAACAAGTGAACCTGAATCTTTAGGGCGTTATACACTTTATACTTCTTATGTTTTAGCCAGAATCAGTAATAAAATAGAAATAGAACCCTCTATATTTATAGAATACTATGAATCTGACAAAAGATCAAGAACAGATTTGAACGTAAAGGTTCGAAAAGGTATTTATGATGGTTATGTTTGGGTAGGGGCAAGTTACACCTCATTAAATGATCAAATATTTAAGCCTCATGCTATTGCACCTTTAGTAGGTTTAAAAAAGAATAATTTATATATGTCGTACGGTTTTAGTATTGATTTAAATAAAACACAAAATTTTAATTACGGAACACATATGATAACCCTTGGTTTTGATTACGATAGACGCCCAAGTTTAGCACGATGTACCCAAAAAATGATTATTTTTTAA
>FHDEPC_01465 Pseudouridine synthase
ATGGAAAATCAAAAAAACAACAATAAAGTTTCAGTAAATCTTAATAAATTTATCAGTAGTACCGGGATTTGTTCTCGTAGAGATGCTGAAAAATATATTAGATCAGGTAGAGTTACCATCAATAAAAATGTAGCACAATTAGGAAATCGAGTTTCTAAAGGAGATGACGTTCGGGTTGATGGCCGACGTTTAATAGTAAAAGAAACGATACTTTATATCGCTTTAAATAAACCCGTAGGTATTGTTTGTACGACCGATAGTCGAGAAAAAGACAATATTGTAAAGTTTGTAGGGCATCCCGACAGATTATTTCCGATAGGTCGTTTAGACAAACCATCGGAAGGATTAATTTTTTTAACGAACGATGGCGATATTGTTAATAAAATTTTAAGAGCAGGAAACAATCACGAAAAGGAGTATATTGTTAGTGTTGATAAAAAAATAACTGACGAGTTTATTGCTAAAATGAGTAACGGAATACCGATATTAGGAACAGTAACTCAAAAATGTAAGGTTGAAAAAATAACAGATTTTATCTTTCAAATTACCTTAACACAAGGATTAAACCGTCAAATTCGTAGAATGTGTGAATATTTAGAGTACGAAGTAACCAAGTTACAGCGTAATCGTATTATGAATGTTGGTTTAGGAAACTTAAAACCTGGAGATTGGCGCGAGTTAACCGAAGAGGAAATGAACGAAATTAATGAAATGATTTCAAGTTCGTCTAAAACCGAAGAAGCTTCTGATTTTAAGAGTGATAAGTTGATACAGAGCAAGCTAGCAAGGGAAGAAAATCAAGCAAGGCAAGCAGGGCAAGCAAGACAAGCAAGTAAATCAGGTCAAAAAGGGCAGGCAAAACAAGCGAAAAAAGCAAAGAAAAAAGAGCTAGTTAACAAAAAAAGTGCTGCTTTTAGAAAAAATTCTCCTAAAACCATACGAACTGTAAAAGCAAGTGCAAAAGGAAAATCGGCAAGAAGACGTAAATAA
>FHDEPC_01470 Queuine tRNA-ribosyltransferase
ATGCAATTCGACTTAAAAATAACAGACCCAAAAAGTAAAGCCCGCGCAGGAGTTATTACTACAGATCACGGAACAATTGAAACACCAATTTTTATGCCAGTAGGAACTGTTGGTACAGTAAAAGGTGTGCATCAATCCGAACTAAAAGATGAAATAAACCCCGATATAATTTTAGGAAACACCTATCATTTATACTTACGCCCAAAATTAAAAACTTTAGAAGCCGCAGGTGGTTTGCATAAGTTTATGAATTGGGATCGCAATATTTTAACTGACAGTGGTGGATATCAAGTATATTCATTATCAGGAAGAAGAAAAATAAACGAAGAAGGCGTAAAGTTTAAAAGTCATATTGATGGTTCAATGCACTTTTTTACACCAGAAAATGTAATGGAAACTCAGCGTACTATTGGTGCTGATATTATCATGGCTTTTGACGAATGTACGCCATATCCTTGCGATTATAACTACGCAAAACGTTCTATGCACATGACGCATCGTTGGTTAACACGTTGCGTAAATCACTTAGAAAAAGTACCTTTCAAATACGGGCATAAACAAGCATTTTTCCCGATTGTTCAAGGAAGTACTTATAAAGATTTAAGAAAACAATCTGCAGAATATATCGCATCCGTAGGAGCAGAAGGAAATGCCATTGGAGGATTATCAGTAGGTGAACCAGCCGATGAATTATACGCAATGACCGAAGTTGTAACGGCTATTTTACCTGAAGACAAACCTCGTTATTTAATGGGAGTTGGTACGCCAATTAATATTTTAGAAAACATCGCACTAGGTATTGATATGTTTGACTGTGTAATGCCAACACGTAACGCTCGTAATGGAATGTTATTTACCGCACACGGGTCTATCAATATTAAAAATAAGAAGTGGGAAAACGATTTTTCTCCTATTGATGATATGGGAATTACCTATGTAGATACCATGTATTCTAAAGCATATTTACGCCACTTATTTGCGGCAAAAGAAATGCTAGGAAAGCAAATTGCTTCTATTCATAATTTAGGGTTTTATTTATGGCTTACAAGAGAAGCTAGAAAGCATATTATTGCTGGCGATTTTGTACAGTGGAAAGATAAAATGGTCAAACAAATGGATAACCGTTTATAA
>FHDEPC_01475 Permease
TTGAAGATACTTGATTGGTACATATTAAAGCGTTTTTTGGCAACATTTCTATTCACCTTATTAATATTAATACCTATTGCGGTAGCTATTGATATTGCCGAGAAAATAGACAAGTTTTTACGAGAAGAAACCTTAACATTTTTTGAGGTTGTAAATGATTATTATGTGAATTTTATTATTTACTACGCCAATACATTTATGCCCTTGGCATTATTTATTGCGGTAATATTATTTACCTCAAAACTAGCAAACAATACCGAAATTGTAGCGATAAATGGATCGCAAGTATCTTTTACCCGATTTTTATATCCTTATTTTATAGGAGCAACAATTGTGTGTTCGGTGGCTTTATTGATGAATCATTTTTTTGTGCCATCGAGTAGTAAAACCAGAAAGAAGTTTGAAAGAACCTATTTAAAAAAGCGAAAATACTCCGATCATACCATTAGAGAGTTTAGTTTACAATTAAATGACAGTACGTATATTTATCTTCAAAGTTTTGATTTAAAAAGAAATACAGGCTATAATTTTACCACCGAAATTTACGATGGAATTCAATTAAAACAGCAATTATCGGCCGATAATATTAATTGGAGTGAAAAAGACAGTACTTTTAAGCTTTATAATTGGAAGTTAAGAAAAATTTTCAAAGCCCGTGACAGTATTTTTTCAGGAAACAATGTAGATACCACCTTTGCTTTTACCCCTAAGGACTTTAACTATAAAAATGTAATGGCGCAAGAAATGCGAACACCAGAACTAATAGAATTTATAGAAATGTCTAAAAATAGAGGTATTAAAAACTTAAATATGTATTTGGTTGAACTGTATAAACGTACCAGTTTGCCAATAGCCTGTTATATTTTAACCTTAATTGCGGTAGGTTTGGCATACAAGAAAACCCGAGGAGGAATAGGGGCTAATTTAGCGTTAGGTATTTCGTTAATGTTTCTTTATGTATTCTTTTTAAAGGTAGCAGAGGTATTAGGAGCAGTGGCAGGAGCAAACGCCTTGCTAAATGTGTGGATACCAAACATCGTTTTTGGTTTGTATTCACTTTATTTATATTTAAATGGAAGAAAATAA
>FHDEPC_01480 Permease
ATGGAAGAAAATAAGTTAAAAAACTATCTTCATTTACACTTCATTGTATTTATTTGGGGTTTTACCGCCATACTTGGTGCGTTAATTTCAATAGATTCAGTACCCTTAGTTTGGTATCGAATGTGTTTGGCGGTGGTTTTTATAGCTATTTATTTTTTTTTTCAAAAAACATCCTTTAAAGTTGATAAAAAAGGACTTTTAAAATTTGCTATTTCAGGCGTAATTATTGCCGTTCACTGGATTACTTTTTTTGAAGCGATAAAGGTATCAAACGTATCGGTAGCCTTAGTAACTATGAGTACAGGCGCTTTTTTTGCAGCACTTATTGAACCCTTATTTTTTAAACGAAAAATAGCCATTCTCGAAATTGTATTAGGGATGCTAATTATAGGCGGTTTATACCTAATTTTTAATTTTGAAAGTCAATATACTTTAGGAATTATATACGCCTTGATATCTGCTTTTTTATCAGCATTATTTGCGGTTTTAAATGGTATTTTTATCAAAAAATATGAGGCAAAGATTATTTCATTTTATCAATTATTATTTGGAGCTTTAGCCATTACTTTGTATTTGATTTTTACCCATAAATTTACTGTTGATTTTTTTCAGATACCAACAAACGATTGGTTATATTTACTGCTTTTAAGTAGTATTTGTACGGCGTATGCGTTTATTGCTTCGGTAAAAGTGATGAAATACATAACACCTTACACGGTGATGTTAACCATAAATTTAGAACCCGTTTACGCTATTATTTTAGCCTTAATAATATTTGGTGAAAAAGAACAAATGAGCGCTGCTTTTTATTACGGAGCAGTGGTTATTTTACTAATTGTTTTAGCCAATGGAATTTTAAAAAATAGAAGTGAAGTAAAAAAGAAATTCACTAAAAAATAA
>FHDEPC_01485 Acetyl-coenzyme A carboxylase carboxyl transferase subunit alpha
ATGTTTGCTTTTACAAACAACAAAAATATAATCAAACTATATATAATGGAATATTTAGATTTTGAACTACCTATAAAAGAACTAGAAGAGCAGTTAGTAAAATGTATTGCTTTAGGAGAAGAGAGCGATGTTGATGTTACAGAAACGTCTAATAAGATTGAACTAAAATTAGCAGAAACCAAAAAAGAGATATATAAAAATATAACCCCTTGGCAGCGTGTACAATTATCACGTCATCCAAACCGTCCTTATACTTTAGATTATATTAAGGCTATTTGTGGCGATACTTTTATGGAATTACACGGTGATCGTAATGTAAAAGATGACAAAGCGATGATTGGTGGTTTAGGTAAAATAGGCGATCAGTCGTTTATGTTTATTGGTCAGCAAAAAGGATATAACACCAAAACACGTCAGTACCGTAATTTTGGTATGGCAAACCCTGAAGGATACCGTAAAGCGTTGCGTTTAATGAAAATGGCAGAGAAATTTGGTATTCCTGTGGTTACTTTAGTAGATACTCCTGGAGCATATCCTGGTTTAGAAGCTGAAGAACGTGGACAAGGAGAAGCGATTGCTCGTAATATCTTAGAAATGACCCGTTTAAAAGTGCCTGTTATTACCATTGTTATTGGTGAAGGAGCATCAGGAGGTGCTGTAGGTATTGGTGTTGGAAACAGGGTTTATATGATGGAAAATACCTGGTACACGGTAATTTCACCAGAATCTTGTTCTTCTATTTTATGGCGTAGTTGGGAGTATAAGCAAAAAGCTGCCGAAGTGTTAAAATTAACGGGGGAAGATATGAAGCGATTAGAATTAATTGACGGAATTATTGAAGAGCCATTAGGAGGAGCACATGCTAACAGAGAAGGCGCATTTAAAGCGGTACAAGCACAAATAATAAGTGCTTTTGCTGATTTAAAAGATTTAAGCGAAGCAGAATTAATTACCCAACGTATGGAGAAATACGAAAAAATGGGTGTTTATAATGAGAAATAA
>FHDEPC_01490 7-carboxy-7-deazaguanine synthase
ATGTTGAAAAAAGAAGTACAAGAGTTAATTGATAAAGGGCAAATGCTTCCATTAATGGAGGAATTTTACACTATTCAAGGAGAAGGATCGCACACAGGTACTGCGGCTTATTTTATTAGAATCGGAGGTTGTGATGTGGGTTGCCACTGGTGCGACGTTAAAGAAAGTTGGGATGCTAATTTGCATCCGCCAACCAAAACCGATATTATTGTTTCAAACGCTAAAAAACTAGCTAAAACCGTAGTAATTACTGGTGGAGAGCCTTTAATGTGGAGTTTAGATTATATTACAAAACAACTACAGGATCACGGCATGAAAACACATATCGAAACCTCAGGAGCGTATGCTTTTTCTGGTGTTTGGGATTGGTTTTGCTTATCTCCTAAAAAAACAAAATTACCTACAAAACAATGCTACAAAGAAGCCGATGAGTTAAAAATGATTATTCATAATAAGAATGATTTTAAATTTGCGGAAGAACAAGCTGATAAGGTTGGCAAAAAATGCCAATTATTTTTACAACCTGAATGGAGTAAAAAAGAAGAAATGACTCCGTTAATAATAGATTATGTGATGAAAAACCCAAAATGGCGCATTTCGTTACAAACGCATAAATTTTTAAATATTCCTTAA
>FHDEPC_01495 hypothetical protein
ATGAAAAGTATAATCAAACCATTAATAATCGCTTTAATATCAGTAGTATTCATACAATGTGAAAATAGTAAATATGATATTTCTAAAGGAAAAGTAGGTGAATTAACCAGTAAAACAACCCTGAAACAGGTAGATGTCATTTTTAAAAATGATTCTATTGTAAAAGTTTTAAGCGAAGGAGCAAAGGGAAGCGACTTTTTTCAAGAAGATGATAAGTATTTGATTTTTGAAAAAGGCGGGAAGCATTTATTAACAATTGTACCAAAAGAACAGTTAGATTCAGTATCAACTATAAATAGTATTGAAATTTTTGATGAACGTTTTAAAACAGCTTCTGGTTTAAATATTAATTCGTCATTTCAAGAAATTAATACGAATAACAGCATTAGCAAAGTAGAGTCATCATTTTTATCAGTAACCTTATTTATTGATGATTTAAACGCTACAATTTCTTTAGATAAAGAAGATTTAGGTTTAAAAGATTTTAGTACTCAAAAAGTAAGCATTGAGCAAATTCCTGATTTAGCAAAAATTAAATCATTTACAATTTGGTTTAATTAA
>FHDEPC_01500 ZIP family metal transporter
ATGAGTTATATATTATTAATTATTGCCGTTTTAATTGGCGCTTTGCTCGTTTTAATATTAAAACCAAACAATAAACACGTTCGATTATTACTTGCCTTTAGTGGTGCTTATTTGTTATCGGTAACTATTTTACATTTACTTCCCGAGGTTTATATGCACACGCACAATGCTAAAAAAATTGGAATTTTAATTTTGGTTGGAATTGTTATTCAATCGGTATTAGAGTCTTTTTCAAAAGGAGCTGAACACGGGCATATTCATGTACATTCCGATAAATCACAATTTCCGTGGTTGTTGTTTATTAGTTTGTGTATTCACGCATTTTCGGAAGGCTTACCAATACATCATGCTGGCGATAACTTGCTAGGAGCAATTATTGTGCATAAAATTCCGATTGCCATTGTTTTAACCACCTTTTTATTACAAACAAACTACAGTAAAAAAACAATTATTTTATTTTTAAGTATTTTTGCGTTTATGAGCCCGTTAGGTGTTTTAGTTTCTGATAAAGTAGCTTTTTTTAGCGATTATCACACAGAAATTACCGCTTTAATTATTGGGGTTTTTCTGCATATTTCAACCATCATACTTTTTGAAAGTTCAGAAAATCATAAATTTAATTTAAAGAAATTTACAGCAATTATTTTAGGCGTTTTGCTTACTGTTTTTACACTTTAA
>FHDEPC_01505 Methyltransferase
ATGTATTTTTGCAGACCTTTTATACTTATGAAAACAACAGACTGGTTTACCTCTTGGTTCGACACAACTTACTATCACACGTTATACAAGCACAGAAACGATGCCGATGCACAGTTTTTTATGCGCAATATAACAACATTTTTACAACTCCCTAAAACAAGCCATATTGCTGATTTAGCTTGTGGTAAAGGACGACATTCGCTTTATTTAAACTCCCTTAATTACAAAGTAACAGGTGGTGATTTAAGTAAAAATAGTATTGAATATGCTAAACAGTTTGAAAATGAAACACTCAATTTTGAAGTTTGGGATATGCGAAATGCTTTAGAAAGTAAATACGACGCTATTTTTAATTTATTTACCAGTTTTGGCTATTTTGATGACGATATGCAAGATATTGCTATTTTAAAAAGTGTTAAAAATGGCTTAAAAAAGCAAGGTGTATTCGTTTTAGATTTTTTAAATGTTGAAAAAGTAAAAAAATCATTGGTTAATGCAGAAGTAAAAACCATTGATGGCATTGAATTCAATATTAAAAGAGAAATTAAAGATGGTTTTATTTTAAAACACATTTCATTTATTGCCGATAAAAAACAACACAATTACACTGAGCAGGTAAAATTTTTAACCCTTGATAAAATGGAATTGTATTTTAAAGAAGCTGGCTTAAAATTAAAGCATGTTTTTGGTGATTATGCTTTAAATGAATTTGATAAAAACACTTCGGATAGATTAATTTTGATTGGAGAATAG
>FHDEPC_01510 DNA methylase
ATGGAGAAAGATTTTAAAATGACTGCCGTTACGATGGCAGGTTTAGAAGGTGTACTAGCAGATGAACTAAGAAAGCTTGGTGCCCAAGAAGTTAAAGAAGGAATACGTAATGTTTCTTTTAAAGGAGACACGGGGTTTATGTACAAGGCAAATATTGCGTTGCGCACAGCAATTCGTATTTTAAAACCAATTAAAAAAAGTAAAATTTTTGATGAGGAAGATTTATACGAGGCAATTCAACGTATAAAATGGGATAAATACATTGATGTTGATGGAACTTTTGCTATTGGAGCGGTTGTAAATTCTAAGAATTTTACAACAAATTCACATTATATCAGTTTAAAATCAAAAGATGCGATTGCTGATTATTTTGTGAATAAATATAAAAAGCGCCCGAATGTCGATTTAAAACACCCTGATGTTAAAATTCACATACATATTCATAACGAATGGTTAACAATTTCGTTAGATTCTTCTGGTGATTCATTACATAAAAGAGGCTACAGAAGCGCTACAAATATTGCGCCAATCAACGAGGTTTTAGCAGCAGGATTAGTATTGTTATCGGGGTATAAAGGTGATGAAAACTTTATTGACCCAATGTGTGGTTCGGGAACTATTTTAATTGAAGCAGCAATGATTGCTAATAATATTCCTGCAAATATTAACCGTAAGCATTTTGCTTTTGAAGGCTGGAAAGATTACGATGAAGATTTATATTTTGTAATTCAGGATGCTTTGTTGAAAAAAATTACAAGCTCTCATTTTAAAATAATGGGGTTTGATAAAGCACCTTCGGCAGTTACCAAGGCGAAGCAAAATGTTATTAATGCTAATTTAGAAGAATTTATAGGAATTCACCACGTAAACTTTTTCAATTCTAAGAAAGAGGTATTTGGAAACACTACTATTTTATTTAATCCTCCTTATGGAGAGCGTTTAAATATTGATACTGAAGAGTTTTACAAGAAAATTGGAGATACTTTAAAGCATAATTATCCAGGCTCAATGGCATGGTTAATTACTTCAGATATACAAGCATTAAAACATGTTGGTTTACGAACTTCAAAAAGAATACCGCTTAAAAATGCCGATTTAGATTGTCGTTTTGTAAAATATGAACTTTATGAAGGAAGTAAAAGAATTAAAAATGATTTTGATGATGAAAGAGAAGCTTAA
>FHDEPC_01515 NAD(P)H dehydrogenase
ATGAAACATGTTTTAATAATTAACGGACACCCAGATAAACAGAGTTATAATTACGCATTATCCGAAGCTTATTTAAAAGGTGCTAGTAAAACAACGGCGGTTTTATCTCAAATTAATATTACTGATTTAGATTTTAACCCGAATTTAGCCTTTGGATATCGTAAAAGAACTGAACTAGAGCCCGATTTATTAATCGCTATTGATAAAATAAAAAAAGCAACACATATCGTATGGATATTCCCGATGTGGTGGCAAGGCACTCCCGCTATTATGAAAGGATTTATTGACCGTACATTTTTGCCTGGTATTACCTATCAACCTATAGAAGGAAAACCATTTCCTGAAAAATTATTAAAAGGAAAATCGGCAAGAATAATTATCACCACCGATACGCCTCGATGGTATGATTTTCTAATTATGAAAAGCCCAGCCCTACGTCAATTTAAAAAAGGAACTTTAGAATTTTGTGGCATTAGCCCTGTTAAAACAACCTATATTTCGCCTATTAAAAACTCTAGTATTTCGTTTAGAAACAAATGGATAGAAAAAATAACCCTGTTAGGTGAACAATTAAAATAA
>FHDEPC_01520 DNA-binding protein HU-beta
ATGAACAAATCAGATTTAATCGATGCAATGGCTGCTGATGCAGGAATTTCTAAAGCTTCTGCTAAACTTGCATTAGACTCTTTAACTTCTAACGTTACTACTTCTTTAAAAGCTGGAGAAAAAGTTGCTTTAGTTGGATGGGGAACTTGGTCTGTTTCTGAAAGAGCTGCTAGAACTGGTAGAAACCCTCAAACAGGAAAAGAAATTCAAATTGCTGCTAAAAATGTAGTAAAGTTTAAGGCAGGTGCTGGTTTAAGCGATTCTGTAAACAACTAA
>FHDEPC_01525 Methionyl-tRNA formyltransferase
ATGAGAGATTTACGCATCGTTTTTATGGGAACGCCTGATTTTGCGGTAACCATTTTAAAACACCTTATCGAAAATGATTATAATGTAGTTGGCGTAATTACCGCGGCAGATAAACCTGCTGGTAGAGGTCGTAAACTAAACCAATCTGCTGTAAAAAAATATGCGCTTTCTCAAGAGCTTCCTATTTTACAGCCTACAAATTTAAAAGATGAAGCCTTTCAGGCAGATTTAAAAAAATGGAACGCTAATTTACAGATTGTCGTTGCTTTTAGAATGTTGCCAAAAACAGTTTGGGCAATGCCTGAATTTGGTACTTTTAACCTGCACGCTTCTTTATTGCCTGATTATCGTGGTGCCGCTCCTATTAATTGGGCTATTATTAATGGCGAAACTAAAACAGGTGTTACTACTTTTTTTATTGATGATAAAATAGATACAGGTGAAGTTATTTTACAAAAATCGGTAGCTATTAAAGATGATGAAATTGTTGGGCAGCTACACGACCGATTAATGAATTTAGGTGCAGGTTTAGTTGCTGAAACCTTAGATTTAATCGCCACAGGAAATGTTCCTACGACAAAACAACCCGAATTAGAAGAAAAGCCTGCACATAAACTGTTTGCTGATAACTGTAAAATAGATTGGTCTAAATCTTTAAATGATATTTACAATCATATCCGTGGATTAAACCCATATCCTGCCGCTTGGACAAGCATAAAAAATGGCGAAACAGAAATTTCAGCTAAAATATACGGAACAACAAAAGAATTTGCCGAGCATGATTTAGCCAATGGAACTCTTGTAACTTCTAAAAAAGAATTAAAAATTGCCGTAAAAGAGGGGTATCTTATTATTAATGAAATTAAAATTTCAGGTAAAAAATTAATGGATGCTAAAAGTTTATTAAATGGTTTTCAATTTTCTGAAGATGCAAAAGCCCTGTAA
>FHDEPC_01530 DEAD/DEAH box helicase
ATGTATGAAAAATCGATAGAAATATTAACGCATTACTGGAAGCATCAATCTTTCAGAGCACCTCAACAAGAAATTATAACGGCTGTTTTAAACCGAAAAGATACCATCGCCTTGTTACCTACGGGCGGTGGAAAATCTATCTGTTTTCAAATTCCTGCTTTAATTAACGATGGCGTTTGCATTGTTATTTCGCCACTAATTGCCCTAATGCAAGACCAAGTAGATAGCCTTGTTAATAGAGGAATAAAAGCAACAATAATTCCTTCAGGAAGTTCTCAAGACGAAATAATTACACTTTTTGACAATATTCGCTTCGGAAAAACGAAATTTTTATACATTTCTCCCGAACGTTTACAGTCGCGTTTTATTCAAGAAAAGATAAAACAACTAGCGGTTAATTTAATTGCCATTGATGAGGCGCATTGTATTTCAGAATGGGGACACGATTTTCGTCCTTCGTATCAAAATATTGCTATTTTAAAAGAACTGCAACCAAAAGTTCCTTTTATCGCCTTAACAGCAACGGCAACTAAAAAGGTTGTGAACGATATTATTGTTTCGCTAAAACTTGATACCCCTAAAATTTTCAAAAAATCTTTTTATCGAAAAAATTTAGCCTATCAAATTTTTCAAACCGATGATAAACTTCGTAAACTAAATCAGATTTTTACCAAAACAAAAGGTTCGGCAATTGTTTATGTAAATTCAAGAGCTAAAACAAAAAATATTGCCAGCTATTTAAATGCGAAAGGATTTAAGAGTTCTTTTTATCATGCAGGCTTAACAATTCAAGAAAAAGAACGTGCTTTTGATAATTGGATGACCGAAAAAACACCCATTATAGTTGCCACAAATGCCTTTGGAATGGGAATAGACAAGCCAAATGTTCGGGTGGTAATTCATTTAAACCTTCCTGGATCTATCGAAAATTATATTCAAGAAGCTGGGCGTGGCGGACGAGACGGAAACAAAGCTTTCTCAGTAGTTTTAAACAATCAGAATGACCTCAAAAAAAGTACTGATTTATTAGAAAAATCACTTCCTAATATTGCTGATATAAAATTAGTTCATCGAAAATTATATCAGCAATTTCAAATTACAAAAGGCGAATTGATTGAAACAGCTTTCGATTTTAATTTCTTAGAATTTTGTACAAAATATACCTTTAACGCAACTAAAACACATGCTGTTCTACAACTGTTAAATAGCAACGGAATTATTGAATTAAATGCCAATTTTCAACAAAAATCAAGCATTTATTTTATCGTTTCAAGCAAACAGGTGATTTTATATTGGCAGCAAAATCCAGCAGCAAAAAATTTTATACAAACACTTTTGCGTTTATACGGCGGAGTTTTTGAAAATCCTGTAAAAATTGATGAATTTTATATCGCCAAAAAAACAGGCATTACCTCCTGGCAAGTTATTAAAGAATTAGAACGAATGCTTGAAAAAAATATACTTGAATATAAAAAAGCAAATGATAATTCTGAATTATTTTTTTTACAGCCAAGAGAAGATGATAAAACAATTAATAGGGTTTCAAAAAATATTGAGCTGTATTTAGCTCAAAAAAAGAAAAAACAGCAAGATTTAATTCATTTTTTAAAAAATAATGACCTTTGTAGAAGCGTGCAATTATTAAATTATTTTAATGAAGAGACTACTAATAATTGTGGTATTTGCGATGTTTGCCTACAACATAAACAAACGTTTTATATTAATCCGAAGCAAATTATTAGCTTATTAAACAATAAAGATGCTTTAACTGTTGCTCAAATAGCTACAGCCCTGCACCAAAAAGAAGCTAACATTTTAATACTTTTACGAACGCTTTTATCCGAAGAAAAAATTAGCGTTACTAACAATAAATATTTTTTACTATAA
>FHDEPC_01535 ATPase
ATGCAACAAAAAATAGTTTTAATAGGTGATTCTGGCACAGGCAAGTCTTCAATTTTAAACGAGTTTATAAATCTTGGTTATAATTGCATGCCTGAAATTTCGAGAGAAGTAACGCTAAAGGCCAAAAAAGAAGGAATAGAGCAATTGTTTTTAGAACAACCTTTGCTTTTTAGTGAAATGCTACTGCAAGGTAGAGAACAACAATATTTAGATGCTGAAAAGAATGATGCAGATATCATTTTTTTTGACAGAGGAATACCAGATGTACATGCGTACATGAATTATTTAGGAAACGAATACCCGCCTATTTTCAGACAAAAAAGTGGGCAGTATTTATACACTAAAGTATTTATGTGTCCGCCATGGGAAGGTATTTATGAATCTGATAATGAACGATATGAAACCTTTGAACAAGCGGTTGAAATTGATCGTTTTTTAAAAAAATCATACCTAGAAATTGGTTATGAAATTATAACTGTTCCTTTTGGAACTGTAAGGGAACGCTGCGATTTTATTTTACAATCGATTTAA
>FHDEPC_01540 hypothetical protein
ATGTCAGATAGAGAAGCATTTTATATTAAATTGAAAGGACAATTAGAAGACACAACAACATTTCCTACGAAATATTTGTTTAAATTTATTGTACCTACGGATGAAAATCAGGCAGAAGAAGTAAAAGAAGTGTTTAGTAATGGGGGGGCGGTTATTAAAACCAAACAGTCAAAAACAGGTAAATATAACAGTCTTTCTATTTTTTTAAATGTTAAAAATGCCCAAGAGGTAATTGCTTATTATAAAAGAGCAGATGTTATTAAAGGTATTATTTCATTATAA
>FHDEPC_01545 hypothetical protein
GTGAGTTTAAAAAAACATATAATCAGTAAAAAAATAATTAAAAAAATACTCTTTTTTTTAATTGCATTATCTGTTGTTTCCTGTGATTTTATCAGTTTAAAAACAAAAAAAGTATCAGAACAGCACAAACCTATTGCAACGGTTTATAATAAAAATCTTTATAAAAAAGATATTGAAGAGCTGTTACCAAAAGATATAAACCCAAAAGATAGTGTTGTTATGGCACGAGGGTTTATTTACTCATGGGCAAAAAAACAATTATTATTAGCTAAGGCAGAAGAAAATATATCGGAACTTAATAGTAAAAAAATAGCGGATCTAGTTCATAATTATAAAAACAGTCTGTATATAAATGGCTATAAAGAACGCTTAATAAAACAACAGTTAGATACTGTTGTAGCTTTGCAAGAAATAGAAACGTATTATTATAAAAATAAAGAAAATTTTAAATTAAACGAAGAAATTTTACAATTTGAATATATTAACTTTGGAAAAGATTTTTTAGATAAAGCCGAGGTTATTAAAAATTTTAAATCATCAAAACAATCCGATAGAGAAGAATTAGAACGTTATTTGTTAAACTTCAAATCGTATCGATTAGGAGATACAACCTGGGTGCCATTTTCTTATTTGCCTAAAATAATCCCTCCTTTTCAGCTGCAAACCACGCAAAGTTTGTTAAAAATTTCAAAATACATACAAAAAGAAGATAGTTTAGGAGTATATTTGGTGGCTGTAAAAAAGAGGTTGCCAAAAAATGCGAGCGCCCCTTTAATATTTGTACGTCCTAGGATTAAGCAAATAATTTTACACAAAAGAAAATTAGAATTAATTAGAGAGATAGAAAAAACCTTGATAAATGATGCAATTCAAAATAAAAACTTTAAAGAATACTAG
>FHDEPC_01550 Peptidylprolyl isomerase
ATGATGCAATTCAAAATAAAAACTTTAAAGAATACTAGCCTGTTATTTACCTTTTTTTTGGTAGGTTTAGGGAGTGTAAATGCACAACAAAACAAAGTTGATGGTGTGGCTGTGGTTGTTGGTAAAAACATTGTTTTAGATTCTGATATTGATAAATTTAAACAAGAAGTTGAGGTTAGAAGCGAAGGGAAAATAAAAATTTCTAACTGTGAAATGTTAGAGGAATTAATGGAACAAAAATTATTAGCTCACCATGGAGTTATTGATAGTGTTGTTGTTGCTCAGTCAGATGTTGATAGTAAAGTACAACGAAGTATTTCTTATTTTACCAACCAATACGGAAGTGAAGAAAAAGTAATTAAAGCCTATGGTTTTAACGATATTGAAGACCTTAAAAAAGAATTAGCGAGGGTACAAAAAGAAAATATTCTTATTGAAAAGGAGCAGTTAAAGATTACAGAAAAAGTAGATGTAACTCCCGAAGAAATACGTGTTTATTTTAAAGGATTAAATGATAAAAATGAATTGCCAGAAATTCCTGCGCAAGTATCGATAGCGCAATTAGTTTTAAATGCAGAACCAACATCGCAAGAAATAGAACGTGTTATTAACAAGCTTAATGAAATTAAAAAGCAGGTTGAAAATGGTGCTAGTTTTAAATTAAAAGCAATTATAAACTCTGAAGACCCAAGTGCTGCTCAAAACAGCGGAAACATGGGGGTTATTACTAAAGAAACTAACTTTGTAAAAGAATTTAAAGAAGTAGCTTTTTCATTAGAAGAAGGGCAAATATCAGCACCTTTTAAATCGCCTTTTGGATACCATATTATTTTACTAAATAAAATAAGAGGTAACGGACGTGAGGTTTCTCATATATTACTACAGCCAGAAATTGCTGATGAAAAATTAAAAGAAACAAAACAAGCTATTCAAAATATTGTAAAAGATATTAAAGAAAAGAAAATAACTTTTGAAGATGCTGTAAAAAAATATTCAGAAGAAGAAGAAACTAAAAACAATGGCGGGTTATTAATTAACCCATATACACAAGAAACTACTTTTGAATTAACTAGAATGGCACCAGAATTATTTGGTAGAATTAGCGAGCTTAATCAAGGAGATTTATCAGATATTCATTATGATGAAACTCGTGAGGGTAAAAAAATGTATAAAGTGATTTTATTAAAAACAAAAACACAAACACATAAAGCAAATCTGGTAGATGACTATGTGAAATTACAAGAATTTGCCTTGGCGAAGAAAAAAGAAGAAAAAATTGCCAAGTGGTCTAAAGAAAAAATACAAGAAACCTACATCAAATTATCAAGCGATTATAAGAAGTGTGTCTTTAAAAAAGACTGGAAAAAAGAACATAAATAA
>FHDEPC_01555 AAA family ATPase
ATGTCAGATGTAGCCGCTGTAAATAATTTAGTTAAAAAATTCAGTCAATTACAACAAGAAATAGGTAAGGTTATCGTTGGGCAGCAATCGGCTGTTGATTATACGCTATTATCTGTTCTTTGTGGAGGTCATTCTCTTTTAATAGGTGTGCCAGGATTGGCAAAAACACTGCTAGTAAATACCATATCGGAAGTATTGGGTTTGCAGTTTAGTCGTATTCAGTTTACACCCGATTTAATGCCTTCGGATATTTTAGGAAGCGAAATTTTAGATGAAAACCGTCAGTTTAAATTTATAAAAGGACCTATTTTTTCTAATATTATTTTAGCTGATGAAATTAACCGTACACCGCCAAAAACCCAAGCTGCTTTATTAGAGGCGATGCAAGAAAAATCAGTAACTATTTCTGGAAATCACTATAAATTAGACCTGCCATTTTTTGTGTTAGCCACCCAAAATCCTATAGAGCAAGAAGGAACATACCCGTTGCCAGAAGCCCAATTAGATAGGTTTATGTTTTCTATTCATTTAGAATACCCTACATTTGAAGAAGAAGTTCAGGTAGTAAAAAATACCACATCAACAAATAAACCAGCCGTAAATTCTATTCTTTCTTCTCAAGAAATTATTGAAATGCAACACCTAATTCGAAAAATTCCAGTAGCCGATAATGTTATTGAATATGCTGTTGGTTTGGTGGCTAAAACACGCCCAAAATCGGAAAAATCAATGCCTTTAGTTAAAAAATATATCGATTGGGGAGCAGGACCAAGAGCTTCACAAAATTTAATATTAGCCGCTAAAGCATACGCAGCTATAAAAGGTAAGTTTTCGCCCGATATTGAAGATGTTCAAGCAGTTTCGATACCGATATTATCGCACAGAATTGTTAAAAATTACAAAGCCGAAGCCGAAGGAATTACTATTGAACAAATTATTAAATCATTATTTTAA
>FHDEPC_01560 DUF4440 domain-containing protein
ATGAAAAAAGTATTTATAGCAACACTGCTATTATTAATTAGTTTCTCTTGTCAAAAGGAAGTATCAGAAAAAGAAGCAAAGAAAGAAATTTTAGCCGTTATGAAAGCCCAAGAAACCGCTTGGTCAAACCATAATTTAGAAGGCTATATGCAAGGCTATTGGAAAAGCGATTCTCTAAAATTTTACGGAAGTAACGGGCTTACCTATGGATGGAACAAAACCCTATCGAACTATAAAAAAGGCTATCCGACAAAAGATCATTCAGGAGTTTTAAAATTTAAAGTAAATGATATTTCAAAAATAACAGATGGCGCTTATTTTGTAATGGGCGAATACCATTTAACCCGAAAAGTAGGGAATGCCAAGGGTGTTTTTATGATTATTTTTAAGAAGATAAAAAATCAATGGAAAATTATAGCAGATACTTCTTGTTAA
>FHDEPC_01565 Aminopeptidase
ATGAGAAAATATTCTACACTACTATTTTCAGCTCTTTTTGTATCTGCATCACTATTTGCACAAACAACAAATAAAGAGCCTCAAAAAGGTCATATTGATCAGAACAAATTTCGTCAATTAAAAAATGTGTTAGCTACACCAAACGACCAACACACAGCATCAGGAGCGCCTGGACATCAATATACCCAGCAAAAAGTTGACTATGTAATGAACTTACATTTAGACGAAGCTGCTAATAAATTATATGGTGACCAAACAATTACCTACCATAACAATTCGAAAGATAAATTAGACTATTTATGGGTGCAGTTAGATCAAAATATGCGTGCTCCAGATTCTAAAAGCCCGCTTGCGGAGTCTAAAAAAGCGAGTATTTTTCAAACTCCTGAAAAATTTGTAGCAAAAAATTTAGGGATTTCTAAAGATTTTGGATTCAAAATAGAAGAAGTAAAAAATGAAAATGGAAATGATTTATCATATACCATTAATCGCACAATGATGCGTATTAATTTACCAAAAGCATTAAAATCGGGCGAAGTTTTTAGTTTTAAAATAAAATGGAACTACCTAATTAATAATTCTGTTGATGACGGTGGGCGTTCTGGTTTTGAATTATTTCCTGACGGAAACAAAAACTATACTATTGCGCAGTTTTTCCCTCGTTTAGCTGTTTATGACAACGTTGAAGGTTGGCAAAACATGCAATTTTGGGGACGTAGTGAATGGGCATTAGAATTTGGCGATTACGACGTTAAATTAACCGTTCCTGCCGATCATATTGTCGATGCTACTGGTAAATTACAAAATGAAAAAGAGGTGCTAACCAAAGAACAACGTAAGCGTTTTGCAAAGGCTAGAAAATCGTACAAAAGCCCTGTTTTTATTGTTACCCAAAAAGAAGCAGAAGCAAACGAAAAAGGGAGATCTACCAAAACCAAAACATGGCACTTTAAGGCAAATAACGTACGTGATTACGCTTTTGCATCTTCAAGAAAATATATTTGGGATGCCATGGCTGTAAAAATAAATGGTAAAAATATTATGGCGGTTTCTTTGTATCCAAAAGAAGGAAACCCTTTATGGGAGCAACATTCAACAAGAGTTGTGGCCAATACTTTAGAAGAATATTCTAAAATGACTTTTGATTATCCGTATTCAAAAGCAATTTCTGTTCATGCAAAAAAACAAGGAATGGAATACCCGATGATTTGTTTTAACTACGGACGTCCTAATGCCGACGGAACCTATTCTGATAGGGTTAAAAACGGAATGATTGGTGTTATTACACACGAAGTTGGGCATAACTTTTTCCCGATGATTGTAAATTCTGATGAGCGTCAATGGACTTGGATGGACGAAGGTTTAAATTCTTTTGTTGAAACCTTAGCAGAATTAGACTACGACCCAAACTTCAATACGGGTAATTTACCCAAAGATATTGTGCGTTATATGAGTTTAGATCAAAACAGATTATCACCAATTATGTCGCAGGGTGATTACGTAAAAAACTTCGGACCAAATGCTTATACAAAGCCTGCCGCTGGTTTATATATGTTACGTCATACCATTATGGGACCTGAATTATTTGATTATGCTTTTAGAACCTATGCTAAAAGATGGATGTTTAAACACCCTACTCCTGCTGATTTCTTTAGAACTATGGAAGACGCATCTGGTATGGATTTAGACTGGTTTTGGAGAGGTTGGTTTTATTCAACAGATTATACTGATATTGCAATAAAAGAAGTAAAATCGTTATTTTTATCGAATAAACCAAACGAAAAAACGAAAAAACTACAAGAAAAATATCCTTCTTACTTTGCTGGTTTAGGTAAATTAGTTTTTTTAACAACCGATAAAAAAGCTGCAAATTCATCGGAAGTAGAAAACTATATTAATAGTTTACCTGCCGATAAAAAAGCAAGTTTAAAAGCATTACCAAAGTATATGTATCAGGTTGAATTTGAAAAGCCAGGAGGTTTACCAATGCCAATTATTATCGAATTAACATACGCTGATGGCAGTAAAAAGAGAGAAACTTTTCCTGCTCAAATTTGGATGAATAATGATCAAAAAGCATTCCGTGTTTTTTCTTCGGATAAAGAAATAAAAAGCTTTGTAATAGATCCTGATTTAGAAACTGCTGATATTGACACTACAAATAACAGCTGGCCTAAGAAAAAAACAAGTAAATTTAACCGCTTTAAAAATAAGGCGAAAAAATAA
>FHDEPC_01570 hypothetical protein
ATGAATAAAAATATCATAAAAATAAGCCTACTTTTTTTTATCCTTCCACTACTCGCTTTTAGCCTTCATAAATACTATATTTCATTAACTGAAATTAGCTATCAAGAAGAAACAAAATCAGTACAAATGATTATGAATGTTTTTATGGATGACATAGAAACCGCCATAAATAAAGAGTATAATGTCGATTTACAATTAACATCAAACAAAGAATTGAAAAATGTTGACTCACTTTTTGTTAAGTATTTAGAAAAAAATTTTAAGATTAAAATTAACCAAAAACAGGTTGCTTATCATTTTATTGGTAAAGAATACGATGGCGATATTATCTATTTTTATTTAGAAATAGAAAACATAGCAAGCCTAAAAACCATTGAAATAGAAAATAACATGTTAATTAAGTACTTTGCTGAACAACAAAATTTAGTAAAAGCTTCTGTAAAAAAAGAACGTAAAAGTTTATTTTTAGATAAAAAAAACAATACAGGATTGTTAAAATTTTAA
>FHDEPC_01575 hypothetical protein
ATGAAAAAAATAGTTTATATCTTGTTTTTAGTACTTTTTTGTTTAAAAATACAGGCGCAAAAACAACAAATACCTCGAAAATTTTTATACGGAAGCGTGAACGATAAAATTGCCGCTATTTATAATGCGCACATCATCAACTTAACCACAAAACAAGGAACTTTTAGCAATCAAGCGGGGGAGTTTAGAATTTTAGCTAAAGTAAATGATTCTTTAAAAATATCGTTTGTTGGTTATAAATCAATCCGTATTAAAGTGAACACAAATCATTTCGGGATTCAAAAAAACAGCTTTAAACTACATAAACAAGCCTATGAATTAGATGAAATAACCCTTAAAAAAAATGATTTGCTAGGCTTTTTATCCTCCGATATAAAAAATATAAAAACAACAGCTCAAATAAATGCGACAACATTAAACCTGCCTTATGCAGGCTCTAAACAACTAACACCTGCCGAAAGAACACTGCAAACCGCTATGGGAGGAAGTAAGCCTTTTACCTTTGGTTTGGCGAATTTAATTTCGTTAGACTACATTATAAACACCACTTCTGGAAGGATAAAAAAGCTTAAAAAACTAAAAGCCATCGAAAGTTTAGAAGTAAAAGTAAACAAGATAAAAAACAGTTATTCGGCGGCTATTGTGCAAGAATACAAGATAAAAAAAGCAGACATTTATAAATTTATTTATTATTGTACTTCGGATGAAAAATTTGAAGAAACCTATCACGCTGGCGAAATAAATATGATTTTATTTTTAAAAAAGAACGCCGAAAAATTCAAAAAATTAAACTTAAACGATTACAAAGAGTAA
>FHDEPC_01580 Carboxypeptidase-like protein
ATGAAAAAAAAATACCTATTAATTTTATTCCTTTTTAGTGTTATTAAAGTTACTATCTCTCAAGAAAAGCAAAAAACAGTTCGAAAATTTTTATACGGAAACCTTAAAGATACTATTGGAAACCTATATAATGCGCACATCATCAATTTAACGACAAAACAAGGAACTTTTACCAACCAATCTGGTGAGTTTAGAATTTTAGCAAGCGTAAATGATTCTTTAAAAATATCGTTTGTTGGTTATAAATCAATCCGTATTAAAGTGAGCGCAAATCATTTTGGGATTCAAAAAAACAGCTTTATTTTAAGTAAAGAAACTTTTGAACTAGACGAAGTTACCTTAAAAAAGCATCAATTAAAAGGGCGTTTATTCAGCGATTTAAAAGAAGTTCCTACAAATTTTGGGGCGATAAAATCAAAAAAAGCAGTAGATTTTTCAATGATTGATTTTAACCAAATTGTTATTTCAAAAATTGATGCAACAGCGCGTATCAAAGCGCCCGACATGAGAAAGCAAGTTGATCCTACAGCAAGGTTTGAAGGTGTTTCTATCAAATCTGGAGCAGGAATTGACCAATATGCCGCCGAAAAAAGAAGGCTTCGAAAAGAAATTCAATTTAAAGAGAACTTTCCTAAAATATTGCTATCGGAATTTGGTGAAAAATTCTTTTTTATCGAGTTGAAAATCCCCAAAGAAAAATACCATCACTTTTTAAATTATTGCAATTATTTAGGTATTGAAGAATTATACAAAAAAGGCAGGGTTTTAGAAATGCTTAAAATACTTCAACAACAAAGTGACAATTATTTAAAAATTATAAATTCAGTAGAATGA
>FHDEPC_01585 Peptidase E
ATGAAAAACATGATAATAGCAAGTACATCGACTGTTCACGCAAGTGGATATTTAGAATATATAACCGCAACACTGATTAATTTATTTAAAGATACCGACACTATTTTATTTATTCCCTACGCACGCCCTGGTGGAATTACCTATGACCAATATACCGATATTGCCAAAAAATATTTTGCAAAGCTTGATAAAAAAGTAAAAGGAATCCATGAATTTGAAAATCCGAAGGAAGCTTTAAAAGTAGCAAAAGGAATTTTTACAGGAGGCGGAAACACTTTTGAATTGGTAAATCAATTATATAAAAACGATATAATTGACACTTTAAAAAATGTTGTAGAAAACGGAACAGCTTATTTAGGAACCAGTGCAGGAAGTAATATTTGTGGCGTAACGATGATGAATACCAACGATATGCCTATTGTATATCCGCCGAGTTTTAACACCTTAAATTTGATTCCTTTTAATATCAATGCACATTATTTAGATCCTATAAAAAACTCAACTCATATGGGCGAGACTCGTGAAACTCGTATCAAAGAATACCATGTTTTTAATGAAACACCCGTTTTAGGATTGCGTGAAGGAAGTTGGTTAGCGGTAACAGGAGATGAAATTGTTTTAAAAGGAACTTTATCGGCACGTTTGTTTCAAAAAGATAAAGAACCAATAGAATTACCTACAGGAAAAGGGTTAAATAGTTTTTTTTAA
>FHDEPC_01590 Bifunctional protein FolD
ATGATTTTACTAGACGGTAAGAAAACATCAGCAGATATTAAAGAAGAAATTGCTATTGATGTATTAGATTTAAAAAATCAGGATAAAAAAACCCCTCATTTAGCTGCTATTATAGTTGGTAACGATGGCGCAAGTTTAACCTACGTTAATGCAAAAGTAAAAGCCTGTGATCGTGTCGGTTTTGAATCTTCTTTAATTCGATTATCAGAAGATATCACAGAAGAAGAATTATTAAATGAAATTGCTATTTTAAACATTGATAATGATATTGATGGTTTTATAGTGCAATTACCACTACCCGATCACATTAATGAACAAAAAGTATTGATGGCAATAAACCCCGACAAAGATGTGGATGGTTTTCATCCAACGAATGTTGGTAAAATGGCATTAAATTTACCTACTTTTATTTCAGCAACTCCTTTTGGAATTTTAGAATTATTAGACCGCTATAAGGTAGAAACTTCTGGTAAAAACGTCGTAGTTATTGGGCGTAGTCATATTGTGGGTAGCCCAATGAGTATTTTGTTATCTCAAAAAAGAAGCGTTGGAAACGCGACTGTTACTTTAACACATAGTAGAACTAAAAATTTAAAAGAAATTACCTTACAGGCTGATATTATTATTGCTGCTTTAGGAATTCCTGAATTTTTAAAGGCTGATATGGTAAAGGAAAATGTAACGGTAATTGATGTAGGAATTACCCGTGTTGCCGATTCGTCTAAAAAGAACGGTTTCCGCTTGGTTGGTGATGTTGCTTTTGATGAAGTTTCAAAAAAATCAGCATTTATAACGCCTGTTCCTGGCGGTGTTGATCCTATGACTATTGCAATGTTATTAAAAAACACCTTGTTAGCTTGCCATAGAAATTCATAA
>FHDEPC_01595 Signal recognition particle protein
ATGTTTAATAATTTAAGTGAAAAGTTAGATAAAGCGTTACATACGCTTAAAGGACACGGAAAGATTACAGAAGTTAACGTTGCCGAAACACTAAAAGAAGTTCGTAGAGCTTTATTAGATGCCGATGTTAATTTTAAAATCGCCAAAGAATTTACTAAAAGAGTACAGCAAAAAGCCATAGGACAAGACGTATTAACTACGTTAAACCCAGGGCAATTAATGGTTAAATTAGTTAAAGATGAATTAACCGATTTAATGGGTGGTGACACTGTTGGTATTAATTTAGGAGGTTCAATGAGCGTTATCCTAATGTCTGGTTTACAAGGATCTGGTAAAACTACTTTTTCAGGTAAATTAGCAAACTTCTTAAAAACTAAAAAGTCGAAAGAAGTATTATTAGTAGGTTGTGATGTGTATCGTCCTGCCGCTATTAATCAGTTACAAGTTGTTGGTGAGCAAATTGGTGTTGAAGTTTATGCCGAGGTTGACAATAAAAACCCGATTGAAATTTCTCAAAATGCTATTAAGCATGCAAAAGCAACGGGGAAAAATGTCGTAATTATTGATACCGCTGGTCGTTTGGCTGTTGATACAGAAATGATGGATGAAATTTCAAACATTCATAAAGCTGTTAATCCGCAGGAAACGTTATTTGTAGTAGATTCAATGACAGGGCAAGATGCTGTAAACACCGCAAAAGCATTTAACGATATTTTAAATTTTGATGGTGTTGTACTAACAAAATTAGACGGTGATACTCGTGGTGGAGCTGCATTATCGATTAAATCAGTCGTAAATAAACCGATTAAGTTTATTGGTACTGGTGAAAAGATGGATGCTATTGATATTTTTCACCCCGATCGTATGGCAGATCGTATTTTAGGAATGGGAGATGTTATCTCATTAGTAGAACGTGCCCAAGAGCAATACGATGAAGATGAAGCTAGAAAACTTCAGAAAAAAATTGCAAAAGATCAATTTGGTTTTGATGACTTTTTAAGTCAAATTCAACAAATCAAAAAGATGGGTAGCATGAAAGATTTAGTTGGAATGATTCCTGGGGCGGGTAAAGCCTTAAAAGATGTCGATATTGATGAAGGCGCTTTTACAGAGATTGAAGCAATTATTCAATCAATGACTCCGCTAGAAAGAAGTACACCTTCGACTATTAATGCGAGTCGTAAAAAACGAATTGCAAAAGGTTCTGGAACATCAATTCAAGAAATAAACCAATTGATGAAGCAGTTTAACCAAATGAGCAAAATGATGAAAATGATGCAAGGTGGTGGCGGAAAAAAGATGATGCAAATGATGCAAAACATGAAATAA
>FHDEPC_01600 Flavo-1 RNA
TCCTAGCCCCGATTGTAGCAATTGTTTGAGCTCCTTTTTTGATTTTTTTTCAAAAAAGAGCGAGTGCGGAAAGCGGGAAATAGC
>FHDEPC_01605 Outer membrane receptor for ferrienterochelin and colicins
GTGCCTTTTAAAACGCTATCTTTAAAAGAATCATTACATCTTTTAAAAAAAATCACACCGTTAAATATTGATGCACTAGGCAATAATTATTATGTATTATATGCTAAAAAACCGCAACGTATTTTTACTTCGGATAAAAAAACAACCACCACGTTAAAAGCTAATTTACAGCTTGACGAAGTGTTAGTTACTGGTTCTCGAAATAATCTTAGAGCAACAAAAGATGCTGCTATTGCTACTGATATTATCGATTTAAATAAAATAGCCTCAAAAAGCAGTTTGCTAGAAATCAATGACTTTTTACAAAAAAACATTCCTTCTTTTAATGCCAACAAACAATCTGGTGCCGATGGCGCTGACCACAGTATTCCTGCCACGTACAGAGGTTTAGGGCCTGACCAAACTTTGGTACTTATTAACGGAAAAAGAAGGCATCAAGCATCGCTTATTAATTTACACGGAACTCGTGGAAGAGGAAATTCAGGTACCGATTTAAACGCCATTCCTGTATCGGCGATTAAAAAAATTGAAATTTTAAAAGATGGCGCATCGGCACAATACGGTTCTGATGCTATTGCGGGGGTTATAAATATCCTCTTAAAAAACGATTCTAATTCACTAAACGTACAGACAACTCTTGGTTTTAATAACGCTAGTAAAAACACCAATGCTACAAATAATATTGATGGTCATATTGATGGTTTTACCTATAAAATTGCTATTAATTACGGTACTAAATTATTTAATAAAGGATTTTTAAATATTTCGTCAGATTTTTTATCAAAAGACCAAACCAGCAGATTAGGAACCGATATTAGGAGAAAATATGGCAATGCCGCTATAAAAAAAACAAGTAGCTTTTTTAACTCAGAAATCCCTATTGCTAAAAATTTAGTGTTCTATGCAAACGGCGGATATCATTTTAAAAACACTGCTGCCTATGCGTTTTCACGAAAAACGGATAGCGAACGAAATGTAACAGCGCTTTACCCGAAAGGTTTTGCCCCTTTAATAACAGCCAAAATTTCAGATAAATCTTTTTCTACAGGTTTAAAATTAATCTACAATAATTGGAATATTGATGTTAATAACACCTTTGGAATAAACAATTTTCACTATTTTATTAAAAACACCTTAAATGCTACCTTGTTAGAAAAATCGCCTACAACCTTTAATGCAGGCGGTCATTTATTGAGTCAAAATACCACAAGTATTGATTTTTCTAAAAACGTTCCTACATTTTTTAAAGGAATTAATATTGCCTTTGGAACAGAGCATCGGCTAGAAAAATATCAAATTTTTTCAGGCGAACAAGCCTCTTATAGTTCCTACGACACACAGGGTAATTTAGTTACTCCTTTAACATTAAAGGAAAAATTAGTTACTTTAAACACGAAAATAAGACCTGGGGCATCGCAAGGATTTCCTGGGTATTCACCTAAAAATGAGCTGCAAAAAAGCCGTAACAATTTAAGTTTCTACCTAGATTCTGAAGTAGATTTCACCAAAAAATGGATGCTTGCCACCGCTTTCAGATATGAACATTATACCGATTTTGGCAATGCCATTAATTATAAATTAGCTAGCAGAATTAAACTTTTGCCCACACTTAACTTAAGAACTTCTTTTAGCACAGGCTTTAGAGCACCCTCGTTGGCTCAGGTTTATTATAATTTTTCGTTTACAAATTACATCGGAAATACTCCTAGCGAATCGGTACTTATTGCCAATAACAGCCCTATTTCCCGCACATTTGGAGTCGATAAATTAAAAGAGGAAAAAACTAAAAATACGAGCTTCGGAATTGCTTATACTCCTAAATATAATTTTATTGTTAATCTTGATGCTTATTTAATATCAATAAAAGACCGAATTATATTAAGTGGTAATTTTAATGCTGCTCCCTTAAATTTACCTGCCCAAAATATTCAATTTTTTGCCAACGGCGTACACAGTACTACCCGCGGTTTAGATGTAAAAATAAATTGGTTTAAAAAATTTAACAATTCTAAATTATCAATAGACTTATTTGGAAATATAAATTCTATGAAAATAGATAAAGTAGCGCATAAAAACCTCGATAAAGAAACTTTTTTTGGTGTTCGAGAGCGTCATTTTTTACTAGCCTCTGCCCCTAAAAATAAATTTATCTTAAATTTTAATTACCAAAAAGAAAAAATCAATATCAACACAAATATTACTAGGTTTAGCGGCGTTACATTAATTGACTGGAAAATGAATAACGATATTTACCTTCCAAAATACACGGTTGACCTACAATTTCAATACCATCTTTTTAAAAATATAATTGTACAAACAGGCGCTACCAATATTTTTAATACCTATCCAACAATTCAAGATAAATATACCGATAGCGGCGGCGTTTGGGATGCTACTCAAATGGGTACTAGCGGTGCTTTTTACTACTCTAAAGTTCAATTTTCTTTTTAA
>FHDEPC_01610 Periplasmic ferric-dicitrate binding protein FecR, regulates iron transport
ATGACACACAAAACATACCATAACATTACCGATTTTTTAAAAGATACTTCGTTTAAAAATTGGGCTTTAAATTCAAACCTAAGCGATGTTTCTTTTTGGGAATATTGGCTAAAAAATAATGCCGATAAAAAAGAACTCGCCCAAGAAGCTAAAGCAATTATTATAGGGATTCAATTTAAAGAAAATCCTATTGATACCAAACAAGTAAACCTTGCTTGGAATACTTTTGAAGCTAAAATTTTAGAAAAACAACAACAAACCAATAAAAATACTGCTGTTAGTAAATTGTTATGGCTTGGTATTGCCGCTAGTATTGCACTTTTTGTAGGCATCGGTTTTTATAGTTTTAACAACCCTACTACAACATATAATAGTGGTTTTGGCGAAGTTTTACAGGTTAAACTTCAAGATGGTAGTTTGGTTACTCTAAATGCCAATTCATCTATTTCTTATTCAAAAGATGCTCCACGAAAAATTAAACTACAAGGAGAAGCGTATTTTAATATTGCTAAAAAAGAAACTAGCAATGCTAAATTTTGGGTTTGTACAAATGCCTTAAAAATTGAAGTTTATGGTACGAAGTTTAATGTAAATTCTAATAAAAAAAAGACACAGGTGTTTTTAGAAGAAGGAAATATATGGCTCGACTTAAAAAATGGCACTGCTAAAAAAATGCTTCCCGGTGATTTTATTTCTTATTCTGCCCAAAAACAGCAATTTTTAGAAACACGTACACAAGTAAATGCTTCTGAAAATACTTCCTGGAAAAATGGATACTTCACATTTAACAACGCAACACTATCCGAGGTATTTAAAAAGGTTGCTGATACTTACGGTTATAAAATTCTCTTTAAAAACACCACTATTAAAAACACGTTAATTTCAGGAAGTATACCAACAAGAAACTTATCTATTTGTTTAAAAGCGATTGAAAAGGCTGCTAATGTTCACATTAGAAAAGAAAACACTAAATTAGTTGTTTCTAAAAAGTAA
>FHDEPC_01615 RNA polymerase subunit sigma
ATGAAAAAATTGTCTGACGAAATTTTATGGAAATCATTAAAAGAAGGTGATTTAATTGCTTTTGAAGCGCTTTTTAAAAACCATTACGAGCCTTTATTTAAATACGGTCTAAAAATTTCAGGAAATAAAATAATTACCGAAGATTCTCTTCAAGATTTTTTTATCTATGTATATGAACATCGTGAAAACTTAAGCGATTTAACCAAAATTGCGCCTTATCTATTTGTTTCTTACCGAAGGTTTTTAATTAAAGTTCTTCAAAAAAATCAAAAAAATAAACTTGTTCGAGATATAAACCAACTTATTGTTGATATTCATTTTACCCCTGAAGAATTTCTTACGCATCAAGAAGCAACGGTTTTTAGAAACAAAAATTTAACAGCTTCGTTAAATAAACTTTCTAAAAAACAACGAGAAGTATTGTATTTAAAATATAATTGCAACCTAAAAACACCTGAAATAGCCGAAATTATGGATATTAACTACCAAAGTGTACTTAATCATATTCATAAAGCGATAAAACGATTGCGCGAAGACGTTTTAATTTTACAATTATTTAATGCTTAA
>FHDEPC_01620 Ribosome-binding ATPase YchF
TTGAAAGCAAACAAGTATATTTGCAAACGCAAATTTTCAATAAAAACAATACATAATAATAGTATGAAAGCCGGAATTGTAGGATTACCAAACGTAGGAAAATCAACATTATTTAACTGTTTATCAAACGCAAAAGCGCAAAGTGCCAACTTTCCATTTTGTACGATAGAACCTAATATTGGTGTGGTAAACGTACCAGACCCACGAATTCAGGTTTTAGAAGGTATGGTAAACCCAGAAAGAGTAATGCCTGCAACGGTTGAAATAGTAGATATTGCTGGTTTAGTAAAAGGAGCAAGTAAAGGAGAAGGTTTAGGAAACCAATTTTTAGCAAATATTAGAGAAACAGACGCTATTATTCACGTATTACGTTGTTTTGATAATGATAATATTATTCACGTTGATGCTTCTATTGATCCTATTAGAGACAAAGAAACCATTGATATTGAGTTACAATTAAAAGATTTAGAAACCGTTCAAAAACGTTTAGAGCGTGTAAAAAGAACGGCTAAAACTGGTAATAAAGAAGCGCAAATAGAATTAGAAATTTTATTAAAAGTCGAAGAAACTTTATTACAAGGTGTTTCTGTTAGAGCTATTGAATTTTCAGAAAAAGACCAAGAAATTGTAGCGAGTTTACAATTTATTACGGCAAAACCAGTATTATACGTTTGTAATGTTGATGAAGGATCGGCAGTAAACGGAAACGATTATGTAACCAAAGTAAGAGAGGCTGTAAAAGACGAAAACGCACAAGTAATTGTGTTAGCTGTAGGTACCGAAGCTGATATTACCGAGTTAGACGACTACGAAGAACGTGAAATGTTTTTAGCCGATATCGGTTTAAAAGAAGCAGGAGCATCGGTTTTAATTAGAGCCGCTTACAGGTTATTAAACCTACAAACTTACTTTACTGTAGGAGTAAAAGAAGTACGTGCTTGGACCATTAATATTGGCGATACTGCACCACAAGCAGCAGGTGTTATTCATACCGATTTCGAAAAAGGATTTATTAGAGCTGAGGTTACAAAATACAACGATTACGTTACTTTAGGCGGTGAGCAAAAAGTAAAAGAAGCAGGGAAATTAGGTGTTGAAGGAAAGGAATATATTGTACAAGATGGCGATATTATGAACTTCAGATTTAACGTTTAA
>FHDEPC_01625 DUF2461 domain-containing protein
ATGCAAGTAGATAAATCAATATTTCAATATTTAGAAAATTTAAAACAAAATAACAATAGAGATTGGTTTACCGATCAAAAACCACGTTTTGTTGAGGTTCAAAAAAGCGTAAAAGAGTTTTATGGAAAAGTAAGCGAAAACCTAGAAACACACGATGTTATTGATAAGTTTAAATTATTCCGAATTTATAGAGATGTTCGTTTTTCAAAAGATAAAACGCCGTATAAAACACATTTTTCAGGGTCATTTTCACGAAAAGGAAGTCATTTAAGAGGTGGTTATTATTTACAAATTGAACCAGGAAACAGTTTTCTAGCTGGTGGATTTTGGCAGCCCAATAAAGAGGATTTACTACGTATTAGAAAAGAAATTGAACTCGATGCTTCTGATTTTAGAGAAATTTTAAACAACCCTGAGTTTGTAAAAAATTTCGGAACTAAATTTGAAGGCGATGAATTAAAATCGGCACCTAGAGGTTTTGATAAAAACCATCCTGATATTGATTTATTACGAAAAAAAGGCTTTATCGCTGTGCGTAATTTTACCGATAAAGAGGTGTTGTCTAATAATTTTTTATCAGAAATTGATACTTCTTATAAAGCGTTACGACCTTTTTTTAATTTGATGAGCGACGTATTAACAACCAATTTAAACGGTGAAAGTTTACTTTAA
>FHDEPC_01630 Flavo-1 RNA
GCCTAGCCCCGATTGAAGCTTTGTTTGAGCTCTTTTTTGTTTTTCTTTTAAAAAACAAAAAAAGCGAGTGCGGAAAGCGGGAAATTGC
>FHDEPC_01635 Thioesterase
ATGAATTTTTATGAAAAAATATATACTGTTACCACAAACGAAATTGATGAATACCAACATGTTAATAATGTAGTGTATGTACAATGGATGCAAGAAGTATCTGCTGCACACTGGTTATTGCTAATTAAAAATATTGCTAAACCTGATTATGTTTGGTTTGTAATTCGTCATGAAATTGATTACAAAAAACAAGCGGTTCTAGGCGATGAAATAAGTGTAAAAACATGGGTTGGTAAAACCGAAGGAATTCGTTCTGTTCGTCATTTTGAAATACACAAAGGCACTGATTTATTAGTGAAATCGGAAACTACCTTTTGTTTATTAGATGCAAAAACACAAAAACCAAAAAGAATAACTAAAGAAGTTACAAACGTACTTTTAGGAAAAAAATAA
>FHDEPC_01640 DEAD/DEAH box helicase
ATGACAACATTTACAGGGTTAGGAGTACAAAAGCAATACGTTGAAGGACTGAAGGAATTAGGGATTACAAAACCTACCGAAGTACAAGAAGCGGCAATACCATATTTATTGCAAAATAATGCTGATTTTATCGGGTTAGCGCAAACAGGAACGGGTAAAACTGCGGCTTATGGCTTGCCTGTTTTACATAAAATTGACGCTTCAAAAGATACAGTTCAAGCTTTGATTTTATCGCCAACAAGAGAATTGGTGCAGCAAATAAAAAAACAATTATTTAAGTTTACAAAATATGTAGATGATAAAATTTTTATAGAAGCTGTTTACGGTGGTGAAAAAATTGATCGTCAAATAAATAATTTAAAAAGAACGACACACGTAATTGTAGCTACTCCAGGGCGTTTAATCGATTTGATTGAAAGAGGTGAAGTAAATTTAAAAGATATCAATACTTTGGTACTTGACGAGGCTGACGAAATGCTAAGTATGGGGTTTAAGTTAGATTTAAATCGTATTTTAAAATACACTTCAGGTACTAGAAAAACATGGTTATTTTCGGCAACAATGCCCGATGAAATTAGAAATATCATCAAAAAATACATGGATTCATCGGCAAAACAAGTGGAGGTGAATAAAAATGCGTTGGTGAATGCTAATATTACGCATCAGTTTATACAAACTACCATTCCTGAAAAAGTAGATGTCATTGTAAAGTTTTTAGAAAAAAGACCTAGCGAAAGAGGTATCATTTTTGCTAGAACAAAAGCAGGTGTGCAAAAATTAACAAAATTGTTGCAAGATGATGGTTTTTCGGTTGCCGCTTTAGAGGGTGATATGCAGCAAAGAGATCGTGAAAAGGTAATGCGAGCTTTTAAAAACGAGAGTCTTCAAATTTTAGTTTCTACAGATGTTGCTGCAAGAGGTATTGATGTGCGAGACTTAGGTTTTGTAGTACACCATCAATTACCAGAACAATTAGAATATTACACACACCGAAGTGGAAGAACTGCAAGAGCAGGGAAAAAAGGTGTTTCTTTAGTATTAATTTTAAATAACGAAAGAAATAATATTAAAGAGGTGGAAAGAACATTACAGATAAAGTTTTCAGAAATTAATATTTAA
>FHDEPC_01645 Uncharacterized membrane protein YeiH
GTGGATATTATTTACGCTCTTGATATTGCAGGAACATTTGCCTTTGCCATTAGTGGTGCTTTGGTGGCAATGAAAAAACAATTTGATGTATTTGGTGTTGTTATTATCGCCTTTGTTACTGCTGTAGGTGGTGGTATGATACGAGATGTTTTAATTAACGCGCATCCTATAAATTGGATTAGTGACCTTAATTATATTTGGACAATTTTAACTGCCGTTGGTTTTACTTTTTTATTTAGAAGTAAAATAGCGCCACTACGTAAAACCATGTTTTTATTTGATACTATTGGTATTAGTGTGTTTACTTTATTGGGCTTAGAAAAAGGTTTATCGTATGATTTACATCCTTTTGTAGCCTTGGTTATGGGAATGGTTTCCGCAGTTTTTGGAGGTGTTCTTAGAGATGTGCTTACCCGAAAAGTTCCTTTAATATTTAAAAAAGAAATATACGCATCCGCTTGCCTAGCAGGTGGAGTCGTATATCTTATTTTAGAAGAATTTAAGATTAATAAAGACCTTCAGTTTGTAATACCAACACTGGTTGTTTTTTTAATAAGATCAATTGTAGTAAAGTATAAATTAGAATTACCAAAAATAAAAGCCGATGCTTTGGGTGAATTGGGGTAG
>FHDEPC_01650 LysM repeat
ATGAAGAAAGAATTTAGTTTAGTGTTTTTATTGTTTATAAGTATAACTGTTTTTTCACAAGATAAAAAATTACCAGCAGGATGGGATGTTATTAGCTTAGATAATAAAACAGCTTATATGAATTTAATTACAGGAAGTATTTCTAAAAAATATCCTACAAAAGCTGCGGTAAAACCTTCGGGGAAGCTAGCCTTTGATCCAACAATTACACATAAAGTAAAAAAAGGAGAAACATTAAGTACTATTTCAAGAAAATATGATGTAAAACTATCTAGGTTGTACCGATTAAATAGCATGACTAATTTCGATACCTTAAAAATAGGACAAGAAGTTGTAATTGGTTACGGGCAAAGTAAAGCAGAAAAAGTTGCTTTTTTTAAGAAAGTGAACTCTAAAACTCAGGTAGAAACAACGCCTAAACCGTTAGATAAACCAATTGCTAAAAATAAAGTAATAATAGCAAACAAAGCTAAGGTTAAAGCTGAAACAAAAACTAAAACGAGTTCTAAAGATACCCCTAAAACTAAAACGGCTTTAAATAAAGAATATGCAAAACGTTTTGCGCTTATTGTAGAAAAAGATCCTGTTGTTGAAAAGAAAGTTATAGCAAAAAAAGTAGCTGTTGTTACAGGTAAAAATGCGGTAGTTAAATATCATACTGTTACAGCAACAGAAACTTTATACGGAATTGCTTCTAAATATAAAATAGCTGTAAAAAAATTAAAAGAATTAAATAATATTAAAAATAATACGATTGCTATTGGACAAAAGTTGAAAATAAAATAA
>FHDEPC_01655 RNA methyltransferase
ATGAGATTACATAGAAATTTAGTTTACGCAGTTATTGACAGTTTACGTGACGTTTTTAATGATGACGTATATGCCGATAAAGCTGTTGAAAAGGCATTAAAAAGAGATAAAAGATGGGGCGCACGTGATAGAAAATTTGTTGCCGAAACTATTTATGACATCGTACGATGGAAGCGTTTATACGCCGAAATTGCAGATGTAAAAACTCCATATTCACGACCAGATTTATGGCGTTTGCTAGTAGTTTGGTGTGTATTAAAAGGAATCAAATTACCAGATTGGAATCAGATTGAAGAAACGCCTACAAGACGAATTAAAGGACGTTTCGATGAACTTTCTCAAATTAGAAAATACAGAGAGTCTATTCCTGATTGGATTGATGAATTAGGTGTTAAAGAATTAGGCGAAACTGTTTGGACTAAAGAAATGGCGGCGTTAAACAAACGTGCCGATGTTATTTTACGTACCAATACATTAAACGTAACCAAAGAGCATTTACAAAAAGATTTACAACAAGAAGGTATTGAAACAGAATTTATAGAAGGCTGTGACGATGCATTACGTTTAGTAGAACGTGCCAATGTTTTTAAAACAGAAGCATTTCATAAAGGATTTTTTGAAGTTCAAGATGCTTCTTCGCAATTAGTAGCGGCTTATTTAGACGTTGCTCCAGGAATGAAAGTTATTGATACCTGTGCGGGTGCTGGTGGTAAAACATTACATTTAGCGGCATTAATGAAAAATAAAGGGCAAATTGTTGCCATGGATATTTACGAAAGTAAATTACGAAAATTAAAAGTTAGAGCGCGCAGAAACGGTATTAGTAATATCGATTTAAAAGTAATTGATTCTACCAAAGTAATTAAAAAATTATATGGTAAAGCCGATAGAGTTTTAATTGATGCACCCTGTTCTGGTTTAGGTGTTTTACGTAGAAACCCTGATAGTAAATGGAAATTACAACCTGAATTTATTGATAATATCAAAGAAATTCAGCAAGATGTTTTACAGCGTTATTCACGAATGGTAAAGCCAGGCGGTAAATTAGTATATGCTACCTGTTCTGTGTTACCTTCTGAAAACCAAGATCAGGTTAAAATATTTTTAGCCTCTGAAGACGGTAAAGATTTTAGCTTAGTAAAAGATCATAAAGTATTAGCCCATGAATTTGGATATGACGGTTTTTACATGGCACAATTAGTAAGAAAATAA
>FHDEPC_01660 SH3 domain-containing protein
ATGAAACAACTGACACTAACTTTAATACTGTTTTTAGCTGTTTTTTTTAATATAATTGCTCAAGAAAATATCTTTGGAAAAGAAAATGAATTTCCACTGAATGAAATAAGGTATGTTTTTGGAGATAATGTAAAATTAAGAGAAGCTTCAGATGTAAATTCTAAAGTGATTTCATTATTAAAAATAGCATCTGAAATTACTGTTTTAGAAAAAACAAATACTACTTTATTTTATAATGGAATTAACAGTTATTGGTATAAAGTAACATATAAAAATTCGACAGGTTTTATTTTAGGTGGGCTTATTTCTTTAGATAAAAAAGAAGTTGATAATTCTAAATATTTACTTTCTTTGAAAAAGGAAAATTCAGCCTATTATATATTAGTAAGGGTTGTCAATGAAAATAAACCGTATTTAGAAAATTCATCTTTATTAGGGATTGAACAAGGTTTTTCAATGAGAATTTTTGATAATCAAGGTGTAGCATCGATAGAAAACATGGCTTATATCGATTTTATGGTAGAATCTTGTGGTTTTAACGGCGGAGGTTATTATTTGTTTAATGATGGGAATACATTAAAAAAAGCTATAGAATTAACTCAAATAGGAGATGGAGGAAATTGGTTTGGAGAGGAATTAATTTTTCCAAGAAATAAAAATGGTAAGGAAGGAGTCATTTTATATGAAAAAGAAATAGGAGATGTTTTAGACGAAAAAACAAACCATACCAAAATAATTATAGAAAAAAAGAGTTAA
>FHDEPC_01665 ATP-dependent DNA helicase RecG
ATGAATTTAAATCACCCGATAACATATATAAAAGGCGTTAGTGTAGCGCGTGCCGAATTGTTAAATTCCGAATTAGGGATTAAAACCTGTAATGATTTATTACACCTTTTTCCGTTTCGTTATATTGATAAAACACAGTTTTATACGATTAACCAATTGGCTCAAAATACGGCTGAGGTTCAGGTAGTTGGTAAGATAACAGCGATTAAAGAAATTGAACAACAACGAGGAAGTAGGCTAGTGGCAACTTTTTCTGATGGCACGGGTTTTTTAGATTTGGTGTGGTTTAAAGGTGCTAAATGGATAAAAAACAGCTTAAAAACTGATGTTCCGTATGTAATTTATGGGAAATTAAATTGGTATAATGGCAGGGCAAATATGCCGCATCCAGAAATGGAAACAGTAAAAGAACACAAAAGTAATGTTCAAACAGCCATGCAACCCGTATATCCATCGACTGAAAAATTAGCCAATAGAGGAATTACTAATAAAATATTGCGGGGTTTTATTCAAGAACTTTTCAAAGAAATAGTTCAGCAAATAGAAGAAACATTACCTGATTATGTATCCGAAGAAAATAATTTATTAGCCAAAAAAGAAGCCTTACTAAATATCCATTTTCCTAAAAGTCAAGAATTATTAGCAAAAGCACAATATCGCTTAAAATTTGAAGAATTATTTTTTATTCAAATTCAATTATTACAGAAAAAACGCATCCGTAAATCAAAAATAAAAGGCGCTGTTTTTGAAAAAATAGGCAAGAATTTCATCGATTTTTACACCAATAAATTACCTTTTGAATTGACAAATGCTCAAAAAAGAGTGTTAAAAGAAATCAGAATAGATGTGGGTTCGGGCAAACATATGAACCGTTTATTGCAAGGTGATGTGGGTTCAGGAAAAACAATTGTGGCGCTGTTAAGCATGTTAATTGCCATTGATAACGGCTATCAGGCAACTATTATGGCGCCAACTGAAATTTTAGCGATTCAACATTATAACGGAATTACCGAGCTTTTAGAAGGAACAACGATAAAAGTTGAATTATTAACAGGTTCAACCCGAATTAAAAAAAGACGTGAAATTCATACGAATTTAGAAGAGGGTTTAACGCATATTTTAGTAGGAACACACGCTGTTTTAGAAGATAAAGTCTGTTTTAAAAACTTAGGGATTGCTATTATTGATGAGCAACATCGCTTTGGTGTGGCACAGCGATCTAAATTATGGCAGAAAAATCAACCGCCTGCAATTCTGAATGAAAAAGGTAGAAATCTTCATCAAAAATATAAGGATGAAAATCCGAAGGCTTATCAATTAATTAAAGAAATCGCCTTTAAACGAAAAAATAAAACATCGAAAGCCGAAAGAGCCTTGTGGGAGGTTTTAAGCAGTAAACAAACAGGTTTTAAGTTCCGAAGATATTATATTATTGATGGATTTTTAATTGATTTTATCTGCCTAGAAAAAAAACTAATTATAGAGGTTATAGGAAAATATCACACGACCGAAAAACAGCAAGAAGCCATGAATTTACGTACCGAAATTCTAACAGCATTCGGTTATAAAGTGGTTCGGTTAGGTGAAAATCAAATTCTAAATTCGTCTGAAAACAGCCTAAAAAATAGCCTTGAAAATAACTTTGAAAATAGATTAGATAAAACAACAAAAAGAATCATTGCAACTTTAAATAGTTTGCCTACGGTTTCAGTAAGAAAATCGGTTCCGCCACATGTTTTGGTGATGACTGCAACGCCAATTCCACGAACTTTAGCGATGTCGGTTTATGGTGATTTAGATATTTCGGTAATTGATGAATTACCGCCAGGGCGTAAGGAAATTAAAACGGTACATCGGTATGATAGCAATCGTTTATCGGTGTTTAAATTTTTAAAAGATGAGATAAACAAAGGGCGACAGGCGTATGTGGTGTATCCGTTAATTGAAGAGTCGCAAGCGATGGATTATAAAGATTTAATGGACGGTTACCATAGTATTGCTCGTGATTTTCCATCGCCAAAATATCAAATAAGCATCGTTCACGGAAAAATGAAACCTGCCGATAAAGAATTTGAAATGAATCGATTTATAAAAGGAGAAACCCAAATAATGGTAGCCACTACGGTAATTGAAGTTGGTGTAAATGTGCCAAATGCCTCGGTAATGGTTATTGAAAGTGCCGAGCGTTTTGGCTTGAGTCAATTGCATCAATTACGAGGTAGAGTAGGGCGTGGAGCTTCACAAAGTTATTGTATTTTATTGTCGAGTTTTAAATTATCATCCGATAGTAAAACCCGTTTGCAAACCATGGTCGATACCACCGACGGTTTTAAAATTGCCGAGGTAGATTTAAAACTTCGAGGTCCTGGAAATATTATGGGAACCCAACAAAGTGGTGTGTTAAACCTAAAAATTGCCGATGTGGTAAAAGATACGGCAATCCTACAAAAAGCCCGTCAAACCGCAATCGCTGTTTTAGAAGAGGATGCTAGTTTTTCGAAACCTGAAAATGCAAATCTATTGAAAGTCTATACGCAATTACAAAAATCAAACGGGCTTTGGAGTAATATTAGTTAA
>FHDEPC_01670 hypothetical protein
ATGAAATTAGCTCTTAAAACAGCAAAAATATTAATACGGCTAATTGCTGGTGAAAAAGTGACTGCAAGTTCTGCTAAAAGTAAATTAATCGCCGATTTAATTGCTGAAAATATTTTATGGACAAAAGGAAAACATCAGAAAACAATACACCTTAAAAATGAAAAAGCATTAATCACCTATATTTCAAATCAATTAGAAATTAATGATTTAGAAAATTATATTTCGGCTTCAGAAAACGAAAATACAACTCGTGCCGATTTTGTTAAAATTACTGCGGATTCAAAAAACTCAAAAGAAAGAGCTTTTAAAGGTTTTTTAATCAATAGTTACACACCTATTAAAGCCGAATTAAATAATCAAGAATTCATTATACATCCAACAATTGGAAGTTTTATTTTTATCTCTGATTTTGAAACTTTTAAAATACCTGAAAACACGATTATTATTGGTGTTGAAAATTCTAGAAATTTTAGACATATTCACGAGCAAAAATATTTATTTAAAGATATAAATCCACTTTTTATTTCTCGCTATCCACAAAATCAAAACAAAGATTTTATAAAATGGATGCAATCTATTCCTAATAATTACCTGCATTTTGGCGATTTTGATATTGCAGGTATTGGAATTTATATCAATGAGTATAAAAAACATCTTACTCAAAAAGCAACATTTTTTATTCCTAAAAACATTCAAAAAGCACTACACGAAAACGGAAATAGAGAACGATATAATATTCAAAAAATAAATTTTGATATAAAAAATATTCAAGAAAATGAATTATTAAAACTTATTCAAATTATTAATATCGAAAAAAAAGGTTTAGACCAAGAATTTTATATTTTTTAA
>FHDEPC_01675 DNA-binding protein
ATGAAATACCTGAATAAAATAATTTTTATAAATAGTGCCTCTGTAAAATATGCAGAAATAGGGCTCAACGGAAATGTGCATTTAATAGGAACGCAAGGAGTTGGAAAAAGTACGCTTTTACGTGCTATTTTATTTTTCTATAACGCCAATAAAAATAAATTAGGAATCCCTAGTAAAAAGAAACGTTTTGATGATTATTATTTTGAATATCAGAACTCTTACATTATTTATGAAGTGATAAAAGACAACATTCCTTTTTCTATTTTAGCATATAAAGTAAATGGAAAAGTGGCGTTTCGTTTTTTTAAATCGGAATATAAAAGAGCACTTTTTATCGACCAAAATGGAAAAGCTGAAAATTGGGAAGGAATTAGACGTAATTTTGGGAAAGATATTCATTACACTAAAATAATATCGAGCTATGAGGAATATCGGAAAATATTATATGGCGACAATAAAAGTTTAAATTCTGAATTTAAACAGTATGCTTTGATGGATAGCAAACAATATCAAAATATCCCTAGAACCATACAAAACGTACTGCTAAACGCTAATTTAGAAGCCAAAGATATTAAAGATACGATTATTAGTTCTATTAGCGAAAATGAATTTAAAATAGATATTGAAAATTATTCCAAAACTCATTTAAAAGATTTTGAAACCCAAATAAAGGATATTAATCTTTGGTTTAAAAAAAATAGAAAAGGTGAAATAACGATTAGAAATCAAGCTGATAAAATTATTAACACCTATCAAACGCTAAATTATTTAAAAAAAGATACACTAAAATTAACCGTCGATTTAGCCAATAGATTGCAATATATTAAAAATGAAAATCCTAATTTATCTGTTAGTGTATCGAACGAAAAAAATACGCTAAGTGTTTTATCTGATAAAAAAGAAAATTTAAAAAATGTACACAAAAAAAGAGAACAAAATATAATTTCTGATATAAAAGTTCTTGACCAAAAAATAAAAGAAGCCAAACAAAAATTAATAAAATACGAAAATCAAAATATTTACACCGTAATTGAAAAAGTTGCCCAAAAAGATACGCTGACAAATGAAAAAGAAGCCAAAATAAATGAAAAACAACTTTTAACATACCAATTTTCAGGAATAACAGAAAAATATAAACATTTAATTTCACAAAATAAAAATCAATATAACCAATTTGAAAATGATAAAAATGCCGAAATTCATGAGGCTAAAAGTATCTTTTCTGATGAAAAATTGGCAATTGATACTTTTTATAATGATGTAATCGCTAAAATTAAATTAGCGAATCAAGAAGAAATTACAAAAAACAATAATGAACTAAAGTTGCTTATCGATAATGAAAATAACATCAAAAGAAAAAAAGCCGAATTAAAGCATAAAATTTTCTTTGACGATGAAATAAAAAATTGTAACAACGTAAAAACTACATTAAAAAAAGAAATTTCAGATGCTAAAACTGAAATTTCTAACGCTAATAAAGAAATAAAAATCGTTCGTAAAGAATGGGAATTAGAAGAGGCAAAAATTAACGAAAAAGTCAAAAATATTCTTGAAAAAAAACAAGAAAATAAACAAAAAAATTCAAATGAAATTATACAGATTCAAAATAATCTGAAAAAAAATAAATCGTCTTTATATGGTTGGCTAAATGATAGCATTCCTAATTGGAGAAACACGATTGGAAAAGTCATTGATGAAAAAAAAGTGCTGTTTCAAACCAATTTAAACCCAAAAAAGCTAGAATTAACCAAAAATTTAGACCAAAATAATACTAATTTTTTTGGCATTGAACTGAATTTAAATGCCATTGATAATCACATTAAAACAGTTGAAGAATATCAAGAAGAAATAGAAAATTTAACACAAAAAAATGTCGATATTCAAAATGAAATTGATAGGATTAACGAAGACAAAAACAACGATTTAAAGAATCTGAAAATAAAATTTAGGAAAAAATTAAGTGCTTTAAATGATTGTGTTTCAGAAAATGAATACCTAATTTCTAAAAATAATCAAAAGTTAAAAACGACCAAAATTACGCTAGATGAGTGGATAGAAAAATCTGCTTCAGAAAAAACAAAAATTCTCCAAGAAAAAGAAGAATCTTTAGCTAAAATTTATAGCGAAAAAGATACGTTTACGACAAATTTAGAACGTATCGAAAAAGGAATTACCCGTGAAATATCGACCAAAAAAAATAAAAAAAAGACTGAAATAGATAGCATTGAAAATATAAAAAATACAGCTATTCAAAAATATAAAAATGCGATTTCAAAAGAAAAAACAACTTCCGACAACAGAATTAAAGAACTTGAAAAACAACAAAATTCGGAATTAGAAACCAAAGGAGCCGACAATAAAAGAATATCAGAAATTGAAAAAAGAGTATCGGAAATTGAAAATAATTTAACTTTTATCAAAGAAAATGAAACATCGGTAATCGAATATCAAAAAGATAAACGAGAACTTTTTGATAAAGTTCCTGAATTTAAAATATTCAAAAATGATTTTGTAAAAAAACAAGATTCTTTAGTAAAAGAACAAAAAATTGAACAACATAAATTCGATGAAAAAGTTAAACATCAACAAGAAAAAGTTCAAATTATTGATGCTAAAATAAAAGAATTTAATACCGATTTAGAGAGATTCAATACTTTTAAAACAACCGATATTTTTTTAACTATCGAAGATTCTTTTTTAAATGAAAATCAAGAAAATAGTACAGAAACAAACACTTCTAAAACAGCTATTTCAGCCGTTTTAATTATAGAAGAATTAACTCAAAAATATTACGGAAGTATTCAGAAATTTAAAGATTTACAACAAAACATCAATTTATTTACAGATAATTTTGAAGAACAAAATATTTTTAAATTTAAAATAAATATTAATGAAGATACTGAATTTTATGATTTTGCAATCACATTAAAAGAATTTATAAACGAGGATAAAATAAAAGAATTTGAAAAACGAGTGAATGAACACTTTGCCAGTATTATTGAGCAAATCGCTAGAGATACTAAAGAAATTATATCGAAAGAAGCCGAAATTGAAAAAACTATCCGAAAAATAAATACTGATTTTAGAACTAAAAACTTTGTTGAAGCTATCAAAAACATGGAAATGAGAACTCAAGAAAGTTCGAATCCTATTGTAAAATTATTAATTGAAATCAAAAATTTTAATGATGAAAATAGTGATTTATTAGGCATAGAAAATTTATTTACAACAAACGAATCGGGAAACAAAAACAATAAAGCCATCGATTTATTAAAACTATTAGTCAAAGAAATCAATAAGTCAAAAAAATCAAGTTTAACACTTTCAGAATCTTTTGATTTACAATTCAGAATTGTTGAAAATGATAATGATTCTGGTTGGGTTGAAAAATTATCGAACGTAGGAAGTGAAGGAACCGATGTTTTAGCAAAAGCAATGATTAATATTTCCCTTTTAAATGTCTTTAAAAACAATGCGTCTAAAAAAGATGAAAACTTTAAATTACATTGTATGATGGACGAAATTGGTCGATTACATCCAAATAATATAAAAGGAATTTTAGGCTTTGCCAATCAAAGAAATATCTTGTTAATTAACGGCTCGCCAACAAGCCAAAATGCTACCAATTATAAATATACCTATCGATTATCTAAAGAACAATCAAAAAATGACCGTAAAAAATACATCACAAAAATTACACAATTAGTAAAAGTAACCGCAAAAGTTCTTAATTAA
>FHDEPC_01680 hypothetical protein
ATGCTATCAAAACACACCGCTACTATTTTTGAAACACTAAGAAAAGGACACTTTATAAGTTCGAATAGCCCGAATGAAAAAATAAAAACATTGTATAAAACTTTAGACGATGAAGAAACTTTTGAGCAATTATACGACTATTTTTATCCTATAAATTACATTTTAGAACAAGGCGATGACTATTTTTATTTTAGTCGTCCTCGTGAAAAAAACATAGATTTAGAACGAAAAATAAACAAAGCCTTTGAATGGATTGATATTTTAGATTTCTTTAAAACCTACGATTCTTCTTTTGATGTCGGTGTTCGATTTACAGCATCAGAAATTGATAGTCAATTAAAAAATAACGCCGATTTAAAAAATAAATTGAAAAACTTAAAAGGAATCGGTAAGGAAATAAAAACACTGGATAGCATTAAAAAAATAATCGACAAATTAGTAAAAGATAACTATATAAGTCTCGAAAATGAATTGACAGAAACTTACAAAGTTCTTACTTCTTTTCACTATTTAAAAGACCTTATCAATACTATTAATATTCCTCAAGAAACTGAAAATGAAATACCTGAATAA
>FHDEPC_01685 hypothetical protein
ATGAAAACTTTTAAGAATATAAAAGAATTAGTGTCTATTCTTTATCGAGAAGAGAAATTACTTTCTGAAATGTTTAGCAAACGAAAATTGCTTCATTATAAAAAAAGTTACGCTTTAGATATTGTTGATAATGATGAATCGAAAATTAACTCACTTTTAGAATTATCGGTGCTTCGAGAGAATGATAATTGTTTAGAAATAGATGATGTATTTCTTGATTTTTTTGAAAAAACACTAGAAGTTAATGAAGAAATAAATGTTTCTTTTATTGATGAAAATATCACAGAAATAAAAGAAAGAATGATTTACTATCTTGAAGTAAATAATGAAAAACAAAAAAATAATCATCTAAAATCCATCAAAAAAAACTTTCGTAAAATAGGTAATATCACGCTACGAAATGTAATCGATATACGACGAAATATTGAAAACACCTTTAAAAATGAACCTAATTATAAAGTCAAAAAATTAAAATTAAAAAGCCTCGATGAAAAAAGAAATGCTGTTAAAAAATTAATTGACAAAACATTAAGCTTAATAAACACCGAAGAACTTACGTTTTTTGAACAAGCAAAAGACGAAGAATTAAATCAGATTCTTATCGATTTAAAATATAATTTAAGTGACTGTGCTCACAATCTTATTGCTATTCAAAAACAGCTCATTAATTATCTAAATCAAATAAAACATCAAGGCGAGTTTTTAGAAAAATTACGAAAAGTTAAATATTTAAAAGACCAATTTCGAATTAAATCGGAAACCGATATTAAAAAAATTCTATCGCTTAAAAATGATGTGATTTTTGAAAAACGTATTGCAGAACCATTAAATTTATCTATTGATTTTTTAAGAGATGATGAAAATGCTTTTACGATTATTAAAAAAATTGCATCCAAAAACCTCGATAAACTACATTATAAACCGCTAATTGCCGATAGTATTTCTGATGAATATTTAGAAAATAGTATCGAACAAGAAGTGATGATAAATTTAGAAGAAATACGAAATGAATTTGTAGGAACAAGCGATAATCTTTTTAATTTCATTCTTAATTACGATTTTTTAAAAGAAGTTAATTTTAACGAGCGTGTTACTATTTTTTGTCAAGTAGCCTCACAATTTGAATTAGAGTTAAAATTCGAAAATGAATATCAACAAAATAATGGGATTGAATATGCTTTAATTTATCCGAAATAA
>FHDEPC_01690 hypothetical protein
ATGCTATTAAATAAAAATAAAATCCCCGTAGCTTTTTTTATTATACAACTACTATGTTTCGTTTTATATTATATTTTTGATACTCCTCTTGTACATCCTCATGCTATGATATCTATAGAAACATTCTTTTTTTTAATAATAAATACTTTTTTAATACTTCTATTTTCGATATTTTTTTTAATTAAAAAAAAACAAAATATTAGTATTTGGATTATCCCTTTTTTCTTGTTTATCTTTAATTTATATCAAACTACATAA
>FHDEPC_01695 hypothetical protein
ATGAAAGACGCAAATATAGCATCCGCAAGTAAAACCAAAACTTACAATAAAGTTCAAAAAGAAATTAAAAAATGGATGCGTAAAAATTCTTTTTTAATTACAAAAAACGCAAGATGGTACGTAGGAATTACCAATGATCCTAGCAGACGAAAAAGAGAACACAAAAACAAGAATAATATACAATGTCTGTATTGGAAAACATGGAATATGAAATCTGTTCGACTATCATTGGCGTTAGAAACTCATTTTCACAATAAAGGTTTATTGGATAAAGACCTAAAAGGTGGTTACGATAGAAAAACATCTAAACATATTTATGTTTATAAGAAATTTCCTACTTTGATTAATAAATTGAAGTAA
>FHDEPC_01700 SAM-dependent methyltransferase
ATGAATAATTTAACGACAAATCCTAAACCTTCAAAAACCCCATGGCCAACAAAAGAGGCAATGCAACAGGTTTATGAACTGAATTTATGGGGAAATAACAACAGCGCTTTTTATTCGGGAGCGGGTTCACATCAAGCGGAAATTGTAACGCCTTATTTATCGGTGGTAAGTTCCTTTTTAACCTCTTTTAAAACGCCTTTAACCGTTTGCGATTTAGGCTGTGGCGATTTCAATATCGGAAAAGAATTAGTAACACACACAAAGCAATATATTGCGGCAGATATTGTGCCAGAACTCATAACATATAACACCGAAAAATTCAAAAACCCGAATTTAACTTTTCAAACCTTAGATATCGCAAAAGATACCTTACCAACTGCCGATTGCGTAATTTTAAGGCAAGTTTTACAACATTTATCGAACAATGAAGTACAAGAAGTGCTAGCTAAATTAAGTAATTATAAATATGTTATTTTAACAGAACATTTGCCAAATATTTCCGTAGAAGAATTTATTCCAAATAAAGATATTATTTCAGGGCAGGGAATTAGGATAAAAAAGAAAAGCGGATTAGCTATTTTAAAAGCTCCTTTTCATTTTCAAGTGAAAGAGGAAAAAGAGCTTTTATCAGTTGTTTTAGAAGATAAAAAAGGCATAATTATAACCACACTTTATACTGTTTTTTAA
>FHDEPC_01705 DUF1343 domain-containing protein
ATGAAAAACAATTTTAGTTACTTTTTATTATTATTAACCTGTTTTAGTTTTCAATTTTCTTCTTGCGCTCAGCAACAGAAATCAATGCCTAAAAAGGTAGTAACAGCAACTACAAACCTTACAAAAAAAACGCTTCCTTTAAAAATTGGCGCTGATAGAACCAATTTATATCTACATAAATTAAAAGGAAAAAATATCGCTATTGTAGCCAATCAAACTTCTGTTTTAAATGTTTCACAACGTGCCGAAGTAGCGCCTAATACAATGGGTTTGAAAACAGTACAATATCATTTAGTTGATTATTTACACGGTTATAAAAACATCAACGTGCAAAAAGTTTTTGCACCCGAACATGGTTTTCGTGGTAAAGCAGATGCTGGCGAAACGGTTATTGATGGCGTTGATACTAAAACGCAATTACCGATTATTTCGTTGTACGGAAAAAATAAAAAGCCCTCGCAAGCGCAATTAAAAAATATCGATGCTGTAGTTTTTGATATTCAAGATGTTGGCGCTCGTTTTTACACCTATATATCGTCGTTGCATTATGTGATGGAAGCCTGTGCCCAGGCAAATATCCCTGTAATTATTTTAGATAGACCCAACCCTAACGCTCATTATATTGATGGTCCTGTTTTGCAAATGGCGCATACAAGTTTTGTAGGAATGCACCCTGTTCCCGTGGTTTATGGAATGACTATCGGCGAGTATGGAAAAATGATAAATGGCGAAAAATGGCTTAAAAACACTTCAGGAAATGTAAAATCTAGTCTGAAATGTGATTTAACCGTAATTCCTTTAGCAAATTATACGCATAATACAAGTTATAATTTACCGATAAAACCATCGCCTAATTTACCCAATGAAATTTCTATAAACCTATACCCTAGCCTTTGTTTTTTTGAAGGAACAACAGTTTCGGCAGGTAGAGGAACTAACAAGCAGTTTCAAATTTATGGTGCGCCTTATTTGAAAAAAACGCCTTTTAGTTTTACCCCAAAAGCCAACGATGGTTCAAAATACCCAAAGTATAAAGGGAAGTTATGCTATGGTGAAAACTTGCAAAAAAGCGATAAACTTTCGGGCTTAAACTTGTCTTGGCTACTAAAAGCCTATAAAGAATCACCTAAAAAATCTTTTTTTACCGTGTTTTTTACCAAACTTGCTGGAACAAAAAAGTTACAGCAACAAATTCAACAAGGTTTATCAGAAAAAGAGATTAAAAATTCATGGCAAAAAGAGTTATCAGAATTTAAAAAAATTAGAGCGAAATATTTGATTTATAAATAG
>FHDEPC_01710 Transmembrane permease
TTGAATTTCGAATTATTTATCGCCAAACGAATTATTGCAGGAAAAGAACGTGAAAGCAGTATTTCATCGCCTATTATTAAAATTGCGACTATTGCCATTGCTTTAGGTATTGTAATTATGTTAATTTCCGTAGCAATCGCATCAGGTTTTCAGAAAAAAATCAGCGATAAAATGACGGGCTTTAAAGGGCATATTCAAATTGTAAATTACGATACCAATAACTCGGATATTTCTACCGTACCGATTTCTAAAACCCAAGATTTTTATCCGAAGTTTACAAATATTCAAGGCATTAAAAACGTGCAAGTTTTTGCCAATATCGGCGGAATTATAAGAACCCCAACCGATTTTGAAGCCATTGTTTTTAAAGGCGTTTCTTCCGATTATGATTTTTCATTTTTCAAAGAATATTTAGTCGAAGGACGCTTGCCAAATTTTGAGTTGCCTCGAAACAAAGAAATACTAATTTCTCAGGCAATTGCCAGCAGGTTAAATTTGAAATTAAACGATACCATTCAAACCCTTTTTAGCGCTACCAAAAGCAAGCTGAAATATAAAATGCGAAAGCCAATTATTGTAGGGATTTACAATACAGGTTTTGCCCAATTTGATAAAACTATGCTACTTGGCGATATCCGAGAAGTTCGACAAATTAACCGCTGGACAGCCGATCAAATAGGCGGTTTTGAAGTTTTAATTGATAATTTTGAGGAGTTAACCCAAAAAGGAAACGAGATTTATAGCAACATCGGATCTACCTTAAACAGCATGACGATTGTAGAAAATTACCCATTAATTTTTGACTGGATTAAACTTTTTGATAATAATGTATGGTTTATCATTGGAATTATGATTTTAATAGCCGGAATTAATATGATAACCGCCTTATTAGTTTTAATATTAGAGCGTGTACAAATGGTTGGTATTTTAAAAGCCTTAGGAAGCAGTAATTGGAGCATTCAAAAAATATTTTTATACAACGCCTCTTATTTAATTTTAAAAGGGCTTTTTTGGGGTAATTTAATAGGGATATCGCTGTTATTAATTCAAAAATACTTTAAAATAATCGAGCTAAACCCCGCAACCTATGCAGTGGCAACCGTACCTGTTGATATCAGTGTTTTAGCGATTATCACACTAAGTTTAGGAACGCTATTTTTATGTTTTTTAATGCTGATAGTCCCTTCATATATTATCACAAAAATAGCCCCATCAAAAGCCATAAAATTTGCGTAG
>FHDEPC_01715 hypothetical protein
ATGAGCATTGTAAAAAGAGTACGAATAAATCAATATGATAAATCCGATACAGGAATTCTATTGACAGAAGCTTTTAAATTAGTAGAAGACTTTGAACTTAAAGAAGAATTAATAAATCAATTTGATATAGATTTAAGTAAAGATATCTTTTTAAATATAAAAGGAGCTAAAACATTAGTTGATTCTATTCTAAATTTAGAAAAGAAGGTTAAAAAATTTGACATTGATACTGATATAAAAAACATTCACATAAGTAAGTTTAGTGAAAAAAATCAAATTCAAGTCGAAGTTTTTAATATCTCAGATTCTGATATTTTACAAAATTTAAAAAATATCAAATCCGATAGAATTTCTGCTATTTCAGCTTATTCAGTAAGAAATGATTTACTCGATGGTTTTTATAAAGCTGATAAATTTTTCAGTAACTTAAATAAAATGGAGTTCAATGATTTAATTCAATTAAATATTGAAAAATTAGAAGAATTGAATAAAAATAGTTCTGAAAAAAGAAAATTAAGATATGTTGAAAGTGAAGATGAAAAATTATACTTGAGAGCAATAACATCTACTAATGTTTATAAAGATTATAATATAGCCTTTTCTGTTTTTGTAACACTTTATCAGTTGAATATTTTGAAAAAACATGGACACATCTTTGAAGTAGAGTATTTTAGTTTTGATGAATCTGAAATATCAGTCATATTCAGAGAAGTTAATAATGAAAAAAATATTAATGATGAAGTATTCCTTTCTTTTGCTATAGAATTAACAAATAGTGAAATTAAAAATAAAGCTGTAAAATTAAATGGAAATTTTATTATTCAAACGAAAGACTATTCTGTATATACTAAAAATGATATTAAGACAACAATATTGAGTATTAGTCATGGTAATACAATAAAAAAAGCAAATAAATACATTAAAAATTTACCTGAAAATATTAATGAATACATACATGGTTCTATTGATAACTATATGAATATTGGGCAAATAAAAAATTTCAATGATATTCAATCTTACCTTTCAAAGAGGTTAGAAAGATCTAATACCCCTGAAATAAAAAAGTATAATTCTGAATTTCAAAGGACTTTAAAAGGTCAAATAAAATCATTAGTAGAATTGCTTGAGAAGATTTCTAAATTAGAAAACCTAATTAAAGATGAAGATATAAAGGTCGTTGAATTTTTACGTGAAAAAATATATCAATCAATTGTCAGTAAAGGAAATAATACTGAAATTTAG
>FHDEPC_01720 Cystathionine beta-synthase
ATGAAATACGCAAAAAATATTTTAGAAACTATTGGAAACACGCCATTAGTTCAGTTAAATTCTGTAACCAAAGAAATCGATGCTTTAGTTTTAGCCAAAGTAGAAACCTTTAACCCAGGGAACTCTATTAAAGATAGAATGGCAGTAAAAATGATTGAAGATGCTGAGGCAGACGGTCGTTTAAAACCAGGAGGAACTATTATTGAAGGAACTTCAGGAAATACAGGAATGGGATTGGCTTTAGCGGCAATTATAAAAGGCTACAAATGTATTTTTGTACTTTCTGATAAGCAGTCTAAAGAAAAAATGGATATTTTACGTGCCGTTGGTGCACAGGTTATTGTTTGCCCAACAAATGTAGAACCAGAAGACCCTCGTTCATATTATTCAGTTTCTAAGCGATTAGGAGCAGAAACGCCAAACTCATGGTATGTAAACCAATATGATAATCCATCGAATGCTTTAACACATTACGAGCAAACAGGTCCTGAAATTTGGGAACAAACTGATGGTAAAATTACACATTTAGTAGTTGGAGTAGGAACAGGAGGAACTATTTCAGGAACATCAAAGTATTTAAAAGAGCAAAACCCGAATATAAAAGTTTGGGGAATTGATACCTACGGTTCTGTGTTTAAAAAATACCACGAAACAGGTGTTTTTGATGAAAATGAAATTTATCCATATATCACTGAAGGAATTGGAGAAGATATTTTGCCTAAAAACGTAGATTTTTCTGTAATCGATGGTTTTACCAAAGTTACCGATAAAGATGCAGCCGTTTATACCCGTAAAATAGCCAAAGAAGAAGGGATTTTTGTTGGAAATTCAGCAGGATCGGCAATAAAAGGAATGTTACAATTAAAAGAACATTTCAAAAAAGACGATGTAGTAGTTGTTATTTTTCATGACCACGGAAGTAGATACGTAGGGAAAATGTTTAATGATGATTGGATGCGTGAACGTGGTTATTTAGATAAAGAAGTAACTACCGCTGAAGATTTAATTAAAGGACACCTTGATAAAGCTTTAGTAAGCGTTCAAACTGAAGAATTAGTGTCGCATGCTATTGAAAGAATGCGTGCATTTAAAATTTCACAAATCCCGGTAAGAGATGCCAATGGTTTTGTAGGTTCTATTGACGAATCAGATTTATTACACCGTTATATTGCCGATAAAAACATTGCCGATACGCCAATAAAAGATATAATGGGCGCTATGTATCCTATGGTAAAGTTAGACGCTTCAATTGATGCTGTATCTAAGTTAATTACAAAAGAAAATCAAGCAGTTTTAGTTGATTTAGGAAATGGAAAACACCATATTATTACCAAGTACGATATTATAAGTGCTATTTAA
>FHDEPC_01725 Lipoyl synthase
ATGGCAAACGAATCAGTAATAGTACCAGAAAGAGTAAAAAAACCAAAATGGTTGCGTGTAAAGCTACCTGTTGGAAAAAAATATACCGACTTACGAGGTTTAGTAGACAAATATAAATTAAATACCATTTGTACCAGTGGAAGCTGCCCAAACATGGGAGAATGTTGGGGAGAAGGAACGGCTACCTTTATGATTTTAGGAAATATTTGTACCCGTTCATGTGGTTTTTGCGGAGTAAAAACAGGAAGACCAGAAACCGTAGAATGGGATGAACCTGAAAAAGTAGCGCGCTCTATTAAATTAATGGGTATTAAACATGCCGTTTTAACATCAGTAGATAGAGATGACTTAAAAGACGGTGGTTCTATTATTTGGGCAGAAACTGTAAATGCAGTGCGTAGAGCAAATCCTAAAACAACCATTGAAACATTACTTCCCGATTTTCAAGGAAACGAAAAACTAATTGATCGAATTATTGAAGTTGCTCCTGAAGTAGTTTCTCATAATGTAGAAACCGTTCGTAGATTAACCCGTGAAGTTCGTATTCAAGCAAAATATGACCGAAGTTTAGGCGTATTAAAATACTTAAAAGAAAAGGGAATGCGTACAAAATCGGGTATTATGCTTGGTTTAGGCGAAAAGGAAGAGGAAGTTATTCAAACCATGAAAGATTTACGTGCTGTTGGTTTAGATATTATTACTATTGGTCAGTATTTACAGCCTAGTAAAAAACACTTACCTGTTAAGCAATTTATTACCCCCGATCAATTTAAAAAATATGAAACTTTAGGTTTAGAAATGGGCTTTATGTATGTAGAAAGTGGCGCTTTAGTGCGTTCGTCTTACAAAGCGCATAAACATGCACAATAA
>FHDEPC_01730 Iron transporter
ATGAAAAAATCACTATCAAAAATACTTGATCCTGGCTTGTTATTTGCTGGTGCAGCAATAGGCGTATCTCATTTAGTACAGGCTACAAAAGCGGGTGCCGATTTTGGCTTTGGGCTGCTTTGGGCTTTATTAATTGTATCCTTTTTTAAATACCCTTTCTTTCAATTTGGTCCTCGGTATGCTGCAGCTACTGGCGAAACGCTATTAGACGGCTATAAAAAATTAGGCAAAGGGGTATTAATTGCTTATTTTATTTTAAATTTTGCAACCATGTTTACCATTCAAGCAGCAGTAACGATTGTTACAGCGAGCTTGGCGTCTAGTATTTTTGGGTTTACAAATAATTTGGTTATTTGGGCTGTTATTATTTTAGGTATTAGTATTGCGCTTTTAAGCTTCGGAAAGTATAAATTACTTGATAACTTGATGAAATACCTCATCATTATTTTAACAATAAGTACCATTATAGCGGTAATAGTAGCGCTTTTTAGCACCAAAAAAGGATTTAATTTTCAGCAAATACTACCTAGTGGAACTGCACAAATTACCTTTTTAATTGCTTTTTTAGGATGGATGCCTGCGCCTTTAGATGTTTCTATTTGGCACTCTCTCTGGTCTGTAGAAAAAAGTAAAACCACCTTCGAACAAATAAAACCCAAATATGCTGTTTTTGATTTTAATGTTGGCTACATAGCAACCTTCTTTTTAGGGGTTTGTTTTGTGGTACTTGGCGCATTGGTAATGCATCAATCAGGAGAATCTTTTTCAAATAAAGGAAGTCGTTTTGCTCAGCAATTAATCAATTTATACACCGAAAATTTAGGTGATTTTTCTTATTTATTTATAGGAATAGCCGCATTTACCACCATGTTTAGCACCGCTTTAACTACTTTAGATGCTTCTCCAAGAGCAATGACCAAGGCTTCTAATTTATTATTTGTTAAAAAAAATAGGCTAAATTATTCTTTTTGGATACTTTTTTTAGCCATTGGTACTTTTATTATTCTAAACTATTTTTTAACTGATATGGGATTTTTAGTTAAAATAGCCACTGTTTTATCGTTTTTAACAGCTCCATTTTATGCTATTTTAAATTATGTATTGATAACAGGAAAACATACGCCTAAAAAAAATCAACCAAAATTACCTTTACGAATATTAAGTATTGCTGGTATTATTTTTCTAATCGGATTTAGTCTTTGGTTTTTAATCAATTTATAA
>FHDEPC_01735 hypothetical protein
TTGGAAATACCTAAAGAAAAAGTACTTCAACATATTGAGCTAGCTAAAAAAGGAAATCAAGCTTCTTTTAATTTTTTACTAGATACTTTTTGGGGAAATGTATATAGTTATCAATTATCGAGAATAAAAAATGATAATGATGCTGAAGATATTACCATTCGAACATTTTCTAAAGCTTTTGATAAAATTGATACTTTTAATGATGAGTATCAATTTAAAACATGGCTAATTACCATTTCGAAAAATGTGTATATTGATTCTTTAAGAAAAAAAATAGCGCTTTTTTATTAA
>FHDEPC_01740 Membrane or secreted protein
ATGAAATTAGTTTTTATTACCATCGGATTATTGGCTATTGCTTTTGCAGGGATTGCTATAAAAATTTGGGCAAAAAAAGACGGTGAATTTGCAGGGACTTGTGCTAGTCAAAATCCTGTTTTAAATGAAAGTGGTGAATCTTGTGGTTTTTGTGGTAAAACGCCAGATCAATTTGACTCTTGTAATGATACTGAACACCAAAACTAA
>FHDEPC_01745 Aquaporin Z
ATGAAAAAGTATTTAGCAGAATCATTTGGAACATTTTGGTTGGTTTTTGGAGGTTGTGGTAGCGCTATTTTTGCTGCTGGTTTCCCTGAATTAGGTATTGGTTTTATGGGCGTATCATTAGCCTTTGGTTTAACCGTTTTAACCATGGCGTATGCAGTTGGGCATATTTCTGGAGGGCATTTTAACCCTGCGGTATCATTAGGTTTATGGGCAGGAGGGAAGTTTTCTGCAAAAGAATTAGTACCTTATATTGTTTCTCAATTAGTAGGTGCAATTTTAGCTGCGGCTGCGTTATTTTTAATTGTATCAGGAAAATCAGGTTTTGAATCTATCGGCGGTTTTGCTGCTAACGGATATGGCGAATTATCGCCAGCAGGTTATAATATGACATCGGCTTTTGTTGCTGAATTTTTATTAACCATGTTTTTCTTGTTGATAATTCTAGGAAGTACCAACGACAGAGCGCCTAAAGGTTTTGCTCCAATCGCTATTGGTTTAGGCTTAACGTTAATCCATTTAATCAGTATTCCAATCACTAATACTTCGGTAAATCCTGCACGTTCTATGAGTCAGGCTTTATTTGCAGGAGGCGGTTATTTAGCACAATCGTGGTTGTTTTGGGTTGCACCTATAGCAGGAGCAATTGTTGCAGGATTTATTCATAAAGCATTATTTGACAAAGCGTAA
>FHDEPC_01750 Flavo-1 RNA
GCCTAGCCCCGATTGAAGCATTTGTTTGAGCTCTTTTTTGTTTTTTTCAAACAAAAAAAGCGAGTGCGGAAAGCGGGAAATTGC
>FHDEPC_01755 hypothetical protein
ATGCTTCAATCGGGGCTAGGCATTTGTGCATCAAACTTTATTTTTCAACTAAAATTGAATAATCCTGTTCAAAAATCAAGAACGGTCAGTTCGAGTGTTTTTTTCCTTCAAAAAAATGTATCGAGAACTTTTTTAGTATCAACAAAAAACAATTCAAATTCTCGATACTATTTTAATTCTTTTCAGTCATTAAAATCACTCGAATTGACAAGAATTATCAAAATAACTGTCAGTTCGAGTGTTTTTTTTCTTTCAAAAAATGTATCGAGAACTTTTTTAGTATCAACAAAAAACAATTCAAATTCTCGATATTATTTTAATTCCTTTCAGTCATTAAAATCACTCGAATTGACAAGAATCATCAAAATAATTGTCAGTTCGAGTGTTTTTTTCCTTCAAAAAAATGTATCGAGAACTTTTTTAGTATCAAAAGAAAACAATTCAAATTCTCGATACAATTTTAATTTCTTTCAGTCATTAAAATCACTCGAATTGACAAGGATCATCAAAAAAAAATGGTCAGTTCGAGTGTTTTTTTATTTCAAAAAAATGTATCGAGAACTTTTTTATCATCAACAAAAAATAATTCAAATTCTCGATACTATTTTAATTACTTTTAGTCATTAA
>FHDEPC_01760 UDP-N-acetylenolpyruvoylglucosamine reductase
TTGAATATTCAACAAAACATATCCTTAAAAAAATACAATACGTTTGGCATTCATGTTAATGCCAAACGTTTTGTTAGTATCGATTCACTTTATAGTTTACAACAACTTTTAAAATCAGAAAAAGACTTATTTTTAATTTCTGGCGGTAGCAATATGCTACTAACTAAAGATATTGAAAAGTTAGTTATTCATATTAATTTAAAAGGAATTTCTATTGATAGAGAAACTGACAACGATATTTACATAACCGTAAATGCTGGTGAAAATTGGCACGATTTTGTACTTTGGTGTGTTTCTCAAAATTATGGTGGTATTGAAAATTTATCACTTATTCCAGGAAATGTAGGCACCTGCCCTATCCAAAATATTGGTGCTTATGGCGTAGAGGTTAAAGATACGATTACTCGAGTAGAAGCTATTGAAATTGAAACAGGTAAATTAGTCTGTTTTTCTAATGAAGATTGTAATTTTGGCTACCGAAATTCTATTTTTAAAAATGCTTCGAAAGGCAAATATATTATTACTTCGGTTTGTTTTAAACTTAGCAAAAAAGAACATAAACTAAACACTTCTTACGGTGCTATTGAAGCGGAATTTACGTCAAAAAACATTGTAAACCCAACTATAAAAAATATTTCGGATGCTATTATTGCCATTCGAAAATCAAAATTACCAGATCCTAAAAAAATTGGAAATAGCGGTAGTTTTTTTAAAAACCCTGTAATTTCAAAAAACCACTTTGAAACACTTATCAATCAGTTTCCGTTAATGCCTCATTACGAAATTTCAAAAACAGAAGTAAAAGTTCCTGCGGGATGGTTAATTGAGCAATGTGGTTTTAAAGCAAAGCGTTTTGGTGCTTGTGGCGTACATGAAAAACAAGCTTTAGTACTTGTTAATTATGCAAATGCAACGGGTAAAGAAATTTACGAATTAGCACAAAAAATTCAAGCAACAATTAAAGATACTTTTCAAATTGATTTAGAAATTGAAGTAAATATTATTTAA
>FHDEPC_01765 Aminotransferase
ATGCCTGCTATTTCTATAAAAGGGAATTCTATGCCTCAATCACCAATTCGTAAATTGGTTCCTTTTGCTGAGGCCGCTAAAAAAAACGGAACAAAAGTGTTTCATTTGAATATTGGTCAGCCTGATATTAAAACACCTCAGGTAGCTTTAGATGCTGTTAAAAATAATACAATTGAAGTATTATCGTACGCACGTTCTGAAGGTTCTGAGCAGTACCGTACAAAGTTAGCTGCATATTATGCTAAGAATGATATTCATGTAAAAGCAAGTAATATTATTGCTACCACAGGTGGTTCTGAAGCGTTATTATTTACCATTGGTAGTATTACCGATCCGGGTGATGAAATTATTATTCCTGAGCCTTTTTATGCCAACTACAACGGTTTTTCTACTGCATCAGGAGTCAAAGTAGTTCCTGTAATTTCTAAAATAGAAGATAATTTTGCCTTACCTGCTATTGAAGAGTTCGAGAAATTAATTACACCAAAAACAAAAGCAATTTTAATTTGCAACCCTGGTAACCCAACTGGTTATTTATATAGCGAAGCTGAAATTGAAAAATTAAAGCAAATTGTTTTAAAACACGATTTATTTTTAATTGCTGATGAAGTGTATCGTGAGTTTACTTATGATGGTGAAAAGCACAATTCAGTAATGACTTTAGATGGTTTAGAACAAAACGCTATTGTTATTGATTCTGTTTCTAAGCGTTACAGTATGTGCGGTGCAAGAATTGGGTGTATTGTTTCTAGAAATGAAGAATTTATCAACACGGCTCTTAAATTTGCACAAGCTCGTTTAAGCCCTCCAACCTACGCTTTATTAGCGAGTGAAGCCGCTTTAGACACGCCTCAAAGTTATTTTGAACAAGTTATTGAAGAATATCAAGAACGTAGAAATACATTAATTTCTGAATTACAAAAAGTAGATGGCGTAAAAGTTGCAAATCCTAAAGGAGCTTTTTACTGTGTTGCAGAATTACCTGTAGCTGATGCTGATCATTTTGCACAATGGATTTTAGAAGATTTCAACGACAATAACCAAACTATTATGGTTGCCCCTGCTAGTGGATTTTATTCTACACCAGGAGAAGGTAAAAACCAAATTCGTATGGCATATGTATTAAATAAAGTTGATTTAATTCGTTCTGTAGAGATTTTAAAAATAGCTTTAACAGCATACAAAAAAAGATCATAA
>FHDEPC_01770 Peptidase A2 domain-containing protein
ATGGCTTTGATCAAAAAAATAAGCTTCTTTTTTGCTGTCTTTTGTAGTGTGATTTCCTTTTCTCAAAATAACTTTATGTTTTTAGGGAGTCAAACAAAAAAACAGGTAGTGCGTTTTAAATTAATAAATAATTTAATTGTTATGCCTGTGTCGGTTAACGGGCAAAAACTATCTTTTATTTTAGATACAGGCGTAGGGAATACCTTGTTATTTAATCTGACAAAAAAAGATAGTTTAAAATTGAATAATGTAAAAAAAGTACTGCTTCGTGGTTTGGGGGGTGGTGCTCCTGTTACGGCATTGATTTCAACAAAAAATGAACTAAAACTTAATACTATTGTAGGAAATAATCAAGATTTGTTTGTTGTTTTAACCGAAGATTTTAATTTGTCAGCAAAAATGGGAACAACTATTCATGGCATTATTGGCTATGATTTATTAAAAGATGTTATTGCTGAAATTAATTATAAAACCTCAAAAATTATTTTTTATAATCCGAAGAAATATCAGCAAAAAAAATGCAGAAAATGTGAGGCGTTTCCACTAAGTTTTTATCGTAAAAAACCTTATATCGATGTTGCCGTTAAAGTTGATACCGTAGGTAATTTGGTAACGCCTGTAAAAATGTTAATAGATACAGGCGGTAGCGATGCGATGTGGTTGTTTGAAAACACAAAACAGGTACTAAAAACTCCAATAAAGCATTTTAATGATGTTTTAGGTGAAGGGCTTAGCGGAACTGTTTACGGAAAACGAAGTAAAATCCCCGCTATTTTGCTGGGTAATTATGAAATTAAGACTCCTACGGTTTCTTTTTTAGATAAAACATCAACCATCAATGCCAGGCGTTTTAAGGAACGAAATGGGAGTATAGGTGGTGCTATTTTAAAGCGCTTTAAAGTTTGGATAGATTATCCGAATAAAAAGCTGCTATTAAAGAAAAATGCGTCTTTAAAAAAAGGTTTTTATTATAATATGAGTGGTTTACAGCTTATTCATGATGGGCAAGAATTGGTAAAAGAAGAAGTTACTGCTAAAAGTGCAACTGCAGATAGTCATCAAAATAATGGGCGTATTATTTCTTTAAGTACAAAATATCAATACAAATTTAAACCTTCTTTTAAAATTGATCAGGTTTTAACCGATTCGCCAGCAGGAAAAGCAGGTTTGAAAAAAGGCGATATTATCAAAAAAATAAATAATAGGGCAGCCTATCAATATGAGTTAGGTGAAATAATAGCGATGTTTCAGCAAAAACCTTCTAAGAAAATAAAAATGACGGTAAAAAGAGGTGAAAAACATCTTAAATTTGAATTCAGATTAAAACAACGGCTATAA
>FHDEPC_01775 DUF1573 domain-containing protein
ATGAAAAGAATTTTATCATTTATCGCTGTTTGTTTAATTACCCTAACAGTAAACGCACAAGAATTTAAGTTTGAAACAGAAACTATTGACTACGGAAAAGTAGGCATTGCTTCAGAAGGAAAACGTACCTTTGAATTTACCAATATTGGTGATGAACCTATTATTATTAAAGATATTATTTCTGCCTGCGGATGTACAGTTCCTAAAAAACCCGAAGCACCAATTATGCCAGGACAAAAAGGACAGATTGAAGTTTCTTACGACACAAAAAGACCAGGAGGTTTTTCTAAAACTTTAACGGTTGTTTCGAATGCTAAAAACAAAAGAAAAAGAATTAAAATTAAAGGTTTTATTGCTAAAAAAGATGCTGCTGTAAAAGCTAAATCGTTATAA
>FHDEPC_01780 Valine--tRNA ligase
ATGAATATTCCATCAAAATACGATTCTAAAGAAGTAGAAGGAAAGTGGTACGATTACTGGATGAAACATAATTATTTTCATTCTGAAGTAGATGATCGTGAACCTTACACCATTGTAATACCACCACCTAATGTAACAGGAGTATTGCATATGGGGCACATGTTAAACAACACAATTCAGGATGTTTTAATCCGTCGTGCGCGTTTACAAGGGAAAAATGCGTGTTGGGTTCCTGGAACCGATCACGCCTCAATTGCTACCGAAGCAAAAGTGGTAGCAAAATTAAAAGAACAAGGAATCGATAAAAATGACTTAACTCGTGAAGAATTCTTAGCGCATGCTTGGGAATGGAAAAATGAGTATGGAGGAATCATTTTAGAGCAACTTAAAAAAATCGGTGCTTCTTGCGATTGGGAACGTACCTCTTTTACGATGGATCCTGAAATGTCGGAATCTGTAATAAAAGTTTTTGTTGATTTATATAATAAAGGACTAATTTACCGTGGTTATAGAATGGTAAATTGGGATCCTGAAGCAAAAACAACGTTATCTGATGAAGAGGTTATTCATGTTGAAAAACAAGGAAATCTTTATTATTTAGAATATAAAATTGAAGGTTCTGACGAAAAATTAACTATTGCAACCACACGTCCTGAAACTATTTTTGGAGATGCTGCAATTTGTATCAACCCGAATGATGAGCGTTTTACGCATTTAAAAGGTAAAAAAGCAATTGTACCTTTATGTAATAGAGTTATTCCTATTATTGAAGATGAATATGTCGATGTTGAATTTGGAACAGGATGTTTAAAAGTAACGCCTGCACACGATCAAAATGATAAAGTTTTAGGTGAAAAGCATAAATTAGAAGTAATTGATATTTTTAACGAGGATGCTTCTTTAAATTCTTTCGGATTACATTATCAAGGAAAAGATCGTTTTGTAGCGCGTAAATTAGTCGCTAAAGAATTAGAAGAAAATGGTGTTTTAGTGAAAACGGAAGTCCACATGAATAAAGTAGGAACTTCGGAAAGAACTAAAGCTGTTATTGAACCAAGATTGTCAGATCAATGGTTTTTAAAGATGGAAGATTTAGCAAAACCTGCTATTGAGGCTGTTTTAGGTGAAGATAGCGAGGTTAAATTATATCCAAAGAAATTTGAAAACACGTACCGTCATTGGATGGAAAACATCCGTGATTGGAATATTTCGCGTCAATTATGGTGGGGACAACAAATTCCTGCGTATTTCTATGGCGATGGAAAAGAAGATTTTGTGGTAGCAAATAGCATCGAAGAAGCGGTTGTTTTAGCAAAAGAAAGAACTGGAAAAGCTGATTTAGTTGCAACCGATTTAAAACAAGATGAAGATGCCTTAGACACTTGGTTTTCTTCTTGGTTATGGCCAATGTCTGTTTTTGATGGAATTAATAATCCTGAAAATGAAGAAATCAAATATTATTATCCAACAAACGATTTAGTTACAGGACCAGATATTTTATTTTTCTGGGTAGCTCGTATGATTGTTGCAGGATACGAATATAAAGATGAAAAGCCTTTTGAGAACGTTTATTTAACAGGTTTGGTACGTGATAAACAACGTAGAAAAATGTCTAAATCGTTAGGGAATTCACCTGATGCTTTAAAATTAATTGAAGATTATAGTGCCGATGGTGTTCGTGTAGGATTATTATTAAGTTCTGCTGCGGGGAACGATTTAATGTTCGATGAAGATTTATGTAAGCAAGGAAAAGGGTTTTCAAACAAAATTTGGAATGCTTTTCGTTTAGTTACAGGTTGGGAAATTGATGCAACTATTGAACAGCCTGAATCAGCAAAAATTGGTTTAGAATGGTATAATGCAAAGTTTCAAACTGTGTTAGCTGAAATTGAAGATCATTTTTCTAAATATCGTTTATCGGATGCTTTAATGGCAATTTATAAACTAATTATGGATGATTTTTCTTCATGGTTATTAGAAGCTGTAAAACCAGCATATCAGCAACCAATTGACAAGAAAACATTTGATGCGGTAATTGCTATTTTTGAAGATAATTTAAAAGTATTACATCCGTTTATGCCTTTCTTATCCGAAGAAATTTGGCAACATATTACTGACAGAACGCCAGAAGAAGCGTTAATTATTGCGAAATATCCTGAACTTAAAAAAGTAGATACCGCAATTATTGGTGAATTCGAATTTGCTACGGATGTTGTATCAGGAATTAGAACTATCAGAAAAAATAAAAACATTTCATTTAAAGACGCTGTTGAATTATCAGTGGTAAATAATGAAAATTTCACCAATAAATTTGATGTTTTAATTGAAAAATTAACCAACGCATCAACAATTAACTATGTTTCTGAAAAAGTTGACGGAGCTTCGTTTAGGGTAAAATCGAACGAATATTTTATTCCTGTTGCTGAAGAAGAAATTGATGTAGAGGCAGAAACCATTAAGTTAAATGCTGAATTAAAAAGAGCAGAAGGTTTCTTATTCGGAATTCAAAAGAAATTATCAAATGAGCGTTTTGTAAGCAATGCACCAGATCAGGTAATTGTTATTGAACGTAAAAAAGAATCAGATACTTTAGCGAAGATTGAAACTATTAAAAGTAGTTTAGCTTCTTTAAAATAA
>FHDEPC_01785 Putative hydroxymethylglutaryl-CoA lyase
ATGATTGACAGTATAAAAATTATAGAATGCCCACGAGATGCAATGCAGGGAATAAAAAGTCATTTTATTCCTACCCAGGCAAAGGTTAAATATATCAATTCGCTACTAAAAGTAGGTTTTGATACGATTGATTTTGGAAGTTTTGTATCGCCTAAAGCAATCCCTCAAATGAGAGATACTGCTGCGGTTTTATCACAGTTAGATTTATCAAAAACAACGAGTAAATTATTGGCAATTGTAGCCAATGTAAGAGGTGCAAACGATGCCGCTCAATTTGAAGAAATTAATTATTTAGGCTATCCTTTTTCGATATCTGAAAATTTTCAAATGCGAAATACGCACAAAACAATTGAACAATCGTTAGATACTTTAAAAGAAGTATTATCAATCGCGAACAGAAGTAATAAAGAGGTTGTAACGTATATGTCAATGGGTTTTGGAAACCCTTATGGTGATCCTTGGAATGTAGATATTGTAGGTGAATGGACTGAAAAACTAGCTAATTTAGGCGTTAAAATAGTATCATTATCAGACACCGTTGGTAGCTCAACGCCTGAGGATATAAGTTATTTGTTTTCAAATTTAATACCGAGTTATCCTGCAATTGAATTTGGTGCTCATTTACATACAACGCCTGTAAAATGGCACGAAAAAGTAGATGCAGCTTTTAAGGCAGGGTGCAAGCGTTTTGATGGCGCTATTATGGGCTACGGAGGTTGCCCAATGGCTAAGGATGAATTAACAGGTAATATGCCAACAGAAAAATTATTATCTTATTTTACGGTTCAAAAAGCAGTGACCAATATAAAACCAATGAGTTTTGAAAGTGCTTACAATAAAGCGCTTGAACTTTTTTAA
>FHDEPC_01790 hypothetical protein
ATGAAATTTAAAAATATACTTTTTTTCTTTTTAACTCTTTTTTGTCAAGCTCTTTTTTGTCAAGATTCAATTGATGAACGAATAGGAGTGTGGCAAATAAATAAAGGAGTTTTAGTTATTAATAAGTCAAATAAAAATGATTTAGCAAATGATTACTGGAAGGAATTTTATCGAATTTTCCCTAAAGAATTAACAACAAAATACATTAAACGCCTAGTTTTAATGACCGATGGCGAACAAGAAAAAGTAGGTGCATTGGTGTCGTTAAATTCTAGAAACGATAAATGGCAATTAGAAATAGATGTTAAAGATGTAAATTTAAAAACCAGGGATAAAAAAATATTGTACGAATCTGTTTATACCATGGTGCATGAATTTGGGCATTTATTAACACTAAATAAAACCCAAATAAGACCTACAAATAAAAGAAAACAAGAAGAGGGAGAGTTGTATTTAACTCATGAAGGTGAGGCGTATCGAAAAAGTTATATCAATAGGTTTGTAAATTTATTTTGGAAAGGGAAATTATTAAACCGATGGGATGTTATTCAGCGAGATTATTGCTATACAGAAGCAAATTGTGTTGATAAACTATTTGATTTATACCAAGATAATTCATCTGAATTTTTAACAGATTATGCTGTTGAAAGCCCCGAAGAAGATATTGTTGAAAGTTGGACGGCATTTGTTTTAAGACCAAGAATAAGAAAGCCTAGAACCATTGCGCATAAAAAAAGAAATTTCTTCTATCAATTTCCTGAATTAGTAGAATATCGTAAAATAATTAGACAAAACACGCGTAAATACCTTCATTAG
>FHDEPC_01795 Bifunctional metallophosphatase/5'-nucleotidase
ATGAAACAATTTAAATTCGTATTATTAGCCATAGCAACTGCGCTTGTTGTTAGTTGTGGTTCTTCAAAGCATGCACAAAAGGGTTTTAAAAAGAACTCAAATACGGCATATCTATTTAAAAAAGATTCTTCAAAAACATATTTTAATATCTTACAATTAAACGATGTTTATGAAATAGCACCCATTCAAAGTGGTAAGTTTGGTGGAATGGCACGCGTAGAAACAGTGCATCAAAACTTAAAAAAAGAAACTGAAAATACGATGCTAGTTTTGGCAGGCGATTTTTTAAATCCATCATTAATAGGAGCTATGAAAGTTGACGGATCTCGTGTTAGAGGTCAGCAAATGGTGGAGGTAATGAATGCGATGAATTTTGATTTAGTTGCCATTGGTAATCACGAATTAGACTTAAGTTATACGCATTTACAAGAGCGATTAAATGAAAGTCATTTTGATTGGATTTCATCAAATGTATTGCATAATAAAAATGGACAACATCATTATTTTCATAAAGTAATCAACGGAAAAAAAGAAAGCTTAGAAGATTCATATATCAGAGAGTTTTTAAACCCTGATGGTTCAACACTAAAGGTTGGTTTTATTAGTGCTTGTATTGCATCAAACCCAAAAAGTTACGTGTATTATGGTGATGTGTATCAAGAAATAAAAAGAGCTTATAATGAAATAAAAGACCAGGTAGATATTGTTGTAGGTTTAACACATTTAAGTTTAGAACAAGATAAAAAAGTAGCCGAATTATTACCGAATATTCCGTTAATAATGGGAGGGCATGAGCATACCAATAGTTATGATAATGTAGGAAATGTTATTGTTGCTAAAGCAGATGCCAATGCTAAAACAGTTTATATTCACCGTTTTGAATACGATCCTTTAACTAAAAAAGTTCAATTAAAATCAGAATTAAAAGAAATTAATGATAAAATTCCTTCGGATAAAAAAGTAGGTGTTATTGTTGATAAATGGCAAACTGTTTTAAAGAACAAAATTCAAGATATTGTATCGAATCCTTATCAGGTAATTTATAAAACTAAAATTCCTTTAGATGCTAGAGAAACACCTATTAGAAGCAGGCAAACAAATATGGGCGAAATTATAGCAAATTCAATGAGTTTTGCATATAATAATACTGTTGATTGCGCTTTAATAAATGGTGGTTCTGTTCGTATTGATGATGCCTTAGTAGGAGCTATAAGTGTGATAGATATTTTTAGAGTTTTACCCTATGGAGGTGCTATTTTAAAAGTGAAAATTAAAGGGAGTTTGTTAAAAGAAGTGTTAGAATATGGTGAAAATTCATCAGGTACAGGAGCTTATTTACAGCGTTATAACGCAACAAAAATAGGCGATACTTGGACAATTGGCTCAGAACGTATTAATGAAAATAAAATATATAGCGTTGCTTTTTCTGATTATTTACTAAAAGGACTTGATATCCCTATGTTATCAGAAAAAAACACTGGAATTCTTAGTGTTTATAGGCACTGA
>FHDEPC_01800 DUF4856 domain-containing protein
ATGAAAAAAGTTGTTCTATCAATATTTGCAGTTTCTGCATTGTTAATGACCTCATGTACTGAAGAAACAAGCCCTGTTCCTGAAGTCCCTGAAGTAGTTACTCCTGAGGTTGTAAAAGCACCATCAGTATATGAATTTTCAAGAGGTGATAAAAGTACCGTAAGCTATTCAGGTCAACAAACCCGTTTAGATATGCATACACAATTAAAATCAGCATTAGGAGCTGCTTCAACAGCAAAGGTTGATGCAACTGTTTTAAATGCAATGTTTAATCATAAAGAAGGCGTAGCTGATTTTAAAGATGGTTTGGTTTTTAATACTGCTGCTTTAAACGCTTCTTCTAAAAACATATCAGGAGCTACTGCTTATAGTAAAGATTATAGCGAAGAGGTAACAGCATTTTTAAACTCAATTTTTACAGAAGCTGCTAAAAATTCAGGTACAGAAGTTCTGGCTTCAAAAGGAACTGCTGGAATTATGAATAGAAAGGCAGACGGTTCTAAAAAGATTTTAGTAGATGCGAATGGTTTTGAATACGTTCAGGAGTTTTCTAAGAGTTTAATGGGGGCTATGGAATTAGACCAAATTGTAAACAAATATTTAACCACACCTAAATTAGAGGTAGAAAACGATAAGAATAAAGAAGGGAAAGACTATACAGCAATGGAGCACCATTGGGATGAAGCTTTCGGTTATTCTGCATTAAGTCATGACGCTTTAGCAATTGCTGATAAAGCAGCTTTAAAAGCAGGTGATTATGCTGCAAATTACCGTTTCTGGGGTGGATATATTTATAGTGCCGATGCTTCTGAAGCAGGTAAAGGTGTTAAAAATAAAGTAATGAATGCTTTCTTAGAAGGTCGTCAAGCAATTGCTAACAAGAAATACGAAGTTAGAGATGCACAAGCTGCTATCATTAAAAAAGGATTGTCGTTAGTATGTGCTATTCGTGCAGTACATTACTTAAATGCTGGTATTGCAAATGTAAATTCTACGGATGATGCTCAAGCACAAGCAGATGCTTTTCACGCATTATCAGAAGGTTTAGGTTTTGTATATAGTTTACAGTTTACAAATAATGGTTCTGATAACCCTTATTTTACAAAAGCTGAGGTAGCTGCAATGGTTGCTAAATTAAAAGCAAACGGTGGTTTATACCAAGATGGTATTGAAGCTGTATTAAAAGAATTATCAGAGAAAATAGCTAAGAAATTTGGTTTTACTGTTGCTCAAGCATAA
>FHDEPC_01805 Peptidase-M75 domain-containing protein
ATGAAAGTACTTAAAATATTAACAAGCGCACTGCTTTTAGTGTTAATGCTTAGTTGTGCTAGTGAAGCGACCAAAGAAGAGAAGGTAGATGAAAAGCAAATGGAATTATTTTTAACCAATATGGTTGATGTCAATATAATTCCTGCTTTTACGAATTTTGGAACAGAACTGAGTAAATTAAATACGAGTTTTACAACATTTTCAACAGCAAGCACTAAAGAAAATTTAGCCGCAGTTAAAGCTCAGTATATAAATACGGCTATTGCTTGGCAAAAAGCTGGTTTATATGAAGGAGGCTCAGGAACTAGAGTAGGACCTTCTGTAGTGACTTATTTAAATCGTTTTGTAAATGTTTTTCCTACCGATAAACAAACTATTGATGAACTTGTAGGGCTTCAAGAAAAGGATGATTCTAATTATAGTCTTTCTTCAAATTTTAAAATTCAAGGATTAGCTGCCTTAGATTTATTATTTTATGACAGTAGTGTTGATGTGTTAGCGGAGTTTTCTGGAGAAAATAAAAACAAGCGTGTTGGGCATGTAACTGCTATTTTAGCTAAAATGATTGAAAAAAATAACGATGTTGTAAGTGGATGGAAAAAAGAACGTGCTAGTTTTATTTCAAATACTTCTATGGCTGCCAACGGGTCGTTTAATAAAATATTAAATGCGTTTTCTGAATATTACGAACAGAAAATCCGTAAAGCAAAATTAGGTGATCCTTTAGGGAAGTTTACTCAAGGACAAGAATATCCAAAAGATATTGAAGCACTTTATAGTAAGCAATCTAAAAAATTATTAGTAGCGGCACATTTAGCAATACTTAATTTTTATGAAAATGGAAAAGCACTAAGTTTAAAAACATTATTAAAACAAACGGCTGTTAAAAGTAAAATATCTGGTAAATTATTATCAGATGAGTTATCAGATAAATTAAATGCTGTACAAACTAAGTTAGTCGCAATTCCTGCTACCGACTTTGAAACATTAGTTAAAAAGAAAGATCCTTCTTTAAACCAAGCATATACTTCTTTTGTAACGGTTGTAGCGATGATAAAATCAGAAGTTATTCCTGCATTTGAAGGTACTATAAACTATGTAGATTCTGACGGAGATTAA
>FHDEPC_01810 Fatty acid hydroxylase domain-containing protein
ATGTCTTTAAACGAAGTGATTAATATACTAGAGGAGGTGTTAAAAATACCTTTTTTATACCTACTAAATCCACGGAAAAGAATTTACTTTTTGTATTTGGCGAGTGCTATTGTATTGGCATATTATATGTACACTAAAAATAAGATCAAAAGCTCTTTTTGGTCTTATTTATTTCCTTTAAAAAATTGGAAAAGCAGTTCGGCTTATACCGATTATGGGCTGTTGTTTTTTAATGCTTTTGTAAAAGTACTTTTGCTAGCGCCTTATTTTGTTTTCGGCTTATACATCGCTTTTTATACCAAAGAATACTTTCTTACTCAATTTGGTGAAACTCACTGGAAGGTATCTCAATTTACCGTATTACTTACTTACACTTTTGCAATGACTTTGGTAAACGATTTTATGTCGTTTTTAATTCATTATATTTTTCACAAAGTGCCTTTTTTATGGGAGTTTCATAAAATTCATCATTCGGCAACACATTTAAATCCGCTAACACAATACCGATTACACCCTGTAGAGTTGATTATTAATAACATCAAAAGTATTTTAATATTCGGGCTTATAACAGGTTTTTTTGACTATATTTCTTTTGTTAAAATAAGCAAATTAACTTTTATAGGAGTAAATATATTTAGCTTTATTTTTTTATTCTTCGGATCAAACCTTCGACACTCGCATATTAAACTTACCTATTTTAATTTTTTAGAATATATTTTTATCAGCCCTTTTCAGCATCAAATTCATCATAGTAATAACCAAGAACATTTTGATAAAAATATGGGATCAAAACTAGCTCTTTGGGACTGGCTTTTTGGTACCTTATTACGATCAGAGCAAGTAGGAAATATTTCGTACGGCTTAGGTTTAGGCGATGATAAAAATTATAATACTTTTTTAAAAAATTTATATAAACCATTTACCAACCTTTTTTTCAAATAA
>FHDEPC_01815 Outer membrane receptor for Fe3+-dicitrate
ATGAAAATTACTAGAAAAATTGCTGTAACACTAAGTTGTTTATTAAGTACTTGCTTATATTCACAATTTAAAATATCAGGGAAGATTACCAATCAAAAATCAAATTCTGCCATAAAAAATGTAACTGTTTATATTAATAAAGCAGGTGATTTATGGCAAAATTCAAAAGGAAATTATGTAATATCAGATCTAAAACCAGGAGATTATGAACTGGCTTTTTATTCGGAAGATTATCATATTTTAAATAAAAAAGTAACTATTGAAAATGAAAATATCGTTTTAAATGCTTCTTTAAAAAAATTAGAAGAATATTTATCCGAAGTAGTAATAACAGCCCATAAAAAAAAGGTTTTTAGCTTACAAAAACTGCAAGATGTACAAGAGGTTGCTATTTATGCAGGTAAAAAAAGTGAGGTTGTTTTACTAGGAAATACCATCGCCAATTTAGCGACCAATAATGCCCGTCAAATATATTCAAAAGTTGCGGGTTTAAATATCTGGGAAAGCGATGGTGGCGGACTTCAACTAGGAATTGGTGGTAGAGGTTTAGACCCAAACAGAACCTCTAATTTTAACGTGCGTCAAAACGGATATGATATTAGTGCCGATGCTTTAGGATATCCTGAAAACTATTACACACCGCCAACAGAAGCCTTAGAAAAAATTGAAATTGTTCGTGGTGCAGCATCATTACAATACGGTACACAGTTTGGAGGATTGCTAAATTTCAAACTTAAAAAACCTAATAAAAATAAAGAATTTAGCTTGTCGTCAAGGCAAACACTTGCTTCATTTGGCTTGTTTAATTCGTTCAATACTATTAGTGGAACGGTTGGTAAAGTGGGGTATATTGGGTATTTAAACTACAAACGTGGCGATGGCTACAGACCAAATTCTGATTTTAATCAATACAATGCCTTTGCAGGTGTTTATTCGCAATTAAATAAAAAATCGAAACTAGGCGTAGAGCTTACCTATATGGAATATTTGGCACATCAATCTGGAGGATTATCAGAGACTATGTTCGATAAAAACCCAAAACAATCTAACAGAGCTAGAAACTGGTTTGAAGTAAGATGGTTGTTATCAGCACTACATTTTGACCACAAGTTTTCAAACCAAACCAAGCTTAACCTTAGAGCTTTTACTTTAAATGCAAGCCGAAAAGCCGTTGGTTTTCGTCATTATGAACCTGAAGCAGCAGATCCTGTTTTATCAGATGCTCCTGCCGAACGTGAATTGATTGTAGGTAATTTTAAAACCTTTGGGGCGGAAGCTCGTTTATTACATCATTATGATTTATTTAACAGTGAAGCCACCTTTTTAGCGGGTGCTCGTTATTATCAAGGTAATAATACAGGAAAACAAGGTTTAGGAACCGATAAAACCGATGCTGATTTTAAATTTATTTCTTTAGATAATTATATAAAAAAAAGTTTTTATGATGAAATAACAATTAATAGTTCATCGTATAAATACCCGAATAAAAACGCGGCTGTTTTTATCGAAAATATAATAAAGGTAAGTGATAAATTATCATTTACACCAGGTGTTCGTTTTGAAAATATCAATACAAAAGCAATTGGAAGTTATAGAAATATAAAATCGAATATTGCTGGTGATATTCGTTCTGATGTAACCAAAGAAGAGCATAGAAGTTTGTCACGTAACTTCTTTTTATTAGGATTAGGAACCAGTTATAAGCCTACAGATAAATTAGAATTATACGCAAATTTCTCTCAAAATTATAGATCAATTACTTTTAGTGATATTCGTGTAGTAAGCCCAAATTCGTTGGTGAATCCTAATATAGAGGATGAAAAAGGATTCTCTGTCGATCTAGGTTTAAGAGGTAAATTGGTGAATGTGCTTAAATTTGATGTAACAGGTTTTTACTTAAATTACGACAATCGTCTTGGTGATATTTTAGGAGCAGATCCAAATAGTGGAATTTTAAAACGTATTAGAACCAATGTTGGTAGTGCCGATATTTTAGGCGTTGAATCGTTAGTGCAATGGAAAGTATTGCCTACTTTTAATGTAGAGTCAAACGACCATGATTTGAGTGCTTTTGTAAATTTAGCGGTAATAAAATCGAAATATACCAAACAATATTACCCAACATCAGTTAAAAGTATTGAAGGAAATCAAGTAGAATTTGTACCTGCGGTAAACTTAAAAACAGGATTGCAATACCGTTATAAAAAACTTGGAACTTCGTTACAATACAGTTATTTATCAAAACAATTTACCGATGCGTCAAATGCTTTAGCGCAAGGAGGTAATGGAACGGTTGGTGAAATTCCTTCTTTTCAAATTATGGATCTATCGTTTAGTTATGACTATTCAAAAAGATGGAGTTTTGAAGCAGGGGTAAATAATATGCTAAACAATTCTTACTTTACCCGTAGAGCAACAGGATATCCAGGATCAGGAATTATACCTTCTGACCCAAGATCTTTTTACGGAACTATTGAATTTAAATTATAA
>FHDEPC_01820 Deoxyribonuclease HsdR
ATGCAAAAAAAAACATATTTAGACATACAAACAAATGCGGCTCCTTTAGCGGTTTTTAGACTGTTATTCGGTATTATGATGCTTGCCAGTATTGTGCGATTTTGGTATAACGGATGGATAGAAACATTATATATTGACCCTGAATTTCATTTTTCATATTATGGTTTTCAATGGATAAAACCCTTAGGTCAATACACCTATTTACTGTTTTTTATCTGCGGATTATCAGCCGTTTTTATAGCCTTTGGATATAAATATCGCTTGGCAATAATTACGTTTTTTTTAAGTTTCACTTATATTGAATTGATTGATAAAACCACCTATTTAAACCATTATTATTTTATAAGTGTACTGAGTTTTTTGTTGGTTTTTTTACCCGCAAATGCCCGTTTTTCACTAGATAGTTTTATCGCTAAAAAATCCTATAAAAACGTACCTAAATGGATCATTGATAGTATAAAATTGTTATTAGGGATTGTTTATTTTTATGCAGGATTGGCAAAACTAAATTCCGATTGGTTGCTAAGAGCACAGCCTTTAAAAATTTGGCTGCCATCAAAATTTAATTTCCCGTTAATTGGCGGTAATTTAATGCAACAAGAATGGTTTTGTTATGCAATGAGTTGGAGTGGTGCTGCCTATGATTTAACTATTCCTTTTTTATTACTTTGGAAAAAAACACGTTTATTGGCGTTTACAGTAGTTGTGTTTTTTCATGTTTTTACCCGTATTTTATTTCCTATCGGGATGTTTCCTTTTATTATGATTATAGCAACATTAATCTTTTTTGACGCTACATTTCATGAGAAAATAATTGGTTTTATCCGAAGAAAAATAAAAAATCCTTTGGATAAAATAAGAATAAAACATATTGAAAATTATCAATATACAAGCCATTTAAAAAAGCAGGTTATTACAGGGATTGTTGCTGTTCTTTTAGTGTTTCAAGTATTGTTTCCATGGCGATATTTAGCTTATCCTGGTGAATTATTTTGGACAGAAGAAGGTTTTCGTTTTTCATGGCGAGTAATGCTAATGGAAAAGGTAGGTTATGCTAATTTTAAAATTGTAGATCGTAAAACAGGAGCATTTTTTTATGTAGATAATCGTATGTTTTTAACCTCATTTCAAGAAAAACAAATGAGTTTTCAACCCGATTTTATACTAGAATACGCTCATTACTTAGGCAATCATTTCAAGAATAAAGGGCATGAAAATATAGCCGTATATGTAGAGAGTTATGTAACGCTTAATGGTCGTTTAAGTGCTCCTTATATAAACTCGAAAGTAAATTTATACCAAGAAAAAGAAAGTTTTAAACATAAAAAATGGATTCTACCATTTACCAGCGATATCAAAATTTATGGGCTTTAA
>FHDEPC_01825 Iron uptake protein A1
ATGAAAAATATAGTAGCAATTTTAATGATTACAGCACTTTTTAGTTCATGTAAAAATGATCAGAAAAAAGCAGAAAAATCCGCAGCAAAACAACAAGAAGTAAACGTTTATACACACCGTCATTATAAAGCAGATCAAGAATTGTTTGCCAAATTTGAAAAACAAACAGGCATCAAAGTAAATGTAACCAATGCAAAAGCCGATGAGCTAATGCAAAAAATGACCATCGAAGGAGCGCAATCGCCAGCAGATGTATTAATAACTGTTGATGCAGGGCGTTTGGTAAGAGCAAAAAAGAAAGGGTTATTGCAGTCGGCAAGCTCATCAATTTTAGAAAAAATAATTCCTACGCATTTAAAAGATGCCGATAATAACTGGTTTTCTTTAACAAAAAGAGCCCGTATAATGGTGTATAATCCTGAAAAAGTAAGCCCTGAAGATTTATCAACTTACCAAGCTTTAACCGATGATAAATGGAAAAATAAAGTATTAATTCGTTCATCAGGGAATATCTATAATCAATCATTATTAGCCTCTATTATTGCTAATAATGGCGAAGAAAAAGCCGCAGAATGGGCTAAAGGAATCGTAGCAAATATGGCACGTTCACCAAAAGGAAACGACCGTGATCAAGTAAAGGCAGTCGTTGCTGGCGAAGGAGATGTAGCCATTGTAAATACCTATTATATTGGTAAATTATTAAACTCAAAAAACCCTGACGAGGTAAATGCAGCAAAAGGAATTAAATTGTTTTTTCCTAACCAAAATGGTAGCGGAACACATATAAACGTAAGTGGAGCAGGGGTTGCTAAATATGCGCCAAACAAAGCAAATGCGATTAAATTTATTGAGTTTTTGGTAAGTAAAGAATCGCAAGAAGTATTTGCAAAGGCAAATTATGAATATCCAGTAAACCAAGAAGTTGTTCCTTCTGATTTATTAAAATCGTGGGGAACTTTTAAAGAAGATAAGTTATCGTTAACAAAATTAGGTGAAAACAATAAAAAAGCAGTTTTAATTTTTGATAAAGCACAGTGGAAATAA
>FHDEPC_01830 hypothetical protein
ATGAAACACTTTTTTAGAATTATTCTAGTTTTTACAATTCTTACATCTTGTAATAAAACTGACAAATTAAAAGGTTTTGAAAAACGAATTTCTAATCTTGAAAATCAGAATAAAATATTAGTTGACAGACTGAATTATATTAATACTGAATTTATAAAACCTTTTAAGATTTATGAAGAAATAGTTTTAACTGAATTGGAAAATCCTCCTAATCAAATAATATCAGATTATGACTTTTTAATAAAAAATTATCCTAATTCATTTTGGAAACACGAAGCAAAAAATAGAATTGAAAATATTAAAAGGCGAAAAAAATATTGGTCTAAAAAAAATGGATGGAAGTTACCAGAAAAACCTAAGAAACTAGAATTGACTGAGATAATTAAATCGTCATCGAAATTACTCGAAAAAATAGAGTACCCAGCACCACCGATAGAAATAATTGACCCAACTATTAGTTGCCCTGGATGTTAA
>FHDEPC_01835 Immunity protein 17 of polymorphic toxin system
ATGAATGATTTAATTCAACAAGCAAATGACTTTATGACAACTAATCCTGAATATGGTTATTTGTTGGTAGCAGTAGTTCTCCTAATTTTTTCATTGGGTAGTTTTAAAAAATATAATTGGGCTATTTCACCTGGAAGTAGTTACCAACGTTTTTTATATAGTACAATGGGAGAAAAATGGTTTAGTATTATAATGGGGTGTGGTTTTTTAATAGGTAGCCTAGGAGCATTGGGCGGTTTTTTACTTTCTAAATAA
>FHDEPC_01840 hypothetical protein
ATGGGCTTTACAGATTTTTTAATGAATATAATGCAAAAGTTTTCACCTGTTGATCTTAGTCTTGAGAGATACACTCAGAAAGAGTTAACAGGTATGAAAAAACAAGGATATAAAGTAGAGGAAGTACAAAAGTACTTAGATTTATATGAAAAAGGAGAACACCCAAAACAAATAAAAGGGGCTATACGAATTGAAAAGAACAGAATAAAAAATCAATCAAAAAGATTACGTTTTGAAGAGTTATCAGAAACAGATTTATTATTAGAAGAAATCCCTAACCCTACTGATTTAAGTAAATTAAAACCTTTTTTAACTATTCCTATCAATCAAAATATGGAAATTATAAAAAAGAGTTTAAATGGTGATGCTAACAACGAAAAATCTTTTATAGGTGGTCAATTAGCACTTACTTCTGTAGTGCAAGCTGCTCCTGAATTTTGGGAAAAAGAAGGTGAAATACAATATGCTGCTTTTGTTTTTACTTATATAGAAAAAGGAAATTTTAGTAATAATACTAAATTTTTGAAAAAAATATGCAGTATGCTAAATGATTTTAGAGATGAAGATAACTACCCAGAAGCTATATCTAGAGAAATGAAAAAATTATACAATGATTTAAATTCTCTGAAATCAGAGTTTCACGTACACATTGATCAGAGCTTATTAGATTTTTATCAGTTTGATTTTGAGGGAAACAGAGTCATATCAAGCGATATTATTGTAGCTACAAGCTATAAAATTCAGACAGAAAAAGATTCATTACCGAATAAATCTTTCCCATCAGATGGAATACTCCCTCTTATTTGTTTATCTGAAAAAAAGAAAAATGGAAAAGAATATCCATATTTTAAATTTGTAAATGGTGAATATTATAAACTATAG
>FHDEPC_01845 hypothetical protein
ATGAAAAACGAATCTCATATATTTAGACCTAACCAATTAAAAACCTTGATTTTATTTTTAGCTAGCTCTGCTTTTGTTGTAATTGGAGTTTTTATCCTAGATTCAGACCCTAAAATTGGCTGGGGTAATATTATTTTTTTCGGGCTTGGAGTGATTGTTTCATTAATTCAATTTTACCCCAATTCTACATATTTAAAATTGACTGATGGCGGATTTGAAGTTAAAGTTTTGTTTCGTTCTAATTTTACAAAATGGACTGATATAAAAGGCTTCAGACAAGGGAAAATCAAAGGTAATAAAATGATTTTTTTTGATTATACTGACAATCATAAAAAGTGGAATAATGGAAAAAAAGTAGCTAAGTTTTTGTCTGGAAAGGAGGGGGCTATTCAATCCTCTTATAATATTTCTACTGATAAACTGATAGAATTAATGACTGAATACAAGCGGAAAAGTAAAAATATGGTTCAACAGGGTGTATAA
>FHDEPC_01850 putative lipoprotein
ATGAAATCAATTAAAGTAATCATATTGTTGACTGTTATTGGCTTGATAGTTATCGGATGCAAACACAATTCAAAAGAACAAGAAAGACAAGAAAAGGGCGTTGTTGCAACAACTGATTTTTCAGGAAATTATGTAACTGCCTCTTATAAAAAACGTAGTGAAGGTTACGATTGGGTTGCCGTTTCAGTAGCGCAAAATTCAGCAGAAGAAATTTATATTTCTGTTCGGTCTCGTGCTGATGGTAAAAAACCAACCTGTACTTTTGACACTGTAGCAAAAAAGGCGGGTAATAATACTTTCAAAACGTTGACAAATGGAAAAATAATTTTATTCTCCTTTAAAGATAATAAGATTTCAATATCAACGGAAAAATTTGAAAACAGGCTAATTTTAAATTTCTACTGTTCTGGAGGAGGAAGTTTAGCAGGAGACTATGAAAAAATCAACGAATCTTTAGATAAAACACAAATTGATAAAAAATAA
>FHDEPC_01855 hypothetical protein
ATGAAAGAATATTTTAATGATATTGAATTTAAGGTAAAAGACAATTTAAAGCTTAAAAGTAACTTGAAAAATTACTTTGAAAGTGATGGTTTTATAGCGGTTGAAAATGAAAAAGATCAACTGCTTTTTATTAAAAAAAGCACTTTATTAGACGGTTGGAAACTAAATATTTTAAATTGGGAGGCAAAAATTAATATTGAAGTAAAACAAAAGGACAACGTAGTAATTCATCATAATGTTAAAACCAAAGGTTTTGGGTTTATTACACCTGTAGCATTTTCCAGGTTATTTGAAAAATATTTGTATCATTTAGAAAGCTATATAAACAATAACGAATGCTATAAAAGCAAGAATATCGAGTTAATAAAGTTAGGAAAGATAAAAATGTTAAAATATATAGCATTGCTAATTTTAGGGATTTTTACAGGACTTTGTTTAGGGAGTGTTTTAGAGAATATGACAGGGATAGAATTACTCGGATATTTAGGGGTTATTATTGGGTTTAAGAGTACTGAAATGATGATGAATAAATACCTAATTAAAAAAAATACGTTACAGCATTCTGTATAA
>FHDEPC_01860 ABC transporter permease
GTGAAAAATAAGTTTCAAAACATTCGAAGAGATGCAAGCAAGTGGTCAATATTTTTATTGATCATTGTTTTGTTTGTTGCCATACCAATACTAACGGTTTTTATCAATTTATTTTATGGATCTGGCGAAACCTGGGGTCATTTTTTAGAACATTTACTGCCAAATTATCTTAAAAATTCACTGATATTAATTATCGGGACGAGTATTTTAACCTTATTTTTTGGTATTTCATCTGCTTGGGTTGTTTCACGATATCATGTTCCGTTTAGAAAACAATTAGAGTGGTTGTTAATTATTCCGTTGGCAATTCCGTCTTATATTACAGCCTATGCCTATGCCGGTATTTTTGATTATGGCGGTATTGTAGCAAAAGTGTTTAGCTTAAAAATTGATGTAATGAATCATGCAGGGTTAATTTTTGTACTCAGTATTTCGTTATATCCGTATATATATGTAGCCTCGAGAGCTTTCTTTTTAAATCAATCGAATAATATTATTGAGGCTTCAAAATTATTAGGCGCAAGTGAACGAAAAACCTTTTTTAAGCTGATTTTACCCTTAGCACGCCCTGCATTTGCAGGTGGTTTGGTGTTGGTTTTAATGGAGGTTTTAAACGATTATGGTGCTGCTAAATATTACGGGATAAGCACTTTTACAACGGGTATTTTTAGGGCTTGGTTTTCATTAGAAGAACCAGAAACGGCTATTTATTTATCGGCAATTTTAGTGATTATTATCTTTTTATTAATTACAGCCGAAAAATGGCAACGCCGAAAAATAGGCTATTTTAATGCCACTAAAAATCATCAGAAAGTAACTAGAGAAACAGTTTCAAAGCGCTTAAGAATAACGTTTTTTATGATCGCATTTACACCTGTTTTATTTGGGTTTTTACTGCCTTTTATGCAGTTATTATATTGGGCATTTTTAACCTATAAAGAGGTTTTTACATCCGAATTTATAACGATTGCTTTTCAAAGTTTTGGTATTGCTACAATATCGGCATTTACCACGGTTGTTTTTGCCTTGCTTTTGATATTTTTATCAAAATGGAATCGATTATCAATACTAAAATCGATTGCAAAAATAGGGGTTTTAGGTTATGCAATTCCAGGCGCTGTAATTGCGGTGGGTGTTTTAATACCAACTTTATCGTTAGATAAATGGCTGGTTACTTTTATGAAAACCAACTTCGATATAAAAATAGGATTTATCATTAACGGAACCATTATGGTTTTGGTCTATGCCTACCTTGTTCGATTTTTAGCCGTTGCTTACAACCCTATTGAATCGAACAGTTTAAAATTTGGAAAATCATTATCCGAAGCTTCTAAATTATTAGGAAGTGGAACGCTTAAAACTTTTATCAAAATTGAATTTCCCTTGCTAAAACCTGCTATTTTAAGTGCTTTTATTTTAGTTTTTGTCGATGTAATGAAAGAATTGCCATTAACCTTAATTTTAAAGCCATATCATATAAATACCTTGGCGGTTAAAGCCTATGAATATGCCAGTGACGAGCTAATTGCCGAAGCTGCATTGCCTGCTATATGTATTATTTTAACAGGAATACTACCGATCTTATTTTTAAATCGATTAATAGCTAAAGACAGTTAA
>FHDEPC_01865 ABC transporter
ATGAGTACGATATTAGAAGTTAAAAATGTTGAAAAAACATTTAATAAAGGAAAAGTAGTTGCATTAAAAGACGTGTCATTTTCTTTATCCAAAGGAAAAATAATCGCCATAGTAGGCGAAAGTGGAAGTGGTAAAACAACCTTAATTCGTTTAATAACGGGCTTAGAAGTACTTGATGTTGGTGCTATTTTATTAAAAGAAAAGGTGGTTTCATCTAATGAAGTATTTGTAGCTCCACAGCTTCGAAATGTAGGAATGGTATTTCAAGATTATGCCTTGTTTCCTCATTTTTCGGTGGCTGATAATATTGGCTACGGAATTAGTGATATATCGGCTACGGATAAAAAAGAAAGAATTAAAGAAGTATTGCGTTTGGTAGGTTTATCAGATAAAGAAAATTGTTATCCACACGAGCTTTCAGGAGGACAACAACAGCGTGTTGCGTTGGCAAGAGCCTTGGCGCCAAAGCCCGAATTGTTAATTTTAGATGAACCTTTTAGTAATTTAGATGTTATTTTAAGAAGTCAGTTGCGTAAAGATATTCTAGCTATTTTAAAACAAACCAACACAACGGCTATTTTTGTAACTCACGATATTAAAGATGCTATGGCTATTTCTGATGAAATAATCGTGTTAAAAAATGGCGTTATCTTACAGCAAGGAATTACAAAACAGGTATTTGAAAACCCCGAAGATAGCTACGTAAAATTATTGTTTGAAAACATATAA
>FHDEPC_01870 Type IX secretion system membrane protein PorP/SprF
ATGTTATTAAAAAAGACACTCTTAATAAGCGCATTCATATTCAGTTTTTGTGCCGTTTCTCAAAATAAAGTAAATTACGGTTTATATAACAATAACCTAAACCTAATTAATCCTGCTTTTGCTGGTCAAGCTGATAATACATCAATACTTATAAACTCTAAAACGCAATGGGTTGGCGTAGCAGACGCGCCTAAAACAAGTACGGTTTCGTTAAATATCCCTTTAAAAGAAAACATCGGGATTGGTTTAAATATTATTAATGATAAGATATTTGTTTTTAACCAAACGCAAATTTCCTTAGATGCCTCTTACAAACTTAAAGTAAGTAGAGATCACGATATATCATTTGGTATTAAAGCCCAAGCAAATTTATACAGCGGCGAATTTAACACGATTAAAACAGCGGCAAAAAATGATGCTTTCTTTGCAGAATCTGTTCATAATTTTAGTCCTAATTTTTCTATGGGAGCAGCCTTAATTCACGACGATTATTACCTGCATGCAACACTAAACACCTTATTAATCGACCAGCGATATAAAGACCTTAACAGCAGTAAAAACAAAAGTAAGTTACACATGAATATTGGTGGTGGTTACACCATAAAACTGAACAATTACTTAAACTTAACACCTTCTACATTGCTAACCGTTATAGAAGGAGCGCCATTAAGTATTGATGCAAACACCACCTTAGAAATTAACGAAAAATACGATGTTGGGCTGTCGTATTCTTTTAATAATTCGATGCAAATAAACACCAAAATAACCGCTACAAATTGGCTTGATATTGGCTATGGCTATAGTATTTACACCAATAAAATAAGCCCTTATCAAAATGGAACTCACGAATTTTTTGCTTTATTTAATTTAGATGATATTTTTTAA
>FHDEPC_01875 Big-1 domain-containing protein
ATGAAAAAAATAATTTTACTCGTTTTATCTTTCTTAGCAACCACAATTTACGCACAAGGCAACCAAGTTACTGTTGGTACTCCAGAGTGTGGTCGTTCTATTTCTAAAGCTGCCCCTGCCCGTTACGATTACGTACTTGAAAAAGAAAATAGCTGGGCTAGCATGTTATATAACGCATCTCAAATAAGCGCTTCTGGTGCTATAAAAGGACTTGCTTTTTATGCAGATTGTATGACATCTGAGGAATGTACTTTTGATACCGCAAAAAATCAAAAAATATATTTAAAAGAAGTTGATTTCAATCAATTTAACAACACTTCAGAACCTGATTTATCAACATTTACCAAAGTATATGATGGTGATATTACCTGGAAAAGAGGGCTTACTATTGAAAATTCTAAAACACAAATTGCTTTTGATACCGAATTTAAATATTCTGGTAAAAAAAGCTTAGTCGTTTATTTTAGTAATGAGAATAACACGCCCTTAGGAGGTTATATGGGCTGTGGAACTTCTCCTTCTTTTTTATGGGATGATAAAGCAGGAGAAAAATCTATTATTTATGAAAACTTCAAAAAAGGAGAGAAAATAGCATCTGGATCTTTCGGAAAAGAACGCCCTGTTACTCGTTTTTATTTTGATGAAATGAATACCGAAGATTTTACACCTTCTGAACAAAAAGCAACAATTACTGCCGATACTAAAACAATAAGAGCAAACGGTGTTTCATCGAGTCTTATTACAGTTCAATTATATAATAAAGACGGAAGCATTTTAAAATACGCAAATCAAAGGGTTACTTTAAGTACTACCGCAGGGGTTTTAGGATCTGTTATGGATAAAAAAGATGGTACTTACACCGCTTATTTAACCAGTAGCACCGAAGAAGAAACAGCCGTTATTTCAGGAATGTTAAATGGCGTTATGATTAGAGATACTGAAGAAGTAAAATTCACCAAAAATAAAAATACAGGCGCAGAAGAAGCGGAAGAAGAAAACGAAACTCCGAGTACAGATAACGGTACAAAATCGAACAATTTAGTACAAGGGTTTTCACCAAATAACGATGGTACAAACGATACTTGGCAAATTTTTAGTAATACCGATATCGCTACAAAATACCCTAACAATAGCTTATTTATTTTTAATCGATTAGGTTACCAAGTATATGATGCAGCGCCTTATAAAGATGATTGGAATGGCGAATCTAACGGAAAAATAACGGTTTCTAAGGATGCTAAACTTCCTGTAGGTTCTTATTATTTTATCTTTAATACAGGTCAAGACAAAGAAATTATTAAAGGTTGGGTACAAATAAATTATTAA
>FHDEPC_01880 Type IX secretion system membrane protein PorP/SprF
ATGAAAACAACAACTATTATTTACGTTTTTTTACTACTAATACTAGCTAGTATTCATAATTTAAGCGGTCAAAATACAGCTGATTTTTCGGTTTTTAATCATAGTTTAAATATTATAAATCCTGCTTTTACAGGTAAAAATAATAAAACGCAAATAGCAACTAATTACAAAAAAGTATGGGCAGGTATTGAAAACTCCATACATTCTAATATTGTTTGCTTTAGTATGCCTACCCAAAAAGGTATTGGTCTTGGTGTTTCTATAATAAATGATCGTTTTTATTTATATAATCAAACAAATATAGCTGCCGATATTTCATCTAAAGTAAAATTAGATGCAAATCACGAACTATTATTTGGTTTAAAAGCATCGGTAAATTTCTTTGGAATTAATTTAAAAAACCTGAATACTTTTCAAAGCAACGACCCATTATTTATGCAAAATGAGCAGCTAATTTCACCGAATTTTTCCGTTGGTTTTGCCCTAAGAAATGAACGTTATTTTGTACATGCTGCCTTATTAGATGTTTTAAAAGAACGTAAAAACACCACATCTGCAAATACTTTAAATGCAATGCGTGTAAATTTTGGTGCAGGAATTTATCATCAATTTAACCCTGTTTTAGGCTTAACTAACACCGCTTTATTTAGAGCTACAAAAGGAGCGCCACTTTCTATTGATATTACTTCAATGTTTTCTGTAAACAATAAATATGATATTGGGCTTACCTACCGATATAACGCTGCTTTAATGACTAATTTCCTTATAAAAACCACCGATTGGCTACAACTAGGCTATAGTTATGGTATTCCTACCAATGAAATAGCAACATACAACAATGGAACCCACGAATTTTTTATCCGAATATATTTTAATACCAAAATAAATAACCGTTTTAAATGGAGATTAGGCTGTTTTTAA
>FHDEPC_01885 hypothetical protein
ATGTTAAAAAAAGTATTCTTTATTATTTTGGTAATAGTGCATTTTAGTACAATATCGGCAGAAAATAAAATTTATGCGATAAATAACACTTCTTTACATACAGATAAGCATCAAAATTCTTTAACAGAAATCACCCTTTGTGAAGGAGAGGATTTATCGCTTACAGCAGAATTTTTTGTGGGCGCAACTTATAAATGGTTTACCTCGGATAACAAAACAATTAATAGCATTGATTTAGTCCGTTCAAATATTTCTGTAAATATGGCGGGGATTTACCTGTTAACCATCTCTAATAATGGCTGTAATGATACTGCTGAAATAAATATTATCGTTATTCCTAAACCAAATGCGGGAACAAACGGTTCTTTAAATATTTTAAAAGGTATTAGCCCTAGCGAGCAAGAATTATTTAACGCTTTAGGAGGAAATCCTGAGCAAAATGGTGTTTGGACAACCAATAACAACGCATATACCTATACCGTAAATTCAAATACTTGTAAAAGCACTGCCAAAGCTACAGTAAATATTATTGAAGATGTTAAAATAACAAACGCTTTTACCCCTAATAAAGATGGTATTAACGATACTTGGGTTATCCTTTCAGATTTATCAAAAATATATCCGAAGAACAAATTATTCATCTTTAACAGGCATGGAAATAAGGTGTATCAGGCTGCTCCTTACAAAAATAATTGGGACGGAATTGCCAATTCAAACCTAATTATTAACAGCCATAGTAAACTTCCTGTAGGTGCTTATTATTACGTTTTAGAATTAAACGACATCAATAATACCGCTTTTAAAGGCTGGGTATATATTAATTATTAA
>FHDEPC_01890 Ig-like domain-containing protein
ATGAAAAAGAAATTACTATCAATTACCGTATTCTTATTTTGTTGTCTTTCAATGCTAGCAAACAATACACTATCTAATAAAACAACACCTCAACCTCAACTTAATTTAATAAAATCGGTAAACCCTCCTACTACTTCTTTAGCGAATATTACACTATGTGAAGGTGAAGAGTTAAAATTAACAGCTGAAGATGCTGGTACAGGAGCAACCTACGAATGGACTAAGGGAAGTAGTCTAAAATCAAGCACGATAGATTTAATTATAAACACAGTTGCAATAACTGATGCAGGAATATATACCTTAACTGTAACAAAAAATGGTTGTACAAATACCGCTGATATTGAAGTGAAAATCAATAAAAAACCTGCTGTACCAACCCTAAGCAATACCGCCGCTACTTGTAGTGCTGATGGTTCAACTAAAATTACAAATTATGATAGTTCTGTCAGTTATATTTTTACAGATACAGCTACAAATACCATCGTTAACACTATTAGTATTAAAGCATCTGGTGAAATTGAAAACATGACAATTGGAACTTCTTATACTGTAAAAGCTGAAAGAAACACTTGTATATCTACAAATTCTGCTGCTTTTGATAATAAAACAATGTTACCTACACCGAAAGCAATTATCAAACTAAAATAA
>FHDEPC_01895 hypothetical protein
TTGGTTTATTTTGAAAATGAATCAGGACAAGATATTTCTATGTTTGGTCTTCCGTTTTTATGGGATTATCAAGGTGAAAATCTAGTTGCTCATACACTTTATAAATTAAGTGATAAAAGTAATAGTAAAGGCTATATCGATAAAATACGACCTATTACCTATTTCAAGTTTTCACCAATTACAAGCACACCTCCAAAAATTACTATGGAAGCTGATAAAAGTATTTGTAGTAAAAGTCCTTTCAGCTTTACAGGTGTTAGTGTTACATCAGCTATGGTTACATTAAAATGGACAACATCAGGAACTGGAAGATTTAATAATAAATTCATCAAAAACCCAACATATACACCAAGCGCTACCGATTCAGGAAATATAATACTAACATTAACCGCTAAAAACACTGATGGCTCTATCAGTAAAAACTTTACACTTACTATTAACCCGTTACCAACGGCATCTATCAAGAAAATTTAA
>FHDEPC_01900 hypothetical protein
ATGAAACAAGTATTTTTATTGTTTATTATTTTTTCATATTCTACTCTCTTAACCGCTCAAGAAGTGACTGTTGGTGGTGGTCATTGTGGCACCTCTACAAACTCAAGCGTTCCTGTTAAATACCGAGGGTATGGAAAAAACAATAGTTGGTCTGTAATGCTTTATAAAAAAAATGAATTGAATAAGATTAAAGGAAATTTAACCGAATTAGGGTTTTATGTTTCTTGTGGAAATCAAACATATAAAACAGTTCATAAGCAACGAATTTATATTAAAGAAACGAATCAAAACACAATTACAAATAGTAAAATACCTGATTTAACAACCTTTACCAAAGTTTATGATGGTGATATTACCTGGAGAAAAAAAATTATAAACCGCAAATAA
>FHDEPC_01905 Thioredoxin domain-containing protein
ATGAATAAAATAATTTTAGTAGTAACGCTCTTAGTAGTGATGTTTAGTGTGAACGCTCAAGTGTCTGATAATAAAAAACTTACTTGGCTTACCAATGTTGAGCAGGCTCAAAAAATAGCAAATGAGCAAAACAAGAAAGTGTTTATTTATTTTTCAGGTTCTGATTGGTGTATTCCATGTAAAGAATTGAAAGAGGAAGTTTTAGATTCTGAAATGTTTAAAAAGAAAGCTTTTTCAGACTATGTTTTAGTAAATCTTGATTTTTTACGCAGTAGAAGAAAATTAACCAAAGAGCATATCGCTTATATTGAAAAAGCAGCAGAAAAATACAATAATTCGGGTGCTTTTCCTTTTGTGGCGGTTTTAAACAACAAAGGTGAGGTTGTTAAATCGGTTGATGGTTATAAAAGTGAAACAGCAAGTTATTATATTAATAATTATTTAAAATAA
>FHDEPC_01910 FAD:protein FMN transferase
ATGCTAAAAGTACTGGTATCATCAATAGTATTTCTTTTATCTTTTTCAGTGAAATCACAAGAAGTCTACAATAAAAAAACACTTTTAATGGGGGTTGATTTTGAGTTTACAGTGGTTGCAAAAACGCCAGAAAAAGCAGCTTTTTTTATTAAAGAAGCAATAGAAGAAACCCTACGTATTGAAAATTTAATATCGTCATGGAAAGCGACTTCTCAAACATCAGAAATTATTAGAAACGCAGGGATAAAGCCTGTAAAAGTGAGTAGTGAGTTAGTCGGTTTAATAGCTCGAAGTAAAAGAATATCAGCCTTAACAAATGGTAATTTTGATATCAGCTTTGCTTCGTTAGACAGGCTTTGGTATTTTAATGAACCAATGAAGAGATTACCAGATAGCTTGGCGGTTTTAAATTCTGTAAAAAACATCAATTACAAAAATATTATTGTTGATACACAAAAAAACACCGTGTTTTTAACTAAAAAAGGCATGCGTATTGGCTTCGGATCTATCGGAAAAGGCTATGCCGCCGAAAAGGTAAAAGCTAAATTAAAAAAATTAGGGGTAACCGCAGGTTTGGTGAATGCTAGTGGCGATTTAACCACTTGGGGAAATCATCCGATTACTAAAAAATGGCTGATAAAAATTGCAGATCCTAATAATATATTAAAAAGTCTTGGTGCTTTTAAATTGCACAATAATGCCGTGGTAACTTCAGGGAATTATGCAAAATATATTGAATTTAACGGCATTAAATATTCACATATTATTCATCCTAAAACAGGCTGGCCGGTTAGGGGTTTAAAAAGTGTTAGTGTTTTTTGTCAAAATACCGAATTAGCCGATGCCTTAGCAACCGCTGTTTATGTACTAGGTAAAGAAAAAGGATTGACGCTTATAAATCAGCTAAAAGGTGTTGAATGTTTGTTAATTACTGCTGATAATAAAATGAAAACATCTACGAACTTAAAACTAAACTAA
>FHDEPC_01915 Arginine decarboxylase
ATGGCATTTTTATTGATAGCACTCACTTTTTCAAATTGTGTAAGTGTAAAACCTTATCAAAAAATGTATTTAAATGATGAAGATATGGCTTTATCATCAAGAAAAATTGAACAATACGAAACAAGCTCTCAAAACTATAGAGAAGGAGCTTCAGGTGCTAACGGAGGAAAAACAGGCGGCGGATGTGGATGCAACTAA
>FHDEPC_01920 DUF3570 domain-containing protein
ATGTGGATGCAACTAAATACTAGATTAATGATTGCTTTATGCTTTATAGCAGGTGTAAATGCTTTTTCACAAAAAAAAATAAAACAATTAGATAAAGTTGAGGTAGATATTTTATATAACTACTATGAACAAGACGGAAATAATGGTGCAGTAACAGGTGGTTTAGGTACCGAAAAATTAGATAATAATGCGCCGCAAATATCGGTTTCAATACCGGTAAATAAAACGGCAACTTTTGGGGCAACTTTAGGCTTAGATCATTATACGTCGGCAAGTACGGCTAATATTGATAAATACGGTGCTGTAACATCGGCAAGTACTCGTTCAGAAACTCCTGAAAATAATGATAACAATTTAGCGAGTGAAGATACTCGAAAGTATTTGTCATTAAATTTTAGCAGGTTAATGCCCGATAATAATTCGGCAGTTTCTGTATTGTATGGCTATTCAAAAGAGTTTGATGTTACCTCAAATTATGGTAAAATTACTTGGCAGAAAGATTCGAAAGACGGTAATAAGTTTTTAAGTATTACTGCGGGAGTTTTTATCGATAAATGGCTTTTAATTTATCCTGGTGAAATTAGAGATGGTAGAAATACTGGCGCAGGTGGCGGTAAAAATGGGCATCACCACGATGACGACGACCACGACGACCACGATGATGATGATGATGATGATGATGATGATGATGATGACGACCATGATTATGATTATTATTACGATTATTTTAATACTGATAAAGATCATGATAAAGACGATGATAAAGATGATGATGATGATCACGATCACGATCATGATCACCACGATCGTTTAGTTACTAAAAATTATAGTGCTAGAGATGACGATGATGATGACGACGACGATGATGATTATTATGGTAATCAAAAAGCAGCAGCTTTCAAAGGCTATGACAAAGACACTAGGTTTACCTATAATGTAGGTGCAACCTATGGTGGGAATATAAACAGCCGATTAAATGCCTCTGTAACTGCTGAGGTTATTATTCAGAAAGGGATTTTAAATACGCCTTTTCACCGTGTTTATTTTAATGACGGAATTACTCAAGAGCAATTTAAACATGTTAAAAGTGAAAAATTACCGAAGTCAAGAGTTAAAAAAGCCCTTGGTTTTAGAGCAAATTATTTTGTTAGTAATTTTTTAGTAACCCGTTTGTTTTACAGATGGTACACCGATGATTTTGGTATAAAAGCGAGTAGTTTTGAAATAGAAACACCAATAAAATTAGGCGATGGTTTTACTTTATATCCTTTTTATCGTTTTCATACCCAAACAAAATCAGACTATTTCGAAGCGTATGGTGCGCATAATTTAGATGCAGAATATTACACCTCTGATTATGATTTAGCCAAATTCACAACCAATAAATATGGGGTAGGAATGAAGTTTTCACCAGTAAATGGTGTGTTAGGTTTTAAAATCAACAAAAAAAGAGAATTTCAGTTTAAATCATTAGAATTTAGGTTGTCACGTTTTAAAAGATCTACCGGATTAGAGGCAACTTCGATTACTTTAAAGAACACGTTTACCTTTTAA
>FHDEPC_01925 hypothetical protein
TTGTTTGCGGCATGTACTAAATCAATAGAGATAGTATATGACCAAACAATGAGTATAGTTGATCAGGAAATTGAACAAGAGGTTATTGAACAGGTTGTTGAAGAAGAGCCTGAAGAAGAGGCTGAACAAAACCTTGTTGGTGTTTGGGATGGTACAATAGACTGTACGGGTTGTTGTTCGCCAAAGTATCGCTATACTTTAACTATTACAAAGCATGAACTAGCAAGTGAATTAATTGAAGGTTCGTTAAAAATTTCAGGAATTCCAGATCAGCAATACTTTGCTATTTTTAAGCTAGACATGAAGCTTAAAGGAAATGAATTAATCATTAAAACCATCGGTAAAACAGAAAATACAGATGCTCCTAAGTCAGGTTGTGGTCGTTATTGTACTGGAAATACTTATGAGCTTGTTTTATCAGAAGATAAGACTAAATTTAATGGTGATTGGGTTAAATCATACAAGTGTAGTGTATCAGATAAGTCAACGTTAATTAATATTGAAAAACAGTAA
>FHDEPC_01930 hypothetical protein
ATGAAACTAAAAGTAGTTTTAATAATTCATTTATTTCTTGCTTGTATATCAATAAACGGGCAAGAAAAAGCATCGCATCAAGGTTTATATGCCGACATAGGATATGAAGTAGGTTTTATAGCTGCAACATTGCATAAAACCACTATGCCGTTTACACATAGTAATTTTGGTAGTTTAGGAAGTCAAATTAACAATTCTTTGTCGTTAACGGCGCTTTATAAAACACCGTTTAATGCTCAAATTAAGCTAGGTTATATTGGCTCGTATGCTAATTTAACGATAGATGGGCTTAGCAATGAAAGAGAATTTACAGTGCATACGAATTATTTTATGCACACAGCTTTATTAGGGGCGGGGTATAGCTTTCAGATAAAAAAAGACCTGGATGTAACGCTCGGGTTAGGGTCTTCAATTTCTTTTGTAAAAAATACAAATTTACAAGAAGAAAAAGGCGATGCTTCGGATAAAATAACAGCGAGCAACTCTTCTGTAAAATCGGGGAATGTGTATGTTATCCCTGAAATATCGGTGACCAAGTATTTTAAAAATGAAAATACCATCACTTTTGGCGCTAAATATTACCTGTCGGATAATGATTCTTTTTTAACAGGAAGTGTTAAAAACAGTAAAAAATCTGTTACTACAAATCAGGTAGATTTTTCTACAAAAAACAATCAGATTGCTCTATATGTAAGCTACGGATTTAACTTTAAAAACATTAAAAAGATATTCTAA
>FHDEPC_01935 hypothetical protein
ATGAAAAAAATAGGATACATCGTAATTTTATGCTTGTTGTTTGCGGCATGTACTAAATCAATAGATATCGTATATAACCAAACAATAAGTATTCCTAAGGAGGAGGTTAAAGAAGAAGAAGCTGAACAAAACCTTGTAGGTGTTTGGGATGGTACATTAGAGTGTTCAAGTTGTTGTTCGCCAAAATATCGCTATACTTTAACCATTACAAAGCATGAACTAGCAAGCGAATTAATTGAAGGTTCGTTAAAAATTTCAGGAATTCCAGATCAGCAATACTTTGCTATTTTTAAGTTAGATATGAAATTTGAAGGTGATAAGCTAACTCTTGAAACCATCGATAAAACAGAAATAGACAATCCTAAAGCTGGTTGTGGTCGTTATTGTACTGAAAACACCTATGAACTTATTTTATCGAAAGATAAGACTAAATTTGAAGGTTTTTGGGTTAAATCAAACGGATGTAGTGTGTCAGATAACTCAACATTAATTAATATTGAAAAACAGTAA
>FHDEPC_01940 hypothetical protein
ATGAAACTAAAAGTAGTTTTAATAATTCATTTATTTCTTGCTTGTATATCGATAAATGCGCAAGAAAAAGCGTCGCATCAAGGTTTATATGCCGACATAGGATATGAAGTAGGTTTTATAGCTGCAACATTGCATAAAACCACTATGCCGTTTACACATAGTAATTTTGGTAGTTTAGGAAGTCAAATTAACAATTCTTTGTCGTTAACGGCGCTTTATAAAACACCGTTTAATGCTCAAATTAAGCTAGGTTATATTGGCTCGTATGCTAATTTAACGATAGATGGGCTTAGCAATGAAAGAGAATTTACAGTGCATACGAATTATTTTATGCACACAGCTTTATTAGGGGCGGGGTATAGCTTTCAGATAAAAAAAGACCTAGATGTAACGCTCGGGTTAGGGTCTTCAATTTCTTTTGTAAAAAACACAAATTTACAAGAAGAAAAAGGCGATGCTTCGGATAAAATAACAGCAAGCAACACCTCAGTAAAATCGGGGAATGTGTATGTTATCCCTGAAATATCGGTAACCAAGTATTTTAAAAATGAAAATACCATCACTTTTGGCGCTAAATATTACCTGTCGGATAATGATTCTTTTTTAACAGGAAGTGTTAAAAATAGTAAAAAATCTGTTACTACAAATCAGGTAGATTTTTCTACAAAAAACAATCAGATTGCTCTATATGTAAGCTACGGATTTAACTTTAAAAACATTAAAAAGATATTCTAA
>FHDEPC_01945 Peptidase-M75 domain-containing protein
ATGAAAAAAACAAAATTACTCCTATTATTAATCATTAGTGCTTCTTTTACGATGTGTACTAAAAACGATACTATAGCTATTGATTATAAAAAAGAAATTATAAAATCGGTTAGTGATCAGATTATTTTACCTCGAATAAACCTATTACTTGAAAAAACAAAAGAATTAGAAGTTTCTTTAACTGATTTTTCTACTCAAACGAATGAAAAAAACTTAATAAATGCTCAAAATAAATTAACCGAAATAACTAAATTATACGCTAAATTATATGCTTTTAATATTGGTGATATAAAAGATAATTTCATCAATAGACGTATTAATTTCTGGCCTGTTTATAATATATCTATTGAAAAGAAGATTACAACGGGTAGCTTTACAAAGCAATCTATTGCAAACTCAGGAAGCGCAACCAAAAATTTACCTAGTTTGAATTATCTGCTATTCAAATTTAACTCTCCCGATAAGGTTTTATCTGACTATAATAATAGTGCTAATAGAATGCGATTTTTATTAACCACTTTTGAAGAATTTAAAGAATTGGTTCAAAAATTAAATACAATATGGTTATCAAAAAATAATAGTTTTGCTGAAAAATTTAAAAACAATACAGATAAAGGCTTAAATAGTTCTTTTAATCAATTATTTAATGGATTGTATAATGTTGTGGATAACTGTAAAGTTACAAAAGTTGGTAAACCTGCGGGTTTAGAAAGATCATCACATGTTAATAATGAGATTGTTGAAAATTATTATACAGGTAACTCTAAAGAATTAATTTATGAAAATATTTTAGCAATTGAAGAGTTGTTTTTTAGTAAAGATATAACATCTATTTCTGATTACATTAAATCTGTGACTAAAAATAATGAATTAAATACAGCTATCTTAACAAAAATTAACGATATTAAAAACATCATAACTAACGATATTAAAACCCCTTTAAAAGATGCTGTTAGTGATGATAAAGAAAATGTAAAAAAGCTTTACAACTCCTTAAAAGAGTTACTAGTGTTACTGCATAATGATGTAAGAAGCACCCTTTCTATTATTATTACAGGTACCGATAACGATGGTGACTAA
>FHDEPC_01950 Thiol oxidoreductase
ATGAATAAAACATATTACAAAAGCTTACTACATATTTCTTTTTCAATTTTATTATTTAGTAATTGCTCTAAAGAAGCACCACTAAATATAGATGAATATAAAATTATAAATAAGTACCAAGAAGCTGAAGAAAATCTTACTGATGATTTAAGTATTGCTACAACCAATAATAATTCATTTGGTAAAGAAATACCAGGATTAAGCAGAACTGATAAAGTTAGGTTTGCTTCTGGAAATTCACTGTTTAATCAATCATGGGTTTCCGCCCCTGCTTCAACAACTAGTTTAGATGGTTTAGGATCTACATTTAACGCTAGAGCTTGTGCTAGTTGTCATTTAAAAGATGGTAGAGGAAAACCTTTTGAACCATCAAATATTGGTTCTGTTGGTTTTTTAATTCGATTAAGTATTCCTGGTCAAAATGCACATGGAGGTCCAATGCCTGACCCAAACTACGGTGGACAATTACAAAATCATGCCAATTTAAACATCCCTAAAGAGGCTAACATCCATGTCAATTTCACTTTAATCGATTACAAGTACCCTGACGGAACTTCGTATCAATTAAGAAAGCCAAACTACTCTTTTACTAATGAAAATTTTGGTTCTTTAAATGGTATTTTAATCTCTCCACGTATTGGTCAACAAACAATTGGACTTGGGCTCATGGATGCTTTATCTGAAAGTGAAATTCTAAAAAATGCTGATGAATTTGATACTGATAACGATGGTATCTCAGGAAGAGCAAACTATGTATGGGACGCTATAAACAGTAAAATTGCTATTGGTAAATTTGGTTGGAAAGCAAATGAACCTAGTTTAAAACAGCAAATTGCAGGTGCTTTTAATGGTGATTTAGGCTTATCAACAACTATATTTAATAAAAAAAATTGTCCATCACCACAGCAAGATTGTAATAAAGCTCCTACTGGTGGGGATCCTGAGGTTACTGACAAACAAATGGATCGAATTTTATTATATCAAACATCATTAGCCGTTCCTAAGAGACGAAATTACAAAAATCAAGATGTTTTAAATGGGAAAGTACTTTTTAGTGAATTAAAATGTATTAGTTGTCATGCAACCAATTTTACCACTGACAAATACCCTTTTAACCCATTATTAGAAGATAAAAAAATAAGCCCTTATTCTGATTTCCTTTTACATGACATGGGAGACGATTTAGCCGATAACAGACCTGATTTTTTAGCTACGGGTAACGAATGGCGTACGCAGCCTTTATGGGGTATTGGATTGATAAAAACAGTAAACAAGCATACATTTTTACTGCATGATGGAAGAGCTCGTAATATAGAGGAAGCTATTTTATGGCATGGTGGCGAAGCTGAAAAATCAAAAAATGATTTTAAAGAATTAAGTTTAACCAAGCGTAAAGAACTTTTATCTTTTATAGAATCTTTATAA
>FHDEPC_01955 Peptidase-M75 domain-containing protein
ATGAAAAAAGTACTAGGATTATCATTATTACTTGCAACCTCTTTTGTGTTCAAATCATGTTCTGATGATACACCAACTCCAGATAACAATAAAGTTACCCAAAAAGAAGTTATAGACAATTACGCTACAATTGTACATCAAAATTATTTAGACAGCTATAATTCAGCTGTAAAATTACAAAAAACAATTGCTTCTTTTACAGAAAACCCTACTGAAGCTGGATTAAAATTAGCTAAAACAGATTGGTTAGCTGCTAGAGATATTTACGGACAAACAGAGGTTTATAGAGGCTCAAATGGTCCTATTGATTCTGAAGGAAAAGAAGCTTGGGTTATCAATAATGAAGGACAAATGAACGCATGGCCTTTAGATGAAGGTTATATTGATTATGTTACTGTTGCATCTGATGCTTATGCTGGTCATACTACTTATAAAGGTGGTGTTATTGCAGGTACTGAAAACATTACAGAAGAGTTATTAATCGGTAAAAATGAAGGCGTAAACGATAAATCAATTTCTACAGGTTGGCATGCTATTGAATTTTTATTATGGGGGCAAGATGAAACAAACCCTAAAGAATTAAAAGCTGGGCAACGTTCTGTTACCGATTACACAACTTTAGAAAACAAAGATCGCAGAAAGAAATACTTAAACGTAGTTACGGCTATTTTAGTGAAAGATTTAAAAACTTTAGCAGATACTTGGGCTAAAGGCGGAGCATATCATAAAGTTTTTATGGCTTTATCAGAAGAACAAGCTTTAATTAATATTATATCTGGTCCTTTCTTTTTAGCTAATGAAGAATTATCTGAAGAAAGAATGATCAAACCTGTTGATTTAACTGACGGAATTGACGAATGTGGTCAAGAAGATGAACATTCTTGTTTTTCAGATAACACACACAGAGATGTTTTAATGAATGCTCAAGGAATTGTGAATGTATTATTTGGTAAATACAGTACTATTTCTGGTGCTTCTGTTTATGATTTAGTAAAACAAAAAGATGCTAAATTAGCAGCTACTTTTAAATCTATTTCTGACGCTATGATGTCTAAAATGAAAGATATTGACACAAAAGCAAATAATAAAAAGCCTTTTGATCTTTTATTATTAGAAGAATCAATTACTAATCCAGGAGCTATTATAGCAGCAGGTTCTGCTCTTAAGAGTTTTGGTGGAAATATTAGTGAAGTTGCAACAAAAGTTGGAGCTCCTGTTAAATAA
>FHDEPC_01960 Inosine-5'-monophosphate dehydrogenase
ATGCAAGCTCATCAATCAAAATTTGTAGGAGAAGGTTTAACGTACGACGACGTTTTATTAGTACCTGCTTACTCAGAAGTACTTCCAAGAGAAGTTTCAATTCAAACAAAATTTACTAAGAATATAACCATTAACGTACCTATAGTTTCCGCAGCTATGGATACCGTTACTGAATCGGCAATGGCAATCGCTATGGCTCGTGAAGGAGGGATTGGTGTGTTACATAAAAACATGACTATTGAGCAACAAGCTCAAGAGGTTCGCAAGGTAAAACGTGCAGAATCAGGAATGATTATTGACCCAGTAACCTTGCCATTAACAGCGAGCGTTTTAGATGCTAAAATGTTAATGAAAGAACATAGTATTGGCGGAATTCCTATTATTGACCAAATTGGTGTTTTAAAAGGAATTGTAACCAATAGAGATTTGCGTTTCGAGCATAATAATGAGCGTTCAATTGTTGAAGTAATGACTAAAGATAATTTAGTAACTGCATCGGTAGGAACTTCATTAAAAGCGGCAGAAAGCATCTTACAAGAAAAGAAAATCGAAAAATTATTAATTGTTGATGGAAATTATAAATTATCAGGATTAATTACTTTTAGAGATATAACTAAGGTTACTCAAAAACCAATTGCAAACAAAGATACTTTTGGGCGTTTACGTGTTGCAGCCGCATTAGGCGTAACGGCAGATGCTGTTCAAAGAGCCGAAGCTTTAGTAAAAGCAGGTGTTGACGCTGTAATTATTGATACCGCTCACGGACATACCAAAGGAGTGGTTGCTGTTTTAAAAAATGTAAAAGCAAAATTTCCTGAATTAGATGTTATTGTAGGAAATATCGCTACGGCAGAAGCTGCTAAGTATTTAGTGGAAGCGGGTGCTGATGCTGTAAAAGTAGGAATCGATCCTGGTTCAATATGTACAACTCGTGTGGTTGCAGGTGTTGGTTTTCCTCAGTTTTCGGCAGTTTTAGAAGTTGCCGCTGCTATTAAAGGAAGTGGAGTTCCTGTAATTGCTGATGGTGGAATTCGTTATACAGGTGATATTCCTAAGGCAATTGCCGCAGGTGCCGATTGTGTAATGTTAGGCTCATTATTAGCAGGAACAAAAGAGTCGCCAGGAGAAACAATTATTTACGAAGGAAGAAAATTCAAATCGTATCGTGGAATGGGATCTGTGGAAGCAATGAAGCAAGGGTCTAAAGATCGTTATTTTCAAGATGTTGAAGACGATATTAAAAAATTAGTACCAGAAGGTATTGTAGGGCGTGTTCCTTATAAAGGACAACTAGAAGAAAGTATTCATCAATTTGTTGGTGGTTTACGTGCTGGTATGGGATATTGTGGTTCTAAAGATATTGAAACATTGAAAGAAACAGGTAAATTTGTACGTATTACCGCAAGCGGAATTAACGAAAGTCATCCGCATGATGTTGCAATTACCAAAGAATCTCCAAATTATAGTAGAAGATAA
>FHDEPC_01965 Cytochrome C biogenesis protein
ATGGTAGTTACCGCCGGTAAAGGTAGAAATACCATCTATTTGAAAAAAGGAGAAATAGAACGTATTGGCGATCATCAACATGAAATAGGTTTTGAATCTGATAAAAAAGGAATTATCAATATTATTGAAGATAACGGACGTTTTAAAATGCTAACACCTCATACTATTGACTTTTTTATAATGGCAAATCAGCAGGCAGGTAAAATTAAAAAAGATAGTCTTCAGAATATAACCTTGCGTACCCTTTATAGAGCTGGTGATTTTTCTTTTGTTCCGATGAGCTATCATCCCAAGGGTGCTTTTAAATTGGTAAGTAATGTATCCGAAGAAACTGTAAACGATAAAACGCTAGATGATGCTTTAATTGTAAATGCAACAATTGATACCGAGCAGCAGGAAATCAATTTATTATATAGAGAAGGATTTTTACCGATAAAACATCAGACCGATTTTAAAAATGATATAAAACTAATTATTTCGTACGGATCAGGCGCTATTAAATTACCCTTTAGCGTTAAATTAAATGACTTTCAATTAGATAGATACCCTGGCTCATCAAGCCCTTCTGCTTACGCAAGTGAAGTGACTGTTTTTGACAAAAAAGAAGAATTTTCTTATCGAATTTTTATGAATAATGTATTAGATTATAAAGGATATCGCTTTTTTCAAGCAAGTTATGATACCGATGAAAAAGGAACAGTTTTATCGGTAAACCATGATGTTTTAGGAACTTGGCTAACCTATATCGGTTATACCTTAATGGCTATTGGAATGCTTTTTACTTTTTTCGGAAAAGGTTCTCGTTTTAGAGAGGTTCATAAAAAATTAAAAAGATTGTCTAAAAATACCATAGCTATTATGGCATTTTTAAGTATTTCTAGTGCTTTTTCACAAACAGGAACACAAGCTATATCAGCAGAAATTAAAACCGATAGCATTCCTTCATTTTCAATAAGTCAGCTTGTGGATTCTCAGCAAATAGATAACTATCAGGCTGATCAATTTGGGCGTTTATTAGTGCAAGATTTAGACGGTAGAATAAAGCCTTTAAACACCTTGGCTTCAGAATGTATTCGAAAAATAACCAAAAAGACTTCTTTTAGTTATCCGAAGAAAAAAAATAATGAAACCATACGTTTAAGTGTTAATCAAATATTTTTAGGAATGCACATGAGCCCACAGTTATGGCAACGAATTCCTATTATAAAAGCCGATTTTGAAAAAACAGGTACACTTTTAAATACTGTTAAAGTTGGCGATAACAACTTACTATCTTTCGTTAGTTTGCTAGATAAACAAGGAAATTACCTATTGTCAAAAGCGGTAGAAGAAGCAAATAAAAAGAAACCATCGGCAAGAAATGAACTAGATAAAGAGGTTTTAAATATTGATGAACGTTTTAATATTTTATACAACGTTTTTTCAGGAAATTATTTAAAAATATTCCCTAAAAAAGACGACGATAGCAATACTTGGTACAGCTATATTCACGATTTTAAAGATTTTAATGAAGAGGATCGAAATTTTGCAAAGCATATTTTACCAGGATATTTTAATGATATTTACAAGAATAAATATGAAGAAGCTTATAAAAAATTATCTTATATAAAAAAATATCAAGAAATTTTAGGAGCGAGTGTAAATCCATCAGAAAAACAAATTGAAGCCGAATTATGGTATAATAAAGCAAAGGTTAATTTCTGGTTGTTTATTATCTATTTTAGTTTAGGAACACTATTATTAGTTTTAGCGGTTGTTAAAATGTTTCATAAAAACAACCTGATAAACTTCCTTTGGAATTTTCTTGTAATTATTATACTAATTTCTTTTTTATGCTTTAGCGCAAATATTTTATTACGTTGGTTTATATCGGGGCATGCTCCTTGGAGTAACGGATATGAAATGTTAATTTTTGTCGCCTGGAGTTTACTATTAAGTGGTTTGGCTAGTTTTAGAAAATCTGATTTTGCCTTGCCTTTAGCAACCTTATTTACGGGTGCTTTATTATTTGTAAGTTATTTAGATTGGCTAAATCCTGAAATTACCAACCTAATGCCTGTATTAAAATCGTATTGGTTAAAAATTCACGTAGCCACTATTGTTAGTAGTTATGCGCCTTTAGCCTTATCGGCAGTACTTGGTTTTATGGCGTTGGTTTTAATGCTTTTTAAAACAGACAAGAACAAATATATTATCGATATAAAAATAAAAGAGCTTACCTATATTAATGAACTTTCAATGACTATCGGGCTTTTTGTGCTGGCAATTGGTACTTTTTTAGGAGGTGTTTGGGCAAACGAAAGTTGGGGTCGTTACTGGGCTTGGGATCCTAAAGAAACATGGGCTTTAATTAGTATTATTGTCTATGCAATTGTTTTACACCTACGTTTTGTTCCTAAATTGAATACTAAATATGTGCTAAACCTAGCAAGTATGTTTGCTTTTTGGGCTATTATGATGACCTCTTTTGGGGTAAATTATTATCTTTCAGGATTGCATAGTTATGCCGCTGGAGATGCTATTCCAATTCCAACATTTGTATATGTGTTATTGGCGATAATGGTTATTATTAGTTTGTTAGTAGCTTACAAGCAAAAATATTTCAAGAAATAA
>FHDEPC_01970 hypothetical protein
ATGCTAGGACTGGCAATTAGTTTTATTTTTAATATCAAAAAATACAATTTATTTACTAAAAAAAAATGGGCAATTTTGTTATTTCATATCGCCTTTATTATAATTGTGTTAGGTGCAGCTGTTACTAGGTATGTTTCTTATGGAGGAATTATGCGCATAAGAGAAGGCGCTACAAGCAACGTTATAATTGCAGATACATTGCAGATACAAAATTATTAA
>FHDEPC_01975 cytochrome c nitrite reductase small subunit
TTGAATTTTAAACAAAACATATTACCAGAGAAAAAATCTAAATGGCGGCAAATTGCTATTATTTTAATAGGAATTGTTACAGGTTTAGGTTTTTTTATGGCAAAAGAAGCTTCGTTAGTTTCTTATATGTCAGATGATCCTTTGGCTTGTGTAAATTGTCATGTGATGACTCCAATGTATAATAGTTGGATGCACAGCTCACACAGAGAACAAGCCTCATGTAATGATTGTCATGTACCGCACGACAATGTTTTTAATAAATACTTTTTTAAAGCTAAAGATGGTTTGTTTCATGCAACCATTTTTACCGCACGAGCAGAACCTCAGGTTATGTTTATGAGAGAAGCATCACAAGAAGTAGTACAAAACAACTGTATTCGTTGTCATATTCAGCAGGTTACTCAAACAAAATATGATGGTTGGTTAGACGATCATAGAGAATGA
>FHDEPC_01980 DNA topoisomerase (ATP-hydrolyzing)
TTGTTAATTTCGCAAAGAGATCAATTATCAAATTTTATGACTAAAGAAACAAAATATACTGAAGACAACATCCGCTCGCTCGATTGGAAAGAACATATTCGAATGCGTCCAGGAATGTATATCGGTAAACTAGGAGATGGTTCCTCTGCCGATGATGGAATTTATATTTTAGTCAAAGAGGTGTTAGATAACTCTATTGATGAATATGTAATGGGAGCTGGTAGAACTATAGAAATTTCTATCCAAGGAAATAAAGTAATTGTTAGAGATTATGGTCGAGGGATTCCTTTAGGAAAAGTAGTCGATGTGGTTTCTAAAATGAACACGGGAGGAAAGTACGATTCAAAAGCATTTAAAAAATCCGTAGGGCTAAACGGAGTAGGTACAAAAGCGGTAAATGCACTTTCATCTTTTTTTAGAGTAGAATCATCAAGAGACGGTAAATCAGCAGCAGCCGAATTTGAACAAGGTACTTTAATCAATCAAGAATTTTTAGAACAAACCTCTCGAAGAAAAGGAACAAAAGTGTCTTTTATCCCCGATGAACTAATCTTTAAAAAATATAAGTATAGAAATGAATACGTTTCTAAAATGCTTAAAAATTATGTGTACTTAAATGTAGGGTTAACGATTGTTTTTAATGGCGAAAAGTTTTTATCAAAAAATGGTTTAAAAGATTTATTAGAAGATAACAATAATCAAGAAGATATGTTGTATCCTATAATTCATTTAAAAGGCGATGATATCGAAATTGCTATTACCCACAGTAAAACCCAATATTCAGAAGAATATCATTCGTTTGTAAATGGGCAGCATACCACGCAAGGAGGAACGCATCAAGCGGCTTTTAGAGAGGCGATTGTAAAAACAATTCGTGAGTTTTATGGAAAATCATTTGAAGCTTCCGATATTCGAAAATCAATCATATCAGCGATTGCCATAAAAGTAATGGAACCTGTTTTTGAGAGTCAAACTAAAACAAAATTAGGTTCCACTGAAATGGGTGATGATTTGCCAACGGTAAGAACCTATATTAATGACTTTATAAAAACGCAACTTGATAATTTTTTACATAAAAATACCGAAATAGCCGAAAAGCTACAGCGTAAAATTATACAAGCAGAAAAAGAGCGAAAAGAACTTTCAGGGATTCGAAAGTTAGCTAAAGACAGGGCTAAAAAATCGAATTTACACAATAAGAAATTACGAGATTGCAGGGTGCATTTAGGCGATACTCAAAAAGATGCCTATTTAGAATCTACCTTATTTATTACCGAGGGAGATTCCGCGTCGGGTTCTATTACAAAATCAAGAAACGTAAATACACAGGCGGTTTTTAGCTTGAAAGGGAAGCCTCTAAACTCTTATGGATTAAGTAAGAAAATTGTGTATGAAAACGAAGAGTTTAATTTATTACAAGCCGCTTTAAATATTGAAGACGGTTTAGAAGATTTACGTTATAATAATATTGTAATTGCTACCGATGCCGATGTTGATGGAATGCATATTCGTTTATTGTTGATAACATTTTTCTTGCAATTTTTCCCAGAAGTGATTAAAGAAGGGCATTTGTATATTTTAGAAACACCATTATTTAGAGTTCGAAACAAAAAAGATACACATTATTGTTATTCCGAAGAAGAAAAAAAAGCGGCAATTAAAAAATTAAGAGGTAAGCCAGAGATTACTCGATTTAAAGGGTTGGGAGAAATTTCACCTGATGAATTTGTGCATTTTATAGGCGATGACATCCGTTTAGACCCTATTATGTTAGACAAAGAAATGTCTATCGAAAGTATGTTGGAATTCTATATGGGAAAAAATACGCCAAACAGACAAAAATTCATCATTGAAAACTTAAAAGTAGAAGTAGATGCCGTTGAAGATGAAGAGGAATCCTAA
>FHDEPC_01985 hypothetical protein
ATGCCGTTGAAGATGAAGAGGAATCCTAAGAAAATAAAAAATATAATTACGCTATTATTTGTAGCCTTTTTAGTTTTTTGGCTGTTCCAAATTAATTGGGATAATTTATTTAATAAAGATAATTCAGGTGCTTTTTTGGGTGTGTTTATAGGGATAATGATTATTGTTTCTTTACAAATACCGAATAAGCAGTCTGAAAATGAAGTTCCTGAAAAGCACTAA
>FHDEPC_01990 DNA topoisomerase (ATP-hydrolyzing)
ATGAGTGAAGAAATAAACGAACACGAAGAAGCGGTGAATAATCCGATAGATAATTCATCAGATTTAGAAATGCCTGAAGAAACATCCGAAGAAATAGATAATACAGAAACCATTACCAAGGTAACAGGAATGTATAAAGAATGGTTTTTAGATTACGCTTCGTATGTAATTTTAGAAAGAGCCGTTCCATCTTTAGAAGATGGCTTAAAACCAGTACAACGTAGAATCATGCATTCTATGAAAGATTTAGACGACGGACGCTACAATAAAGTAGCGAATATTGTTGGGCATACCATGCAATATCACCCGCATGGAGATGCTTCAATTGCCGATGCTATGGTGCAAGTTGGACAGAAAGACTTGCTAATCGATATGCAAGGAAACTGGGGGAATATTCTAACAGGCGATAGGGCAGCAGCAGCAAGATATATTGAAGCCCGTTTGTCAAAATTTGCCTTAGAAGTGGTGTTCAATCCTAAAACTACCCAATGGAAACAATCTTATGACGGTAGAAGAAAAGAACCGATTGATTTACCCGTAAAATTCCCATTATTATTAGCACAAGGAGCAGAGGGAATTGCCGTAGGATTATCAACCAAAATATTACCGCATAACTTTAATGAATTAATAGCGGCATCTATTAAATATTTAAGAGGAAGAAGTTTTACTATTTATCCAGATTTTTTAACAGGTGGAGTTGCCGATTTTACTAATTATAACGATGGTGTTCGTGGAGGAAAAGTACGAGTACGTGCTAATATTACGCAACTAGATAAAAAAACATTAGTAATTACTGAAATTCCTTTCGGAACAACCACGACATCTTTAATTGATAGCATTTTAAAAGCTAATGAAAAAGGGAAGATAAAAATTCGTAAAATTGAAGATAATACGGCTGCTGCTGTTGAAATATTGGTGCATTTACCTACAGGAATATCTCCAGATAAAACCATTGATGCTTTATACGCTTTTACCAATTGCGAAAACTCGATATCGCCATTAGCCTGTACTATTGAAAATAACAAACCCGTTTTTGTAGGGGTTTCTCAAATGCTAAAACACTCTACCGATTTAACGGTAAAACTGTTAAAAAGCGAGTTAGAGATTCAATTACACGAGCTTGAAGAACAATGGCATTTTGCCTCTTTAGAGCGTATTTTTATTGAAAACAGAATTTATCGTGATATTGAAAACCAAGAAACTTGGCAAGGTGTAATTAAAGCTATTGATGCAGGATTAGAACCTCATATTCAGCATTTAAAAAGAGCTTTAACCACTGATGATATTACCCGCTTAACGGAAATCAGAATTAAGAAAATTTCAAAATTCGATATTGATAAAGCCAAGCAATATATTGAATCTTTAGAAGATAAAATAGCAGGAGTTAAGCATCATTTAGATAATTTAATAACTTTTGCAATAAATTATTTTAAAGGATTAAAAACGAAGTACGGTAAAGGACGTGAGCGAAAAACGGAAATCAAAATTTTTGATGATATTGTTGCTACAAAAGTTGTAATGCGAAACACCAAGCTGTATGTAAATAGAGAGGAAGGTTTTGTAGGAACATCCCTTAAAAAAGATGAATACGTTGATGAATGTGCCGATATTGATGATATTATTATCTTTAAAGGAAATGGTACTATGATGGTTACCAAAGTAGCTTCTAAAACCTTTGTAGGTAAAGATATAATTCACATCGCTGTTTTTAAGAAAAGAGACAAGCGTACAGTGTATAATATGATGTATAGAGATGGTTCGAGAGGTGCAAATTACATGAAGCGTTTTAACGTAATAAGTGTAACACGCGATAAAGAATACGATTTAACCACTGGAGCAAAAGGTTCAAAATTGTTGTATTTTAGCGTAAATCCTAATGGCGAAGCAGAAACTGTTACCGTTAATTTACGCCCAGTTGCTGGTATTACAAAGTTAAAATGGGATATTGATTTTGCTGAATTGGCAGTTAAAGGACGTGCTATTCGCGGAAATCAAATAACAAAATATAGCATTCGAAAAGTAGAATTTAAATCGGCAGGAGTTTCTACCTTAAAACCTCGAAAAATATGGTTTGATGATACCGTACAGCGTTTAAATGTTGATAATAGAGGCGATTTATTAGGGGAGTTTAGAGCCGAAGATAAAATTTTAATCGCCACACAATCAGGTAAAATTAAAGCAGTTTCACCAAGTTTGTCAATGCGTTTTGAAAGCGATATGATTATTTTAGAAAAATGGGAGCCTAAAAAACCAATTTCGGCTATTTATTTTGATGCCGAAAAAGGACGTTATTATGTGAAGCGTTTTTTAATAGAAACGGTAGACAAAGAAGAGGTGTTTATTTCTGAATATGAAAAATCAAAATTAGAGATTCTTTCTACCGATTATCATCCTATGGCTGAGGTTATTTTCTCAAAACGTAGCCTAGAAAATATTGAAGTTAATTTTGAAGAATTTATCGCTATAAAAGGAATTAAAGCACAAGGAAATCAACTAACAACCGATAAAATTCGTACTGTAAACTTATTAGAATCGTTGCCTTATGAAGAGTGGATACCCGAAGACAACCAAGATAATCAAGACAATGAAAATAACGAAAATAACGAAAATCAAGAAGTAGCTTTACCTGTTTTAGAAAACAAAGACGTTTTGCCACTTGAAATTGAAAAAGTTGAGGTAAAAGCTGAGGTAATTCCTAAAGAATTTGAAAAAACAAAAGAAGATAAAGCAAAGAAAGCATTAGAACGCGCCCTTCTTCAAAAAAAGAAAAAAATACAGAAGATGACGACAGTCAAATAG
>FHDEPC_01995 Small-conductance mechanosensitive channel
ATGAATGAATTATTAACATATCGTTTTAATTTAGATTCCTTTGTAGGAATATCAGCCTATATATTGGTGGTGGTATTTATTTCCTGGGTAGTATCACGAATGATTCGGTATGTTATTGTTCAAATTATAAAACGAAGAAAAACAGGTCGTTATGGCGGCACTAGTATTTTATTTTTCCGAAATTCTGTAAAGTTTTTTATCGGTATTTTCAGTATTATTTATATTATAAGCACCGTGCCTACTTTCCGTAGTAAGGCCACGTTAATTTTTTCGGGAGCAGGTATTTTAGCCGCTATTATTGGTTTTGCGGCACAGGCGGCGTTGTCTAATTTAATAGCAGGTGCATTTATTGTTCTTTTTCGTCCATTTCGAGTAGGCGATTATATCAAGTTAGACCAAGAAAGAGTTGGTATTGTTGAAGATATCACACTTCGACATACGGTAATTAATAACTTTGAAAATAAGCGATTAATCATCCCAAACTCAGTAATAAGTACCGATTCTGTATTAAATCATACCATTGAAGATTCGCATATTCTTAGTTTTAATAATTTTAAAGTAGGAATAAAAGCAAATATTGATTTGGCTCGAAAAATAATTCAAGAAGAAGCGGTTAAATTACCAACCGTAATTGATTTTAGAACTGCCGAGCAAGTTATGTCGGATGCCCCACAGATCGATGTTCGGGTAATTGACATACACACCGATCATATCCATTTGCGCGCTTATGTTTGGTTAAACGAGCCATTTAAAGAGTTTAAAAATAAATGTGCTTTAAAAGAAGCCGTGCACAAGCGTTTTTTAGCTGAAGGAGTAGCCTTGCCAATTCCTATTTATAAAATAGTAAATGTTTAA
>FHDEPC_02000 Flavo-1 RNA
GCCTAGCCCCGATTGACGCTTTGTTTGAGCTCCTTTTTTTGATTTTTCTTCAAAAAAAGAGCGAGTGCGGAAAGCGGGAAATTGC
>FHDEPC_02005 Diacylglyceryl transferase
TTGTTTGCCCTTTTTCTTTTAATTACTTTTGCCCCCATGGAAAAATTAAGACAACGTTGGGGATTAAAAACAAATTGGGATGTAATTGCGGTATTAATCGTATTTTCTATTAACGGTTCATTTGCTTCTTGGGTTGCAAAACCGATTACTGCTTTTATAGGGATTTCTTCGGAAACAACATCTCCTTGGATTTATTGGCCGATACGTATTTTACTTATTTTCCCTATTTATCAATCAACATTGCCTTTAGTGGGGTGGTTGTTTGGACAGTTTAAATTCTTTTGGGCTTTTGAAAAGAAGTTTTTAGGGCGTTTAGGATTGGGGTTTCTTTTTAAAGATAAAAACTAA
>FHDEPC_02010 DUF937 domain-containing protein
ATGGCAGGAATTTTAGACTTATTAAACAGCGATTTAGGAAAATCAATTATTTCAGGTGTAGCAGGGTCTACCGGGCAAGACACAGGGAAAACAGGTAATGTTTTAACAATGGCTTTACCAGTTTTAATGAAAGCAATGCAACGTAATGCAGCAACACCAGAAGGAGCCCAAGGCTTAATGGGTGCTTTAAACAAGCACGATGGTGGTATTTTAGATAATTTAGGTGGTTTGTTTGATGGTGGTGTAAATGCTGATGTTTTACAAGACGGTGGTAATATTTTAAACCATGTTTTAGGAAGTAAACAACAAGGTGTTGAGCAAGTTATAGGTCAGAAAACTGGAATGGATTCAGGTGCGATTGCTAGTATTTTAAAGACTGCTGCTCCTTTATTAATGGGTGTTTTAGGAAAACAATCTCGTCAAAATAACATTGGAAGCTCAAATGATTTGGGTAATATGTTAGGTGGTTTACTTGGTGGTAATTCTGCTGCTAAAGAGCAAAACTTTTTAGAACAAATTTTAGATGCCGATGGTGATGGTAGCGTTGTTGATGACATTGCTGGTATGATTTTAGGCGGTGGTAATTCTCAAAGTGCTGGTGGAGGAATACTTGGCGGATTATTAGGCGGTATTTTTGGTAAAAAATAA
>FHDEPC_02015 Glutamate:proton symporter
ATGAAAAAATTAGCGTTACACTGGCAAATTTTAATAGGAATGCTTCTGGGTATTTTATTCGGAATAGGAATGACATTTACAGAAGGAGGAGCTTCTTTTGTAGGAAGTTGGATAAAACCAATAGGAACTATTTTTGTAAAACTATTAAAATTAATTGCCGTACCATTAATCATTGCCTCTTTGGTCAAAGGAATATCAGACTTAAAAGATATTTCTAAATTTAAAAATATCGGCTTGCGTACCATGGTTATATATATAGGTACAACAGTTATTGCCATTACCATCGGACTAGCCTTGGTAAATATTGTAAAACCAGGCGAAGGAATATCCGAACAAACCATTACACGATTAACAGAAACTTACGCAAATAGTGGAGGAGTACAAGCTAAAATAGCCGAAGCAAGCAAGCAAAAATCAAGTGGACCTTTACAATTTTTGGTTGACATGGTTCCTGACAACGCTATAAAAGCAATGGGAAGTAACAAATCGATGTTACAAGTAATTTTCTTCACTATTTTCTTAGGAATATCAATGCTATTAATAGGTGAAGAACGTGCAAAACCTTTAAAAAACTTTTTCGATTCACTAAACGAAGCTGTTTTAAAAATGGTCGATTTAATTATGTTGTCGGCCCCTTATGCTGTATTTGCATTATTAGCAACAGTAGTAGTGTCATCAAAAGACCCTGATTTATTATTCGCTTTATTAAAATACGCTTTTACAGTAATCGGCGGATTAGTGTTAATGGTGGCTTTTTACATGACTTTAATAAGTGTATTTACTAAGAAAAACCCAATTTGGTTTTTAAAACAAATTAGCCCTGCGCAGTTATTAGCATTTTCAACAAGTTCAAGTGCAGCAACATTGCCGGTAACTATGGAGCGTGTTGAAGAACATGTGGGAGTAGACAAAGAAGTGTCAAGTTTTGTGTTGCCAGTAGGCGCAACCATTAACATGGACGGAACAAGTTTGTATCAAGCAGTTGCAGCGGTATTTATAGCTCAAGCATTAAGTTTTGACTTATCATTTGCCGATCAATTAACCATTATATTAACCGCCTTATTAGCATCAATCGGTTCTGCCGCAGTGCCAGGCGCAGGAATGGTAATGTTGGTAATTGTATTAGAATCGGTAGGTTTTCCAGCCGATAAATTAGCCATCGGATTGGCATTAATTTTTGCAGTAGACAGACCTTTAGATATGTGTAGAACCGTTATAAACGTAACAGGAGATGCTACTGTAGCAACTTTAGTAGCAAAATCGGTAGGAAAGTTAGGCGACCCAAAACCTAAAAACTGGGACGATAACTACGATGCTGTAAAATAG
>FHDEPC_02020 Uncharacterized membrane protein
ATGGAGTATTTTACATTAGCGCGAGTAATTCACGTAATTTGTGTTGTTTTATGGATCGGTGGGGTTAGTATGGTTACTACGGTTATAATTCCTGCTGTTAAAGGCATGAATTCAAAAGAGGATCAGATAAAAACTTTTGAACAAATTGAAGGGCGTTTTGCTATTCAAGCCAAAATTACAACGGTATTAACGGGGTTATCGGGGTTTTATATGTTGTATGTTTTAGATGGCTGGGATCGATATTTCGATTATCAGTATTGGTGGATTCATGCGATGACGCTTGTTTGGATTTTATTTACACTTGTTTTATATGTTTTAGAACCGTTTATTTTACATAAATTGTTTAAAAAATACGCAGAAGAAAACCCTAGTAAAACATTTTCTTTTATCCACAAAGTGCATTGGTTTTTATTGATATTGAGCTTGATAACAACCGTAGGAGCTGTGGCGGGAAGTCATGGTTGGTTTTTTATCAAATAA
>FHDEPC_02025 Flavo-1 RNA
GCCTAGCCCCGATTGACGCTTTGTTTGAGCTCTTTTTTGTTTTTCTTTTTTAAAAACAAAAAAAGCGAGTGCGGAAAGCGGGAAATTGC
>FHDEPC_02030 hypothetical protein
ATGAATAAGTTTCAAAAGAATTTAACTTCGTTAGAAGTTGTGGTTATTCTACTCTTATTTACGCTGTCAATTTCAATATTTTCAATGAACGTAACTTATTTAGCTACAGATGAGATTTTACTCTTATCATTTTTTGTAGAAATGTTAGAATTGAACTAA
>FHDEPC_02035 16S ribosomal RNA
ACAATGAAGAGTTTGATCCTGGCTCAGGATGAACGCTAGCGGCAGGCTTAACACATGCAAGTCGAGGGGTAACATTGTGCTTGCACAGATGACGACCGGCGAACGGGTGCGTAACGCGTATAGAATCTGCCTTGTACAGGAGGATAGCCTTTAGAAATGAAGATTAACACTCCATAATGTAGTGATTCGGCATCGAAACACTATTAAGCATTTATGGGTACAAGATGACTATGCGTCCTATTAGCTAGATGGTAAGGTAACGGCTTACCATGGCGACGATAGGTAGGGGGTCTGAGAGGATTATCCCCCACACTGGTACTGAGACACGGACCAGACTCCTACGGGAGGCAGCAGTGAGGAATATTGGTCAATGGAGGCAACTCTGAACCAGCCATGCCGCGTGCAGGATGACTGCCCTATGGGTTGTAAACTGCTTTTATACAGGAAGAAACCGATGTACGTGTACATCCTTGACGGTACTGTAAGAATAAGGACCGGCTAACTCCGTGCCAGCAGCCGCGGTAATACGGAGGATTCGAGCGTTATCCGGAATCATTGGGTTTAAAGGATTCGCAGGCGGTCAATTAAGTCAGAGGTGAAAGCCCATCGCTCAACGATGGAACTGCCTTTGATACTGGTTGACTTGAGTTATACGGAAGTAGATAGAATAAGTAGTGTAGCGGTGAAATGCATAGATATTACTTAGAATACCGATTGCGAAGGCAGTCTACTACGTATATACTGACGCTGAGGGACGAAAGCGTGGGGAGCGAACAGGATTAGATACCCTGGTAGTCCACGCCGTAAACGATGGATACTAGTTGTTGGACTTCGGTTCAGTGACTAAGCGAAAGTGATAAGTATCCCACCTGGGGAGTACGGTCGCAAGACTGAAACTCAAAGGAATTGACGGGGGCCCGCACAAGCGGTGGAGCATGTGGTTTAATTCGATGATACGCGAGGAACCTTACCAGGGCTTAAATGTAGATTGACAGGGCTAGAGATAGCTTTTTCTTCGGACAATTTACAAGGTGCTGCATGGTTGTCGTCAGCTCGTGCCGTGAGGTGTCAGGTTAAGTCCTATAACGAGCGCAACCCCTATTTTTAGTTGCTAACAGGTTAAGCTGAGGACTCTAGAGAGACTGCCGGTGCAAACCGTGAGGAAGGTGGGGATGACGTCAAATCATCACGGCCCTTACGTCCTGGGCTACACACGTGCTACAATGGTATGGACAATGAGCAGCCACTATGCGAATAGGAGCGAATCTATAAACCATATCACAGTTCGGATCGGAGTCTGCAACTCGACTCCGTGAAGCTGGAATCGCTAGTAATCGGATATCAGCCATGATCCGGTGAATACGTTCCCGAGCCTTGTACACACCGCCCGTCAAGCCATGGAAGCTGGGGGTGCCTGAAGTTCGTTACCGCAAGGAGCGACCTAGGGTAAAACTGGTAACTAGGGCTAAGTCGTAACAAGGTAGCCGTACCGGAAGGTGCGGCTGGAACACCTCCTTT
>FHDEPC_02040 tRNA-Ile
AGTCTCGTAGCTCAGCTGGTTAGAGCGCTACACTGATAATGTAGAGGTCGGCAGTTCGAGTCTGCCCGAGACTA
>FHDEPC_02045 tRNA-Ala
GGGGGATTAGCTCAGTTGGCTAGAGCGCTTGCCTTGCACGCAAGAGGTCATCAGTTCGACTCTGATATTCTCCACCA
>FHDEPC_02050 23S ribosomal RNA
CAATAAGCTAAATAAGGGCGTATGGCGGATGCCTAGGCTTTCAGAGGCGATGAAGGACGCGATAAGCTGCGATAAGTAACGGGGAGAAGCACATATTTTATGATCCGTTAATTTCCGAATGGGGCAACCCGGTATGTTGAAGACATATCACCCGCAAGGGGGCAAACCCGGTGAACTGAAACATCTAAGTAACCGGAGGAAGAGAAAACAATAGTGATTCCGTTAGTAGTGGCGAGCGAACGCGGATTAGCCCAAACCAATACTGTTACGGCAGTATTGGGGTTGTAGGGCTGCGACATTAGCATCTAAGAGAACTAGAATCGATTGGAAAATCGAACCAAAGATAGTGATAGTCTAGTATAGGTAATCAAAGATAATATAGCAGTACCCTGAGTAGTGCGGGACACGAGTAATCCTGTATGAATCCACCGGGACCATCCGGTAAGGCTAAATACTCCTGAAAGACCGATAGTGAACTAGTACCGTGAGGGAAAGGTGAAAAGAACCCTAAGTAAGGGAGTGAAATAGAACCTGAAACCGTACGCCTACAAGCGGTCGGAGCACATTAACTGTGTGACGGCGTGCCTTTTGCATAATGAGCCTACGAGTTACTGTTACTAGCAAGGTTAAGGATTTAAGGTCCGGAGCCGTAGCGAAAGCGAGTCTGAATAGGGCGACCATAGTTAGTAGTAGTAGACGCGAAACCGAGTGATCTACCCATGGGCAGGTTGAAGCTGTAGTAACATACAGTGGAGGATCGAACCAGTTGACGTTGAAAAGTCTTTGGATGACCTGTGGGTAGGGGTGAAAGGCCAATCAAACTCGGAAATAGCTCGTACTCCCCGAAATGCATTTAGGTGCAGCGTTGAGCGAAAGTTTTATAGAGGTAGAGCTACTGATTGGATGCGGGGGCTTCACCGCCTACCAATTCCTGACAAACTCCGAATGCTATAAAATGTTACTCAGCAGTGAGGGCATGGGTGCTAAGGTCCATGTCCGAGAGGGAAAGAACCCAGACCATCAGCTAAGGTCCCCAAATATATGTTAAGTTGAACTAACGAGGTGAAACTGCTTAGACAGCTAGGATGTTGGCTTGGAAGCAGCCATTCATTTAAAGAGTGCGTAACAGCTCACTAGTCGAGCGGTTTTGCATGGATAATAATCGGGCATAAACATATTACCGAAGCTATGGATTTACGTTGAAAGACACGTAAGTGGTAGGGGAGCATTCTATTTGCGCCGAAGGTGTCCTGTAAGGAATGCTGGAGCGGATAGAAAAGAAAATGTAGGCATAAGTAACGATAAAGGGGGCGAGAAACCCCCTCACCGAAAGACTAAGGTTTCCTCAGCGATGCTAATCAGCTGAGGGTTAGTCGGGTCCTAAGGCGAATCCGAAGGGAGTAGTCGATGGATAACAGGTTAATATTCCTGTACTTCTTATAATTGCGATGGGGTGACGGAGTAATGAAAGCACCGCGAACTGACGGAATAGTTCGTTGAAACATGTAGCTATTAGAACTGTAGGCAAATCCGCAGATCTAGGTGAAATGTGATAGTACAACAAATCTTCGGATGCGTTGATAGTGTGCCTAAAGGCTTCCAAGAAAAACCTCTAAGCTTCAGATTATAAGAACCCGTACCGTAAACCGACACAGGTAGTTGGGATGAGAATTCTAAGGTGCTCGAGTGATTCATGGCTAAGGAACTAGGCAAAATAGACCCGTAACTTCGGGAGAAGGGTCGCCCATCTTCGGATGAGCCGCAGTGAAAAGGTCCAGGCGACTGTTTATCAAAAACACAGGGCTTTGCTAAATTGAAAGATGATGTATAAGGCCTGACACCTGCCCGGTGCTGGAAGGTTAAGTGGAGTTGTTAGCCTTGCGCGAAGCAATGAAATGAAGCCCCAGTAAACGGCGGCCGTAACTATAACGGTCCTAAGGTAGCGAAATTCCTTGTCGGGTAAGTTCCGACCTGCACGAATGGTGCAACGATCTGGACACTGTCTCAGCCATGAGCTCGGTGAAATTGTAGTATCGGTGAAGATGCCGATTACCCGCAGCGGGACGAAAAGACCCCGTGAACCTTTACTATAGCTTCGTATTGGTTTTGGATAAGTAATGTGTAGGATAGGTGGGAGACTATGAAGCGGCGTCTCTAGGCGTTGTGGAGTTACCCTTGAAATACCACCCTTTGCTTATCTAGAATCTAACTCAGCAATGAGAACAGTGCGTGGTGGGTAGTTTGACTGGGGTGGTCGCCTCCAAAAGAGTAACGGAGGCTTCTAAAGGTTCCCTCAGCACGTTTGGTAACCGTGCGTAGAGTGCAATGGCATAAGGGAGCTTGACTGAGAGACATACATGTCGATCAGGTACGAAAGTAGAGCATAGTGATCCGGTGGTTCCGCATGGAAGAGCCATCGCTCAAAGGATAAAAGGTACTCCGGGGATAACAGGCTGATCTCCCCCAAGAGCTCACATCGACGGGGGGGTTTGGCACCTCGATGTCGGCTCGTCACATCCTGGGGCTGGAGAAGGTCCCAAGGGTTGGGCTGTTCGCCCATTAAAGTGGCACGCGAGCTGGGTTCAGAACGTCGTGAGACAGTTCGGTCTCTATCTGCTGTGGGCGTTAGAAATTTGAGTGGATTTGACTTTAGTACGAGAGGACCGAGTTGAACTAACCTCTGGTGTATCTGTTGTTTCGCCAGGAGCATTGCAGAGTAGCTACGTTGGGAAGGGATAAGCGCTGAAAGCATATAAGCGCGAAACCCACCACAAGATGAGATTTCTTTTAAGGGTCGTGGAAGATTACCACGTTGATAGGCTATAGGTGTAAAGGCAGTAATGTCATAGCCAAGTAGTACTAATAACCCATAGGCTTATGTA
>FHDEPC_02055 5S ribosomal RNA
TAAGGTGATTATCGCAATGGGGCTCACCTCTTTCCATCCCGAACAGAGAAGTTAAGCCCATTTGCGCCGATGGTACTGCCAATGGTGGGAGAGTAGGTCGTTGCCTTTC
>FHDEPC_02060 Flavo-1 RNA
GCCTAGCCCCGATTGAAGCTTTGTTTGAGCTCTTTTTTGTTTTTTTTAACAAAAAAAGCGAGTGCGGAAAGCGGGAAATTGC
>FHDEPC_02065 Sulfate transporter
ATGGGAAAATCAAAACGTTTTAAAACATTTTTAAGTGAAATACCTCAAAATATTTTTGCAGGTTTCGTAGTATCATTAATAGCACTTCCTTTAGGTTTCGGACTAGCCTTAGCATCAGGAGCACCACCAATTTCAGGAGTTATTGCTGCAATTGTAGGTGGTACCGTTGTTGCTGTTTTAGGAGGTTCTAATGTAACAATTACAGGGCCTGGAAACGGATTAGTTGTTGTTGTACTAGCAGCAATAACCACCTTAGGAGCTGGCGATATGCATCAAGGATATTTATACACCCTTGCCGCAATTGTTATTTCAGGAATTATCATGATTATTCTTGGTTTTCTTCGAATGGGCGCTTTAGGAGATTATTTTCCATCCTCCGCTATTCAAGGAATGCTAGCAGCTATAGGTATCGGTATTTTTGCCAAACAAATACATGTAATGCTGGGTAATTTAAATGCAAAAGGAAGTATTATCGATTTGCTTTTACAAATGCCTAGCGGAATCATTGATTTTATAAAAACCGATAACACCAGTATTTTTTATGCAGGTTTAGTTGGTATTATTAGTTTATTAATCATGATTTTTTACAGTAAAATACGTAACAAATACTTTCAATTAATCCCTGCTCCTATGTGGATTGTTGTTTTAAGTATTGGTATGTATTACTATTATGATTTATTTTCAGCAAGCCCATACCCTATTGATAAAAGCTTATTAATAGAATTACCAAACGATGTTTTATCGAGCTTTGCCTTTCCTAATTTTGATAAAATTTATGAATTTGATTTTATAAATGCAGTAATTGCCATAACATTAATTGCTAGTATAGAGAGTTTATTAAGTATAAAAGCGGTAGATAAATTAGATACCTTAAAGCGCCGTTCTAACGTTAATAAAGACATTAGAGCCTTAGGGTTAGCAACGGTTATCAGTGGTCTTTTAGGTGGTTTAAATGTTGTAACGGTAATAGCACGAAGCTCTGTTAATGTAAATAACAAAGGAAGTAATCGTTCAGCAAACTTTTTTCACGCATTATTTTTAGTAGCATTTATTTTGCTTTTCGCTACCGAATTACGAAAAATACCATTACCAGCTTTAGCAGCAATATTAGTATATACAGGTTATAAATTAGCATCACCCGAAAATATTGTTAAAGTATTTAAAATAGGGAAAGAGCAATTAATTATCTTTTTGGCAACCCTATTAACCACTATAGCTACCAATTTAATTACGGGTATTTTAGCGGGTATTTTTATTACTTTTATCATTCATGTTTTCATTAATAAAAACATTATGTTTTTCATTACAAACCTATTAAAACCAAACGTTTTAATGTTTAAAGAAGATGAAAAATATTATGTTTCAGTAAAAAACTTCGCAAGTTTTTTAAACTTCACAAAATTGAAATCAAAATTAGATCAAATACCTGAAACTGAAGAAGCAATTATTGATTTTTCTTTATGTGATTTTATAGATCATTCTGTTATGGAAAATTTAAATAATTACGCAGAAACCTTTAAGCGAAAAGGTGGTTATTTTGAAGTTATTGGTTTAGATGGTTATAAAACAGAAAGCGCCCATCCATTTGCTTTACGTAAAAATAACCCTGTTGAAATTGATGAAAATACTACATCATCTAATTTAACAAAACGACAAAAATCATTACAAAAAATTTCTAACGAATTAAAATGGTCGTATAATATTTCAGCAAAAGAAGCTCTAACTAAAATTCCAGATTTTGGTTATTTTAAAACTCGCCAAATAAGTAATATATCTAATATTTTATCTAATGATAACTGTACATTATTTGACGTTGAATTTTCAGAAGGAGAATTAATCGCTAAACAAATTATTAAAGTCACTATGATGTATATTGACATTGAAAAAAACACTCCTGAATTCACTTTAGACAAAGAAGGTATTTTCGAATACATTTATCATTTTGCAGGTTTCAAAGACATTAACATAGACAACCACCCTGATTTCTCTAAACGATTTTATCTTTCTGGAAAAAATGCTTCTCAAATAAAAAGTTTTTTTACAGACGAACTTGTTTTATTTTTTGAAAGCAATAAATACTATCATATTGAAGCAAACAATAAAGGTTTATTAGTTATTGGTAGAGAACGATTAGCGGGTATAAAAGAAATAAAAACACTTGCCGATTTCGGAGTTCGTTTAAAAAACACTATTTGTAAATAG
>FHDEPC_02070 hypothetical protein
TTGTTACTAATAAAACCATCTACAGAAAGAATACCCTGTAAACATATTGTTATTAGTGGTTTACAAGACGAAAAAACAGAAGAAACCATTAAAACAGGCTTTAATTTCGCTACAAATTTAGAATGTAAAAGAGTTACTATTGTTGAAGAAATAAGTGCTGCCGAATTAAACGTAAATGTAAGCGATGACGTATCATTACGTAAAGCAACATTAACCAAAGAGCGCATGCAAAAACGTGAAGACGCACGTGTAAATAAAATGCTAGAACACATTAAAACAGCTGATATTATCATAAAAACACAAAGTATTTTTGGCCGTAGAGGATATTCTATTGGTCATTACGCAAAAGTAAAAAGAGCCGATTTATTGGTTATAAGTGCCCCTAAAAAAACAGGGCTTTTAGATCGAATATTTCCGCATGATATTGAATATATCTTATCCGAATTACCAACCGATGTTTTAATAGTTAAGTAA
>FHDEPC_02075 hypothetical protein
TTGATAAAAAACATTCTTATTGGTATTGCTTTTTCACCCAATTTAAAAGCTAATTTATTTGAAAGCATTCGCTTGTCAAATATGTTTAATGCACAATTAATTGGAGTTCACGTCGGACAAAAATCTGACGAAAAAGAAAAACAACTACAACACTTATTAAGTGAGGCCCTACCCTAA
>FHDEPC_02080 DNA polymerase III subunit gamma/tau
ATGGAGCATTTTATAGTATCAGCACGTAAATATCGTCCTCAAATTTTTGAAGATGTAGTTGGGCAACAAGCAATTACAAACACGCTTGAAAATGCTATAAAAAATGATCATTTAGCCCAGGCTTTATTATTTACAGGTCCTAGAGGTGTTGGAAAAACGTCTTGTGCGCGTATTTTAGCAAAACGTATCAATCAAGAAGATAATACAACGGTTAAAACTGATGAAGATTTTGCTTTTAATATTTTTGAATTAGATGCAGCATCAAATAATTCTGTTGATGACATCCGAAATTTAACCGATCAAGTTCGTATTCCTCCACAAACAGGAAAATACAAAGTATATATCATTGATGAAGTTCACATGCTTTCTCAAGCGGCTTTTAATGCCTTTTTAAAAACCTTAGAAGAGCCACCAGCCCATGCTATTTTTATTTTAGCAACTACCGAAAAGCATAAAATTATACCTACGATATTATCTCGTTGTCAAATTTTTGATTTTAAACGTATTGGTGTTTTAGATGCAAAAGAATATTTAAAAACCATTTGCATTAAAGAAAATATTACAGCTGATGATGATGCGCTGCATATTATCGCTCAAAAAGCAGATGGCGCTATGCGTGACGCTTTGTCTATTTTTGATAGAGTAATTAGTTTTTCAGGGAAAAACTTAACTCGAGAGGCAGTTACTCAAAACTTAAACGTGTTAGATTATGACGTATATTTTACAATTACTGATTTACTAATTGAACAAAAAATCCCACAAGTTTTATTGGCTTTTAATGCTGTTTTAAACAAAGGTTTTGAAGGTCATCATTTTATAAACGGATTAGCATCTCATTTTAGAGATTTATTAGTTTCAAAAGATGCCGCTACCATTTCTTTATTAGAAGTTGGCGATGCTACTAAGAAAAAATATTTTGAACAATCAAAAAAAGCAAGCATGCAGTTTCTGCTCCCAGGAATTGACAAAGCAAACGATTGCGATTTAAAATATCGAGGCAGTAAAAACCAACGATTGCTGGTAGAATTAACCTTAATGCAAATAGCCTCTATCAATTTTGATGGAGCAAAAAAAAAATCTAGCAACTACATAATTCCAGCTACTTTTTTTACTTCTTTATCTCCAGTAAAAAATAGCATAGCAGCACCTATTGTAAAATCAACAGTAAAAATAGCTACAGCGGCTCCAATAAAGCCGCTAATTAGCGCTACTAGCCAATCATCATCAAAACCATTATTAAAAAATATAAAACGCCGTACTTCAGGCTTATCTTTAAAAAGTATTCATCAAAAACCAGTGGTTAAAAATACCGAGGATGATTCTGAAAATTTTGAAAACCATCCTAAAACTCTTTTTACAGACAAAGAACTTAAAGATGCTTGGAAAGTATACACTTTAAAAACACAACAACTTGGCGATCTTAGTATTGCTTCAGTTTTAGCCTCTAGCCAACCTGTTTTAGCAAAAGAATATACAGTTACTTTTACTATCCCAAATGAATTAATGCAAGTACAATTAGAACGTATTAAGGCTAAACTTACTCGATTTTTACGTGAAAAATTAAATAATTATGCTATTCAAATAACTATTGTAGTTAATGAAGTAGTCGAAAAAAAATTCGCCTATACACCACAAGAAAAATTCACTAAACTTAAAGAGAAAAATCCATTAATAGAAAAATTAAAAAGCGTTTTTGGCTTAGATATTTAG
>FHDEPC_02085 TonB-dependent receptor
ATGATGATTTATAAAGATTTTATCAGTAAAAATATTCATAAAAAACATTTAATGAAAAAAATAATATTTTTCCTATTTTTAATAGGGATGTCAAACTCGTACGCACAAAATAAAGTATCAGGAAAAATTACAGATATCAATAAAAACGCTTTATTAGGTGTTGAAATTTATGCCGAACAACTGCACAAAGGCGTTACTTCAGATGCGCAAGGAAACTACACTTTTAATCATATTCCTAACGGTAAAATAACCATTACATTTAATTATTTAGGTTTTAAAAATGTATCAAAAACATTTATTTTTAATAATGAAAACCAAATTTTTAATCCTTTACTAGAAGAGGCTATTTTTAAAATTGATGAAATAATTATTTCTACCCCTTTTAATAAATTACAATCTGAAAATGTAATGAAAGTTGAGCGATTATCGGCAAAAGCATTGCACAGAACAGGTGCTACGACACTTGCAGAAGGAATTACAAATATTGCAGGAGTTTCTCAAATATCAACAGGCGCATCTATCGGAAAACCTGTAATTAGAGGTTTAAGCGGTAACCGTGTTTTAGTGTACACGCAAGGAATTCGACTAGAAAATCAACAATTTGGTGGCGAACATGGTTTAGGTATTAACCAAGCTGGTATTCAGGGAATTGAAGTAATAAAAGGACCTGCATCGCTTCTTTATGGTTCCGATGCCTTAGGAGGAGTTTTATATATTCAACCAGAAAAATTTGCTTCGCAAAACACCACTAAAACCAATGTTAATCAGCGTTATTTTACCAATACAATGGGAAGTAATATGTCGTTAGGTGTTAAATCATCTCTTGAAAAATGGCAATTTTTAGCTCGTGGAACTTATGGAATTCATTCTGATTACAAAACACCTTCATATCGTGTTACTAATACTCGTTTTAAAGAAAAAGATTTGAAATTAGGCGTTGGTTTTCATCAAAAAAACTTCTCATCAGCATTGCGTTATAATTTTAATAACTCAAAACTAGGTTTAACAGAAGGAATTGGAACACAAACCAAAAAAACAGCACTTGAAAACCCGTATCAAGATATTAATAACCATATTATAAGCTTGCATAATCACATTTTTTTTAACGCTTCAAAATTAGATATCGATTTAGGATATACAATAAATAGTAGAAAAGAATTTGAAGACGAACATGAACATCATGATGACGAACATGAGCATGAAGATGAACACGATGACCATGATGACCATGATGACCATGCGAATCACGAAGATCATGACCACGACGAACATGAGGAGCATGACGAACACGCAAATAATGAGCCGGCCTTAAATATGGAGCTAAAAACATTTAGCTATAATTTGAAATATCATTTTCCTAAACTGAAAAATTTTGAAATTCTTTTAGGAACACAAGGTTTGCATCAAACAAACACTAATTTTGGTGAAGAATTATTAATTCCTGATGCAACTATTAATGATTTTGGTGTTTTTACAACCGCTAATTTTGATGTAAACGAAACCACTAAATTACAAGGAGGAATTCGTTTCGATAATAGGGCTATAAAAACCGAAAAACATGAAATTAAGCATGAAGATGAAGTGCATGTTTTTAATCCAATAGATAAACAATTTAATAGTTTTACAGCATCTTTAGGTTTTAAAACCTTACTTTTTAAAGATATAAATACCCGTATTAATATCGCTAACGGATTTAGAGCTCCCAATTTAGCCGAATTAACATCAAATGGTGTTCATCACGGAACCAATCGATTTGAACAAGGAAATAATGATTTATCTAACGAAAAAAACCTGCAATTAGATATTTCTTTTGATTATAAATCGAAACATTTTGAAGTTTTTGCCAACGGATTTTATAATAAAATAAATGATTATATTTATCTATCGCCAACCGGTAAAATTGAAGATGAAGCACCTGTTTATACTTATTTACAAGAAGATGCTAAATTATACGGTGGTGAATTTGGAGTTCATTTACACCCACACCCTTTAGATTGGTTGCATTTAGAAAGTAGTTTTGAAACAGTTATCGGTAAACGAAATAATACAAAAAACGAAAACAGTTATTTACCATTAATACCGGCAAACACCTTAAAAAACACGCTTAGAACCGAAGTTTTAAACACGAAATGGTTACAAAACGGCTATACTTCGTTAAGTATTCATTCTTCTTTTGAGCAAAAAAACATAAGCTCTTTTGAAACAAAAACACCTGGCTATAGTTTGGTTAATTTTGGTATTGGCGGTGATGTTTTTATTCATAAATATAAATTTACAACATCAATTAGTGTTAAAAATATTTTTGATAAAAAATATATAAATCATTTATCTCGTTTAAAATCAGACGCTATTTTAAATACTGGTAGAAATATTGTTTTTGGAATTGATTTTACGATTTAA
>FHDEPC_02090 hypothetical protein
ATGTATCGTTTCAAAAAACATATCGCTTTTTTAAATTTGTTGTTATTACTACTTCCGTCAGTAATACAATTCGTGCATACTTTTGAAAATCACAAACATACTATTTGTACCAGTATCGATGAGCATCATTTTCATGAACAAGAATTAGATTGTTCGTTAGACGATTTTCATTTTCAAGTATTTTCATATACCGCAGCTTCAAATTACGCTGTAATTCCACAACATTTTTACAAAAATAAATACAACGAGCAACCACAAGTAATTTCGGTTGTTTATACGGATAAAAAACTTACCCGAGGCTCACCCTATTTTACGGTTTAA
>FHDEPC_02095 hypothetical protein
ATGAGATATTTTTTTACTTTTTTAGTAGCTTTTTTAGTGATTTCGTGTAATTCTACGGATAAACAAGGCGATCCCGAACGTTTTAAGCACGGAACTTTTCAAATACCAGGGAGCAACAGCTACGGAAAAACAACGATTGTAAGAACCGATAGTTTACAAATTGAAGAATATACTAAAAAAACAAGTATTTCTTTGGCTGATGGTTCGGTTAGTGAAAAGCAAGAAAAACATATTGATACACTTTTTATCAAATGGAAAAATAATTTTGCCTATTCATTACGTATGAAAAGCCCTAAAAATGATTTAGATAAAGATCCGATATTTGTACAAATAACCAAAGTAACTGATAGTTCTTATAGCTTTACCGCTAAAATTGGCTACTCTAACTTTAAACAAAACGGAACGGTTTATAAAGTAAACTAG
>FHDEPC_02100 Adenylosuccinate lyase
ATGAGCTTAACACAATTAAACGCCATTTCTCCTATTGATGGTAGATACCGTAATAAAATAGCCAATTTAGCAAACTATTTTTCTGAGGAAGCCTTAATTAAATATAGAGTAAAAGTTGAAATAGAGTATTTTATCGCTTTATGTGAAATTCCTTTGCCACAATTAGCCGACTTCAACAAAGAATTATACCCTAATTTACGTAAAATTTACGAAGAATTTTCTACTGAAAATGCGCAGAAAATTAAAGATATTGAAGCGATTACAAATCATGATGTAAAAGCGGTTGAATATTTTATCAAAGAAGAATTTGACAAGCTAAATTTGAATAAGTACAAGGAGTTTATTCACTTCGGATTAACTTCTCAAGACATTAACAATACGGCAATTCCATTATCTATTAAAGATGCTATGGATGAAGTTTATTACCCTGCTTTAGACGGTTTGGTTTCTAAATTAGCCGATTTAGCTGAAGAATGGGATCATATTCCAATGTTAGCACGTACGCACGGGCAACCTGCTTCTCCTACTCGTTTAGGAAAAGAATTTTTTGTTTTTGTAGAGCGTATTAACAATCAAGCAATTCACATTCAACACACGCCTCACGCTGCTAAATTTGGTGGAGCAACAGGGAATTTTAACGCACATAAAGTAGCGTATAAAGATATCGACTGGAAAAACTTCGGAACGCATTTTGTTGAAGATATTTTAGGATTACACCACTCTTTCCCTACAACTCAAATAGAGCATTACGACCATATGGCGGCTTTATATGACGGTTTAAAGCGTATCAATACTATTTTAATTGATTTAGATAGAGATGTTTGGACCTACGTTTCAAACGATTATTTCAAACAAAAAATTAAAGCTGGAGAAGTTGGTTCATCGGCAATGCCACATAAAGTAAACCCTATTGATTTTGAAAATTCTGAAGGGAATTTAGGCTTAGCAAATGCTATTTTTGAGCATTTATCAGCAAAATTACCTGTTTCAAGATTACAGCGTGATTTAACCGATAGTACGGTTTTACGTAACGTAGGAGTTCCTTTCGGACACACGTTAATTGCTTTTTCATCTACTTTAAAAGGATTGAATAAGTTATTATTAAACGAAGAAAAATTTGCCGAAGATTTAGAAAATAACTGGGCAGTTGTAGCCGAAGCTATTCAAACAATATTACGTCGTGAAGCATATCCTAATCCTTACGAAGCTTTAAAAGGATTAACGCGTACCAACGAAAAAATCAATCAAAAATCAATTGCTAATTTTATTGATACTTTAGAGGTTTCTTCAGAAATTAAAGAAGAATTAAAAGCAATTACACCAGCTAATTACACCGGAATTTAA
>FHDEPC_02105 Truncated hemoglobin YjbI
ATGAATAAAGTAGATACAAAAGAAATTGAAAATAGAGAAGATGTTTTTTTATTAGTGAGTACTTTTTACAATAAAATAAAGGCAGACGATTTTATTGGGCATATTTTTTTAAAAACAATTCCTGCGGATGCTTGGGATGCTCATCTGCAAAAATTAACTGATTTTTGGGAATCCAATCTTTTTTTCGTTCGAAAATTTAAAGGAAATCCGATGAAAGCCCACAAAGATTTAGATGCTCATTTTAATCATAGCATTTCACAAGAGCATTTTGGAAGATGGTTGCTTTTATGGTTTGAAACATTAGATGAAAATTTTCATGGAGCAAAAGCCAACGAAGCCAAAGAACGTGCTAGAAACATCGCTTCTATGTTGTTTTTTAAAATGTTTGAAGATAAACCAAAAGCAAAAAATTCATGA
>FHDEPC_02110 hypothetical protein
TTGAATTTATTTGATAGCTTTTTTTATCTTCACAAATTCAACTTTTTTAAACTTTTTTTTGTGGAAAAGATAACTATCATTTACCTTGTTTTGGCTGTTTTGTTAAGTGTTGCAATCGCTTATTTTCAATATTTCTACAAAACAACACGGAAATCTAAAAGAAATAAATTCCTTTTTACTTTAAAAGCATTGAGTTTATTTTTACTGTTTTTATTGTTGATAAATCCTAAAATAAAAAGCATTGAAACTCAAAATATAAAACCTGTTTTAAGTATTTTAGTAGATAATTCATCATCAATAAAATATTTTAATGCCGAAAAAACAGTAACATCGGTCTTAAAAACCTTAAAAAATTCGACAAAAATCACCGATAAGTTTGATATTCAATCTTTTTCTTTTGATAAAAAAACAACAGTTTTATCGGCTGATAGTTTAAATTTTTCAGGAACTCAAACAGCTATTTACCAAGCAATAAATGCAGTGAATAAATTGCAAAAAGAACGCTTAAATGCGACTGTTTTAATTACTGATGGAAATCAAACCAACGGGAATGAGTATCAATATATAACCTCAAAAAATAAAGTTTTCCCTGTTGTTATAGGCGATACCAAGGCTTATCAAGATTTGCAAATTTCACAGGTAAACGTTAATAAATACAGTTATATAAAAAATAAATTCCCTGTTGAAGCCTTAGTGTATTATCAAGGAGAATTTAACGGGAAAGAACAAATAAACGCTACTTTTTCAATTACACATCAAGGTAAAAAAGTGTTTTCTAAAAAGGTTGCCTTTTCGGCGGATAATCCTACAAAAACAATCACTACTAATTTAACTTCGGATAAAAAAGGAATCCAATATTATAAAACGTCAATAAGTCAAATTAAAAACGAAAAACACACCAAAAATAATTACAAAAATTTTTCAGTAGAAGTAATTGACGAGCAAACAAAAGTGTTAATTTTAAGTGCTTTTTTACATCCTGATATAGGAGCGATTAAAAAATCGATAGAAAGTAATAAACAACGAAAAGTGGATATCGCTTTTATAAATGATAAAAATATTAAATATAATGACTATCAGTTTTTTGTTTTTTATCAGCCAAATAGTTCTTTTAAAAAGGTTTTTGAAAAAGTAACATCTAATTATTTAATCGTTTCAGGAACAAAAACCGATTGGAATTTTTTAAACACACAGAATTTAGGCGTTCAGAAAGAAGCAATTAAGCAATCTGAAAATTATACGGCACTTTACAACGCCAATTTTTTACCTTTCTTACAAAAAGATATCAATTTTAATGATTTTCCGCCACTAAAAGATGTTTTTGGAGATATAACAATAACAGGCGAAGCACAGGTTTTATTACATCAAAAATATGCAGGTTTTAAAACCAAAGAACCATTATTGGCGACTATCGAAAACTTTAAAAATAAAAATTCTAAAACTGAAAAATCGGCAAAAAACAATCAAAAACACGCCGTTTTATTTGGAGAAGGAATCTGGAAATGGCGTTCAGCTAGCTTTTTAGAATCACAAGGATTTGAAAATTTTGATGCTTTTTTAGGTAATTTAGTACAATATTTAGCCTCTAATAAAAAAAGAAAAAGACTGTCTTTAAAAAGTAAATCATCGTATTTACAAAATGAAGCTGTAACAATTTCAGCTTTTTATGTTGACGAAAATTATAAATTTGACAATAGGGCATCGCTAGAAATAACCATTACAAACGCCCTAACAAAGCATCAAAAAACACTGCCTTTTTCGTTGGTAAATAATTCGTATCAAGTTTCAATTTCTGACCTTTCTTCTGGCGATTATTCATATAAAGTTGCTGTAAAAAACCAAAAAGACAACAGCAATCAAAAAATAAACAGCTACGGGAAATTTAAAATAACCGAGTTTAATATAGAAGAGCAGTTTGTAAATGCCAATGATCAAAAACTACATCAATTAGCCTTAAAAACAGCAGGAAAATTAATATATCCTGATAAAATAGATGGATTAATTTCTGAATTATCCGAAGATAAAACCTATTATACTACTCAAAAATCAAGCATCAAAAAAGAACATTTAATTAATTGGAAATGGCTTTTAACGTTAATAATCGTTTTATTTTCAGTAGAATGGTTTATCAGAAAATTTGATGGAAAAATATAA
>FHDEPC_02115 Acyl-CoA thioesterase
ATGAAATTTAACACCAGAAAATGGATAAAACCAGAAGATTTAAACCCAAACGGAACGTTATTTGGCGGTCGATTATTACAATGGATTGATGAAGAATTAGGAATTTATGCCATTATTCAATTAGAAATACCCCGAACGGTTACCAAATTTATGTCTGAAATAGATTTTGTAAGTTCAGCAAAACAAGGCGATATTATTGAAATTGGTATCGAAGTTGTAAAATTCGGAAACACCTCAATTACCTTAAATTGCCAAGTCCGCAACAAGCTTACCCACAAAACAATTATAGAAATAGACAAAATTGTAATGGTTAGTTTAGGTGAAGATGGAACGCCAATGCGCCACGGAAAAACCAAGGTTGAATACGTTAAAGACCGATTAAATAAATAA
>FHDEPC_02120 hypothetical protein
TTGAAAATTATTAGCATCCTCATATTAACCTTATTGCTGTTTGTGCCTCCGGTGCAGGCACATTCGGATGCTATTATTTTTTCTGATGCCCAAACCGCACATTTTAATACGATGGACGATGCACATTTGCAAACCCATCATCAAAATGATACCGAAGAAGAAAGAAATACCGAACACCATCATCATTGTATTTTTTTAGGTATTTCAAGCGCTGTTATTGCGCCTGAATTCAATTTTCAGATTATTACATTCTTTCAAAAACACTCAAAAAATCATTTTTATAAAGTGTTAAATACCGCTAGTTATTTAAACCAGCTTTTTCAGCCTCCAATAGTTTAA
>FHDEPC_02125 Flavo-1 RNA
GCCTAGCCCCGATTGTAGCATTGTTTGAGCTCCTTTTTTGATTTTTTTCAAAAAAGAGCGAGTGCGGAAAGCGGGAAATTGC
>FHDEPC_02130 Acriflavine resistance protein B
ATGTTAGATAACATTATAAAATTTTCAATTAAAAATAAATTGATTATTGGCGCTTTTGTATTGGTATTAATTGGTTGGGGAATTTATTCACTAAAACAATTACCTATCGATGCAGTGCCAGATATTACCAATAATCAGGTGCAAATTATTACTTCAGCACCCTCACAATCGGCACAAGATATAGAGCGATTAGTAACATTTCCCATAGAAATGACTATGTCTAGTATTCCTGATATTGAAGAAGTTCGTTCTTTTTCTCGTTTCGGACTAAGCGTGGTAACCATTGTTTTTAAAGACGATGTCGATATTTATTGGGCAAGGCAACAAATTAGCGAACGCTTAAACGAAGCAAAAAACAATATTCCAGACGGAGTTGGTTCGCCTGAAATGGCGCCTGTAACTACTGGTTTAGGAGAAATTTATCAATATACATTATTTGCCGAAGAAGGTTTTAAAGAAAAGTTTCCAATTATGGAGTTGCGTTCTCTTCAAGATTGGGTTGTTCGCCGTCAGTTATTAGGAATCGAAGGAATTGCAGATGTGAGTAGTTTTGGTGGTTTTTTAAAACAATATGAAGTTGCTTTACAACCCGAAAGACTGCAAACATTAGGTGTAAGTGTTAACGAAGTTTTAGAGGCTTTATCTAAAAATAATCAAAATACAGGAGGTGCTTATATTGATAAAAACCCGAAGGCATATTTTATCCGAAGCCAAGGATTAATACAAAACTCGCAAGATATTCAGAATATTGTTATTAAAAACACTCAAAATGGTACGCCTGTTTTAATTAAAGACATTGGAAAAGTACAATTAGGAAGTGCTATCAGATACGGAGCAATGACCAGAAACGGCGAAGGAGAAGTTGTTGGCGGAATTGTAATGATGCTAAAAGGAGCGAACTCATCAAAAGTAATAAAACGTGTAAAAGATAGAGTTGCTCAAATTCAAAAAAGTTTACCTGAAGGAGTTATTATTCAACCTTTTTTAGACAGAACAAAATTAGTTGATAAAGCAATTAGCACCGTAGCCACCAATTTAATTGAAGGTGCTTTAATTGTGATTCTTATTTTGGTGTTATTATTAGGAAACTTACGAGCAGGTTTAATTGTTGCTTCGGTAATTCCGTTGGCAATGTTATTTGCTATTATATTGATGAACTTATTTGGAGTTTCAGGAAATTTAATGAGTTTAGGAGCTATTGATTTTGGAATTATAGTTGATGGTTCGGTAATTATTGTCGAAGCAACATTGCATTATTTAGTGCTGAAAAAATCAGGAAAAAAATTAACGCAATCTGAAATGGATGAAGAGGTGTATCAATCAGCTTCAAAAATTAGAACGAGTGCGGCCTTTGGAGAAATTATTATTTTAATTGTATATCTTCCTATTTTGGCGTTGGTTGGTATTGAAGGAAAAATGTTTAAACCAATGGCGATAACCGTAAGTTTTGCCATTTTAGGAGCATTTATTTTATCATTAACCTACGTTCCGATGATTAGTGCCTTGTTTTTAAAGAAAACAATTAGACATCATAATGACAAAAAGAATATTTCTGATAAAATAATAGGTGCATTACAAAATGTTTATACACCTGTATTGGAATTTGTTTTAAATTATAAAAAATCGGTACTTATTGGTGCTGTACTTATTTTTTTATGGAGCCTTTTTACATTTAAAAATATGGGTTCTGAATTTATTCCATCTTTAGATGAAGGAGATTTAGCCGTTCAAGCAACGGTTTCTACAGGAAGTTCATTATCATATACGATTGATGTTACTAATAAATCTTCAAAATTATTATTAGAAGAATTTCCTGATGAAATTGAACAAATTGTAAGTAGAATTGGTTCATCAGAAATACCTACAGATCCTATGCCTGTTGAAGTTGCTGATATTATTATCATTCTAAAAGATAAAAATGATTGGACAAAAGCAGCCTCTAAAAACGAGTTGACCGAAAAAATGAATCATTTATTAGATGAAAATATGTTAGGTGTCAATTACGGATTTCAACAACCGATACAAATGCGTTTTAATGAATTGATGACAGGAGCACGACAAGATGTTGTCTTAAAAATTTACGGAGAAGATTTAGATAAATTAGTAAAATACGCAAACGAATTAGGGAAAATTATTCCTGATGTTGTTGGTGCTGAAGATTTGTATATCGAAAAAATGACAGGTTTAAAACAAATTGTTATTGATTATAAACGAAATCAATTAGCGTTATATGGTTTAAATATTTCTGATGTAAATACCGCTGTAAATACGGCATTTGCTGGGCAAAGCGCAGGTTCAGTGTATGAAGGCGAACAACGTTATGATTTGGTTGTTAGAATGAATAAACAAAACAGAGCAGGTATTAATGATATTCGTAAACTCTATGTAACCACCCCAAATGGCGCACAAATTCCGTTAGAAAGTGTTGCTAATGTAAGCTTTAAAACAGGACCAAATCAAATACAAAGAGATGATGCAAAACGAAGAATAACAGTAGGTTTTAACGTTCGAGGGCGCGATGTAGCAAGTATTGTTGCTGAATTACAACAAAAAGTTAGCGAAAAAATACCATTCGATACCGGATATTATATCACCTACGGCGGAACTTTTAAAAACTTAGAAGAAGCCCGCACACGATTAGGAATCGCAGTTCCTGTTGCATTATTATTGATTTTTTTATTATTATATTTTACTTTTAAATCGATTAAACAAAGTTTTTTAATTTATACAGCAATTCCAATGTCGGCAATTGGTGGAATTTTCGCTTTATGGCTTAGAGATATGCCTTTTTCAATATCGGCAGGAATAGGATTTATAGCCTTATTTGGTGTCGCTGTTTTAAATGGAATTGTGCTAATTGCAGAGTTCAATCGTTTGAAAGAAGCGGGAATGACCGATATAAAAGCGATTATAAAAAAAGGAACTTCTGTTCGATTACGCCCCGTAATTATGACAGCCGCAGTGGCTTCATTAGGTTTTTTACCGATGGCAATTTCAGCATCAGCAGGAGCAGAGGTTCAAAAACCATTGGCAACCGTGGTGATTGGCGGCTTAATATCAGCAACCTTATTAACCTTATTAATTTTACCTGTTTTATACTTGTTTTCTGAAAGTGAATCCGAAAATAAATCAAATAATAAAAATGCGAAATCGATAAAAATAAGTTCAAAAATATTGAGTTTATTATTTATAGTAACAGCAAGTTTATGTGTTCAAGCGCAAGAAAATACGCCAAAAATAACACAAATAAATATTCATGAAAATCCTCAGAAATTAAGTGAGCAAGATGTAATTAGTATCGCTTTAAAAAAATCAGTAGCTCGTTATAAATCGGCTTTAAATATTGTTAAAAATAAAGCAGGAATTGCAAGTGCAATTAGTTTAGAACCTATTTCAATTAAATATCAAGATGTTGGTGTTGCTAAAGGTTTATCAGAAAAAGAATGGTCTGTAAATCAAAATTTTGGTGCTGTTTTAACACATCTTCAAAAAAGAAAATTAGCAATTTCAAAACATGAATTAGCGATTGCCGAAAATGATATTTCTATAAAAGAAACGATTAAAAATACTCGAAGTTTATACCAGCAATGGCATTATTTATATGGGTTTATTTCATTGCTTGAAGAGCAAGAAAAAAATAGCACACTGATAAAAAACATCTCTAATAAATTATACAATGCAGGCGAAATAGGAGGTTTAGAAAACGATTTAACAATCTTACAATCTTTAGATATTCAATCTAAAAAAAGTACTATTTATAAGGATTTTACATCCGTAGAAAATAAATTAAAAGAAGTATTACAAATTAAAAATACTATAATTCCTGAAACAAAATTTCCTATTAAAAAAACGCTGAAAAATGCTATTTTACTTCAACATAATAGCGAAAAAGAGAATCTTTCAAAAGCCTTCTTAGAAATTTTATCTAAAAGAGAAAAAGTAGCTAAAAAGAATATTTTAGTAGCTAAATCATCTTATTTCCCAGAGATAACCGCAGGGATTATCAATAGAAAAACAGAAAATGCAACCGATTATACAGGTTTTAATATCGGATTGAATGTTCCTATTTCTTTTTGGGCTAATAATGCTAAAATTAAACAGCAAAAAATAATATCCGAAGAAATAGCTTTTGAAAATCAAGCGAATAAAATAGCTATTCAAAATAATTTTAAAAGTTTACAAGAACAATTAACCTATTTAAAAACGGAATTAGTTGGTATTGAAGCCATGAAAATAAAGGCTGATAATTTTATCAAAAAACTGAAAATAGCTTACAGTGTTGGCGAAATAGATGCCTATAAATACAACCAAAGTTTTAATACCTATTTTCAGGTGATGCAAAATTATTTGTTGTTGATTCATAATTATAATCAAACAGTAATTAGCTACGAATTTTACACAAAAAATAATTAA
>FHDEPC_02135 HlyD-D23 domain-containing protein
ATGAAAAAATATATCAATATAATCAGTTTATTAATAACAATAGTATCGATTATCAGTTGTAATTCGAAAAAAGAAGACCATACAGGACACGATCATGCATCCGAAGAAAAAACAGGAACACATAAAAAAAATAACGGCAAAAATAACGGTAAAAATAAAAGCGAACATCAAGTTGAAAATGAAGAACACGCAGAAAATGAATTGCATTTAACAAGCGCACAAATAACATCAGCAAATATAAAAATAGCCGAAATTACCCAACGAAAAATACGCAATAGCATTGCCGTTACAGGAACTATTGAAGTGCCGCCACAAAGTAAAGCAACTATTTATGCGCCCTTAGAATCGTTTGTATATAAAACCTATTTATTGCCTGGCGACAAGGTGAAAAAAGGGCAAACGGTAGCCGTTTTACAGCATCCAAATTTTATAAAATTGCAATATTCATATTTAGAAGCAGTTAATAATAATAAGGTTACAAAGGCAGATTATGAGCGTAAAAAAATGCTATTAGCAAACGAAATTACCTCAAAAAAATCGTTTCAAATAGCGCAAAGTATGTATCATTCTTCAAAAAGTTTGGTGGCTAGTTATGCTGCACAATTAAAGATGGCAAATTTATCGGCAAGTAGCATTTTAACAAATGGAATTCAACAATATGTGTATATAAAAGCGCCAATTTCGGGCTATGTGGTAGAAAATAACTTAAATAAAGGGCTTTTTTTAGCGGCAAATTCGGAAATGATGGAAATTATTGATACCGATCATATGCATGCCGAATTAAATGTTTTTGGAACGGATATTACCAAAATTAAAAAAGGTGATGAGTTTGTTTTTAAACCTTCAGGAATTGACACAGAATATCAGGGAGTTATAAAATTAATCAGTCAAAAAGTAAACGATAAAACAAAAACGGTAAATGTTCACGGGCATTTTGAGGATGAAAAAAATAGCCTAAAATCAGGAATGTTTATCAATGCGGAAATATTATTAAATGGCGAAAAAACATTTGCAATTCCTCAGGCTGCAATTATAGAAAAAGAAGGCGAAAGCTTTATATTTGCTGCCGAAAATACTGTAGAATTTATTCCTTTAAAAGTAACTTTAGGGAATAGTGATACAGGTTTTGTAGCTATAAAAACAATTGAAGGAAATAATTTTGATGTTAAAATAGTTACGCAAGGTGCTCATTTTTTAAAGGGCAAATTATTACAACAAGCAGGTGGCATGGAAGGTCATGTGCATTAA
>FHDEPC_02140 HupE / UreJ protein
ATGACGATGGATTTAAAAAAAAACCGATTATTAGCACTCATTTTAGTACTCATTCCTTTGGCGGGTTTTGCCCACGGAGTAGATGATAGTACCCAATTATTTTTAGTAAATAATAAGGGCGTTTCTTTTGGCGCTTTTCTTTATATGGGTGCCAAACACATGCTTACGGGCTATGATCATTTACTTTTTTTGGTAGGAGTTTTGTTCTTTTTATATAAAACAAAAGACATTATAAAGTACGTTACTTATTTTACAATTGGGCATAGTATTACTTTATTATTAGGCGTATTAACTGATGTGAGTATCAATGCTTTTTTGATAGATGCCATTATAGCATTTTCAATAATATATAAAGGATTTGATAATTTAGGCGGTTTTAAAACGCTTTTTAACAAACAACCTGACACTAAAAAAGCCGTGTTAATTTTCGGTTTATTTCACGGGTTGGGGTTGGCAACTAAATTGCAGGAATTTCAATTAGATAAAGACGGGCTTCTTGTTAATTTATTAGGCTTTAATTTAGGTGTAGAAATAGGGCAGTTTTTAGCCTTAGGTGCAATTTTATTGTGTATTTCTTACTGGCGACACTTTGAAAGTTTTTTAAAATTTTCAAAGGTGACCAATATACTTTTAATGACTGCAGGATTTTTATTATTAGGATATCAATTAACAGGATATTTCATTTTATAA
>FHDEPC_02145 hypothetical protein
ATGAGTAAAAAACAATTATTAAAATCAGTTTTTTTAGCATTTATTGTAGGATTATTAGTTCTTTTAGTAGCTATTTTACCTGCCGAATATGGCGTAGATCCTTTAGGTACAGGCAAATTAATGGGCTTTGCTAAGCTGTATCAAGAAAATAAAAAAGAGCTAGTAAGCGATGCTTCATCTAAATTAAATTTCAAGAAAATAACGCTTAAAAGTATTGGTTCTGATCCAAGTATTGTAAAACCTTTAGAGGCTAATAATCCGCCTTCTGAACAGCGATTAACTGAAAGAGAAGATAGTATTCGTGTTATTGTTCCTGCTAAAAAAGGGATAGAATATAAGGTTAATACCCTTAAATACAGTAGTTTTAATTATGAATGGTCATCAGAAAAAAAAGATATTCTTTATACTGATTTTCATGGGGAAGTAAAACAAAACAACCCGCCTGAAGAGGTGTTTTATGAAAGTTATACCGTCGCATATTCTAATAATATGGCAGGAACTTTTACCGCTCCTTTTAAAGGAAAACACGGTTGGTATTTTAAAAATTTAACCGATAAAGATATTACTGTTGTTTTAAAATTAAAAGGACACTACAAAGTGTTTATGAAATAA
>FHDEPC_02150 Peptidase
ATGAATAATAACAGACAATTAGATTTTCAATTACCAAAAGGAGGTTTTCTTTTAGGAATAATCGCTGTACTTGGAATTATTGCTTTTACAAAATCGACAGTAACCATAAAATCAGGGCAGGCAGGTGTTTTATATAAAACATTTGGTGGTGGTGTAGTAACTGACCAGCCAGCAATGGGCGAGGGGTTTCAAATTGTAGCACCTTGGAATAAAGTTTTTATTTACGAGGTACGTCAGCAAGAGATTTTTGAAAAAATGCAAGTTTTATCATCTAATGGATTAGAAATTAGACTAGAAGCTTCTGCTTGGTTTCAACCTCAATCTGATAAAATTGGTTCTTTACATCAAGAAAAAGGAGAAAATTATATTTCAAGAGTTATTCAGCCAGCTATTCGTTCGGCAGCTCGTAGTGTTGTTGGTCGTTATACGCCAGAACAATTATATTCTAGTAAAAGAGATGTGATTCAAACAGAAATTTTTGCAGAAACAAAAAAGATTTTAGACAAGCAATTTATTCAATTAAATGAAATTTTAGTTAGAGATGTAACCTTACCAACAACCATTAAAACGGCAATTGAGCGTAAGTTAAAACAAGAGCAAGAATCTTTAGAATATGAGTTCAGATTAGTTACTGCTCAAAAAGAAGCTGAAAAACAAATTATTGAAGCGAAAGGTAAAGCGGATGCAAATAAAATTTTAAGCGCTTCTTTAACCGATAAAATTTTACAAGATAAAGGAATTGAAGCTACCTTAAAATTAGCAAATTCGCCAAACAGTAAAGTAGTTTTAATTGGTTCGGGTAAAAGTGGAATGCCAATTATTTTAGGAAATCAATAA
>FHDEPC_02155 DEAD/DEAH box helicase
ATGTCAACATTTTTAGATTTAGGCTTAAAAGAGCCAATAAACAAAGCATTAACAGATTTAGGTTACGAAAAACCAACTGTAATTCAAGAGAAAGCAATTCCTCAAATTATTTCATCTACTGATGATTTAAAAGCTTTTGCTCAAACAGGAACTGGTAAAACAGCTGCTTTTAGTTTACCTATTATTGAACAAATAGATAGTTCAGACAAAAACACTCAAGCTATCATTTTATCTCCTACTCGTGAACTTGCTGTTCAGATAGGAAATAATATTAAAGATTTCGCTAAATACATACCAGACTTAAAAGTGGTAACAGTATATGGTGGTTCTAATATTGAAGAACAAATTAGAGGCTTAAAAAGAGGTGCTCAAATTGTTGTTGGTACTCCAGGAAGAACAGTCGATTTAATAAATCGTAGAGCCTTACGTTTAGGAAACGTAAAATGGTTAGTTTTAGATGAGGCTGATGAAATGCTTAACATGGGGTTCAAAGATGAGCTTGATAAAGTATTAGAAGCAACTCCTGACACCAAACAAACGTTATTATTTTCGGCAACCTTCCCTAGAGAAGTTGAAGCAATTGCTAGAAACTATATGACTAACCCTGTTGAAATTACTTCAGGAGAAAAAAATCAAGGTTCTGACAACGTTACTCACGAATACTACGTGGTAAACGAAAGAACTCGTTACCAAGCGTTAAAAAGAATTGCAGATGTAAATACTAATATTTACGCAATTATTTTCTGTAGAACACGTCGTGAAACTCAAGAAGTAGCAAACAATCTTATTAAAGATGGTTATAGCGCAGATGCGTTACATGGTGATTTATCTCAACAACAACGTGATAGCGTTATGGGGAAATTCCGTAAGAAAACTATCCAAATTTTAGTTGCAACTGATGTTGCTGCTCGTGGATTAGATGTTACCGAATTAACACACGTTATTAACCACAAATTACCAGACCAAATTGAAAACTACAATCACCGTAGTGGAAGAACTGGTAGAGCTGGTAACAAAGGTATTTCTGCTGTTTTAGTTAACAATAAAGAAAAAGGTAGATTACGTTCTATTGAGCGTATTATCAAAAAGAAATTCGAAGCTAAAAAAGTACCTACTGGAAAAGAAATTTGCCAGAATCAATTAATGCACTTAATTGAAAAGGTAAAAGCTACAGAGGTTAACAACGAACAAATTGAAGAGTTTTTACCTAGTATCTATGAAAAATTAGAGGACTTAACTAGAGAAGAATTAATTCAAAAATTCGTTTCATTAGAATTCAACAAATTCTTAACCTACTATAACAAATCTGACGATTTAAACGACATCTCTAATAAAGATAGTTCAAGAGCTAGAGCGACGGACGAAAACATGACTCGTTTCTTTATCAACTTAGGTAGAAAAGATAAATTAAATCCTGCTACATTAATTGGATTAATTAACGACCAAAAAATTGCTGATAAAATTGAAATCGGAGCGATTGATATTTTAGATACTTTTTCTTTCTTTGAAATAGATAAAAATTTCGAAAAAGAAACTTTAGAAGCGTTTAGTGCTAACGGAGCTGATTTTAACGGACGTTCTGTAAATATTGAAATTACCAAATCTAATCGCGGTGGCGGTGGAGGAAGAAAACCTCGTGGTGGCGGTGGATTCGGCGCAAGACGAAGAAGCGGTGGTTCTGATAGAGCTCCAAGAGATAGAGGTTCTAGAGATAGAGCTCCAAGAGGAGATAGAGATTCAAGAAGACGTAGTGATAGCGGTTCTTCTTCACCAAGAAGAAGTAGCGGTGACGGTGCATCTTCAGGTTTTGGAAGAAGACGTAACAGAGATTAA
>FHDEPC_02160 hypothetical protein
ATGATTAAATACTTAATACCCCTTCTATTAATTTTATTCATTGGATGTAATTCATCAAAAACACCCAAGACCACATATTTTGGCGGTAAAATTATTAATCCGAAGTCAAATTATATCACTTTATCGGACAATTACGCTTTTAATGACACTATTTATTTAAAAAAAGACCATAGTTTTTTAGGTTCTTATAAAAATTTAAAAAAAGGCTTGTATGTTTTTGGACACGGATCAGAGCATCAATATGTTTATTTAGAGCCTCAAGACAGTTTATTATTTCGCTTAAATAGTTGGGATTTTGATGAGTCGTTAGTTTTTAGTGGAAAAGATGCCGCTAGAAATAATATATTAATTGAAGCTTTTTTAGAAACCGAACAAGACGACAAAAATTTTGAACGATTATACCAGCTTTCACAGCCTGATTTTTTAATAAAAATTGATTCTATTAAAAAAATTAAAGAACAAAAATTAATCGATTTTAAAAAAAACAATAAAGAAAATGCTTCTAAAGAATTTTTAGAGATATTAAAGGTAGCGTTATTTTATCCTGTTTATACGTATTCAGAACAATATGCTATTAAAAATTTCACCAAAAAAAATCCTGAAAAATTAGTAGCTTCTTATTTTGATTATCGGGCGGATATCAATTTAAAAAAAGATTCTTTAATTTTTTTCAGCCCCTATTATGCTTTAATAATTGACAAGTTATATAATGATGTATATCTTGAAAAAGGTACTGCGGATAATTTTACACGAAATTTATTAAATAATATTGATGCGAGTATTTCTTCGGAAAAAATAAAAAATAAATTACTTTATAATACGGTAATTCGTCATTTTTTTAAAGAACCGAACGATGAAAACAAAAACAAAACGTTTTTTGAATTTTTTAAGTTAAACACCAATATTGAGCAGAAAAAAAATATGCAACGATTGGTTAATGATCTTAAGCTATTAAATGTTGGCGAAAAACTACCCGATTTTAATTTAATAGCCGCCACAGGCGAAACAAAACGTATTTCAAAGCTGATAAAAGGAAAGGCTGCGGTTATTTTATTTAAAGACTATAAATATGCTTCCGATGACTGGATTTCATCTCGAACCAACTTTTTAATAAAAAACAACCCTAATGTTACCTTTATTATAGTTAATTTATGCAATAATTTTAAGCGATACACTAAAAAAATAGCCATAAAACACCAATATACCCTACCTAAAAAGAGCCTTGTTTGTAATTTTTCTTCAAGCAAGTTTCCACGCATGGTATTAATTGACAAGCAAGGTATTATCCAAAACGGATATACAAGTTTATCTGCAAAAAACATTAACAAACAAGTGCAAAATTTACAAAACAACAAAAAATAG
>FHDEPC_02165 ABC transporter ATP-binding protein
ATGTTATCAGTTTCTAATTTATCAGTTCAGTTTGGTAAGCGTGTTTTGTTTGATGAAGTAAACACGAAGTTTACTCAAGGAAATTGCTACGGTATTATCGGAGCAAATGGAGCAGGAAAATCTACTTTTTTAAAGATTATATCAGGAGTACAAGAACCAACTTCGGGTCAGGTTCATTTAGAGTCTGGTAAAAGAATGTCAGTATTAACACAGGATCATTATGCTTTTGATGAGTTTACTACCTTAGATACTGTATTAAAAGGAAATAAAGAATTATATAAAATTAAATCGGAAATTGACGCTTTATATGCCGATTATACCGATGAAAATGCCGAAAAAATAGGCGAGTTACAAGTTCGTTTTGAAGAAATGGACGGTTGGAATGCCGATTCTGCTGCGGCAACCTTATTATCTAACTTAGGGATTAAAGAAGAAGATCATTATACTTTATTAGCCGATTTAGACTCTAAGAAAAAGGTACGTATTTTATTAGCACAAGCCTTATTTGGGAATCCTGATGTGTTAATTATGGATGAGCCTACCAACGATTTAGATTTTGAAACGATCGCTTGGTTAGAAAACTTTTTAGCGAATTTTGACAATACGGTAATCGTAGTATCGCATGACCGTCACTTTTTAGATGCCGTTTGTACACATATTTCTGATATTGATTTTGCTAAAATAAATCACTTTTCAGGAAACTATACTTTCTGGTATGAATCTAGTCAATTAGCGGCAAAGCAAAGAGCGCAACAGAATAAAAAATCGGAAGATAAAAAGAAGGAATTAGAAGAATTTATCCGTCGTTTTTCTGCAAATATGGCAAAGTCTAAACAAGCGACTTCTCGTAAGAAGATGATAGACAAGTTAAATGTTGATGAAATTAAGCCGTCTAGTCGTCGTTATCCTGCAATTATTTTTGATAGAGATAGAGAGGCGGGAGACCAAATTTTAAACATCGAAGGCTTATCAAAAGATTTTGAAGGAAAACCTTTATTTGCCAATGTTGATATTAACTTAAACAAAGGCGATAAAGTAGCAATTATTTCAAAAAGCTCGAAGGCTGTTTCTACTTTTTACCAAATTATATCAGGAAACGAGCAAGCCGATGCTGGTAAAATTAGCTGGGGAGTAACAACTACCCAATCGTATTTACCTTCTGATAACTCATCATTTTTTCAAGATGGCGAGTTAGATTTAGTAGATTGGTTACGTCAGTATGCACAAACTGAAGAAGAAAGAGAAGCAGTATTTATTAGAGGTTTCTTAGGGAAAATGATTTTTTCTGGCGAAGAGGCTTTAAAGAAAAGTAATGTATTATCGGGAGGTGAAAAAGTTCGTTGTATGTTATCGAGAATGATGATGACAAGAGCAAATATTTTAATGTTAGACGAGCCTACAAATCACTTAGATTTAGAATCTATTCAGGCATTAAACAACTCTTTAATTAACTTTAAAGGAACTATTTTATTCTCAACACACGATCACGAGTTTGCACAAACTGTAGCTAACAGAGTTATTGAAATTACGCCAAAAGGGGTAATCGATAAATATGCTACTTTCGATGAGTATTTAGCCGATCCTAAAGTAAAAGAATTAAGAAAAAAGATGTATTCATAA
>FHDEPC_02170 Flavo-1 RNA
TCCTAGCCCCGATTGAAGCAATTGTTTGAGCTCTTTTTTATTTTTCCCTTTAAAAATAAAAAAAGCGAGTGCGGAAAGCGGGAAATAGC
>FHDEPC_02175 Site-specific DNA-methyltransferase (adenine-specific)
[truncated: 2,430,201 more chars]
