# Supplementary material for: Genomics of Tenacibaculum Species in British Columbia, Canada
Source: Pathogens. 2023 Jan 6;12(1):101. doi: 10.3390/pathogens12010101 (PMC9864904; doi:10.3390/pathogens12010101)
Supplement: Supplementary file 1 [file pathogens-12-00101-s001.zip › Supplementary Figures and Tables (Revised)/TableS1_BaktaAnnotatedGenes/Barcode9_AllReadsRavenAssembly_MedakaPolished_2022-03-22.ffn]

>KDPLPA_00005 hypothetical protein
ATGAAATATTATTTATGTATAGTTTTATTTTTTGGGAGTTTAAGTATCTCATTTTCCCAAAAAAAATCAGAAAGTAATTTAAATAATTATTTAAAAATAAACAATTATTTTACAGGTTTAGAATTTTCTTATGAAATTCCTTTAAATGATAAGTTTCTTTTTGAAGCAGGTGCAGGTATTGGAGCTGGTAGTTATATTAAAGAAATTCCTTTCGTAGGAGAATCTTTTGGTATAAAATTCGAATCACTTCCTGTTTTAAGGTTAAGAGGTAAGTTAAAATATATATATAACAGAGAAAAAAGATTAAATAAACAAAAAAATATTAATTTTAATTCAGGAAATTATATAGCTTTAGAAGGTACATTGTCTTCAGAAAAAAAAGATTTATATAACAATGTTCTTATGACTAACTTTGTCTGGGGTCTTCAAAGAAAT
>KDPLPA_00010 hypothetical protein
ATGAAAAAAATACTAATTGGGTTAGGAATAGGAATAATCTTACTTACATCTTGTAACGAAGAAGAAAATTTAGAGAAGATTAATGATTTAACATTTAATACAATAAAAGGAAATTACGATAAAGAAAACGATCTTTTATCTTTTGAAAATAAGAACGACTTAAAAGATAGTTATTTTAATGTAAAAGAATTAAATGAACCAGAAAAAGAATTTAAAAAGTTTTATAGTAAAGGTTTTTTACCTTTAAAAAACTCAGGTTATTTAACAGAATCAGAAGCAGAGGTTTTTTATAAAAAAAGAAAAAGCAATAATGAAAATGATGTAAAAGAAGATATTATAGAAAATGAATATTTTGCTAATTTCTTAAATGATAAAGGAGAAATAAAAGTAGGGAATAAAATATATAAATATACTAAAGAAGGAGTTTTTATTGTTGACGAAGAAAATAAAGAGTTGTTAAATAATATATCTTTAAATAAATTATCTAATAAAAAAGCTAAATCAAAAGCATTAGTAGAACATTATATTCCTAACAAAAGAAAACTACCTGAATTTAGAATTAAGCCTATGGATGACTGTTCTACTTTACAAATGCAAAATTTAGTTGAATATGAATACGACCCTTGTTCATCTGGAGGGGGTGGAGGCTATTCTGGCGGAGGCGGAAGTGGTTCTAGTTCAAATAATCTTTCAATTCCGACTAATACTTCTAATTATAATAGTTGTCACAATACTAAAGATGGTTTCTTTGATAATATTTTTGGAAGGTCTTATGCTTGTGAATATAAATTTAATAGAAAAAAGAAATTAAGAACAGTTTTTGCAGCAGAAGATTATTTGTTTTTTACAGATGTTTATATGCAAGCAAAATTTAAACAAAAAACATGGTTTGGTTGGTTCTCAGATAGAAGCGCTGATAAAGTATATATTAAAAACATAAAAAGTCTTCTTAAAATGAAGACAAGAGATATAGATATAAGTATAAACGGAAAAGAAGCTAAAGAAGTTTATAATAAAATAACTACTTATTTAAAAAAATTATTAAAAGAAAAAGAAACTGTAAGTTATTTATCTGGAGTATATGATTTGGATAATAAAAATTATACATCTTCACAATTATCTTACAAAGACTTAGTTGATTCTTCAAACACGCCTGTATTTACTCCTAAAAAATACATAAGAAAAAAGTTTATAGATTTAGATATTAATTTTAAAAATCTATTTAAAGGAGGAGCAAATAAAGTTGCTGTTGTAAATATTTCTGGTAAAAATGTTCTTAATTTCAAAAGCAAAGATTTTTATTTTTTCGCAGGAAAAGCTTTAAAAAATGCTTTAGTAGATTTAAGAAAAGGTCAAAAAGGAGCTGTTATAATAACACATTTTAACCCTGTAAAAAACGAATTAAAGCCTATAGCTTATTTTTTTGAAAATGAAATAGTAGAGGTTAGAAAAAGAGCTATAGCTCGTAGAGAATTTGATTTAACTAAAAAATTTAAAGTTGATAAAGCTTTATTAACTTTTAAAGATAATGATGGTAATTCAGATTTTGTTTTAGATTTAAAGTTTAGCTGGGATGTTTTAGGAAGTGCTTCTATAGAAATGGAATCTGGAGCTAAATATAGGGGTAAATGGGGAGGTTCTAAATTTACAGTAGAATATTAA
>KDPLPA_00015 hypothetical protein
ATGATTAAGAAAAAAAGAATTGAATTGAGGTGTACTTCCTTAGAGAAAGCAATCATAAAAAAGAAAGCAGAAAAGACCGGACTTTCTACATCTGAATTTTGCAGAGCTTCGGCACTTGGTCAAAAAATAGGCTCAAAATTTACAGATGAAGAAATGGAAGTTTACCAAACATTGCACAAATTCCATAAAAATTTCACTTCATTATCAAACTTATTTAAGGCTAAAAACCCGAGTTTATCTAATGAAACAAAGGTTTTGGCTGATGAAATAAAAACAATACTTCAGAAAATAAAATGA
>KDPLPA_00020 Relaxase/mobilization nuclease domain protein
ATGATAGCAAAGGCAAAAAGTATTTCGCACGGTTCAGCAAGTATGGATTATGCCCTTGAAAAAGACCAAGCGGAAATTATAGACAAAAGGGAGATAGTAGGCGATAATGGTAAGGAAATAAAGGAAGAATTTAAGCTATTTCAAGACCAAAACAGCAGATGCGAAAACAATGATATTTCATTTGTACTAAGTCCAGAACCAAAAGATGGTAAAGCATTAACAAACGAGCAATTTAAAGAAATATCAAATGACTTTTTAAATGAAATGAAGTTGGATAAACACCAAGCTTTAGTAGTTAAACACAACGACCGAAACCACGCTCATATACATATCTATGTAAACAGAATAGATAGCAATGGTAAGGCATACAAAGATAATTTTATAAGTAAAAAAAGTCAAACAGTAGCGGACAAAATTGCCCAGGAGCGAGGTTTAACCAGGGCAAGTGTTGTGAAAGAGTTTAACAAAGAAATGCACAAGGATTTAAAAAAGCAAATATTTGATAAACACAAAGCAGTTTTAGAGCACAAACCAAAAGATTTTAACCAATACAAGGACCTAATGAAAGTGAGTAAGGTCGAAGTATTGCCAACGATAAACAAGGCGGGAAAACTACAAGGTTATCGGGTAGAGTTCCAAGGTGTAAATCTAAAAGCAACAGAAGTACACCGAACTATGAGCCTATCAAAAATGGGCGTAAACATCAAGCAAACAAAGGCAATAAAAATGAATCCACTAACACCAAAATTAAACAAGGCAATAGGCGGAAACGTTGCAAAAGTAGCAGAAACAGCAATGAATGTAAACCCAGCTTTAAAAGTTGGATGTAAAATAGCAAAAAAAATAATTTCAAAAGGTTTAGGATATTAA
>KDPLPA_00025 hypothetical protein
ATGGGAAAAAGACACAGTATTGACACGATTGCAGAGGTTCTTATTGATAAGTTGGAAACAATGGAGCAAGTAGCTAACAAAATAGAGAAAGTTGCTAAAACTTCTCTAAAAGTAGATTTAAACGAGCAAGAAAGACTATTGAATAAGTTTGCCGAGTTCGTGAACGACCAAAACAGAGTTGAAAAAATAATTTTAGGCGAATTAGAGAACCTTGAAGCAAAAAGCAAGGGAAGATTACCAAATTGGGTTTTGGTAGTTTTGTTTTCTTTTTTCATTGGCTTAATTGGGTCAGTTTATTTTTCATATTCGAGCATCAAAAAAGTTGATTTACTCGAGAAAGAAAAAGCGTACTACGAAATGAAGTATTTAGAGTTAAAAAAGGGGTGTAATAAGAAGATAAGAAGTAAAAGAGGTTAA
>KDPLPA_00030 RepA protein
ATGATTGAAAAAAGTAAAAAAAATAGAGCTAATTCTTCAATAACTGAATATAAATTAAACACTAAAAATCCTTTCTTAGAAGATGCTGTAGAGCAAATAAACAGTAAAATAGTAAAGAAGTATAAAACAGCAACTAAAACAGGGGAAAAAGCTATTTTAAAGGCAGTTGATGAAAGTACGGGCGAAATACTCGGGCATACTCAATTTATTAGACAAATAGAAGTTGACGAAGAACAATTTGCTAAAGTTTATCTTTCAAATTTTAGTGCTTTTTTTGATTTAAAACCCCAAGCTTTAAAGGTTTTCGGTTATATATTAACTCAATTAGTACCTAATAAAGATGAGTTTTATTTTTTCTCTGATGAATGCAAAGAATACACTAAGTACAAGAGCAAAACAAGTGTAAGGATAGGGTTAACATCTTTACTTGAAAACAAAATAATAGCAAGAGGTCGAAATGATGTTGCTTATTTCATAAATCCCATGGTTACATTTAACGGAAATAGAATAACTTTCGCTAAATCTTATGTTAAGAAAAAAAAGGCTAAAAACAAAGAGATAGACCCGATGCAAGTAAATATGTTAGACCAAATTAAAGAAGCAGAGCAGGGGAATTAA
>KDPLPA_00035 hypothetical protein
ATGCAAGGAAAAAAGAATGATTACAGTATGAGTTTTTACGACGGAGAAGAAAGAACGATGTTTTTAGAATTTGTACATAACACAAATAAGGCTATTATTTGGGTAAATACTAAGGGAATACAATGGACACACGCTATGGTGTACGATAGAAGAACAAGAGAAAAAATTGATAGAATATACAACTCAAAAAAAACGTTTAATTAA
>KDPLPA_00040 hypothetical protein
GGTGGGAAATGGCTTTTTAACATAAATGGAGGTTTGGGATATGCTAAAGATTTTAATTCTAATCTTGACAGATTTTATCCCTCTATAAGTTTAGAGTTTTCTTATGTTCTTTTTTAA
>KDPLPA_00045 Butyryl-CoA dehydrogenase
ATGAATAGTATGTATTTTACTGAAGAACATGAAGTATTCAGACAAAGCTTTAAAGATTTTTTAGATAAAGAGGTAGTTCCACATATAGAAAAGTGGGAGAAAACGGGTACGATAGAACGTTTTATTTGGGAGAAATTTGGAGAAATGGGGTATTTTGGTTTAAACGCTCCAGAAGAGTATGGAGGGTTAAATCTAGATCTTTTTTATACCGTTATATTTTTAGAAGAGCTACAAAAAATAAACTCAAGTGGATTTGCGGCGGCGATGTGGGCGCATGCTTATTTAGCGATGACTCATGTAGCTAAGGAAGGAAGTGATAAAATAAAGAGAGAATATTTAACTGCTAGTATAAATGGTGATAAGATAGGTTGCTTGTGTATAAGTGAACCTTTTGGAGGAAGTGATGTTGCAGGGATGAGAACAACGGCCGTTAAAAAAGGCAATTCTTATGTAATTAATGGGTCTAAAACATTCATAACAAATGGTGTTTATTCAGATTATTTAGTAGTTGCTGCCAAAACGAATCCAGAAGATAGGCATAAAGGGATGAGTATTTTTATCGTGGATCGGAATACTTCAGGAATATCGGCAACAAAATTAGATAAATTAGGATGGAGAGCTTCAGATACAGCAGAAATCGCTTTTGATAACGTTGTGATTCCGGAAGAAAACCTAATGGGAGAAGAAGGTAAAGGTTTTCCTTATATTATGCAACATTTCGCATTAGAACGATTAATTATGGCTATTAACGGTCATGCAAGAGCTGAATATGCAGTTGAA
>KDPLPA_00050 DNA uptake protein ComE
ATGAAAACACTAAAATCCCATTTCAGGCATTATAATAAACGCCAAAGAAATGGGGTTTTCTTTTTAATATTGATTATCGTTGTACTAGAAGTTTTATACTTTTCAATTGATTTCTCTTCGGGGAAATTAGAAGAAATCGATACGAGAGATTTAATAGCTTTTCAAAGAGAAATAGATAGCTTAAGAGAGATTGAAAAAGAAAAAAGAAAGCCTAAGAAATATTCGTTTAATCCTAATTATATAACTGATTTTAAAGCGTATAAATTGGGGATGAAGACTGAGGAAGTAGATAGGTTGTTAAAATTTAGAAAAGAAAATCAATTTGTAAATTCAGCAAAAGAATTTCAAAAAGTAACAAAGATATCCGATAGTTTACTGAGAGAATTGGCACCATTGTTTAAGTTTCCGGATTGGGTGTTAAGAAAAAAAAGAAGGGCTTTGATAAGAAGTAAAAGTACTGCATTAAGAGGGAAAAGAATAAAAAATCATTTAGAAAATTCAGTAGTAGTAAAAGGTTTGAATGATGTTGTTGCAATGGATTTAGAAACTGTAAGAGGGATGGAGAGGAAAATAGCAGAGAGAATTATAAAATACCGTAAACGTTTGAAAGGATTTACTTGTGCTTCGCAGCTTTACGAGGTTTGGGGATTGAAAAAAGAGATAGCAGATAAAATTCTTGAAGTTTTTAAAATAGTAAAAGTACCTTCTATAAAGAAAGTGAATATAAATACAGCTACTTTTAAGGAAGTATTAAAAAATCCTTATGTAAATTATGAACTCTGTAAAAGGATATTTGCTTATAGAGAAGAAGTGGCAGAATTAGAGGAAATTTCAGAATTAAAGAATATAGAAGGGTTTCCTATAGAAAAATACGATAGAATAATCCTATATTTGGAAGCAAATTAA
>KDPLPA_00055 Sodium:alanine symporter family protein
ATGAAGAAAAAACTTCTAACGTTACTATTTGCAATAGTACCGATGTTAACATTTGCACAAGAAAAAAGTTTGGCGGAAAGAATAAACGAAGGCTTTAAGCCAATAGCAGATGCTTGGGGAGGCTTTGTATTCTATCCAGTAGAGTTAGGAGGAGGCGTTAAAATGCCTTTAGTAATTATTATGTTACTTTTAGCAGGACTGATCTTTACATTTATATTCAAATTTGTGAATATAAGATTGTTTCCTGTTTCGATAAATATAGTAAGAGGTAAGTATGATGATGTAGATCATGTAACTTCAGGGATTGTAGCAGGAGATCCAACACCTGGAGGAGATGCTATAGAAACTATTAGAATTGAAGGAGAAGGGGAAGTTTCTCATTTTCAAGCGTTAACAGCGGCGTTGTCAGGTACAGTAGGATTAGGAAATATAGCAGGAGTTGCAGTGGCCTTGTCTTTAGGTGGGCCAGGAGCAACATTTTGGATGATTACAGCAGGATTATTAGGAATGTCGTCTAAGTTTGTTGAGTGTACTTTAGGAGTAAAATATAGAGATGTAGGTGAAGATGGAACGATCTATGGAGGGCCAATGTATTATTTGAGAAAAGGATTAGCAGATGTCGGTAAAAGTGGTTTAGGGAAGGTGTTAGCGGCTCTTTTTGCAATTATGGTAATTGGAGGATCGTTTGGAGGAGGAAATATGTTTCAAGCAAATCAAGCAGCACAACAATTTGGAAGTATGATTGGTTCAAATGACTTATCTACGGCTCTTATTTTTGGAATTGTAATGTCTGTTTTAGTAGGTGTTGTAATTATTGGAGGGATAAAGAGAATAGGAAACATTACTGAAAAGATAGTACCATTCATGGTAGGTATTTATTTTCTTGCAGCAATTATTATTTTAACAGTTAATTTTTCTCAAATAGGAGATGCTTTTGGTCAAATTATAGATGGAGCTTTTAATGCAAAAGGAATAACAGGAGGATTGTTAGGTGTTTTAATTATCGGGTTCCAAAGAGCAGTATTTTCAAATGAAGCAGGTGTCGGATCGGCTGCTATAGCCCATTCAGCAGTAAAAACTAAATACCCAGCGTCAGAAGGTTTGGTAGCGTTGCTCGAACCTTTTATAGACACGGTAGTTGTTTGTACTATGACTGCTTTAGTAATTATTATAACTAATGGAAATGGAGATATCATGACCTATGGAGTAAAATCTCCAGACGGCGTTTTAGCAACTTCAAAAGCTTTTGCATCTGTATTGCCATGGTTCCCGTATGTATTAACAATAGCAGTGGTATTGTTTGCTTTTTCAACTATGTTATCTTGGTCATATTATGGTTTGCAAGGATGGATGTATTTATTTGGAAGATCAAAAGCATCAGATTATGCGTATAAGATTCTATTCTGTTTGTTTATAATAGTAGGATCAGCAGCGAGTCTAGGGGCAGTTACGGATTTCTCAGATGCAATGATTTTTGCAATGGCAGTTCCTAATGTGATAGGGTTATTTTTCTTATTTCCTAAAGTTCGAGAGGAGTTGTCTATTTACTTAAAAGCAATAGGAGTTTTGAAGTCATAA
>KDPLPA_00060 dTDP-4-dehydrorhamnose reductase
ATGAATCGATTGATCTTACTGATAGCTCATATTTACAAAAAAATATTAGCGTATAAGCCAGATGTGATTGTAAATACAGCAGCAATGACAAATGTAGATGCTTGTGAAGAGAATAAAGTAGCTTGCGATTTACTAAATATAGGAGTTGTTGAAAGTTTAAAAGCATATTCGGAAGAAAATGGGACACATTTGATTCATATATCGACTGATTTTATTTTTGATGGAAAAAAAGGCTATTATAAAGAAACAGATGTAGCGAATCCATTGAGCTATTATGGGAAGTCAAAATTAATATCAGAAGAGGTGCTGAAAAAATCTTCAGTAGATTTTACAATTCTTAGAACTATTTTGGTGTATGGGAAGGTGTTTGATATGACTCGTAATAATATTGTATTGTGGGTTCGAAAAATGCTTGAAGATAAAAAAGAAATAACAATAGTGAATGATCAGTTTCGTATGCCTACTTATGTAGAGGATTTAGCAATGGCCTGCAAAAAAGCTATTGATAATAAGACGTTGGGGGTTTTTAATATTTCCTCTAAAGAGCTATTAAGCATTTATGAAATAGCCAGGCAAATTGCAGATATGTTTGGATTGGATAAAAGCCTAATAAGACCAATTTTAACAGAAACATTGAATCAAGTAGCTCCTAGGCCAGCTAAAACAGGATTTGATTTATCTAAGACAAATAAAGAGTTAGGAATCTTTCCTAAAGTTTTTAAAGAAGATTTGCAAAGATTTAAAGAAAAATTAATGTAA
>KDPLPA_00065 hypothetical protein
ATGAAAAAAATTATAATAACAGGAAGTAATGGACTGTTAGGGCAAACGTTAGTTAATTTATTGCTAGAAGATAAAGAGCAATATGATGTGATTGGTTTTTCAAGAGGAGGTAATAGAAGTGGAAGAGTCGATTTTAAATATGAATCGATTGATCTTACTGATAGCTCATATTTACAAAAAAATATTAGCGTATAA
>KDPLPA_00070 Potassium uptake protein, TrkA family
ATGAACAAGATATTTAAATCTAAATTATACAAAGCACTTGCTTTAGCCACCCTTATCTTACTGATAGGTGTATTAGGATTTATGGTTATTTCAGGATATGGTTTTATAGATGCGCTATATATGACTGTAATTACCGTAACAACAGTGGGGTTTGGTGAACTTCACCCCTTTAGTCAAAAAGATAAATTGTTTACAATATTTTTGATATTGACAAGCATTACTATTTTTGGTTATACAATCTCATTATTTTCAGAGTATTTGATAAGTGGGCAATTCTTTGAACAGTTAAAATATAAAAAGGTGAAAAAACAAATAGAGCAGTTAGAAGATCATGTGATCGTTTGTGGATTTGGTAGAAATGGGAAACAGGCTATAAAAAAATTAAAGAGTTATAATAAAGGACTCGTGGTTGTTGAGCAAAATAAGGAGTTAATTGCACAGCTAGAAGAAAATAAAGTTTTGTGTATAGAAGGAGATGCTACGACAGATGAAGCCCTTTTAAGGGCAGGAGTTAAAAAATCTTCTAGTTTGATAACAGCTTTAGCATCTGATGCTGATAACTTATTTGTAGTATTAACAGCTAGACAATTGAATAGGAATTGCAAAATAATAAGTAGAGCGTCTAAAGAAAGCTCATATACTAAATTAAAAATGGCAGGAGCAGACAATGTAATCATGCCAGATAAATTAGGAGGAGCGCATATGGCTTCTCTTGTAGTAACTCCAGATATCATTGAATTTGTAGATCAATTAACAATTGCAGGAGAAACAACAACCAATTTGGAAGAGATAGATGTAAGTAATTTACCAGAGAAATATATAGGAAAAACGATTTTAGATCTAGATTTACGTAGAAAAACAGGATGCACCGTTATTGGATTTAAAACAGAGAAACAAGAATATATTATTAACCCAGATGCGTCTGTTAAACTAGTAAAAGGGTCTAATATTATAGTGTTAGGAAGATCAGAACAGATAACTAAATTAAGAGATTTATTTTAA
>KDPLPA_00075 PspC family transcriptional regulator
ATGAAAATTATTCATTCGGTACGTCATTTTTTTGAACGTAACGGTTTTTATGTGTCTTCTCGCTTAGCCGATAGGTTGGGGATGAGAGCAACAAATGTACGTTTGTTTTTTATTTATATATCTTTCGTTACGGTAGGATTATCTTTTGGACTTTATTTAACATTAGCGTTTTTACTAAAGTTAAAAGATATGATGTACACAAAAAGAACTTCTGTTTTTGATTTGTAA
>KDPLPA_00080 RNA polymerase ECF-type sigma factor
ATGTCTAAAATTAAAATACATGAAGATCAAAAATACATCAAAGGAGTAGCTAGTAATAATTCGTTTATCATACAGGCTATTTATGATAAGTTTGCTCCTAAAGTAATTAATTATATTAAAAATAATGGCGGAGATTCTACCAATGCTAAAGAGATAATCAACGAAGTTTTAAACATCATATATAACCAAGCAAACACTACCGAATTAGAATTAACCTGTCCTTTTGATGGCTATTTCTTTTTGCTATGTAAGCGGAAATGGTCAAGTAAAAGATCAAGCAGAGTAGCAGGGCAGTCTATTTTTAAAAACAAACAAGTTAAAAGATTGGTTTTGCGAACTTCTCTATTTGAAGAGAAACAAGCTTTATTTAATACTGCATTTAATCAGTTAAGTAGCAACTGTAAAGAATTATTAAAGGTTTATTTTAGATCTGACTCATTAACAGAAGTGTCTTCCATACTAGGGATATCCTACCCTTATGCCAAAAAAAGAAATCGCAATGCTTAG
>KDPLPA_00085 hypothetical protein
ATGGAAAGACATTATTCTTATTTTGAAAGCTATCTAAAAGGAGAACTATCAGACGAAGAAATAACCGATTTTACCAATAAACTTTCTTCCTGTAAAAAATTCAAAGAGAATTATCTTTTGTATAAAAAAACAAGTGACTTTTTCGATTATAAAATTAAAAATATACGCTCAGAAAGAAACTTTATAAAAAATGTCAACAAAATATCTAATCGCTATTTTGAAAGAGAAAATACTCCCCAAAAGAAAAACTATTCTAACTATTGGAAACTAGGAACTCTGATACTATTTTTATCCTTATTTGTTGCTTATTTACTCCGAATCACTACTTCTCCTTCTTATTATAATTTTGTTACCTATAATAAAATTGAATTAACATTAAAAACGAACCAAAGTAAGTTACTTATACAAACAGAAAGTGCCTTTAATACTAAAGCTTTTAAGGAAGCTCATAGCTACCTTACCTTACTATTAGAAATGTATAAAGGCAATACTGAACTAGAACTATATGATGGTTTTTCTTTGATAGAGCTAAATAGATTTAGCGAAGCCGATAGCCTTTTAAAAGAAATAGCCAATGGAAATTCAATATATAAAAACAAAGCAACTTGGTACCTAGCTTTGAGTAAATTAAAACAGAAAGACTATACTTCTTGTATTTCTATTTTAAAAATGATTCCAAAAGACAGTATTGCAAAAAAATTATTATCAAAATTAGAATAA
>KDPLPA_00090 ATPase and DNA damage recognition protein of nucleotide excision repair excinuclease UvrABC
TTGAAAGAACAAGAATATATAGAAGTTTACGGAGCTAGGGCTCATAATTTAAAAAATATTGATGTAAAAATTCCTCGTGAAAAACTTGTTGTTATCACCGGACTGAGTGGGAGTGGTAAATCATCATTAGCTTTTGATACTATTTATGCAGAAGGACAACGACGCTATATTGAAACTTTTTCTGCCTATGCTCGTCAGTTTCTAGGAGGACTGGAACGCCCCGATGTGGACAAAATAGAAGGGTTATCTCCTGTTATCTCCATTGAACAAAAAACAACTAATAAAAGTCCTAGATCCACTGTTGGAACTATTACAGAAATATATGATTTCCTTCGATTACTTTTTTCTCGTGCTTCAGAAGCTTACTCCTTTAATACTGGAGAAAAAATGATCAGCTATTCTGATGAACAAATTAAAAACTTAATATTAAAAGAATTTACTCATAAAAAAGTTGCTGTTCTAGCCCCCTTAATTAAATCGAGGAAAGGGCATTATCGAGAACTATTTGAACAAATTTCAAAACAAGGTTTCGTTCGTGTTCGTGTAGATGGAAAAATTAGAGAAATTGAAAAAGGAATGCGTTTAGATCGATATAAAACGCACGATATTGAAGTAGTTATAGACCGTTTATTAATTGATGAAACCGCTGAAAAAAGGTTAGAAGAAACCATTAAAATAGCCCTTTATACAGGAAATAATATTTTGATGGTAATTGATGTTGATGATGAAAAACCTAGGTATTTCAGTAGAGAACTAATGTGCCCTACTTCTGGTATTGCTTATCCTAATCCTGAACCGAACACTTTTTCTTTTAATTCTCCAAAAGGTGCTTGCCCTAATTGTAATGGACTTGGTATTACTAATGAAGTAAACAAACATAAAATAATTCCCGATCATCGTATTTCTATTAAAAAAGGAGGAATTGCTCCGTTAGGAGAGCAAAAAAATAGCTGGATTTTTAAACAGTTACAAAATATTGCCGAACGATACCAATTCAAATTAACTGATCCGATAGAAGAAATTCCTAAAAAAGCGATTCATATGATTTTACATGGGGGAAATGAAAAATTTGAAATTTCTTCTAAAGACCTAGGTGTTACTAGAAATTATGAAATTGACTTTGAAGGAATTATTTCTTTTATAAAAAATCAATACAATAGTGCTGAAAGCTCTTCTATCAAACGCTGGGCAAAAAACTTTATGGACGAAGTTTCATGTACAACCTGTGATGGAAAAAGATTAAAAAAAGAGGCACTCCATTTCAAAATTCTAGATAAAAACATTAGTGATTTAGCGCAAATGGATGTTGTTGATCTTGCCAACTGGTTTAAAAATATTGACAAGAAATTGTCTCAAAAACAACTGGTCATTGCTTCCGAAATATTAAAAGAAATCAAAACTAGAATTCAATTCTTAGTAGATGTTGGACTTGATTATTTAACTATTGATAGAACTTCTAAATCCTTATCAGGAGGTGAAGCGCAACGCATTCGATTAGCTACGCAAATTGGCTCTCAATTAGTTGGTGTGCTTTATATACTAGATGAACCTAGTATTGGATTGCATCAACGTGATAACGAAAAACTTATTCAATCTTTAATAAAATTAAGAGATGTTGGAAATTCTGTTTTAGTAGTAGAACACGATAAAGATATGATTGAGCAGGCAGATTTTGTCTTGGATATTGGCCCTGGTGCAGGACGCTATGGAGGAACCATTGTTAGCGAAGGCTCTTTTAATGATCTTAAAAAGCACAATACACTTACTGCTGATTACCTAACCAATAGAAAAGCTATTGAAATTCCGCCAAAAAGAAGAATAGGAAATGGAAATTCTATACAATTAAAAGGAGCTAGTGGTAATAATTTAAAAAATGTATCTGTTGAATTCCCTTTGGGTAAAATGATTTGTGTTACAGGAGTTTCTGGCAGTGGTAAATCTACTTTAATCAATGAAACACTCTACCCTATTTTAAATGCCCATATTTACAGAGGCGTAAAAAAGCCCATGCCTTATAAAAAAATTGAAGGGCTAGAACACATCGATAAAATAATTGATATTGACCAATCTCCAATAGGAAGAACTCCAAGATCAAACCCCGCTACTTATACTGGTACTTTTGGCGAAATTAGAAGCTTATTTGCAAAAACTCCTGAAGCTGCCATTAGAGGATACAAACCTGGAAGATTTAGCTTTAATGTAAAAGGAGGTCGTTGCGAAACTTGTCAAGGAGGCGGTGTACGCGTTATTGAAATGAACTTCTTACCTGATGTTCATGTTGAGTGTGAAACTTGCCAAGGAAAACGATTTAATAGAGAAACCCTAGAAATTAGATATAAAGGAAAATCTATAGCTGATGTATTAGAAATGACAATTAATGAGGCCACTGACTTTTTTGAACACATTCCTAAAATTTTCAGAAAACTAAAAACAATTAAAGATGTTGGATTAGGATATATCACACTAGGGCAACAATCTACAACTTTATCAGGAGGAGAAGCGCAACGTATCAAGCTAGCTTCTGAGCTTTCTAAACGAGATACTGGAAACACTTTTTATATCCTAGACGAACCTACTACAGGACTTCATTTTGAAGATATCCGTGTTTTAATGGAGGTCTTAAATAAATTAACAGACAAAGGAAATACTGTTTTAATTATAGAACATAACTTAGATGTAATAAAACTTGCAGACCACATTATTGATATCGGAATGGAAGGCGGCAAAAACGGAGGACAAGTATTATGTACAGGAACTCCTGAGCAAATTATTAAACATAAAACAAGTTATACTGCAAAGTTTCTAAAAAAAGAACTACTTTAG
>KDPLPA_00095 Cytokinin riboside 5'-monophosphate phosphoribohydrolase
ATGACGAATGATGATAGAAAAATCAGAGAAAAATTACAACAAAAAACTTGGAATGAAATAAAAACAAACGATTCATGGGCTATTTTTAAAATTATGGCTGAGTTTGTTGATGGTTATGAACGCTTAAGTAAAATAGGTCCTTGCGTGTCTATTTTTGGTTCTGCTCGTACAAAACCAGATCATGAATACTATCAATTAGCGGAAGAGGTTGCTTATAAACTAACCCAAAATGGTTTTGGTGTCATCACTGGGGGAGGTCCTGGTATTATGGAAGCAGGTAACAAAGGCGCCCATAGAGGAAAAGGAACTTCTGTTGGTTTAAATATTGAACTACCTTTTGAACAACATGACAACCCATGGATAGATTCAGGAAAGAGTTTAGACTTTGACTATTTCTTCGTGCGTAAAGTGATGTTTGTAAAATATTCGCAAGGTTTTGTAGTAATGCCTGGGGGCTTTGGAACGATGGATGAGCTATTTGAAGCTATCACGCTAATTCAAACTAAAAAAATTGGACGCTTTCCTATTGTTTTAGTTGGAAAAAAATTCTGGAGCGGACTAATCGACTGGATAAAAAATACGCTTATAGAAGAAGGAAACATTAGCGAAGAAGACTTGAAATTATTTAGAGTTGTTGATACCGCAGATGAAGCAATAGATCACTTGAATAAGTTCTATGCTAAATATAAGTTAAAGCCTAACTTCTAA
>KDPLPA_00100 Aminopeptidase N
ATGAACTTAAATGCCTATTTAGACACGAAAAAAGAGGTCCTAAAAATTCAGCAAACAATTGTTTTTTTTAATAAAACTTCTATTCCGCACAATACGATTTTCCTACATAACTGGTCAAATAGCTATAAAAATAACAATACCCCTTTAGCAAAAAGATTTATCAATGATTACAGCAATGCTTTTTATTTCTCAAAAGAAAAAGAAAAAGGAAGTACTACAATTCATAACCTTACTGTTAATCACGCTCCAGTTTCTTTCACGCAACTAAACGGACATCAAGACATTCTTAAAATATTATTAAACCAACCACTAGTTCCAAACGACAGTATTAAAATCACCTTAACTTACACCCAAAAAATACCAAGCGCTCGCTTTACTGGATATGGAAAAACAAAAACAGGATACCACTTACGTTTCTGGTATTTCTCTCCTGCCATTTATCACCAAAACCAATGGCAACTCATGAGTAATCTTAACATGGATGATCTATATATGGATATTGCTAATTATAACATCGAAATAGTGACACCTAAAAAATACCTTCTTGAAAGCAATTTATATAAATATCTTACTAAAAGTAAACATCAAAACAACTATTTCTTAATAGGCCAACAAAAAAAAGATATCATCATAAACATCGATTCTATTCAACGATTTAAAACCTTTAAAACCAAAAAAATAAGTATTAAAACAGATATTTTCAACCCAGAAATATCTTCACAAAATACTTCTAAAATTATAAACAAAGGAATTCGTTTCATTGAACAATTTTTAGGGAAATATCCGCATAAAGAACTTTTTATAGATAGAAATACCATCAATAAAAACACCATTCACAGCGTTTTTAAAATTCCTAAATTCTTAAAACCTTTTCCTGAAAATTTTCAATGGGAAATAGAATTCTTTCAAGCTTTAAGCACTAAATATCTTGAAAACATATTGCTCCTTAATAAAAGAAAAGATTACTGGTTTATTGACGGTTTACAAACTTTTTTAATGATGGAATATATCAATCAACACTATCCCGATTTAAAAATTTTAGGAAAATACGCAAACATATGGGGCGTTAAAACATTGCACCTTTCTAAACTAAGATACAATGATAAATATCCTTTTGTATATCAATTTAGTGCTCGAAAATTTTACGACCAAGCACTAACTACCCCTGCAGATTCTTTATCTAATTTCAACAGAAAAATTGTGAGTAAGTACAAAGCTGGTTTAGGGTTTAAATACCTACAAAGTTTCATTGGCGATAGTATTCTAAAAAAATCGCTAAAACTCTTTTACTCAAAAGAGCACCTAAAGATAAGTAATAGCCAAAAATTTGCACAGATTCTTCAATCAAAAACAACTAAAGATTTACAGTGGTTTTTTGGAGACTATCTTCATACCACTAAGAAAATTGATTATAAAATCAAAAAGGTTATTCCTATATTTAATGAAGACTCATTATTAGTTACTATAAAAAACAAGCGCAATATAACAGCTCCTATAATGCTATATGGCATCAAAAATAAACGAATAAAATTTAAACAATGGATTACTGATGTCGATACGACTAAAACATTCAAAATACACAAAGGTAACTTTAACAGACTTGCTTTGAATTATGAACAAATATACCCTGAGCATAACTTGTTAAATAATTGGAAAAATATAAATACCCGTCTTTTAAACAAACCTATTCAGTTTAAACTTTTAAAAGACATAGAAGATCCTTATTACAATCAAATATTTCTATCCCCTAATTTTAAATATAATTTTTACGATGGCTTTATCCTAGGAGCTCGTTTTCATAATAAACCCATACTCGCTCGTAACTTTGAGTTTTCCTTAGCTCCTAATTATGGTTTTAAAAGTACTTCACTTACTGGAGGTTTTTCTATGGGATATAATCAATATTTCGAAAAAAGCAACATTTACAAAATAAGATATGGGCTCAGTGGAAGCAATTATCATTATACCCAAAACCTTGCTTATAATTCCTTTACCCCTTTTATAAGCATACAATTTAAGAGAAACAGCTTAAGAGATGTGGGCAGCAAATCACTTGCCACCCGTCTGATACATATTAATAAGGAAATTCCTTTTGACGCAACTTCTAAAGAAAGTGACCGTTATAACATCTTAAATTTCAGATACATCTATAATAAACCCGATATTATTCGACGTTTTCAATATGCTATAAATCTTGAATTTGCGAATGATTTCTCTAAAATATCAACTGATATTAGATATCGGAAACAAACCTCTCTTAATAGAAGTTTGGACCTTCGATTTTATGGAGGCATATTCCTACAAAACAATACTAAAAGCAATTATTTTAGCTTTGGGTTAGGTAGAGGGTCTGACTATTTATTTGAACAAAACTTATTCGGACGTTCGGAGTCATCTGGAATTTTTAGCCAACAATATGTTATTTCTGATGGAGGGTTTAAATCTTCCTTTAGTAATAATATGGCAAACCAGTTTTTATTTTCAACAAACACAAGCATTGGTATATGGCATTGGGTAGAGTTTTATAATGACTTTGCTACTTATAAAAATAGTGGTCAAAAAATAAATTTCGCTTACGAAAATGGAGTTCGCTTAAACTTTATTCCAAATATCCTCGAATTTTATTTCCCGCTATACACCAATCAAGGGTGGGAAATCAAGCAATATGCTTACCCTACTAAAATCCGTTTTGTAATTACAACAAATATCTCTGCTATTTATAACTTTATTCGCAGGGGTTTCTTATAA
>KDPLPA_00105 Pyruvate/branched-chain alpha-keto acid dehydrogenase (E1) component, alpha and beta subunits
ATGGCACAAGACGTAGTTACTCCCAACTCTCAACGAATTTCTTTTCATGATTTTAGAAATGAAGTTTTAAATGACTATAAGATCGCTCGTATTAGTAGAGAATGTAGTTTGTTAGGTCGTAGAGAGGTTTTAACAGGTAAAGCAAAGTTTGGAATCTTCGGCGATGGTAAAGAAGTACCTCAATTGGCAATGGCGAAAGCTTTTCAAAAAGGCGACTTTCGTTCAGGATATTATAGAGATCAGACCTTTATGATGGCTATAGGTGAATTGACTGCTCAGCAATTTTTTGCAGGGCTGTATGCACATACGAGTATTGAAGCAGATCCAATGTCTGCTGGTCGTCAAATGGGTGGGCATTTTGCCACACATAGCTTAGATGAAAATGGAAATTGGAAAAATTTAACAACCCAACGGAATTCTAGTTCAGACATCTCTCCTACTGCTGGACAAATGCCTCGTTTACTAGGACTTGCTCAAGCTTCAAAAATATATCGCAGTGTAAAAGGTTTGGAAAATTTTACAAAATTTTCTATTAATGGAAATGAAATAGCTTGGGGAACCATTGGTAATGCAAGTACTAGTGAAGGTTTATTTTTTGAAACTATAAATGCAGCAGGAGTTTTACAGGTACCTATGGTTATGAATGTTTGGGATGACGAATATGGTATTTCAGTACATGCAAAACATCAAACAACCAAAGAGAGTATTTCTGAAATATTAAAAGGGTTTCAAAAAGAAAACGATACCAACGGGTATGAAATATTCGTCGTAAATGGCTGGGATTATGTGCAATTGGTAGCTATTTATGCCAAAGCAGCAAAAATTGCAAGAGAACAGCATATCCCCGTATTAATACACGTAAAAGAACTTACACAACCGCAAGGACACTCTACTTCTGGGTCACATGAGCGTTATAAATCTAAAGAACGTTTGCAATGGGAACAAGAATTTGATTGTATCTCTCAAATGCGTCAGTGGATCTTAGATTTTGAATTGCAGGATGAAGCAGGAAACGTTTTAAAATTTGTAAACTCAGAAGAAGAAATCATCGCTATAGAAAAAAATGCAAAAAAAGAAGTGAGTACAGCTAAGCGAGATGCTTGGAATGCTTTTAGCAACGAAATAAAAGCTGAAGCTACTATTGCTCTGAATTTACTAGAGCGCATTATCTCTAAAAGTAGTAATGGCTCCTTTATTACTAAATTGAAAAATGACTTAGCGAACATCTCTGAGCCTATTAGAAAAGATGTTTTAATGGCAACACGTAAAGCATTAAGGTATTTGAAAGATGAAGATTTTTCAGAGAAGATAGCATTACAGAATTTTATAAAGAACTCTCTTAAAGATGCCGCTACAAAATATTCATCTCATTTATTAAGTGAAACAAAATCATCTCCTTTAAACACAAAAGAAATACTTCCTACCTATGCTTCAGAAAAAAAATTGGTAGATGCACGTATCATCATGCGCGATAATTTTGAGGCTATTTTAAAAAGGTACCCTGAAGTGTTAGTATTTGGAGAAGATGCTGGATATATTGGCGATGTTAACCAAGGTCTAGAAGGTCTTCAAGAACAATTTGGAGCATTAAGAGTTGCCGATACAGGAATTCGTGAAGCAACCATCTTGGGGCAAGGTATCGGTATGGCAATGCGTGGACTACGTCCAATCGCTGAAATCCAATATTTGGATTATTTACTATACGCTTTACAAATTATGAGCGATGATTTGGCAACCTTACGTTATCGTACTTTTGGAAAACAAAAAGCCCCGTTAATTATTCGTACTCGCGGGCATCGTTTAGAAGGTATTTGGCATGCTGGATCTCCTATGGGAGCAATTATCAATACTCTTAGAGGGATTCATGTACTTGTTCCTCGAAATATGACCAAAGCTGCTGGTTTTTACAATACGCTTCTTGAAGGCGATGATCCTGCATTAGTTGTTGAATGTTTAAATGGGTATCGTTTAAAAGAAGAGTTACCTACAAACTTAGGGAATTTCACAACACCTATAGGGATTGTTGAAACAATAAAGGAAGGAGAAGACATCACTGTTGTTTCGTACGGTTCTACCTTAAGAATAGTGGAAGAAGCAGCCAAAGACTTAATTCAAGTAGGCATCAATATAGAAATTATTGATGCTCAAAGCTTATTGCCTTTTGATATAAAACAAGATACTGTAAAATCAATAATGAAGACAAGTCGCCTTTTAATTGTTGATGAGGATGTACCTGGAGGGGCTTCTGCTTATTTACTACAAGAAATTACTGAAAAACAAAATGCATATCGCTATCTTGATAGTAAACCTGCTACTCTAAGTGCTAAAGCACATCGACCAGCTTATGGAACTGATGGTGATTATTTTTCAAAACCATCTGCTGAAGATATTTTTGAAAAAATATATGAGATTATGCACGAAGCCAATCCTCAAAAATTTAAAAGCTTATACTAA
>KDPLPA_00110 putative lipoprotein
ATGAAAAGAGTATTTATTGCTATCATGTCTGTGGCTATTTTTATTACAAGTTGTGATAAAGGTAACACTTCAAAGAAAACAAGTGAAAAACGAATTGAAAAAGAAGTTGAAAAAGAAGAACCAATTGATGAAAAAAAATCAAGAAAAAGTTCGGCTGCTATTTGCTTACTAGATAGGTTGTCTGTTCGAGAAACTCCAGAACCTAAAGGAAAATGGCTAACCTCAATGAGTTTAGGGGAAAAGGTGATGTTGTTGGGAGAAGAAACTACAGAGCCTAAAACTAAGAAACTATACTATAAAGTAAAATTGAGTGATGGGAAAAAAGGTTGGACTCCAGCAAGATTTTTAGCTGTTAGTGAAAAAGTAGGCGTAATGTTAGAAGAAGCAAGTGTTTATAAACGACCAGAATTGCTTACAAAAACAGATAAAAAATATAGTGTAATGGATATTATTGCTGTGGTAGAGAATCAAAATGATTGGCTAAAGGTAAAAGGAAAGAGGGCTAAAGGAAAGTATATAGAAGAAGGGTGGATAAAATCGTCTAATTTTTCAGAATCAGCTGTTGATATTGCAATGGCTAAATTTGCAAATATGGCACTTGGAAAAGAAACTATGACAGAGCGAATAAAAGCATTAGAAGAAGTACTAGAAAACAACGATTTATCAAGCTCAGCTTTTGTTGATATTTTAAGATCAAAAGTAAGAGATTATGAGTCGAAAAATACTTCGCTTATAGAGGATGATAAGGAGCTTCTTAATGATGATTAG
>KDPLPA_00115 DUF2851 domain-containing protein
ATGAAAGAAGATTTTCTACATTATATATGGAAGTATAAATTGTTGCCCTTAAAAAAACTGGTGACACTTGATGGATGTACATTGACAATTCTTAAGGAAGGGATGTATAATACAAATGCAGGGCCAGATTTTTTAAATGTACATTTGAGAATAGATGGTCAGGTTTGGGTAGGAAATGTTGAGATACATGTAAAATCATTAGATTGGTATTTGCATAATCATGAAAAAGATAAAAACTATGATGCAGTTATATTGCATGTAGTTTGGGAATATAATGGAGATGTTTTTATGAAAAATAATAGGTGCTTGCCTACCTTGGAATTGAAAAATATAATTGATGAACAACGTATTGAAAATTATCAAAATTTATTTTCTAAAAAGCGTGATTGGATTCCTTGTGGGAGGCAAATAAGAACGGTATCCCCTTTTGTGTTAAGTAATTGGTTAGAACGATTATATTTTGAGCGATTAGAAGGTAAGTCAAGAAAAATAAAAGGGTTATTAAAAGCATCTAATAAAGATTATGAGGCAGTACTGTTTCAGTTGCTCACTAAAAATTTTGGTTTAAAAGTGAATAAAGACGCGTTTTTAAATTTAGGGAAATCTTTAGCGTTTACAGTAGTCAGAAGGGAGTCGTCTAATGAAAAAAGTTTATCGGCATTGCTGTTTGGTCAAGGAGGTTTTTTAGAAGATGATAAGGTGGAAAATGAGTATTATTCTTCACTAAAAAAAGAATACCAATATTTAAAGCATAAATATAGTTTAAATAGCATAGGAAGTCATCAGTTTGAATTCTTTAGAATGCGTCCGAATAATTTTCCTACAATAAGAATTGCTCAGTTGGTGTCATTGTATCATGCGCATCAAGGTTTGTTTTCAAAGCTAATGAAGTTCAACAGAATAGAAATGCTCTATGAAATTTTTGATGTAGAGATCAATGATTTTTGGAAGAAGCATTATACGTTTAGAACGACTTCGAAAAGTTCTAGAAAAAAAATAACAAAGCAATTTATAGATTTATTAGTAATTAATACACTTGTGCCGTTAAAGTTTGTGTTTGGAAAAGATAGAGGAGAAGAAGAGTTAAGAGGAATAGCTATGTTAATGCAGTTGAAAGCAGAGACAAACAATATTGTTGATAAGTTTAAAGAACTGTTAGTAGTTCCTAAGAATGCTCTTGAATCGCAAGCTTTATTAGAGCTATACAATAATTATTGTAAAAAGAAAAGGTGCCTAAACTGTGCTGTAGGGAATGATTTAATAAAAAAACTTCTTAAGGATGAATAA
>KDPLPA_00120 Antioxidant, AhpC/TSA family
ATGAAAAATATTATAAAATCACTATTTATCAGCTTATTTCCTGTTTTTGCTTTAATTATACTAGTAAAAACAAGTGTTTATGATTCCTTTAGTTTACAAAAAATAGGTACTATCATTTCTTCTTTTACCGTTGTTCTCTTTTTTATAATGCTATTTATAAGACCCATTGCTAGAACTTCTAAAATACTCCTTCCTTATACAATTTCTATGGGTATTGGACTTTTAATTTCTTTGTTTAATTTTGACATAAATACAGTCAGTACAAATATCATTTTATTTACAGGATGGATCAGTTATCTTACTTGGTATTCTACCTTTAATAAAAGAGATAATACGATTTTAAAAGTAGGTAATAAACTTCCTCAATTTATTTTAGAGAACAGCAACGGAAATAAAATAGCCTCAACTTCATTTTTAAAAAAATACAGCATTTTTATATTTTATAGAGGTAATTGGTGCCCATTATGCATGGCACAAATTAAAGAGGTGGTACAACAATATAAAGCATTAGAAGAAAGAAATATTAATATGATTTTAGTAAGTTCTCAACCTCATAAATTTACTGAAAACTTAGCCAAAAAACACCAAGTACCTTTTCATTTTCTTGTTGATGTTAACAATACAGTTGCCAAAAAACTAGGTATATTTCATAAAAACGGACTTCCTACTGGTTTTCAAGTTTTGGGATATGATAGTGATGTTATACTACCCACGGTTCTTATTACTGACGAAAATGGAAAACTGATCTTTGCTGACTTAACGGATAATTATAGAGTTCGTCCAGAACCAGAAACGCTGATTAAAATAATAGATAAATACAAACAAAAATAA
>KDPLPA_00125 Nitroreductase family protein
ATGAACAGTATAGAAAATTTAAAATGGCGCTATGCCGTTAAAAAATTTGATAAAGACAAATTACTAACAGAAACTCAGATACAAACTTTAAAAGAAGCTTTTAATTTAACAGCTACTTCATATGGGTTACAACCTGTAAAAATGGTTGTACTTCAAAATAAAGAGATCCAGCAAAAGCTAGTTCCTCATTCTTGGAATCAGCAACAAATTGAGCAAGCCTCTCATGTCTTAATTTTATGTATTCCTGCTAAAGTAGAAGAAAATCATATCGAAAAATATTTTAATTTAGTTAAAGAAGTAAGAGATACTCCTGATGATATTTTAAATCCTTTTAAGGAATTTTTAATTGATCATTTCTCAAAACTAACAGATGAAGCTATTTTTCAATGGAATAAAAACCAAGCATATATTGTTTTAGGTAATTTGATGACTGTTGCTGCAAACGAAAAAATTGATGCTTGCCCTATGGAAGGGTTTTCTCCCGAAAAATACGATGAAATTTTAGGGTTGAGCTCTCAAAACTTAAAATCTATTCTTGTTCTTCCTGTAGGATTTAGAGCTGAAGATGATTACATGAAAGACTTAAAAAAAGTACGAAAAAAAGTAACGGATACCGTTATTGAAATAAAATAA
>KDPLPA_00130 Sodium/iodide co-transporter
ATGGAACCAATAAATGTACTACTCTTAATTATTTGTTACTTCTGCTTATTGATATGCATCTCTTATAGCACAAGCAAATCTGCAAATAATAACACTTTTTTTAAAGCAAATAATACCTCTCCTTGGTATGTTGTTGCCTTTGGTATGATAGGTGCTTCCTTATCTGGAGTTACTTTCATCTCCGTTCCTGGCTGGGTAGAAACGCAAGCAATGGGGTATATGCAAATGGTATTGGGTTATGTACTAGGTTATGCTATCATTGGTTTGATATTACTTCCTCTATACTATAAACTAAATCTAACTTCTATATACACTTATTTAGCAAATAGGTTTGGAAACTACTCTTATAAAACAGGTGCTTCTTTCTTTTTACTATCTCGAACTATTGGCGCGTCTTTTCGCTTATTTCTCGTTGCTAATGTTTTGCAATTACTGCTTTTTGATGCTTACGGAATTCCTTTTTGGCTAACAGTAACTATAACCATAGCTTTAATATGGCTATACACCTTTAAAGGTGGTATAAAAACTATTGTTTGGACAGATACATTACAAACACTGTTCATGCTAATTGCTGTTGGAGTTTGTATTTATACCATATCTGAAGATATGCAAATAACGAATCTTATCGAGTACGTTTCTGAAAACAAACTTTCGAAAACCTTTTTTTCGATGACTGGAAAGCTGGTAATTATTTTTGGAAGCAATTTTTTTCAGGTGCTTTTATTGCTGTTGTCATGA
>KDPLPA_00135 hypothetical protein
ATGACAGGATTGGACCAAGATATGATGCAGAAAAACTTGACTTGTAAAAATTTAAAAGATGCTCAAAAAAACATGTTTTGGTTTACAATTGTTTTAGTAATTGTAAATCTCTTATTTTTAATATTAGGGGTATTATTAACCGATTTTGCTGTACAGCATGGAATCAACGCTCATAAAGATCAGTTATTCCCTGTAATTGCTACTAAAAGCACTTTAGGAGCCACTACTGCAACATTCTTTTTACTAGGGTTGATTGCTGCTGCTTACTCAAGTGCTGATTCTGCGCTAACTTCACTGACAACTTCTTTTAGTATTGATATTTTGGAAATTGACAAAAAAGAAAACATTAGACAACAAGAAAAAATAAGAAAAAAATTCATATTGCTTTTTCCTTGA
>KDPLPA_00140 hypothetical protein
ATGACCACTATTTTGATCTTTAAATATTTTATTGCAGATGCTAGCGTAATTGCTAAAATTTTCACTTTTGCGGGATACACCTATGGCCCTTTACTTGGTTTATATAGCTTTGGCTTATTCACTCAAAAAACCATAAGAGATAAGTTAGTTCCTTTTATCTGTATAACTGCTCCTATTTTAACTTATTGTATTAGCTATTTTTGTAAGGAAAATTTAACTTTGACTTTGGTTTTTTTGTATTAA
>KDPLPA_00145 hypothetical protein
ATGGCTAAAAAAGGAAAAGCAAAAAACACCGTAAATAAGGCAAAACACTCTAGGCTTCTAAAACAAAAAGAAAAGAAAATAAGACTGGAAAAACAACGAAATAAGGAGCGATTGAAGGAAATTATACAAAAAATGAATGTGCTAAAGAGAATAAACTAA
>KDPLPA_00150 hypothetical protein
ATGAAAAAGCTAACATTATTATTTATTGCTATTTTTTTACATTTCAATTCTTATGCTCAAATTACTTTTGAAAAAGGATATTACATTGATAATCTTAACCAAAAGGTAAACTGTTATATTAAAAATATCGATTGGGATAATACTCCTTCTTATTTTGAGTACAAAACAACCCTCTCTTCTCCTGAAAAAACTATACAGGTACAATCTGTTAAAGAATTTGCTATCATAGGCCAATCAAAATACATAAGAAGCCTTGTTGAAATTGACAGGTCTAGTAGTAGCTTAAAACATATAAGTAACAACAAAGAGCCTATTTTTAAAAAGGAATCACTTTTTTTAAAGGTATTGGTAGCAGGAAAAGCGAGCCTATACTTTTATAAAGACAATAATCTTAGACGGTATTTTTATAGTAAAGATGATTCTCAACAAATAAAACAACTTATATACAAACCATATAGAATAAGCGAAAATAAAATTAGGAAAAACAACACTTTTAAAAGACAACTTTGGCTCAATTTAAAATGTGATAAGTTTACAATAAGCAAAATAAACCAAATACAATACAAAAAAAATCAGTTAACTAACTTTTTTATAAAATATAATAAGTGTAATGATCCGCAATTTAAAAGCTTCAAAAAAGCAAAAAACGGCGATTTATTTAATTTTAATGTAAAAGTAGGACTAAACAATGCTAGCCTTACTATAAGTAAAGATGAAAAAAAATATACTGACATCAAAAACACGTCTAATATAAGATTTGGTATAGAAACTGAATTCATACTCCCTTTTAACAAAAACAAATGGGCTTTAGCTATTGAACCTTCTTATCAGTCTTTTAAAAGCAACGATATGACTGGTTTGGATGCTGATTTTGTATCAGGAAAAAAGATAGTAACAAAAATTGACTATAAGGTCATTGAAGTTCCTTTTAGCTTAAGACATTATTTGTTCTTAAAAAATAAATCTGCTTTATTTGTTAATCTTTCATATGTTTTAAACTTTGATATTGATTCTTCTTTAGAGTTTTTTAGAAAAGATGGATCAAGATACCTACTTTCAGAAATAGCATCAAGAAACAATTTTTCTTTAGGTATAGGATATAAGTACAGAAGATATAGTGCTGAATTAAGATACCAAGGTAATAGAAGTATTTTAGGAAATAGTATTTCTTTCAACTCTAATTATAGTGCATTACTTTTCACACTTGGATATACCCTATTCTAA
>KDPLPA_00155 Protease synthase and sporulation negative regulatory protein PAI 1
ATGAATGATTATTTGAAAAAAGCTTTTAATAAACAACAATTAGAAAAAGAAATAGTCAATACTGAATCAAAATTTTACTTTATAAAATACAATAGTGAAATAGCTGGTTACTTAAAACTTAACTTCGGAAACTCTCAAACCGATCTCAAAGACCCCAATGCTATGGAAATAGAACGTATTTATATATTAAATAAATTTCAAAGAAAAAAGATAGGGCAATATCTACTTGATTTTGCCATGGAAATAGCCAATCATAGAAAGCTAAAGTATATTTGGTTAGGGGTTTGGGAGAAAAACTTAAAAGCAATTAAGTTTTATAGAAAAAATGGCTTTAAAAAAAATGGAAATCACCCTTTTAAAATGGGAACAGAAACTCAAACTGATGATATCATGGTTAAAAATATCTAA
>KDPLPA_00160 hypothetical protein
ATGAAATTACCTGTAATAAAGCATTTAACTAACTTCATTGAGGAAAATGATCAAGATTATGTTTTGGAAACTATAGAAACTTTGGAGGCATTAACAGAAGTACCATCATTAAAAGATGATGAACTTGATGTTATAGGAGAATTGATATCTAATTTATATGGAGCTGTAGAAGTGGATAAAATGATTAAAGAGGGAACTCCAAAGAAAGAGGCGTTGAACGCTTTTATGAAACGTGTTTTAGGCGCTATTGCTAAATAA
>KDPLPA_00165 Thioredoxin family protein
ATGATTCAAGAATTAAATCAAGATAATTTAGGGGAAATATTAAAAGGGAATAAAACAGTTATTGTACAGTATTCTGCTACTTGGTGTGGAAATTGTAGAATAATGAAACCTAAGTTTAAGAAGTTAGCTTCAGAAAATGAGAGTGTTGCTTTTGTAATCGTAGATGCAGAGAAGTTTCCTGAAAGTAGAAAATTAGCAGATGTTAGTAATTTACCTACTTTTGCGACTTTTGTAAATGGTAACTTTGTAAACCAAACTCAAACAAATAAATTTAAGGTATTGAAAGATTTATTAAGTGAAGTTGTATAA
>KDPLPA_00170 Alkyl hydroperoxide reductase C
ATGGCTACAATAGTAGGTAAAAAATTTCCAGATTTGAATGTAGATGCGATGAATGAGATGGGAGATACATTCAAATTAAATGTTTTAGAAGAAGCAGTAAATAACAAGAAAAAAGTTGTTTTATTTTGGTATCCGAAGGATTTTACATTTGTATGTCCAACAGAATTACATGCTTTTCAAGAGTCTTTAGGTGAATTTGAAAAAAGAAATACCATTGTAATAGGAGCATCTTGTGATACTCCAGAGGTGCATTTCGCATGGTTAAACCAACCTAAAGATAATGGAGGAATTGAAGGAGTAACGTATCCTTTATTAGCAGACAGTAATCGTAATTTATCTTCTATATTAGGTATTTTAGACATTACCAATGAAACATATGATGAGGTTACTGGAACAGTACAAGTTGAAGGAGATAATGTAACTTATAGAGCTACTTATTTGATAGATGAAGAAGGTACTGTTTTTCATGAAGGTGTAAATCATATGCCAGTAGGTAGAAATGTAAACGAGTATTTACGTTTGATTGATGCTTATACACACGTTCAACAGAATGGTGAAGTTTGTCCAGCAAACTGGGAAGAAGGTAAAGAAGCTATGGCTCCTAATGCAAAAGGAACGGCAGCTTATTTAGCTAAAAACTAA
>KDPLPA_00175 Catalase-peroxidase
ATGAAAGATTCAAATCCACATGCGTCATCAGAAAATATAGGTAAATGCCCTTTTATGAGCGGAGCGCAGAAAAAAGCTGCTGGCGGAGGTACTAAAAACCAAGATTGGTGGCCTAATCAGTTAAATCTAAATATTTTAAGGCAAAATGCAACAAAATCTGATCCTATGGAAAAAGACTTCGATTATGCCGCTGCTTTTAATAGTGTTGATTATCAAGAACTAAAAAAAGATTTAGTAGCCTTAATGACTGACTCTCAGGATTGGTGGCCTGCAGATTACGGACATTATGGAGGACTTATGATACGAATGGCTTGGCACAGTGCTGGTACTTATAGAGTTGGTGATGGCCGTGGAGGCGCTTCTTCTGGTACACAGCGTTTTGCTCCATTAAATAGCTGGCCTGATAACGGTAACTTAGACAAAGCCAGATTACTTTTATGGCCAATCAAAAAGAAATATGGTAATAAAATATCTTGGGCAGATTTAATGATTCTTGCTGGAAACTGCGCTTTAGAATCTATGGGGTTCAAAACTTTTGGATTTGCAGGAGGACGCGAGGATGTATGGGAACCTGAGCAAGATATTTACTGGGGAAGTGAATCTGAATGGTTAGGCAACGATGAACGTTATGCTGATGGAAACCTTGAGAGTGACTTAGGAGCTGTTCATATGGGACTTATTTATGTAAATCCTGAAGGACCTAACGGAAATCCAGATCCTATGGCTTCAGCCCATGATATTAGAGAAACATTTGGTCGTATGGCGATGGATGATGAGGAAACTGTTGCCCTCGTAGCTGGAGGACATACCTTTGGCAAAGCCCACGGTGCTGCAAACCCTGACAAATACGTAGGAGCTGAACCTGCTGGAGCTTCTATAGAAGAAATGAGCTTAGGATGGAAAAACTCATTTGGAACTGGAGTTCTTGATGATGCTATTACTAGTGGTATCGAAGGAGCTTGGACTCCTAATCCTACAAAATGGGATCATGATTACTTTGACGTTTTACTTAACTATGAATGGGAGCTAACAAAAAGCCCTGCTGGAGCTCATCAGTGGACTCCTACAGTTGCCTCAAATGCAAGAAAAGCTCCCAAAGCAGGGAACTCAAATGAAACGCAAGCTTTAATGATGACTACGGCTGACATGGCTCTAAAAATGGATCCTTCATATTTAGAAATTTCTAAGAAATTCCATGAAGACCATAAAGCCTTCGAAGATGCATTTGCTAGAGCTTGGTACAAATTAACGCATAGAGATATGGGGCCTATTTCTCTTTATTTAGGACCTGAAGTACCTAAAGAAGAACTAATTTGGCAGGATCCAATTCCTTCTGGAAAAGAGCTTTCTAAAACAGAAATATCTTCCTTAAAAGAGAATATCAAATCTTCTGGACTATCTATTTCTCAACTTGTGACTACGGCTTGGGCGTCTGCATCTACTTTTAGAGGCTCTGATAAAAGAGGAGGTGCTAATGGTGGAAGAATACGCCTAGCTCCTCAAAATGAATGGGAAGTAAATAACCCTACTGAATTAGCAAAAGTATTAGATGCTTATAAGCATATCCAAAGTAATTTTGAAGGAACTGTTGCTATTGCTGATTTGATTGTACTTGGAGGATCCGTAGGAATTGAATTAGCTGCTCAAAAAGCTGGTTACAACGTAACTGTTCCTTTTGTTTCTGGTAGAGGTGACTCTTCACAAGAACAAACAGATGTGCATTCATTTGCTCATTTAGAACCTAGAGCCGATGGTTTTAGAAACTTTGTTAAAAATAGTTCAACTATTGCTGCTGAGGAATTATTAATTGACCGTGCTAACTTACTAACTCTTTCTATTCCTGAAATGACTGTTTTAGTAGGAGGTTTAAGAGTATTAGGAGCTAATTACAACGGATCTAAGAATGGTGTTTTCACGAATAATGTGGAGACCCTTTCTAATGATTTCTTTACCAATATTCTTGACTTCTCAATTACATGGAAAGCTTCAACTTCAAACAACAAAGAGTTTATTGGACGAGATCGCAAAACTGGAACTGTAAAGTTTACTGGAACTAGAGCCGATCTTATTTTTGGATCAAATAGTGAACTTAGAGCAATTGCTGAAGTTTACGGCTCTGATGATGCAAAAGAAAAATTTATCCATGACTTTATTGCTGCTTGGGTAAAAGTGATGAACTTAGATCGTTTCGACTTAAAATAA
>KDPLPA_00180 DNA-binding transcriptional response regulator, NtrC family, contains REC, AAA-type ATPase, and a Fis-type DNA-binding domains
ATGAGTAAGATATTAATAATAGAAGATGAAGCAGCGATCCGTAGAGTATTGAAAAAAATCATTTCAGAAGAAAATGATGCTTATGAAGTGGAAGAAGCAGAAGATGGTTTGATTGGCATTGAAATGATAAAAGATAAAGACTATGATTTGGTGCTATGTGATATAAAAATGCCTAAAATGGATGGGGTAGAAGTGTTAGAGAAAGCAAAGAAAATAAAACCAGAAATTCCAATGGTGATGATTTCTGGGCATGGTGATCTTGATACAGCGGTAAATACAATGCGTTTAGGTGCTTTTGATTATATTTCTAAACCACCAGATTTGAATCGTTTACTTAATACTGTTCGCAATGCTTTAGACAGGAAGGAATTGGTGGTTGAAAATAAGCGGCTCAAAAAGAAGGTTGGTAAAAACTATGAAATGGTTGGAAATAGCAAAGCAATTACACATATAAAGGAGATTATAGAAAAAGTTGCAGCTACTGATGCAAGGGTCTTAATCACAGGATCCAATGGAACAGGAAAAGAGTTGGTAGCACATTGGTTGCACGAAAAGTCAGATCGCTCTAAAAAAACAATGATTGAGGTGAATTGTGCAGCTATTCCTTCAGAGTTGATAGAAAGTGAGCTTTTTGGTCATGTAAAAGGTTCTTTTACAGGAGCTAATAAGGATCGCGCTGGGAAATTTGAAGCGGCGAATGGTGGAACGATATTCCTTGATGAAATAGGGGATATGAGTTTATCAGCACAAGCAAAAGTATTAAGAGCTTTACAAGAAAATAAAATTTCAAGAGTAGGATCAGATAAAGATATTAAGGTTAACGTTCGAGTGGTTGCTGCTACCAATAAAGATTTAAAGAAGGAGATTAGTGAAGGGAGATTTCGAGAAGATTTGTATCATCGATTAGCTGTAATTTTAATAAAAGTTCCAGCATTGAATGAGAGACGAGAAGATATCCCTTTGTTAGTAGATTTTTTTTCAAAGAAGATAGCAGGAGAGCAGGGGATGGTTAAGAAGGAATTTTCACTGGAAGCAGTTAGGTTATTACAAGAATATGATTGGACAGGGAATATTAGAGAATTGCGAAATGTTATTGAGCGTTTAATTATTTTAGGAGAAAAAGTAGTATCAGAAAATGATATCAAGCTTTTTGCTAGTAAGTAG
>KDPLPA_00185 putative ABC-type Na(+)-transporting system, permease component
ATGAAAAAGTTAAGGTTAATTATAGAAAGAGAATTTATAGCGAAAGTTAGAAACAAATCATTTATAGTGATGACTTTTTTGAGTCCTATATTAATGATTGCCATGGGAGCTCTGGTTGTTTTTTTAATGAAGAAAAATGATGAAAAAGAAAAAACAATCTTATATGTAGATGCTTCTAAACTTTTTACTAAAGATGATTTTGAAGATTCTAAAACAATAAAATATCAAGATTTTACGGTTTTAGGAATTGAAAAGACCAAAGAAAAGGTTGAGAAAAGAGATTATTATGGGGCACTCTATATACCTAAACAAGATAGTTTAGAAATATTATCGAAATCTATTGAGTTTTATTCGAAGGAATCTCCAAGCTTACCTGTTATAGCAGATTTAGAAGGGAAGGTTAATAAAAAACTGAGAAATTTAAAATTAACAAGTTTTGGTATAGATTTGGAAAAAATAGAAATTTCAAAGCTGTCTTCAGATATTAAAATGTTTAATTTCTCGGGAGAAAAATCATCGAAACTAATCAATGGTTTGAAAATAGGGGTAGGTGTTCTCGCAGGGTATTTATTAATGATGTTTGTAATGATTTACGGAACATCTGTAATGAGAAGTGTTATAGAGGAGAAAACAAGCAGAATTATAGAGGTGATTGTTTCTTCGGTAAAGCCTTTTCAGTTGATGTTAGGTAAGATTATAGGAAATGCTTCCGCAGGATTATTGCAGTTTTTTATTTGGGGAATATTATTCCTAATAGCTAGTTTTATTGTATCTTCATTTTTAGGAATGAGTATGTTGGAAATGCAAGCGGGAAAAGTACCTTCTGTTTCACTAGATATGGTTGATGAGGTTGTTGTAGGAAAGAGTGAAATACTGCTGCAAGAGCTATTTAGATTACCGTTGTTAAAAATGTTCTTTTTGTTTGTGTTCTATTTCTTAGGAGGATATATGTTGTATAGCTCTTTATTTGCAGCGGTTGGTGCTGCGGTAGATAATGAAACGGATACACAGCAATTTATGATGCCTATAATGTTGCCATTAATATTAGCGGTATATGTTGGTTTTGCAACAGTTATTAATGATCCGCATGGTCCTATATCTGTTATTTTTTCATATATTCCGTTTACCTCTCCGATTGTCATGTTAATGAGAGTACCTTTTGGGGTATCATGGTTTGAGCTAGTCATATCTATGGCATTGTTATTGATTACTTTTGTAATAATGGTTTGGCTGGCAGCTAAAATATATAGGGTAGGTATTTTAATGTATGGTAAAAAGCCTAGCTATAAAGACCTTTGGAAATGGATGAAATACAAAGGATAG
>KDPLPA_00190 putative ABC-type Na(+)-transporting system, ATPase component
ATGAGTAATTTGCTAGAAATTAATAATGTAGTAAAAAAATATGGAGCTTATACAGCACTTAACAATGTGTCTATTCATATACCAAAAGGGAATGTTTTTGGTTTGTTAGGACCCAATGGAGCTGGGAAAACATCTTTGATTCGAATTATAAATCAAATAACGATGCCAGATAGCGGTAGGGTTATGCTAGATGGAGAAGAATTAGCACCTCACCATGTAGAATGGATAGGATATTTGCCGGAAGAAAGAGGATTGTATAAATCAATGAAAGTAGGAGAGCAAGCGTTATATTTAGCACAGCTAAAAGGATTGAGTAAATCGGAGGCTAAAAAAAGATTGAAGTATTGGTTTGATAAGTTTGAGATAGGCGCTTGGTGGGGGAAAAAGATAGAAGAATTGTCGAAAGGAATGGCACAAAAAGTACAATTTATAGTTACAGTATTGCACCAGCCTAAATTATTGATTTTTGACGAACCTTTCTCAGGTTTTGATCCTATAAATGCACAATTAATAGCTAGAGAAATATTACAATTAAGGGATGAAGGAGCTACTATTATCTTTTCGACACATAGAATGGAAAGTGTTGAGGAAATGTGTGATAATATCGCTTTAATTCATAAGTCTAATAAAATTTTAGATGGAAAGTTGAACGATATAAAACGAAACTTTAAAACAAATACTTTTCAAATAGGCTTGGAGACCTTACATAAAACAGAAGTAGCCATGAAATTGAAACAAAAATTTGAGGTTTTACCAGCAGATTTCAAATTGTTAAATGATGCATTAAAATTGAATATAAAACTTTCTGAAAACGATACGCCTAATGAGTTATTAGCGTATCTATCATCTAAAGGAGAAGTACAACATTTTGTAGAACTGATACCAAGTGCTAATGATATTTTTATTCAAGCAATACATAAAAATAATACACTGTAA
>KDPLPA_00195 Transcriptional regulator, MarR family
TTGTCTTTTATGGATAAAAACAAATCAATAGATCACCAATTGAGAGCTACTTGGCAAGCCGTTGCTAAGATGTATAATGAACAAGCATCGCAACACGGCAGTACCATGGCTATGGCTTTTGTTTTATTGAATATCGATTATGAAAACGGCACCCCTTCAACAGCTCTAGGGCCTTTAATGGGCATGGAACCAACCAGTCTTTCTAGAATTTTAAAATCAATGGAAGACAAGGGTATGATTGTTAGAGAAAAAAACCCTGATGATGGTAGAAGCGTCATTATCAAACTAACGAAACACGGTAAGGAAAAGCGAGAGATATCCAAAGGATATGTATATCAATTCAATAATAAAATAAGAGAATTCATTTCTACTGAGGAGTTGGATAACTTCTTCAAAGTAACAACAACAATAAACAAACTTATTACAGACAAACTAATCTATAAAAATACTGATAATCAGTCTGTATAA
>KDPLPA_00200 3-hydroxyacyl-CoA dehydrogenase
ATGACAAGAAGAATTAAAAAAGTAGCAGTAATCGGTTCTGGAATTATGGGAAGCGGTATTGCATGTCATTTTGCTAATATCGGTGTTGAAGTTCTTTTATTGGACATCGTTCCAAGAGAACTAAACGATAAAGAAAAGGCAAAAGGATTGACATTAAAAGACAAAGTTGTTCGTAATCGTTTGGTAAACGATGCCTTAACAGCTTCTTTAAAATCGAAACCATCACCTATCTATTCTAAAAAGTTTGCAGATAGAATTACTACAGGTAATATTGAAGATGATTTACATCAGATTAAAGATGTAGATTGGGTTATGGAAGTAGTAGTAGAGCGTTTAGATATCAAACAAAAAGTATTTGAACAAGTAGAAAAATATCGTACTCCTGGTACTATTATCTCTTCCAATACTTCTGGTATCCCTATCCAATTTATGAATGAGGGTAGAAGCGAAGATTTTCAGAAACATTTTGCGGTAACTCACTTTTTTAACCCTCCTCGTTATTTAAAATTATTTGAAGTTGTACCTGGTCCTAACTGCAAGCAAGAAGTTACGGACTTCTTAATGGATTATGGGTCTAAATTTTTAGGAAAAACGTCTGTATTAGCAAAAGATACTCCTGCATTTATCGGAAACAGAATTGGTATCTTCGGAATTCAATCATTATTCCATCAAGTAAAAGAGCTTGGATTAACAATAGAAGAAGTTGATAAGTTAACAGGTCCTGTAATTGGCCGCCCTAAATCGGCTACTTTTAGAACTGTTGATGTTGTTGGATTGGATACTTTGGTACATGTTGCTAATGGTATTTATGACAACTGCCCTAACGATGAAGCTCATGACTTATTTAAGCTCCCTGACTTTATCAACACCATGATGGAAAACAAATGGTTAGGAAGTAAAACCAAACAAGGGTTTTATAAAAAATCTGTAAATGCTGAAGGTAAGAAAGAAATTTTATCTTTAGACTTGGATACGATGGAATATCGTTCTAAAAAGAGGGCTAAGTTTGCTACTTTAGAGTTAACTAAAAATATTGACAAGCCAATTGATAGATTTAAAGTACTAGTTGGCGGAAAAGATAAAGCTGGCGAATTTTACCGCAAAAATTTTGCTGCAATGTTTGCTTATGTTCAAAATAGAATCCCAGAGATTTCTGATGAACTATACAAAATTGACGATGCCATGAAAGCTGGTTTCGGATGGGAAAACGGTCCTTTTGAAATTTGGGATGCTGTTGGTGTAGAGAAAGGAATCGAATTAATGAAAGCTGAAGGAAAAGAGCCTGCTGCTTGGATCACTGAAATGGTAACTAAAGGAAAAACTTCTTTTTACACCGTTAAAGAAGGGGCTACTTACTATTATGACGTTACCGCGAAAGGACACCTAAAAAAACCTGGACAAGATTCATTTATTATTCTAGATAATATTCGTAAAACTAAAGAAGTATTCAAAAACTCTGGTGTGGTTATCGAAGATTTAGGAGACGGTATCTTAAATTGTGAATTCCAATCTAAAATGAACACGATTGGTGCCGATGTTTTAGCTGGACTGAACAAAGCTGTGGATTTAGCTGAAAAGGATTTTCAAGGATTAGTTATTGGAAACCAAGGAGCAAATTTCTCGGTAGGCGCTAACATTGGTATGATATTCATGATGGCTGTTGAGCAAGAATATGATGAATTAAACATGGCCATCAAATATTTCCAAGATACAATGATGCGTATGCGTTATTCGACTATTCCTACAGTTGCAGCACCTCATGGAATGACTTTAGGTGGTGGTTGTGAGTTGTCTTTACATGCTGACAAAGTTGTTGCTGCAGCTGAAACCTATATGGGATTAGTAGAGTTTGGAGTTGGAGTTATTCCTGGTGGAGGTGGTTCCAAAGAAATGGCTTTACGTGCTTCTGATACGTTCCGTAAAGGAGATGTCCAATTAAACGTATTGCAAGAATATTTCTTAACTATTGGTATGGCTAAAGTTGGAACTTCTGCTTATGAAGCTTATGATTTAGGCTTATTACAGCAAGGAAAAGATATTGTTGTAGTAAATAAAGACCGACAAATAGCTGAAGCTAAGAAACACGCATTACTAATGGCAGAAGCTGGATATACACAACCAGCTGCTCGTAAAGATGTACTGGTTCTTGGTAAACAAGCATTAGGAGCTTTTATGGTTGCTACTGACTCTATGCAAGCAAGTAGATTTATTTCTGAACACGATCAGAAAATTGCTAACAAACTAGCCTATGTAATGGCTGGTGGAGATTTATCAGAACCTACAAAAGTTTCTGAACAGTATTTATTAAATCTTGAACGTGAAGCTTTCTTAAGTTTAGCTACAGAACGCAAAACATTAGAGCGTATTCAACACATGTTAAAAACTGGTAAACCATTAAGAAACTAA
>KDPLPA_00205 Acetyl-CoA acetyltransferase family protein
ATGAAAACAGCATATATAGTAAAAGGATATAGAACCGCCGTAGGTAAGTCTAAAAAAGGTGCGTTCAGATTTAAAAGAGCTGATGAGTTAGCTGCCGAAACCATCGAGTATATGATGAGGCAGTTGCCTGAATTTGATAAAAAACGAATTGACGATGTAATTGTTGGTAATGCGATGCCTGAAGGCTCTCAAGGGTTAAACATGGCGCGTTTAATTTCACTAATGGGACTAAAAACTGAGGATGTTCCTGGAGTTACCGTAAATCGCTTCTGCTCTTCAGGGTTAGAAACTATTGGAATGGCTGTAGCTAAAATACAATCTGGCATGGCTGATTGTATTATTGCCGGTGGTGCTGAAAGTATGAGTTCTGTACCCATGACTGGCTTCAAACCTGAATTAAATTACGATACTGTTGCCGCTGGTCATGCTGATTATTATTGGGGAATGGGAAATACCGCTGAAGAAGTGGCTCAAAAGTTTAATATTTCTCGTAAAGATCAAGATGAATTTGCTTTAAATTCTCATTTAAAAGCTTTAAAAGCGCAAGAAGAAAATCGTTTCCAAGATCAAATTGTTCCGATAGAAGTTGAAGAAACGTATATTGATGCCAAAGGAAAAAAAGCTACAAGAAAATATACTGTAACAAAAGATGAAGGACCTCGTAAAGGATCTAACATAGCTGGATTAGAGCGTTTACGACCTGTGTTTGCTCAAGGAGGAAGCGTTACTGCTGGAAATTCATCGCAAACAAGTGATGGAGCTGCTTTTGTTATGGTTATGAGCGAAGACATGGTGAAGGAATTAAACCTTAAACCAATTGCTCGTATGGTTAGTTATGCCGCGGCTGGTGTACCTCCAAGAATTATGGGTATCGGACCTGTTGCTGCTATTCCTAAAGCATTAAAGCAAGCGGGATTAAAACAAGAAGATATCAGTTTAATTGAATTAAATGAAGCTTTTGCTTCTCAATCATTAGCTGTAATACGTGAATTAGGATTGAATGCCGATATCATCAACGTAAATGGTGGAGCTATTGCGTTAGGGCACCCATTGGGTTGTACTGGAGCTAAGCTTTCAGTTCAATTATTTGACGAAATGCGTAAGCGTAATATGCAAGGAAAATACGGAATGGTTACCATGTGTGTGGGTACAGGCCAAGGAGCTGCTGGTATTTTTGAATTCTTAAACTAA
>KDPLPA_00210 Putative acyl-CoA dehydrogenase
ATGGAAACTTTAAATAAAGATTTACTAAGAGGTGGTCAGTTTCTTGTTAAAGAAACAAAATGTGAAGATGTATTTACACCTGAAGACTTTTCAGAAGAACAAAATATGATGAAAGAAGCGGTTCGAGAATTTAATGACCGCGAAATCATCCCTCATAAAACTCGTTTCGAAGCTAAAGACTATGCTTTAACAGAAGAAACAATGCGTAAAGCTGGTGAGTTAGGCTTTTTAGGAGTAGCTGTTCCTGAAGCTTATGGTGGTTTAGGAATGGGATTCGTTTCTACCATGTTAACTTGTGATTATATTTCAAGTGGAACGGGGTCTTTTAGTACTGCTTTTGGTGCGCACACTGGTATTGGTACAATGCCTATTACTTTATATGGAACAGAAGAGCAAAAACAAAAATTTGTTCCTGCTTTAGCAATGGGTGAGCGTTTTGGTGCATACTGTTTAACGGAGCCAGGTGCAGGATCTGATGCTAACTCTGGAAAAACTACTGCTGAGCTAACTGAAGATGGAAAACACTATAAAATCAATGGGCAAAAAATGTGGATTTCAAATGCAGGTTTTGCTGAAATTTTCATTGTGTTTGCTCGTATCGGTGATGACAAAAACATTACTGGTTTTATTTTAGAATATGATAAAAACAATCCTAATGGAGTAACTCTTGGTGAAGAAGAGCATAAATTAGGTATTCGCGCTTCTTCTACTCGTCAAGTATTTTTTAATGATACTTTAGTTCCTGTAGAAAACATGCTATCTGTTCGTGGAGGCGGATTTAAAATTGCAATGAATGCTTTAAATGTAGGACGTATCAAATTAGCGGCTGCTTGTTTAGATTCTCAAAGAAGAGTAATTACTGAAGCTGTAAAATATGCAACTGAACGTAAACAATTTAAAACTCCAATTGCGGAGTTCGGGGCTATCAAATCTAAACTAGCTGAAATGGCTACAAATGCTTATGTAGGTGAATCAGCTTCATATAGAGCTGCTAAAAATATTGAAGATAGGATTGCTATTCGTGAAGCGGAAGGAAATACACATCAAGAAGCGGAATTAAAAGGTGTAGAAGAATATGCTATTGAGTGTTCTATTTTAAAAGTAGCTGTTTCTGAAGATGTTCAAGCATGTGCTGATGAAGGTATCCAAATTTTTGGAGGAATGGGATTCTCGGAAGAAACTCCTATGGAATCGGCTTGGAGAGATGCTCGTATTGCTCGTATTTATGAAGGTACTAATGAAATTAACAGAATGCTATCTGTAGGAATGCTTGTTAAAAAAGCGATGAAAGGACACGTTGATTTATTAAATCCTGCAATGAAAGTTGGCGAAGAGTTATTAGGAATTCCTTCTTTTGACACACCTGATTATTCTGAATTATTCGCTGAAGAAAAAGAAATTATTGCGAAGCTAAAAAAAGTGTTCTTAATGGTTGCTGGTGCTGCTATCCAAAAATTTGGAACAGAACTAGAAAAACACCAACAATTATTGAATGCTGCTTCTAATATTTTAATTGAGACCTATATGGCTGAATCAGCTATTTTAAGAACTGAAAAGAATGCTAAACGTTTCGGTGAAGATTCTCAAAAAGAGCAAATAGCAATGTCGCAATTGTACTTATATAATGCAGTAGATATCATCATTAAGAATGCTAAAGAAGGAATTGTTTCTTTTGCGGAAGGTGATGAGCAACGCATGATGTTAATGGGATTAAAGCGTTTTACTAAATATGTAAACCAACCTAATGTAGTTGCATTGCGCAATACTATTGCTGAAAAATTAACAGCAGAAAACAAATATTGTTTCTAA
>KDPLPA_00215 Cystathionine beta-lyase/cystathionine gamma-synthase family protein
ATGCAAGAGAATAAGATATTAAAACATATAAAATTAGTCTTAAAAAACATGCCCGCTGGATGGCTAACTACAACAACTCATCGACTAGATATATATAACGAAAGTTTGGCTAAAACTGAATTTTTAGAACAGTTTGAAAAGTTATTTATTGCTAATGATTCTGATATGGTTGCATTGAATGAATTACCTACCGCCTATGACTATATTAGGCTAGGACATCCTTTATCTTGTGTTTTGGAATGGACTTTTGCCAAATTACATGGGATAAGTCCTAAAAATATCATAAGTTTCGACTCTAAAATTATTCCCATATTAGCTATTTTAAGAAAAAATTTATTAGCGCATAAAAACACGCAAATTTTATACACAGAAGAATTGCCTAATTATTTTGATATCGAAGTAATAGAGCGCATTTACGGCTATAATTTTGAGCTAAAGAAAATCAAGAACACAAAGGAAGTCCCTCATTTCGAGGGAAGCACTATTCTTATTACTAAAGCATCTAAGATCAATGCTATTGATCTTAGCCCAGAAATAGATTTCTTTATCAATCTATATGAAAACCTCGGTAGTATTCTTATTGTAAAAGACAACAACAACCAATCTTACATATCTGATATTCAACACGTAAGAAGAAGAGAAACCGTTGCTATGACCCCTGCTAATTGCTTGAAAGCTTTAGAGATGCTTATTGAAAATACTTTCCTTGAGGGAACTATAAAAAAACAAGATGATGCTCATAAAAAATCTGTATTAAAATCGATCCAAGATATTACAGGTGCAGCGTCAAAGCCACTAGTAGCTTCTAGTGGGTTATCCATTCAATATGCTATCTTAATGGGATTGGTTCATGACGCTTTACAAAACCACAAAGGGAAAAACATTGAAATCATTGTACCTCCTAATTGCTATGGGGGCACCAATGATCAAGCAAGACGTGTAGCTGCTTGTATTCACAATGTAACAATTGTTGATTTACCTGTAGATGGAGATCATGATATGGTTCAAAGCATTGAAATCGTTTTGGCTGAAGCGGCTAACAAAAATACAATTCCTTATATAATTGCTGAAATCCCTACAAACCCTCGTGTAGAAGTTCCTAATCTTACAACTCTAAGGAATACTTTAAATAAAAAACGTGAAACTCCTAACGGGGAAACAGCAGTACCTCCCGTTTTTATATTAGATCAAACTTTTTGCCCTAATGTTCGCTTTTTAGAAGCCAATGGAATCTTGTCATCTATTAAAACTATATCATTTGCAAGTGGATCAAAGTTTCCTAGCGGAGGTAAATGTACTGCTGGATACTGCGTGAGTAATAAAATTGGGCTTTCTCTTATGGAAAAAATAGGATTTCATTTAAGACTTTGCGATAATGAGGCCACTCCCTTCCAATACAAAATATTAGCAGAGCAATTGCCTAGTATGAACCAACGAATTACACAAGCTTATCTTAATACACGTGATTTTGTTAACTTTATTCAAAAAGAATTGCCTAAAGCTAAAATCAATTTTGTATCGGAAGCTCTTGCCCAACAAGGTTTTACTCCTTCTGTTTTTTCATTAGACCTTCCTACAAGAGGAAATACTGATAAAGAAAGAGAAACTCATAAAAGGATGCTAAATCATAAATTAATCAATTTAATGATTTCAGAAATACCTAATGAAAGTAAATATTGTGTTAGTTACGGGCAGCTAAAAGGTTGTTATTGGACCATCCCTGCAACTTCTACCCAAGGAACTACTAAAGAAGGAGATAAAGATTATATTGCTAGAGTAGCACTTTCTCCAAATATGAATCTAGGTCGTCATAAAAAAGTATTCCTTAAATTTATCCAAACTTATCTCTAA
>KDPLPA_00220 Thioredoxin reductase
ATGTCTCAAACAGTAGAAAGAATTAAAAATTTAATTATAGGTTCAGGTCCTGCAGGATACACAGCAGCAATTTATGCAGCAAGAGCAGATATGAAGCCTGTAATGTACACAGGAATGCAAATGGGAGGGCAATTGACGACTACTACAGAGGTTGATAATTTTCCAGGTTATGCAAACGGAACTGACGGTACAGCTATGATGAATGATTTGCAGAAGCAAGCAGAACGTTTTGGTACAGAAGTTCGTTTTGGAATGGTAACTAAGGTAGAGTTTTCTAAAAATGAAGGAGGTATTCATAAGGTAGTGGTTGATGGAGAAAAGGAAATAGAAGCTGAAACAGTAATTATCTCTACAGGAGCAACGGCAAAATATTTAGGTTTAGAGAGTGAGCAACGTTTAATTGGAGGAGGAGTATCTGCATGTGCAACTTGTGACGGTTTCTTTTATAAAGGACAAGATGTTATTGTTGTTGGAGCGGGAGATACTGCGGCTGAAGAGGCTACTTATTTAGCTAATATATGTAATAAAGTTACCATGTTGGTTCGTAAGGACTATATGAGAGCGTCAAAAGCAATGCAGCATAGGGTGGCTAAAACAGCCAATATAGAGGTATTGTATAATACAGAGTTGGATGAGGTTATTGGAGAGAGTGTAGTAGATGGTGTAAGAGTTGTTAATAACCAAACAGGAGAAAAGCATGAAGTCTCTGTTACAGGTGTCTTTATAGCAATAGGGCATAAACCTAATACAGACATCTTTAAAGGGATTTTAGATATGGATGAAACAGGGTATTTAATTACTAAAGGAAAATCAACAAAGACAAATATACCAGGGGTTTTTGCAGCAGGTGATGTACAAGATAAAGAATATCGTCAAGCGGTAACGGCAGCAGGTACCGGTTGTATGGCTGCTTTAGATGCGGAACGTTATTTAGGAGCTTTAGAATAA
>KDPLPA_00225 putative lipoprotein
ATGAAAAAAATTATTACGTCTTTAACATCGTTAGCTTTTATAGCTTATTCCTGTAATACAGATGACGAAGTACTTTCTAATCAACAAGTAAGTACTACAGGAATAGATAATAAAGGTGTTAAGTTGGAAGGAGACGAGGCTTTGAAAGCTCTCGAAGAAATCAACGCTAGCAATGAATGGAAATTAATAGCTAAAGGAGAAAAAGATAGCGAAGAAAGAGTTTCAAATGGTTTCATAAATTTACCAGCTTCTTCCCCACTAAATATAACTCAAGGATTAGAAAAATTAGGCATTACAACTGGTGAAATTACACAAGCAACATCTACATTTGATAAGTGGTTAGCTCACTTTGAGGTTTTTAAACCTTATGCTGTTTTCTTTAATGATAAAGATGTGTTAAACAATCAGTATGGATATACTCCTAAATATGTAGGTAGCAGAAATATAGAAAGATATGGATATGTTCCTTTTGCTATCAAAGCAGGAAAACCTTCTGTAAGTTATGACAGGTTAGATACTCAAGGAAAAGAGGTCTATGAGTTTGATGTTATTAATGAAAGTAATTTAGAAGATACGGTAACACACACATATTCGTATGAGCAAGGTGTAGAAGAATCTGTAAATGTAAGTGCGGGAGTTTCTTTAGGCTTTGAAGCTAAAATAGGCGTTCCTATGTTTGCTGAATCTAGTTTTTCTGTAGGTGTGGAGCTTAGTACAGGATATTCTAATACTAGAAGTACTCTTAGAACCATTTCAACGAACTATAACGGTCAAATGCCTCCTAGAACTAGGAGAAAAGTTAGAATTGTAGTTGATTTAGTAAATGTTGATGCTAGGTATAAGATTCCTTATGTTCTTGATGGTAACTTTGAAGCATACTATTATTACCAATTGCAATATACAGGAGGAAGATCAACTCCTGATGGCGATAAAACAAGAAACATCTTCCCTGCTAGTACTCTTGATAAGTACATAGGAAACCAAGAAAGTGCAGGTAGTATATCATATTTAAAGAAATCAAATGTACAGGTATTTGCAGGTCCAGCGATTCCGTTAGACTAA
>KDPLPA_00230 tRNA-dihydrouridine synthase
ATGAACTTTACCTTATTATCTTCTCCTTTGCAAGGATTTACTGATTTCCGATTTCGAAATGCTCAAAACAAATATTTTGGAGGTATTGATACTTTTTATGCTCCATACATTCGGTTAAACGGAAAAATGAAAATTAAATCGAGTTATGATAAAGATTTGCAGCTTGAAAATAATAAGACATTAGAGGTGATTCCTCAAATTATAACGAATAAAGTTGAAGAGTTTTTATTTGTTGCAAAATATGTGCAAGAGCTAGGCTATAAGGAGCTAAATTGGAACTTGGGCTGCCCCTATCCTATGGTAACTAAGTCAGGAATGGGCTCAGGGCTCATCGCTAATCATGCTAAAATTGATGCAATATTAGATCAAGTACATCATGAAACAGATATTGTAGTATCTATGAAAATGAGATTAGGGTATGAAAATAGCAACGAAATACTAAGCACCTTCCCTATTCTTGAAAAATATCCTTTAAAAAATGTAGCGATTCATGCCAGAATAGGCAAGCAGCTTTATAAAGGCGGCGTTGATTTGAATGCTTTCCAAAAATGTATTGATACTTCAAAGCATTTGCTATACTATAATGGAGATATTACTTCTATAGAGGAATTTAAAAAAATACAACAGCGCTTTCCTACTATTAAGCATTTTATGATAGGCCGTGGTTTGATAGCCGACCCGTTTTTACCTAGTATGATTAAAGAAAATACCACGGAATATCCAAAAGATAGATGGAGTATTTTTAGAGATTTTCATGAAGAAATTTATCAGCAATACGATGCTGCTTTATCTGGACCAACTCCTATAAAAATGAAAATGTTAGGTTTTTGGGAGTATTTTTCTAAATCTTTTTCAAACCCTCATAAAACATATAAAAAAATAAAAAAAGCAACCTCTCCACAGAAGTATCAGCAAGCAGTAAAAGAAATACTAGATAACGAAAAATAA
>KDPLPA_00235 Drug resistance transporter, Bcr/CflA family, Major facilitator superfamily
ATGTCATTAGTGGCACTTGCTATAGATGCTTTACTTCCTGCATTAAAACAGATAGGAATTTCTATTGGTATTGCATACGTTAACGATAATCAACTATTAATAACCATGATATTTTTAGGCTTGGGACTAGGACAATTAATAGCAGGACCTATTTCAGATAGTATTGGAAGAAAGCCAGTAATTTACTGGGGGTTTGCTGTGTTTGTTTTAGCTAGTTTTATATGTGTGACTGCTGAAAGTTTAGAAATGATGGTGGTAGGTAGAATATTACAAGGAATTGGACTTTCTGCTCCTAGAACGATTAGTATAGCCATGGTTAGAGATAGTTTTAGTGGTGACTATATGGCTAGAATCATGTCTTTTATAGTAGTTGTATTTATTCTGATTCCAGTAGTAGCTCCTGCAATAGGAAAAATAATGCTTGATTTATATGGATGGAAATCTATTTTCTATAGCCAGTTGATCTTTGGAGTACTAGTGATTATTTGGTTTTGGAAAAGACAACCTGAGACATTGAGTAATCATTATAAAAAAAAGTTCTCCACCAATTTATTTGTAAATGGTTTTAAAGAGTTTATAAAGCACAAAGCAGCTATTATTTTTACATTAATATCTGGTTTTATAACAGGGGCATTCATGGTATATTTATCAGCTTCGCAAACAATATTTCAAGAACAATATGGTTTGATAAATGAATTTCCGTTTATTTTTGCAGGACTGACTATAGCTGTTGGTTTTGCTACTTTTTTAAATGGTACTTTTGTTGTAAAATATGGAATGTTACGGCTTATTTCTGTATTTTTAGTTTTATTCACAATCATTCCTCTTATATATCTTTTTCTATTTTATCAAAAGAGCAATCCTTCTATTATTGTACTGCTAAGTTTTTTTGGGTTTCAGTTTTTTTCCATTGGTTTTTTGTTTGGAAATTTGAGAGCTTTAGCCATGCAGCCTATTGGGTACATTGCTGGTGTAGGAGCGGCTATTAATGGCTTTTTTTCAACAATAATGGCGGTTCCAATAGCCTCTTATATTGGAAGTTTTATAAATACTACTGCCCTACCTCTTTTTATAGGCTTTTTAGTTTGTGGGGGATTTTCTTTAGCGTTATTGGCTATTTTTAAAAAGGAAAAGTCTAACAATTTTTCAAATCAAACATAA
>KDPLPA_00240 Pseudouridine synthase
TTGAAGATTCCTATTATTTATCAAGACGAACATATGCTTTGTGTATCAAAACCTAATAATACTTTGGTGCATCATGCGCACCATTCACGTAATGTTTCTAATGAAAAATCATTACTACAGCTATTAGACGAACAAATTGGAGGAAAATATTACCCGATTCATCGCTTAGATCGTAAAACATCTGGAATTATTCTACTAGCTAAAAAAACAGAGTATGTAGCTAAGTTTCAAAAATTATTTACCAATAATGAAATACAAAAAACTTATTACGGGGTTATTAGAGGGCATTCTCCTAAAACAAAAATTATTGATACGCCAGTAAAAGGACGTGATGGAAAGGTGTATAAAGAGGCTGAAACTCATTTAAAAACCTTACAAACGATCACTTTAAACATTCCTGTAAAACCTTATGAAACTTCTCGGTATAGTTTAGTTGAATTGAAGCCAAAAACAGGAAGGTTGCACCAACTGCGAATTCATATGAATAAAATTAGTCATCCATTAATAGGAGATGCTAAGTATGGTGATAAAAACCATGACATGATGTATGTAAATAACTTTGGATGGGAAAACATGTTTTTGCATGCCAGCAGCTTAGAATTTGTGCACCCTTTTAGCAAAGAGGTTTTGTTTTTAAAATCGGATTTACCCAAGGATTGGAGTAGCTTATTAAAAGAGTTCAAATGGGAGATTTAA
>KDPLPA_00245 Chromate transport protein
ATGGGAGATTTAAAAGAAATAGCTTTTGTGTTTTTTAAATTAGGATGTATTGCTTTTGGCGGCCCAGCGGCTCATATAGCCATGATGGAAGAGGAAGTTGTTCAGAAGCGAAAGTGGATTTCAAGACAGCATTTTTTAGACCTTATGGGAGCTACTCACTTGATTCCAGGACCTAACTCAACTGAATTAACCATGCATTGTGGCTACCAAAGAGGTGGAATATTGGGCGTGTTTGTTGCTGGTATTTCTTTTATTTTTCCAGCAGTTATCATAACAGGTGTTTTTGCTTGGCTCTATGTTTCTTATGGAAAATTACCAGAAATAATCCCGTTTATTTATGGTATAAAACCGGCAGTATTAGTGATTATAGCTATGGCAATACTAAAATTGGGAAAGAAAGCAGTAAAAGGGTATGAATTGACGCTTTTAGGAATCTTAGTAATACTAGCTGCTTTATTAGGTTGTAATGAAGTAGTTGTTTTACTCGTAGCTGGCGGTATAGGTACTATTTATTTTCATCTAAAAAAACAACAATTTACCCAAAAGAATCACTTAATAGTTTTGCCTTTATTTTTATTAAAAGTTTCTTCTATTCCGAAAATAGTTCTTTCTTCTTCTATATTTTGGAGTTTTTTAAAAGTTGGAGCTATTTTATATGGAAGCGGATATGTTCTATTTGCTTATTTAGATGCGGAATTAGTTTCTAACGGATTGCTTTCAAGGCAAGAACTAATTGACGCTATTGCTATTGGCCAACTTACTCCTGGCCCAGTACTTTCTACAGCTACTTTTATAGGATATCAATTAAACGGTATATCAGGTGCTATTGCTGCTACCATAGGTATATTTTTACCTTCTTTTATTTTTGTGCTTATTTTAAATCCTCTTGTAGATAAAATGAGAGCTTCTAAAATACTATCTTACTTTTTAGATTCAGTAAATGTAGCTGCCGTTGCTATCATGCTCGTAGTATTGGTAAAAATGGGATATAGCTCTTTAATTAGCTATAGGGAATTTATAATTCTGGGAGTCAGTGTTTTATTAATTTATAAAATAAAAAAAATGAATAGTATATGGCTAGTTCCTATTGGTGCCATTATAGGATATTTACTAACTTTTATATAA
>KDPLPA_00250 Transcriptional regulator, AsnC family
ATGAAGAAATTTGTCCTTGATGAAATAGACCATCAAATTTTAGACATTTTAATAGAAAATGCGCGTACTCCGTTTACAGACATTGCCAAAAAACTTTTAGTTTCTGCAGGAACCATTCATGTTCGTGTAAAAAAAATGGAAGATGAAGGAATTATTCAAGGTTCAACACTAACGTTGAATTACGAAAAAATGGGATATTCTTTTATTGCACATGTAGGTGTTTTTTTAGATAAAACATCAAAAACTCAATACGTACTAGAAAACTTACGTTTGATACCTAATGTAACTGTAGCCTATGTTACTGCTGGTAAATACAATATTTTTTGTAAAGTAAGAGCAAAAGGAACTAATGAAGCTAAAGAAATCATTTATAGAATAGATGATATTGAAGGTGTTAGTAGAACTGAAACTATGATTTCATTAGAGGAGAGTATCAATGATAAAAAAAGAATGATGCACGCTATTTTTAAAGAACTGTAA
>KDPLPA_00255 Zinc carboxypeptidase
ATGACATTATTAAACGTAAAAAAGCTTCAGCAAGACTATCTGAGGATAAAAGAAAGTACTTTATCAGGAAAATGGATTTCTTTTCAAAATATAAAGCCTTTATTAGGGAATATAGCAAGTCATTTTTCTTCAGAAAAAATAGGAAATTCTGAAAAAGGAGTTCCTATTTATAAAGTATCAATAGGTACTGGAAAAAAGAAGATTCTTATATGGAGTCAAATGCATGGAAATGAAAGTACAGGAACCAAAGCTGTTTTTGATCTATTCAATTTTTTAATACAAGAACAAGCATCTCTATTGGTTCGTAAAATTTTGAAAGAATGTACTTTAGAAATCATTCCTATGTTAAACCCTGATGGCTCTTTAGCATATACTAGAGTAAATTCAAATGGAATTGATTTGAATAGAGATGCTGTTGATTTAAAAGCTAAAGAAAGTAGGTTATTAAGAACTATATTAGACCGTTTTTCTCCAACATTTTGCTTTAATTTACATGACCAACGCACCATTTTTGGTGTTGAAGGAACTAAAAATCCAGCTGCTATATCTTTTTTGGCTCCTTCTGAAGAAGCAACCCGAAAAATTACCCAAGGAAGAATTGCTACCATGAATGTTATTATTGCCATGCACTCTTTCTTACAGCAAATAATACCTAATCATATAGGTCGTTATACTGACGAATTTTACCCAACGGCAACAGGAGATAATTTTCAGAAGCTAGGGCATAATACTATTTTAATAGAAGCAGGGCATTACCCAAATGATTATCAAAGAGAAAAAGTACGAGAATATAACTTCTATGCTTTAGTACAAGGTATCTATCATATTTCAATTGAAAATAAGTATCATCAATATAAAGAATATTTCAATATTCCCAATAATCAAAAGGTTTTCTTTGACGTTATACATAGAAATAAAAACAAAAAAGATGTTGCTTTTCAGTATGTAGAAACGATAGAAAATGTTACCTTTGTAACCGCTTTAAAAAAGGAAAAAGAAGGTGATTTATCCAACTTCTTAGCTCATAGAGATATCATATAA
>KDPLPA_00260 Aminotransferase class-V
ATGGAAACACTAGAGCATTATTTTAATCAGTTTCGTAAAAATATCGTAGGTATCGATCAATCGTTTGAATCGCCTTATGGAATTCAAAAATTAATTTATAGTGATTGGACTGCAAGCGGGCGATTATACAGACCGATAGAGGAGAAGCTATTAAATGAATTCGGTCCTTTTGTTGCGAATACGCATACAGAAACATCTACTTCAGGCGCTGCTATGACTTTAGCTTATCATGAAGCAAGAAACATTATTAAACGTCATGTAAATGCAAGTAAAGACGATGTATTGATAACCGAAGGCTCTGGTATGACTGGTGTTGTTAATAAATTTCAACGAATTTTAGGATTAAAGGTATGCGAAAATCTTAAAGAGCATACCCTTATTCCTGAAGAAAAAAGACCTATTGTTTTTGTTAGTCATATGGAGCACCATTCTAACCAAACATCATGGCTAGAAACAATAGCTGATGTAAAAGTAATTCCCTGCAATCAAGAAGGTTTAATTTGCTTGGAGAAATTCAAAGAAATTTTAGAAGAAAATAAAGAGCGAAAATTAAAGATAGCTTCCATTACAGCTTGTTCTAATGTTACAGGTATCAAAACAGAATACCATAAAATAGCGGAAATAATACATGATTATAATGGCTTATGTTTCGTAGATTTTGCCTGTTCTGCTCCTTATGTTGATATCAATATGCACCCTGAAAATAAAGAGGAATATTTAGATGCTGTTTTCTTTTCACCTCATAAATTTTTAGGAGGCCCAGGAAGTTCAGGGGTCTTAATTTTTAATAAAAAACTCTATAAAAATATGGTACCTGATAATCCAGGAGGAGGAACGGTTAGCTATACCAACCCTTGGGGTGACCATGATTATTTTGATGATGTAGAAACTCGTGAAGATGGAGGTACTCCAGCTTTTTTACAAACTATTAAAATAGCTTTAGTTATCCAGTTAAAAGAAAAGATGGGAACTACTAATATTAAAAAAAGAGAAGATGAAATAAATGAGCGTTTGTTTTCAGTCTTAGAAAGTATTGAAGAAGTACATATATTGGCTCCTGATCATAAAGAAAGATTGAGTATATTTTCTTTTTACTTTGAAAAGTATCATTTTAATTTGGTCGTAAAACTATTAAATGATCGTTTTGGTATTCAAACTAGAGGAGGATGCTCTTGTGCAGGAACTTACGGGCATTTTTTATTAAATGTAGATAGAAAGACTTCTAAAGCTATTGAAAATTTAATTTTAGAAGGGTGTAATACTGAAAAGCCAGGATGGGTTCGCTTATCTGTTCATCCAACAATCACAACAACAGAATTAGCTTTTATTTGTAGTTCATTAAAAACTTTAGCAGAAAATATAGCTGATTGGTCAAAAGATTATAACTATGATGCTATTAAAAATGATTACATGCATGTTTCATCAGAACCAATAGAAAAAAGATTGGTTAAAAATTGGTTCTCTATATAA
>KDPLPA_00265 PLD phosphodiesterase domain-containing protein
TTGAAAACAAAAACATCATTTATATTTGTGATGCTCATGAGCATTACTGCAATAATAGGACAAGAAAAAGAAGAATTTCTTAAGAAAAAGAAAACGACCAATAAAGGAAAGTTTTTTGTGTATTGGGGATGGAACTGGGCTAATTATACCGATTCTGATATCCGTTTTAAAGGAAATAATTACGATTTTACCTTATCTAATGTAAAGGCACGAGATAGGCAAACTAAATTTTCTTTTAATGATTACTTTAATCCAGGAAGGGTTACAATACCCCAAACGAATTATAGAATAGGATACTTTTTTAAGGAAAATTACACTGTTTCTATTGGAGTAGATCATATGAAATATGTAATGGTTGACGATCAAGATGTAAAAATTAACGGAAGCATTAATGTAGGTAATACTTATGATGGAACATATGATAATCAAACAATAAAACTCTCAGAAGATTTTTTACGCTTTGAGCATACTGATGGGTTAAATTATGTAAATGTTGAAGTAAAGCGTTTTGACGATATTAGTCACTGGTTCGGTTTAAATTTAGAAGATTTACAAATTAATTTAACAGAAGGAATAGGAGCTGGAATTTTATACCCAAGAACAAATACGAAATTATTTGGAAGAGAAAGACATGACGATTTCCATCTATCAGGATGGGGAATCTCTGCTGGAGCAGGAATTAATATTTCCTTTTTGAAGCATTTTTATATTCAATCTGATTTTAAAGTAGGGTATATCAATATGCCAGATATTAAAACAACTTTAAGTGCATTGGATACTGCTTCTCAAAGTTTTTATTTCTATGAAAAAACAATATTAATAGGAGGAAAGTTTAGACTCTTTTAA
>KDPLPA_00270 hypothetical protein
TTGTATTGTGAACCTAATGGGCAGTTTCCTCATAATCCAGAGCCTCTTAAAGAACATTTAACTGATATTTCTGAGTTAGTGGTGAAAAAGAAAGCAGATTTAGGAATCGTTGTAGATCCTGATGTAGATCGTTTGGCTTTAATTGCCGAAGATGGATCTATGTTTGGAGAAGAATACACATTAGTGGCTTGTGCTGATTATGTTTTAGGAAAGCTAAATGGTGGAAACACTGTTTCAAACTTATCATCATCAAGAGCATTAAGAGATATAACTGAAAAACATGGAGGTACCTATACAGCAAGTGCAGTAGGAGAAGTTAATGTAGTTCAAATGATGAAAGACACTGAAACAGTGATAGGAGGTGAAGGAAATGGAGGTATTATTTATCCAGCGTCTCATTACGGAAGAGATTCCTTAGTAGGGGTAGCCTTATTCTTATCGCATTTAGCTCATAAAAAAATGTCTTGTAAGGAATTAAGAGCTAGTTATCCTAGCTATTTTATGAGTAAAAATAAAATTCAGTTAACCCCTCAAATAAATGTAGATGACATTTTAGAAAAAATGGCAGCTAAGTATAAAGAAGAAGATGTGAATACAATAGACGGGGTTAAAATTGATTTTGCGAATGAGTGGGTTCATTTACGTAAATCAAATACGGAACCTATTATTAGAATTTATACAGAAAGTGTTTCACAAGATAATGCTGATACATTAGCAGAGCGATTTATAAAAGAAATTGAACAAATAATAGCGTAA
>KDPLPA_00275 hypothetical protein
TTGTTATACAATAAAAAAGAAGAGATGACATTAATAAAATCAATATCAGGAATTAGAGGAACCATAGGAGGAAATCCAAGTGACAATTTAACACCAATTGACGCTGTAAAATTTGCAGCAGCTTATGGTACGTTTATAAAAAAACAACACTCAACTAATAAAAAGCTTACGGTAGTTTTAGGAAGAGATGCTCGTATTTCTGGTAAAATGATCAGTAGCTTAGTTGCTAATACCTTAACAGGCTTAGGAATTAATGTGCTTGATTTAGGCTTATCAACAACTCCTACAGTAGAAATAGCTGTGCCTATGGAAAAAGCTGATGGAGGAATTATTTTAACAGCTTCGCACAATCCTAAACAATGGAATGCTTTAAAATTATTAAATAATAAAGGAGAATTTTTAAATGGTGCTGAGGGTGCAGAAATATTAGAAATAGCTGAAAATGATGCAGCTATTGATTTTGCTCAAGTGGATGATTTAGGTACTTACAAAAAGAAAAAAATTATATTAAAAAGCATATAA
>KDPLPA_00280 30S ribosomal protein S1
ATGTCTGAAGAAACAAAAAAAACAACTGCAGAAGCAGTGAACCCAGCAGAATTTTTAGCAACTTTTAATTGGCATAAATACGAAGAAGGTATTGATGAAGTTGATGAAGCTAAATTAAAAGAATTCGAAAAAGCGTTAGAAGGAACTGTAGGTTTCGTAAACGAACGCGATGTAATTGAAGGAGTTGTTGTAAGAAAAACGGATAGAGATGCAATTATCGATATCAATTCTAAATCAGAAGGAGTTATTTCTTTAAACGAATTTCGTTACAACCCTAACCTAGCTGTTGGTGATAAAGTAGATGTATTAGTTGATAAAAGAGAAGATAGCTCTGGTCAATTGGTATTATCTCATAAAAAAGCTCGTGTAATTAAAGCATGGGATAGAGTAAATAACGCACACGAAACAGGTGAAATCGTTAATGGTTTTGTTAAATGTAGAACTCGTGGTGGTATGATCGTAGATGTATTTGGTATTGAAGCATTCTTACCAGGTTCTCAAATTGATGTAAAACCAATTAGAGATTACGATCAATATGTAGAGAAAACTATGGAATTCAAAGTGGTGAAAATCAACCATGAATTTAAAAATGTAGTAGTTTCTCATAAAGCGTTAATTGAAGCTGATTTAGAAGATCAAAAGAAAGAAATCATTGGCCAATTAGAAAAAGGACAAGTATTAGAAGGTGTTGTTAAAAACATTACTTCTTATGGAGTGTTCGTTGACTTAGGAGGTGTTGATGGTTTAGTTCATATCACAGATTTATCTTGGTCTCGTATCAACCACCCTAATGAAGTTGTTGAGTTAGATCAAAAATTAAATGTTGTAATTTTAGATTTTGACGATAATAAGTCAAGAATTCAATTAGGATTAAAACAATTATCTTCTCACCCATGGGAAGCTTTAAATGCCGACTTAAAAGTAGGAGATAAAGTAAAAGGTAAAGTAGTTGTTTTAGCGGATTACGGTGCTTTCGTTGAAGTAGAAGAAGGAGTAGAAGGATTAATCCACGTATCTGAAATGTCTTGGTCAACGCACTTACGTTCTGCTCAAGACTTCGTAAAAGTAGGAGACGAAGTAGAAGCTCAAATCTTAACATTAGATCGCGAAGAGCGTAAAATGTCTTTAGGAATGAAGCAATTACATCCAGATCCATGGACAGACATTACTACTAAATATCCTGTAGGTTCTACACATACTGGTACTGTTCGTAACTACACTAACTTTGGTGTTTTTGTTGAATTAGAAGAAGGTATTGATGGATTAGTATATATTTCTGACTTATCTTGGACTAAGAAAGTGAAGCACCCATCTGATTTTGTAACAGTAGGTGATAAATTAGAAGTTCAAGTATTAGAATTAGATGTTGATAACCGTAAGTTGAACTTAGGTCATAAGCAAACACAAGATAATCCTTGGGATGCTCATGAAGATACATATGCTATCGACTCTGTTCACGAAGGAACAATCAAAGAAAAGAATGACAAAGGTGCTACTGTAGTTTTTGCTGATGGTGTTGAAGGATTTGCTCCTTCTCGTCACTTAGAAAAAGAAGACGGTAACAAATTAGCAAAAGGCGATACTGCTCAATTCAAAGTATTAGAATTCTCTAAAGAATACAGAAGAATTGTAGTTTCTCATACAGCTATCTTTAAAGAGCAAGAGCAAAGAAATGTGAAAGCGGCTACCAAAAAAGCAGCAGAAGCAGAAAAAACTACTCTTGGAGATATCGGAGGGTTAGCTGAATTAAAAGAAAAAATGGAAGGTAAATAA
>KDPLPA_00285 hypothetical protein
ATGGAAGAAGTAAATTTATTGTTTGATAGTTTAGAAAGTAATATAAGTATCAAAAGAGAAGAGCTTGAGTTATCCAGAAATCTATGGAAAAAAAGAAATTTAAAAAAGGAGAGTATTTCAATGAATATGGGAATATTTGTAAGTATCTAG
>KDPLPA_00290 UPF0029 domain-containing protein
TTGATTGTTTCTGTTCGCTATTTTGGAGGAACAAAGCTAGGAGTTGGAGGGCTTATAAACGCCTATAGAACATCAGCTCAATTAGCATTGGAAACTGCTGATATAATTGAAAAAACAATTGATATTAAGTATAAACTAAACTTTGGTTACGATATGATGAACAAAGTAATGCGTATTATCAAAGAAAAGAACATTAATATTGCCCATCAAAAATTAGAGCTAGACTGTGAATATACGATAGCGATTCGTAAAAAAGAAGCAGCTGGCATATTCATCATTTTTAATAATTTATTTAAAGTAGCAATTGAAGAAATTGAAGATTAA
>KDPLPA_00295 hypothetical protein
ATGACAAAAGAGATAAAAGATATTTATAAAACAATTGAAGCCCCTTCTCAAGAAATAGTATTCAAGGATAGAAATAGTAAATTTTTTGGGTATGCATTTCCTGTTCTTACTGAAGAGGACGTAAAAGAAGCTTTGGAACAATTAAAAAAAAGCACCATTCAGCGCGTCACTTTTGTTATGCATGGCAGTTTGGAACGGAAAGAATTCGATTTAGAGTAA
>KDPLPA_00300 EamA-like transporter family
ATGATCTATCTTGTGTTAAGCGTGTTAACATCTAGTTTGCTATTTGTTATTTTTAAATTATTTGAAATATATAGGGTCAATACATTGCAGGCAATTGTTGTAAATTACATCATCGCTTTTCTTTTTGGGTTTGGGGTTTCTAATGCATCCATTTCTCTTACAGAAATACCGGATCAACCTTGGTTTCTAGGGGCTTTTTTTTTAGGTATTTTATTTATTTCTGTATTTAATATCATGGGAATAACATCACAAAAAAATGGATTATCAGTAGCTTCAGTTTCTGGTAAAATGTCTGTAATAATTCCTATTCTTTTTGGAGTGCTTGTGTATAAAGAAAGTATGAGTCTTTTTAAGTTTATAGGAATTATATTAGCTTTAACAGCAGTGTATTTATCATCAGCAAAAAGTGATACCAAGGCTGTAAAGTTTAAAAATTTGATGTTTCCCTTGTTGCTATTTACAGGATCGGGATGCATTGATACAGGATTAAAATATGTAGAAACCACTTATGTAAATCAAGAAAGTGTCCCTTTATTTTTAGCAACTATTTTTGGAATAGCTTTTATTTTTGGGGTTTTTATTATAATGCTTCAAAGAATAAGAAAAAAAATTAGTGAATTTGAAATTAAAAGCATTTTTTGGGGTATTATTCTAGGAGTTCCCAATTATTTTTCAATGGAGTTTTTATTGAAAGCTTTGCAAACGGAAGGACTAGAAAGCTCTACATTGTTTACCATTAATAACGTTTCTGTAATGATAATGACAACTCTTTTTGCGTTACTTTTCTTTAAAGAGAAACTAATTAAAAAAATTGGATTGGAGTTGCCTTAG
>KDPLPA_00305 Putative haloacid dehalogenase-type hydrolase
ATGATTAAAAATATCATTTTTGATTTTGGTGACATATTCATCAATTTAGACAAAGAAGCTACTTATAGAGAAATGGCAAAGCTAGGAGTTACTGATATTTCTAGCGATATGATAGCAACCTACTATAAGTATGAAATGGGATTATTAACTACAAATGAGTTTATTAGTTTTTATAAAAATAAATTCCCAACAATTCAAAAAGAAGCACTTATAAATGCGTGGAATGCTATTTTATTAGATTTTCCTCAAGAAAGGCTTTCTTTTTTAAAAGCGTTAAAAGCTTCTAAAAAATATAGATTGTTTTTATTGAGTAACACGAATGATTTACATATTTCATGGATTCAGAATGATTGGGGGATGAAATTGTATCATGAATTTAAGGATTGCTTTGAAAAATTTTATTTATCGCATGAAATTCATTTTAGAAAACCTAATAGAAACATTTATAAATTTGTTTTAAAGGAAAACGACTTAATGGCTAGTGAAACTATTTTTATTGACGATACTCAAGAAAATACAGATGCTGCAAAAGATTTAGGAATACATACTTGGCATTTGTTACCAAAAGAAGAAATAACTGATTTGTTAAATAGAAAAGAATTATTGCTATGA
>KDPLPA_00310 Riboflavin biosynthesis protein RibD
TTGCAGCTTGCTAAAAACGGAATAGGTACCACAAGACCCAACCCGTCGGTAGGAGCTGTTATTGTTCATAAAGGTAAAATAATAGGAGAGGGTTTTACAAGTTCTTACGGAGGAGCGCATGCAGAAGTAAATGCAATTCGAGCTGTTAAAAACAAAGAACTATTAAAAGAAGCTACCATTTATGTAACATTAGAGCCTTGCGCTCATTTTGGAAAAACACCACCTTGTGCTGATTTAATTATTCAGCATAAAATTCCTAATGTAGTCATTGGAACAATAGACACGAATAGTTTAGTGGCAGGAAAAGGTATTGAACGGTTAAAGAAATCAGGATGTAATGTTACTGTGAATATATTAAAAGAAGCTTGTATAGAACATCACAAACGCTTTTTTACGGTTCAAAATCAAAAGCGCCCTTATATCATTTTAAAATGGGCAGAAACACAAGATGGCCTTATTGCTCCTTCAGTTAAGAAAGAGCAGACTCCCATTTGGATTTCTAATGTATATTCTCAACAATTAGTACATAAATGGCGAGCAGAAGAACACGCTATTTTAGTAGGAACCAATACTGTTCTGGCTGATAATCCTCAATTAAATGTACGTAGTTGGTATGGAAAAAATCCCATTCGGTTGGTGATAGATAAAAGCTTACAAATATGTCAAGAAGCAAACGTATTGGATGGTAGTGCCAAGACGATTGTTTTTTTTGACAGGAAGAAGGCGACTCCTCCTTTAAAAAGAGAAGGAACATCCTATAAATCAATTGATTTTTCTACAGAAATTATAACGCAGATAGTAGCATTTTTACAGAAAGAAAAAATACAATCGCTAATTGTTGAAGGAGGAACACAAACGCTACAATCATTTATAGATCTAAATTTATGGGATGAGGCGAGGGTTTTTATAGGAGATGTTGAGTTTAAAAACGGAATTAGAAAACCAAGACTAAAAGGAAAATTAAAAACAAGAAAGAACATTGTAAAAGATGTTTTAAAAATATATACAAATGATTAA
>KDPLPA_00315 LEA-2 domain-containing protein
ATGAGGAAATTCGTGTATTTTTTAGGAATATTGTTGTGTTTTTTAAATTGCTCTATTCGAGAGAAACCCATTTTTTTAAAAGTTGATGCTATAAAAGTAGTGGCTATTAAATCGGATACCATTCATTTGACAGCTAGTGCATTTTTCCAAAACCCAAATGATATTGGGGGAACTATTTCTACAGATGAAATCAAAGTAATGGTAAATGAAGCAGAAATAGCCAAGGTATCCTCTGAGAAGTTTAAAGTTCCAGCAAGAAAAGAATTTGAAGTTCCTTTACAAGTGAAGATCCCTACTAAAAAAGTATTTGAAACGAAGAAAAATGGGATTTTAGGAGGCCTTATAAATGCACTTTTAAGCAATAGTTTAAAAGTTCGTTTTAAAGGAAATTTAAAATATACTTTATTTGGATTTTCAAAAATGTATGCTATAGACCAAACAGAAGGAATAAAATTAAAATAA
>KDPLPA_00320 Uncharacterized N-acetyltransferase YjgM
ATGACACCGAAAGACTTTATTATTAGAGAGATTAAATCCAGTGATAATTTAGCTGTAGCTAGCCTTATCCGTTCCGTTCTATTAGAGTTTGGAGCTCCTAAAGTAGGGACCGCTTATGAAGATAAAGCGACAGATACGATGTTTGAGACGTATCAAAAAGAAGCTGCCAGCTATTTTGTAATTGAATATAAAAGTACGATTATAGGTGGATGTGGCTTTGCCAAACTAGATGGTTGTGAGGGAAAAAATATTTGTGAATTACAAAAGATGTATTTCTTACCAGAAGCTAGAGGAAAAGGACTGGGTAGCCTCTTAATAAAGAAATGCTTAGAAAAGGCTGCTTCAATAGGATTTGAACAGTGTTATTTAGAAACAATGCCATATATGCAAGCTGCTAGAGCTTTGTATAAAAAAAATGGATTCATAGCATTGGATGCTCCTATAGGAAACACAGGACATTACTCTTGTAGTGTTTGGATGCTTAAAAACTTATAA
>KDPLPA_00325 Release factor glutamine methyltransferase
ATGCTATTAAATCAATTTAGAGCTAAATTTTCACAAAAACTTTCCGCTATTTACCCTAAAACAGAAATAGATGCTATCTTTTTTATTTTGATGGAAGATGTTTTAGGACTTCAAAGAATAGAGGTTGTTATGCAACCTAATTTTAGGATCCCTTTAGAAAAGGTTTCTTTTTTGAATACTTGCTTAAAGGAGTTGTATAAGGAAGTTCCCATTCAATATCTTTTAGGAAAAACAATGTTTTACGAACTTTCTTTTTATGTAAATGAACATACTTTAATTCCCAGGCCAGAAACGGAAGAGTTGGTTCATTGGGTGTTAAACGAAATTGCTGATTTTCCTAACCAGCAAAAAAGCCATAAAGTATTGGATATCGGTACCGGAACTGGGTGTATTCCTATCGCTATAAAAAAGAATTCTAAAAATACTGCTGTTTTTGCTATTGACATTTCTAAAGAGGCTTTAAAAGTAGCTCAAAAGAATGCTCTCTTAAACGAAGTGAATGTTGATTTTTTGGAGGTAGATATTTTAACTACCAAAAAATTAGATGGGATCTTTAATACGAGTAATAGCCAAAAATTTGATATTATCATCTCTAATCCTCCATATGTTAGAGAATTAGAAAAAGTTGAAATTCAGAATAATGTTTTGAAAAATGAGCCTCATTTAGCATTATTTGTTACCGATGATAATCCGCTGATGTTCTATAAGAAAATAGCTGATTTGGCAAAAAAATCCTTATCTCCAAAAGGAATACTCTTTTTTGAAATCAATCAATATTTAGGAAAAGAAACTATAAATATGTTAAAAGAAAAAGGATTTAAGAGCATTGTTTTACGCAAAGATGTATTTGGCAATGATAGAATGATTAAAGCTAGTTTGTAA
>KDPLPA_00330 hypothetical protein
ATGAAAAAACTCGTAAAAATAGTTGGTATTTTATTGTTGTTATTGATAGTTATTGGTGCTATTTTCTACACCAGAAATAACGATGATTTACCTAAAGGAAAACAAGGAGCAAAAGCGGATAAATTAGCTCATAAAATGTTAAATGCTTTGAATTATGAAGCCTATAAGAATACTCGTTTTTTAGAATGGTCTTTTAGAGGAAAGCGCTTTTATAAGTGGGATAAAAAAGAGCATGTAGTAACCGTTTCTTGGGAAAGTACAAAAGTGATCTTAAATACAAAAGAACCTAATAAAACAAAAGTATTCGAAAATGGTGCTCTTGTGAAAAATGAAGTAGTGTTAAAAAAAGCTACTGATTATTTTAATAATGATAGTTTTTGGTTGGTAGCTCCATATAAAGTGTTTGAAAACGGAATAGAAAGACGCCTTGTTAACTACCAAAATAAAGAAGCTTTGCTTGTTACATATACCTCGGGGGGCTCTACTCCTGGAGATTCTTATTTATGGATTTTAAATGAGAAAGGACTACCAACCAGTTATAAAATGTGGGTATCTATCATTCCTATAGGAGGAACGGAAGCTTCGTGGAGTGATTGGGTAACTACTCAATCTGGTGCTTTGTTACCTACTAAGCATGAATTATCAGCAGGAACACTAGATCTTGGAGAGGTAAAAGGTTATAATTAA
>KDPLPA_00335 OMP-b-brl domain-containing protein
ATGAAAAAAGGTATTATAATGGTTGCTATGCTTTTAGCAACGGTAAGTGTTAGTGCACAATTTTATATGTCTGCAAGCGGAGGTTACTCTATACCAAGCGCAGGTGTTAAATTTGGAACAGAAACAACTCCATCAGGAGTTAAAAATACGTATGGAAGTTATGGAGAAGGTTTGCACACTCAATTAAGAGGTGGGTACTTCTTTAATGATAAGTTTGGTGTTGAAGTAGGTTTAGGATATTTATATGGAGCAGATCAAACAATATTAAAAGTTTCAGGAATACCTAGCCAACCAGAAGTAGATATTAAAAGTAGAGGAAGAGCTTATGGTGCTTCAGCGTCTTTTGTATATAAATTTACGAACAATATTTATGGTCGTTTTGGGGCATTGATAAAGGTAGGTGGAAAAACAGAGGCTGTAGGAACATTAGAAGGTATTTCATTACCAGCAGGAGCAATTCCTAACTTACCAATTCCAACAACATTAGATGTTCACTTTACTCAAGATTATAAAGGTCGTTTACCTTTAGGATTTATAGGAGCTATTGGTTACAAATATGATGTAGCTAGCAATGTTTCATTATTTGCTGAATTAGAATATATGGGAATTAGTGTAACAAGAGATACCTCTAGTATAGCTGAGTTTAGTGCTAGCTTAAGAGAAGTGCCTGGTTCTTCTTTATCGTTAGAGCAAGTTAGAGGAATTTTAGCAGCAGGAGGTAATCCTTTAGCAAACTCATTGTATGATAATATTGAGTATGTTGATGAGTTGCCTTTAAACAATACTGAGGCTACTAAGCAATTATCACAAAAAGTACCTTATTCTTCTTTTGGAATCAATATTGGTGTAACATATACTTTTGGTAAGTAA
>KDPLPA_00340 AI-2E family transporter
ATGACTTCTAGAAACATATCTAATGGAATTTTGAGAGCCTTAGCTATCATAACAGGCGTTTTTACGTTGTTCTATTTCCTATACACTATTCAATCGGTAATTATTTATATCATTATAGCAGCAGTTGTTTCGTTAATTGCGAGACCTATAGTTCTTTTTTTACAACGAAAATTAAAGTTTCCTAATACGCTATCTGTAATCGTTGCAATGATTCTTATGGTCAATTTTATTTTTGGGCTAATTAGTATGTTTATCCCTTTAATAACGAAGCAAGGAGAAAGTTTATCACTTCTTCATATAGATAAATTACAAGCTGATGTAAAAGATGTATTCAATCAAGTAGATGCTTATTTTGCTTCTAAAGGGATCGATATTTTAGGAGAGCTGAAAAATATAGACATTTTTTCTCAAGTTAAAGCTATTCCTAACTTATTAAACTATGTAGTTGGCACGGTTGGTTCGTTAAGCCTAGGCTTATTTTCTGTACTTTTCATCTCTTTTTTCTTTATGAAAGATAGTCAGTTACTTAAAAATGCAGTTATGACAATCATCCCTAATAAAACAGAAGGACGTTTTTCTAAATCGCTAGAAAAAATAAACGACTTATTATCGCGTTATTTCATAGGCCTGATTACTCAAATTACAATTTTATTCATTCTATATACAGTCATCTTATTAGTCTTTGGAATATCCAATGCTATTGTGATAGCATTCTTATGCGCTCTTTTGAATTTAATTCCCTATATAGGACCATTAATTGGTGCAGTTATTATGTTTACTTTATCTATGACAAGTAACTTGGGTTTAGATTTTCAAACAGAAATTCTCCCAACTACATCTTATGTTATGATAGGTTATCTAATAGCACAACTAATAGATAACTTTTTTAGCCAACCTATTATTTTTTCAAAAACAACAAAGTCACATCCTCTAGAAATCTTTTTAATTATAATTATAGGAGGATTACTTTTTGGCATTACAGGAATGATTACCGCTGTTCCAATGTACACTGCTCTAAAAGTGATTTTAAAAGAGTTTTTAGCAAACAATAAAATTGTAAAATCATTAACAAAAAATATTTAG
>KDPLPA_00345 Thump-like domain-containing protein
TTGAATTCATATATCTTACAAGAAGAAGTTCAACAATTCATTGCTAACAATTTGCACATAGATGTTGCGAAACTCATCTTAAAAGGAAGTCCCTTTACTAATATTACCTCGCAAGAATTAGCTAATCAGCTCATTGCAAAGGAAAAATCTAAAAAAAAACTTCCTACATGGTTCACTACGAAAAATATATATTATCCTTCAAAAATAAGCATTGAACAAACATCTTCTGAAATTACAGCCAATTATAAAGCTAGTTTGGTTTCAGGAGATTCTTTAATTGACATAACAGGAGGTTTTGGAGTAGATACTTTTGAGTTTTCTAAAAAATTTAATAACGTTACTCATTGCGAAATTAATACTGAATTATCTACTATTGTTGCTCATAATTATAAGGAATTAAAGATTGCTAATGTAAATTTGATAGCAGGCAATGGATTAGACTACTTAAGAAAAAGCTCGTTAGAGTTTGATTGGATTTATATTGATCCTTCCCGAAGAAATGAAGCAAAAGGCAAAGTCTTTTTACTGAATGATTGCCTACCTAACGTGCCTCAGAATTTAGATTTTTTATTTTCCAAATCGAAATGCATCTTGCTCAAAAATTCTCCTATGCTGGATATTTCAAAAACGATAAATGAATTAAAATTCGTAAAAGAAATTCATGTAGTTGCTTTGCAAAATGAGGTTAAAGAGTTACTTTTTATATTAGAAAAAGGGTTTGATGGTACCCTCAACATAAAAACAATCAATCTACAAAAAACAGACTCCCAAATTTTTAATTTTGAATACAACAAGGAAGTCTTTTCAACATATTCTGAGCCTTTAAATTACCTTTATGAGCCTAATGCTGCTATCTTAAAGTCAGGAGCATTCCATCAAGTATCAATGCAATTAAAGCTTCATAAGCTACATCAAAACACACACTTATACACCTCAAAAGAATTCGTTCCTTGTTTTCCTGGAAGAGCCTTCCAAATCAAAGCAGTACTTCCCTACAACAAAAAGAATATATACAAAGAAATTGAAAAAGGAAAAGCCAATATTACTGTTCGTAATTTCCCGAAAACAGTCGCTCAAATTAGAAAAGAAACTAAAATAAAGGATGGAGGAACTGATTATTTATTTTTTGCAACGATAAACTCCAATGAAAAAAAAGTGCTTTTTTGTAACCAACTATTCCATACACAAGAAAAATAA
>KDPLPA_00350 Sulfur carrier protein FdhD
ATGAAAATCATGCAGAAATTAAACTATCAAGCCATTAAAACAAGTTCTTTAAAATCATTAAAATTTGATGATGAACTGGTTATTGAAGCTCCTCTACAAATTAATATAAACAGTAGCGCTTACACTGTTGTAATGAGAACTCCCAATGATGATATAGAATTGATAAGAGGCTTACTATATGCAGAAGATATTTATAAAGAAAAAAGAGCCATTCAAATTCAAATTGAAGAAATAAAAGAAAATCAATCAACTATCATGAACTGTATAATTCCTACAGAAAATTTAGGCAAAGGTTATTTAAATAAGCGAACTTTATTGTCTGTATCATCTTGTGGGATTTGTGGCAAACAAGAATTGGAAGATCTTACAATACATGGAAAAGAACTACAGAAAAAAAAGACTATCAAATTGCATGAAATAAAAGCAATGTATCAACAAATGCATAAAAATCAATCTCTTTTTCACGCTACTGGAGGAAGTCATGCAGCTGCTATTTTCAGTAAACAAAATAAATTACTAGTAGTAAAAGAAGATATTGGTCGTCATAATGCAGTTGATAAATGCATAGGAAAGTTATTACTTCATGATACATTAAGAGAGGCTAATACAATGTTAGTTAGCGGACGTGTTTCTTATGAAATAATATCGAAAGCTTTTTTTGCTAAAATACCAATTATAATAGCAGTTTCTGCCTGCTCTAGCTTAGCGGTAGATTACGCTAAAGAGTTTGGTATTTGTTTAATTGGTTTTCATAGAAATAACACAATGACAATTTACTCTAATCCTCAATATATAAGTGATGAGCGATAA
>KDPLPA_00355 Formate dehydrogenase A chain
ATGAGCGATAAAAAAATACAAGCACAACCACCTGCAAAATTAACAGGAATAGAATTAATAGATATTCCTAGGTCCGCCGTTGGAGTAAAAGCAATAAAATCTGCTTTAACTCATGTTACCAATGAAATAGGAATAACCAAAGGCATTGGTTTACTAGCAAAAATAAATCAAAAAGAAGGCTTTGACTGCCCTGGATGTGCATGGCCTGATCCTGATGAAAAACGAGCTTTTTTAGCAGAATATTGTGAAAATGGTGCAAAAGCTATTGCTGAAGAAGCTACCAAGAATAGAGTTTCTCCCTTATTTTTTGCTACCCACTCTATAGAAGAACTTTCGCAATTATCAGATTACGAAATAGGAAAAAGCGGTAGAATAACCCACCCAATGATATTGAAGGAAGGAGCTAATTACTATGAAGAGATTTCATGGGATGCTGCTTTCAATTTAATAGGAAAAGAATTGAATGCCCTATCATCACCCGATGAGGCTATTTTTTATACATCAGGAAGAACTAGCAATGAAGCTGCTTTTTTATACCAATTATTCGTTCGTCAATTTGGAACTAACAACTTACCTGACTGCTCTAATATGTGCCATGAAAGTAGTGGAGCCGCTCTTTCTGAAACCTTAGGGATAGGTAAAGGATCTGTTACCTTAGAAGACTTTAATCATGCTGATTTAGTTATTGTTATAGGGCAAAATCCTGGAACAAACCATCCTCGAATGCTAACTGCTCTTGGCGAAACGAAAAAAAATGGTGGCCAAATAATTACTATAAATCCTCTGCCAGAAGTTGGATTAATGAATTATAATGACCCTCAAAATCCTATTAAATGGTTTGGTGCTGGACAAAAACTAACCGATTTATTCTTGCAAGTAAAAATAAATGGAGATGTAGCCTTACTGAAGATTATTTTAAAAATGATGAAACAGAAAGAATTAGAAACTCCTAATTCTGTATTTAACCATCAATTTATTAATGAGAAAACTCATGGACTAGAAGATTTTTTACAAGATTTAGATACTTATAGTATTGATGAATTACTTCCTCAAACAGGGTTAGCACTAAGTGAAATAGAAGTAGCTACCCAACTGATTATCAATAATGATAAGATTATTATTTGCTGGGCAATGGGACTAACACAGCATAAAAATGCAGTAGATAATATTCGTGAAGTTGTAAACCTGCTACTATTAAAAGGGAGCATTGGAAAAAAGGGAGCTGGAACTTGTCCTGTTCGTGGGCATTCAAATGTTCAAGGAGATAGAACCATGGGAATCTGGGAAAAACCAAAAGAAGCTTTTTTACATAAACTGGAAGAAGAGTTTCATTTTGAAGCCCCTAGAAAACATGGTTATGATGTTGTGAGTGCTATTGAAGCTATGCACAAAAAAGAAGCAAAAGTTTTTATAGGTATGGGAGGTAACTTTATTTCAGCTACTCCTGACACTGAATTTACCGCAAAAGCATTACAAAACTGTAGCCTAACAGTTCAGATATCTACTAAATTAAATAGAAGTCATCTTATTCATGGAAAACAAGCTTTAATTTTACCTTGTTTAGGACGCTCTGAAAAGGACTTTCAAGAAAGTGGAGAGCAATTTGTTACTGTAGAAAACTCTATGGGAGTTGTACACCAATCTCATGGCCACCTAACTCCTTTATCAGAACACTTATTAAGCGAGCCAGCTATTGTTGCAGGAATGGCAAGTGCTACATTAAAAAACACCAAAGTAAACTGGAATAAATTCATTACAAATTATGATTTTATTAGAAATAAAATAGAAGCAACCATACCTGGATTTAATAATTATAATGAACGCTCTCGTATAAAAGGAGGTTTTTATCTCCCTAACAATGCTCGCGAAAATAATTTTGAACCAACAAAAACAGGAAAAGCTAATTTTACGATTAACAAACCTTCGGAAGTTACATTAAATAAAAATCAGTTTCTAATGATGACAATTAGAACTCACGATCAGTACAACACTACAATTTACGGGCTGAATGATCGTTATAGAGGGGTTTTAAATGAAAGACGTGTCATTTTTATGAACCTTCATGATATGAAAAAGCTAGGTCTTAAAAAGTTAGATAAAGTAAACTTAGTAAGCCATTTTCAAGGTGAGCAAAGAAAAGCTCCTAACTTTTTAGTAATTCCGTATGATATTCCTAAACAATGTACCGCTACTTATTTTCCAGAAGCAAATGTGTTAGTTCCCATAAAAAGTAAAGCAGACATCAGTCATACACCTGCTTCAAAAACAGTAATAATATCGATTCACAAGTTATAA
>KDPLPA_00360 hypothetical protein
ATGCCATATATAGAAGAAGAGAAATTTTCGTTAATGCAACAAGATTTCGATAATACAAAGCTAGGAAAAGAAGCAGCTGAGAAAGAGCTGGAACAAATAAAGCAAGACCTTATTAAGTATAAAAAAGGTTCAAAAAAACTTCTATTTTATTAG
>KDPLPA_00365 hypothetical protein
TTGGAAATAGTCACTACAAGTAGCGATGCGCTCAACGAAGCATTGGGATCCTCTGAAGAAAGCCTAGAAGAAAATATTCATACAATTAAGAATAACACTAACAATCAACTAATTTATTCTGTACAAGTAGGTGTTTTATCAGCTAAGAAATACCCACTAATATCTTCTAAGTTTTTACCTGGTACAATTACTAATAAAAACGGATATTTTAAGTATTCCTTAGGTTTATTTAGTTCATTGGGAGAAGCTAAATTCTTAAAAAAAGAATTAACAAAAATAGGTTTTAAAGATGCTTTTGTTGCTTCTTATAAAGGAGGAAAACGACTGAAAATTCACAACTAA
>KDPLPA_00370 hypothetical protein
ATGTTTAACAACATAGTTAAAAGAGCACTCCTGTTATGTACAACAATGAGTGTTCCTTTTTTTTATGCTCAAAATAAGGTTCCTGAAAGGAAGGCTCAAATAGCTTTTGGACAATTAGATTTTCTTTCTATTAAGATGCCTAACAACGAAGTAAATATGGACTTTTCAGGAGTTCATTATAACTTAAAGCCTACTAATTGGAGCTATGTAGGTTTAGGTATATATGGAGCTATTGACGGTATTAGAGGTGGTTTTTTTACACTAGGAATAAATGCAGGAATTCAAAAAAATATCAGTAAAAAACTTTTTATAGATACTGGAGTTCATTTTGGCGGCGGCGGCGGTGCTAGTGCTCCTGATGGCGGTGGTGCTTTTATTTTACCTCACATCAATTTAGGGTATGATTTTAAATACTTTTCAACAACTGTAGGATGGAGTTATGTAAATTTCTTTGATCAAGGAGCCATTAAAAGTCATCAGATAAATGCAGCTATTCAAATCCCATTATCTTTCGATTATAGTAATTTCGATAAAAGAGAAAATAAATTCTCTATCGAAAGTTTAAAAAATACTGATTGGGATCAATCTTCAAGTGATTACTCATTGTTAGTCCATTTAAATAATCTTTCCGTAAAAGGAAAATCTAGATTTAACAATAGTGAATTAACGTCTATAAAAGGTAGAATTATTCGCTTAGCAGGGTTTGAATTAGATGCTTATATCAACGAGTCATTTTTTACTTTTATAAAAGCTGATGGTGCTTACGAAGGAATTCCAGCTGGATATATGGATTTATTTGTAGGAGCTGGATACCACCTTTCTATGAATAAAAATAGAACAAATATTTTAGCTAAATTTGGTATTGGAGCTGGCGGTGGCGGTGGTGTAGATACCAAAGGTGGCTTCTTAATTTATCCTGACCTTTCTATTGAACAAAAGGTTTTTGATGATATGTACATTTCTTTTAACAAAGGGTACTTGATGACTCCTGATTCTCATTTTCTCACTTCTACCTTTGGTTTCGGTTTAAAATATTACATCAATAAAGATGGCATTTCATCTAATAGAGGTATTTTTAATGATTTTGTCTTTAAGGGATTAGAAGCCATTGTAAAACAAGATGTATATTTCGACGCAGCTAGGAATGGTCATTTTACTCAAGATATGTATCAAATATCTCTTCAAATTAACTTTTTCCTTAACAAATATATATATGGGGCTGGCCAAACTTCTTTTGCTAATTTTGGGAGTGCTGGTGCTTATGCCGAAGGAATTATCGGTGTAGGGATTCAAACTACCCCTTTTCTAAATAAAAAAGTAGCCACTTTTCTGCAAGTTTTAGGAGGTGCTGCTGGAGGAGGTGGTATTAGTACTGGAGAAGGTTTGATTATAAAACCAAGTGCTGGTATAAGCTATAAATTAACAAATGCTTTAAATATTAGAAGTAGTTTTGGATATGTAAAAGCTAGTGGAGGAAACTTAAGCAGTCTTTTTGTGAATTTAGGGGTTAATTATAGCTTTTCTTTTTTAAAATTAAAAAAATAA
>KDPLPA_00375 peroxiredoxin
ATGAACACAATTAGATTAGGAGATGAAGCCCCAAACTTTACAGCACAATCAACAGAAGGTGAAATTAATTTTCATAATTGGCTAGGAGACAGTTGGGGAATTCTTTTTTCTCACCCCGCAGATTACACGCCTGTTTGTACAACAGAGTTAGGAGCCCTTGCTAAATACAAAACTGAATTTGATAAAAGGAATGTTAAGGTAGCTGCACTTAGTGTTGACGGACTTGACTCTCATATAGGATGGGTTAAAGATATAAACCAAACTCAAAATACTACAGTCAACTTTCCTATAATCGCCGATGAAGAAAGTAAAGTTGCTAGCTTATATGATATGATTCATCCAAATGCAGATAGTAAACTTACAGTGAGATCTGTATTTGTTATTGGAGCAGATAAAAAAGTAAAATTGATGATTACTTATCCTGCTTCTACAGGTAGAAATTTTGATGAATTATTAAGAGTAATAGACTCTTTACAATTAACATCTTATCATAAAGTAGCTACGCCTGCTAATTGGAACAATGGCGATGATTGTGTAATTTCTCCAGCTGTAACTAATGATGAAATACCCAGTTTATTCCCTAAAGGGCATAAAGAAATTAAGCCTTATCTAAGGTTAACTCCTCAACCTAACTTAAATTAA
>KDPLPA_00380 hypothetical protein
ATGACATTGCAAAAAGCATCACCATCCTTTTTGCAATGTTCCTCTTCTCACTATCACAAATCAATGAAAAACATACGTCCTCTTTCTATACTTCTTTTTATGTCTCTTCTTTTTATTGGTTGCGCTGCTAAAAAAGAAAAGACGGTTCTTACTACGACTAAAGCATACATTTCCCCTAAACTAAATAGCGAAAGGATTAAAATAAAATACGGAAATTATGGTGTTGATGTTTTAAAAGCAACAAGTCTGCTAAGAGTTTCTAATTTATACAGTTTACATAAAAATAAAAAGATAACGAGAACACTTGCTTTTGTAGAATATCCTAAGCAAATAAATCAAGCATTTTTAAAAGAGCATTCAAGAATTATAAACGGAGCATCCATAGGAAGTACTTTCAAACAAAGCAATTAG
>KDPLPA_00385 hypothetical protein
ATGGGAGGCATTGCTCCTTCAAAATTAGCCATTCACATCTATGAGTTTACTATAGAAAAAGAAGGCAAAACATATTTGTATGCTATTATTTCAGAAATTCATCATCCTGATTATCTTTCTTTAACAGCACTCAAAAAAAATTACGGAAATCTAGAGTGCTTTGACGCAGTGTTACTTGCTAAAAAAAACAAATTAATTGAAAAAGAAGCAACACTAATTATACCATAA
>KDPLPA_00390 ATP-dependent DNA helicase RecG
ATGAATCTTCAGAAACCGATTACATATATAAAGGGAGTAACCATCAATAGAGCCGAGCTACTATATACGGAGTTAGGTATAAAAACAGCTGATGATTTACTTAACTTTTTCCCTTTTAGATATATAGATAAAACAAAATTCTATACAATAAAAGAGCTTGAAAACAATAATTCAGAAGTACAAATTGTAGGGAAAATTACAGGTATAAAAACAGTAAAGCAAAAAAAAGGGAGTAGGTTAGTAGCTACTTTTTCTGATGCTACAGGTACTATTGATTTGGTATGGTTTAAAGGAGTAAAATGGATCAAAGATAGTTTGAAAATAAATACTCTTTATGTCATTTATGGAAAATTAAATTTATTTGGATCGAGATATAGTATGCCGCACCCAGAAATGGAATTAGTTACTGAGTATAAGAAAAAATTACAAATGGCGATGCAGCCTGTATATCCTTCCACAGAAAAACTAACGAATAAAGGGGTTACTAATAAAGTAATTAGATCACTTATGCAAAATCTTTTTCAGCAAACTTATGCGGGTATAGCAGAAAATTTACCAGCTTATTTGTTGGAGAAAGAAAAGTTAATAGATAAAAAAGAAGCTTTATTAAATATTCACTTTCCTAAAAGCCAAGAATTATTAGCAAAGGCTCAATATCGGTTAAAATTTGAAGAATTATTTTTTATTCAATTGCAATTGCTTCAAAAAAAACTCATACGAAAATCAAAAATTAAAGGGTATTCTTTTAGTGAGGTAGGAGAGAAGTTTAATTCTTTTTATAAAAATTATTTACCTTTTGATTTGACTAATGCTCAAAAAAGAGTACTCAAAGAAATACGTAAAGATGTTGGTTCGAATGCTCATATGAATCGGTTATTGCAAGGAGATGTTGGATCAGGAAAAACAATAGTTGCTTTATTAACAATGCTATTGGCGTTAGATAATGGTTTTCAAGCAACCATAATGGCTCCAACTGAAATTTTAGCGATACAACATTATAATGGCATCAAAGAGTTGTTAGAAGGAATGGATGTTTCAATAGAGCTATTAACAGGTTCTACAAGGACTAAGAAGAGACGTGAAATCCACGGAAATCTAGAAGCAGGAGACTTAGATATTTTAGTAGGAACTCATGCTTTGTTAGAAGATAAAGTACGTTTTCATAATTTAGGAATAGCGATTATTGATGAACAGCATCGATTTGGAGTTGCTCAAAGAAGTAAAATGTGGCAAAAGAACGAGCTGCCTCCTCATATATTGGTAATGACAGCGACTCCTATTCCAAGGACGTTGGCAATGTCTGTTTACGGAGATTTAGATATTTCTGTAATAGATGAATTGCCTCCTGGTAGAAAAGAGATAAAAACAGTACATCGTTATGATAGTAACAGATTAGCTGTTTTTAAATTTTTAAAAGATGAAATAGCAAAAGGGAGACAAGTTTATATTGTATATCCTCTAATAGAAGAATCTGAGGCCATGGATTATAAAGATTTAATGGATGGCTATGAGAGTGTTGCTAGAGAGTTTCCTCCACCTCATTATCAAATTAGTATCGTTCATGGAAAAATGAAACCAGCGGATAAGGAGTATGAAATGAACCGTTTTATTAATGGGGAAACTCAAATTATGGTAGCAACTACCGTTATTGAAGTAGGTGTTAACGTACCTAATGCAAGTGTAATGGTTATTGAGAGCTCAGAACGTTTTGGTTTATCTCAATTGCACCAATTAAGAGGAAGAGTAGGACGTGGAGCCAAACAAAGTTTTTGTATTTTGCTATCAAGCTACAAATTATCTTCAGATGGTAAGACGCGTTTGCAAACGATGGTTGATACTACTGATGGATTTAAAATAGCCGAAGTAGATTTAAAACTTAGAGGGCCTGGAAATATAATGGGAACTCAGCAAAGCGGTATCTTAAATCTTAAAATAGCGGACGTTGTAAAAGATACTCCTATTTTGCAAAGCGCAAGAAAAGTAGCTATTGAAATATTACAAAAAGATCCGGATTTATCGGATCCAGAAAATATACCAATAGCAAAAACATATACTCAATTGCAAAAAAAGAGTGGTCTATGGAGTAAGATTAGTTAG
>KDPLPA_00395 Ribosomal RNA small subunit methyltransferase B
ATGAGATTACATAGAAATTTAACATATGCGGTAATAGATAGTTTACGCGATGTTTTTAATGAAGGTGCTTACGCTAATAAAGCTGTTGAAAAAGCTTTAAAAAGAGATAAACGTTGGGGAAGTAGAGATCGAAAATTTGTGGCTGAAACTATTTACGAAATAGTTCGATGGAAGCGACTATATGCTGAAATAGCTAATGTAAAAGAACCTTTCGACAGGCCTAACTTATGGAGAATATTTTCTGTTTGGTGTGTCTTAAAAGGAATTCCACTACCCGATTGGAACCAAATAGAACCTACTCCTAACCGAAGAATTAAAGGAAAATTTGACGAATTATCAAAAATTAGAAAATTTAGAGAGTCTATTCCTGATTGGATAGATCAAATTGGTACCTCTGAATTAGGAGAAACCATTTGGACTAAAGAAATGGCTGCTTTAAATAAACAAGCCGAAGTAATTTTGCGTACCAATACTTTAAAAATTACAAGAGATAATTTGCAAAAACAATTGCGTACTGAAAACGTAATTACAGAAAAACTACCTAATCACCCAGATGCTATAAAGTTAGTAGAAAGAGCCAATGTTTTTAAAACGGAAGCTTTTAAAAAGGGGTATTTTGAGGTTCAAGATGCTTCTTCTCAATTAGTAGCTGCCTATTTAGATGTTCAACCAGGAATGAAAGTAGTTGATACTTGTGCTGGCGCTGGTGGAAAAACACTCCATCTCGCATCTTTAATGGAAAATAAAGGGCAGATTATAGCAATGGATATTTACGAAAGTAAATTGAAGAAATTAAAGGTTAGAGCTCGAAGAAATGGAGCTCATAACATCGATTTAAAGGTTATTGACTCTACTAAAGTCATAAAAAAATTGCATCAAAAAGCCGATCGAGTTCTAATAGATGCTCCTTGCTCTGGTTTAGGAGTTTTAAGGAGAAATCCGGATAGTAAGTGGAAATTAGAACCGGAATTTATTGATAGAATTAGAACTACACAACAAGAAGTTTTACAACAATATTCTAAGATGGTAAAGCCCGCAGGCAAAATGGTTTATGCAACTTGTTCTGTATTGCCTTCTGAGAATCAAAAACAAATAGAATTTTTCTTAGCTTCAGATGCAGGTAAAGATTTTTCATTTATTAAAGATGAAAAAATCTTAGCAAGCACTTCTGGTTTTGATGGATTTTATATGGCACTTTTAGAACGCAAAAAATAA
>KDPLPA_00400 Endonuclease containing a C-terminal secretion signal
ATGGTAAAAAAATTACTTACAGCCTTATTAATCGTAGCTTCAGTTAGTATTACTGTTGCGCAACAAGCTTATTATAGCAATGTAGATCTTACTTTGACAGGAGCAGCATTAAAAGAAGCTCTTGCTTCAAAAATAAAAAGTACTCATACAAATTTACTTAGTTATACTCCAGGGGTTTGGGAAGCTTCTAAAATTACTGATGCAAATCCTGATAACCCTTCAGAAGTACTTTTAATTTATGGATGGGAAGATGGAAGTGACTCTGAAGTAGATAATGATAGAGTTCGTAGTAGAAATTTACAAGACTCTGGTAACGGAAATCTTTTAGTATGGAATAGAGAGCATGTGTATTCAAAATCTCTCGCTACTCCTAAATTAGAAACAGGATCTCCTAGTGCAGGAACAGATGCTCATAACTTAAGACCTGCTGATAAAACAAGGAATTCCACTAGAAACAACTATAGATTTGGAGATGGTTCTGGTAATTCTGGTTTTTCGTCAGTTACTTATGTTGGCCCTAACGGCCCCAACACTAATGCTTGGTATCCTGGTGATGAATGGAAAGGAGACATTGCTAGAATAGTGATGTACATGTACTTACGTTATGAAACTCAATGTCTTCCTTCAGGTGTTGGCGTTGGTTCATCTGAATTTACAGATGATGAGATGATCGATTTATTTTTAAAATGGAATGCAGAAGATCCTGTTTCTGATATCGAAAAAGCTCGTAATACCTATCATGGAAATACGGCCAATACTTATGCGCAAGGTAATAGAAATCCTTTTATAGATAATCCTTATTTAGCTACTAGAATATGGGGAGGAGATACTGCACAAGATTTGTGGGGTATTTATACAAGTAGTGATACTGAAGCTCCTACTGTTCCAGCAAATGTGGTAGTAAGTAATGAAACAACTTCTTCAATTGATGTTTCATGGGATGCTTCTACAGACAATGTAGGAGTTACTGGTTACGAGGTTTTCTTGGAGGGAAACTTGATTAAGACAACACCTAATACTACCATGTCAATTACAGGTTTAACACCAAATACTACTTATGGAGTAACCATTGTAGCAAAAGATTTAATTAACAATAAATCAGCTGCTAGTAATGTAGTAAATGGAAAAACCTTAGAAGATACAGAAGCACCTACAGTTCCTATCGGTATTGTTGTTAGCAATCAAACAGATTCTTCTTTTAAAATTACTTGGACTCCTTCAGCTGATAATACTGCCGTTACTGGTTATGAAGTTTACGTTGATGGAAACCTAAAAACTACAACTACAAATACAATTTATACTGTTACTGGGTTAACTGTATCAACTACTTACAGTGTTAATTTATTAGCTAAGGACGCAGCCAATAATAAATCTGCACAATCTACAACTGTTAATGCAACTACTACTGATGGAGCTTCTAATGGTGCTGATGAGTTATTTTTCTCTGAATATGTTGAACCAGATGGAGGTAATAATAAAGCTTTAGAAATTGCTAACATAACTAGTAGAACTATTGATTTAGCTGGCTATACTATTAAAAGACAAAGTAATGGATCTGGAGACTGGAAAGACGAATTAGATTTAAGCTCAGGAACAACTACTAGTATCGTGCCTGGTGAAGTTTTCGTTATTATCAATGGAGGTGCTTCTAATCAAAAATTAATAGATGAAGCTGACCTAGTAGTTTCTAGTAATTTCGGGGCTCCTGTTAATTTTAACGGAAATGACGCTGTTGGTTTATTTAAAAATGGTGTTTTAATTGATATTATAGGTGTTTTTAATAGTTCGGATAACTATGCTAAAGACATTACTTTACGTAGAAAAAGCAATATCGCTGCTCCTAATACTACCTTCGATTTGCAAGGCGAATGGGATACTTTTGCAGGGAATACCTTTGATGGAATAGGAACTCACTCTTCTACTTTATCTACTAAGAAGTTCGATAAATCTATTTTCAATGTTTACCCTATTCCTACTCAGAATAATTTATTTGTAAAAATGTCTTCTAACATTGCTATTGATAAATTTTCTATATATACTATTCGAGGAAAAAATGTATTAAATGTTTATAATCCTTCTAACAAGATTAATGTTAGTCATTTAAATCAAGGAATTTATATTTTAAAGATTAGATCAGGAAATAAATTTTCTATAAAGAAGTTTATCAAAAAATAA
>KDPLPA_00405 Transcriptional regulator, XRE family
ATGATTAAATTTATCATTACATTTGTAATAAACCTTTTAATATTTACAATAGTGAATTCTACTGAAATTATTTTACGCTTAAAACAAGTACTTGATTATTACAAATTAACATCTTCTAGTTTTGCCGATACTATTGATATTCAAAGATCAACCATGTCTCACCTCCTATCTGGAAGAAATAAACCTAGTTTAGATTTTGTTTTAAAAGTAGTAGATAAATTTCCCGAAGTTAATTTGTATTGGTTTTTAAAAGGAAAAGGAAAATTTCCATCAATGGAGCAAGATGTAATAGATAGGAATCCCCCTTCTTTAGAAGAAACTCCTTCTTTGTTTTCTCATGAAGCACCTATAGACCTCCCATCTATCCCTCAAAAAAAAGGCAAGGAATTGATAAAGATCATTTTATTATATAATGATGGTAGTTTCGAAAATTTCGATAACAATACATTTCCTATCTAA
>KDPLPA_00410 3-oxoacyl-[acyl-carrier-protein] reductase
ATGAAATTATTAGAAAATAAAACGGCTATTATTACAGGAGCCTCTAGAGGAATAGGTAGAGGAATTGCTGTAGAGTTTGCAAAGCAAGGGGCTAATGTGGCCTTTACGTATAGTGCTTCTGTAGATGCGGCAATTGCTTTGGAAAATGAGTTGAAAGGATTAGGGGTGAAAGCAAAAGGATACCAATCAAATGCAGCCGACTTTGATGCAGCTCAAGAATTAGCAAAAACTGTTTTAGAAGAGTTTGGAACTATTGATGTTTTAATTAATAATGCTGGAATTACAAAAGATAATTTATTGATGCGTATTTCAGAGGATGATTTTGATAAGGTTATTGAAGTGAACTTAAAATCAGTTTTTAATCTAACGAAAGCAGTTATCCGTCCGATGATGAAACAAAGAAAAGGTTCCATCATCCATATGAGTTCAGTTGTTGGGATAAAAGGAAATGCAGGACAAGCAAATTATGCGGCTTCAAAAGCAGGGATTTTAGGTTTTTCTAAATCTGTTGCTTTAGAGTTAGGTTCTCGTAATATTAGAAGTAATGTGATTGCTCCAGGTTTTATAGAAACAGAAATGACAGCAAAACTAGATGAAAAAATAGTAGAAGGATGGCGTAATGAGATTCCATTAAAAAGAGGAGGAACTCCTGAAGATATAGCAAATGCATGCATCTTCTTAGCTTCTGATATGAGTGCTTATATTACAGGGCAAACATTATCAGTGGATGGAGGAATGTCAACTTAA
>KDPLPA_00415 50S ribosomal subunit assembly factor BipA
ATGCAATCAATTAGAAATATCGCTATTATAGCTCACGTTGACCACGGTAAAACAACTTTAGTAGATAAAATTATAGATCAAGCTAAAATCTTAGACGATCGTAAAGAACGTACAGATTTATTATTAGATAATAATGATTTGGAACGTGAAAGAGGAATTACAATTCTTTCTAAAAATGTATCAGTAAACTACAAAGATGTAAAAATCAATGTGATTGATACGCCTGGTCACGCCGACTTTGGTGGAGAAGTGGAACGTGTATTAAAAATGGCTGATGGTGTTTTATTGTTAGTTGATGCTTTTGAAGGTCCAATGCCTCAAACTCGTTTTGTATTAGGTAAAGCAATAGAATTAGGTTTAACTCCTATTGTAGTTGTTAACAAAGTGGATAAAGAAAACTGTACTCCTGATTTAGTACATGAAAAAGTATTTGACTTAATGTTTGCTTTAGAAGCAACAGAGGAGCAACTCGATTTTACAACGATTTATGGTTCGGCTAAAAATGGTTGGATGAGTACAGATTGGCAAGAGCCAAAAGAAGATATTGTTGATTTATTAGATGCTGTTATTGAAACAATTCCAGAAGCACCATACAGAGAAGGAACTCCACAAATGCAAATTACGTCATTAGATTTTTCTTCTTTTACAGGAAGAATAGCTATTGGGCGTGTGTTTAGAGGAGACTTGGAAGAGAATAAAGACTATATGCTGTGCAAGGCAGATGGAACAACAAAAAAAGTTCGTATTAAAGAATTGCACGTATTTGAAGGAATGGGAAAAGCTAAAGTAGCAAAAGTAAGAAGTGGAGATATTTGTGCTATTACAGGTATTGAAGGTTTTGAAATTGGAGATACTATTGCAGACTTAGAAAATCCTGAGGCATTACCAAGAATTGAAGTAGATCAGCCTACAATGAGCATGTTATTTACGATTAATAATTCGCCTTTCTTTGGTAAAGAAGGAAAATTTGTAACCTCTCGTCACTTGCGTGATAGGTTATTTAAAGAGATGGAAAAGAATTTAGCATTGCGTGTTGACGAAACAGATACAGAAGATAAATTTAATGTTTTTGGTCGTGGAGTATTACATTTATCTGTTTTAATTGAAACAATGCGTCGTGAAGGATATGAATTACAAGTAGGTCGTCCGCAAGTAATCATCAAAGAAATTGATGGAAAGAAACACGAGCCAATGGAAACATTATCTATTGATGTTCCTGAAGAAGTTGCTTCTAAGGCAATCAATCTAGTATCTTTACGAAAAGGCGATTTATTAGTGATGGAACCTAAAGGTGATTTGCAACATCTAGAATTTACAATTCCATCAAGAGGATTAATAGGTTTGCGTAATAAAATATTAACAGCAACTGGAGGACAAGCAATTATCAATCACAGATTTAGTGAATATGGACCTTATAAAGGTGACTTTACAGAGGATTTAAAAGGAGCTATTGTATCTTCTGAAACAGGAAAAGCAACAGCATATGCTATTGATAGATTGCAAGATAGAGGTCGTTTCTTTATTGATCCTAATCAAGAAATTTACAAAGGACAAGTTGTTGGAGAAAACTCTAAGCAAGATGATATGGCAGTAAACTTAATTAAAGGAAAGAAATTAACCAATGTTCGTGCGTCTGGTTCTGATGAGGGTGTTAAAATTACTCCTAAAATTGACTTTTCATTAGAAGAGTGTATGGAGTATATAAGAGGAGACGAATATTTAGAAGTAACTCCAGAAAGTTTGCGTATGCGTAAAATTAATTTTAGATAG
>KDPLPA_00420 Sulfur carrier protein adenylyltransferase ThiF
ATGGATTTAACAACAGAAGAACGAAAACAATATAACCGTCATTTAATTTTAGATAAAATAGGGGTAGAAGGGCAATTAAAATTAAAGAATGCCAAAGTACTGGTTGTTGGAGCGGGGGGCTTAGGTTGCCCTATATTACAATACTTAACTGCAGTAGGTGTAGGAACTATTGGAGTGATAGACAACGATACGGTGTCACAAAGCAATTTGCAACGTCAAATTCTATATACGATTAATGATGTAGGAATCTCGAAAGCAGTGGCAGCAGTGAAAAGATTATCACAATTAAACCCCTTTGTAAAATTCAACACCTATAATGAACAATTAACAATCCAAAATGCAATTTCATTATTTAATGCGTATGACGTTGTTGTAGATGGAAGTGATAATTTTTCAACTCGTTATTTAACCAATGATGCATCAATAATAACCGATACGCCTTTGGTATATGGAGCCATTTTTAAGTTTGAAGGACAAGTAAGCGTATTCAATTATAAAGGAAGCGCAACATATAGATGTTTGTATCCAGTACCTCCTAAGCCAGAAGCATCTCTTAACTGCTCTGAAATAGGGGTAATAGGAGTATTGCCAGGTATTATAGGCAGTTTACAGGCTAATGAAACGATAAAAATAATATGCGAATTAGGAGACGTCTTAGCTAATAAACTGTTAATGTATGATACATTGACCATGCGTCAAATGATTTTAAATTTTAAAAGAGTAGAAAGTTCTCAGGTGGATGCATTAGAACAAGATTATGATCTTTTTTGTGGGATTGATAATAGCAATGAAGAAATCACTTTAGAAGAATTGGATAAAAATAAAAATAAATACCACCTGTTAGATGTTCGCGAAACTTCAGAAAGAAAAGAGTACCACATTGGAGGACAACATATTCCTTTAGGGGAGATTATAGAAAGAATGAAGGAAATTCCTAAAGACAAAAACATTGTAGTATATTGTAAGTCAGGAGGTAGAAGTAAAAGAGCTATTCAAGTGCTTATAGAAAATAAATACGAAGGAAAGTTGATCAATTTAAAGGGAGGTTGCTTTTAG
>KDPLPA_00425 hypothetical protein
ATGAAATATTATAAACTAACAAATTCAATAAATATTGAAGAAATAGGTAATTATCCTCAAAGTATCTTGCCTATTTCAAAAGGAAATATAGCAATTTTTGGATTTAGAAATGAACTTATACCCAATATTGATTTACCTAAACCTGCTTTACATAAAAAAACAAAAGAAACTTCTTATATAAAGATAGATTCTATTAGTAATTTAATATTTCTTGTTCTAAAAAAGAGTTTTTTAAGATTTTTAAACAACTTTAATATTGGAACATAA
>KDPLPA_00430 hypothetical protein
ATGAGTAACAGTGAGGCTTATGATAAATTAATAGACTTTACAGCGTATCTAAAACATTTAATAGAAAATAATCCTAATTTAAATCTAGGGCAAATAGCAAATTTAATTTCTTGGCCGTAA
>KDPLPA_00435 Thiamin biosynthesis ThiGH complex subunit
ATGAAAACATTTAAAGCACTATTTGATACTTATAATTGGAATGAAGTTTTGGAAAGTATTTATACTAAAAAGGAGAGAGATGTTATAAGTGCATTATCTAAAGACAGGTGTAATATAGAAGATTTTAAAGCCCTAATTTCTCCAGCAGGAACAGCTTTTATAGAACAAATAGCACAAAAGAGCCATATGCTAACGAAGAAACGATTTGGAAATACGATGCAAATGTACGCCCCCATGTATTTAAGTAATGAGTGTCAGAACATATGTACGTATTGCGGGTTTAGCTTGACGAATAAAATTCCGAGGAGAACATTAACGGATCAGGAAATTTTAGAAGAAGTAGCTTTTTTAAAAAAGAAAGGTTACGATCATATTTTATTGGTTACTGGAGAGGCTGATAAAACGGTGGGAGTTACTTATCTAAAAAATGCAATAGCACTCATTAAGTCGCAGTTTTCAAATATAACTATAGAAGTACAACCTTTGGGAAAAGAAGAGTATGAATTACTGATAGAGAACGGATTATATGCCGTATTGGTGTACCAAGAAACATATCATGAAGCGGCATATAAAAAACACCATCCAAAAGGAAGAAAATCTAATTTTGAATACCGATTAGCAACTCCTGATAGATTAGGTAAGGCAGGGATTCATAAAATCGGTTTAGGAGCATTATTGGGGTTAGAAGATTGGAGAGGAGATAGCTTTTTTACCGCATTACATTTAAAGTATTTGCAAAAAAACTACTGGAAAACAAAGTATGCTATTTCCTTTCCTCGTCTGCGACCTCATTCAGGAGGAATAGCACCAAAAATAGAAATGACAGATACCGATTTGGTGCAGTTAATTTGTGCATTTCGCTTGTTTGATGAAGACGTAGAATTATCCATGTCAACCAGAGAGAGTGAAGTATTCAGAAATCATATTATTCATTTAGGAATCACTTCAATTAGCGCAGCGTCTAAAACAAATCCAGGAGGCTATGCCGTAGCACCTCAATCTTTAGAACAGTTTGAAATATCAGATGAAAGAAGTACGGAAGATTTCGTAAGCATGCTAAAGAGTCAGGGAATGGAGGTGGTTTGGAAAGATTGGGAGCAGTTTGCATAA
>KDPLPA_00440 Thiazole synthase
ATGTTACAAATAGCCAATAAAAAGTTTAGTTCTAGATTATTTACAGGAACAGGAAAATTTAGTTCTTCTCAATTGATGGAAGAAGCACTATTAGCATCAGAAAGTGAATTGGTAACTGTTGCTTTAAAAAGAGTAGCTTTAGAAGATAAATCAGATGATATTTTAATGCATTTAAATGCTCCTAAAATGAATTTACTTCCGAATACATCTGGAGTTCGTACCGCAAAAGAAGCTGTTTTTGCAGCGGAACTATCACGAGAAGCCTTAGCAACCAATTGGATAAAGTTGGAAATACATCCGGATCCTAAGTATTTGTTGCCAGATGCAATAGAAACATTAAAAGCAGCCGAAGCATTGGTAAAGTTAGGCTTTGTTGTAATGCCTTATATTCATGCTGATCCAGTATTATGCAAACGATTAGAAGAAGTAGGAGTACAATGTGTGATGCCATTGGGAGCTCCAATAGGTACGAACAAAGGATTAAAAACATTGGATTTTTTAGAAATTATTATAGAACAGTCCAAAGTACCTGTGGTGGTAGATGCGGGTATTGGTTCACCTTCACAAGCAGCCCACGCTATGGAGTTAGGAGCAGATGCGGTATTGGTAAATACGGCTATTGCAGTATCAGAAAATCCTGTAATGATGGCAAAAGCTTTTAAAAAAGCGGTAATTGCTGGCAGAATGGCATACGAAGCAAAGTTAGGAGTAATCAGTAGGCATGCTGAAAGGAGTAGTCCGTTAACAAACTTTTTATACAAGTGA
>KDPLPA_00445 Thiamine-phosphate synthase
ATGATTGATAGACTACAGTATATCACCCAAGGAAAAACACCAGAAGAACATTTAGAAAATCTTCAGAAAGCCTGTATATCAGGCATTGAATGGGTGCAACTTCGATTGAAAAATTTTGATGATAACGTGGTATTGGAAACAGCTAAAAGAGCAAGAGAAATAACCAATTTTTACCATGTAAAGCTACTTATTAACGATCATTACAAAATAGCAAAACTTGTTAAAGCAAACGGAGTTCATTTAGGAAAGTTAGATGCTTGCCCGCTAGAGGCTCGTGCTTATTTAGAAAATTGGCAGCTTATAGGAGGTACGGCAAATACGTTAGACGAATGTAGAGCGTTGTTAGTTAAAGGAGTTTCTTATATAGGCTTAGGCCCTTTTCGATTTACGCAAACGAAAGCAAATTTGAGCCCGTTATTAGGAGAGGAAGGGTATAAAACTATCTTAAAAAATATAACTACTACCACCCCTATAATTGCCATTGGTGGAATTCAACAACATGATATTCCTACTCTTATGAATACAGGAATACATGGCATTGCTATTTCAAGAGAAATAACACTTGATTTTAATAAAATTTCAATTTTTAAACAGATTTTAAAACGGCAAGAAGATTAA
>KDPLPA_00450 hypothetical protein
TTGCCAGAGAAAAATATAGCGGAAACAATTCGCTTTATTTCACAAAAAACAAATATATATTTGAAAGGAGGCCATCGGATAGATAAAAAAGGGTGGGATGAAGTATATTATGATAGTACTCTAAACTTGTTGCTTCCTCCTGTTGTCGAAACTGTTTTTGAAAAGCATGGTAGTGGTTGTGTTTTATCAGCTGCTTTAGCGTGTAATTTGGCAAAAGGATATGCTTTGGAGGATGCTTGCCGAAATACCAAAAGTTATATAGATGAGTTTTTGAGCTCTAACCAATCCTTGTTAGGAACGCATACTTATGAAAACGTATTAAAAGCGCAATACCATGATTGA
>KDPLPA_00455 hypothetical protein
ATGAAAAGAAAACAATATATACTAACTATAGCAGGTTTAGACCCGTCAGGAGGTGCTGGAATTACTTCAGATATAAAAACATTTGAGGCACATAATGCATATGGATTATCGGTTTGTACAGCCATTACCGTTCAGCATGATTTGTCTTTCAAAAGCTGTACTTGGATGGCTAAGAACCTTATTTTAAGCCAAATTGATATTCTTTTTGAACGTTTTACAATCAACGTAGTAAAAATAGGTATTATTCAGTCTTGGGAGTTTTTATTAGAGGTGGTTCAAAAACTAAAAGAATTAAAAAAAGAGGTAAAAATAATATTAGATCCTATTTTAAAGGCCAGTACAGGTTTTGATTTTCATCATAAAGCCCCCAAAAAGTATTAG
>KDPLPA_00460 Thiamin-phosphate pyrophosphorylase
ATGATAGTACTCATTTCTCCAGAGGAAGATATTGTAAATGAGCTAGTTATTTTACATCAGTTATTTGAAGAAGGTGTAACGCACTATCATGTTAGAAAGCCTAGAAAAACTCGCGAAGCATATATCGCTTATTTAAAAGCAATTGATAAGAAGTACCATAAGAGAATTGTAACACACCATTTTCATGAACTAGCAGCAATATTTGATTTAAAAGGAATTCATTTTCAAGAGAAGAGAAGAAGAGAGTTGCTAAAAAATGAAAGAGAGTATTTTAAGAAAATAAGCACAGGAAATAAAATAATGAGCAGTTCTTTTCACGAATTGGAAGCCTTGATAAATTGCCCAATAAAATTTGATTACCATTTGCTAAGTCCTGTTTTTTCTTCAATTTCTAAAGTAGGATACAAAGGCAGAAATTTTGATGTGAGTACTATTGATAAAAGGATCGTAGGAGTAGGAGGCATTCATAAAGGAACTATTAAGCAGGCGATCCGATTAGGTTTTAAAGGAATAGGAATATTAGGAGGCGTATGGAGCGAGAGTAACCCAGTAGCTAGTTTTAAAGAAATGAAAGCAATTTATAATAGTGAAAAACAATGA
>KDPLPA_00465 Phosphomethylpyrimidine synthase
ATGATTTTAGGACGTAATTTTCTAGTTAAAATTAATGCTAATATAGGAAACTCAGCAACAACTTCTTCCATAGAAGAAGAAGTAGAAAAGGCTGTATGGGCCTGCCGATGGGGAGCAGATAACATTATGGATTTATCTACAGGGAAAAATATTCATGAAACGAGAGAGTGGATCCTACGTAACACTCCTGTACCAGTGGGAACAGTACCTATTTATCAAGCATTAGAAAAGGTGAAAGGAGTTGCTGAAAATTTGACTTGGGAAATTTTTAGAGACACACTCATAGAGCAAGCAGAACAAGGAGTAGATTATTTTACAATCCATGCTGGGGTTCGCCTGCAATATGTACCTATGACCGCAAAGCGAATTACAGGAATCGTATCTCGAGGTGGATCCATTATGGCCAAATGGTGTTTGGCACACCATAAAGAGAGTTTTTTATATACTCATTTTGAAGAAATTTGTGCAATAATGAAAGCATATGATGTAGCTTTTTCTTTGGGAGATGGATTGCGTCCAGGGTGTATTGCTGATGCAAATGATGAAGCGCAGTTTGCAGAGTTGGAAACTTTGGGAGAGCTTACTAAAATAGCTAGAAAACATGAAGTTCAGTGTTTTATAGAAGGGCCGGGGCATGTGCCAATGCATATGATTAAAGAAAATATGGATAAACAATTAGAAGTTTGTGACGAAGCTCCTTTTTATACCTTAGGACCATTAACTACCGATATTGCTCCAGGGTATGATCATATAACTTCAGGTATTGGAGCTGCTATGATAGGTTGGTTTGGTTGTGCTATGTTGTGTTATGTGACTCCTAAAGAGCACTTAGGGTTGCCTAATAAAGAAGATGTTCGTACAGGAGTAGTTACGTATAAACTGGCAGCTCATGCAGCAGATTTGGCAAAAGGACATCCAGGGGCACAGCATAGAGATGATGCTTTGAGCAAAGCGCGATTTGAGTTTCGTTGGGAAGACCAGTTTAACTTAAGTTTAGATCCTGAACTGGCAAGAGAATATCATGATGAAACCTTGCCTGCTGAGGGGGCAAAAATAGCTCACTTTTGTTCTATGTGCGGTCCTAAGTTTTGTTCTATGAAAATTTCGCAAGAAGTACGTGATTTTGCAGCGAAAAATAAAGTAAATGATGAGGAAGTATTTGCAAAAGGAATGGAAGCAAAATCGAAGGAATTTAAAGATAGTGGTTCAGAAGTTTATTTATAA
>KDPLPA_00470 Thiamine biosynthesis protein
ATGAAGAAAAAAAACACCGCACCTAGCCAAGCAGGGATTACTAGGCAACCATTTCCTAGCTCAAAGAAAGTGTACGTTGAAGGAAAAATTTATCCGCAAATCAAGGTAGCCATGCGAGAAATTTTACTTAATGACACTGTTGATGCTATCACTAAAAAAAGAACCCCTAATGAATCTGTAACAGTATATGACACATCAGGACCTTATACAGATGCTAATAAAGAAATAAATATTCATAATGGACTAGAACGTATTCGAGAGCCATGGATTTTACAAAGAGGAGATGTTGAGCAACTCCATACTTTTTCATCAAAGTATGCTCATGAGCGATTAAAGGATGAGGGGATAAGTCATCTCCGTTTTAATCATTTAAAAAGACCATTAAAAGCGAAAAAAGGAAAAAACATAACTCAATTGCATTATGCAAAAAGAGGTATAATAACTCCTGAAATGGAATACATTGCTATTCGCGAGAATCAACGAATTGATGAAATGACCAGATTGTCAAAGCAACATCTTGGGCAAAATTTTGGAGCAAGCATTCCTAATAAAATTACTCCAGAATTTGTACGAGAATAA
>KDPLPA_00475 Thiamine biosynthesis protein ThiS
TTGGTTTACAGTAATATTTTAAAGAATATGATTACTATAAAAGTGAACCAAAAAGAATATCAAATCTCAGAAAATTTAACGTTAGAAACATTCGTAAAAGACTTGAAAATTGAATCAAGTGGAATTGCTATTGCTGTTAATAATGTTATTATAACAAAAACAAATTGGTCTTTACAGCTACTTCAAAGTAATGATGATATTTTAATTATTAGCGCTACCCAAGGAGGGTAA
>KDPLPA_00480 Potassium efflux system KefA protein
ATGATAAAAATAGGAGCCTTTACATATGAGTTAGATTCATTTTGGAGCATATTTTTCTACTGTTTGTTTGTTGTATTTGTATCATGGTTGATATCTCGTGCTACCAGATATGGTATCGTGCAATATTTAAAAGCAAAGAAAGCAGATAAATATGGTAGAACAAGTATTCAATTTTTTAGAAATTCTATAAAGTTTTTTATAGGACTCTTTGCTTTTATCTATATCATACTAACAGTACCATTATTTAGAAGTAAAGCTACGCTGATTTTTTCTGGAGCGGGTATTTTAGCAGCCATACTGGGTTTTGCGGCGCAAGCCGCCATATCTAATTTAATAGCAGGTGCATTTATTGTAATGTTTCGTCCGTTTAGAGTAGGAGATTATATCAAGTTAGATGAAAACCGATTGGGAATCGTTGAAGATATTACCTTAAGGCATACGGTGATTAATAATTTTGAAAATAAAAGGTTAATCATTCCTAATTCGGTAATCAGTACCGAGTCTGTATTAAACCATACAATTGAAGATTCTCATATTTTAAGTTTTAATAATTTTAAAATAGGAATCAAAGGGAATATAGATCTTGCAAGAAAAATTATTCAAGAAGAAGCACAAGAATTGGAGTTTGTTATAGATAATAGAACACCAGAACAGGTGCTAAAAGATGAACCACAAATAGAAGTTCGTTTGATAGAGGTTTTGGATGGCTATATCCATTTACGAGCTTATATATGGATAAATAATCCGTTTAAAGAGTTTAAAATAAAATGTATGTTAAAGGAAGCCGTATATAAACGTTTTGTTGCAGAAGGTGTTGATTTGCCTATTCCTATTACAAAATTTATAAAAATAACTCCTTAA
>KDPLPA_00485 DNA topoisomerase (ATP-hydrolyzing)
ATGAGTGAAGAAATAAACGAGCAGGAAGAACATGACGAAGAAATGAATCATCAATCAGATTCTGTAGAAACCATCACCAAAGTTACAGGAATGTATAAGGAATGGTTTTTAGATTATGCTTCGTATGTAATTTTAGAAAGAGCAGTACCCTCTATTGAAGATGGGTTTAAACCTGTGCAACGTAGAATCATGCATTCAATGAAAGATTTGGATGATGGTCGTTATAATAAAGTAGCTAATATTGTAGGACATACAATGCAGTATCATCCACATGGAGATGCTTCTATTGCTGATGCAATGGTTCAAATGGGACAAAAGGATTTGCTCATAGATATGCAAGGAAACTGGGGAAATATCTTAACAGGTGATAGAGCAGCAGCTTCACGTTATATTGAGGCGCGTTTGTCCAAATTTGCATTAGAAGTTGTTTTTAACCCCAAAACAACTGAATGGAAAATGTCTTATGATGGACGTAAAAAAGAACCAGTAGATTTGCCTGTAAAATTTCCATTGTTATTAGCGCAAGGAGCAGAAGGAATTGCAGTAGGGCTTTCTACTAAAATTTTACCGCATAACTTTAATGAATTGATAGAGGCTTCTATTAAGTATTTAAAGGGAAGAAGCTTTACTATATTTCCAGACTTTCAAACAGGAGGTATTGCTGATTTTACAAACTATAATGATGGTAAAAGAGGAGGAAAAGTACGAGTTCGCGCCAAAATATCGCAAATAGATAAAAAAACATTGGCAATTACAGAAATTCCTTTTGCAACAACAACTTCCTCTTTGATTGATAGTATTTTAAAAGCAAATGAAAAAGGAAAAATAAGAATAAAAAGAATAGAGGATAATACAGCGGCAAATGTTGAAATTTTGGTGTATTTGCCACCAAATGTATCTCCTGATAAAACAATAGATGCTTTATATGCCTTTACAAGTTGTGAAAACTCTATATCACCTTTATGTTGTATCATTGAAGATAACAAGCCTTTATTTATAGGGGTTACGGAAATGTTAAAACACTCAACAGATAATACTGTTGAATTATTAAAAAAAGAGCTAGAAATTCAACTTCATGAATTGGAAGAACAATGGCACTTTGCATCTTTAGAACGTATTTTTATTGAAAATAGAATATATAGAGATATTGAGGAAGAAGAAACATGGAAAGGTGTTATTCAAGCTATTGATAAAGGATTAGCTCCCCATATTACGCATTTAAAAAGAGAAGTTACTGAAGAAGATATCACGCGTTTAACAGAAATTAGAATAAAAAAGATTTCAAAGTTTGATATTGATAAAGCAAAGCAACATATTGAAAGTTTAGAAGAAAAGATAGCAGAAGTAAAACACCATTTAGAACATTTGATTGAATTTGCTATTGACTATTTTAAAAACTTAAAGAGCACCTATGGAAAAGGGCGTGAGCGAAAAACAGAAATTAGAATTTTTGATGATATTGTGGCCACCAAGGTAGTCATGAGAAATACGAAGCTTTACGTTAATAAAGAAGAAGGTTTTATAGGAACTTCATTAAAAAAAGATGCATATGTAACGGATTGTGCCGATATTGATGATGTAATTATTTTTAAGAGTAACGGTACAATGCTTGTTACAAAAGTAGCCTCAAAAACATTTGTAGGAAAAGGGATTATACATATAGCTATCTTTAAAAAGAAGGATAAGCGAACCGTGTATAACATGATTTATAAAGACGGGAAAAATGGCCCCTCTTACATGAAACGTTTTAATGTAACCAGTATAACGAGAGATAAAGAATATGATTTAACAAATGGGAATAAAGGCTCAGCTATTCTTTATTTTACAGCAAATCCAAATGGGGAAGCAGAAGTAGTAAGTATAAATTTAAGAGCTGTAGGAAGTATCAAAAAACTTAAATGGGATATTGATTTTGCTGATTTAGCCATAAAAGGAAGAGGGGTTAGAGGTAATTTAGTAACAAAATATGCTGTTAAAAAAATAGAATTTAAATCGGAAGGAGTTTCAACATTAAAACCACGAAAAATTTGGTTTGATGAAGCTGTACAACGATTAAATGTAGATGGAAGGGGTACCTTATTAGGTGAGTTTAGAGCTGAAGATAAGTTATTAATAGCAACTCAATCAGGAAAAATAAAAGCAGTTAAGCCTGATTTAGCAATGCACTTTGAGCAAGATATGATTGTTTTAGAAAAATGGAAGCCTAATAAACCCATTTCAGCAATTTATTTTGATGGAGATAAAGCTCGTTACTATATCAAAAGATTTTTGATAGAAATTACGGAAAAAGAAGAAACTTTTATTTCAGATCATGAAAAATCTCAGCTAGAAATTATAGTTACGGATTATAGACCGATGATAGAAGTTGTTTTTTCTAAAAGAAGTTTAGAAAAAATGAATGTTAGTATAGAAGAGTTTATAGCTGTAAAAGGGATAAAAGCATTAGGAAATCAATTGACGAAAGAAAAAATACGTCAAGTAAATATATTGGACCCTTTACCTTTTGAAGCACCTAAAGAAGCAGTCAAAGATAATATAGAAGCTAAAAAAGAAGTTATCGAAGATAAATTGCCTTTAGAAGTAGCTCCTATAGAAAAAAGAGCTGTAGAAAGTAAAGAAGAAAAGGTAAGGAGAGCTTTGGAAAGAGCCATACAAAAGAAAAAAATAAAACGAGAAGAGCGAGAAGATAATCAAGAAACATTATTTTAA
>KDPLPA_00490 hypothetical protein
ATGGAAGAAGGTATTGGTTTTAATTTTAATAATAAAGAGAGTAACTATTCTATTTATGTATTACTTTTTATTAAGCAAGAGAAAAATAACTTCTTAAAAGAATACAAATTATTTAATGAGTGA
>KDPLPA_00495 DNA topoisomerase (ATP-hydrolyzing)
ATGACGCAAGAAACAAAATATACCGAAGATAATATACGATCGTTAGACTGGAAAGAGCATATCCGTTTAAGACCTGGAATGTATATAGGTAAATTAGGGGATGGATCCTCGGCAGATGATGGAATCTATATTTTAGTAAAAGAAGTATTGGACAACTCAATTGATGAGTTTGTTATGGGAACAGGAAAAACTATTGAAGTTTCTTTGCAAGGAAATAAAGTAATAGTGCGTGATTATGGGCGTGGTATTCCTTTAGGAAAAGTAGTGGATGTAGTTTCTAAAATGAATACAGGAGGAAAGTACGATTCTCGTGCATTTAAAAAATCGGTAGGATTAAATGGAGTAGGAACTAAAGCGGTAAATGCCCTGTCAACCTATTTTAGAGTAGAATCAACAAGAGAAGGAAAATCAGCTGCGGCAGAATTTGAAAAAGGAAATCTTACTAATGAAGAATTTTTAGAAGAAACTTCAAGAAGAAAGGGAACGAAAGTTACTTTTATAGCTGATGAAACCATCTTTAAAAATTATAAATATCGCCCAGAGTACATTGTTAAGCTACTAAAAAACTATGTATATCTTAATCCTGGATTAACGATTATTTTTAATGGTGAAAAATACCACTCAGAAAACGGGTTAAAAGATTTGTTAGAGGATAACAACAATCAAGAAGATATGTTGTATCCTATCATACACCTAAGAGGTGAAGATATAGAAATAGCCATTACACATAGTAAAACACAATATTCAGAAGAGTACCATTCTTTTGTAAATGGTCAAAATACTACACAAGGAGGAATGCACCAAGCAGCTTTTAGAGAAGCTTTGGTAAAAACGATACGCGAGTTTTATGGTAAGAATTTTGAAGCATCGGATGTTCGAAAATCTGTCATAGGAGCTATATCTATAAAGGTTATGGAACCCGTTTTTGAAAGTCAAACAAAAACAAAATTAGGTTCTACAGATATGGGAGGAGACCTCCCAACTGTTCGTACGTACATCAATGATTTTGTAAAAACGCAGTTAGATAATTACCTCCATAAGAATGTAGAAACAGCAGAAAAACTGCAAAAGAAAATTTTACAAGCAGAAAAAGAACGTAAAGAATTATCAGGCATTCGTAAACTAGCTAAAGATCGCGCTAAAAAAGCAAGCTTACATAACAAAAAATTACGTGATTGCCGCGTACATCTAGGAGATATTAAAAAAGAAAATTATTTAGATACTACCTTATTTATAACAGAGGGAGATTCAGCATCGGGATCTATAACAAAATCGAGAAACGTAAATACTCAAGCAGTATTTAGCTTAAAAGGAAAGCCTTTAAACTCTTACGGATTATCTAAGAAAATTGTATATGAAAATGAGGAATTTAACTTATTACAAGCCGCTTTGAATATTGAAGATGGATTGGAAGGACTTAGATATAATAATATTGTAATAGCTACTGATGCTGATGTTGATGGAATGCATATCCGTTTATTACTAATTACCTTTTTCTTACAATTTTTTCCAGAAGTAATTAAAGAAGGACATTTGTATATTTTGGAAACTCCTTTATTTAGAGTCCGTAATAAAAAAGATACTTATTACTGTTATTCTGAAACAGAAAAACAAGAAGCTATGAATAAGCTAAGAGGGAAGCCAGAGATAACTCGATTTAAAGGATTAGGGGAAATATCTCCAGATGAATTTGTACATTTTATAGGAGATGACATTCGTTTAGAGCCTGTAATGTTAGATAAAGAAATGTCTATAGAGCAAATGTTAGAATTTTATATGGGGAAAAATACTCCAGATCGTCAAAAGTTTATCATTAAAAATTTAAAAGTAGAAATAGATTTAGCAGAAGAATAA
>KDPLPA_00500 hypothetical protein
GTGTTTTCTATATTCGTTTTAACAGGGTACCAGCAAAAAAAAGAGAAAAAAGTTTTTATCTGTAAAACAGTAACGAGTACAAGATATCATTTAAAACCAACCTGTAAAGGTTTAAAAAAATGCAAAGCAATAGTGAAAAAAGTAGCTGTAGATAAAGCAAAAAAAGTAGGAAGGGTTTTATGCAAATGGGAAGCAAAAAAATGA
>KDPLPA_00505 TM2 domain-containing protein
ATGAAATCAAACGGAACAGCTTATGTATTATGGTTTTTTTTAGGAATTTTTTCAGCGCATAGATTTTATTTAGGAAAAACAGGTTCGGCTTTAATTTATTTATTTACGGGACAATTATTTGGTATAGGGTGGATTATTGACGCTTTTATCTTAGGAGGAATGGTTGATAAGTATAATTTAATTTATGGAGGATTAAGAGGAGGAAACCAAAGTCAAAATGTTGTAGTAAACGTAACGGCCCCATCAGTAGCTCCAGTACACGAAAATCAAAATTAA
>KDPLPA_00510 hypothetical protein
ATGTCATTTACTACATCAGAAAAACCAGTTCAATTACATACCTTAGAGAAAGGTACGCGTTTTGTTAAATCGTTTAGGGGGCTTCCTTGCTCAAAAATTTATAGACTTGGCGTATCTTATCCTTATGCTAGCTTTAGTTTTTTTCTGTGTGAAAATATAGATACTTTTAATAGTGAGTTATTCGGTCATTCTCATCTTGTTTTTCCTGTTTCCTATCCTGAGAAGTATCCTTCTTTTTTTGATCTTACTCTTTCTGAATCTCTTTCTTTTAATTCTCAAAGTTTTATCTTTCTTGAAAATTACTTTGAATCTCTTCCTGTTGCTTATCTCGAGAGTGTTGATGGTATTGATTTTGTTGTTCAATATCGCAGGTTCTTAGCTCTGTATTTAAAATCGCTTCAATCTAAAATTGACAGTGTTCATGTTAAAGTAGAATCTTTAAGAACTAGGTTTCATGGCATGTAA
>KDPLPA_00515 hypothetical protein
ATGGCATGTAAAACTCTCGAAGATTGGAACGAGCGACGTGACTACATCAACTCTTTATCTGATGAATTGCTGCGTACTGATAATAATGGAATTTTTACTTATGGGGAAGCTTATAAATATATAGCACAATTTCGCCTTTTTTGTCATGTTTCCGTTGTTTACAGAGCTTTACGCCCATTTAAAAAGGTAGAGTGTACTCCTACTGTCAAGTCTATTCCAACAAATCAATTAAAACTGTTTTAA
>KDPLPA_00520 hypothetical protein
ATGCCAAACTTTCCACAGGTTGCAATCATTAAAAAAGGTTGTGTAGTGATTAATTCAGATATGAGCTACTCAGATCACGTCAGAAAGCCAAATAAAGATAATTTAAAGCAATATAGGAGTGACGAATATAAAGAAGCTATTAAGGATTTGAACGAAGTTGAAAATTTAACCGCTGAATATGGTAATATTACAAATTATGTAAATAAACATATTGAATTACATACTTTGCTTCAAAAGGAAAACGGTCAGCTGAATGATGAACTTAATAAAAAGAATGACAAAGATGGGGAGAATAAGCAATGTGGTAGAGTTATTAGAAATTTAGGAATATTGTCAATTGCTCAACTTCGTAAAATACGTAGTGCTGTTGAAAATATGGTAGCTACTGTTTTGTTGAATTATGATTATCGTAAAAAACCTTACGAAAATAATAAGTATTTAGCTTTTGTTACCTTAACGCTTCCTTATTCTCAAATGCATACAGATGCAGAACTTAGGCGTTCTTTAATTAAATTTATTGATAATTTACGCAAATCGTATGGCGTTGAATACTATGTTTGGAAAGCAGAAGCACAAAATAATGGAAATATACACTTTCATCTAATAATTGATAAGTATATTGATAAAGGTGTCATTAAGCGTTTGTGGAATAAGCAATTATATAAGCTTGGTTATATTCAAAAATATGCGGAAAAACGTACAAAAGAGGGGTTTGTTTATAAACCTTTTTATGTTTCTAAAGGTGTTAAGGTAAATTCAAAAAAAAGTTACGAGGAGCAGAAAAAATACTTTGAATATGAAAAATCTATAGGTTTTTCCTCTCCCTACTCTACTGAAATAAAAAGTCTTAAAGACGTTAGCGATACATCTGCATATATTATGAAGTATATGGATAAGCTAGAGCTAGATAAACGTCCTGTGATAGGTAAAACTTGGGGGTGTTCTAACGAAACAAAACGCCTTTCCTACCCCAAGATAAGCGAATGTGATCCTCTTTTTCAAAGAGTTATGCAAATGATTTCAAAAAGCTCTTTTAAACTTGTTTTAAAAGATGATTTCTTTAGTGTTCATGCTGGTAAAGTTCATGATGTTTTAAAATCTTCATATACTGATATCTGGAGTTCTGTAAAATCTCACTATAAAAAGCTTTTTAATTTTGTTTCAGAGCCTCCAAATGCCCCGGGGGCTTCTCTAGTTATTGCCCCGGGAGCTTCTCCAGTTATTTCTCCACTTTTTACTTCAGTTTTTGCTCCTGTAAAAAAATCTAGTCAATTAAAAATGTATTTCGGTGACCCCAATTTTATAATCAACAAATTAAAAAGTACATTTTTTCAAATTAAAAAGTACATTTTTTAA
>KDPLPA_00525 DNA adenine methylase
ATGAAAAAGAACTATGGTTCAGCTCCCCTTCCATTTCAAGGGCAAAAACGAAATTTTATAAAACAATTTAAAGAAGCTTTAAAAACTTATCCTGAAGATGCAGTTTACGTTGACTTATTTGGAGGTAGCGGCTTATTAAGTCATACTGTTAAGCAAGAGAAACCTAAAGAAAAAGTTATTTATAATGATTACGATTCGTTTAAAAATAGAATTGCAGCAATACCAAAAACTAACAATATACTTAGGAAGTTAAGGCAATTATTATCTGATTATCCAAGAAGTAAAAAAATAAATGGAGATAAACGAAAAGCTGTTTTAGAATTGTTAAAACTGGAAAACAATAAAGGATATGTAGATTTTATTACAATATCTTCTTCTATTCTATTTTCTATGAATTATGTACAAACGTATGAAGAATTAGAAAAGCAAACTTTTTATAATAGGATAAGAAAATCAGATTTTAATGCTGAAGGTTATTTGAATAATGTTGAATTTGTTTATGGAGAATATAAAGAGGTTTTTAAACAATATAAGAATGTTCCGAATGTTGTTTTTTTAGTTGATCCACCTTATTTATCAACTGATTGTACAACTTATAAAAACTACTGGAAGTTAACCGATTATCTTGATGTTTTAAAGGTTTTATATAGTAATAATTATTTTTACTTCACATCAAATAAATCAAGCGTAATCGAGCTTTGTAAGTGGATTGAAAACAATACTGGAGGTGTGAACCCATTTAATAAAGCGAAGGTCGTTTACCAGTATAATAAAACAACACATAATACAGGATATACGGACATTATGTTACATAAATGTTATACCACAGATACTACTCTTTAA
>KDPLPA_00530 hypothetical protein
ATGAAACAAGTACTGAATAAACTTCAAATTTTAGATATAAAATCAGCGAAATTAGGTACAGATGAAAAAGGAAATGTTATTGCGTTGCCTCAAACAACAACGCAAACAAATTCAACTCCCAAGTTAATTGATATGTCTGATAACCCTAAAGCTAATTTAGATATAAAGAACCCTTTGAATATAATTACAGGAGAGAATTTAAAATATGTAGCATTAAATTTACCAGCAGGACTATCGAAAAACATAAAAATCATTAATGGTACTAAGCTCGACGCAAAATTAGCAATATGGGGGAATGAAATTATCAAGGGAAATTTTTTATTGCAAAATTCTTCGGAAAAAGGAGACAGAGAATTAACTATTCCAGCTGGAAAATATGTTGAGTTTATAAAAATTAAAAATGGTAAATTCTTTATAAATAAGAGTTAG
>KDPLPA_00535 hypothetical protein
ATGAATACAGAACAAGCAACTCAGGAAATTACTACAGTTAATTTACAAAAAAATGAACCTTTTTATTTACCAATTATTGGTGGGGAAATTTTAGAAAGTGTGATTTTTTTAGATAAAGCAACAACTTATAAAATTAGTGTTGTAGAAGATTTTAAAGAGATAACAGAAGGAACAACTACCGCTAATAATGATATAATATTATTGAATTTAAAAACGAAATGTTTAGTTCTAATGTCAAATAAAGATACAAAAGTAAAATTAATAACCATAAAATAA
>KDPLPA_00540 hypothetical protein
ATGGCAACAGATAGAAATACAGTAATAGGGTGGTTTCAAAAATATATGAAACCAACAGCCGCACAGTTCGAAACGTTATTTAAAAGTATTTGGTTTAAAAACGAACAAATACCGGTAACTAAAATCGAAGGAATTCAAACTTTGTTAGATGAAAAATTAGATAAAGAATTATTTATTAAACATATTGCTAATGGTAAGGGGCTAAAAGATGCTCAAAACTTCCCTTTATTTCCGAATCAATCATTTAAATACACTCTTCCACAAGGCGCGCAACTTTTTGCAATTAAAATATCATTTGCAAGGCAAGAAACTCATGTGGAACTTTCTACTTCAGAAAATTTTGAAGAAGGATATTGTGGAGAGCTAATTGGCTCGCTTAATGATGTGCTAAATTTTCCATTTTTAAATGCTTCTTCAATATGGATAAGGGCAAATTATCAAATAATGGTAACACCTATTATTTACCAAGGAATAATTCCTCAAAATCAAACATAA
>KDPLPA_00545 hypothetical protein
ATGAATAACCTTAATTTTCAAGAACTGGGAGGTTTTCCATTAGAAACCAATACACTTACTGAAGTACAAAAAGCCTATAGTATTTTTAATAATTATGGTTCTTTGGCAGGAAATAAAACAATTATTACTGGTTGTGAAGAGATAGGAAATTCTGTAACAAATGGGTTTATATATTTAAATGACGAGTTATTAGAGTTTAGAGGGGGTACAAAGCAATCAAAAATCATAATTAAACAAGAAATTCAAGAAGTAGAGTTTGAGGATAAAACAATCAAACCGGTTTATTATACCCGTTATGCCACCTTTGGAACAGGTGTTAATGCGGTTAAATGGTCAAATTTTAAAAAGATACACCCTTTAAAATCATTGATGAGTAGAATTGAAAAATTGGAAAAATTCGCACTTCCATTTAGCCAAGGGGGTAGTATGGTTTTTTGGAACAAATCTGCAAATGAAATTCCTGAAGGATGGCGCGAAGCTATTGATTGGCGCGGTAGGGTGCCTGTTGGCTATGACTTCACGCAAGCTGAATTTAATCAAATAGGGAAAATAGGAGGAGAAAAAACACATAAATTAACAAATGATGAAACTCCTGTTCATCAGCACGATATGCATTTAATGGAAGGCGCCCACTACGATTCAGATACGAAACAATATGCAGGGAGTGGCGCGGTAACAAGTAACACAACTTTAACTAATACACTTGATATTCAAAAAACTGAAAGTGCGGGAGGTGGTAAAGCTCATAATAATTTACAGCCATATCGAGTTGTTATTTTCATAGAACCAATTATCTAA
>KDPLPA_00550 hypothetical protein
ATGTGGTATAACATTGATTTTAATAAATGGGCAATTTTACTACTTCCGACAAATCTTAGAAAACCTAGATTAATTTCATACTTAAAAAGTATGCTAACTGGAGTTGTAGCACTCCATTATGAGTTTTTACAAAAAAGAGCTGAAGATGAATTCTTTTTAAACCACAACGGTCAAGTAGTGTATTTACGAAAAGCACTCAATGATAAGTTTGATAATACGCTTAGACGTATTCAATTGGGAAGCGGTAATCAATATCAAAGACAGTACATATATACTCGAGCTGAACAAAAACCTGTCTATTTGGGTAAAATGTATTTACGTGATAAAACTGACTACGCAGATACAGGTGTCGATTATATAGTATATGTACCAAGTTCAATTATACAACTGCAAAAAGTACGTTTAGAAACGATAATAAATTATTTCAATAAAGCATCAAAAAAATATAAAATAGTAGCGATATGA
>KDPLPA_00555 Nucleotidyltransferase
ATGAAAGTACAAGAAATTAAAAATAAAATGATAGCTGTTAAGGAAAATGAAAGTTCCTTAAAAGACTTGAATAGTACTAGCAAAGTATCTATTTGGAATTTGTTTTTGTTTATCGTGGCTTTTTGTTTTCAAGATTTACGAAGTTATTTTGATGCCCACCGAAAGTACATCGATTATAGATTGGCACACGAAAAAGCGGGAACATTACCGTGGTACAGAATTATGGCATTGGCTTTTCAAAATGGTTTTGATTTAATTGCTGATACCGATAAATTTCAAAATGAAACAGCAACATCCGAAGAAATAGACGCTTCAAAAATTATAAAATATGCCACCGCAAATGATGGTGAAGTACCAGGAACAATTGTTATAAAAGTCGCCACGGAAATAAACGGAAAACTTTCAAGAATTACGCCACAACAAGAAGAATCTTTAGAGCAATATTTTAAGGAAATAAAATGGGTATGGGATGATTTAGTAATTATTAATCATTTAGCGGATAAATTATTCTTAAATATTAGAATTTACCGTGACCCTTTAGTTTTGAATGCTGAAGGAATGTCAATTTTAAAAGGTAATAAACCAGTTGAACAGGCGATACAAGAGTTTATGAAAGAATTGCCTTTTGACGGGGAATTGATATTACAAAACCTTATAGATAAACTACAAAAAGTTGATGGTGTTAAAATAGCGCATTTAGTAGAGGCTAAAAGTAGCTCATTAAATCCAAATACATCTGAGCATGGAATAGCTTCAATAATTGAAGTAAAGCGTATACCTGAAAGCGGATATTTTGAAATAGAAACCTTTGAAAATATTGAATATGTGGTATAA
>KDPLPA_00560 hypothetical protein
ATGCAAATAATAGTACTCAATAAACAATCCTTTTTGGATATCGCAATCTTAACAACAGGATTGGCGGTTAATGCCTCTTTAATTGCAAAAGCGAATCATAAAGCACCAAGTGAGGTTATTGAAACTGGAGATAAAATTATTATTCCTGAAAATGTTATTTATAATAAAGACCATTTAAACTATTATCAAGCAAAAAAAATACTCTCCGCCACGGCATTAACACAAACTAATATTGACGTAATTACAGGTTGTGAAGGCATCGGATGTTGGGCAATTGGAATAGATTTTAAAGTGAGTTAA
>KDPLPA_00565 hypothetical protein
ATGGTAAGTTTTATACAAGAAAATATAGGCGAAATATTGGGTTACACTTTAGGAGCTGGAGGAGTTGGAATGGCAATTTTGGAGCGAAGAAAAAATAATGCTATTACAAAAGGTGTTGAGGCAGATGTTGAAAGTAAAGAAATTGATAACGGCTCTAAAGTTATTGATATGTATAAATCAGCACTAGATGATTTACCGATTCGGTACGAAAAAAAATATCAAGAAACTTCTCAGTTATGGGAACGAAAGTTTCAAATGATGACCGAAGAAATGAGCCAACTGGAGTCTTCTTATAAACGAAAAAATAACTTATTAGAAGATGAGATAAAGCTAAAAAACAAATTTATACTTTCTTTAAAAAGAGAGCTTCGTGAAAAAGACACCGAAAACAAATTGTTAAAAAAGCAACTTAAAGATGCAAATAATAGTACTCAATAA
>KDPLPA_00570 hypothetical protein
ATGGATTTATTATTAGATGAAAATGGTGATTTAGCAATTGAAAACGGTGATTTTGTGATTGGAAAATCGGATCAACAAAACGTTGAAATTGTTTTACTTTCTAATAAAGGCGAGTTTAAAGAATTTCCTTTAGTTGGTTTTGGTGCGATTAATTATATAAAAACCAATGTTTCTGAAATTGAATTTAAACGAAATTTAAAGATACAATTAGAATATGTTGGTTATAAAAATCCAACGATTGATTTAACTGGAGGTTTTGAAAACCTAAAAATTAAAATTTAA
>KDPLPA_00575 hypothetical protein
ATGCCTAGCACTCAAAAGCAATTAGCCGATAAATTATTTGAAATCCGTGAAGAATATTCGAATAATCCAACGATAAAACCCGAAGTAGCACGCAAAGAAATGGCGCTTAAAGAAGCAAAAGCAATTAACGATTTTGTTATTGGTAGAACTACCACCTTTACTGGAGCTAGTGCCACAGGTGGATCAGTAACAGGAACAGGTGTAATTAAATAA
>KDPLPA_00580 hypothetical protein
ATGGAAGAGTTTGTTCGGGCTATTAATTCGGTTTCTAAAAAGGCTTTAAAAACAAGTATCGGCAAAGTAACTGAAATTACAGAAACTACTTGCACCGTTGAAAGAGAACATTTATCTGAATTATTAGACGTGCGTTTAAATGCCGTTGTTGGCGATTTTGAAAGTTCTTTTATTGTATATCCAAAAATAAACTCGGAGGTTTTAGTTGTTGAAATTGAAAATAATCCACAAGAAACAGCCATTATAAAATACACCGAAATTGACCGTGTTACTATTCAAATTGATGAATTTGAAGTTGATTGTAATAAACAAGGTTTATCCGTTGGTAATAAAGGAGAATCCTTTAAAACAATTGTCAATGATTTAATTGATGAGCTAAATAAAATTTTAGTTATCCAAGGAAATACAATTAATGTTCCTGCGATGAATGCCATAAAAGAACGTTTTAATAAAGTACTTAAATAA
>KDPLPA_00585 hypothetical protein
ATGATGTTTAAATATTGTTTAAGTATGCTTTTAATAGTTTGTTTAATAAGTTGTAAAACGATTAATCCACCTATTGAAAACACAAGTATTGAATCTAAAAAAAATATAAAAGAAATAGTAAGAGATACTATTTTTTCAACCAAAAAAGATAGCTCTTTTTATTTCGCTTACATTAAATGTATTAATAATAATCCGATACTTGTTTCTCAAGAAGAAAATAAAAAAAGCAATTTTTATTATAATTCAGCAATTCCAAAGGAAATATCAGGAGAAATTTTAAAGCCTCCAAGGGTACATTTAGAGAATAATATTTTAAGTGTGAGTTGCAAAGCTAAAGCCCAAAAGCTATTTGTAAAATGGAAAGAACAACATATTCAAGAGCAAATAAGTAAAATTAAAACAATAACACTACCCGCTAAAATTATTGAAAAACAATTGAGCTGGTGGCAAAAGCTTTGGATTTCGGCAGGTAAAATTTCAATAGTAATTATAAGCGTTTGGCTTTTAACAAAAATATCATGGAAGAGTTTGTTCGGGCTATTAATTCGGTTTCTAAAAAGGCTTTAA
>KDPLPA_00590 hypothetical protein
ATGAATTATCAGTATTATAATATTGCCGTAAAAATCACTATTAATGACGTAATACAATTTGGCGTTGTAGAATCTATTTATATAGAAAATACTATTGAAAAGTTTTCAGATACTGCTAAAATTACACTTCCTAGAGCGTTTAAAAATGCACAGGAAAATGGCGAAAATGTATCATTGGCACAAAAGAACTTGCTCGAAATCATAAAATCAGGCGATACTATTAAAATAGAAGCTGGATATAACGACGAGTTAAAAGTAGAATTTGAAGGTTATATTGATGAAATTGGTGCAGAAATTCCGTTGCTTTTAATCTGTGAAGATGAAATGTATCAACTGAAAAAGAAAGAAAAAATAAATAAAACTTTCGCTTCAGTAACCTTAGAAGATTTGTTAAAGTTTATCGCTCCAGCCTATGAAATTGAAGCTTTAAATATGCCTCTTGGTAAATTTATGATTGAAAATGCAACGCCTTATAAAGTTATTGAAGAACTCAAGGAACAATATGGGATTCGATGTTATTTTAAGAATAAAATTTTAATCGCAGGGCTTACCGTTGATTTTAAACCCGCAGTATCGCATGATTTTGTTTTTGGTAAAAATATCCGCAATTCTAACAGCTTAAAATATGAAACTAAAGAGCAACGGAAACGATTTTATAAAGGGATTAGTCATCAAACAGGAACTTCTAAAAAGATAACCTATGAATATGGCGATACAAGTGGCGATCATAGAACATTGCATTTACCTTTAAATTTATCAGAAAATGAAGTAAAAGAATGGGTGCATAAAATACACGACGCTCATGTTTATACAGGTTACGGTGGTGCATTAGATAGTTGGGCAATTCCTTTTACAAATGCTGGAGATAGCATGAAATTAACAGACCCAAACTATCCAGACAAACATAGAGATATGACTCTTTTTGTGGAAAGTGTTATTGTAAATATTAATAAATCTGACGGATACAAACGAACAAATAAGGTATCCTTTAAAATCAAATAA
>KDPLPA_00595 hypothetical protein
ATGAATAACGGAGAAGCCATTGTTATAAATTTAGCAGCTCGTTATGCAGCCGCTTTTGGAGCGGTTGCAATTAGCAAATTACTAAACAAAGCAATACTTATTAAAGAAGATAATAAGTATGATGTTGAATTTTATGACGATGCTCGTTCAGATGCCGAAAATATCACTTTTGAATATGCGGGCGAAGAATTGTTATTTGGCGAAATGCTTACTGGTAAAAATGCTACTACATACGCACCGCCGTTAATGGTAAGTTTTTCTCGAGAGAAAAATTTAATTGAAACGGAAGCATCAGGAAGTGATAATATTGTTGTTGAACGTTGGGGTACAAAACCGTGGTCTATTGATATTCGAGGTATTTTAATAGATGTTGAAAATCGTCAATATCCTATGAATAAAATAAACCTATTATCTCGTTTTTTTGAGCATAACGATATAATCGAAGTTGTCGGAGAGCAGTTTTATGACAAAGATATTGATAGTATTTATTTAACCGCCGTTTCAATAACGCCAGTAGAAGGTTTTGCCGATACCGTGCAAATTAGTTTATCGGCTAAAAGCATAAAAGGAGTTAATTACACGCTATTAAATCCGATGTAA
>KDPLPA_00600 hypothetical protein
ATGGCATTAAAAGAAGTTAGTAAAGAAGTAAAAGAAACGCTAAAAAAACAACACGGCGACAAATTAAAATCGTTGATTTTACCATTAGACGATTTTAATATAGATGAGCTGGAAGTATTGGCAATTATTCCAAAGCGTAGCGTTGTGGGGCAAACTATGAAATTTATGCAATCTGACCCCAAAAAAGGACAAGAAATTTTAGTGAAAAATTGTTTGCTAACAAGTAAAGAGGAAGTGGTAAACGATGACGGATTGTTTTATGCCGTTGCGGGTTTATTAATGGATTTAATTCCAATACGCCAGGGAAAGTTTGGGAAAGTTTAG
>KDPLPA_00605 hypothetical protein
ATGTCAAAAGTTACAAGAAACGGAAAAGCATACGATTCTGCCGACGTAAAAGTTCAACTAAATGGAGTTCCTTTAGAAGTAACTAAAATTACCTACGGAAACGAACAGGAAAATCAATTGAATTATTCATTAGGGGCAAATCCTACTTCATGGTCACACGGTAAAATAAAACCAAACGCATCAATAGCTATAATGATGCACGATATAACTCCTTTTGAAACTGCCTCAAAAGGAAGTATTATGAATATCAAGCCTTTTTTGATTACCGTAGAGTTTGTCAATGAGTTCAATATTATAATTGTGGATACTATTTTAGCTAAATTTCAAAATGAAGGTCGTGAAGTATCTGGCGACATGGGGCTGGTAAAAGATTACGATTTATTTGCTTTAAAAGTGAAATTAAACGTAGCACCTTAA
>KDPLPA_00610 DUF2586 domain-containing protein
ATGTCGAATATAAATGGTGTAAGTATAAAAAAAGGACAACAGGGTGCAAATGTACTGGGGGGTGCAGATTCTGTAAGTGGAATAATTGTAGGGGCGGTTTCCGCTCCTACACCACTTGGTTTCGATAGCCCTAAAGTAGTTTACAACATGAAAGATGTCGAATCTTTAGGAATTACGGAAACTTTCGATACTACGCAAAACACAATTTTACATAGGCATCTAAAAGAATTTTACCGAAACGCTGGAGAAGGTACTGAATTGTACCTAATGGTTGTGGAAAGTGGGCTAAGAACAATGAGCTCTATTTGTGAAGAACAGGCTAAAAGAATGTTAGCTTTTGCGAAAGGAAAAATTAAACAAATAGCTATTGCCTATAATGAACCTGGTCAATATACCATGTTAAATGGAATGCCTGAAAATGTGTATAGCGCAATTCCAAAAGCTCAAGGATTAGCTTTGTGGGCTTACAATAACCACATGCCTTGCCAAGTGTTTTTAGAAGGATATAATTGTGGAAGTAACGCCTCTAGTATGGCTAATTTAAGAGAAATAGAAAATCTTAATGCCACAAAAGTTTCTGTATTTATTGGTCAAGATTACCATTATGCAGAAACACAAACAAAGACACCTACAAATCGTCATTTTGCGGATGTCGGTAGTTTATTAGGTATTTGTGCCAAGGCGAAAGTAAATGAAAATGTTGGTAATAATGAAAAATTCAATATTACCGATGCCACAAAAGATGCTTGGCTAGAACCTGGTTTATCATCACATACACAAAATGATGAAATTTTTGAAGATCTGCAAATACTTGAAACTAAAGGCTATCTTTTTGGTATAGAATATACAGGTATGGCGGGTGTTCGTATAAATAACGACCACACTTGTACGCCTATTATTGTAGATGCAAACAACAAAGTTAACGAGCATACTATTGCTTATGGGCGTGTTTTAGATAAAGCTGTAAGAGGTTTGCGAACGGCATATTTACCTAAGGTAAAAACAGATTGGGTAGTCAATAAAGATACAGGTAAAATTCCTCCAGGAGTAGTTGTTGCTTTAGAAGATATTGGCGACAAAGTTTTTGAAGATATGGAGCAACGTAGCGAAATTACATTTGGTAAAACCTTTGTTGATAAAGACAGCGATTTAATTGTTTCTAAAGAGTTGAAAGTTTCCTTTGTTTTAGTTCCTAAAGGAGCAATTGGTGAAATAAAAGGAACTATTAATTTAAAAACACAAGCGTAA
>KDPLPA_00615 hypothetical protein
ATGACAAGAGAACAAAGAAAACAAGCCTACGAAATATTAGGTAAGTTCCAAGATGCCGAAGCTGTTTACATCAACCCAAAAGGCGAATTTTTTACAGAAAAATACTTGGGCGATAATAGTCTTAAAGCAGGTGAAAAATTAGAAGTTGTAAAGAGAAAAGTAGTTTCTCCTACGCAAAAACAGGCTGAAAAGGAGGCAGAAGAAAAAGCCCAAAAAGAAGCAGAACAGCAAGCTTTAGAAGATGCCCAAACGGAAGCTGAAGAAGAAGCTTTAAAAGAAGCAGATAATAAAGATAGTACTAAAGCCAATTAA
>KDPLPA_00620 hypothetical protein
ATGCCAGCATTAGTAGATGGAATATGGTTAGAACAGTATGTTGAGCCACAATTATTAGAAGAGTTTAAAAATTTCAACGATGATTTTATCGGAACTCTTAAACGCCCAAACCCTGCCGCAATTGACAAAGATGGTATCAAGTTTAATAAGTTAATCAATAATGTTGGTTTTCATATAAATAAAGGAGATGCTTTTACGCCACAATCAATGACTGGTAAAAAAGGATTGGTAAACTGGGACAAATTAGACACGGATTTAACTCAAGTTACAGACGCAGAATTAAGAGCAATGGCTTTTGATAAAGATGCAGCTATTAGAGTGAAACATTCTGAATCTTTTAAAATTGGTGTTCGTGATTATGCGATGCACAAATTAGCACCGCAACAAAATGTTGATGGTAAAAAGCCAATTTTAAGAACTACGGGGGCCGTAATTAACGGAAGAAGACGTTTAACTTATACAGATTTAGTTGATTATTTAGTACTATTAGAAGGTTTGAATCTTACAGATAAATCAGCTTGGCACATGATTTTATGCGACCACCATAAGTCAGATTTATTACACGATAGAGGTGCAACAAACAATTACCGTGATTTAATGATTAACCCCAAAACAGGTGCTATTGAACGCTTCTTTAATTTGAAGTTTTTTGAAAATAATAGTTCTGTTTATTACGACGCATCAGGAGCGTTAAAATCTCAAGGAGCAATAGTTGGTGCTACCGATCAAAAAGGGTCTGTTTTTTATTATGCGCCAAATACGGTGTATCATATTGAAAGTGTACAAACTTTATTCAAACCAATGAATACAGATACACGAAATGCGAATCCGACAAGTGAGTTTAGATTGCATTCTTACGGTTTATGTGACAAAAAGCAAGAGCACGGTTTTGGTGCAATTGTAAGTGCTAACGAGTAA
>KDPLPA_00625 ATP-dependent protease ClpP, protease subunit
ATGATTATAAGAACCCTTGGAAATAAACTACAAGCATACGGCAGAATTTGGGACGGTGATGGCGAATATTTTGTTTCATGCCTAAATAGAATAACAGCTGAATATGACGACGTAGAAGTACATCTGCATACTATTGGTGGCGATGTTTTTGCGGGGAATTTCATTTTTAACGGTCTAAATAAATCAACAAAAGTTAGCAAACTTGTAGTTGATGGAATTGCTGCTAGTATGGGAGCTATAGCTACAACAGCTATTGAAAATGTTGAAATAGTAGATAATGGATATCTAATGATTCATGCGCCATCGGCAAACCCTCGTGGTACTGCCGATGAAATTCAAAAACAAGTTGACTTGTTGCGTTCGATGGAAAAAGACTTTGTAAGAAAGTTAGTCGCAAAAACAGGTTTACCAGAGGCAGAAGTAAAAAAATGGTTAGTTGGTGATAACTGGTTTGATGCCGAAAAATGTTTGGCTTTAGGCTTGGTATCTAAAATAATTCCTGCGGTTGTAAAACTTCCAGTAGTTATTGAAGACCCTACTGCTTTACAAATTTCAGAAGTATCTAGTAGATATGCAGCCTTGTTAACCACACCAATTAATAAAGCAAATACGATAAAAAAAACAAATATGAAACAACCACTGATTACGGCTTTAGGCTTAGCAGAAGTTACCGCACAAAGTTCAGATACTGCTATTATAACGGCGGTACAAGCTCAATTACAAACAGAAACACAAGCTCGTAAAGTTGCTGAAACTGCCTTGGCGGATTATAAAAAAGGTGAAATAAAAGCCCTTTTAGATACTGCCGAAAAGGATAAACTATTCGATGCTACGCAAAGAGAAGTTTACGCTAAAATAGGAGAATCAGCAGGTGTTGAAGCTTTAAGAATTGTGCTAAAAGCTCCAAAAAACAATGCCGCTCCAAATATTGCAGATGCAATTAAAAATGGTGACCCTAAACAGCCTGAAACTCGTGCTAGTTGGGATTTTGACAAATGGCAAAAAGAAGATCCAAAAGGATTGGAAAAACTAGCAGAAAAAAGCCCTGCGGAGTATGATAAAATGTTTAACGCTAAATACAATAAATAA
>KDPLPA_00630 hypothetical protein
ATGGCTAAAAGAACAAATAATGAACCTATAAGAGCAATCGCACAACGAATGTTTGTAGAAGAAGGACTCAATGCAAAAGCCATTGCTATTGCGTTGGATAAAACAGAACAAACTATCGGGCGATGGCGTAAAGGTTTTGGTGATAATCCTATTAGCTGGGATGAAGAACGAAAACAGTTTTTAGCAACGCCTCATAATATTCGCAAATTAATAGCCAAAGAACTTTCTCAACTTGTAGAAGGAAAAAAAGCCGAGCTAGATATGAAAGCAATTCAGGCGGCTATTAAGGCTTTGCAAGATATGGCAGATGAAACATCTGTAGAAGTTGTATATACAGTATTCAAAGAATTTGATAATTGGATGGCAGAGCAAGAACCTGAAATTGCAATTAGTTTTTTAGAATGGCATAAAAATTATTTATTACACAAAGCACAACAAACATCATAA
>KDPLPA_00635 hypothetical protein
ATGAGCGCTATTGGATTAAATACAGCAATGGAAAAGTTGCTAAAAAGTTATGATGCTCACTGTAAATCAGTAGAGCAATCTACTTTTATAGACCTTAACCAAACACCAGCCGAACGTAGAAAGAAAATAAAAGCCTTAGAAAAAGACTATATTACTTGGTTTCAAGAGATGTTTCCGCAATACGCAAAAGTTGAAAGTGCTTGGTTTCACAAAAAAATAGCAAAGCTTTTAATAGATAATGATGTTTGTAATTTACTAGCTGAAATATATCGGTCTGGAGCAAAATCAGTGCATTTATGTATGGGTATTCCGTTGTATTTGTACGTTACTAAACGAATGAAATTCATGCTTTTAGTTGGACAAACCGAGCCAAAGGCAAAAAAACTAATTTCAGATATTCAAAGTCAATTAACGCACAATCGTAGATTTTTACATTATTACGGTAAAAAATTTAAGTTTGGCGATTGGGCTTCTGGTGATTTTACCACAACCGATGATGTTAAATTTATTGCCATGGGTATTGGTCAATCGCCTCGTGGTTTACGTGAAGGAAATGAACGACCTGATTATATTGTTGTTGATGATGTAGATACAAAAGAACGCTGTTATAATGATGTTCGAAGTCAAAAAGCAGCCGAATGGGTTTGGGAAGATTTAAAGGGAACTTTTGATGAAGGTGGTAAATTTCAACGCTTTGTAGTTGCTAATAATAACTTTCACAAAAATACTGTAATCAATCAGCTAAAAGCAGATTTTACGCTAAATAATAAAAAGGCAAAGGAGTTTGGTTTTAAGAAAAAACACTTTGTAGTAACCGTAAATGCCGTTAAAAACTTAACGACTTTCGAGCCTAATTGGCCCGCAAAAACAAGTGCAGAATATTGGCGTGAAAAATACCATTCTACGCCGCATCGTTCTTTTATGCGTGAATATATGCACAAGCATATTGTGGAAGGTGCTATTTTTAAAAATGAATATATCAGTTATAAAAATAGATTAAAATACAGCCAATATGATGCTTTATGTTTTTATGGCGATTTATCGTACAAAGATGCAGGAGATTTTAAAGCCATGGTATTCGTTGGAAAAAAAGGACGTGAATTTCATTTATTAGATTGCTTTATTCGGCAAACATCTCGATACAATGTTGCAAAATGGTTATATGAAAAGGTAGAAGATGAAAATTTACTTCAATACAATATTCAATATATGATTGAAGGGCTTTTTGCTCAAGATGAATTTGTAAGCGATTTTGATGCCGTTGGTGATGAAATGGGCTGGTACGTTCCTGTTGTCGCCGATAACAAAAGTAAAAGTGGAAAGTTTGATCGTGTAGAAAGTATGGCAGGGTATTTTGAGCGTAAAAATGTATTTTTTAATGCTAAAATAAAAGATACTATTGATTGCCTTGAATTACTAGACCAATTATTAGCCTTTCAAAAAGGAAGTGGTGTGCATGATGATGCACCAGATAGTTTACAATCGGCAATTGCAAAATTAAACACGTCCGCTTTTATTAATTCAACACCTCCAAGAACTACCAGCCGAAAAGAATTAATCAAAAAACAAAAAAACAGATTTTAA
>KDPLPA_00640 Bacteriophage Mu, Gp36
ATGGCATTTATAACTGATGATGATTATACCGTTTTGGTACGTAACGAGGTAAAAGAAATTTTACTTGAAAATTATTCTGAAACAAAATTAAGAGGTGCCGAACAAATGGCATTGGCACAAATTAGAAACTATTTAGCAGGTAAATACGACGTAAACGAAATATTTAGTCAAGTAGCTGAAGCTCGAAATAGTCATATTTTAATGATAGTATTGGATTGCGCCTTGTATCATTTATACACAAGTACTGTACCTCGAAGCATGCCCGATATTCGTTCGGCTCGTTATCAAGATGCTATTGATTGGCTTAAACTTGTAGCTTCTGGAGATACCACCGCAGATTTGCCAAAAAAAACAAATGAAGAAGGGGAAGTTTTACAGGGTATAAAATTTACATCAAAACACAAACCCGAAAACCATCGTTGGTAA
>KDPLPA_00645 hypothetical protein
ATGAAAGTATTAGGATACGATGTAAACATTAAAAAAGCAAGCATTTTAGCGAAAGCTGAAACTCCAAATAATTCAGGAAAACGAAACCCTGGTATTATCAAAATAGCACAAGGTTTTAAAGATACTAGCCGTAAAGATATTCAGAAATGGAGACAAGCTTTACAATTAATGCAGCATCCAGAAGAACCAAAATTTAATGCGTATTATGATTTAATTTCCGATTTATTAACCGACGGACATTTACAGTCGCAAATACAAATGCGTAAAATGTCAACATTAAATTCCAATTTTCAAGTTATTAATCGTAAAACGAAAGATATTAATGAGGATCTTAGTTTTACTTTACAACAACAATGGTTTTATGAATTTTTAGAACACGCAATAGACCATATTATTTTTGGAACTACATTAATTGAGTTTTCTGAATTTCAAAATGAAAAAATAAAACACACGATTATACCTCGCAGAAATGTTGTTACAACGCAAAAGAAAATATTTCCAGACTTGCAAAAACCTCAATTTATAGATTATGCAAATCCAATGTTTGAAAATTGGTTAATTCAAATAGGTAAAAACGGTGAACTGGGTATTTTAAATAACATTATTCCGAATCTTATTTGGCTACGTAATGTAATGCAGGCATGGGCTGAATTTTGTGAGAAATTTGGACTGCCATTAATAACAGCAACGACCAATACAACGGACACAAAAACCATTGATAATGTTCATGCCATGCTATTACAGTTAGGCGAAGCTTCCGTTGGTACTTTTCCAAATGGAACAGAAATAAAATTTCAAGAGGCAAACAGAACGGACGCTTACAACACCTATTTACAGTTTATAAAAACCAATATGGATATGGTAAGTAAGCAATTAGTTGGCTCTACAATGCTATCCGACCAAGGTTCTAATCGAAGTCAAACAGAAGTACACGAACGTACTTTAGATAAAAAAATAGCACAAGCCGATAAGCGTTTAATTTCATTTATAATTAATGACCAATTATTTCCATTACTCGAAGCACAAGGCTACAAAATAAGCCCTGAAGATATGTTTGAATTTAAACCTGCAGAACAGGTTTTAAATTTAAAAGACCTTTGGAGTATTACTGATGGCTTGCTAAAAAGTGGACATGAAATACCTTTAGATTGGTTGTCAAAATCGTTCAATATTCCTATTGATAGTAAAAAAAAAACATAA
>KDPLPA_00650 minor capsid protein
ATGGGTAGGTTATTAACCAAATTAAACAACCAATTAATAAAAGAAATATACAATAAATCAGATACTTCGGGTATTGCTGGAAAAATGATTGTTTTGGAAGCTTTGGAGTTATTTAAAGGTTTAAAATCTAAATTTTCAAGCACCACACAATACACAGGGCCTGATTTACTAATGCTTCAAATGATGGAATATAATCTGTTTGAATTTACGGCAAGTAAAACCGAAGCTCGACTATCGGCAATGACTAATTTATTAATTGATAAAGAAAATAAAAAGCTTCGTGAATACAGCGATTTTAAAGCATTGTGTGAAAAAGAAACCAAAGAATTTAACAGTAATTGGCTACAAACAGAATATAATTTATCGGTAGCCGTTGGGCAAAATTCAGCAAGTTATATCCGTATGATGGCTGAAAAAGATACGGTAACTTCTTATGTACAATATCAAACTATTGGCGATGGAAGTGTACGTAATTCACACAAAGTATTAGATGGTAAGATTTTTCGTTTATCTGATAAAGAAGCAATGGATTTGGTTGCTCCAAATGGTTATGGTTGTAGGTGTGAATTAATTCAATACATCGGAACTGATGCTAAAGAAAAAGTAACAACAGGAAAATACGCAAAAGAATTATTAGTAGAACAAGACCCTAAATATAGAAACTCACAATTTGAAGTAAACCGTGCAGATTTAAAACAAGTATTTACAAAAAAGCAATTTTATAGCGATATAAAAGGACTTCCTGAAAAATTAAACAAAATGACTTTTGATAAATATGGAGCAAAATCTTATGACACTTTTAAAAACTCTTTAAATAATATTAAAATAGATACCACTATTACTGGGGGTAATGTAAAAGAATTGTTTGATAAAATAAAGGATACTGATTTAATGGGATTCGAGGATTATTTAGGTAGAAAAATGATTCTAAAAGAAAAAGTATTTAAAGCACATACAAAAGGTAAATACTTAAAATCTAATGAAAATAGGCATCAGTTATTTCCGCATATAAAAGATATTATTAAAAACCCAGATGAAGTTTGGTATAATAATCCTGATAGGCTAGAAAATCAATTTCAATCAAGATATGTTAAGTTTTATAAAGATAAAATAATAGCTATTGACTGTAAATTGGATAAAGAGCAAGGTTTAGAAATAAGAACCTGGTATCCAATAAAAAAAGAAGACCTTTTATATAGAAAAGGTCTTTTAGTTTGGGATAAGTTAAATAAAACGCCTTCAATTTAA
>KDPLPA_00655 PhageMin-Tail domain-containing protein
ATGACCATGTTACTAGAATTACAAGATAAGTTTAGTGGCAAACTAAAAATACTTCAAGGTAAGTTTAATAAATTTGAAACTAATTTTAGTAAAAAAATAGATAAGTTAAAGTTTAAATTTAAAGGTTTTGTTGATGAAATACCAGGATTAGGGCGTGCAATGGATTTATTAAAAAATCCAATGGCATTGGCTACCGTAGGAATACTTGGTATTGGTATTGCCTTTGGAGCACTCGCCACAAAAGGTGTGCAAGCCGCCGAAAAGTTTGACACCGCTTTTTTGCCCATTAAACAATTGAACCTTGATAAATCAAAAGTAGAACTTGATAGTTATCGTTCCAAAATTAGAGATGCCGCTTTTGATATTGGTACAAATCTTGGCGACTCCACAAATGCAATGTACGATTTACAATCTGCTACTGGTTTATATGGTAAAGATGCTATTGCTGTTTTTAAAAAAGTAGGGCGTTACTCTCAAGCAACTGGAGCTGATTTAGGCGATTCGATGAATTCCACCACAAAAGCAATGAAAGCCTTTGGTATTGGCGTTGGCGGTATTGATGCTTTATTAGCCTCGAACGCTAAAACGGTGCAAACAGGTATTACTTCTTTTGATAGATTAGCAAAGGTACAAACGGTGTTTGGTGGTGCTGCTAAAATGGCGGGGCAAGATGTTGACCAAGCTAATAAAATGTTTGCCATGTTTACGTCTCTTGGTACTAATGAAAGTGATTCTGCTACATTGACTAAATCGTTTTTTGAAGGTCTAAGACAAAATGCCTCTAAAATAGAAAAAGAGTTAAAAATATCATTATTTGATGAAAATGAAAATATGCGTAAAGCAGATGCTATTATGAAAGATGCCGCAAAAGCATTCGTAGGAATGTCCGATAAAAAAATAATGGATATCACAAAAGCAATTGGAGGCCCTGACGGATTGCAAAGTGCTTTAGGAAAAGCTGCAACAGCATCTAAAGATATGAATGTTACTTTTGATGCGTTTGATAGTTCTAAATTTAGCTTATCGGATGCCTTAAAAAATGCAGAAGGCGATTTTGGTCAAATGAAAAAAACAGTTAGTAATAGACTTGAAATGGTATTTTCTAAAATAGGTGAAAAAATAATACCGTTGCTTGCCAATTTATTTGATACACTTGCTCCTGTATTAGAATGGTTGTATCAAAATATTGATTGGTTACTTCCTGCTTTTGGAACATTTGCTACGATATTAGGTAGTGTTACGGCTGCTATGTGGCTGTTTAATATTGCCACGGCAGCAAACCCTATTGGCATAATGGTGTTATCTATTACAGCTTTAATTTTTTTAGTTGTAACGGCTATTAAACATTTTGATTCATGGGGAGCTACAGTACTTTATTTTTTAGGACCTATCGGAAGGTTGATTAGTGCCTTTGTATTAGTGTATAAACATTGGGATAGTATTGTAAATGCTTTTAAATCTGATGGTATTATTGGAGGTTTAAAACGTATTGGAATTGTATTGTTGGATGTTTTATTGCGTCCGTTAGAAGGTATTTTAAAAGTAGCCGCAATGTTACCTGGTATTGGTAAATATGCAAAAAGCGGATTAGATAAAATACAAGACCTCCGTAAAAATTTAAACTTAACTCCTCCAGAAGAAGATAAGGAAACGGAAAGCGGAAAAGAAACAGTAAAAAAAGATTTATACGGAAATCCAATTACACCAAAAGGAAATATCGACCCTAAAAAAACATTAACAAAACAAGTTAATAAAGTTGTCGGCGACGCCAAACAAACACGTAATATTTCAATTACTATTGATGCTTTAAATAAAGGTGGTATCAATTTAAAAGGTGGTGCAACTCAAGGAATGACTTTGCAAGATGTAGAAAATTGGTTTAACGAGGCTATGATGCGAGTTATACGAAATGCCGAAACGAGCTAA
>KDPLPA_00660 Mu-like prophage protein gpG
ATGTCTGTAAAATTTAAAGGTGATTTTTTTGAGAAACTTCAAAGAATAGATAACAAATTCTTTTTAAGTAAAATGACTTCGGAAGCTGGAGTAATTGCTGTTAAGTTTTCTAAAGATAGGTTTCGCCAAAAAAACTGGGTGGATACATCTCAAGAAAAATGGACTCCTCGAAAACGAAAAAGAGCAGGTTCTATTTTAGTAAAATCGAGTCGTTTAAAACGTTCTATTCGTAAAATTAGTGAGGGTAAATATTATGTACTTATTGGTACGGATGTTCCGTATGCTCAAATACACAATGAAGGTGGCACAATAAAAGCAACCGCAAGAGTAAGAGCGCATAGCAGAACTAGAAAAGGACGTAGCCAGCCTATTAAAATAAAACCGCATACGAGAAAAATGAATGCTAAAATTCCGAAGCGTCAATTTTTAGGAGAATCAGCAGTTTTGGCATTGCGGTTGGAAAATCATATGTATGATAAAGTAACAGACGAAATTTATAAGAAATGA
>KDPLPA_00665 hypothetical protein
ATGAAAGCATTTTATACCGAATTAATTCGAAAATTTAAAGATTCTGATATTAAAAATAAGTTTACAAGTAAAAATTTACCACCCGTTAAATTTGTAGATTTATATGCAGGGCAAGATTATAATGAAAAAGGTTTTGAGGCTCATTTATTTCCTGCTGTTTTTGTAAAGTGGAGTATTGATTATAAGTCAAAAATGCCCATTGCTACCATTACTTTTCGATTGGCTTACGAACAGCTTCGGGATACCAGTAGCATCAGCCGAGCTTCGGAAAAGAGCCTGCAATTTCTCGACTTTATTACGGTAGTAGATGACGTTATTAAATCCATAGAAACACCAAATACAGGTAAAATTACGTTGTTATCTGAAGATTTTAATATTGAAGATACTATTGTAGATGTATATACGCTGGTATATAATTGTACGTATTCAGGCAAAAAAAACACCCTGAAAACAGCGTTTAAACAGGGTGTTATTGATGATGTTAATTTATCGAGTAATTTACATACTAAACTTTTAATTGATTAA
>KDPLPA_00670 hypothetical protein
ATGAAAAATCTACTATTAATAGTATTGCTACTTCCTTTTTTAAGCATTGCACAAATACGCCAGAGCGAAGTTTTTAAAAAGCATCCAACCACGCCAACAGAAAACACGAAACTAACTGGAGTTATTGAAGTATCAAAAACAATGTATGGCATCACTTTTAAGGATACTACTATTTCAGAGGAGTATAAAAACGCTGTTAAAACATTCTTTAAAAAGCGTTTAAATAGTTATACCGATTTAAAAAAATACCGCCTGCAGGTAGAAAAACGTACAGACGGTTTGTATATAAAAAATACTAAAATTTAA
>KDPLPA_00675 hypothetical protein
ATGTTAAAATCAGTATTAGTTTTATTAGTTGTATTCTGTTTATTTTCATGTAAACAAACAGATTTTTCGAAAATTAAAATCGGAATGAAAAAAAGTGAAGTTCTTAATGTTGCAGGAGAACCAAAAGAGCAAAAACAAGTATTTGGTTTTGATTATTGGGCTTATGAACAAGGGATGGTAGTTCTATCAAAAGATACAGTTATGGAAATACCAAATTTAGAAAACTTAAAAAAAGCTCTAATAGAAGTAGATAAAGGGTTAGGTAAATTGAAAGATGACTTAAAACAATGA
>KDPLPA_00680 hypothetical protein
ATGAGTAAAGAAATTGGTTTTATTAGAGAATTTCCAAACGGAAGAAAGTATGAATTAACCTATCAAGGTGTTATTACCGAGTTAGGCGAAAAGGTAAAAGAAAGTCGATGGATGTCGTTAGATAAAAATCCAGATGGTACGTTTGATATAAAAGATTATATCTGTGCTATTCCTTCAGGAGAAGAAGATATTAGCCTTACTACTTTAAGTATGCAATGCTTCATAGAAAAATAA
>KDPLPA_00685 37-kD nucleoid-associated bacterial protein
ATGATAAAAAGAACCCGTGCCGAAATTAGTAAATGTATTATTCATAAAGTAGCAAATAAATTTAACAGTGGTCAAAATTCATTTTCTGAAGAATTAGTTCGTTTTGATGAAGAAAGCTATGAATTATTAATGCCTTTTTTATTAAAGTCTTTTCAAACGCTTACACAAAGTTACCGATTTAGCCATCAAGCCGATGTTCGTTTAAATGAAGTTAATAAATACACCGATGCTATTTTTGATGATGAAGATGTATTTATTGAAAACTCAATAAATATTGTAAATCATTTATTTGAACAATCAAATTCAGCTCAAATAAAAACAGGCGATGTATTGGTTGTTTATTTTGAAAATATTGAATATAAAAATATTTTAACCAATGCGGTTGGTGTTTTTAAAATAGAAAGTAAAGTTGATTTTTTTCAAACCTATAAAGAGGAAGAAAGTTTTGATGTGGTTGTTCAAAAAGGAATATCAACAAAAAAGCTAGACAAAGGTTGTTTGATTTTAAATACAACCGATACTGAAGGAACGGTGGTATTATCCGTAGATAACAATAATTACGATGCACAGTACTGGATTAAAAACTTCTTAAACGTGCAGTTTGCAAATGATGGTAATTTACACACCCAAAATTATTTAGAAATGTGTAAAGAGTTTTCTGAAGAAATTATAAAACCTGAATTTGGTAAACAAGAACAAAGTAAGTTTTTAGCCAACACAGTTGATTATTTTAAAGAGCAAGAAAATGTAGATTATCATAATTTTAAAGAAGAGGTTTTTGAAGATGAAAAACACCAAGAAATGTTTGAAGATTACAAAAAACATTTTGAAAAACTAAACGATGTTTTAATTCGCAACAATTTTGAAGTATCAGAAGTCGTGCTAAAAAAGGAAAAAAGCAAGTTTAAATCTGAAATTAAATTAGATACTAATATTCAGATAAAAATTGATATTGATGCTCCAGATGCTGCTTCTGAATATTTAGAGCTAGGATATGATGAAGCTAAAAAGATGAAGTATTATAAAGTGTTTTTTAACGCCGAAAAATAG
>KDPLPA_00690 hypothetical protein
ATGCACTCTACTGCTGTTTTAGAAAATAACTCGTATTTATTCACAATACATTTTATTGATGACCCTTTCAGAGATACAATATCTCCTGATTTAAATTTTCTCTTTTTTATAAAAAAAATAATTGTATAA
>KDPLPA_00695 hypothetical protein
ATGCACCAAGCATTAACGGTAGGAACGCCAAGTTTAGGGGCTTTATCAAAAATAAATGAAGACAAAGCAATTACAGGTATCAAAAACTTATTTAAAGCGGTGTCTATGTATTTTGATAATATTTTGCCTGATGGTAAAGCCGAAGTAATCGCCGTAGAATTACTATCGAAATACGAATACAGAAGTTTACGTTTAGAAGATTTGGTAGTAATCTGTAAAAATTTAAAAGAAAGTGATGTTTTTAAAATAACACCTGCACGGATACTACGTGAAATTAAAAAGTATTCTGATAATCGTGAAAAATTAGCCATACAGTTAAGTAAACAATCATCAGACATAGCCAAACAAAGTGTTAATTATCAGCTAGAAGCGAGACTACAAAAATACTTTAAATCAGCCCCTAATGCTAATAGATTAGCAAGTAAACGAAATAGTATTTCAAATAAGTTTAAATAG
>KDPLPA_00700 hypothetical protein
ATGACAAAAAACTATCTAATCAATGTGGTTAAATCAAAAATGACATTGAAGGTAACCTATCGAAATGGGCGGTTTTTAAGAATCGCCTATTTATCAGGAAAATTTGATGCGTTTGTAATACTTCATTTAGGAGCAATTTTACCCGCTTATGAAAAGGAAATTCCAAATAAACAAGCCGAATACACAGGCAAAGTTACTTACTGTTTAGAGGTAAAAGAAAAATCATTATATACTTTATTTCTAGATGAATGGTATCGTTTTTATGAAAAAACAACAGGAATACCTCCAAAGTTTACAGGAGCAGATGGAAAAGCTTTAAAGCAAATTATCACCTATTTAAAAAAGATAAACGGAACAAATGAAGCTTCTGCCCTACAAAATTGGCAACTCATTTTAACAAATTGGGAAATTTTAAAAGAGTTTCATCAAGATAATACCGATTTAAAATACATAAACTCCAGATTAAATGTCATTATCAGAGAAATCATCAAAACAAACGGTGCCAGCACTTCAGGAGCTGGTGGAAGCGTCAGCATTTAA
>KDPLPA_00705 Peptidoglycan-binding protein
ATGAAAAAAATAAACGAAAAAGATTTTAAAGAAGCAGCTAAAACTTTAGGTGTTGAAGTTGCTATCATTAAAGCAGTATGTGAAGTTGAAGCGCCTATGGGTGGCTTCTTACGAACTGGCGAACCAGTTATTTTATTTGAACGTCATAAATTTCATCAATTTACCGATGGCGTTTTTTCGGAAAAATACCCTAGTATTTCAAACCCCAGAGCTGGCGGTTATATAAGTGGCAGACGAGAGCATTTTAGACTTCAAGAAGCGGAGAAATTAAACCGAGAAGCCGCATTAAAATCGGCATCATGGGGGAAGTTTCAAATTATGGGCTTCAATTATAAATTATGTGGGTTTTCAAATATTCAAACCTTTATAAACGCCATGTATAACAGTGAAAAGGCACAATTAAAAGCGTTTGTGAATTTTATTAAATCGGTTGGTTTAAGCGATGAACTTCGCCGTAAAGATTGGAAGGGTTTTGCAAGAGGTTATAACGGCAGAGCCTACTACAAAAATGCCTACGATAAAAAGCTAAAACGAGCTTATATAAATCAAATACAGAAAAGTTATGACAAAAAACTATCTAATCAATGTGGTTAA
>KDPLPA_00710 hypothetical protein
ATGGCTTATAATAATAAAAACCTTTATACGAGAATAATTGAAATTCAAACGCTTGTACTTTATTTAAAAGAACAAGACGAAGATATTTCTTACAAAGAAATGTACTGGCAACATATTTATCCACGGTGGAAAATAAGCTATCGTACTTACCACACGTATTTAGGAACGCCTGCCAAAAGAGAGCTTAAAAAATTGCTTTCTGCGGAAAAAGAAAAAATTGAATTAGAAAATAAATCACAATATAAATTATTCAACTAA
>KDPLPA_00715 hypothetical protein
ATGAAACCTGAAAAAATGATTGAAGAATTACACTCAAAATTCAGCATATCGAGTTTAGAGTATCCTGTTTTTGAGCAAAGCAATAGGAGAACTTACGATATTGAAGAACTTACAGAAAGTGAATTAAAAGCCCTGTATTATCTGTTTTTTCCAAGTAAAAAACCAATAACAATAGAAGAAGAATTACAGCGACTGCAAACGCAACAGGAATTAAAAAGATTGCGCTCCGTTATTCTAAATGATGCACAAAATATCGGTTTGTATAAACCCGATGATTGGCAAAAGTTCAATGTGTTTATGAAAAATAAAAGCGTTTTAAAAAAGCCTTTAAATAGCTATGAAATTTGTGAATTTCCTGCTTTAATTCTTCAATTTAAAAGTATGCGACACAAATTCGAAAAAAGCAAAACAAAAGTAGGTACTGCCGATTGGTATAATTTTATCGGAATAAAACCTTCCGTAAATTAA
>KDPLPA_00720 hypothetical protein
ATGGCATTATCACCAGAAGAACAAGAAACGCTTAAAAAATTACAACAAAAGCAAAAATCAGAAAAGCAGAAGTATAAAGAAGATATTAAAACTTTTAAAGAGTTATCTGCCGAGTTTGTTACCAATAATATTGACGGGCTTGTAGATCATCAAAAAAATACGGAGGCAATAATAACAATGCTTTTTCAAGATTACAAACCGCTAAAAGAATTGAAGCAGTTAGTGTATGGTAAAAAATCACAAGACAGCCACACATCTACTTTAAAGGATGGTTCTGCAAGTATCACAATTGGACATAATGTATCTATAAAATTTGACGGAACTGAAACTTCAGGTGTTGAAATGATAAAAGATTACTTAGCAAGTTTGGCAGATGACAACGCAAAAGCATTGAAACTAACAAAAATAGTGAACATCGCTTTAAAAAGAAATGCGAAAACAGGTTTTTTAAATCCAGCAAAAATAGTTGAGTTAAACAGTTTACGTGATGATTTTGATTCGCCAGAGTTCGACAAAGGTTTAGATATAATTATCGCCGCTCAAATTAGAACTCAAAATAGTATGTACGTAAGTGGCTGGAAATACATTAAACAAGAAGACGGCAGAACCTCTAAGTTAGAATTTAGATTTACCGTATAA
>KDPLPA_00725 hypothetical protein
ATGAATATTACAAAATCAGCTTTAGAAGTAAAAGTAACCACGCAAAATAAATGGTTAGAAAATCACCCAGACACGCATTTTGCATATCGACAAAATATGCAAAAACGAGATTATTATATCAGTAAACTTTGCACAATGGACGACTTAGGATTAACAATTATTAAAATATAA
>KDPLPA_00730 hypothetical protein
ATGAAACTAATAAGCATGAAAAAAGAAGTACAACGATTATTGAGCCTAACACCAAGCCAGTATAACCGAATGGTATTTAATGTATGGTTTGAATGGTGTAACCAAAAAACAACAACATCAAAAGAGTTACAAAAGGCTTTGATATGTAAACCGCTTTTTAATTGGTGGCAAAAGGAATTATTGAATTTAGAAGCTCTTTTTTTAAAAGAAATAGCTCCTTTTTATAAGATAGTTTCCAAAGATGTGGCTCAAGATATATACGACACCTATATCTGCGAAATATTTAAAAAGCTTTCAAAATCAACTGTAAAAAAAGCAAATCTATGA
>KDPLPA_00735 hypothetical protein
ATGACTAGAGCATTATCAGCAGGAACAATATACCGAAAGAAATATACTAAATTCAATTTCACAGGAGTGTATAAAGAAGTGTTCGGAGAGCCATCAACTAGTGGTATATGGTTATTGTATGGCGTGGAAAAAAATGGAAAATCTTGGGGTGCTTTATTACTTGCTAATTACCTCGCAAACTTTGGGCGTATATTATATGTATCGGCGGAAGAAGGTACTGAAATGGAGTTCAAGGAAGCCTTGAAACGTGCTAAAATAGACGGCAAGAATAAGAAGTTAAGGTTTGTTGAATATGAGCCAATTGACGAGTTATACCAACGTTTACAGGTTAAAAATCGAGAACGTAAATATCATGTAGTATTTATAGATAATTTAACTATTTATAATGATGAATTGAAAGCTAGAGGAATTAAACAATTAAAACAAGATTTCCCAAATACATTGTTTGTTTTGATAGCTCATGAAGAGCGTGGGAAGCCTTACACGGCATCAGCAACAATGGCTTCCAAATTAGCAAAAGTATTAATGCGTGTTCAAGGGTTACAAATACAGGTTTTTGGTCGAGTTCCTGGAGGAATTTTAAACATCGATGAAAACAAAGCAAAACTTTTTCATGGAACAATATAA
>KDPLPA_00740 AAA domain-containing protein
ATGATAACAACAGAATTTAAACAACAAGTACGAGAGGCTATTTTACAAAACCGTGAAAATTACAGTTTGTCTGATGCAAAATATGCTAAATCATTAGGTATTGGTTCAGCAGTTTACTCAAGAATAAAAAGTGGTGAAATAGTAAAGGTTTTATCTGATAGTAAATGGATTGAGATAGGGCGTACACTAAATGTAAGCATAAACAAAGTAGAATGGAACATTGCAAGAACTGCTGTTTATGATGAAATAGAGACAAATATTAATTTTTGTCAAACCTATAAAAAAGCAGTCATTGTAGTTGATGACTGTGGTATCGGAAAAACATTTTGCACACGCCATATCATTCGAGGTCTTAAAAATGCCTACTATGTCGATTGCTCCCAAGCTAAAACAAAGAGCCAATTTATTAGATACTTAGCAAGAACATTAGGTATTGATAGCACGGGTAAACTATTTGATATTAAAGAAAACATCAAGTATTACATCAACTTAATGGAAGATACATTTATTGCTCTTGATGATGCAGGATACTTAGAAACAAATGTATTGGTAGAGATTATTGAAATATGGAACGGTACTGAAGGAAGATGTGGTTGGATGATGATTGGTGATGATTCTTTGGAAAATAAAGTAAATCGAGGTTTAAAAAGTAAAAAAGTAGGCTATAAAGCCTTGTTTTCAAGGTTTTCAGATGAGTTTATTCATTTTGTACCAGTAGCGCTAGCGGAGAAAAAGGAATTTTACAAACAGCTTATTGGAGACGTAGCTAACGTAAATATGGAAGATAAAAGTAAAATAAACAAATTGATAAAGCTTTGTTTTTCAAAAGAAAAGACACTTCGCCATTTATCAACATTAATACAATTAGGAAAAGCAAATGACTAG
>KDPLPA_00745 hypothetical protein
ATGCCAAAATACTTAGGGAAAATATTAGTAGTAACAGAACCCGAGTTAGTCCCTCGTTTTCATCCAACTTATAATGCATTAAAGTTAAAGTTATATCGTGATGAAAAAAGAGGGTATGGTTATGAACGTGCAATGCGAGGAGGTAATTTTAGAGAGCTTTTAGTAAAATTTGACAGTTTACCAAAACGCATACAAGAAGCTATTGGCGACCCTCGTATTTTAGAAAACCCACTACAATTATATTACAAAGAGTTAGGAACTGTTGATGATTACTACAATGACTTCACCTACCCAGACGGTAAGTATTTAAGGCAAGTAACCTTAGATAAGCAAATAATTAATGCAAACGTATTATTAGCAGTTTTAAAGTTAGAAATAACCAGAATAAACGAGCGTATAGCTAAAAATTCTTCAGCACCAAAAAAAGGGATATTAAGTACATTATACACAGATGTTCACAACTTTAACGCAATATTATTAAAGCAATATGAATATCAACACACTTTAAATAGTAATGAAATATCGTTTAGACGGCAATTCAAGGCATTTAAAGATGCTTATAGTAAATCGGAAAAAGAAGCTTTTAAAAGTTTAATAAAAGATGCGAACGGTAAAGGTCGTAACAATGCTAAAAAGCGTAATGATAAGACTGATAAATTGTTAATGGACTTATTTGCAGGACGTGACTGGAAACCAAATCCAACTCAAGTAGCTAAAGAGTACGAAGCTTTCTTAAATGGGTATATTGAAGTGATTGATAATGAAACAGGCGAAATTTATGAGGCTAAAGATTATCCAGAGTTAAGTAGTTCGGCAATTACATCATTCTTAGCAAAATGGGAAGTTAAAATTGGTACACATGCAAAACGTAGCGGAAATCGTCAGCAATTATTACAAGATTTTATTCCGTACGAGAGTATGGAACGCCCAACATTGGCAGGTTCAATTATTTCTATTGATGACCGCCAGCCTCCTTTTTGGTACGAAAAAGGTAAGCGAATGTGGTGGTATATCGGTATTGATTTAGCAAGTGAGGCAATTGTTGCTTGGTCGTATGGAAAAACAAAAGAAGAATTGATTAAAAACTTCTATAAAAATATGGTTACCAACTTTGATAATTGGAACGTACAGTTACCTGCCGAATTAGAATGTGAAAGCTCCTTGAATAGTTCATTTAAAAAGACATTTTTAAAAGATGGAACAATGTTCGAAAAAGTAAACATACATGCCAATTCTGCACGTTCTAAAATGATTGAACGCTTTTTTAGAGATATGCGTTACGAGTTAGAAAAAAATAATATTGGTTGGATTGCCAGACCATTTGCAAAAGATGAAGCAAATCAAGCATCTACAGATAAAAAGACTATTGTTCCCTATAAAAAATTAGTAGAACAATGTTTTTCAAACATTATGCTTTGGAATAATATGCCTAAAAAAGGAACTACCATAGGAAGGTTTGATTACTTCTTGCAAAATCAAAACCCCGATTTACGACAAACCAACTATAAATCATTTGTACAGCATTTAGGTACTAAAACAATATCAAGTTGTAACGCAGGTATAGTTAAGTTACAAAGAAGTGAATGGCTATTAGGAGATAAAGGGACTATTTACACTGGTGAAAAATTAATAAACTTACTAAAACAAGTTGAAGGAAAAGATATCAATTTATGCTGGTTAGACGATGATAACGGCAAAGTGTACAAAGCATTAATGTACGACAGGAAAGAAGAACGTTATATCGGTGAAGTTTTATCTAAACCAAAATCGGCAAGGGCATTTAAGGAAGAAACCGAAGAACAGCGTAAAAACCGTACGCTAATGGCTAAGTATCGTAATACGGTTACAAGCTTTATGCAGGTTCAGAAAAACAATATAAATAAAGTAACAGTAATTGATAACAGACCTATAACTGTAAGCTCAACATTTACGATACCAGGTGTTACAATGCCTAAAATTAAGGATAACGAAGAAACGGAGGTGTTAGAAGAATTTGAAGATGATTTTAGCTACACTCCGAAACAAACCAGTAATAAAAACTCATTAGAAAAAGCATTTGGATTATGA
>KDPLPA_00750 hypothetical protein
ATGCCACCTAAAAACAAAACAAATATCGCTTTAAATATTAATTCTCTAATTTCTGAATTAAAAATTGAAGTTACTCAATCTGACAATAATAAGAGTTTAAGCGTATCCCAAAAAGATTTATTAGAGCTTGAAAGTCAGGTAGTGGAATTGCTTTTAAAATGTGTTTCAGATGTTGTACCTAAAAAACTCAAGGATGCCTTAGCAGAAGAAAAAGAAGGTGATTACAATCCTACTAAAGCGAAACCAATTGAGCGTTATTTTAAAGAAAGATTTATAGCTATTTGTCCAGAAAACCTTTCAGGAAATCGTCCATCTCGTTACTCTCCATTTTTAACTTCTGAACAATCTCTTCCTTCTTTAACTCTCGAAGAGATTGAAAAGCATTTTTTTGAAGCGAAGGGTAAGCTGATAAATCAGCCTTTGAAACCTTGTAAAGAAAATCAACCCGTAAACGAAGCAACTCATTCTCTGCCTTTACATCAATCAATTCATTCAAAATTAGATGAAATAATTTCTCTTCTGAAAATTTAA
>KDPLPA_00755 hypothetical protein
ATGAACAAACATACAGAAAAAAGACTGAGCTACAATAAAGAGGTAGTTGAAGTTTTAGAAAAAGAATACGGATTTTCTAAAAATTTTATTCGTCAATCTATCAGGGGTGATAAAAAAAGTTTAACCGCTGAAACTATCAGAAAAAATTATTACAAAATGGCTAATGCCACGACCAGAGCAATTGATGATTTTAAAAAAAACCTTAAAATCAATAATATAAATCAATAA
>KDPLPA_00760 Peptidase-S24 domain-containing protein
ATGGGTATAGGTTTGAAAATAAAAGAGTTACGTAAAAAGTTGAAATTAAGTCAAGTTGATTTTTCGTCAAAAATAAACATTGATAATAGCCAACTCAGTAAAATAGAGAGGGGTAATCTCCAGCCAACAATCACACAATTAATGGATATATCTTCCAATTTTAATGTTTCCGTTGATTATTTATTATCAAATAAAGTAGCCAACACTAATTCTAATAATTCTATTGGCATACCTCTTATACCCGTAGATGCTATGGCGGGGTTTGGAACAGGAACTATACAAGTAATGGATTATGATACTGAGCGATACAATGTTCCTGAATTTACGGAACTAAATACTGATTTTATGATACGTGTGAAAGGAAGTAGTATGTACCCTAAATATAATAGTGGGGATGTTGTGGCTTGTAAAAAACTGCCTTTAGATACTTTTTTTCAATGGAACAAGGTGTACGTTCTGGATACTATACAGGGAGCAATGATTAAACGCATTCACCAATCAAAGAAGCAAGGGTATATTACTTGTTTTAGTGATAATGAAAAATACAAGCCTTTTGATATTTCGCTTCAGGACGTTTATAGCTTAGCACTCGTTGTTGGGGTTATACGTTTAGAATAA
>KDPLPA_00765 hypothetical protein
ATGAGAAAAGTAAACCTTTCGGGCAAATTATCACATAAAGAGCCTATTAAAAAGAAAGTTGATCAGCCTCAATTATTAGTATTCAACAATATTTCGCTAGATGCTTCCATATCTACTACTTTAGATCGATACGGCGAACGCAATACTGATTGCATCGTTAAAATTCCATTGGTTTCACTTTTGGAAATTCAACAGAAAATAGGGTATTATTCTGGTGGTTCTATTCGTCCTTTTGTTATTTCTAAAACTGCTGATACTAAAGGTACAGAGCATTTAACTGTAGATGCTGCTCATATAAATGTTTGTTTAGGTGGGGAGTTGTATCTAGGTGATGACGATACCTTTCACGTTGATTTAGATGGTTTGAAATCTATAAATTCTTCTAAGTTTAGAATCCAAGGAGGTGCGCGTACTGCTATGAATCCTTTTATCATTCAGAAAGAAGTATATCGCAAGGACGATAAGGAAAAAAGTGTAGATCTTTTTGCTAATGAATTTATTTGCTTCCCAAAAGATAATTTACCTAGCGAAATAGAATTTATTTTCGATAAAGAGGGCACACCTCAAAAGCTTGTCTTTGAGCCTTCTGAAATTTTAGAACAACAAGCTCAAATATTTGGGCAAGTAGCATTTGATTCTTCTACCAGAAATCAAATATTTGGAACTCATTCGATGGTAGTTATTCGTACTTCTGGCATTTCTTCTATCTATCTCAAAGATTATCGTGATGAAAGGGAGGATTTGGAATACTACACTTTTTCTTTTAATTCTTAA
>KDPLPA_00770 hypothetical protein
ATGTTGAATTATATCTTAGATAATTCGGGGGGATTACCCCCAAATTCTTCCATTAAATTAGGTGGTGTAAAAAGTGGTTTAGGTGATTTATTTTCTGGTGCTAATACTGGTTTAAATTCAGGTGTTTCGGGAGCTATTACCTCACTTACAAACTCACTTAATTCTGGTGCTGCACAAGGTGACCCTTTAGCTGCTCTTTCTGCTGCTGCTGGTTCCATACCGGTCTATGGGCAATATGTACAAGGAGGTTTAGCCATTGCACAGGCATTTGGTGCAGGTGCTGAAGCTTGGGAGTTTGTGAAAGCTCGTGCAGACCAAGGTGTACTTAATTATCTCCAAAAAGCTGCCGATATTGTAACAACTTCTCCTACTTCTTATACTGTTTCTTTAGCTGATAAATATCTAGCTTTAGAAGTTGCTATGCTTCGTTATTATTTAAGTCGTTATAGTAGCTCTAATTCTAAAAGAAGCATAAACCGCCAAATACAAGGTATTGAGAAGTATAGAAAAGAGAATGAAGCTAAGCTTATTAAGTTAGGTGCTAAAGTTTCCAACGTTACAACTGAGAGTTTTAAGGAGAACTTAAAATCTTATGGTGGGAATCCTTTTGTCGGTGTGCCTTCTTCCATATCGCATCGTTTGTATTCCTTAAAATCTGTTAAAACCCCTATTGATTTACCTCCTAGACCTATACAAACGATAACAACTCCTAACGGTGAAGTTGTTGACATTCCTCCTAAAGGTGTAGATACTTCTTACGAATTAAAGTGGTGGCAATACCTTTTAATGGCAGTACCTTTTTTGTTGGTATTCCTTTATTTCCTTATTAAAAAAATCTTTAAAAAATAG
>KDPLPA_00775 hypothetical protein
ATGGCAAAAGGATTTAAATATAAAGAAGACGTTATCTATAGCGGTGCTAAACTATCTCGTTTTGACTCCAAAGGGGTGAAGTTTAAAGATAAAACTATTGAGCCTATGATTGATTGCTACCGTGTTTGGGCATGGTATATTAATACCTTGGGGCAACTTGTTGAAATTACTGCTTTTCAAAATCATGAATCTAAAATAACAACAGCTAAATCTAATGCTGGTGCTGTTTGGTTAAAATTTAAAGTTTTTAATACTATTACTTTAACTTCTCACTTTGAATGGTCATATTTTGATGTAGGTAGTGAAAAGGCATATCTTAAAAAATCTAATATTATGATTTGTTGCCGTTCTAAGCAAAAAGGGGGGTGGTGTGGTCATCTTAGTTCAGATGCTCGTAAGAAGTTTGGAGAAAATTCTAGAAAACATAAAAATCGTAAATAA
>KDPLPA_00780 hypothetical protein
ATGAAAAATATAATTTCTAAATTTTTCAAAGCTGGGCGTTTAGTTCGTAAAACTATTAACTTCTTTAATAGCTTGGATAAAGCAACGCGTACAATTTCAGCTTTTAAATCTTCTTTGGAAATGTTTGAAGAAGAACGTGTAAAAATATGGGGGGAATCCCCTGCTAACTCTAAAAACCTATCAGATGAAGCAAAATAA
>KDPLPA_00785 DUF882 domain-containing protein
ATGAAGCAAAATAATTTTCATAACCCTTACCGTGCTAAGTACGGTAAGGATGTTAAAAAGATTAATATTTTTAATCCTCCCCCTTTAACAGGTAAAAATCGTAGTATGAAAATTTCTAAGAATTTTACTTTAGGTGAGTATTTAGACGGTGTTTTTATTCTCGAAGAGGAAAAGAATTTATTTGATGTCTTGCCAATTGATTCTAAAGTGATTAAAGTTTTACAAATTATAAGGGATGCTTTAGGTAAACAAATTTATATTACTTGCTCCTTCAGAAGTCAAGGGCATGAATTTAAGATGGGAAGAAGTGGTACAAGTCAACATACTTATGGTACTGCTTTAGATATCACAGGGGTATCTCTTATCCCTATGCTAAAAGAGGCTATAAAAACAAAAAATGAACTTTACCATAAGTTAAGAGCTGCTGGTTTAAATGCTGTCGGATTTTACCCCTATAGTAACTTTGTTCATATCGACGTTAGAGAAGGTAGTGCAAAAAATCCTCTAGTTATTTGGTATGAAAAGCCTAAAAAAAAAGCTCAAAGTTATTGA
>KDPLPA_00790 hypothetical protein
ATGAAACAGTTTTTAAAAAAGTATTTCCTCCCTTTATTGGGAGGAGTACTGCTATTGTTGTTGCTTATTTACGTTTTTATTAAAAAACCTTTTTCGGGTTTATTTAATCAGGGTATTGATTATAAGGAACTTGACGATAGTGGCGCTGTTATTTCTGATACTTTAGCTACCTCTATTGCCGAAAGTCTTCATAAGTCAATGGCTGCTTGGGGAGGTACAGATGAGGATTATATTTTTAATGTTTTTGAGAATATAACATTGCAAGATTTTAACAAGGTTTATAATGCTTTTGGTAAACGCCCTTATTTGAATATCGTTGGTGTTGCAACTACCGAGGGAATTGGTGAAAACATAGATTTATTTGGTTGGCTTAAATATGAACTTACTTCATCTGAGTTTGAGTATCTTTCTAAGATTGCCCCTCATATTTTTGCTTACTGA
>KDPLPA_00795 hypothetical protein
ATGATAACTACAGCAATAGTAACAGCTAGAACAATAGAAGGTATAGCAATAGGAATAACCATAGGAATAACAATAGGGGTTATAGTAGGTGCAACAGTAGTAAGCTCAATAGCAATAAGGACAGCTAAAAAAATCAGTAAGCAAAAATATGAGGGGCAATCTTAG
>KDPLPA_00800 hypothetical protein
ATGACGAACCTTTATTTAAACACTTCTAACGGCATTTTGGGCGTTGCTGCTTCTATTACTGAGCAAACACCTTTACCCGTTATTATGTATGCTTTTTTGCTTGCTGTAACAGAGTATTACAAGTATAAACGCTCTAAAAACGGCAGTAAATAA
>KDPLPA_00805 hypothetical protein
ATGATTTTAAAAATAATTTTTGCTTTTCTTCTTTTTTTAGGTTTGTTTCTTTTGATTTCTGTTTTTTTAGTTATATCGTTTTTGCATTCAAATTCTAGGGAAAAAAGACAACGTGCAAAATTTGAGTTATCTCACGATGATTATTTGGAATATTCAGATTTTAACTAA
>KDPLPA_00810 hypothetical protein
ATGAAAAAAGATATTTTTTTAAACGGCATGGTCTTTGAGTCCGAACCAATTTCAATCCCTTTTACTACCAATGCTTGGCGTATGATGGATAAGAATATCCTAGACCATAAGGAATATTTATTCGGAGATTTGCAGCAACTCTCAGTACCTTTGCAACCTATCGAAGGTACTTTGACTGATCGATTAAATATTTCTCTTTTTGATTACGACAACCCAAAAAATTCTTTAACCTCTCACATTGAAATAAATAATACTTTGCGAACTTTTAAAGGTTTGTTTTTCAACCAAGCAGATTTTTTTAATGGTGATACTACGGAATTTTATTTTACAGGTTTAAGGCTTCGTCTAAAAAGTGGTCAAAACTTTAAGCAAATTGTTTCTAGATCTAAAATATTGCCGCCTCCTCCACCTTCTGATATTAATAATGCAGTTTCTTAG
>KDPLPA_00815 hypothetical protein
ATGAAAGTAAGAGAAGTACAAATAAGAAAATACGACTACAAGAAAGAAACACTTTTTTATATATTCATAGAAGGATTAGGCTATATAGAAATTAACAGAGAAAAAGCAAAAGAAGCAATCAATATGGCAAAATACAAAGAGAGCATACGTTACGAAGATTTGGAATTATCAACTAGAGAGTACAAAATAATATAA
>KDPLPA_00820 DDE-type integrase/transposase/recombinase
ATGGGGCAAATATACCACGCTAACGCAAAAACTAATATAACTACTCGTAGTATCATTTCTAAAAGTACATTAAAAGCTTCTAATTTATCTTTAATGTACGGTGTTTCAAAATCTACTATCTACAAATGGCGTAAAAGAAATACTTTTAAAGATAAAAGTTGTGTACCTAATACTATAAATTATTCTCTTTCAGCTATTGAGGAGAATGTTTTGGTACAAATTAGGCGAAGTACATGGAGTTCTTTAGATGAGATTTTAGAGTTCTTTTTCCCTGAAAATCCAAGATATTACAGGAGTGTTGTGTATAGGTCTTTTAAACGTCACGGAGTTAATAAGGTCCCTGTTTTTGAAAAGCAAAAGGCTAAAAAATTTAAAGAATATAAGCCGGGCTTTTTGCATATAGATGTAACTTACTTACCCTCTATTGAGGGTAAAAGATATTATCTTTTTGTTGCTATTGACAGAGCTACGAGGTTGATTTATTATAAAATATATAAAAATAAAACTGCTTCTAATGCTGCTAACTTTTTGGAATTGTGTACTGATTTTTATCCTTTTAAGATAACTAAAGTTTTAACGGACAATGGTGCAGAATTTACAAATCGTTATATAAAAAAGAATAGTGAAAAAGGTCGTTTTGATAAAATTTGTAGTCTTAAGGATATAGAGCATAGGTTAACAGCGCCGTTTAAACCTCAAACGAATGGAATGGTAGAAAAAGCTAATGATATTATAAAGCAAAATACCGTTAAAATTCATACTTATGCTAACTTATCCGAAATGGATATAGATTTAACAAATTTTTTGAAAACTTATAATCTTTATAGGCGTCATGGTTCGCTAAGAAAAGAATTGAATGTTAGATCACCTTTTGACGCTGTCAAAAAATGGTATAGTTTAGAGCCTTTTATATTTCATCATTTACCAACTAAATTAGAAAGGAATTTGCAAAGTATTGCATCTGTATTTGGTGATGATATTTGCCGGCAATCCTGTGAAACTTAA
>KDPLPA_00825 Glycine--tRNA ligase
ATGTTTAAAAAAGTGTTAATTGTAGAAGATGCTGATTTTATTTCAAGTGGGGTAAAAATAGCTTTAGGAAATTTAGGAATAGAAACAATAAATCATGCACAGTATTGCGATGAAGCGTTTTTGAAATTAAAAAAAGAACTCATAGAAGATGATCCGTATGAGTTATTAATAAGCGATTTATCATTTGTAGATAATCCTAACCCTCAAAGGTTACAAACAGGAGAAGATTTAATACATGAAGTAAAAAAGATACAGCCCTCTATTAAAACTATTGTTTTTTCTATAGAAGATAAGCCTTACAGAATTCAAGAATTGTGCAATAATTTAAAAATAGATGCTTACGTTTGGAAATCTATTCACGGTGAAAAAGATTTAAAAAGAGCTGTCAGAACAGTATTTAATAATGATTTTTTTATTTCTCAAAATGTAGCACATGCACTAAAGAAAAAAGAAAATATAGAAATTACTGATTTTGATATTTTTTTATTAAAAAGTTTGGCCAATGGGCTAGAGCAAAAAGAAATTAGTTATGAATTAAAAAAGAATAAGCAGCAACCAAGTAGTATTAGTACTATTGAAAAGCGATTAAAACTGCTTAAGGAATATTTTAATGCAAATAGATCTGCGCAATTAATTGCGATCACTAAAGATTTTGGACTGATATAA
>KDPLPA_00830 hypothetical protein
TTGTCAAAAGAGCAGCAAATTGTATTGTATAGGCTATTAAGAGAACTATTGGTTAATATGAAAAAACATAGCAAAGCTACTTTGGTGGTAATTACTTTTTTTAAATTAAAGAATAGTATAAAAGTACAGTATAAAGATAATGGCATAGGTGCAAAAGAAGCAGTAATTAAAAATGGTCTTCAAAATATGGAAACCCGTATAAATTCAATTGGGGGTTCTATTATTTTTGAAACAGAAGAAGAAAAAGGGTTCAAATCTGTTTTTCAGTTTAAAAAATAA
>KDPLPA_00835 hypothetical protein
ATGATAGAAAAGGATGAGGACTATTTTACTATAAAAGACTCAAAACAAGTTTGTAAAGTACAAAAAATTGAGCGAGGAAGTAAAATAAACCCCAATGTTATGTTACTGGCTGAAAATACCGTACTTGAAGATTTAGAAACAGGTAAAGTAGATGGACAATGTAGATATTTTAAAAGTTAA
>KDPLPA_00840 hypothetical protein
ATGAACATAAATTTATTAAAAAAAATTAGGAAGTCTTATATCTCTATTTCTTTGTCATCTTTATTACTATTTTTATCGTGTAATGAACATTATAATTATAATGATATTGAATCTATTGAAAAGCATACAATAAAAAAGACATTAAATTTAGACGATCTATCTAAAGCAAAAAGGTTAATTGAAAGTTTAATAATTAAAAATCGAGATGAATTAAGTAAAAAAAATGATACCAGTATTTTTGATAAGTACTCAAAATGGTCTGATGAATTAGGCTCAAATATCACATTAGATTCAAGACTTGAAGATAGAATGAATAACGATTATAATGAAAATATTAATTTTTTAATTAATAATGGGCTAATTTCTATTCAAGAGAAAAATGCTATAGAAAATCTAAAAAATAATTTAAACTCAAATTTAAGCTTTAATAGCTCAATAAATAACTTTATATCAGAGTTAAATATCCTTAATTTAAATACTGAAAAAGTAGAAAATTACATTAATTTTGTAAATAGTTTAATAATAGTTGATCACTTAGAACCTCAATACTTTAATGCAAATACTGGTTCTAGAAGTACGCTTTTTGGTAGTTGTTTATCTGCTTCAATTGGATTAGGAATTGCTTTTGTTGGTTTAGCAACACTTGAAGTTGGATCAGCAGGTTTAGCCACAGGAGTAGCCGCTGCTGGTTTTATTTGGGCTAGTGGTGAATGGGGAGCTGCGTGTAAATAA
>KDPLPA_00845 Integrase catalytic domain-containing protein
ATGAGTAAAAGCGTATATTATTATAAGCCAAAATTACAAGACGATACACCTATTGAATTAGCCTTAAAACAAAAGGCTATTGACCATTGTGAGGAAGGATTTTGGAAAGCTTATAAACGACTACGCAATGAAGGGAATCCATGGAATCACAAGCGGGTTCATCGAGTTTATGTAGCACTAGGTTTACCACTGAGAAGGAAGGTGAAGAAACGTTTGCCAGCAAGAATAAAAGAACCTTTAATAGTTCCTACAGAACTCAACCAAACTTGGAGTATGGATTTTGTAACGGATGTATTAGAGAATAAAAAAAGATTTAGAGGCTTTACTATCATAGATGATTTTAATAGAGAGGCTTTACATATAGAAGTAGATTTTTCGTTACCTAGTAATAGAATAGTTTACGTTTTAAATCATCTGTTAAAACGTAAAGGTAAACCACAAAAGATACGTATGGATAATGGTCCGGAATTTATAGCTAATTTAACCGCTACTTGGAGTGCTATGCATGAAATTGATTTTAAATATATAGAACCAGGAAAACCCACACAAAATGCTTTTATAGAACGTTTTAACGGTTCATATAGACGAGGGGTTTTAAATAAATATATTTTTGAAAATATTCATCAAGTCAGAGAGCAAACCCAGATATGGATGCACGATTACAATAATTTTAGACCGCATGATGCTTTGGGCGATATGGCTCCAATCCCGTATGCGAAACAACATTGTGTCGCTGCCGCTGGGCGCATTTTAAAACAGGATTGA
>KDPLPA_00850 Transposase IS3 family, ORF-A
ATGAGGAAAAGTAAATTTAGCCCCCAGCAAATCGCAAAGATTTTAAAGGAATACGAAAACGGTAGAACCGTAGAAGCAATTTCCAGAGAACATGGAGTGAGTTCGGCAACATTTTATAAATGGCGTAGTAAATACGCAGGTATGAATGTTAAAGAGCTCAAACGTCTAAAGGAATTAGAGGAAGAAAATCGAAAATTAAAGCAAATGTATGCAACCCTTGCATTAGATCACCAAATGGCAAAGGAGATTATCGAAAAAAAGCTTTAA
>KDPLPA_00855 response regulator transcription factor
ATGTTTAAAAAAGTGTTAATTGCAGAAGATGCTGATTTTATTTCAAGTGGGGTAAAAATAGCTTTAGGAAATTTAGGAATAGAAACAATAAATCATGCACAGTATTGTGATGAAGCGTTTTTGAAATTAAAAAAAGAACTCATAGAAGATGATCCGTATGAGTTATTAATAAGCGATTTATCATTTGTAGATAATCCTAACCCTCAAAGGTTACAAACAGGAGAAGATTTAATGCATGAAGTAAAAAAGATACAGCCCTCTATTAAAACTATTGTTTTTTCTATAGAAGATAAGCCTTACAGAATTCAAGAATTGTGCAATAATTTAAAAATAGATGCTTACGTTTGGAAATCTATTCACGGTGAAAAAGATTTAAAAAGAGCTGTCAGAATGTAA
>KDPLPA_00860 ATP-binding protein
TTGAAAAAAAAGTTTTTAAGAGCGCAAGAGATTAAAAGGAAAAGTAAGGATAATCAAGGATTGATTGCCAATTATTCTCATTTATCAGATTATTATAAAGTTAAAAATAGAAAGAAAGCATTAAGGTACGCTTTCGAAATGTATGCATTATCGAAAAAAATAAAGGCTCCAAAAGATAGAGTGGAAGCGATAGATAAAATTTTAGGACTAGCACAAGGAGATAACATTAAGGAATATGCATTAGAACGAGCTTATTTAAGTGATAGCATACAATTGGCAAAAAAACGATCGAGAAATAAGTTTGTAAAAGTTATCTACAATTATGAAGAAGAAAAAAAGTTGAAATTAGCAGCTAGGGCAGATTTAGCAGAAACAAAACTATTAGCAGAGCAACAAAAAAAAGAAAAACTTATTTTATTATTTGTAGGGATTTTTTCTGTTTTAGGTTTCATTGTTTATTTCTTTTATAAAAGAGCAAAAACCAGAAAAGAAAAAGCAGAAGAAGTATATAAAACAGAAACTAGATTGGCAAAAAAAATACATGATGAATTAGCAAGTGATGTATATCATGCAATGAATAAAATTCAAAATAGAGAGGTTTCTAATGAAGAATTACTAGAAGATTTAGAAAGTATCTATTACCAAACAAGAGACATTTCACATGAAAACAGTCCAATTATAACAGGAGATTCTTTTGAGAATTTTTTGAAGCAACTTTTTTTAGATTTCACGACTAACGGATGTAAAATTTTAAGCAAAGATCTTTTTAAAATAGAAGCTAATACCTTGTCAAAAGAGCAGCAAATTGTATTGTATAGGCTATTAAGAGAACTATTGGTTAATATGAAAAAACATAGCAAAGCTACTTTGGTGGTAATTACTTTTTTTAAATTAAAGAATAGTATAAAAGTACAGTATAAAGATAATGGCATAGGTGCAAAAGAAGCAGTAATTAAAAATGGCCTTCAAAATATGGAAACCCGTATAAATTCGATTGGGGGTTCTATTATTTTTGAAACAGAAGAAGAAAAAGGGTTCAAATCTGTTTTTCAGTTTAAAAAATAA
>KDPLPA_00865 hypothetical protein
ATGGAATTGAAAAATATTTTATCCCTTTTTTTAATACTATTTTTTACAATAAAAATAAGCGCCCAAAAGACTGATAGCGTTTTAAAAAATAATTTAGAATCAGCAATAATAGAAAAAGTAGCTCTCAAAAAATATGATGAAGCAGCAGCTTTATCCAAGGCGATTATTCCATTGTTAAAAAATAAACGAGATTTAGGTCATTATTTATATGTAATTGGTTATTACTTTAAGAAAAATAATCAAATAGACAGCGCTTATAAATATTATCAAAAATCTAAAAACATATATCTTTCATTACAAGATTCTGCAAAGATTGCAGAGAGGCTCTTAAACTTAGCAAAAATAGAGTCTGATAATGAGCTTTATTTTAAAAGTGATTCTACAGCAGTTTTAGCATTGAAATATGAGAAAGGAAAAAAAGAAAAAAAGAACAATCATCTTGCATCAGTTTACAATTGTTTAGGTATAAATGCTAATGAACAAAAAGAACACAAAGAAGCTATTAAATGGTATAAGCTAGCTATTGAAGCAACAAATGATACTCCTAAAAAACTCAGGTATATGAGTAATATGGCGGTGAATTACAAAGAGTTAAAAAAGTATGAGCATTCCATTGATTTGTATAGAAGAATTATGCGTGATGCATACTATGATAGTCTTCCTTTATATTCAAAAGGAAAGATTATTGATAATTATGCTTTTGTAAAATTTTTAGGAGGTAAAAAAGTTGAAAAAAAAGTTTTTAAGAGCGCAAGAGATTAA
>KDPLPA_00870 hypothetical protein
ATGAAAAAAGTAATTTTAGCAATAGTAATTATAATAAGCAGTAGTATATGTATTTCATGCACAGAGTTGGATGATAATAGTCCAGAACAGCTAGAAATTCAAAGTATTGATACAGGCGGAGAAAATGAGCAAGATCCAGATGAAGATCCGAATGCTTAG
>KDPLPA_00875 hypothetical protein
ATGATTGAAAGACTTATAATTGATTTTTTCAATGCTATTGAGAACGAAGAATCAATTACTTCTAAACATGGAAAAGCTGTCTTTTTTATTGAGGAACTATTAGAACGGAAAAACAATAAGTTCAGCTATATAGAAAAAAAGAAAGCAATACGATTACAAGAAAAATATATAGAAAAAAAGGAGAATGTCAATGCCAAAACAGATCCTTTTTTAAGAGATGTAATGGCACAATACTTAAATTATCAAGATTATGAAGCTTATAAAGCCTCCTTTATCAGTATAACACAAAACAATCCTTCTAATCCCCATACCATTAAGTGGTATCAGAAACGTATCAATAAACTGGTTATTGCTAGTTCTATTCTCTTTTCGTTGTTATGCAGTTTTTTGATGTATCAAATAAACAGTACCCATACTACAACTTGCATTGTATGGAAGGGCAATCATTTTGAAAAGACCTCTTGTCATACTCCAAATGCCATTGATAACGAAATATATGCCATTAATATTAAAAGGTTTAGAAAGATAAAAGTGATTAAAGGAAAAACTACTTTTTTTAAAGAAGGAAAAGCTATTGTTTGGTATGGCAAAAATAAAGTAGGAAGCATCGATTTTTTTACTATGAGAGGAATTCATCCAGAAACCAAAAAAGAATTAAAACTTGTTACGAGATATATTTTATATAGAGAGAATCTACTTTTATAA
>KDPLPA_00880 Inosine-5'-monophosphate dehydrogenase
ATGAGTTCAAAGTTAAAACGTATAGTTGCAATAATTATAGTATATTTGCCTGTAATTAATTTTCAACACAACTTAAACATCCTTAACAAGGATAAAATTGATTACTATATGATAGCTCACAATGCAAAAATTGTAGGAGAAGGTCTAACTTATGACGATGTACTTTTAGTACCAGCCTTTTCAGAAGTCTTACCAAGAGAAGTAAGTATTCAAACAAAATTTACGAAAAACATAACAATAAATGTGCCTATAGTATCTGCTGCTATGGATACTGTAACAGAATCAGCTATGGCCATAGCGATGGCTCGAGAAGGAGGCATTGGAGTTTTGCATAAGAATATGACTATTGAACAGCAAGCGCAGGAGGTAAGAAAAGTAAAGAGAGCAGAAAGTGGAATGATTATAGATCCAGTTACATTGCCTTTAACAGCAAGTGTTTTAGACGCAAAACAGTTGATGAAAGAGCATAGTATCGGAGGAATTCCAGTGGTTGATGTAAATGGAATTTTAAAAGGAATAGTAACCAATAGAGATTTGCGTTTTGAACATAAAAATGATCGCCCTATTATTGAGGTAATGACTAAAGATAATTTAGTAACAGCTTCTGTAGGAACTTCATTAAAGTCAGCAGAAAGTATCTTGCAAGAAAATAAAATAGAAAAATTACTTATTGTTGATGAAGCGTATAAACTTTCAGGACTCATTACTTTTAGAGATATTACAAAAGTAACCCAAAAGCCTATAGCGAATAAAGATTCTTATGGACGTTTAAGAGTGGCCGCAGCATTGGGAGTTACAGCTGATGCTGTTGTAAGAGCGGCAGCCTTGGTAAAAGCAGGAGTTGATGCTGTTATTATTGATACAGCGCATGGTCATACAAAAGGAGTAGTTGCTGTATTAAAGGAAGTAAAAGCTAAATTTCCAACATTGGAAGTTGTAGTTGGAAATATAGCTACGCCAGAAGCAGCTAAATATTTAGTAGCAGCTGGAGCAGACGCAGTAAAAGTAGGAATTGGACCTGGCTCTATTTGTACTACTAGAGTAGTAGCAGGAGTAGGTTTTCCTCAGTTTTCAGCAGTATTAGAAGTGGCAGCTGCCATAAAAGGAAGCGGAGTTCCAGTAATTGCAGATGGAGGTATTCGTTATACAGGAGATATTCCTAAAGCAATAGCGGCCGGAGCTGATTGTGTGATGTTAGGTTCCTTACTTGCAGGAACAAAAGAAAGTCCAGGAGAAACGATTATTTACGAAGGAAGAAAATTCAAATCATATAGAGGGATGGGATCTGTAGAAGCCATGAAACAAGGATCTAAAGACCGTTATTTTCAAGATGTAGAAGATGATATTAAGAAGTTAGTACCAGAAGGTATCGTAGGGCGTGTTCCTTATAAAGGAGAGTTAGTAGAGAGTATTCATCAGTTTGTAGGAGGATTACGTGCAGGTATGGGATACTGTGGTGCTAAAGATGTTGAAACATTAAAAAATACAGGAAAGTTTGTGAGAATAACGGCTTCCGGTATTAATGAAAGCCATCCTCATGATGTAGCAATTACCAAAGAAGCTCCTAATTATAGTAGAAGATAA
>KDPLPA_00885 Peptidase-M75 domain-containing protein
ATGAAAAAAGTACTAGGATTATCTTTACTACTTACATCTGCAACATTTATAAATTGTGCTGATGATGACCCTATAGATCCCGCAACAGTAATTGAAGCTGCTAAAACTGAATTTGTTGCCAATTATGTAAACATTGTAGAAGCTAGTTATGATGATGCTTTAGCAAGGACAAAAGACTTAAAAACAGCTATTGATGCCTTTACGAAAGCGCCAGATGCAACCAAATTTCAAAAAGCAAAAGAGGCTTGGCTAGATTCTCGTGAGCCCTATGGACAAACAGAGTCATATCGTTTTTATGATGGTCCTATTGACGGAGCTAACGGAGAACCAGAAGGTTATATCAACGCTTGGCCATTGGATGAGGGATTAATTGATTATGTTACGGCAGGTACTAGTGGTAGTACAAAAAATTTAATTAATGATACCTCTTTTAATTTAACAAAAACAAGTATCAAAGAATTATCTGGAAATAATAATAATGAATCTAATGTTACTATTGGTTACCATGCTATTGAGTTTTTATTATGGGGGCAAGATAGTACTGCTCCTTCTGAGAAAAAAGCAGGGCAACGTGCCTATACCGATTACACTACCGCTGCGAATGCTGATAGAAGAAAACAATACTTACAGCTAGCTGCTGAGATATTAGTAGATGACTTAGAATCTGTTGTAAAACAATGGAAACCTGGAGCAGCATATAGAAAACAATTCTTAGCCCTATCTAAAAATGATGCCATTGATAAAATTTTAACGGGTGCTGCTAAATTAAGTAAAGGTGAATTAGCTGGAGAAAGAATGGCTACTGCTGTTGAAAAACAAGATCAAGAAGAAGAGCATTCTTGTTTTTCGGATAATACACATAGAGATATTTACCTAAATGCTCTATCTATCAACAATATTATTCATGGAACCTACAAAAGGATCGACGGATCTACCGTTACTGGTTTTTCTTTATTAGACCTTTTATTGTTAGTGAATGCTACAGAATCTGCAACATTAAAAACTACATCTGAAGTTGTGATGACTAAAGTAAAAGCTATTTCTGATGCTAAATTCTTTGATTATCAAATTATAGGAGAGGCTCTTGATAATAATACCAAGCCTGTAATGGCTACTGTTTTTAGTTTGAGAAAGCAAGGAGACCAATTGGCACAAAGCGGTAAAACAATTACTGGTAAAATAATTGATGCTAGCGTGGAGTAA
>KDPLPA_00890 Cytochrome c domain-containing protein
ATGACAAAGTTTTTAGCTCCATTATTAATAGCCTCGATTTTCTTTTCTTGTAGTAATAAGGAGACTTATATTCCTACTAATATTGCCACTTATGAAAAAGATGAAGAATTACCAGCAGGAAAACTAACTACCCGTATATTAGGTTCAAATGCTTTTGATCAAGCTGTTCCTGGCCTGCCTGATCAAACGGATTTACTTTTTTTTGTTGGAAATTCTTTATTTCGCCAAAACTGGGTAAGTGCTCCTGCTTCTACAACTGCCAGAGATGGCTTGGGGCCTACTTTTAATGCTAGGGCTTGCTCTTCTTGTCATAATAAAGATGGAAGAGGAACCCCTCTTCAAGTAGGACAGCAATTTTCTGCGGGTTTTTTAATGAGAATTAGTTTGAATGGTAATAATCCTCATGGCAAACCTATCCCTGTTCCTAACTACGGTAATCAAATCCAAGAACACGCTAATTTAGGAATTCCTTATGAAGCCAAAGTAACGGTAAAGTTTGAAACAATTAAAGGAAGCTTTGCTGATGGAGAAACGTATGAATTAAAAAAGCCTATTTATACCATCATTGATGAACAATTTGGGACGTTGCAAAATGTATTGACTTCTCCTAGAGTTGGGCAACAAGTAATTGGTTTAGGCTTAGTAGATGCCATTTCAAATGAAGCGATTCTCGCTAATACAGATGAATTTGACCTTGATGATGACGGTATTTCTGGAAAAGCCAACTATGTTTGGGATGTTCTTAAGAAAGAAACTGTTTTAGGAAGGTTTGGCTGGAAAGCAAACGTTCCTAACTTACAACAACAAGTTGCTGGGGCTTTTAGTGGAGATATGGGGCTTACCACTTCTTTATTCCCTAATGAAAATTGCCCATCTCCTCAACAAGATTGCCAAAATGCTCCTAATGGAGGAGCTCCAGAAATAACAGATAGAGCGCTGAAACAAATCATGATTTATTCTTCTTCTTTATCTGTTCCTATTCGACGAAATTTTAAAAATGAGAACGTCCTTAGAGGTAAACAACTATTTAGAGAAATGAAATGTGCTAGCTGCCATATTGAAACATTTACAACTTCTGATAAATATCCTATAAATCCTACTTTAGCGAATGTGAAAATTAGACCCTATTCCGATTTTTTATTACATGATATGGGAGCTGATCTAGCTGACAATAGACCTGATTTCTTAGCCAATGGTAAAGAATGGCGCACACAACCTCTATGGGGTATTGGAATGATTGAAGAAGTAAATGGCCACACTTTTTTATTACACGATGGTAGGGCTAGGAATATTGAAGAAGCAATTCTTTGGCATGGTGGAGAAGCTCATAAAGCCAAAGAATCTTATAAAAAATTAAAGAGAGATGACCGATTAGCAGTACTGGCTTTTATTAATTCCTTATAA
>KDPLPA_00895 Iron regulated protein Imelysin family lipoprotein
ATGATACATAAAAATTTAACTTTATTATTAATTATTTTTCTTTTTACTGCTTGTAGTGATGACACAGTAACCCAATCATTCGATCTCAAGCAATTAAGAAATAACTTTATTAAAAACATTGAAACACCAAGCACTAATAAACTTCTTCAAAATATTGAGCTTCTAAATAAAGAGATTACTGCTTTTTCTATGGAGGCAAACAGACAAAATTTAGAAAAACTTCAAAGCACATGGAAACTGACTGCCATTGCTTTTAGTGGAAATGAAATATTAAACATTGGAGCAATTAAGGCCTCTGGAATTCATAATGCTTTTTATAGTTGGAACGCAAATGAAGAAGGTATTAATAATTATATAAACTCTTCAAACGTTATTTCAGGCGCTACCATCAATACTTTACCTACAAATTTTCGTGGGCTGAGTGCTATTGAGTTTTTAATTTTTGACACTCCCTTCACTGAAACCCTAGCTTCTTTTGGTAATCAAAGACGGGTTCAATACCTAAAAATGCTAGGTGAAAATCTACTACAAAAGGCCATTTCTTTAAATAAAATATGGAAAAACTATCGCGCTGTTTTTATTTCTAATAACGCTACTGGAATTGATGGTGGAATTAATGTAGTTATAAACCAAATAAATGCTTCACTAGAAAATATAAAACGGTTTAAAATAGGAGAACCTGCTGGTATAGAAAGAACTACCTTCGTAGATATTAATAAGCTTCAAGCTGAAAAAAGTGCCTCTTCTATAACACTTATAAAAAAGAATATAAATACCATTAAGGAGATTTACTTTGGAAAAACAGAGGGATTAGCTGACTATGTTAGCTTTATTACAAAGAATAACGATTTAAACATTAAAATTGGAAAGCAATTTGAACTCATTGAAAACAGTATTACTAAACTAAATTCAAAAGCATTAAAAGATGTGCTTCTTAGTAATCCTAATGACGTAAAAGAGCTATATGATGCTATTAAATCCTTAATCATACTTATCAAAGCCGATCTCGCTAGTGCGCTATCAATCACTATTACCTTTACCGATAATGATGGCGATTAA
>KDPLPA_00900 TonB-dependent outer membrane receptor Putative iron(III) dicitrate-transporter
ATGAAATTAAAATTAAAGGATTATAGCATTATTATAATGCTACTTTTTTCACTACAAAATTTACTTGCTCAGCACACTATTTATGGAAAAGTAGTAGATAGTCAAGGGAATGCTATTAAAGGAGTTGAAGTTTATAGTGCTTCTGGAGGAATTTTAGCAAAATCTGATCTCCAAGGAAATTATAAAATCACTTCTTTAAAATCAGGGAAACATAAAATTGTGTTCTTCTCATATTATTTTAAAATAAATGAAAAAAAGATAGCGATAACGAATAAAAACTTACAGCTAAATATTGTATTAGAAGCATTAGAAGAAGAGCTATCAGAAGTAGTCATAAATCAACGAAAAAGAAAAGCTTTTACGCTTAAAAGATTAAAAGAAGTAGAAGGGACAGCAATTTTTGCAGGAAAAAAAACAGAGGTTGTATTAGTAGATCAATCTATAGGAAATAAGGCTGCCAATAATGCACGTCAAATATATAGCCAAGTTGTGGGATTGAATATTTACGAAAATGATGATGCAGGGTTGCAATTAAATATTGGAGGGAGAGGATTGGATCCTAATAGAACTTCCAATTTTAACACAAGACAGAATGGTTATGATATCAGTGCCGATGTATTAGGATATCCAGAAAGTTATTATACACCTCCAGGAGAGGCTTTAAAAGAAATACAAATTATAAGAGGAGCTGCCTCTTTGCAATATGGAACCCAATTTGGAGGTTTGCTAAACTTTAAATTTAAAGGCCCCAATAGAAATGAAGGGTTTGAATTGATAACGCGTCAATCAATTGGATCATTTGGTTTGTTTAATAGTTTTACAAGTGTAGGAGGAACAGTAGGAAAAACAGGATATTATGGGTATTTTAATTTTAAGGAAGGAGATGGTTTTAGACCTAATTCTGCATTTAATTCAAAAAATATATATGCTCACGTAGATCATAAAATATCAAATAAAACTACATTCATAGCAGAATTTACACATTTAAATTATTTAGCAAAACAACCTGGAGGGCTTACAGATAGCCAGTTCAATCAAAATCCGTTGCAAAGTTTACGAAGCAGAAATTGGTTTGATATAGACTGGAATCTATGGGCGTTAAAGTTCGAGCATAATTTTACAGAAACCACAAGGTTGAGTTTTAATCTTTTTGGATTAAGCGCTTCAAGAAAAGCTTTAGGGTATAGAGGAAACTATAAATTTATTGGATTAAATCCAGTTTCAGCGCCTGATGAAACAGAGAATGGAGTATATGATTTTAGAGATTTAATCATAGGGAATTATAAAAACTGGGGAATAGAAACACGCTTTTTATCAAATTATACCCTCGGAAATAAAAAAAGTATATTTCTAGTAGGAGCCAAGTATTACCGAGCGAATAATGATGAAAAGCAAGGAGCGGGTTCCAGGGATAGTGATGCTGATTTTAAATTTGTAGATAAAGAGGATTATAATAGCTCTTTCTTTAAATTCCCTAACGAAAATGTAGCGATTTTTGGAGAAAATATCTTTAAAATATCAGAGAGTTTCACGTTAACGCCGGGAATTCGCTTGGAATATATAAAAACTAGTGCTAATGGTGAATATTCTAGAGTTTTAAGAGATGGAGCAGGAAATGCATTACCTGGAGGAATTAGTACAGCAATAGAAAATAAAGTGAAGGAAAGAAGTTTTGCATTGTTAGGAATAGGGGTTAGTTATAAACCATCAGCTAGTTTTGAATTATATGGGAATATATCTCAAAATTATCGCTCGGTTACCTTTAATGATATTAGAACGGTAAATCCATCATTTTTGGTAGGGGAAAATATAGGAGATGAAAAAGGAGCTACAGCAGATATTGGATTAAGAGGTAGATGGAATAACTTTTTATCTTACGATGTAGGAGCCTACGGATTATTTTATAAAGATCGTATAGGAGTAACTTTAGTTTCTACAGGGCCAAATAAAGGGGATAGAGTAAGAGATAATATTGGGGAAGCATTTATTTATGGCGTAGAAAGTTTTATAGATTGGAATTTATTATCAGTATTTCATAGTGCTAATGATGAAGTTATTTTAAATCTATTTACCAATATTGCGGTGACTGCATCTGAATATACCAAATCTAAAGAGCGTAGTGTGGTAGGGAAGAAAGTAGAATTTATTCCATTAATGAATTTTAAAACAGGAGTTAAGTTTGGTTATAAGAACTTCTTAGGAAGCGTTCAATATACGCATTTATCTAAACAGTTTACAGATGCTACCAATGGAGAAAGAGTACAAGCAGGTAGTAGTAGAGAAGGGTTAGTAGGTAGCATACCAGCATATTCAATTTTAGACGCATCTTTTTCATATTCATATAAAAGATGGAAATTGGAAACAGGTATAAATAATTTATTAAGTGAAAATTACTTTACAAGAAGAGCTACAGGATATCCAGGACCAGGTATTATACCGTCAGCTCCTAGAAGTTATTATGTAACATTGGAATTTAGCTTATAA
>KDPLPA_00905 Vitamin K-dependent gamma-glutamyl carboxylase
ATGGCGATTAGTCGTCAAATACGAAACTATTTAGAAAAAACTACGGAAGCAGCTTCTTTGGCTGTTTTCCGTATTTTTTTTGGTATCATGATGTTTGCAAGCATGCTACGTTTTTGGTATCATGGATGGATTGAATCATTGTATATCAATCCAAAGTTTCATTTCACTTATTTTGGTTTTGAATGGGTAAAACCTTTAGGAAATTATACCTACTTGCTATTTATTATTTGCGCTTTGGCAGCGTTATTAATAACTATTGGTTATAAATATAGAGTAGCCATAGTTATTTTCTTTTTGAGTTTTACTTATATAGAATTAATGGATAAAACAACTTATTTAAATCATTATTATTTTATAAGTTTAGTTAGTTTTATGCTAATCTTTTTACCAGCAAGTGCCTATTTTTCGATAGATGCAAAATTAAATTCCAAGTTATCTTATCAAAAAGTACCTCAATATACTGTAGATGTATTAAAATTAATGCTAGGAATAGTGTATTTTTATGCGGGGTTAGCAAAGTTAAATTCTGATTGGTTATTTAGAGCTTCCCCTCTAAGTATTTGGTTACCCGTGCAATATGATTTACCAATAGTAGGAAGCTTGATGCCGAAAACTTGGTTTCATTTTGCAATGAGTTGGGGAGGAGCCTTATATGATTTGACCATTCCTTTTTTATTATTATATAAAAGAACAAGGCTGTTTGCTTTTTTTATGGTAGTAATATTTCATGTATTTACAAGAATATTATTTCCAATAGGAATGTTTCCTTTTATAATGATAGTAAGCACTCTGCTGTTTTTTACACCCAGTTTTCATCATAAAATTATAGCCTTTATAGCTAAAGTAATAAGAACTTCTAAGGCTAATTTTGATAATGGAAAAACATTAACATACTCGGTAAAACAACAAATAGTAGTAAAAATATTTGCTGTCTTTTTTACATTCCAATTGCTTTTTCCTTTTAGATATTTAGCATACCCAGGAGAGCTATTTTGGACAGAAGAGGGATTTCGTTTTTCTTGGAGAGTAATGCTTATGGAAAAGGCAGGAATAGCTGATTTTAAAATAGTGGATGCTGATACTGGTAAATATTTCTATATAAATAATAGAAATTATCTAACCATTTTACAAGAAAAGCAAATGAGTTTCCAACCTGATTTCATTTTAGAATTTGCTCATTTTTTAGGAGATACTTTTAAAGACAAGGGAATTAAAAAACCAAAGGTTTATGTAGAAAGTTTCGTAACTCTTAATGGGAGGTTGAGTTCTCAATTTATAGATGAAACAGTAAACTTATACCAAGAGAAAGATAGTTTTAAACACAAAAATTGGATTATACCATTTAATCATGAAATTAAAATTAAAGGATTATAG
>KDPLPA_00910 Iron regulated protein Imelysin family lipoprotein
ATGTTTAAAAAAGTTAGTTTACTTTCCATTATTTCGATAATAATATTATATGCATGTAGCTCTAGTTCTGATAATAGCTTAGAAGCAGGAGACGGGTTTGACAGAAAAGAGATGTTAACGCATTGGGCGAACAATTTAATTGTACCAGGTTATACAGACTTTGCTGAAAAAACAGAAAATTTAAAAGATGCTGCAAATAATTTTGCAGTAACTCCAAATCAAGCTAATTTATTAACCCTAAGAACAAGTTGGAAAACGGCTTATATCGTTTGGCAAAAAGTTTCAATATTTCAAATAGGAAAGGCAGAAGCTCTGAATATGGTTAGTAATATGAATACTTTTCCTACAAATATTGAAGATTTAACATTGAATATCACTTCAGGAAATTATGATTTAACTTCTCAGAATGAATATGATGAACAAGGATTTCCTGCTTTAGATTATATGATAAATGGGGTAGCATCAGATGATGTTAGTATCATCGCATTTTATACAGGAGTTGATGCTGCTAAATACAAAAAGTATTTGAATGATTTGGTAATAAGAATGGACCTTTTAGCTAAAGAGGTTCTAGCAGATTGGAATGGAGAGTTTAAGAATTTGTTTATAGAAAATGATGGTTCTTCTATAACAAGTAGTGTAGATAAGTTAGTTAACTTTTATGTAGTTTCTTTCTTTGAAAGAGAAGTTAGAGAAAAGAAAATTTCATTTCCTTCAGGGGTAAGAACAGGAACTCCTATTCCAAGAAATGCAGAAGCTTATTACAAAAAAGATATTTCTAAAGTATTATTGGCGGCAGCTTTTGATGCGACAGAAGACTTTTTTAATGGAAAAACTTATGATGGCAATACTACAGGTAAAAGTTTAAAGGCATACTTACAATTTTTAAAGAGAGAGGATTTAATTGCAGCAATCAATACTAAGATTACTGATGTAAGAAGCGCGATAGATGTTTTAGATGCTAATTTTGTGCGCCAGATAAATACGGATAATACGAAAATGACATTGGCATTTGATAAATTACAACTTTTAGTAAAAGACTTAAAGGTTGATATGGCAAGTGCAATGAGTATAAAAATTACAATTGAAGATAACGATGGCGATTAG
>KDPLPA_00915 DUF4856 domain-containing protein
ATGAAAAGAGTAATTCTTTCAGCATTAGCTATTTCAGCTTTAGTGTTCACTTCATGTTCTAGTGATGATGATGCACCAATTAACAATGTAACAGCACCTCCTACATACAAGTTTGAGAGAAATAAAAATACTACAGTTAGTTTTTCTGGTCAAACAGCTAGAATTAAGATGTCGGCAGAGATTGTTGCAGGACTGAAAAAAACTTCCAGTACTAAAGCAGATTTAATGAAGATGTTTAAAGATGGTACTGGATTTACAGAAGTAGCATTAAATACATCAGGAAAAAAAGTACGTGGAAAGGTAGCGGCATCTCAAGATTACTTCAAAGCGAACTTAACAGAAAGAAATGAATTATTAGCCAATTTTGATGGTTGGATGAATTCTCAAGTAGATGTTGTATTTCCAAAGTGGAATACAGATGCATCAAAAGGGAATGCAGGTAGATTGCAAAAGCTAAATTCTAACCCAGCTTCTTATCGTTATGTGAATACCAAAGGGTTAGAGTTAGATCAAGCTTTTGGGAAATCATTGATAGGGGCTTTAATGGCTGATCAAATTTTAAATAACTATTTGAGTATTGATGTTCTTGATGCTGGAGAAAATAAAGCGAATAATGATTCAGAAGTATTAGAGTCAGGGAAGAGCTATACTAAAATGGAGCATAAATGGGATGAAGCTTTTGGATACTTATATGGTACTGAAGAAAACCCAGAAAAACCAGTTTTAGGAGCTGATAGCTTTTTAAATAAATACTTAAGTAGGGTAGAAAAAGATCCTAGTTTTAAAGGAATAGCTAAAAAAATATATGACGCTTTTAAATTAGGTAGAGCAGCAATTGTTGCTAAAAATTATGAAGTGCGAAATACACAAGCTGAAATTATTAGAGCGGCTATATCTAAAGTAATTGCAGTTAGAGCTGTTTACTATTTACAAGCTGGTAAAGAAAAGTTAGCTACAGATAAAACAGCAGCTTTTCATGATTTATCTGAAGGATATGGGTTTGTATATAGTTTACGTTTTGCTCGTAATGCATCAGGAAACCCACATTTAGATAAGACAAAGGTTAAAGGTTATTTAACAACTTTAATGAAAGGAGATGGATTTTGGGATGTAACTCCAGAAACATTGGATACAATTTCAAAAGAAATTGCAGCAGCGTTTAAATTTACTGTAGCAGAGGCTAAAGATGCTAATAACTAG
>KDPLPA_00920 Phosphoesterase/5'-nucleotidase, C-terminal domain protein
ATGAAAAGAGGTATAAAAATATTCTTTTTTTCTTTAGTATTTTTTGTTAGTTGTGTTTCATTACAGCAAGTAGAAACTAAAAAGAAAGAAAATAAAATTTTTGGCGATTTTACAACTGTTAAAGCCCAAAAAAATAAGTCTAATACTATTGAATTTAATTTTTTACAATTGAATGATGTGTATGAAATAGCCCCTATTCAAGGAGGAAAATATGGAGGAATGGCTAGAGTAGCAACTGTACATAAACAACTATTGAAAGAAAATCCCAATACAATGATGGTTTTAGCAGGAGACTTTTTAAATCCATCTTTATTAGGAACGGTTAAGTATGAAGGAAATCGATTAAGAGGGAGGCAGATGGTAGATGTAATGAATCACATGGGATTTGATTTAGTCGCATTTGGAAATCACGAATTTGATTTAAGTTATAAAGATTTGCAGAGACGCTTGAATGAAAGTAATTTTGAATGGATTTCTGGAAATATTAAACATTATAAAGCGGGAAAGAAAGAACTTTTTAGTAAAATACTAAAGGGTAAGAAATTCCCTGTAAAAGATACCTTTATTCGCGAATTTATAAATATAGATGGGACAAGGGTAAAAATAGGTTTTATAAGTGTTTGTATTCCTTCTAATCCTAGAAGTTACATTGCTTATGGGGATGTGATTGAAGAAGCGAAAAGATCTTATAATGAGCTAAAGGGAAAGGTAGATCTTGTCTTTGGCTTGACACATATAAAAATAAATCAAGATAAAGAAATAGCAAAGCTATTGCCCAATATACCGTTAATTATGGGAGGGCATGAACATACAAATAGTTATGATAAGGAAGGAAAGGTGATCATAGCTAAAGCAGATGCAAACGCTAAAACAGTTTATATACATAAAGTAGCTTACAACAAATTAACTAAAGAAGTAGATGTTTATTCAGAACTTAAAGAGATTAATAAAGAAATACAGCCAGATAAAAAGATAGCAAAAATAGTAAATAAATGGCAAGCTATTTTAAAAAATAAAATAAAAGAATTAGTAGCAAATCCAGAAGAAGTGATATACAATGCTATAATTCCCTTAGATGCGAGAGATACACCTATACGGAGCAAACAAACTAATATGGGGCAACTCATAACCAAAGCAATGAGTTTTGCTTTTGATGACTCGGTAGATTGCGCTTTGGTAAATGGAGGATCTATACGTTTAGATGATACCTTAACAGGAAATATTACCCCGATAGATATATTTAAAGTATTGCCTTATGGGGGAGCTATCTTAAAGATTGAATTAAAAGGTAGTTTACTTAAAAAAGTATTGGATTTTGGAGTTGAATCATTAGGAACGGGGGCTTATTTACAAAGGTATAATGTTGAAAATAATAGAGGTAGATGGTTTGTTCAAAATGAATTGATAGATAGAAATAAAGTATATAAGATTGCTATATCAGATTATTTATTGAAAGGTTTTGATATTCCTTTTTTGTCAGAAAAAAATAAAGAAATCCTTCGAGTTTATCAACCAAAACTAGGTGAAAAAGGGCATGACATTCGTAGTGCTATTATACAATATTTTAGAAAATAA
>KDPLPA_00925 hypothetical protein
ATGAAGTTTAAAATTATTACATTTTTTTTATTTTTTTTAACATCGAGTTATACTAATGATACTAATGAGAGAATTGGAGCATGGGATATAAAAAGAGGTGTCCTTATTAAAGATGGAAGAAAAGAAAGTGAATTAGCAGCTTACCATTGGAAGATATTTTATGATATTTTTCCTAAAAGTATAACACGCAAATATATCAAAAAGCTTGTTTTAATTTCTGACGGACTTGATGAAAAAACAGGTGCTTTAGGGGCTTTGAATAAAAATAATACAAAATGGCAATTGGTAATAGATATTGTTGATGTTGATTTTAAATCTAAAAATAAGAGGAGATTAAAAGAATCGGTATATACTTTAATACATGAATTTGGGCATTTATTAACGCTTAATAATACCCAAATAAAGCCTACTTTAAAATTAATTCAAGAAGAAGATGACCCTTATTTAACTATAGAGGGAGAAGCATTTGAGGGAAGTTATATTAACAAATTTGTAGCAGAATTTTGGAAAGGAGAATTATTAAATCAATGGAATACGATACAAAATAAATATTGCTTTACAGAAGAAAATTGTGTTCGAAAATTATATGGGTTATATCAAGAGAATTTTACTGATTTCTTAACAGATTATGCCGCGGAAAGCCCAGAAGAGGATATTGTAGAAAGTTGGACTGCTTTTGTTTTGAGAGATAAAATAGCTAAGCCAAAAACAATAGCACAAAAGAAGATTAATTTTTTCTACCAATTCCCTAAACTTATAATATATAGAGATTTAATACGTAGAAATACACGTAAATATTTAAACTAA
>KDPLPA_00930 Putative hydroxymethylglutaryl-CoA lyase
ATGATTGAAAGAGTTAAAATCATAGAATGTCCGAGAGACGCAATGCAAGGAATTAAAGATCGTTTTATTTCAACAGTAGCAAAAGCTAGATATATCAATTCTTTACTAAAAGTAGGGTTTGATACGATTGATTTTGGAAGTTTTGTATCTCCAAAAGCAATTCCACAGATGAAGGATACTGCAGCTGTTTTATCACAGTTAGACTTGGCGAAAACCGAAAGTAAATTATTAGCAATAGTTGCTAATGTAAGAGGAGCAAATGATGCCTCGCAATTTGAAGAAATAAAGTACTTAGGATATCCTTTTTCTATATCAGAAAATTTTCAAATGAGAAATACGCATAAGACAATTGCTCAGTCTATTGAAACTTTGAAAGAAATTTTAGCTATCGCAAATAGAAAGAATAAGGAAGTTGTAGCTTATTTATCTATGGGGTTTGGAAACCCATATGGAGATCCTTGGAATGTAGGAATTGTAGCAGAGTGGACCGAAAAACTTTCGAATATGGGAGTAAAAATAGTATCTTTGTCAGATACTGTTGGCAGTTCAACCCCGGAAAGCATTCACTATTTGTTTTCGAACTTAATTCCAAAATACCCTCAAATAGAGTTTGGAGCACATTTACATACAACACCTTTAAAATGGCATGAGAAAGTAGATAGTGCTTATAAGGCAGGTTGCCGTAGGTTTGATGGAGCTATTAAAGGTTATGGAGGTTGCCCTATGGCAAAAGATGAGCTAACGGGAAATATGCCCACAGAGAAGTTGCTGTCTTATTTTACAGCAATGAAAGCAGAAACCAATATAAAACCAATGAGCTTTGAGAGTGCATATAATAAAGCTCTGGAAGTATTTTAA
>KDPLPA_00935 Superoxide dismutase
ATGACAATCTCTAAACAACTCCCTTTATTACCATATAAAAGAAACGATTTAGCTCCTTTTATTACTGAAGAAACACTTAATTATCATTATGGGAAACACCATATGAGTTATGTTAATAATTTAAATAAGCTGATAAAAGACACTCCTCTTACTAATCTAAGCTTAGAGCAACTCATTTTGAAGTCTTTTAAAGAAAAAAACTTTAGTTTATTTAATAATGCTGCTCAACATTGGAACCATAGTTTTTTCTGGGAATGCCTTTCTCCTAACGGTGGTAAACTTCCATTTGGAAAAATTGCCAAACTCATTGATAGGGATTTTGGGAACTTTGAAAATTTTAAAAATTTATTTTCAGAAACAGCTATAAAACTATTTGGTTGTGGATGGGCTTGGCTTGCTCTAAATAAGGAAGGTGTTTTAGAAATTATTCCTATGAAAGATGCTCATACTCCACTCACTGAAAATAAAAAACCTATATTAACATTAGATGTTTGGGAGCATGCTTACTACATTGATTATAGAAATGGTAGACCTAAATTTGTAGAAGGTTTTTGGGAAGTAATTAATTGGAAATTTGCTAATCAAAATCTTAAATAA
>KDPLPA_00940 tetratricopeptide repeat protein
ATGAGCGATACTTGCATAAGGAAAATAGAAAATTACTGGAAAAATAAGACTACAATTTCTAATGAATTATTCCAAAAAGGTAAATTTAAAGATGCTTTACTCGGCTATAAAAATGCATTATATCGCGTAGAAGTTCTTAACAAAAACTATTCTGATTGCATTCGTATAGGCATTCCATTGATTCAAATTTTTATGATTTCTTGTAATAATATTGCCAATACGTATCTGGAATTACAGCAAACAGACAACGCTGAAAACATATTAAAAAGAGCTATTTATTATCTAATTTATACCACAAGAAATGAAGATATCAATAAAGAAGAAATATACGCTGAACTTAGAAAAGCTAGCATAAATTATTTCCATTTTGCTAAACAATATAATAGTGTAATAAAAGAACAGGTGCTCAAAGACTTAGAACACTTTTTTTTAAAGGACACTCCTTCTTCTCTTCAATAG
>KDPLPA_00945 Valine--tRNA ligase
ATGAACATTCCTTCTAAATATAATGCAAGTGAAGTAGAAAGTAAGTGGTACGATTACTGGATGAAACATAATTATTTTCATTCAGAAGTAGATGATCGAGAACCTTATACCATTGTAATTCCTCCACCGAATGTAACAGGAGTCTTACATATGGGACATATGTTAAATAATACAATTCAAGATGTATTAATTCGTCGAGCGCGATTACAAGGGAAAAATGCTTGTTGGGTGCCAGGAACGGATCATGCATCAATAGCAACTGAAGCAAAGGTTGTGGCTAGATTAAAAGAGCAAGGAATTGAGAAAAATGATTTAACTAGAGAAGAGTTTTTAGCGCATGCATGGGAATGGAAGCATGAATATGGAGGAATTATTTTGGAGCAATTGAAAAAGTTGGGAGCATCTTGTGATTGGGATAGAACAGCTTTTACTATGGATCCTGAATTATCCGAATCTGTTATAAAGGTTTTTGTTGACCTATATAATAAAGGGCTTATTTATCGTGGTTATAGAATGGTAAATTGGGATCCGGAAGCAAAAACAACACTGTCTGATGAAGAAGTGATTCATGAAGAACGCCAAGGAAACTTATATTATTTGAAATACAGAGTGGAAGGCTCAGAAGATACATTAACGGTAGCAACTACAAGACCAGAAACCATTTTTGGAGATACAGCAATATGTATCAACCCTAATGATGAGCGATTTACTTATTTAAAGGGGAAAAAAGCAATAGTACCATTATGCAATAGAGTAATACCTATTATAGAAGATGAATACGTTGATGTAGAATTTGGTACAGGATGTTTAAAAGTAACTCCTGCTCATGATGAGAATGATAAAAATTTAGGAGATAAGCATACGTTAGAAGTTATTGATATTTTTAATGACGATGCTAGTTTAAATTCTTTTGGGTTGCATTATCAAGGAAAAGATCGTTTTGTAGTTCGTAAAGAAATTGCCAAAGAGTTAGAAGAAAAAGGCTTTCTAGTAAAAACAGAAGTTCATATGAATAAGGTAGGAACTTCAGAAAGAACAAAAGCAGTGATAGAACCTAGATTATCGGATCAATGGTTCTTAAAGATGGAAGAATTAGTAAAACCAGCGATAGAAGCTGTTTTAGGAGAAGATAGTGAGGTAAAATTATATCCAAAGAAGTTTGAAAACACATATCGCCATTGGATGGAGAATATTCGCGATTGGAATATTTCTCGTCAATTATGGTGGGGGCAGCAAATACCTGCATATTTCTATGGAGAAGGAAAGGAAGATTTTGTGGTAGCTGAAACGATAGAAGAAGCGGTAAAATTAGCTCAGGATAAAACTAAAAACTCTGCATTGACAGCTATTGATTTAAAACAAGATCCAGATGCATTAGACACATGGTTTTCTTCATGGTTATGGCCAATGTCTGTTTTTGATGGTATTCGAAATCCAGAAAATAAAGAAATTAAATATTATTATCCTACAAATGAATTGGTTACAGGGCCAGATATATTATTTTTCTGGGTTGCACGTATGATTATTGCAGGTTATGAATATAAAGATGAGCGTCCTTTTGAAAATGTATATTTAACAGGATTAGTACGTGATAAGCAACGAAGAAAGATGTCTAAGTCATTAGGAAACTCACCAGATGCTTTAAAGCTAATAGATGATTATGGAGCAGATGGGGTTCGTGTAGGTTTATTGTTGAGTTCTGCTGCTGGTAACGACTTGATGTTTGATGAAGACTTATGCCAGCAAGGAAAAGGATTTGCTAATAAAATATGGAATGCTTTCCGGTTAATAAAAGGATGGGAAATTGATGAAAACTTAGCACAGCCAGAAACAGCAAAAATAGGGCTGGAATGGTATGATGCAAAGTTTCAAAAAGTACGGTCTGAAATAGAGGATCACTTTAGTAAATATCGTTTATCAGATGCACTGATGGCCATTTACAAATTAATCATGGATGATTTTTCATCATGGTTACTGGAGATTGTAAAACCGGGGTATCAACAACCAATTGATGCTAAGACGTATAATTCTATTATTGAAGTTTTAGAGAATAATTTAAAAATCTTACATCCATTTATGCCATTTTTAACAGAAGAAATATGGCAATATATTACAGAAAGAACTTCAGAAGAAGCGCTAGTAATTGCTAGGTATCCAGAAATAAAAGATTCTAATGAGCAAATAATAACTGACTTTGAGTTTGCTATGGAAGTGGTTTCAGGTATTAGAACTGTTAGAAAGGAAAAAAACATATCTTTTAGAGAAGCGGTAGAGTTATCATTAGTAAATAATGAAGAATATACTAAAGAATTTGATGTGATAATTAAAAAACTAACAAATTTATCAGCCGTCAAATATGTGACAGAAAAAGTAGAAGGCGCTGCTTCTTTTAGAGTGAAATCTAACGAATATTTTATACCTATATCTATGGATAATATAGATGTTGAAGCTGAAAAAGTAAAATTAAACGCAGAACTTAAAAGGGCTGAAGGTTTTTTATTCGGAATTCAGAAAAAATTATCAAATGAGCGCTTTGTAAGTAATGCACCAGAAAAAGTTATTGCATTAGAACGCAAAAAAGAATCAGATACAGTAGCTAAGATAGAAACGATTAAAGCTAGTTTAATTAGCTTGGGTTAG
>KDPLPA_00950 DUF1573 domain-containing protein
ATGAAAAAAATATTATCATTTGCAGCTATTTGCTTTATAACTTTAACAGCTACTGCTCAAGAATTCAAATTTGAAGAAGAAACTATAGACTACGGAAAAATAGCTCTTGGATCTGAAGGAAAGAGAGTATTTGAATTTACCAATATAGGGGATGCTCCACTTATTATTAGCGATGTTAAATCTACTTGCGGATGTACTGTTCCTAGTAAACCTGAAGCTCCAATTATGCCTGGAGAAAAAGGTAAGATTGAAGTTTCTTATGATACAAAAAGACTAGGTGGTTTTTCTAAAGCTATTACCATTATGTCTAATGCAAAAGGACAAGAAAGAAAAATGGTAAAAATTAAAGGATATATCTCAAAAGATATAGCTCCTAAAAAAGAAAAAAGCATGACTTCTTCTCAAAGCTAG
>KDPLPA_00955 Peptidase A2 domain-containing protein
TTGAAGAAATACATTCTTTTATTTATAATTCTTCTTTTTTGTAGCAAAATAAAAGGACAATCGGGTTTTTATTTTTCTGGAGATAAGAAAAATAAACAGTCTATTCGTTTTAAATTAATCAATAATTTAATCGTAATTCCTTTAGAAATCAACGGAAAACCACTTTCGTTTATTTTAGACACAGGAGTAAATAAGACTATTCTTTTTAATTTATCTAAGAAAGATAGTTTAGATTTGAGAAATGCGAGAAGAATAATTCTGAGAGGCTTAGGAAGTGGAGCCCCTGTAGAAGCTTTAGTATCTAAGGGGAATCAGTTTAAAATAAAAAACTTGATAAGCGAAAAAGAAGAATTATGTGTTATTTTAGAAGATAAATTTGATATTTCAGCTAAGATGGGAGTAACGATTCATGGGATAATAGGGTATAGTTTGTTCAAAAATCTAATAGTTAATATTAATTATAGAACTAAAAAAATAGCGTTTTATAACCCAAATACGTTTGATTATCCTAAGTGCAAGAGATGTGAAGTATTTTCACTAGAATTTTATAAAAACAAGCCGTATATAAATACGGAAATACAGTTAGATACCATTGAAAATAAGAAAATAGCTGTTAAAATGTTAATAGATACTGGAGGAAGTGATGCCTTATGGCTTTTTGAAGGAAGTAAAAAAGAGATAAAAACGCCTAAAAAATATTTTAATGATTTTATAGGAGAAGGGTTAAGTGGAACTATTTATGGACATAGAGCTAGAATACCTATAGCAAAATTAGGTAGCTATGAAATAAAAGCCCCAACGGTAACCTTTTTAGATTCGATATCTACATTTAATGCAAGAAAATTTAAAGAACGAAACGGTAGCTTTGGGGGAGGTGCTTTAAAACGATTTAAGATTTGGATTGATTATCCTAATAAGAAAATTACGTTCAAAAAAAATGGATCATTGAGTAAAGGGTTTTTCTATAATATGAGTGGTTTAGGGATCGTCTATAACGGTCAAGAATTGGTACAGGAAGAAGTTAAAGATCAAATAATACAAATGGCTAATGGAGGAAGTAGAAATAAAGGGAGTTTTTCTTTTGTAACAAGTTATAGATATAATTTTAAACCTTCTTATAAGGTGGAACGTGTAATTAAAGGATCTCCTGGAGATTTGTCAGGCATAAAGGAGGGGGATGAAATTAAAATGATTAATGGAAGATTTTCTTATGAATATAACACTTTGGAAGAGATCACTTCTTTATTCAGAACAAAACCGAATAAAAGGATAAGAATGGTTGTGAATAGGAATGGGCTCAAATTGAAATTTGAGTTTCGTTTAAGGAGGAGGATATAA
>KDPLPA_00960 Aminotransferase
ATGCCTTTAATTTCAAAAAAAGGAAGTGCCATGCCGCAGAGTCCAATTCGTAAATTGGTTCCATTTGCTGAAACTGCTAAAAAACAAGGAACTAAAGTGTTTCATTTAAACATAGGACAACCAGATATTAAGACTCCTCAAGTAGCATTAGATGCTATAAAAAACAATACTATTGAGGTGCTTTCTTATGCACGTTCAGAAGGTTCTGAAACATATAGAGCAAAATTAGCAGCATATTATGCTACTAATAATATTAACGTAGATGCTAATAATATCATTGCTACAACTGGAGGTTCTGAAGCTTTATTGTTTACTATTGGAAGTATTACCGACCCAGGAGATGAAGTCATCATTCCTGAGCCATTTTACGCCAATTACAATGGATTTTCTACAGCTTCTGGAGTAACTGTAGTTCCTGTTATTTCTAAAATTGAAGATAATTTTTCCTTACCGAAAATCGAAGATTTTGAAAGCTTAATTACTCCTAAAACCAAGGCTATTTTAATATGTAACCCAGGAAACCCTACAGGATACTTATACTCTAAAGAAGAAATTTTAAAATTAAAAGAAATTGTACTAAAACATGATTTATTTTTAATTGCCGATGAAGTATATCGCGAATTTGTGTATGATGGAAATGAACATAATTCCGTAATGGCCATTGATGGTTTAGAACAAAATGCTATTATGATTGATTCTGTTTCTAAACGTTATAGTATGTGTGGAGCTCGTATTGGATGTATTGTTTCTAAAAATGAAGAGTTTATTACCACCGCCATTAAATTCGCACAAGCCCGTTTAAGCCCTCCTACCTACGCTTTATTGGCTAGCGAAGCCGCTTTAGAAACTCCTCAAAGTTATTTTGATAATGTTATTGAGGAGTATGTAAACCGAAGAAATTTACTAATTAGCGAATTAAAAAAAATAGCAGGGGTAAAAGTAGCCAACCCAAAAGGTGCTTTTTACTGCATTGCTGAGCTACCTGTAAAAGATGCCGATCATTTCGCTCAATGGATCTTAGAAAAATTTAATGACAATAATGAAACTGTAATGGTCGCACCTGCTAGTGGGTTTTATTCTACTAAAGGTGAAGGTAAAAATCAAGTTCGAATTGCTTATGTTTTAAATGAAGCCGATTTAAAACGTTCTGTTGAAATTTTAAAGATTGCCTTAAATAAATACAATTCTTAA
>KDPLPA_00965 UDP-N-acetylenolpyruvoylglucosamine reductase
GTGGAAATACAAAAAAACATATCACTAAAAAATTACAATACATTTGGTATTGATGTCATGGCTGATCGCTTTGTACACATTACATCTTTTTATGATTTACAACATTTATTAAAAAACGAAAAGAAAATCTTTTTGTTAAGTGGTGGAAGCAATATGCTACTTACTAAAAATATAAAAGAATTAGTAGTATATATTGATATCAAAGGAGTTTCGATAGACAGAGAAGATGCTAATTTTGTTTATTTAACAGTAAATGCTGGTGAAAACTGGCATGAATTCGTATTATGGACAGTCTCTCAAGACTATGGTGGCTTAGAAAATTTATCTTTAATTCCAGGAAATGTAGGCACTTCTCCTATTCAAAATATAGGAGCTTACGGAGTAGAAGTAAAAGATACGATTACAAAAGTAGAAAGCATAGAAATTGAAACAGGGAAATTAGTCACTTTTTCAAATGAAGCTTGTAAATTTGGCTATAGAAATTCTGTTTTTAAAAACACATACAAAAACAAGTACGTAATCACTTCTGTAAGTTTTCGTCTAACCAAATCGAATCATATTTTAAAAACATCTTATGGAGCTATTGAAACAGAATTACTTCATCAAAATATAAAACAGCCCAATATAAAGGATGTTTCAAATGCCGTGATAGCTATTAGACAATCTAAATTACCAGACCCTAAACTAATTGGAAATAGCGGTAGTTTCTTTAAAAATCCTATCGTACCCAAAAAGCTCTTTAACAAATTAAAAGAAAAATTTCCATCAATACCTCATTACATTGTTTCAAATAATGAAATTAAGATACCTGCTGGATGGCTTATTGAACAGATTGGATTTAAAGGAAAACGCTTTGGGGATTACGGTGTCCATGAAAAACAAGCCTTAGTTTTAGTCAATTATGGAAATGCTTCTGGAAAAGAAATTTATACACTTTCTCAGAAAATAAAAAGTGAAGTTAAAAAAAACTTTTCAATAGATTTAGAAATTGAAGTGAACGTTATATAG
>KDPLPA_00970 Aquaporin
ATGAAAAAATATTTAGCAGAATTATTCGGAACATTTTGGTTAGTTTTCGGAGGTTGTGGAAGTGCTATCTTTGCAGCAGGATTCCCTGATTTAGGCATAGGGTTTACAGGAGTTGCTTTAGCGTTTGGTTTAACAGTTTTAACTATGGCATATGCAGTAGGACATATTTCTGGAGGGCATTTTAATCCGGCTGTTTCTATTGGATTATGGGCTGGAGGAAAGTTTTCCATAAAAGAACTTGTTCCTTATATCGTATCTCAATTAGTAGGAGCAGTCTTAGCAGGAGGGATGTTGTACTTAATTGTATCAAACAAAACAGGCTTTGAAACTATTGGAGGGTTTGCCGCAAATGGTTATGGAAAGTTATCGCCAGGAGGGTACACTATAACAGCAGCTTTTATAACAGAATTTATATTAACAATGTTTTTTTTACTAATTATTTTAGGGAGTACAAACGATAGAGCCCCAAAAGGTTTTGCTCCAATCGCTATAGGTTTAGGACTAACATTAATTCATTTGATAAGCATTCCTGTAACAAATACTTCTGTTAATCCGGCTAGATCTATAGAGTCAAGCATTATTTGCAGGAGGAGAATATTTAATACAATCTTGGCTATTTTGGGTTGCCCCAATAGGAGGTGCAGTTGTAGCAGGAGTTATACATAA
>KDPLPA_00975 IS3 family transposase
ATGCTAACACTTAGAAAGAAAACAAGTGCTAGAACTACAAACTCTTATCATCGTTTTTATAAATATAATAACATCATAAAAGACTTAGAAGTTACTAGAGCGAACCAAGTTTGGGCTTCTGATATAACATACATTAGAACCGTAAAAGGATTTTGTTACTTGGCTTTAATAACTGATATGTATTCAAGGAAAATAGTGGGTTATGACCTTAGTGATAGCTTGGAATTAAAAGGATGTGTAAGAGCTCTTAATAAGGCTATTTATCAAGCTAAAAATATTAAACAGCTTATTCATCATTCAGACAGGGGTATACAATATTGCAGTAATGTATACACGCAAATATTAAAAAGAAAAAAGATAGATATTAGTATGACCCAAGAAAATCATTGTTATGAAAATGCCATGGCAGAACGTGTAAACGGGATACTAAAAGACGAGTTTTATCTCGATCAAACCTTTGATAACGTAGCACCCCAAAAAGAGCCGCAAAAAAAACAAATAATTTATACAAAGAAAAAAGATTACATTTATCTTTAG
>KDPLPA_00980 Transposase
ATGTATAGAAATGACAAAGTAATTAGACGTTACAGTGAACCTTTCAAATTAAAAATATTAGCCGAACTTACAATCGGAAAACACACAAAGAGCGAACTTTGTAAACTCTACTCTATTGCACCTACAACTGTCAATGAGTGGATTAAAAAGTACAATCGTAAAGACTTAATGAACACCAGAGTAAAAGTGGAAACTAAAGACGAAATATCTAGAATCAAAGCACTTCAAAAAGAGATTGAACAGCTTAAAAAACTACTACTTAAAAAGGATCTCGATGCTATGGTAATGGATTCTTACCTTGAAGTAGCAGCTGAAGACCTTGGTTACAAATCAGTTAATGAGCTAAAAAAAAAGCTAAGTATAAAGGCTTAA
>KDPLPA_00985 Membrane or secreted protein
ATGAAACTATTTATAGTGACTATAGGATTATTAGCCTTTGCTTTCGCAGGGATTGCTATTAAGATTTGGGCTAAAAAAGATGGTAAATTTGCGGGAACTTGTGCTAGCCAAAATCCAATGCTTAATAAAGATGGGGAAGCTTGCGGGTTTTGTGGAAAAACACCCGATCAATTTGATACTTGCACTGACACACAACATAGTTAA
>KDPLPA_00990 Glycosyltransferase, family GT2
ATGGTTTACCCTTTTATTTTCTTTTCCCTTATTATTAGTGCATCTATACAAATAACTTACTATTTGAGCTTTGCTGTATTTGCTTTTTCAAGAGAAAAGGCTAAAAAAAGAAAAGAATTGCCTATTTCCGTAATTGTTTATATTAAAAACAATGCTGAAGATCTATTAAACTTTTTACCTTCCATCATTCAACAAAATTACAGCAATTTTGAAATTGTATTAATAAATAATGCCTCTCATGATCAGACTTTAGAAGTCATGGAAAAATTTCAAAAAAAGCATCATACTATAAAAATAGTCAACGTTGAAAATAATGAAGCCTTCTGGGGGAGCAAAAAATATGCTCTTACGCTTGCAATTAAAGCTGCTACGAATGAACACTTACTATTTACTGATATAAATGGTTCTAAACCGCTTTCCAAAAACTGGATTGCTAAGATTACAAGTAACTTTTCAAATGAAAAATCTATTATTCTTGGCTATAACAAATACATACCAGAAAAGTATTCCTTTGTGAACTTACTCGCTAGATTTGACAATCTATTAACAAGTATTCAATACTTTAGCTATGCTAAATTTGGAATTCCTTGTATGGGAGATGCTAAGAATATTGCTTATACCAAAACTAACTTTTTTAAAACTAAAGGTTTTATTAATCATATAAAAATTCACTTTGGAGAAGATTCTCTATTCATTCGAGATGCAGCAAATAGGTCAAATACTGCTATTTGTTCATCTATGAATAGTTTTATTAACTCCAATGGTCCTAAAACACTGAAAGAATGGTATCTTAAAAAGCAAATCCAATTTTATGTATCAAAAAATTATAAGCTTTCTCATAAGCTTTTATTCTACTTATTTACGATCTCTAAAATAGTATTTATCAGCACTGTTTCTTTCTTAATGTTTTATGAAGATTGGAAGGTTATTGGAAGTATTCTTTTAACTTACTTTTTGGTACAGTATATCATTGTAGGGGCTTCTGCAAGAAGATTAAGAGAAACTAAAGTGTTATTTTTTCTTCCCGTCCTTGAAATAATCTTAATATTATTTCAATTCAGTATATTTATAACTAATAGATTTTTAAAACCCATAAATTGGAAATAA
>KDPLPA_00995 RNA polymerase ECF-type sigma factor
ATGGCATTTAATTTTCTGTTAGATTATTTTTGGGGAAGCGTTTATAACTATCAACTTAAAAGGACTAATAATGACAATGATGCGGAAGATATTACGATTCAAACATTTTCAAAAGCTTTTAATAAAATAGAAACTTTCAACGAACAATACCAATTTAAAACATGGTTGATTGCTATTTCAAAAAATGTACACATAGATTTTTTAAGAAAGAAAAAGCCTTTTTTATCTATTGAAACGACTCAAGAACAAGAAAACGAAGTTTACTCCGTAGCCGATGATACCCCTTCTCCTGAAGATAAAATCATTAGAGAGCAAAATTTAGCAAAGTTGCTAAGAGATATAAAGCAATTAAAACCTAAATACCAACAAGTAATTAACTTACGTTATTTTCAAGAGTTAAGCTATAAAGAAATCTCAGAGCAAATAAGTGAGCCTATGAATAATGTAAAAATAAAGTTGCTACGTGCTAAAAAGTTATTAGCAGCAATCATTAAAAAGTCTTAA
>KDPLPA_01000 Mn2+ and Fe2+ transporter of the NRAMP family
ATGGGCTTTACTTCTTGTAAATCTTTTCAAATACCCTTTTTTCAATTTGGCCCTCGTTATACTGCTGCAACGGGAGAAACCTTATTAGATGGTTATAAGAAATTAGGTAAAGGGGTTTTAATTGCTTACTATATTATTAATATTGCTACGATGTTTACCATACAAGCTGCCGTTACTATCGTAACTGCTGGCTTAGCTTCTCAGCTATTTGGCTTAACCAATAATTTAGTTATATGGTCTGTAATTATCACTATAGCAAGTACCTTTATTCTATCAATTGGAAGGTATAAATTACTAGATAATCTTATGAAATATATTATTATCATCCTAACCTTTAGTACTGTTATAGCACTAGCCATTGCACTATTTAATAACCAACAAGGACATTCTTTTAAACAAATTATACCTAGTAATTCTACTGAAATTACTTTTTTAATTGCTTTTTTAGGTTGGATGCCAGCTCCTTTGGATATTTCTATCTGGCATTCTCTTTGGTCTGCTGAAAAAAACAAAGCTTCTATCAATAAAATAAAGCCTAAACAAGCTATTTTCGATTTTAACGTGGGCTACATAGGTACATTCTTCTTAGGAGTTTGCTTTGTCATCTTAGGAGCTTTAGTTATGTATAATTCTGGAGAAAGCTTTTCGAATAAAGGAAGTGTTTTTGCTTCTCAACTCATCAATTTATATACTAAGAACTTAGGGGATTTCTCATATTTTTTTATAGCTATCGCCGCATTTACAACTATGTTTAGCACTTCTCTGACAACCTTAGATGCTTCTCCTAGGGCAATGGCTAAGACTACCTACCTTATATTTAACAATTCTTTGAAATTAAACTATTGGTTTTGGTTACTTTTTCTTGCAATTGGTACGTATATTATCCTTCAATTCTTTTTGTTTGATATGGGATTTCTTATTAAGATAGCTACTGTCTTATCATTTCTTACAGCTCCTTTTTATGCTATTTTAAATTACGTGCTTATTACAGGAAAGCATACTCCTAAAAAAAATCGCCCTTCTACCTCGCTCAAGATACTGAGTTGGTTTGGCATTCTTTTCTTAATAAGTTTTAGCTTATGGTTTTTGGCAAATTTATAA
>KDPLPA_01005 Lipoyl synthase
ATGATAAACGAACCTACAACACTTCCTGAAAAAAGGCAAAAAAAACCAAAATGGTTACGTGTAAAATTGCCTGTTGGTAAAAAATACACTGATTTAAGAGGATTAGTAGATAAATATAAATTAAATACTATTTGCACTAGTGGTAGCTGTCCTAATATGGGAGAGTGCTGGGGAGAAGGTACTGCTACTTTCATGATTTTAGGAAATGTTTGTACCCGATCTTGCGGATTTTGCGGAGTTAAAACAGGAAGACCTGAAACTGTGGAGTGGGATGAACCTGAAAAAGTAGCTCGTTCTATTAAACTTATGAGTATTAAACATGCCGTTTTGACCTCTGTTGATAGGGATGATTTAAAAGATGGAGGGTCTATTATTTGGGCCGAGACTGTAAATGCTGTTCGAAGAGCAAATCCAAATACTACTTTAGAAACGTTAATACCCGATTTTCAAGGAAAAGAAAAATTAATAGATCGTATCATAGAAGTAGCTCCTGAAGTTGTTTCTCATAATATGGAAACTGTACGACGTTTAACGAGAGAAGTCCGTATTCAGGCAAAATACGACCGAAGTTTAAGTGTTTTAAAATACCTCAAAGATAATGGAATGCGTACTAAATCTGGTATCATGCTTGGTTTAGGGGAAACTGAAGAAGAGGTTATTCAAACAATGAAAGATTTGCGAGCTGTTGGATTGGACATCATAACTATTGGACAATACTTACAACCTACCAAGAAGCATTTGCCTGTTAAAGAGTTTATTACTCCTGAACAGTTTAAAAAATATGAAAAACTCGGTCTTGAAATGGGCTTTATGTACGTAGAAAGCGGTGCTCTTGTTAGATCTTCTTATAAGGCGCACAAACACGCTAGCTAA
>KDPLPA_01010 Cystathionine beta-synthase
ATGAAGTACGCAAAAAATATATTAGAAACTATAGGAAATACTCCTTTAGTACAATTAAATTCAGTAACAAAGCAAATAGAAGCTTTAGTATTAGCTAAGGTTGAAACATTTAATCCAGGAAATTCTGTAAAAGACAGGATGGCATTAAAAATGATTGAAGATGCCGAGGCGGATGGACGTTTGAAGCCAGGAGGTACTATTATAGAAGGAACCTCAGGTAATACAGGGATGGGGCTAGCTTTAGCAGCAATTGTTAAAGGTTATAAGTGTATTTTCGTGATTTCAGACAAACAGTCTAAAGAAAAAATGGACATTTTGCGTGCAGTAGGAGCTGAAGTAGTAGTTTGTCCAACAAATGTTGAACCAGATGACCCTCGTTCATATTATTCAGTATCTAAAAGATTAGGAGAAGAAACACCAAATTCATGGTATGTTAATCAATATGATAACCCCTCAAATGCACAAGCTCATTATGAGCAAACAGGACCTGAAATTTGGGAGCAAACAGAAGGGAAAATAACTCATTTTGTAGTAGGAGTAGGAACTGGAGGAACTATTTCGGGAACAGCGAAGTACTTAAAAGAAAAGAACCCGAATATCAAGATTTGGGGAATTGATACTTATGGATCTGTGTTTAAAAAATATCATGAAACAGGTATTTTTGATGAAAATGAGATTTATCCATATATAACAGAAGGTATTGGAGAAGATATTTTACCTAAAAATGTTGATTTTAGTTTGATAGATGGTTTTACAAAAGTAACAGATAAAGATGCTGCGGTTTATACACGTAAAATAGCTAAAGAAGAAGGGATATTTGTAGGAAATTCAGCAGGGTCGGCTATTAAAGGTTTATTGCAGCTTAAAGATGAGTTTAAGAAGGATGATGTTGTTGTTGTGTTGTTTCATGATCATGGAAGTAGGTATGTAGGTAAGATGTTTAATGATGATTGGATGAAGGATAGAGGTTTTCTAGACAAGGAAGTAACAACTGCTGAAGATCTAGTAAAATCTCATATAGAAGAGCCTATGGTAACTATTCAAACAGAAGAATTAGTATCACATGCAATAGAAAGAATGCGCCATTTTAAGATTTCACAGATACCTGTAAGAGATATTAATGGCTTTGTTGGATCGGTAGATGAAACAGCTTTGCTAAGAAGCTATTTGGCAGATAAAGATATAGCAGATATTCCTATTAGAGAAGTAATGGGGGCACCTTATCCAATAGTAAAGAAAGGAACTTCTATTGAAGATGTTTCTAAGTTAATTACTAAAGATAATCAAGCAGTACTCATTGATTTAGAAAATGGAAAATATCATATCATAACCAAATATGATGTTATTAGTGCAATATAG
>KDPLPA_01015 Lipoprotein-releasing system transmembrane protein
TTGAGGTTACTTAATTTTATCATTAGTTTGAATTACGAATTATTTATAGCCAAACGAATAGTTGCTGGCAAAGCGCACAAAAATAGTATATCGTCGCCAATTATAAAAATTGCAATAACAGCAATTGCATTAGGAATTATTATCATGTTAATAGCGATAGCAACAGCAGCTGGACTGCAGCATAAAATACGTGATAAGATGTCGGGCTTTAAAGGGCATATACAAATAACAAACTACGACAATAATAACTCTGATATATCAACAGTTCCTATAAGCAAATACCAAGACTTCTATCCAAATTTTAAAGATATTAAGGGAGTTAGAAATGTTCAAGTTTTTGCAAATAAGGGGGGAGTAATCCGAACACCAAAAGATTTTGAGGGAGTCATTTTTAAAGGAGTTTCGGAAGATTATGATTGGTCTTTTTTCAAAGAATATTTAGTTGAAGGAAGATTGCCTAACTTCCAACTTAATAGGAATAAGGAGATTATTGTTTCAAGATCGTTGGCAAATCGGCTAAGTTTAAAAGTAAAAGATACCATTCAAGTTTGGTTTGATAGCAAAACAAAAGCTAAATTTAAGCTAAGAAAACCTATTATTGTAGGAATTTACAATACAGGATTTGAGCAATTTGATAAGAATATAGTTATTGGAGATATTCGAGAAGTTCAAAAAATTAATAAATGGACTGAAAATGAGGTAGGAGGTTTTGAAGTACTATTAAATAATTTTGACGATGTAGTACAAAAAGGGGATGAAATTTATGGGAGTATAGGGGCTACCTTAAATAGTATGACCATTATTGATAATAACCCTGCTATTTTTGAGTGGATAGAGTTGTTTGATAATAATGTATGGTTTATTATTGGTATTATGATTCTCATAGCAGGAATTAACATGATTACAGCCCTTTTGGTCTTAATTTTAGAAAGAGTGCAAATGATTGGGATTCTAAAAGCATTAGGAAGTAGCAATTGGAGTATTCGAAAAATCTTCTTATACAATGCTTCTTCTTTAATTTTAAAAGGACTTTTTTGGGGAAATATAATAGGGCTATCTATTTTATTAATTCAAAAATATTTTAAAGTTATTAGTCTAAATCCGGCAACTTATTATGTAACAACAGTTCCTATTCATATCAATATTTTAGCGATACTATTACTTAACTTAGGTACTCTCATTCTATGTTATTTAATGCTTGTGATCCCTTCTTATATTATAACAAAAATTCACCCATCAAAATCCATTCGATTTGCATAA
>KDPLPA_01020 DUF1343 domain-containing protein
ATGATTTCTCAACTGATTTCTTGTGCTCAAAAATCAAAAGCTATCTCTATAAAAAATGATGAAATAAAAAAAAACAACGTTAATATCATAAAAACAGGAGCAGATAGAACAACATTATATATTGATAGGCTTAAAAACAAAAGCATTGCTATTGTAGCTAACCAAACTTCTATCTTATCTGTCCCACAAAGATCAGAGGTAGCTCCTAATATTATGGGAAGTAAAAATGTAACTTTACATTTAGTAGATTACCTACATCGTTATAAAAACATACATATTAAAAAGGTATTTGCTCCTGAACACGGATTCCGAGGTAAAGCAGATGCCGGTGAGCTTATTAAAGATGGCATTGATACCCAAACAGGGCTTCCTGTGATTTCTCTATATGGTAAAAATAAAAAGCCTTCTCTAAATCACTTAAAAGGAATTGACATCGTTCTATTTGATATTCAAGATGTTGGCACTCGTTTTTATACTTATATCTCTTCTTTACATTATGTAATGGAAGCTTGTGCTGAAGCTGGAATTCCTGTAATTATTTTAGATAGACCCAATCCAAATGGACATTATATTGATGGACCTGTATTAAAAAGCAACTTTAAAAGTTTTGTTGGTATGCATCCCGTTCCTGTCGTTTACGGAATGACTATAGGAGAATATGGACAGATGATTAATGGTGAAAAGTGGATGAAAAATGGAATTCGATGTAACTTATCTGTGATACCATTAAAAAACTATACCCATAAAGATTCTTATAATTTACCCATAAAACCATCTCCTAACCTACCTAATAAAATTGCTATAAACTTATATCCTAGCTTATGTTTCTTTGAAGGCACAAATGTTTCAGTGGGAAGGGGCACTAACAAGCAATTTCAAATTTATGGTTCTCCTTATTTAAATAAAACGAAGTTCTTCTTTACTCCTAAACCAAATGAAGGAGCCAAATACCCGAAACACGAAAATAAAATTTGCTATGGTGAAAATCTTAGTCAGATACCTCCTATGAATCAACTAAATTTATCATGGTTATTAAAAGCTTATAAGCAAACCTCTAGTGTAAAGACAGTATTTTGGAATCCTTTTTTTACAAAATTAGCTGGAACAGGAGAATTACAATTACAAATAACTAAAGGCTTTTCTGAAAAAGACATAAGAGCCTCTTGGGAAGAAGATTTGAACGTGTTTAAAAAAGTAAGAGAAAAATATTTGCTGTACAAGTAG
>KDPLPA_01025 Cysteine synthase A
ATGGTAAGAAATCAAGGAATTACACAAAATATTTTAGAACTTGTTGGGGAAACTCCCTTAGTTAAACTTCATAACATCACTAAAAATTTAAAAGGTAATTACTATGCTAAGCTGGAAGCTTTTAACCCAGGACATTCTGCTAAAGATAGAATAGCGTTGCATATCATAAGAAGTGCTGAAAAAAAAGGGATTATAAAATCAGGTGATACGATTGTAGAAACAACTTCAGGAAACACAGGTTTTAGTTTGGCTATGATAAGTATTGTTAAGGGATATAAATGTATTTTGGCAGTTAGTAATAAATCTTCTCAAGATAAAATAGATATGCTAAAAGCATTGGGAGCAGAAGTTCATGTATGCCCTGCAAATGTTCCAGCAGATGACCCTCGTTCTTATTACGAGGTAGCAAAAAGATTGCATAGAGAGCATCCTGAATCAATTTACATTAACCAATATTTCAACGAACTAAATATAGAAGCTCATTATGAAACTACAGGACCAGAAATTTGGGAGCAAACAAAGGGTAAGGTAACTCATGTGGTTGTGGCAAGTGGAACGGGGGGAACTATTTCAGGAACAGGAAAATATTTGAAAGAACAAAATCCATCCATAAAAGTATTGGGTGTTGATGCAGTAGGGTCAGTTTTGAAGAAATATCATGAAACAGGTGAATTTGATGAGTCAGAAATAAGTCCATATAAAATAGAAGGTCTAGGTAAGAATTTAATACCAACGGCAACAGATTTTGATATTATTGATGTTTATGAAAAAGTAACTGACAAAGAAGCTGCATTTAAAGCACGTGAAATAGTAAAAACAGAAGGAATATTTCCAGGTTATACTAGTGGTGCAGTGATGCAAGCTACCCAACAATATGCAGATAAAGGTTATTTTGATGAAAACAGTTTTGTTGTAGTTATTTTTCCAGACCATGGTTCTCGTTATATGAATAAGATTTATTCAGATAAATGGATGAGAACGCAGGTTTTTTTTAATGGTAGTAGTCAAAAGAATATAGAAGTTTAA
>KDPLPA_01030 Protease II (Oligopeptidase B)
ATGAACAAAATAATACCAGTAGTTATTGCTTTTAACCTTATTTTTGTATTCGCTTGTAAAAATGATACAATGAAGAAAAATAACATGGAAGCACCTATAGCAGATAAAGAACCAAAAAAATTAGAAAAACATGGAGACGTTAGAATAGATAATTATTTTTGGATGCGTTTGTCTGATGAGCAGAAAAATGCCGCAGAAAAAGATAGTCAAACTCAAAAAGTATATGATTATTTGAATGCTGAGAATGCGTATTTTGATAAAATGACTTTCAATACAAAAGATTTTCAGGAAGAGTTGTTTGAAGAAATGAAAGGGCGTATAAAAGAAGATGATGAATCTGTACCTTATGAGAGTAATGGGTATTTTTATATAACTCGTTATGAAAAAGGAAGTCAATATCCTATTTATTCTCGAAAGAAGCACACTTTAGAGGGAATTGAAGAGATATTATTTAATGTGAATGATGAAGCAAAAGGGCATGATTATTTTCAGTTGGGAGGTTTAAATATATCACCAGATAATAAATTAGCCGCATTTGCAATTGATACAGTAAGTAGAAGGCAGTATGTGATTAAGGTAAAAAATCTTGAAACAGGTGAAACTTATCCAGATGAGATAAAGAATACAACTGGAGGTTCTGTTTGGGCGAATGATAATAAAACATTGTTTTACACAAAGAAAGACCCTTTAACCTTGCGTAGTTCAAAAATTTTTAGACATATTTTAGGAACTTCTCCTGATGATGATGTAGAAGTATTTGAGGAAAAGGATGATACTTTTGGAGTGTTTGTAACTAAAACAAAGTCGAAAAAATACATTGTAATAGGTTCTTATAGCACTGTTTCTTCTGAGTATCAGGTATTAGAAGCTAATGATCCAACAGGTAATTTTAAACTGATTCAGCCTAGAGAAAGAGACTTAGAATACGATATAGCACATTATCAAGATTGCTTTTATATTAAAACAAATAAGGATGGAGCAATCAATTTTAAGTTAATGAAAACACCTGAAAATAAAACGGAGAAGGAGAATTGGGTAGATGTGATTCCGCATAGAGAGGATACCTTATTGGAAGACATGTCCATTTTTAAAGATTACTTAGTTTTAGAAGAACGTAGTGAAGGATTAAGTAAAATACGAATAAAACGTTGGGATGAAACAGAAGATTATTATCTGCCATTTGAAGAGGAAACATATTCGGTAGGAGTGTATTCAAATCCTGATTTTGATACAGATGTGATTCGTTATTCATACAATTCAATGACAACTCCTAGTTCAGTGATTGATTTTAGTATGAAATCTCAAACAAAAGAAGTAAAGAAAGAGCAAGAGGTTTTAGGAGGTAAGTTTGACAAGCAAAACTATACTAGCAAGCGAATTTGGGCTCAGGCTAGAGACGGTAAAAAAGTAGCTATTTCTTTAGTTTACAGAAAAGATTTACAAATTAATGAAAATACGCCTGTATTACAGTATGCTTATGGTTCATATGGATATACGATTCCTGATGGGTTTAGTACTACTCGTTTAAGTTTATTAGATAGAGGTTTCATTTATGCTTTGGCGCATATAAGAGGAAGCCAATATTTAGGAAGAGATTGGTATGAGGATGGTAAAATGCTATTTAAAAAGAATACTTTTACTGATTTTGTTGATTGTTCTAAGTATTTAATAGAGAAAGGATACACATCTCCAAAACATTTGTATGCAATGGGAGGTTCAGCGGGAGGATTATTGATGGGAGCTGTTATTAATATGAATCCAGAATTGTATAATGGAATTATTGCAGCGGTACCTTTTGTAGATGTAATTTCAACGATGCTAGATGATAGTATTCCATTAACAACAGGAGAATATGATGAATGGGGAAATCCTAATAATAAGGAGTATTATGATTATATAAAATCGTATTCGCCATACGATCAGGTAACAGCTAAGCAATATCCGAATATGTTGGTTACCACAGGGTTGCATGATAGTCAAGTACAATACTGGGAACCAGCGAAATGGGTGGCAAAATTACGTGATTTAAAAACAGATAAAAATGTATTATATCTTCATACGAATATGGAAGCAGGGCATGGAGGAGCTTCAGGAAGGTTTGATGCACTAAAGGAAACTGCAAGAGAATACACTTTCTTTTTGGCTTTAGAAGACAAGTTGAAAAAATAA
>KDPLPA_01035 Nucleoid-associated protein TM902_560102
ATGTTCGGAGATATTTCTGGAATGATGAGTAAGTTAAAAGAAACTCAACAAAAAGTAGAAGAAACTAAACAGCGTTTAAATAATGTTTTAATTGATGAAACTTCTTCTGATGGCAATATTAAAGTTACCGTAACTGCTAATAAAGAAATTAAAGCTATCAATATCAATGATAAATTACTTTCTGATAATGAAGAATTAGAAGATTACTTAATTATCACTCTAAATAAAGCCTTAAAAAAAGCAGGAGATATTAATGAGCATGAAATGGGAATGGCCGCTAAAGAGGGAATGCCAAATATTCCTGGAATGGATTTCTTTAAATAA
>KDPLPA_01040 DUF2752 domain-containing protein
ATGCCTTTACAGATAGAAGAATATATGCTTCCTTGTCTTAATAAACGCTTATTAGGCATTAGCTGTATGGGCTGCGGTCTTCAAAGAGCAGTCGCGTTACTTATTCATGGGCAATTTATAGAGGCTTTTAAAATGTATCCTGCTATTTATACTTTGATACTACTAATTACATTTATTCTTTTAAATTTAAAATATAAATTTAAAAATGCCTCAAAAATCATACGAATCCTTAGCTTACTGAGCCTACTATTAATCATTGGTAACTTCTTTTTAAAAAATAGTTAA
>KDPLPA_01045 hypothetical protein
ATGGAAACACAAAAATTACAATATGCAACACTGGTTTATATTTTAGCCATCTTAGGGCTTCCTTTATGTTGTTGTATAGGATTAGGAGCCATTCCTTCTGGAATTGCTTACTTTATAGCTACTTCTGAGCTTAATAAGTATCATGCTTACCCTGAAAGATATACTGATCAGGATAATATTTATACAGGAAAAATAATTGCACTGGTAGTGCTAATAATAAACCTGCTATATATTGCTTATACTTTCTACCAAATTTACACGATTGGTTGGGATAATCTTATGGAGCAATCCAGAATATTAATGGAACAATACGAACAATAA
>KDPLPA_01050 Ornithine--oxo-acid aminotransferase
ATGGCTGTTTTAGACCAATTAACTTCGCAACAAGCGATCGATTTAGAAAATAAACATGGAGCGCATAACTATCATCCGCTACCAGTAGTTTTAAGTAAAGGAGAAGGTGTGTATGTATGGGATATAGAAGGTAAAAAATATTATGATTTTTTATCAGCATATTCTGCGGTAAACCAAGGGCATTGCCATCCTAAAATAGTAGGAGCAATGGTTCATCAAGCTCAAACCTTAACATTAACTTCAAGAGCATTTTATAATGATATGTTAGGGAGGTATGAAAAATTTGCAACAGAGCTATTTGGTTTTGATAAATTACTACCAATGAACACAGGAGCAGAAGCTGTAGAAACAGCTTTAAAGTTATGTAGAAAATGGGCTTATGAAGTAAAAAAAATAGATGAGAATGATGCTCAGATTGTAGTTTGTGAAAATAATTTTCATGGTCGTACGACTACTATCATCTCTTTTTCAAATGACCCTGTAGCTCGCAAAAACTTTGGTCCTTTTACTAATGGTTTTATCAAAATAGGGTATGATGATTTAGATGCTTTGGAAAATACACTAAAGTCAAATCCAAATATTGCTGGATTTTTAGTAGAGCCTATTCAAGGAGAAGCGGGAGTATATGTTCCTTCTGAAGGATATTTATCAGGAGCTAAAGCTTTGTGTGAGAAGTATAATGTATTGTTTATAGCTGATGAGGTACAAACAGGAATTGCTCGTACAGGAAAGATGCTAGCAGTAGATCATGAAAATGTGAAGCCAGATATCCTAATTTTAGGGAAGGCTCTGAGTGGTGGAGCATATCCAGTATCAGGAATATTGGCAAATGATAATATTATGAAAGTGATTAAACCAGGAAATCACGGATCTACATTTGGAGGAAATCCAGTAGCTGCTGCGGTTGCTATTGCAGCTTTAGAGGTAGTAAAAGAAGAAAATTTAGCTAATAACGCAGAAACTTTAGGAAAGGTGTTTAGAGCTGAATTAGCGGAGTTTGCTAAAGAAAATGATTTGGTAAAAGCTGTGAGGGGGAAAGGTTTATTAAACGCTGTTTTAATCAATGATACAGAGGAAAGCTCAACAGCTTGGGATATTTGTATCAAGCTTCGAGATAATGGCTTATTAGCAAAACCAACTCATGGAAATATCATTCGTTTTGCTCCACCTTTGGTAATGAGCGAAGAACAATTGAGAGATTGTATTGCAATTATAAAGAAAACAATTTCAGAATTTTAA
>KDPLPA_01055 putative lipoprotein Putative metallo-peptidase
ATGAAAAAAAACAATCTATTATTTGCATTCGTAACAGCTGCTTTGGTATTTAATTCTTGTCAGAATTCTGAGTTACCCAACGAATTGCCCCAGGAGAAATTTTCTACTAGTTTAGAAAGAAATGTAGAAGCAAATATAAATTTAGATTTGACTCAAAATGAACAACAAATTTATATACTTGTTTCTTCTTTATTAACAGAAGGAAAAGGATTTAACCTATCTATAAAAGACGTCTTATTTAGCTTTACAGAACTTGAAGAAGATCATTTTTTAAGATTCTCTAATAGTAAAAAGTCATATCTCTTAAAAACGACAGACAATACTGTATCTGCCAGAGTTATCAAAGATGATAAAGATATAAATATGATCATTAGAATAACAAAAAATGATACTGAGGAATTTTATTCTTTTAATATAAACGCTACAAATGATACAGCAGCTAGCTCTAAATTAAAGTTAATTGAACGTCCTAATATTAATCTAGAAGATTTTTGTGCTGTCCCCCCCATTACCAATAGCCCTATTTACAAAAGAAATGCTCCATCTTTAAACCAACTACCTACTGGATATTACGGAAGTATTGGCGATCCTTTAAAAAAAACTGACTGGAAATTAATCATTTACAAATCAGGAGAAGATATGGATTTAGATAAGGCTCTTATATTTGCTGGTTTTGCTTTTGGCGAACTTCAAGCATTTAATTCTTTTACTGTGGAATATAGAGATGGATCTTCTTTTCTTTCACGATCAAAAACGTTTGGATTGGATTCTAAAACAATTTTGGAAAGGTTTGGGGGCTACACTAAAGAAATTGGGGTAAACTCTGGTGCAATACCACAAAACGCTTCTTTTTCACATGCAACACCTCTCGGAGAAACTCATATTTTTGTTAGAAATGAAGCCTTCGATAATGGGCATACTCTAGGAATTGCTAAGCGCAATACCGAAAATTATAGAATAGGGCTTATTAGTACAGAAGGTACTTCTACTCTAGCCCATGAACTAGGTCATATATTTGGCGCAAGACATTACGATCATCTTACCTATGACAGCGGATGGTGGTACAAATCAGTAATGCATTCTGGAACGAATGATGTTGAAGTTTCCGCTTTTGGTCCTGTAACTTATCGTTTTTATAACGAAGAAAACAGAAAAACTATGATTAACACTATTCAATCAGAAAGAATAACTGAATAA
>KDPLPA_01060 Conserved TM helix
ATGGATCAAGTTTTAAATACTTACAACAACATCACAGGTAGTTTAGGAAATCCTATTAGCGCCTTATTAATTGTTCTTTTGGGATGGGGAATTGCTCAAATAATCAAAAGAGTTGTCCGAAAAATAACTAACAATAGCGGTTTAAATAAAACTTTGAGCAATGACAAAATAAATTTTGGAGCATTGGTTTCTAAATTAATTTACTCTTTAATAATGGTTTTTGTTTTTATGCTTGCGTTAGAAAAATTGGGAATGACAAGTGTATTAGAGCCTGTAAAAGATCTGCTAAACGGATTTACCCAATTTATTCCTAATATCGTAGGAGCTGGTCTTGTAGCTTATATAGGATATATGCTAGCAACTATCGTTTCAGAACTTATAGGCGTATCTGGTGAAGCTATTCAAAAATTTACGCCTAAACTAAATCTTCCTGAGCATATAAATCTTGTTGTCATATTGCGAAAAGTAGTTTTTATTTTTATTTTTATTCCTCTTCTCATTTCCGCTTTAAACATTTTAAACATAAATGCAGTATCGGAACCTGCTACCAATATGTTACAAAGCTTTTTTAATGCAATTCCTAAAGTATTAGTAGCTTCTCTTATCATCATTATATTTACGGTAGGAGGTAAATTCTTAAGCAATTTATTAAAAGATTTATTAGACAGTTTAAATCTTAATGAAATTTTTAAAAGCGCTCAATTAGATTCTTTTATTGGTAAAAAAAATATTGAAAAACTAATAGCTAATGTGGTGTATGCATTTATCATCGTATTTGGCTTAATGACTGCTATTGATCAATTACAATTTGATAAACTTTCTGAAATGATGAATACTATTGTTCATTTAGCGGGAAATGTATTATTTGGTTTGATCATTTTAGCGATTGGAAATTGGATTGCCCATGTTGCTGTTAAAAATTTTATGAAAAGCGATGGTAATAAATTTATTGCTGGCATTATAAAAACAGCTATTCTAGCTATTTTTCTTGCAATAGGATTGCGTAGAATGGGAATTGCAAATGATATTATCAACCTCGCTTTTGGTATTACTCTTGGAACTGTAGCACTAACCATTGTACTTTCTTTTGGCTTAGGAGGCCGAGAAGCTGCTGGTAAACAAATGGAAAAAATATTAAATCGATTTAATAAAAAATAA
>KDPLPA_01065 RNA methyltransferase, TrmA family
ATGCCAAGAAGAGAACGAAATAAATTTGTAAAAAGAGGTCAGATTTTAGAATTAAAAATAGAAGATTATGCCTTTGGAGGAAAAGGAATCGGAAAAATTCGTTCTGAACATGGAGAGTTTGTTGTTTTTGTACCCAATACACTCCCTGGACAAACCGTAAAAGCACAGGTTAAAAAATCTAGTAAAAAATATGCTGAATGTAAACTAATAGATGTTTTACAACACTCAGAAGACGAAATAGCAGTACCTTTTCAAGATATACCAGGCGCTCCTTACATACAATTGCCTATTAATTTACAACACCAATACAAAAAAGAAAGTACACTATCCCTTTTTAAAAGAATTGGAAAAGTGGATACTATTGAAGATGTTTTTGATGAATTTGTTGCTTCTCCTAACGTTTTTCATTATCGAAATAAAATGGAGTATGGCTTTTCAGCTATTGGTTATGATAGAACTCATAAAACCGATATTGACGAATTTACATTAGGCTTTAAAAGAAGAGGAACTTGGTGGATGGGTGATAATTTAGAGAAAGACTCTGGGTTATTTGACAAACAGGTTGAGGATCAATTAAGAGCTATTAGAAAATACTGCGAAAAAACAGGGTTAGCTCCTTGGCACGGACCTAAAAAAGAAGGCTTTTTTAGGTATTTCGTCGTTAGAAAGTCATATAAAACAGATCAATTATTATTCAATCTGGTAACTACTTCATACGACTTATCTAAATTTGATTTGCCTGCCTTTGCTGCATTACTCAAAGATCTCTTTGGAAGTCGATTTGCTGGTTTATTACACACTATTAATGATGAAATAGGTGACCGAACTATTGCTACTAGTGGAAGTATTCAACTAATAGATGGTAAAGATAAAATTGTAGAAGAATTATTAGGTTTAAATTTTGAAATCAGCATGAAAAGCTTTTTTCAAACCAACCCTAAATGTGCTGAAAAACTATATAGTAAAGTAGTTGAATATGTACTTGAGAATAAAGAAGCTGTAGATAACACAGTAGTAATGGACTTATTTTGTGGTACAGGAACTATCGGCCAAATAGTGGCTTCAAGAAGTAAAAACACCAAAATTGTAGGTGTTGATATTATTGCTTCCGCCATTGAAGATGCTAAGAAAAATGCTAAAAGAAATAATATTGAAGGACTTCAGTTTTATGCTGCTGATGTCGGTAAATTTCTTACAGAACATCCACAATATAAAAACAAGATTAAAACAATTATTTTAGACCCTGCCCGTGCAGGAATATCTCCGAAAACACTTCGTAAGATAATTGCTTTAAATGCAGACAGAATGATATACGTTTCTTGCAATCCTGCAACACAAGCTAGAGATACTGAGCAATTAATGCTAGCAGGCTATACGATTAAAAAAATTAGCTTAGTAGATCAATTTCCTCATACAGCACATATAGAAACTGTTGTTCTATTTGAAAAATAA
>KDPLPA_01070 Oxidoreductase complex, membrane subunit Putative formate-dependent nitrite reductase
ATGAGAAGATTTAAAGTTTTTACAAGTTTAGTAAAAGATAGTTTAGGAGTGATAACACATGGTTCTAGAAGGTATCATTTATGGATGGCCTTTTTAACTTTTGTAATATTAACAGGAATGTATTGCTATTCGATTCAGTTAGAGCATGGGTTGAGTGTTACAGGAATGACCGATAGGGTTAGCTGGGGATTATATATTTCTAATTTCACTTTTTTAGTTGGGGTTGCAGCAGCGGCCGTAATGTTAGTGATGCCAACCTATGTATTGAAGGATATAGATTTTAAACAGGCTGTTTTAATAGGAGAAGGACTTGCAGTGGCGGCGTTACTTATGTGTTTAGCTTTTGTAATAGCAGATATGGGAGGCCCTGCTGTCTTATGGCACATGATTCCAGGAATAGGAGTTTTTAACTTCCCTAATTCAATGTTAGCTTGGGATGTTATAGCTCTCAATGGTTATTTGTTTATCAATATAAGTATTCCTTTTTATATTTTATTTAGACATTACCAAGGAAAAGAGTCTAAAAAGAGTGTATATCTTCCAGGGGCATTACTTTCTGTATTTTGGGCTGTAGGGATTCATTTAGTAACTGCATTTTTATACCAAGGATTACAGGCTAGGCCTTTCTGGAACAATGCATTGTTAGGCCCTCGATTTTTAGCATCAGCATTTGCTGCAGGACCCGCTTTAATTATTTTAGTATTGGCTGTTATAAGAAGCTTTACTATTTTTAATATAGAAGACAAAACAATAAAAAAGATAGCATTGGTGGTAACGGTTGCTGCGCAGATTAATATTATAATGTTAGTATCAGAATTGTTTAAGGAGTTTTATGCACCAACTCATCATAGTGAAAGTGCTTACTATTTATTTTTTGGACTTCATGGAAAAACGGCTTTATTACCTTGGATTTGGACAGCCATTTCTTTAAATGTACTAGCTACAGTGATTTTGACTTTTCATAAACTTCGAAATAATTTAAAGGCACTTTATTTCGCATGTTTTATATTATTTATAGGTATATGGATTGAAAAAGGATTTGGATTGATTGTTCCAGGGTTTATTCCTGGACCTTATGGAACAATAGCAGAATATACGCCTACTGGTATTGAAATAGGAGTAACTTTAGGTATTTGGGCAATGGGGGCGCTTGTATTTACTATTTTAGCTAGAACAGCAATTCAAATAGAAACAGGAAAATTGAGATATAAAAGATAA
>KDPLPA_01075 Oxidoreductase complex, iron-sulfur subunit Putative formate-dependent nitrite reductase, 4Fe4S subunit
ATGAGCACTAACAGAAAAAAATGGTTTACGCTAAACCTAAATAATAAAGAGCAAAACCAATTACCATCTTGTAGTTGTGATAAACAAGAAGGAACGCGTAATAATTTTTATGAAAAAACAATAGTAACTCCTGTAGGAGAAGAAAGCGTTAAAGATGGTTTTGATCAGGTTTTTGAAGTACCTATGAATAGGAGGAATGCTTTTAAAAAGTTGACAGCAAGTTTATTAATAGGGGCAGGAGCAGTAACTACATCATGTAGTGTTTCAGCAAGTAGTGATGCTAAAGAAGAAGCACAAATAGATTGGGAAGAGCAGTTTAAAGGAAATTATAAATTAATGACAAATGAAGAAAAGAAGGCCACCGCAAATAGACTGGTTCGTTCTTATGAATTACGAACGGGTAAACATATTAATATGTCTTCTGCAAATGCAGAGAGAGAAGTATTATTTGGTTATGCATTTAATATTTCTAAGTGTCGAGGATATATGGATTGCATTAATGCTTGCGTAGCTGAGAATAATCAAGATAGGAACTCACAAATGGAGTATATTCGAATTCATGAAATAAAAAAAGGTAAAGGTTTTAATTTTAATGAAGCAGATGATAACTATTATCATGAAGTACCGGCAGAAGGGCATTTTTATATGGGAACTCAATGTTTTCATTGTGATAATCCTCCATGTGTAAAGGTATGTCCAGTACAAGCTACTTGGAGAGAGGAAGACGGGTTGGTTGTGGTAGATTATGATTGGTGTGTGGGATGCAGGTATTGCATGGCGGCTTGCCCTTATGATGGAAGAAGATTTAATTGGAGTACACCAGAAGTGCCTGAAGAAGTTTTAAATAAAAATCAACATTATTTAGGAAATAGAATGCGTAAAAAGGGAGTCATGGAAAAATGTACTTTTTGCGTACAACGTTCAAGAGCTGGAAAAAATCCTGCTTGTGTTGAAGCTTGTCCAACAGGAGCGCGAATTTTTGGAAATTTATTAGACCCAAAGAGTACTATCCGATGGGTTTTAGAAAATAAAAAAGTATTTAGATTAAAAGAAGATTTAGGAACAGAACCAAAGTTTTGGTATTTTATGGATTAG
>KDPLPA_01080 Cytochrome-C7 domain-containing protein
ATGAATATAATTAATAAAATAGCTGTTTACTTTTTGGAAGTAATTTTCTTATTACTGATGATTTGTTGCAAACAAACAGATAAAAGCGAAACATACCATAATATAAGAGATCGGTTTTTAGAGGGAGGAAAACATTATAAAGGAATTACTATTTCTTCAGAAAAATATATGGAAGGCTTAGAGGTTTTAGAAGTAACAGAAAGAGAGATCACGTTTTTAATACCTAGCAGAAAGAACAAGATAAAATCTTATAAGTGCACAGCATGTCATACTGTACCTTTAGTAGAAATGCAGGTAGAAGGTATTAAAAAGGCTCATTGGAATATTAAATTGAGCCATACAAATGAAGACACTATGAATTGCACAACTTGTCATGATGGCAATAATATGGATCATTTGAAAAGTTTGGTAGCTCATACCATTGATATTGATAAGAGTTTCAAATTATGTAGCCAATGCCATCAGGAGGTATATAAAGATTGGGTAGGAGGAGCACATGGAAAACGAATTAAAAGTTGGGCTTCTCCCAGAATTTCTATGACTTGCGTAAACTGTCATAATCCACATTTTCCAAGATTTGATAGTAGATGGCCATCAAGATTTAATACAGAAAAAATTAAAGAACGAAAATAA
>KDPLPA_01085 Diheme cytochrome c NapB
ATGATGAAAAAAGGATTCGGTGTCATATTATTATTCGTACTCCTTTTTATAGGTTTTATATGGGGATGGAATATTAATCATCAAGAGAAATTAGAAGCTACTTATATTCCTTTGAAAAAAAAGGAGCATTTTTCTATTATTCCTTCAGAGAGCGGTGTTTTTGCAAGATCAATACATGCATTGGCTTATGCAAAAATGCCTATTGATGAGGAGTATCAACGCAGTTTAAAAGATTATTATAAGAATAGAGCTTATCATGGTGCTCCCCCTAGTATTCCACATTCTGTTGATGAAAAACAAGGAATAGGAGGAAATGTTTGCTTGAAGTGCCATGAGAATGGTGGGTTCGTTCCAAAGTATAAGGCATATACTCCCGTGACACCACATCCTGAATTGGTAAATTGTAGGCAATGTCATGTTACTCAAAAAGGGAATACTTTGTTTAAAAGTGGGGAATTTGCTGTGGTTAATCCCCCAAAAGTAGGAACAAATAAAGCACTACCTACGAGTCCACCTATTATCCCACATCAAATTCAATTACGAGAGAATTGTCTAGCATGTCATGCAGGACCAAGTGCTCCAAAAGAAATCAGAGTCTCTCACCCTGAACGAACGAACTGTAAACAGTGTCATGTTCCGAATACCAAAGAATTAATAGCGATCAAGTCTTTTACAAGAAAAACGAATGAATATAATTAA
>KDPLPA_01090 Nitrate reductase
ATGCACGTATCAATAACGAACAGACGGAATTTTATAAAAAAAATGGCAGTACTTTCTGCAATGACAGCGGCAGCAACTATGTTTCCAGGTATTGTATTTGCTAATGAGCAAGAAAAAGGAGTGCCAGAAGGAGAAGATTTAGATTGGAAAAAAGGCCCCTGCCGTTTTTGCGGGGTGGGTTGTGGTATTCTGGTAGGAACTCAAAAAGGAAGAGCAGTAGCAGTAAAGGGAGATCCTAATTCATCAGTAAATAAAGGATTGTTATGCGTTAAAGGATACCATCAAATTATGTGTATCCAAGCTAAGGATAGATTGACCCACGCTTTGGTAAAGAAGCATGGAAAATATGTAAAAACTCCTGTAAACGAAGCGTTAGATATTGTAGCGAATAAGATGAAAGAAACAATTAAAATTTATGGAAAAGATGCTGTAGCAATGTACACTTCAGGGCAGTCAACAATACCCGAGGGGTATGTTGCTTCTAAATTGATGAAAGGAGCTATAGGAACTAATAATTTAGATTGTAATGCGCGTTTGTGTATGGCAAGCGCCGTAACAGGTTTTTTGACTTCATTTGGAGCTGATGAGCCTATGGGCTGCTATGAAGATATTGAACATGCAGATTATTTTGTTACATGGGGAAATAATATGGCGGAAATGCACCCCGTATTATTTTCAAGAATGTTGGCTCAAAAAAACAAAAAAGGTGCTAAAATAGTTGATTTGGCAACAAGAACTACACGTTCAAGTAGTGCTGCTAATAAATCTATTTTATTTGAACCTCAAACAGATTTGGCAATAGCAAATGCTATTTGCTATGAAATTGTACACAATGGATGGATAAATAGTAAATTTGTAGAAGAGCATGTCAATTTTAAAAAAGGACTGACCAATATGGGCTATGGTTTGGAAGATAAATACAAGTTTAAAGACACCCCATCAACCATAAGTTTTCAAGATTATAAGATCTTTTTAGAAGATTATGCACCAGAGAAGGTTGAAAAATATGCAAAAATCTCGGCGAAAGATATCAAATATTTAGCAGCTATTTACGGAGATCCTAATAAAAAAGTAGTCTCGTTTTGGTGTATGGGAATGAACCAACATACTAGAGGCACTTGGATGAATAATTTGGTGTATAATATTCATTTATTAACAGGAAAGATCTCAGCACCAGGTAATGGCCCTTTTTCTTTAACGGGGCAGCCTTCTGCTTGTGGTACCGCAAGAGAAGTAGGAACTTTTACACATAAATTACCGCATGGAGTAGTAATGAATGAAAAGGATAGGCGTATGGCAGCTAAAATATGGAAAGTACCTTATGAAAGAATCCCTTCGAAACCTACGTATCATGCTACAGAAATGTTTAGAGCTGTTGATAGAGGGGATATTAAGTTTATATGGACGCAAGCCACAAACCCGTTGGTTTCTTTGCCTAAAACAAGTAGGTATCGGCCTGCAATGAAAAAAAAGTCTTGCTTTGTGGTTGTTTCAGAGGTATTTCCTACACCAACTTCTGATGTAGCAGATGTTATTTTACCAGCAAAATGGCATATTGAGAAAGGAGGACTTTATGGAAATTCAGAGAGGAGAACTCAATATTGGAAACCGATGGTAGCAGGACCTGGAGAAACAACTGAAGATGCATGGATGTTTATAGAAGTGGCTAAAAGAATGGGGTATGGTAATTTATTTCCTTACACAAAAGAAGGGCATGTTGAAGAAATATATAATGAATACCGCCAATTTCATGCAGGAAAAAAACATAATATGGCTCCCTTGGAAGTTTTGGAAAAAGAATCAGGAGCTATTTGGCCTTATGTGAATGGGAAATCAACACAATGGCGGTATAATTCAAAATATGACCCTGCTTGTGAGAATGGGAAAGATTTCCATTTTTATGGGAAGAAGGATGGAAAGGCAATTATTTGGCAAAGACCCTATGAGTCAGCTCCAGAGATGCCAAATAAAGAATATCCTTTTTGGTTAAATACAGGACGCGTTATAGAACATTGGCATACAGGATCTATGACAAGACGTATTCCTATTTTACATAAAGCGGTACCCAATGCTTACGTAGAACTTCATCCAAAGGATGCCAAGCAATTAGGGCTTCATAATGGCCAAAAAGCAAGAGTAACTTCTCGTAGAGGTACTTGCATATTACCTGTTTCAATCAATGAAAGGGGGCTACCGACAGAAGGGCAAGTTTTTGTGCCATTTTTTGACGAAAATATGATGATTAATGATGTTACATTGGATGCTTTCTGCCCTATATCAAAAGAACCAGATTATAAAAAGTGTGCTGTTAAAATAGAAAAGGTATAA
>KDPLPA_01095 hypothetical protein
ATGCCTATAAAAAGTTATTTAGCACATCCATATGAAGGAAAAAAGGAAGCATTAATTAAAGCAATCGCTCTTATTGAGAAATGCGATGTTATTCCTGCAAGTAATGAAGATGTTTTAGTGGTTGTAACAGAAACTGAAACAGCAGTAGAAGAAGAAGCTTTAAAAGAACGATTAGAGGGCATTACTAGTTTAAGATTATTAGCAATGGTTTCGGGATTTGACAACCCTAAAAAAACTAATTCATGCACGTATCAATAA
>KDPLPA_01100 putative lipoprotein
ATGAAAAATTCAATTTTAAAATTAGGTGCAAAATATATGGCCATAGGAGGGTTATTGGCAATGTGTTCTTGTAGTTCAGGATTAGAAAAAGATTTACCGCAAGCAAAACCTATTTCAAGACAGTTTGCGGCAAATACGTTGACTATAACAGCAGGAATGGATCTTGCTGGAATTAATGGGATATTAAGGCAAGCACAATCGGGAGATGTTATAGAAGTAGAAGGCGGAGTTTACGCTATTACAGGAAAACTAGAATTAAAAGATGGAATTACATTGAAAAAGCAAGCAGGTACGGCACCTGTTTTTAGTGCGAGATCTAAAACCGATGAAATGTTAGAGCAAGATTGGAACACAGGAAATAATAATGTAATTATTCAAGGGATTATTTTTCACAACATTCGCTTTAAAATAGAAAATGCAAGTAATACTAGTTTTAGTTATTGCATTTTTGATTATGGGGTGAGAAAGGCAGGAACGAATAAATGGAATAATACAAATGATGCTTACATACAAATAGTAGGTAGTAAAAACATGAAAGTGGAATCGTGTGTTTTTAAAAGAAGAATGAATAATAGTGGACGAGGTGTTTTTGTAAAGCAATCTAATCATACTAAAATTACCAAAAATAATTTCGGAGCGACAGATGATACCGCGTATTTTGTAACGGCTATTAATGACAATAGTACTGGAACTCTTATTGAAGATAATACAATTAAGCGAAATGTTTTATGGGTAAATAAAGATGAAACAGATCATGGTATTTATGCGCATAGCTTTGATGGTTTAATGATAAAGAATAATACCATTTCAGGATGGCCAGCAAATGGGGAAGGAGGTGCTGTTAAAGCAAGAAATGGTAAAAATTTAACCATCACGGGCAATATTATGAATGATTCTGGAATTATATTAAATGTATATAATAATTTATCTGCAAATTATTTAGAAAATGTAGTTGTTCAAAATAATACAATAACGTTAGCAGGATATAATAATGATATTTACAGTGGAATTGGTTATTGGAAAAATACTAGCGATACTAGTTTCTATGAGAAATCAATTAAGATAGATAACAATACACTAATTAATGGAGCTATTAAAATAACTCCTTCCCACTTGAATATAACTAGCTTTAATGAAAATGGAGGAGGGGTTCATAATAATACGGCTAAGGCTTATTTTATAGCAGCAGGTATTGATACATCAGGAAACATAACGAATTAA
>KDPLPA_01105 Putative lipoprotein
ATGAAAAATTCAATTTTAAAAACAGGTGCAAAATATATGGCGATAGCAGGACTATTAGCAGTGTATTCTTGTAACTCAGAATTAGAAAAAGATTTACCGCAAGCAAAACCTATTTCAAGGCAGTTTGCGGCAAATACGTTGACTATAACAGCAGGAATGGATCTTGCTGGAATTAATGGGATATTAAACCAAGCACAATCGGGAAATATTATAGAGGTAGAAAGCGGAACTTATGCTATTACAGGGAAGCTAGAATTAAAAGATGGAATAATTTTAAAGAAGAAAGTAGGAGCAGTAAGTACACCTATTTTTGATGCAAGACAATTTTCTCCTGATAAATTATTTCAGATAGATTGGAAAAGTAATAACAATAATGTAGTTATACAGAGTATTGTTTTTAGAAATATTCGTTTTAATATTCATAATGCAAATAATACAAAATTCAGTCATTGCATTTTTGATTACGGAAAAAGAAAGGCAATGACCAATAAGAAGAATACAGATGATGCCTATCTTCAAATAGTAAAGAGTACTGATGTGGAAATCTATAAATGTGTTTTTAAAAGAAGAATGAATGATAGCGGTAGAGGTATTTATACCAAAGAAACTACGAATACAAAAATTATAGAGAACACTTTTGGAGGAGCTGATAAAGTGAGCTACTTTGTAACGGCTATTAATGATAATAGTAAAGGAACTCTTATTGAAGGAAATACCATAACTAGAAGTAGTACATGGGTTAATGATCAAGAAACGGATCATGGTATTTATACGCATGGTTTTGATGGTTTGACCATTAAGAATAATACGATTTCGGGATGGCCAGCTAGTGCTGCTGGTGGAGCTGTAAAAGCAAGAAATGGTAAAAATTTAATTATTGAAGGAAATGTATTTAATAACTCAGGGGTAATGCTTTATGTTTATGGCAGCAAGCCTGCTACTCCTTATTTAGATAAAGTGATTATTAAAAATAATACTATTAATATATCCAATGCTGGTGACAATCTTTATAGTGGTATTAGTTATTGGAGAAATACGAGTAATGTTCAGTTTTATGAACGTTCTATAAGGATAGAAGGAAATACATTGCCTAATGGAACGATTAAAATCAATTCAGCAAATTTAGATCCGACTAGATTTAATGAAGATAATGGAGGTGTTTTTAATAATAGTGTTGCCAATTTATATTTAAATCCGTCTATAAATAATCAAGGGAATCATTAA
>KDPLPA_01110 putative lipoprotein
ATGAAAAATTCAATTTTAAAAACAGGTGCAAAATATATGGCAATAGCAGGGCTATTGGCAGTGTATTCTTGTAGTTCAGAATTAGAAAAAGACCTACCGCAAGCAAAACCTATTTCAAGACAGCTTGCTACAAATACGCTAAATATAACAGCAGGAATGGATCTTGCTGGAATTAATGGGATATTAAACCAAGCACAATCGGGAAATATTATAGAGGTAGAAAGCGGAACTTATGCTATTACAGGGAAGCTAGAATTAAAAGATGGAATTACATTGAAAAAGCAAGCAGGTGCAACAAGTGCTCCTATCTTTGATGCTATGAGTAGTTCTACAAGTCAAATGCTAGAACAAGATTGGAAAACAGGAAACAAGAATGTAACTATTGAGGGAATTACTTTCTATAATATCCGCTTTAAAATAGAAAATGCTGATGGTATCTCTTTTAATGATTGCATTTTCGATCATGGAGTACGAAAAGCAGGAACTACTAAATCAGATACAAATGATGCTTATATACAAATAGTAGGTAGTACAAATATGAAAGTGGAATTGTGTGTTTTTAAAAGAAGAGCAAGTAATAGTGGGCGAGGTATTTTTGTAAAGCAATCTAATCATACTAAAATTTCCAAAAACACATTTGGAGATACAGATGCTACTGCGTATTTCGTAACGGCTATTAATGATAATAGTACTAGAACTCTTATTGAGGAAAATATAATTAATAGAAATGCTTTATGGGTAAACGAGAAGGAAACAGATCATGGTATTTATGCACATAGCTTTGATGGCTTAATGATAAAGAATAATACCATTTCAGGATGGCCAGCGGATGGTACAGGAGGTGCTGTTAAGGCTAGAAATAGTGAGAATTTAACCATTACGGGCAATACTATGAAAGATTCCGGAATTATATTGAATGTATATGATAATTTACCTACTAAATATTTAAAAAATGTAACTATTCAAAATAATATAATAACGTTAGCAGTATATAATAATGATATCTACAGTGGAATTGGATATTGGAAGAATACTGGAGATACTAGTTTTTATGAAGAGTCTATTAAAATAGAAGGAAATACCTTAATAAATGGTTTTTTAAATATCAGTGCTTCCAATTTAGATACAGCTAATTTTAATGAAAACGGAGGGGGAATTTATAATAATAAAGCTGCTAAGTTTTCTATACCCCAAGGGATTACTAAATCTAATAATACGACCATTTAA
>KDPLPA_01115 hypothetical protein
ATGTCATCGAAATGTGTAATAACGTTTTTATATATTTTTGTATATAACGCTGTGAAACATATCATTTATGCACATAGCTTTGATGGCTTAATGATAAAGAATAATACCATTTCAGGGTGGCCAGCGGATGGTACAGGAGGTGCTGTTAAGGCTAGAAATGGTGAGAATTTAACCATTACGGGCAATACTATGAATGAATCTGGAATTATATTGAATGTATATAATAATTTACCTACTAAATATTTAAAAAATGTAACTATTCAAAATAATATAATAACTTTAAAATCAGGTGCTATGGCAGATAACATTTATAATGGTATTGGATATTGGAAAAATACTAATAAGGCAAACTATTATGAGAAGTCTATTAGAATAGAAGGAAATACCTTAATAAATGGTTTTTTAAATATCAGCGGTTCACATTTGAATATAACTAAGTTTAATGAAAATGGAGGGGGGATTTATAATAATAAAGCTGCTAAGTTTTCTATACCCCAAGGGATTACTGAATCTAATAATACGACCATTTAA
>KDPLPA_01120 hypothetical protein
ATGTCATTTATTACATCAGAAAAACCAGTTCAATTACATACCTTAGAGAAAGGTACGCACTTTGTTAAATCATTTAAGGGGCTTCCTTGTTCTCAAATTTTTAAAGTTGGTTCTTTAATTGATTATTGTAGTCTTGATTATTTTCTCTGTGAAAAAATAGACGGCTCAGGCAATCTTCTACTTCGTGAATGTCGTTTAGTTTTTCCTCTTACTTCTCCTCGGTATTACCCTACTTTTCCTGAGCTTTCTCTCTCTAAATCTCTTTCCTTTGATTCTGAAAGTTTTATGTTTCTTGAGGGGTATTTTGAATCTCTTCCTGCTGCTTATCTCGAAAGTGTTGATGGGATTGATTTTTTTGTTCAATATCGCAGATTCTTAGCTCTTTATGTGGAATCACTTCAACTTAAAGTTGACAGTGTTCATGCTAAATTAGAATCTTTTAGATCCTCTAGTCTTAAGAGTTTTTTGAGAAAAAATCCTAACCTAAAATTTTAG
>KDPLPA_01125 hypothetical protein
ATGGCAGATAGATATCCTACTTTTTCTGATCTTTTTAATAAACATTCTTTCTGTCTTGATTTTGAAACTCTTGATTTTTTGTATGAATATATAGGTTCTTCGCCTACTTCTTATCTTGATAGTGCTGAGGGGGTTACTTTTTTGTTCGATTGCCGTTCTTTTATACGTTTTTTTGAATTTGTTTGTTCTTCTTCCCTTTCTTCTGATGTTCTTCTTAAAGAAAAATTTGACAAGTTGAACTTTCTAATCCATCTTAGTTATGGCGCGTAA
>KDPLPA_01130 hypothetical protein
ATGGCGCGTAAAACTTTAGAGGATTGGAACGAAAGACGCAACTACATTAACTCTTTATCTGATGTATTGCTGCGTACTGATAATAATGGAATTTTCACTTATGGGGAAGCTTATAAATATATAGCACAGTTTCGCTTATTTTGTCATGTTTCCGTTATTTACAGGGCTTTACGTCCATTTAATGAGGTAGAGTGTACTCCTACTATTAATTCTATTCCAACAAATCAATTAAAGCTATTTTAA
>KDPLPA_01135 hypothetical protein
ATGAGCTATTCAGATCATGTAAGAAAGCCAAATAAAGATAATTTAAAGCAATATAGGAGTGACGAATATAAAGAAGCTATTAAGGATTTGAACGACGTTGAAAATTTAACCGCTGAATATGGTAATATTACAAATTATGTAAATAAACATATTGAATTACATACTTTGCTTCAAAAGGAAAATGGTCAGCTGAATGATGAACCTAATAAAAAGAATGACAAAGATGGGGAGAATAAGCAATGCGGTAGAGTTATTAGAAATTTAGGAATATTGTCAATTGCTCAACTTCGTAAAATACGTAGTGCTGTTGAAAATATGGTAGCTACTATTTTGTTGAATTATAATTACAATAAAGAGCCTCATGAAAACGATAAGTATTTAGCTTTTGTTACTTTAACACTTCCTTATGCTCAAATGCATACAGATGCTGTACTTAGGCGTTCTTTAATTAAATTTATTGATAATTTACGCAAAACATATGGCGTTGAATACTATGTTTGGAAAGCAGAAGCACAAAAGAATGGAAATATACACTTTCATTTAATAATTGATAAGTATATTGATATGGATGTTATTAAACGTTTGTGGAATAAGCAATTACGTAAGCTTTGTTATATTCAAAAATATGCGGAAAAACGTACAAAAGAGGGGTTTATTTATAAACCTTTTTATATGTGTAAAGGTGTTAAGGTAAAGTCAGATAAAAGTTATGAGGAGCAGAAAAAATACTTTGAATATGAAAAATCTATAGGTTTTTCCTCTCCCTACTCTACTGAGATTAAGAGTCTTAAAGATGTTAGCGACACATCTGCGTATATTATGAAGTATATGGATAAATTAGAACTCGATAAACGTCCTATCATAGGCAAAACTTGGGGGTGTTCTAACGAAACAAAACGCCTTTTTTACCCCAAGATAAGCGAATGTGATCCTCTTTTTCAAAGAGTTATGCAAATGATTTCAAAAAGCTCTTTTAAACTTGTTTTAAAAGATGATTTCTTTAGTGTTCATGCTGGTAAAGTTCATGATGTTTTAAAATCTTCATATACTGATATCTGGAGTTCTGTAAAATCTCACTATAAAAAGCTTTTTAATTTTGTTTCAGAGCCTCCATTTACCCTTGAACCTTCTCCAGTTGTTACTCCAGTTGTTGCTCCTGTAAAAAAATCCAGTCAATTAAAAATGTATTTCGGTGATCCTAATTTTTGGAGTAATGTTTTTTTTAAATAA
>KDPLPA_01140 hypothetical protein
ATGAGAAAAATAAACCTTTCGGGCAAATTATCACATAAAGAGCCTATTAAAAAGAAAGTTGATCAACCTCAATCATTAGTATTTAACGATATTTCGCTAGATGCTTCCATATCTACTACTTTAGATCGATACGGCGAACGCAATACGGATTGTATTGTTAAAATTCCGATAATTGGACTTTTGGAAATTCAACAGAAAATAGGTTATTATTCTGTTGGTGCTATTCGTCCTTTTGTTATTTATAAAGCTTCTGATACTAAAGGTACAGAACATTTAACTGTAGGTACTGCTCATATAAATTTCAGGTGTTTCGGGAGCTATTACCTCACTTACAAACTCACTTAA
>KDPLPA_01145 Transposase
ATGTATAGAAATGACAAAGTAATTAGACGTTACAGTGAACCTTTCAAATTAAAAATATTAGCCGAACTTACAATCGGAAAACACACAAAGAGCGAACTTTGTAAACTCTACTCTATTGCACCTACAACTGTCAATGAGTGGATTAAAAAGTACAATCGTAAAGACTTAATGAACACCAGAGTAAAAGTGGAAACTAAAGACGAAATATCTAGAATCAAAGCACTTCAAAAAGAGATTGAACAGCTTAAAAAACTACTACTTAAAAAGGATCTCGATGCTATGGTAATGGATTCTTACCTTGAAGTAGCAGCTGAAGACCTTGGTTACAAATCAGTTAATGAGCTAAAAAAAAGCTAA
>KDPLPA_01150 IS3 family transposase
ATGCTAACACTTAGAAAGAAAACAAGTGCTAGAACTACAAACTCTTATCATCGTTTTTATAAATATAATAACATCATAAAAGACTTAGAAGTTACTAGAGCGAACCAAGTTTGGGCTTCTGATATAACATACATTAGAACCGTAAAAGGATTTTGTTACTTGGCTTTAATAACTGATATGTATTCAAGGAAAATAGTGGGTTATGACCTTAGTGATAGCTTGGAATTAAAAGGATGTGTAAGAGCTCTTAATAAGGCTATTTATCAAGCTAAAAATATTAAACAGCTTATTCATCATTCAGACAGGGGTATACAATATTGCAGTAATGTATACACGCAAATATTAAAAAGAAAAAAGATAGATATTAGTATGACCCAAGAAAATCATTGTTATGAAAATGCCATGGCAGAACGTGTAAACGGGATACTAAAAGACGAGTTTTATCTCGATCAAACCTTTGATAACGTAGCACACGCAAAGAGAGCTGCAAAAAATGCAATTAATTTATACAATGAAGTAAGATTACATTTATCTTTAGACTTTAAAACTCCAAATATGGTATATAAATTATCAGCGTAA
>KDPLPA_01155 hypothetical protein
ATGATAGAACCTACGGAAGAATTTGGATTTTCTCCTTTAGAAAGAATTCAATCTTATACAGGTGTTCAATATACTATTGAAGATTTACAGCTTCCTTATAAGTTATATTTACTAAGAAAAAAACACAAAAATGATGCTAGACTTCAAACCATTTTAAATAGAGCATATCAAGCCCTTTTTATGCTAGACTTAGAGTATGCAGAAGTATTATTATCAACCATACAAAAAAAATACAGTATGTAA
>KDPLPA_01160 Heme binding lipoprotein HmuY-family
ATGAAGGTTTTAAAATCAATTTTATACATAGCTATTTGGGTTTTTATAGCTACCTCTTGTAGTGATAATGATGAAATTCTAACCCCTAAAAATGAGACATTAGCTTTTGAAGGAACTTTTGTGAGAGACTTCAATGCTCAGGGAGTGAAACAAACAGTTACTTATAAGATAGAACAGGAAGAAATAACATATCGTTTAAGTGGAGGTTTGGCACAGGCTGATTATGAAATGAAAAAAGAATACTATTCGAATGAAGAGCATCGTTGGATTGGTGTAAACGAAAAAAATGGTACTTTTTATGTGCTTTTCTTTAAAAATGTAAAAGATAAAGAGCTTTCAATATATAAGAAAGAGATAAAATCTATAGAAGAAGGGAAAGAAATGGCAATTCCAGCGGTAGATGATACGGATAATTATGGTTGGAATACGTATAAAAAAAATAGCCCTATTTCTGGTAAAATAGAGAATTTATATGCTCCTGCGGAAGGTAGAGGTACTTATACAGGGAAATTTACAAAATTCAGTTTTAAAGAAGGAAAGCAAGTTGATGGTGATAATTGGGATATTGCCTTTAGAGCCACGGAAATTATTGTAAATGGTGGAAAAAAAGGGAAATTGTTAGAAGATATTGATAGAACTAAAGAAGCAAGTATGGCTTTGCTTTCGAAAACAACTTTTGAATCTTTAGTAGAGGTTCCATCTGATGTTGTTTTTAAGCAGGACACAATAGATGAATTAGCAATACCAACAGGCAGTAATAATGGTTGGTACACTTATAGCTTGGCTACACATAGCATTAATCCAATTGCAGGGAAAGTAATTCTGGTAAAAACAATTGATGGAAATTATGCGAAGCTAGAAATTTTAAGTTATTATAAAGACAAAACATTTTCTCAAGAAAGCTCAAGATATTACACGTTTAATTATGTCTATAACCCCATTAAAGGGGATAAAAATTTTCAATAA
>KDPLPA_01165 TonB-dependent outer membrane receptor involved in hemin utilization, HmuR-family
ATGTTTCTAAATAAACGATTGTTTTATGTTTTTGTATTGATTACCTCTGTTGTTTTTGCTCAAGGTGCAGAAGAAGAAGTGAAAGATAATCAGTTAGAAGAGGTGGTGGTAACGGCAACTAGAACTAAAAGAAGGCTGGGAGCGGTTCCTATGCCAGTAACTTTAGTATCTAAAAAACAATTGCAAGAATCAGGAACAGTGCGTTTGAGAGATATCTTATTAGAGCAAACAGGCATTGTTATGGTGTCTGATTTTGGCAATTCAGAAGGTGTACAGATACAAGGAGTAGCTGCAGATTATACATTGATATTGATTGACGGGGTTCCTATAGTTGGTAGAGCAGCGGGAAATATAGACTTGAGAAGGTTGACAGTAAATAATATTAAGCAAATAGAGATTGTAAAAGGGCCTTCTTCTTCTTTGTATGGGTCAGAGGCTATTGGAGGAGTTATAAATATAATTACAGAACAGCCTAAGGTAAATCAATTTAAAGGAAACCTACAGATGTTTGCTAGAGGTGGTGCTAAGAATGAGTTAGATATTAATACCAATGTAATAACAAAATCTGAAAAATTTGGTGTTGTGGCGGGGGTTAATTTGAATTCAAGTAACGGATTTGATTTATCTCCAGAAACTAAGCAGGCTAAAACAATGCATCCTCATCAAAATTTTACAGGGAATTTGCAATTGAGCTATGATTTTTCTGATAAGATGAAAACGATAGTGTCAAGTAGGTTATATGAGCAAGAGCAACATGTTTTTTCAGTAAAGAATAGTGAAACAGGTTGGAATATTGATACGAGAATATCTTATGCTTTTTCAACTGAATGGAGTATGGATTATACGCTTTATGCAACTCGTTTTAAAACGGAAGGTTTTTTTGATGATAAAAAATCAGTATTTGATAGAGGTTTACTAAGGCCGGAAATTAGAACAAGATTTACGGTAGGTAAGGGAGATTTGATAGCAGGTATCGGAGCTAATTTTGATGAATTGGAACGTAGTGAGTTTGAAGGGAAAAAGAAATACGAGGCACAGTATATTTTTGGCCAATATGATGTTGATTTAGTTAAAAAAATGAATATTGTTTTAGGGGCAAGATTTGATAGTCATAATAAATATAAATCGGCATTTTCTCCAAAACTATCAATTAATTATGAGTTGAATGATAATTTTAGCATTAAAAGTTCTGTAGGATATGGTTTTAAAGCGCCTGATTTTAGGCAATTGTATTTTAATTTTAGAAATAGCTCTGTGGGATATATTGTCCTAGGAACACAAACATTGCATGATTTATATGTTGGTGTTTCAGGAGTTGAAAATATAGAAAAAGAACTGAAGCCAGAAAATTCTGTAGGATACAACCTTGGTTTTCAATTAAAACCTGTGTCCAAATTAAAAATTGGAATTAACTTATTTCGAAACGATATAAAAGATTTAATAGAAACGTTTGATACTGGATTGAAAGCAACAAATCTGGGGCTTTCAGATGGAACGAGAACTTTCTCATATAAAAATATAGCTAGTGTTTATACCCAAGGAGTAGAGTTAGATTTGAATTATAGAATTAGTAATAACTTAAGGATATTAGCAGGGTATCAATTTTTAGATACGGGAGATAAGCAGGAAGAAAAATTAATAGAAGAAGAGGGCTTGTTTGTAAAAGATGCCAATGGAGTTTCTTTTAAAGTAGAAAAAGAGGCTTATTTTGGTTTAGTAAATAGGTCTAGGCATACAGCTAATGTCAAGCTTTTTTATGAAAATTTTGATCAAGATTTAAGAGCAAATTTAAGAGCTATATATCGTAGTAAATATGCTATTATTGATACTAATGATAGCCAAGGTATTATAGATGATTATGATAATTTTGTTTCAGAGAATATTCAAGTCAATATGGCTGTTGAGAAAACGTTTTTTAACTTAATGAGTGTGCAAATTGGAGTAGATAACCTTTTAGATGAAAGGGGAGAAGAGAATAAAGTAAATTTCAAAAATAATGACAATGTGCTGCGTCTAGGAAGATCCTATTATGGGCGTGTTACATTTAAATTTTAA
>KDPLPA_01170 DUF6607 domain-containing protein
ATGAATAAAATAATTTTAAGCAGTTTGCTCTTTATTACAGCGCTAACAATTAATGCTCAATCTAAAAAAACTAAAGACAGAAATGCCATAAAAAAAATGTGCGGTTGTTTTGAAGTTACTTTTAATTTTACTGAAACATTCAACTACAGCAAAGATTCATTATACCAACCTTCTAAAACAAAAATATCAAAAGCTTTAGAATGGGCTGAATTGATAGAAGATGATAAAAACAAGGTTTCTATTCAGCATCTATTACAAGTAGGAAACCCAGCAAAACCACATATTGTAAAACATTGGAGGCAAGATTGGCTATATCAAAATCGAGATTTCTACATGTTTAATGGTGATAATAATTGGTTATTCCTAACAAAACCAAAGCCCGAAATAAGAAAACAATGGACACAAAAAGTATATCAAGTAGATGATAGTCCTCGTTATGAAGGATCTGGTACTTGGGTTCACCTAGATGGAAAGAGTTATTGGGAAAATGAAACTGACGCTCCTTTACCTAGAAGAGAATACACTAAAAGAAATGATTATAACGTAACAGGAAGAGGCAATCGCCATGAAATTACTGATTACGGATGGTTGCATGATCAAGACAATAAAAAAATAATCAGAAAATCTGGTGAAAAAGATATTTTATTGGCAAGAGAAAAAGGGTACAATACTTATGTTAAAGTTCCCGATGCTAGATGCAAAGCAGCTCAACAATGGTGGAAAAAAAATAATGCTAAATGGCAATTAGTAAGAAATAAATGGGATAAAGTATATGGTCAAAACAAAAACCTTTCATTAAAAGCCAAAGTTCGTAATAAAAATCTATTCAAATACTTATTTAGTGATGATTACAACAAGGAAAAAGAAATTAATGAAGTTATAGAATCTTTTGTAGCACAATAA
>KDPLPA_01175 Ankyrin-rpt-contain-dom domain-containing protein
ATGAGAAATCCATTTAAAGTTATCTTATTTTTAAACCTATTCATAATTACTTCAACTATTATTTCCCAAGTAAAAAATCCTTTTTTAAATAGGAATTTTTGGAAAACAAATCCTAGTATTAAAACTATCAAACAGAAAATACAGGAAGGTCATAGTCCAAGTGCTCTGAATAGATTTGGTTTTGATGCTGTTGTTTATGCTCTTTTAGAAAACAATAGCAAAGAAGTCATCAAATATCTACTCTCTAAAAAAGGAAACGATATCAATAAGTTAACTCATGATGGAAGAACCTATATTTTTTGGGCCACCTATAAAAATAACCTACCTATTGTAAAATATTTATTAGCAAATGGAGCAAAAACAACTATTATAGATGATAAAGGATACTCTATTTTAAATTTTGCTGCAGTTACTGGAGTTGACAACCCAAAATTGTATGACCTCTTGATTAAACATGGTGCTAATGTTTTAACAGAGGCTACCCCTAAAGGAGCAAATCCACTCTTACTAATAATTCCTAATCTAAAAGATTTTTCAATGGTAGGTTATTTCCTTGATAAAGGACTTAGCTTATATAGTACTGATAAAAATGGCAACGGAGCTTTTAACTATACAGCTCAAAAAGGTAATAAACCCATGCTCTCCTTACTTATAAAAAAAGGACTGCCTTATGAAAAAATAAATAAAATAGGTGGAAATGCGATGCTTTTTGCTACTAAACCCTCTAGAAAAGGTTATAACTCATTAGATTTTTTCAAATACCTAGAAAAACTAGGTGTTTCGCCTAATATTACCAATAAGGAAGGAATAAATCCACTTCATAATTTAGCTTATCGTAATAACGATATAAATACTTTTAACTATTTTATTAATAAAGGGCTTGATATTAACCAAATTAATAATGAGGGAAATACTCCTTTATTAAACGCCGCTTCTAGAAATTCTATTGAAATCATACAATTATTAATCAATCAAAATACCAATATCAATCATGCTAATAAAAAAGGACAATCTGCTCTAATGAAAGCCCTAAACAATAAGATTGATGTGATTCAATTTTTACTGTCAAAAGGTGCTAGTATAACCCATATAGACAATACGGGTAACAACTTAAGTTATTATTTATTTAATACTTTTTCATCAAAAGAAAACACCACCTTCTTAAAGAAATTAAAAATATTAGAAGCTAAAGGCTTAGTGGTCACAAAACCTCAAGGAAATGGAAACACTTTATATCATTTGGCTGTAAAAAAACAACAATTACCTTTATTGCGTTTTATTAAAAAATATACTATTGATATCAATGCTAGAAACCAAGAAGGGCTTAGTCCTTTACAAAAAGCTGTAATGACTGCTAAAAATGACGTTATTATAAAATATTTAATTTCTGAAGGTGCAAACACCTCTATTAAAACCGAATTTAACGAAACGCTATATGACTTAGCTAAAGAAAATGAGGCCTTAAAAGGTATAGATCTTAATTTTTTACAATAA
>KDPLPA_01180 hypothetical protein
ATGAAAACAATAAAAAGAACATTTTTTGCTATGCTAGTTATTTTTGGACTAACTGCTTTTTCTGCTCTAGAAAGTACTAGCTATAAATGCATGATTCAAATGAAAAATTATACTGGAGAAGGTGCCTATATTGTTATCTCTTTACTAAACCCAGCAGGAGCCTACGAAGAAACGCTATATGTACAAGGTGATGATGAAGAATGGTATCATGACATAACGAATTGGTGGAATTTTCAAGGGAGAGTACGCAAAAATATTGACGCTATCACTGGAGCTACTATTAGCGGAGGTAACCGAGCTTTTAGCGTTATTAAAATTGATGATAGCAAAATAAATAAAGGTTACAAAATAAGATTTGAAACTGCTGTAGAAGACCAAGAATACTATACAAATGACATAGAGTTCGAACTCACTACTGAAAATTTAAAAAGTAAAATTGAAGGAAAAGGCTTTATACGCTACATCCGAATAATGCCACAATAA
>KDPLPA_01185 Flavodoxin/nitric oxide synthase
ATGATCACTTCTATTTGGAGGTATAGCCACTTAACTTTGGCTATATCTTCTTTTATTTTTATACTCATAGCTTCTATTACAGGAGGTATTTTAGCATTAGAACCTATAACTAATCAGTTAAAACCCTTTACGATAAAAAATTCTAATGAAATTTCTCTTTCAAAAACCATTTACTCTTTACAAAGAGAATATCCTGAAATTGTAACTATTCAAGTAGATGATAATAATTTTGTAATAGCCTCTATTATCAATAAAGATGGAAAAAGTGAATCTTTCTACGTCAACCCTACTACAGGAAAAAAAATAGGAAACCTTATCGAAAGAAATCCTATTTACAAATGGGTTACGAACTTGCATAGATCTCTCTTTTTAAAATCTACAGGAAGGTTTATTGTTGGTTTCATCTCTCTTCTTCTCTTTTTAATAGCCATTACAGGAACCATTTTAATTATAAAAAGACAAGGAGGAATTTTGCTCTTCTTTAAGAAAATAATTAAAGAAAAAACACATCAATATTACCATGTCATACTAGGTAAATATACCTTAATCCCAATCATTATTATTACGGTTACTGGTGTTTATTTATCTCTAGAGAAGCTTTCCCTACTTCCTAAAACAAAAACATCTTACCAAATAAGTTCCAATAATTCTTCTATCTTTAAAAAAATACCTGCTAGTAAATTCCCTATCTTTAAAAATACTTTTTTAAACAATCTTAAAAGTTTAGAATTCCCTTTCTCTGAAGAAGAAGAGGACTATTTCTTTTTAAAGTTAAAAGATAAAGAACTTTTCATTCATCAATATTCTGGAGAAATAATAAGTACTCAAAAACTATCTTTTAGTAAAATTTTACTAGACTGGAGCCTATTCTTACACACTGGTCGCGGAACTCTTATTTGGTCTTCAATTTTATTGCTTACCTGTTGTTGTATCTTATTTTTTATATACTCAGGATTTTCAATTACCTTTACTAGGAATCAACATTTACCTAAGAATAAACACGATAAAGACAAAGCTGAATATATCATACTTGTAGGATCCGAAACAGGAAATACTTTTAAATTTGCAAACTCCTTAGCACAAGCATTATCTATTTCAAAAAAAATTGTTTTTATTGATAGTTTAAACAATTATAGCACCTACAAAAGCGCTCAGTTTTTATTCATATTAACAGCTACCTATGGAGAAGGAGCTCCTCCTACAAATGCAAAAAAGTTCTTAACTACATTCCCTAGCATAAACCCTTCTAAAACAATAAAATACACCGTAATAGGTTTTGGTTCCTTAGCCTATAAAAACTACTGTAAATTTGCTATTCAAGTTGATTCTTTATTACAAAATCACCCTAATTTTAAACAAATAATGGATCTCTATAAAATCAATAATCAATCTTTTAGCGATTTTAAAAACTGGGAAAAAGAATGGAACCATAAAAATGAATTAAAATTAGCTATCCCACAAAAAATAGCGAGCCCCAGAAAGCAACAAACATTCACCATTATAAAGAAAACAGCATTAAATCAAGACAATGTCTTTTTACTTCATTTAGCCCCTCTTAAAAAAATAACTTTTACGTCTGGAGATTTGCTTTCTATAACTCCACACCAAGATTCTATTGAGCGGCTTTACTCCATAGGTGCTATCAATGGAAATATTATTTTGAGTATTAAAAAACATGAATTTGGCGTTTGTTCTAATTTTCTAAACAACCTCCAACAAGGAGACAACGTACAAGCGCGTATCAAAAAGAATAAAGCATTTAATCTCCCTAAAAAAACAAAAGAAGCTATTTTAATAGCAAATGGTACGGGAATTGCCCCCTTTTTAGGCATGTTAGAACAACCTTCTATACAAAAGCATTTGTTTTTTGGAGTAAGAACTATCAATTCTTTGGATATATATGCTCCTTTTTTAAAGAATTCAGATACAAAAACAACTTATATTGCCTATTCTCAGGAGCTTTCTAAAGAAAAAAAATACGTTCAGGATCTCATCTTGGAAAACCAACATACAGTAGCTAACACTTTAAAAAATGATGGTATTATCATGATTTGTGGCTCTATTTCTATGATGAACGGTACCTTAAAAATTTTGGAAGAAATTACGCTAAATATCTTAAAGACCCCTTTGAAAACTTACTGGGAATCAAATCAAATTAAAACCGACTGTTACTAA
>KDPLPA_01190 DNA adenine methylase
ATGAAAAAGAACTATGGTTCAGCTCCCCTTCCATTTCAAGGGCAAAAACGAAATTTTATAAAACAATTTAAAGAAGCTTTAAAAACTTATCCTGAAGATGCAGTTTACGTTGACTTATTTGGAGGTAGCGGCTTATTAAGTCATACTGTTAAGCAAGAGAAACCTAAAGAAAAAGTTATTTATAATGATTACGATTCGTTTAAAAATAGAATTGCAGCAATACCAAAAACTAACAATATACTTAGGAAGTTAAGGCAATTATTATCTGATTATCCAAGAAGTAAAAAAATAAATGGAGATAAACGAAAAGCTGTTTTAGAATTGTTAAAACTGGAAAACAATAAAGGATATGTAGATTTTATTACAATATCTTCTTCTATTCTATTTTCTATGAATTATGTACAAACGTATGAAGAATTAGAAAAGCAAACTTTTTATAATAGGATAAGAAAATCAGATTTTAATGCTGAAGGTTATTTGAATAATGTTGAATTTGTTTATGGAGAATATAAAGAGGTTTTTAAACAATATAAGAATGTTCCGAATGTTGTTTTTTTAGTTGATCCACCTTATTTATCAACTGATTGTACAACTTATAAAAACTACTGGAAGTTAACCGATTATCTTGATGTTTTAAAGGTTTTATATAGTAATAATTATTTTTACTTCACATCAAATAAATCAAGCGTAATCGAGCTTTGTAAGTGGATTGAAAACAATACTGGAGGTGTGAACCCATTTAATAAAGCGAAGGTCGTTTACCAGTATAATAAAACAACACATAATACAGGATATACGGACATTATGTTACATAAATGTTATACCACAGATACTACTCTTTAA
>KDPLPA_01195 hypothetical protein
ATGAAACAAGTACTGAATAAACTTCAAATTTTAGATATAAAATCAGCGAAATTAGGTACAGATGAAAAAGGAAATGTTATTGCGTTGCCTCAAACAACAACGCAAACAAATTCAACTCCCAAGTTAATTGATATGTCTGATAACCCTAAAGCTAATTTAGATATAAAGAACCCTTTGAATATAATTACAGGAGAGAATTTAAAATATGTAGCATTAAATTTACCAGCAGGACTATCGAAAAACATAAAAATCATTAATGGTACTAAGCTCGACGCAAAATTAGCAATATGGGGGAATGAAATTATCAAGGGAAATTTTTTATTGCAAAATTCTTCGGAAAAAGGAGACAGAGAATTAACTATTCCAGCTGGAAAATATGTTGAGTTTATAAAAATTAAAAATGGTAAATTCTTTATAAATAAGAGTTAG
>KDPLPA_01200 hypothetical protein
ATGAATACAGAACAAGCAACTCAGGAAATTACTACAGTTAATTTACAAAAAAATGAACCTTTTTATTTACCAATTATTGGTGGGGAAATTTTAGAAAGTGTGATTTTTTTAGATAAAGCAACAACTTATAAAATTAGTGTTGTAGAAGATTTTAAAGAGATAACAGAAGGAACAACTACCGCTAATAATGATATAATATTATTGAATTTAAAAACGAAATGTTTAGTTCTAATGTCAAATAAAGATACAAAAGTAAAATTAATAACCATAAAATAA
>KDPLPA_01205 hypothetical protein
ATGGCAACAGATAGAAATACAGTAATAGGGTGGTTTCAAAAATATATGAAACCAACAGCCGCACAGTTCGAAACGTTATTTAAAAGTATTTGGTTTAAAAACGAACAAATACCGGTAACTAAAATCGAAGGAATTCAAACTTTGTTAGATGAAAAATTAGATAAAGAATTATTTATTAAACATATTGCTAATGGTAAGGGGCTAAAAGATGCTCAAAACTTCCCTTTATTTCCGAATCAATCATTTAAATACACTCTTCCACAAGGCGCGCAACTTTTTGCAATTAAAATATCATTTGCAAGGCAAGAAACTCATGTGGAACTTTCTACTTCAGAAAATTTTGAAGAAGGATATTGTGGAGAGCTAATTGGCTCGCTTAATGATGTGCTAAATTTTCCATTTTTAAATGCTTCTTCAATATGGATAAGGGCAAATTATCAAATAATGGTAACACCTATTATTTACCAAGGAATAATTCCTCAAAATCAAACATAA
>KDPLPA_01210 hypothetical protein
ATGAATAACCTTAATTTTCAAGAACTGGGAGGTTTTCCATTAGAAACCAATACACTTACTGAAGTACAAAAAGCCTATAGTATTTTTAATAATTATGGTTCTTTGGCAGGAAATAAAACAATTATTACTGGTTGTGAAGAGATAGGAAATTCTGTAACAAATGGGTTTATATATTTAAATGACGAGTTATTAGAGTTTAGAGGGGGTACAAAGCAATCAAAAATCATAATTAAACAAGAAATTCAAGAAGTAGAGTTTGAGGATAAAACAATCAAACCGGTTTATTATACCCGTTATGCCACCTTTGGAACAGGTGTTAATGCGGTTAAATGGTCAAATTTTAAAAAGATACACCCTTTAAAATCATTGATGAGTAGAATTGAAAAATTGGAAAAATTCGCACTTCCATTTAGCCAAGGGGGTAGTATGGTTTTTTGGAACAAATCTGCAAATGAAATTCCTGAAGGATGGCGCGAAGCTATTGATTGGCGCGGTAGGGTGCCTGTTGGCTATGACTTCACGCAAGCTGAATTTAATCAAATAGGGAAAATAGGAGGAGAAAAAACACATAAATTAACAAATGATGAAACTCCTGTTCATCAGCACGATATGCATTTAATGGAAGGCGCCCACTACGATTCAGATACGAAACAATATGCAGGGAGTGGCGCGGTAACAAGTAACACAACTTTAACTAATACACTTGATATTCAAAAAACTGAAAGTGCGGGAGGTGGTAAAGCTCATAATAATTTACAGCCATATCGAGTTGTTATTTTCATAGAACCAATTATCTAA
>KDPLPA_01215 hypothetical protein
ATGTGGTATAACATTGATTTTAATAAATGGGCAATTTTACTACTTCCGACAAATCTTAGAAAACCTAGATTAATTTCATACTTAAAAAGTATGCTAACTGGAGTTGTAGCACTCCATTATGAGTTTTTACAAAAAAGAGCTGAAGATGAATTCTTTTTAAACCACAACGGTCAAGTAGTGTATTTACGAAAAGCACTCAATGATAAGTTTGATAATACGCTTAGACGTATTCAATTGGGAAGCGGTAATCAATATCAAAGACAGTACATATATACTCGAGCTGAACAAAAACCTGTCTATTTGGGTAAAATGTATTTACGTGATAAAACTGACTACGCAGATACAGGTGTCGATTATATAGTATATGTACCAAGTTCAATTATACAACTGCAAAAAGTACGTTTAGAAACGATAATAAATTATTTCAATAAAGCATCAAAAAAATATAAAATAGTAGCGATATGA
>KDPLPA_01220 nucleotidyltransferase
ATGGATAAAATAGTAGAAGAATATCAAAATAAAATGATTGTGGTAAAAGAAAATGAGCCTTCTTTATCAGAATTAACTAGTACCAGTAAGGTATCTATATGGAGACAATTATTATTTATAGTTGCTACCTGTATGGTTGATTTACGAACATATTTTACAGCACATAGAGAATATGTAGATAAACGTTTGGCAAACCAAAAAGCTGGAACATTGCCTTGGTATCGTTCGATGACTTTAGCTTTTCAATATGGTTTTGATTTAATAGAAGGTACAGATAAGTTTGAAAATAATAACGCAACTGAAGAAGAAATAAATGCTTCTAAAATTATAAAATATGCAGCAGTTAATGAAGGAGAAGTAAACGGCTCGGTAGTTGTTAAAATAGCAACGGAAACAAATGGTAAACTATCACCAATTCAACCTGAAGTAGTACTTGCTTTAAAAGAATATTTTGAAGAAATTAAATTTGCTGGAGATGATATTACCGTTATAAATCATTTAGCGGATAAACTATTTTTAACCTTAAAAATTTACCGTGACCCTTTAGTTTTGAATGCTGAAGGAATGTCAATTTTAAAAGGTAATAAACCAGTTGAACAGGCGATACAAGAGTTTATGAAAGAATTGCCTTTTGACGGGGAATTGATATTACAAAACCTTATAGATAAACTACAAAAAGTTGATGGTGTTAAAATAGCGCATTTAGTAGAGGCTAAAAGTAGCTCATTAAATCCAAATACATCTGAGCATGGAATAGCTTCAATAATTGAAGTAAAGCGTATACCTGAAAGCGGATATTTTGAAATAGAAACCTTTGAAAATATTGAATATGTGGTATAA
>KDPLPA_01225 hypothetical protein
ATGAAAAAAGTAATTGTAATCATAGCAAATCAAACCTTGTTAGATATTGCGATACAAGAAACAGGAACTCCTTTTAGTGCGCTAAAAATAGCACAGGAGAATGGTTTAAACCCCACCGAACCACTTAGACCAGGACAAAAAATAATTCTACCTGAAGAATTGCAAAAAAGTAAGGAAATAGCAGGCTATTATTCAGTTAAAAATATTTTACCTGCAACAGGATTAACCCAGTCAAATATTGATGTAATAGAAGGCTGTCAAGGTATAGAGTGTTGGAGTATTGAATTAGATTTTGAAGTTAGTTAA
>KDPLPA_01230 hypothetical protein
ATGATGGAAGAATTTTTACCATTAATAACAGGAGTGTTAACAGCAACAAATATATCTGCTGTAATTGCATGGTTTTTTGATAGCAAGAAAAGAAAAAACGAGTACGCTTTATTAGTTGCTCAATTGAAAGCTCGAGAAACAGATAATGATAAGTCGGTCATTGATATGTACCAAGAGGCTTTAAATGATTTGAAAAAATATAACGATGTAAGATTTCAGGATTTAGAAAAAGATTTATCACAATTAAAAAGAAACTTGAATTTATGGAAAGAAAAATATAGATCCTTAAAAAAAGAGTTTGAAGAGTATAAAACGAACCATGAAGGAAAATGA
>KDPLPA_01235 hypothetical protein
ATGAAAGATTTATTACTTGATAAAGATGGGGATTTATTAATACAAAATGGCGATATCGCTGTGGGTGAGAGTTTAACCCAAGATGTTAGTATCATTATTCGCTTATCTAAAGGTGATTTAAAAAGTGACCCTGTATTAGGAGCTGATCTTATAACAATGATAAATCAAAAAGAATCCCCTGCTGTAATTGAAGATCAAATAAGATTGCAACTGGAACGTGATGGAAAAGATTATGACCAAATAAAAGAACAAGTAATTTCTAATTCTAAAAAATTATGA
>KDPLPA_01240 hypothetical protein
ATGGCAGACACAAAGGAACAATTAGAAATAAAAATTAAAGTAGCATTAAATTCACAATCGGATATTAATGTGAATCCGCAAATAGCAAGAGCAAAAATAGCCAAAGATCTTGCACAGGCTTTTAGTGATTTTGTAAAAGGAAGAACAACACAGGTAATAGGTACAAGTGCTACAGGTGGCGCAGTAACAGGAACAGGAATAATACAGTAA
>KDPLPA_01245 hypothetical protein
ATGAAAGCATTTGATGACTTCAAGAAAACAGTAAATGATATTTCTAAAGATAATATTTCCGAAGTAAACTGGGAAGAAAAGACAATGACCGTGATAAGCCTAAAAGATGGTTTAGAATATTTTGATGTTTTGTTAGGAATCGGAAGTTATTACCAGAAGCCAGTAATAGGTACTAAATGCTTGATTGGAGCTTTAGAAAACAAGGCAACCTCTATGTTTTTAATTGCAGCTGAACAAGTAGAGGAAATTTTAATAAATGTAAAGGATAACGAGTGTATTGTAAAAGAAAATGAAACGGTATTAAAAACAGGAAATACTGAAGCGAAAATAAGTGATAAGGGTTATAGCTTTAAAAAAGGAGGAGAATCATTAAAACCAATTCTAAATGATTGGATTGATGAAGTAAGTAAAATAATAGTTGTTAATGGAACTACTATAAATGTGGCAAAGATGAACCTAATTAAACAGCGTTTAAACAGTGTTTTAATAGCATAA
>KDPLPA_01250 hypothetical protein
ATGATATTAGCAATGAACGCTCGAATTACATTTACAAAACAAAATTCAAGACAATTTACAATTAAAAAAGTGAATAGTGTTGTTATTGAAAGTTCTTGGCGAATGCTTACTGATATAGCAGAGATAATACTACCAAGAAACATCGCTGATTTTGATAATCAGAAGATAAAAGAAGTTTTTGAAATTGGTGATAAGGTATTAATAGAATTAGGTTATAACGGAAATTTAATTAAAGAGTTTGAAGGATATATCACTGAAGTATCTGCAGAAATACCTGTACGTATTTCTTGTCAGGATGAAATGTGGAAGCTAAAACAACTTCCTGTAAACCTAAGCTTGAAAAGCACTAGCCTTCAAAACCTTTTAAAAGCAATTGCACCAATGTATAACATAGTGTCTATAGATATTGATATAGCTGCACAACGTTTTCCTAAAACTACTGCAGCAAAAGTATTAGAAAAGTTAAAACAAAATTATAGCCTTTATAGCTATATGATTGATGGTGTATTGTATTGTAATCTAAAAAGTGACCGTGAGAACCTGCCAATTCCTATTCATTTAGAAAAAGAAGTAGTTCAAAACAACTTGATTTATAAAACAACAGATGAACGAAAAGTAAAAATAAGAATCATTTCCATATTAAAAAATGGGAATAAAGTTGAAGAAATACAAGGAGATGAAGATGGAGAAGAAATACAAAAAACATACTACGGAATTAGTAATAAAAAGACATTAAAAAAAATAGCATTGGCAGAATATATACGCCATAAAGTAAATGGTTTTGAAGGTACAATTGAAAGCTTCGGAACTCACATAATACATCATGGTGATGCTGTTTTTTTAAAAAGTGATCAGTATGGAGAACGAACAGGAACTAATCTGGTAGAAACGGTTAGAGTTGAATTTAACGATAGCCCAAAATACCATAGAATATTAACACTAGATGAAAGCATTTGA
>KDPLPA_01255 hypothetical protein
ATGGTACATGACGAACTTTTTAAAACAGCTTTTGGGGTTTCTGAATACGCAAGTAGTCAAGACCCAAAAGAATTAGATCGCTTAAGTTATTTGGGAACGCCTGTTTTATTTCCGATAAAATTTAAACATGGTAATTACCAAGTATATAACCGTGTTTCTGATATAGAGCAAAAAGCATATTCGGATTTTATGTTGCCATTTTCTACGTTGGTAACTTTACGAAGAGCAAAGATTTTTAAAGAAACAAAAACCGTTGGAAGTAAAGGTACAGTAAAAGAAACGTATGGTTTTTCTGATTGGTCTATAGAAATGCGAGGAGTTTGTTTAAATAATCCAAATCATGCTACAGCAAAAACAGCATTTGATCAACATAGGATATTAGTGGAATGGGAAAAAATAGTTGATGCTATTTCGATAGAAGGCGCTTTGTTTTCTGCAAAAGGCATTAGAAATATTGTAATTAAAGAAATCAGTTTTGGGCAGCTTGAAGGGCAACCAAATAAAATTCCTTTTACTATTAGAGCAGTAAGTGATGAACCTTTAGAATTGATACTGCCATGA
>KDPLPA_01260 phage tail tape measure protein
ATGGCAGCGACAAATACACAATGGATTTTAGAGTTAATCGATAAGATAAGCAAGCCTTTGAAAGACATTGATTCAAATGTTAAAGCTGTAGCTACGGATAGTGCAAAAATGAATACGGCACTTGAAAACACATCAGCTATTAGTATAAATGCAGTAGCTGATAGTTTTCGTTCTTTGAAAGATCGGTTAAATGAAGCGGTTCAACCAGGTATTGATTTTCAAGACGGGCTTGCAGACGTGGAGGCAATTACTGGAATTACTGGTGATGCTTTGGACTCTTTAGGTTCTAAGGCTCGAAAGTCTGCAATTCAGTTTGGAGGCGATGCTTCGGACTCATTAGAAAACTACAAAGTTATTCTTTCAAAACTAGGTCCAGGAATAGGAAAAAGTGAAGAAGCACTTAGTAATATGAATACTAATGTACTTACACTTTCTAAAACGATGAGTGGTGACACAACTGCTGCAGTAGAGGCATTAACAACTTCAATGCTGCAGTATAGAGTTGATTTAAGTGACCCGATAGCAGCTAGTAAGGAAATGACAGCCATGATGAACGTGATGGCTGCAGGAGCTAAAGAAGGATCTGCAGAAGTACCACAAGTATCTGCAGCTATTAAAGTAGCAGGTGTTGCTGCTTCACAGGCGAAAGTTTCCTTTGTAGAATCAAACGCTGCTATTCAAGAACTTGCCAGAGGTGGTAAAGTTGGAGCTGAGGGAGGTATGGCATTAAGGAATGTTTTGGGGAAAATGGCAGGAACTGAAGTAATTCCAAAACAGGCACTTGAAAAACTCTCTTCTTTGGGTGTCAATATGAAAATAGTATCTGATACCTCATTACCATTGACTACAAGGCTTAGAGAATTAGGAAAAGCACAAGGTGATGCTACGGCTTTTGCACAGGTTTTTGGAACAGAAAACGCAGCGGCAGCAGCTATCTTAACTCGTAGTGTTGACGCTCAGGACGAATTGCAAACTAAAATAGCCGGAACAAATACCGCTGTGGAACAGGCACAAGTAAAAATGAACACCTACTCTGAACGTTTGAGCCGTAGTTCGGCATGGATGAAGGATTTAGGAATTTCCACTTTTAAAGCAACCGAAAGTTTTTTACCATTTATCAACAAAGGATTTGGAGCAATTGATGTTCTAGCAGATTTAAAAAATGCCCAGCAAGGTGTTTCGATGATTATGAAATCAAAGCTTGGAACAGGATTAAAAAACATAGGCGGTGGATTTAAAAAAGCAGGTTTATCTGCATTAGCATTTACCAAAAACTTAATGCGTTCAGGGTGGGCAGCAGTAAAATCTTCCGCAAAATTTGTAGTTACTTCAGTGGTAGGAATTGCTTCTTATATCGGTAGTGTTGTATCAGCAACAGCTGCACAATGGGGTTTAAATACTGCGATGTCGGCAAACCCTATTGGGTTAATCGTTTTAGGGATAGCAGCAGCAGTTGGTGCCATTGTATTATTGGTTAAAAACTGGGATTGGATAAAGGAAAAAATAGTACAGTTTGCAAAATTTATGTGGAAACTTAACCCGTTCGGCTTCTTAATTAATTTGGTAGATAAAATTTTCCCAGGCTTTAAACAAAAGGTACAAGAAATCTTCAATAAAGTAATGGGGTTTGCTATGGCTTTTTGGGAAAAGATAAAAGGAGTATTTAATGCGGTTAAATCCTTTCTAGGCTTTAGCTCTGATGAAACAGTATCAGTTGAAGGAACTGTTAAAAATGAAGTTGCTGAAGGCGAATCATTCAAAGCTTCAGAACTGGTTGGATTAAAACCAAATGGATTAAAAGACAAAGCAAATAATACAGCAATTGCATCTGTTCAAACAGAAGAGCCAGTAGCACAATTAGCAGGTGTTGGCTCTCCAAAACAAAATACAACCCAACAAACTATTTCAATTAATCAAACCTTTACAATTGATCAGAATGTGGAGCAAAGAATTGAAGAGATAGCAGATAAAGTATTAGTAAGAATTACAGGGAAATTAAAAGATTATCAATTAGCATAA
>KDPLPA_01265 hypothetical protein
ATGGGAAAAGCAGAAGGAACAGTAAGTAAAGCTCAAATACAACAATGGAAATCATTGCCCGAAAATAGCCAAGGAATACACCAGTGTTTTACTAAAGATAAACAGGGGAATAGTCATGTGACCTATGTTAGAAAGCCAACATTACACGAAATAGGAGCAGCAGCTCAGTTTGCAGAAACAAATCCGGTGAAAAGTGGAAAAATCATGTTTGACTTATGTCGATTAGGAGGTAGCGAAATAGTACCTAAAAATGATGAAATGAAGGCAGGAGTTATGCAGTATTTAGGGAAACTATTTAAAGTAGCCCAAGCTGAGGGAAACGAATTGTAG
>KDPLPA_01270 hypothetical protein
ATGGCAAGAGAAACGTCAATCATTAACAAATTTGGAAAGGTTACAGGATGGAATTCTGTAACAGTAAGAGTACTAGGTAGGGATTTAGTTGGAATTACAGAGCTTGAATATGACGATGAACAAGCGATGGAAAATGTATATGGAGCAGGTAGTATGCCAATAGGTCAATCTGATGGGAATTATGAGGCGAAAGCATCTATAACATTAACTCAGGAGGAAAAATTTAACCTATTAGATTCTTTAGAAAAAGGTAAACGAATTCAAGACATTCCTGCCTTCGATATGATTGTGACGTTTACCTATAACGAGAAAACGTACACAAACAAAATTAGAAACTGCCGCTTTATGAAAAATGGTGTGGCGGTAAAACAAGGTGATAAATCAATTACCTACAAATACGAATTACTAATAACACATATAGATTGGAAATAA
>KDPLPA_01275 DUF2586 domain-containing protein
ATGAGTTTTAACGGAGTAGTTGTAAATCAATTAAACGGAGGATTAAAAAGGCAAAGTTCTACAAATGATGGAACTTGTCTTTTAATCATAAAAGGCGCAGTAGCAGCTACTGGTTTAGCCTTGAAATCGGTAGCAAAATTATTAACTACCGACAATGCGGAAGCTTTGGGAATTACACCGTCTTATGATGATACCAATAGTATTTTGGCACATTATCATATAGATGAGTTTTTTAGAAATTCGCCAAACGGAGAGTTGTATATAATTTTAGATGATGGCACTTTGACAGATGATCAAGTTAAAATCATATTACGAACAAATCCAGATATTCATTTTGCTTCAGTAGTTAGAAATTCAAATACACCAATTATACTTTCAGATGAAATTGGAAAGTATCAAATAATTGTAAATGATTTAAAAGCTGACGGAATTCATTTCGATGGTTTTTTAATTGAAGGAAATGAGTTTGACCCTGCAAAATTAGTGGCTAGTTATTCGGATTTAAGATTGTTAGAGGCACCCAACGTTTCGGTGGTAATTTCCCAAGACCCAATCATTAGAAATATCAAATCAGCTTACCAAACACATGCTTCGATTGGTGCAGCATTAGGAATGCTCTCCGTAAGGCGTGTAAATGAAAATTTAGGATCTGTAGATATTGAACGTAAACCTTTAGCTCGACGAGGCAGCCGTGATTATTCTTTAACTGACAGAAGTAGAAAACGCTTTTTATCTGCAGTATTACAAAATGGTGTAAATGTAGATATTTTATCAAAACAAGAACAAATGCAGCTTACCAAACTAGGCTATATATATGCCGCTACTTACCAAGGCTATGCAGGTGTTTATTTTAATGGATCCCCCACATGTGTATCTGCAAATTCAGATTATGCTTACATCGAGAACAACAGAGTTTGGGGAAAAGCTGCTCGTTTATTGGTCAATGCGTTAATGCCTCGAATTAAAGGGAATCTGCTAAAAGACCCGAAGACAGGATTTATAAGAGAAATTGAAGCTTTCGAGCTAGAAGCAATTGCTAACAAAGCAATTCTTTCAATGGCTTCTTCTGGAGAAATAAGTGGTTCAGATGTGTATATCAACCCAAATCAAGCGCTAACTGAAAACACCCCTTTAATCATCAAAATAAGCTTAGTAATCAATGATATCATTTACGAGATGAACATTGATTTAGGTTTAACTAAAAACATAGGATAA
>KDPLPA_01280 hypothetical protein
ATGAAAACCTTTAAGGAAGTAGCCCAAGAGGCATACAAAAAGAATAAAGATACAAAAGGTGTTTTTGTAACAGAGGATAGATATTGTTTTTACAATAAGAATGCAGCAAATCTGCATGCTACTACTAGCGGGAAAAAGAAACAGAAAGTATATTCTTTTTCGGCTACTGATTTAGCAATTAAAGAGAAATCTAAAGATTTACAGATAGATAAACCTTCTGTAGAAGAACGAATTGCGGCAGTAGAAAAGTTAGCAAGTGTAGAACAGATAGATCTCTACATAAAAGGAGAAAAAGCAAAGACTGTTTTAGCCGCAGCTAAGGCTAAAAAAGAAGCTTTGACTAAAAAAGAAACTCCTAAAGAAGATGCTCAAACAACTAAAAATCAAAACCCTGCTTAA
>KDPLPA_01285 Holin of 3TMs, for gene-transfer release
ATGAAAAAAATGTGGGCATGGTTGACAGGTTCTGTCTTTAAAGAGATAGGAAATGTTATTGACAATGTTATTACGAATGACGAAGAAAGGCTAAAAGCTAAAGAGGCTATTTTAACAATGCTAATGGAAAAAGGCAATGAAATAGATAAGTTCAAAGCTGATATTATTCAAGCAGAAGCTAAAGGTAATTTTTTACAAAGAAGTTGGCGGCCAATCTTAATGTTGCTTTTCGGTTTTGTTGTATTGTACAGCAAGTTTATTGCGCCTGCCTTCTCATTACCTAACACAGAACTAGAACAGGATTTTTGGAATCTACTACAACTCGGAATTGGAGGATATGTTGTGGGAAGATCTGCGGAAAAAATAATCAAAGACGTTTCTCGAAACGTTGACTTTAACATACGTAAAAAATAA
>KDPLPA_01290 TIGR02594 family protein
ATGAATACAGCAATTATTACTACCGCTTTATCTCAAATAGGTACAAGAGAAATCAAAGGTAAAAAACACAATCCTACGATTTTAAAATACTTCAAGGAGATAGGACAGAAGTGGGTACAAACCGATGAAACTGCATGGTGCAGCGCTTTTGCAAATTGGGTAGCTAAAACAACAGGATATCCTTTTTCTGGAAAGCTAACTGCACGCAGTTGGTTAAAAATTGGACAAAAAATAACAACTCCAGAGCTAGGTGATGTTGTTGTTTTTTGGAGGGAAAGTCCAGAGAGTTGGAAAGGCCATGTCGGTTTTTTTATCAGGGAAACACCTACGCACATATACGTGCTTGGAGGGAATCAAAACAACAGTGTAAAAATATCTGCATACCCTAAAAAACGGTTGCTACAATACAGAAGATTATGA
>KDPLPA_01295 hypothetical protein
ATGAAAAAACACTTAAAACAATTAGTCACATTCTCAATTTTACTATTGATGGGAGTAGCTTTTTTAAATGCAGCGCAACCAGAAGTAATTGAAAACACTGTAGGCTTATCAAGACATACAATGTCAGAAAGCGCTAAATATGCCTTAGCCCCAGTAGCATTAAAGGAATTAGCGGAAAAAGAACTTATCAAACATTTTAGGCATAAAGGTACTTGGTTAGAGAGAATTCCAAGCAAAAACAAATGGGTAGGAAATGATGTTATTAAATTAAATGAAATGGGGGTAGATCCAAAAGTATTAATTAATAACAATACCTATCCAATTCCTGTTTCTTCACGAACAGATGGAAGTACACCAATAGCCTTGTTTAAATATGATACAACCAATACTAAAATTACGGATGATGAATTAAACGCTTTACCATATGATAAAGTAGGATCTGTACAACAACAACATCGTGAGACTTTAGAAGAAAGAACACAAGAACACGCATTACACTCTTTAGCACCAGTTGAAGATACAGCTAAAACACCAGTACTTAAAACTACAGGAATAGCAGATGCTAATGGAAGAAAGCGTCTAACATATGCAGATTTAGTAACCTTTAAAAAAGCACTGGATAAGCTAAAAATTCCGAAAAAAGGAAGGATTTTGGTTTTGTGTGCTGATCACGTTGCTGATTTGTTAGTAGAAGATAAAGCTCTAAATGTACAATACAATAATCACAAAGAAGGGGCAGTTACTAAAAACTATTGTGGTTTTGAGTTGTACGAAGATATTTATGCGCCAAAATATAATGCTACAACATTAACTAAAATACCTTTTGATAGTGCTACAGAGGGAGTTGACGCTTCCGTGTTGTTTTTAGCGCAACGTACAGCTAAAGCTCGGGGAACGGTAAAACGTTTTATGCGATTAGCAGAAAATGACCCAGAGAACAGACAAACAGTAGTCGGTTTCAATTTATACTTCTTAGTAATTCCTACTTCTTTATTAGGTCAAGGAGCAATTATTTCAGGATAA
>KDPLPA_01300 ATP-dependent Clp protease proteolytic subunit
ATGAATATGAAAAAACGGTACTATATACCTTCTACATTAAAAAAGGCTGTTCCATTTGAAATTATAGCTGGAGCAGCAAGGAAAACTCCTTTTGAAATGACTGCAAAAGCGGTTAAAAAAGTGGCAATGATTAATATCAAGGGGTATATCCATAAATGGACTTCCGCCTCTAGCGGAGATATTGAAAATATAATCAAACAATTCAAAAAAGAAGGAATTACAAAAGCTCAGGTTTATATCAATTCAGAAGGTGGTTCTGTCTTTGAAATGACAGAAATCATGAATTTGTTAGATGATAACTTTACTACGATTACGGTACGTGTAGGAGCATTAGCAGCTTCTGCAGGAACTAGACCACTCGCCAAATATTATTCAACTGCTAAAAAGAATTCATCATTTATGATTCATAAGCCAATGGGATCTCCACATGGTAATGAAGATGATATTGAGGCAGCTTTAAAGCTTATTCAAAACATGACCAAAGAATATCGTACTGCATACGCTGATAAAATGGGTATAGCAGAAACGGAGGTTGATAAGATGTGGGGAAAGGGCGATTACTGGATGACAGCAGAAGAAGCACTTGAAAAAGGACTTATTGATGAGATTGAAGATGCGGAAGAAACGATTGATGCAAGCACCATACTCGTACTAGAGGCTTGTGGAGCGCCAAACATTCCAGAGCCAACAAAAATAGAAACACCAAAAGCAAATACAAATAAAATGGACAAAGCAATTTTATGTGCGCAGTTAGGGTTGCCAACTGACGCTACACAAGCTCAAATCGATGAAAAATTGAATGATTTGAAAGCAAAAGCAGCCCAAACAGACACGTTAAAAGCGGCTGCAGAACAAAAAGAAGCTGACCAAAAATCGGCTAATATCAAAGCATTGTTAGATGATGCTGAAAAAGATAAAAAAATCAATGCTTCACAAAGAGCCAGTTATGAGGCTTTAGCAAGCGCAGATTTTGATAGTACCAAATCAATTATTGATGGATTACAAGCTGTAGGAAATCTAAGTGAACAAATAGTAAACCAACCAACTACAGAACAAATTGAAGCTGCCAAGAAAGATTGGACTTACAAGGATTATCAAGAAAAAGATCAAGCAGCCTTTGATAAGCTACCAGAGGCAAAACAAACTGCATTAATCGAAGCGCATTATAGCGCTGATTAA
>KDPLPA_01305 helix-turn-helix domain-containing protein
ATGGTATTAGTTTTTCAAAAACCCTTTTTTCAACACCACCTTTGTCTTGAAATCAAGGGATATATGGCAAAATTTAAGGAAAGAATAAAAGCTAAAGAGCTATTCCTTTTAGGGAAACAGCAAAATGAAATTGCGGCGGCGCTCAATGTGCAAGAAAAAACCGTTGGGCAATGGGTAAAAAAATTTGGGTGGAAAAATGAACGTAATGCTCGATTAGGTAGTAGCGGTAAAAACCAAATTCAAAATATTAAAGGAATTATTTCTGGGCTTGCTGAAGACCGTATTGTTTTAAGTAACACCATCAAAAAAGCAGAAGAAGATGGGGATAAAGAATTGATACAAAAATCTCAAAAAGAAATTTCAAAAATTGATATTGCTGCTGCTTATTGGAATAAAACACTCACAAACTTAGATAAAGAAAATAGGATTTCTCTTTCTGTGTATTTGGAAGTCATGGATGACATTTTTAAAGCACTTCAAAAACACAATCCCAAACTCTTTATGAAAACCATTGAATTTCAAGAACAACATCTAAGTAATATTTCTTTAAGATAA
>KDPLPA_01310 hypothetical protein
ATGAACAAAATAAACACAGTATACAAGGCTTTTAAAAAGTGGTTTTACTATAAAAAAGGAACAGTAAACGCATGGTATTTATATCAAAAAAACATGCTTTCATTGCGTTGGCACAATGCTCCAAAAGAACAACTATACCTAACTAAAGGAGCTTACTACATACGAAAAGGCGCTGTATATCAAGTAGGGCAACCTGTTGTAGCCTACAAACCACATTCCAAGAAAAAGAAGACCATGTATATCAAAAACATGTTTTTCAATTTCAATCAAAATAAAATAACAGCTTCCTACAGCAATAAACCAATTGAAGGATTAACAGAACAATTTAAAAATGTTAGCAGCCGATAA
>KDPLPA_01315 hypothetical protein
ATGTTAGCAGCCGATAAAAAAGCATTAGAACGGTATAAAAAGAAACTAAAGCTTATACGCAGCGCAGGAAATGTGAATGCGCATGAGACTTTAGAGGAAAAAAATACCCGTATAGAACGAGCAAAAAAAGATGTTCGTTTTATGGTCGAGTATTACTTTCCGCATTATGCTACTGCAGAATGTGCCGAGTTTCATATTAAGTGGGCTAATAAATTAAAGAAAAACAAAGAGTTTATTGGCTTTGCTAAATGGGGGCGTGGTCAGGCTAAATCTGTTTGGAACAATATTTTAATCCCTTTTTGGCTTTGGATGAGTGGAGAACAAATTTACTTTGTTTTAATCGGTCAAAACGAAAAGAAAGCACAACAACTACTAGAAGATTTACGTGCTGAATTTGAAGCGAATCCAAGAATTATTAATGATTTTGGAGAACAAAAGAATTTAGGAAGTTGGGAAGAAGGTTTTTTTCAAACTAAAGGAGGATTTATTGGGCAAGCACTTGGGCTTGGCCAATCTTGTAGAGGGCTAAGAGTTGGCGCACTTCGTCCTAATTACGTGAATTGTGATGATTTAGAGACTAAAAAAACCATCAAAAACGAAACCATACAAATCGAAAATGTAGAATGGTTTGAGCAGGAGTTACTTGGTGGTATGGACGGAGAATACGAGCGTGTAACTATTTCTAATAACTGGTTTGCCGATAAGATGTTCATTCGTAAACTTGCTGAGCGTCATCCAGATTGGTTTGTACATGAAGTAGTTGCTTATGATATTGTTACACATGAGCCTACATGGTGGCAAAAATACAAACCGAATTACTTTAAAAAGAAGGAGAAGAAAATGGGGCGTGCTTCAGCTCTTGCTGAATACTGTAACATTGTTACCAAAAAAGGAAATATTTTTCTTCCGAAACAGGTACAATACAACAAATTACCTGCCTTAAATCATTTTAAAATTATTGTTGGACATTGGGATATTGCCTATGCAGGAAACCCAAAATCCGATTATAATGCTGTACGTATTTGGGGATTAAAAGGCAGCTACTTTTACTATATAAATGGTTTTGTAAAACAAACAAAAATGCGTGCTGCTTTAAACTTTATGTGCGCTGTTCAAAAATCATTGCCTGAAACTGTTCTTATTCATTGGCAATATGAATCTCAGTTTTGGAACGATGAAGTGGAACGAACTATTGATGAGGCAGAAGAAGATAACGATGTAAAGTTATTACTTACCGATATAGATACTCCAAAACAAAAAAAATACGATCGCATTTTATCCCTGCAGACCTACTGGCAAAATAGTCGCCTTTGGTTCAATAAAGAACTTAAAAGCAATGTTGATCACGAAACAGGACTCAACCAATATTATGGTTTTGGAGCAGGTTCTCGTGAACACGATGATGCACCAGATGCTGACCACCAATGCATCACTTTTTTAAATAAACACATTCCTAGAAGAAGAGGAAAAAGTACTCCTAAAGTAGGCAAATACAAACCTATTAACCAACTCTCATGA
>KDPLPA_01320 DUF1320 domain-containing protein
ATGACATTCAAATATTTAACACAATTAGATCTAGATACAGGGATTTTTTCAACACTTCAAAAAGAAAGAAGCGATGAAGATACACAGGCGATACTACGAGAAATTGAAGCGCAAAATATTGCGCTAATCAAAACAAAAATGAAAGGGCGTTATGATGTTGAAAAAATATTCGAAGCTACTGCAGCTGAAAGGCATTACCTAATTATAAAAATACTTGTCGTTTTGGTAGTGTATCAATTTATACGAAGAAACGCCGCTAGAAAAGTACCCGCAGATACTGTAAAAGATTACAACTGGGCAATGATGCTTTTAGAAAAGATAAGGGCAGGAAAGGAGCAACCTGACGGGCTTCCCTTACAAACGGTCAATGGAGCTCCAATTGAAAAAGTAGCATGGGCAAATACTATGAACCCTGATAATTACATATAA
>KDPLPA_01325 hypothetical protein
ATGATTAATAAACTATATAAATGGGCAGAAACAGGTTTTTTAAAACGTGCTGCTAACTCAACTATTCACATTGAATCTGCTATCCGTGGAGAAAAAAAAGGAAAGGAAATTAGTAGTGAGGTTAAAAGAGAATCAACCGTGTTTAGTGTTAAAAATATTAAAGATTGGAAAGCGGCAGTAGCCATTGCCTCTGATCCAGAGAATCCTAGTTTTGAGCTCTTAGCAGATCTATATACACATTTAAAACTGGATAATCATTTAGTAGCTGCTATTGAAACTCGAATTTATAGAGTGCTTAGATCGTTATATGTGTTTAAAAATGAAAAAGGCGAGGTGAACCACAACTTGAGAACAAAGTTTGATCGTCCTTGGTTTGAAAAATTTATTTCAATAGCTATATGGTCATTGTTTTCAGGTGTTAAAGTTGCCGAACTTGGTAATCTTGATGAACATTTAGAACTAATTCAAGTTAACGAAATACCGATGCAAAACACTATTCCTAAAAAAGGAATTATTATAAAACAAGTAGGAGACACTACAGGTTGGAATTATAAAGAAGGAGCTTTCAGTCCATATTATATTCAAATAGGAGCGAATGACCAATTAGGTGATTTAGTGAATTTAACACCTATGATTTTATCTAAAAAATTAGCAATGGGGAGCTGGTTAGATTTTATTGAAAAATATGGAGTGCCACAAATATGGATTACGACCGACAGAGAAGACCCTGATAGATTTGATGAACTTTTTGAAATGGCTATTAATATGCGTAGTAATAATGTAGCTGTACTTCGTGGTAAAGAGAAAATAGAAAGTGGTGATGTCTCACAAGGCGATGCCTATAAAACATTTAAAGAATTAATCTCTTTAGTGAATTCAGAAATTTCTAAACGTGTTTTAGGGCAGGACGGTACTACTGATGCTAAAGATGTAAGTGGAAACTACGGAAGCCTTAAAATATTGCAAGAAGTAGCCAATGACCGTCACGAATCCGATAAACTTTTCATTGAAAACTTGATCAACAAAGAACTAATTCCACGCCTTATGAAACTAAGTTCTTTTTATAGTGATTTGCAAGGACATTATTTTGATTGGGATGACACCGAGCAAATGAAAAAAGAAGAGTTCATCGATAATGTTGTCAAATTAGAAGGGGCAGGTTTTGAATTAGACTTGGACCAAATAAGTGAAAAAACAGGGCTTTCAATAAAAGGCAGAAAAAATACTACTGAAGAAGTTGAACCCATAAAAAAAAAGTTAAACACAACCGCTAATCTAATATCAGCACATTATCACAATAAACATTCTTGTGGTCATAATATCGAACCTGAAGCCATAAATATAGGCTCATGGAGTGCCACAATTAGCAGAATTACCAAGGGATTATTTAAAGGAAAATTAAAGGCTTCAAATTTAGACCAGGAATTAATTTCCAAAACTTACAAAGAGCTAGATACAGCAGCCGATTCGGGGTATGGAGATTCCTACACAAGTGATGAAAATGTACACACAAAAGCAGTTACTAAACTGCAAAAAAACTTGTACTTATTTTCTGCTGCTAAATCATATCAACAGCTTACTGAAATGAATAACAAGCTCGTTGATGAGAATGGAAAAATACGCTCATACAATGACTTTAAAAAAAGAAGTTCTAAAGGTTCACAAGAATTACAATAA
>KDPLPA_01330 minor capsid protein
ATGACTTTAAAAAAAGAAGTTCTAAAGGTTCACAAGAATTACAATAAAAATTACCTGCAGGCAGAATATCAAACAGCAAAAGCTTCTGGGCAAATGATACGCAAATGGGATGAAATTCAAGAACAAAAAGAAATCTATCCGAATTTAGAATATAGAACAGTTGGTGATAGTCATGTACGAGATGAACACCAATTATTAAATGGTGTTATAAAACCAATAGATGATACTTTTTGGGATAGTCATTATCCGCCAAATGGTTTTAGGTGCCGCTGTACAATTCGTAGTACAGATAGTCCTGTAACTACTCAAAAAGTAAACGTTAAAATTGATAAAGGTTTTAAACACCATGTTGGAAAAACTAAAGAGGCTTTTAATAAAGCAGCACACCCATATTTTGCGATACCAGAAAAGGACCAAGAAGCCTCAAAAATAGCTTTTGAGCTTAGTAAACTAAACGCAAAGCTAACTAAACGATATACTGCTAAAAATGGCGCAAAAGTACGTGTAAGTCCTTTTACTAATTCTAAGGAAGCAACGTTAACAGCAAATTATAAAACAGCTATTACACTTGCTAAAAAACAAGGTGTAAATGTTGATTTAACTGCCCAGTTAGATAGCTCGATTATTAAAAATAGAAACAATACTGAATATCTAATAAATGACAAAATTGGAACTAGAAAAGTACCAGGTACCTCTAGTTATAAAAACTCACTTAAAAAAGCTAGTAACCAAAAGAGTGAAGTGGTTGTTATTGATCTGTCTAAAAACAAAGATTCTGTCGAAAACGCCAGTACTCAAATTCAAAAAGAGTTAAAAAACAAAAGCGCTCATCCACATATAAAAGAAGTGTATATCATTTCTAAAGATGCTCAAAATGTAAAACATATAAAACGATAA
>KDPLPA_01335 phage virion morphogenesis protein
ATGAGCAAAATAAACAGTACGCCAGATTTTTCAGCAATTGCTAAGAAGCTTAAAAGAAATGCACTAATTATCGCTAAAAAAGAGGGCGTAGATTGGTTTGTCAATTCTTTTAATAATGAAGGTTTTACAGGTAGTTCTTTCGAGAAGTGGGAGGATAGAAAAACCCCTATGGATTATAAACTTTTACAAGCTTCTTCCTATTTGAAAAATTCTATTCAAGTAGTTAGTGCTTCCAATAAAAAAATTGTATTTGGAGCAGACGCACCTTATAGTAAAATACACAATGAAGGAGGAATAATAACCGTAAGTGTTACTAAAAGATCACGGAAATATTTCTGGTACATGTACAAGGCTACAAAAAAGGAATATTGGAAATGGATGGCACTTACTAAAAAAGATCGTATGGCCATTAGAATTCCTAAACGTCAATTTATGGGAGAGTCAGAAGGATTAATGAAAAAGTTAAACAACAAAATATCAATTCAAATTCAAAAAGAATTTAAAAATATATAA
>KDPLPA_01340 hypothetical protein
ATGAAATCACAAGTTTGGGAAAGTCTTTACAAAGAAATAGCCACAAGAATAACAGACAATATACAAAGTATACAATGGGTAGATTTATGGCACAATCAAGTTGGTTTTTTAGAAGAAGAACATGCCTTTCCTACACCTGCAGTATTTTTAAGTTTTAGAACTACGGGAGTAGAGAACCAAGGGGAATTGGTACAGAATGTTGATCTGCAGATTGACTTGTATTATTTTTATGAAACTTTTTTAGATACTTACCAAGGCGCTCACAACGAAACTGATGCTTTAGAGTATTTAAATGTATTAACTTCTTTTCATCAATTATTCCATGGATATACCCCCGAAGGGTTTAATGAAATGTGGCGCATTAGTTTTGGAGCTGTTGACACAGGTTCTGCAGGTAATTTATATAAAATTTCTTTCTCTTGTAAGTTTATGGACGAAAGCGCAAAAAGACAATTTGACCAAGTAAGTCCTTCAGGTATTGAAACACGCGATTTTATCCAGCCTTAG
>KDPLPA_01345 hypothetical protein
TTGTTTAAAAAACTGTTTTTGGTAGAGCTGATATTAGGTTGTATATTTGCTGACATGGCAGCAGATAAGGAACTTACACAAAAAAAATACTTAGATATCCGTAAAGATTTTGAGAAATGGAAAAATAAGAAATATAAAAATGTTTGTATTTACGCAGAGTCATATATCTACATGAAACTTTCAGAGAAATTTTATCTATCTACTCGAACTATTGAAAATATTGTCTATTACCGAACAAAATTAAAAAGCGAAACCCCTATACAAGCTTCGTTATTTCCTAAGGCTGGATAA
>KDPLPA_01350 hypothetical protein
ATGTACACTTTTTTTGAGAAATTGGTTATTAGAGCAGCTTTAATAACATATAAAAAGCATTTAAGTTCATTGGATAGATGCTTGATGAGAGATAAAATAATCTACATAATAGATAGACTTCTATCAAAAATTAATTGA
>KDPLPA_01355 hypothetical protein
ATGAAAGATAACAAGATAGCATTAATAAAAGTGCTGCAATATGATAAATTTAATCCTGGAGTTTTGACAATTTATGATAGAATGCTAATTCATAATTATAGAAATCAAAAGAAACCTATATCTGCGAAACTAAAGGATAAAATTTTAATAATTTCAGAAGAAATTCATTTAAAAAATTGGGAGGCACCAATTTATCGTTATAATCAAGAGAGAAGTATCGAAATATTTAATTGCGCCACAAAAAACTGGGAAATTTCTGATTTAGGGAAGTCCGTAAAAATATAA
>KDPLPA_01360 nucleoid-associated protein
ATGATAAAAATAACCCGAGCAGAAATAAGCAAATGTATCATTCATAAGGTAGCAAATAAGTACATTGGAGGAGGAACATCAATATCGGAAGAGCTAGTACGTTTTGACGAAAAAAGTTACGAAATTTTATTGTCTTTTTTGTTAAAGCCTTTTGGTAGTTTAACACAAAGTTATCGCTTTACACATCAGGCGAATATACCTTTAAAGAAGATAGCGAAAAACATTTTTGAAGACGAAGGGGAAAGCAACTTTATAGATAATTCTAAAAATATTGTAAGTCATTTATATCACCAATCGAATAAGGCAACAATAAAAAAAGGCGATGTATTAATAGTATTGTTTGAAGGTATAGAGTATAAAGATGTACTTACAGAAGCTATTGGAATATTCAAAATAGAAAATAAAGTTAATTTTTTCCAAACGTTTAGAGAAGATGAAAGTTTTGATATTGCTTTAGCGAAAGGTATTTCAACTAGAAAACTAGATAAAGGGTGCTTGATTTTAAATATGTCAGATACTGAAGGCCCTGTTATCTTAAGTGTTGATAATAATAATTATGATGCACAATATTGGATCAAGAATTTCTTAAATGTACAATACGCTGACGATAGAAATTTACACACAAAACATTATTTAGAAATGTGTGAATATTTTTCCGAAAACATCATACAACCAGAATTCGGAAAGCAAGAGCAAAGTAGATTTTTAGCCAATACTGTTGATTATTTTAAAGAACATGAAAGTGTAGATCACCATGATTTTAAGCAGGAAGTTTTTGAAGTAGATAAGCACAAAGAGTTATTTGAAGGTTATAAAAAGCAATACGAAACTCTAACTGATGTCTTAATTAGAAATAATTTTGAAGTTTCTGATTCGGTTTTAAAGAAGGCAAAAAGCAAGTTTAAAACAGATATTAAATTAGATACGAATATCCAAATTAAAATAGATATTGACGCGCCTGATGCTTCTTCTGAATATCTTGAAAAAGGATATGATGAGAATAAAAAAATGAAATTTTACAAAGTATTTTTTAACGATGAAAGATAA
>KDPLPA_01365 hypothetical protein
ATGAGAAAACAAATAGAGTGTAAAGGAAAAAAAATAACAATTGAAGTATCGTTAAGAGCTGTTATAGAAAGAAGACCAGATTTAACTAGTTTTCACAAAGTTGAGATATGGGAAGAAGGAGGCGACTATAAAAAAACAATAGAGATAAATACTAAGCACAATTTAGAAGATAAACTAATGAAAATAGAGCAAGGTATTAAAGAAGAAAGCACCCTCCTTAAGCTATCAAAAGAAGAGCAAATATTAGTTGATTTAGGGTATTCTAAATCAACCAACGAACTTAAAAATGATAGTATAATAATGCGAGAAATAACGAAATAA
>KDPLPA_01370 hypothetical protein
ATGAGTGATAAACTTTTTAAAGTTGGAGAACCAATACCGAGTATTTGGCTTCATATGGAATTTGATTTTAATGATACAGCCCAATATTTAGGAGGTGTATTAGTTCCAAATCAAAAAGAAGCTACCAGATTAGAAAAGAAGTATAACAGTTAA
>KDPLPA_01375 hypothetical protein
ATGGCAAAAAAAGTAGAAACAAAAGATATATACTTAAAATTAAAACAATTAGAAAACATGTTAGCTACCTCCTTGATAGACGCTCGTGAAATTCAAGAATTAAATAGTACAAGAGAGATGAGTATGGTTATTAGATCAATTGAAGATGCTCAAGATAAACTTTGGAGGTTGGAAGATGAGTATGATGATTAG
>KDPLPA_01380 hypothetical protein
ATGGAAAGAATTTTAATAGTAAGTGGAATGCTACTAACATTGATAAATATCTACCTAATATTTTATCAGAAAAGCGTCATTAAAGCTCTTTTAAAAGTAGCTAGCAATAGAGTTTATTATTCCGGGGAAATTCAGATAATTCTATTAAAGTATTTACAAGAGTATTACCACGAGAATAGAGATATTTCAAAAAGAGCTCACTGCCAAAAATTAATAGTGGAAATTGAAAAATACAATAAGATAATAAGAAGAGAAATTCAGATAAAATAA
>KDPLPA_01385 hypothetical protein
ATGACAACGAATAGCCACAATGAAAGTATTTTAAAAGTTGGAGATATTCTTTTTTTCAAAAACTTACAGGAGTTACAAGAATTTTCTGAAAAACACCCCCCAAAAGATAATGAATTCAAAGTAGAAGTAGCAATTAATGGCTTCAAAATCACTAAAAAGCAATAA
>KDPLPA_01390 hypothetical protein
ATGAAAGTATTTTTAATAACGCACAAAGCTTCTTCCAGCTCGATGCTTTTTACATATACGGCAAAAGGTGTTTTAAAAGAGTTTAAGTTAAATTTTTCGCCTAAGATCAATTTTTACTCATTGCTAACTCCAGCATTTCCTTTCAATTTATCAGATGTTGATAATTACAAAGGAGATAAAGCGTATAAAGTAGCGGAGATAGCTCAAGATTTAACTTTTACAACTTTCTGGAATAGCTTTGCCTACAAACATGGAAATAAGCAACGAGCATCTAAGTTATGGAGTTTGCTGCCCGAATTAGAAAAGGCGAAGGCACTCGCTTATATACCAACGTATAAAAATATGCTTATAAATAGTAGCAAAGATCACTTATACCCGGAAACATATTTAAAACAGAAACGATATGACAACGAATAG
>KDPLPA_01395 hypothetical protein
ATGAACGATACAATTAAAGTAAACTTTACAGTTGATATGGTTCACGCAACGTATCAGGTGTTATTACATGTCTATAACCCTATATACTCAATAAGTTATAACGACAAGGTAATAAGAAGTATAGGTATTGATTTGGTGGAAATATTTAGAAAAATAAATGAGAAAAATCAGCGAAAAAATGATCTTTTTCATGCAAATAAAAAAACAAAAATAACTCTGAAATATTACCAATTATGGGCATTGCACGAAATCCTGATCGATTTAATTAGTTTATCAACTTCTAAATTCTACCATCTACAAGTTCAACTTGTAATTAATAAATTAAATGAACAATTATGA
>KDPLPA_01400 hypothetical protein
ATGGATGCTACCAAAGAACAAATAAAAAGGATTCACGGCTTATTACCTTCAAACTTTAAAGAAGATAAACAAGCAAAAGGTCATTTAGTACAACAGTTTACCAATGATCCTAAAAGAAGAAGCACAACAACTCTAACATACACAGAAGCTAATTTACTTATAGAAAAATTAGGCGGTACGTTTATTCCTCAAGTAAATAAAGAGTGGTTAAAATTTGATTGGAAAAACACTAAGCACCGTAAAATAATGAGCCTTTGCCGTGAGTATGGTTGGGAAACAACGGTAAATGGAAAATTAGTTGCTGATTTTAAAAGGCTAGCCTCGTGGCTAAAAAGTTCAAAAAGCCCTGTTAAAAAGCCTATTACAAAAATGAACACGAAAGAGCTATCGAAAGTTATTTCAGCATTAGAAAATATGGTATGCCATCAGTTCCAAAAAAAACACCAGTAA
>KDPLPA_01405 hypothetical protein
ATGATAACAAATATTACAGAGCAGCAAATGCAAAGCCACCAAGATAATTGGAAGGAAAACAAAGAATTACCGCCACACGGTAGCTTTTTAGCAAAAACTAGAAAAAAGAAGTATTTAACACTAAAACACTTAATAGGTTCAGACCCTGAATTTAAAAAATGGAGTTTTTTAGGTACTGCCAAAGGTTATTTAAAACTAAGATAA
>KDPLPA_01410 host-nuclease inhibitor Gam family protein
ATGGCAAGATTAAAAAAAACAACCATTCAACCACCATTAAACGAATATGAAGCTAACAGAGTAATGGAAACCTATGCAAAAGCAGATGCAAAGAAAGATATGCTCGCAGCTAAAATGGATGAAGAAATTACAGCAATAAGAGCTAAGTATTCAGAGGAGCTACAGGAATGTACAGAGACAACAGATAAGTGTTTTAATAAAATGCAGGCTTATGCTGAGTGTAACCCTGATTTATTTGGTAAAAAGAAAAGCTACGAGACACCTCACGGAATAATTGGATTTAGATCAGGTACACCAAAGTTAAAAGCTACAAAAGGCTATACTCTAAAAGCTGCTTTAAAGTTACTTGAAAAGAATAAAGCAACTAACTATTTACGTACCAAAATAGAAATGGCTAAAGATATTTTAATAGCAGAAAGAAATAAACCTGAGGTAATTAGTTTGATGGGAGAATGTGGTCTTGAAGTTACACAGGATAATACTTTTTTCGTAGAGCTTAAAAAAGAAGAGTTAGTAAACGGTTAA
>KDPLPA_01415 hypothetical protein
ATGAAATTACAGATGAAAAAAATAGAATTATTGAAGAAAAAAATAGCAAGTAGCCCTAATGATACTAAAATGAAAAGAGAGCTTAATCATTTGTTAATGAGGAAAAAACAGCATGATATAAATAAAGAGTTCCCTCTCTAA
>KDPLPA_01420 ATP-dependent serine protease
ATGAAGAAAATTAAGAAAGCTTACGGAATTTCGGACATCGAAAAAATGAAATTTACGAGAGTGAAATTGAGTGGAAATTTAGGCAGGCATTTAGGTGAAATGGAAAGAAGCGGATCCATGTTGATTTACGGCGGATCTGGACAAGGAAAAACAACCTATGCGTTAAAGCTTGCTAAAGGGGTATGCCAGGAGGAAAGAGTAATTTACAATACGGCAGAGGAAGGAATAAAAGCCAGTTGGCAACGCTCTTTACAACTTAATAATATGAAATTAGTAGCTGGCAAATTTACTTTTGTAAAAGAAGGATTTGACGTTTTTTTTGAGAGAATTAAACAGAAAAAACAGCCAAAAGTTGCAATTATAGATAGTGTACAATATTTCTTTCGTGGGAAAAAAGTTGAAGACTACTTCAACTTGATAGAAACATGCAACGATGTGCTTTTTATTTTTTTGAGCCACATAAAACACAACGAACCTAAAGGGGCAATTGCTGAGGAAATTTTGTGGGATTGCCAAAATAGAATTCTCGTAGAAAATTTTAAAGCTTATGTGGAAAAATCTCGCTGTGGCGGAGATGAAACATTGCCATATATAATAAATGAGAGGAAAGCTAATGAAAGAGAATTGAAATTATTAAGAAAAGGCTAA
>KDPLPA_01425 ATP-binding protein
ATGCTACAAGTAGAAATTAAAGAACGAATTGTTTCTAAACTTATAGAAGCTCGAGAAAATTATCCAAGTGATAAAAAACACGCAGTTGCTTTAGGAATTAATAATACCCAATATTCTAGAATTAAAAAAGGAGAATTAATTAAAGTCATTTCAGAGGCTAAATGGGTCACTTTAGCAAGAATATTAGGTGTAAAATTAGGGAAAGGAAATGATTGGATTACGGTGAAAACAGAAACATACAACTATATAACTGCACAGCTTGTAGCCTGTCAAGAGAGGTCAATGTCTGCAATTTTATGTGATATATCTGGCATCGGCAAATCGCATACTGCTAAAGAATATGCAAGAACACATAAAAATGCTGTGTATATCGATTGTTCGCAGGTTAAATCAAAGCAAAAGTTAGTACGAAAAATAGCCCAAGAACTTGGAGTTGAACACACTGGAAGATACGCAGATATCTACGAGGATTTAGTGTTTTACATTCAATCGACACCAGACATTCTAATCATTTTAGATGAAGCGGGAGATTTATCTTATGAGGCTTTTTTAGAATTGAAAGCTTTATGGAATGCCACAGAATATACGTGTGGATGGTATATGATGGGAGCGGATGGATTAGAACAAAAAATTAAAAAACAAAAGAACCTTAAAAAAGTAGGATATACCGAGATTTTCGATAGATATGGTAATTCTTTTAGGAGAATAAGCCCAAATGGTTCGGACGCCCTAAAAGAGTTTAAAATGCAGCAAGTTGCAGAAGTAGCTAAGGCAAATAACTCAAAAATATCAGCACTTGAAATGTACGCTAAAACGAAAGGATCCTTGCGAAAAGTTAGGCATGAAATCGAAAAGCAATATATCCATGAAGAAAATTAA
>KDPLPA_01430 hypothetical protein
ATGTACGCTTATCAAAATAACATATTATCTATACCTGCGAAGTTGCTATATGAGGAGATAGGTATAGCCTATGAAACTTATAAAAAATGGGTAGCTCGCGGAAAGCTGGTAAAAACCAAGAAGGGCCGTGGAAAGGGAAATCAAGCGTGGATAGCTTTCCACGAAATTAGCGAGCTTTGGGTGAAACAAGCTGTAACAGCTAAACTAGGACCTCCCTCAAAAGTGATATCTGAAAACCTTTTTGAAAATTACATCATTCCAGATCATAAAGCAACTAACTTTTTTGCTAGTCACAGGAAGCCAAATGGTAAGAGTTTGTCATTTGACAAACAAAGAGAAAAAGCTACTAGCGCAATGATTTTAAATGCCATTGAAACAGTGTTTAAACAGCGAGATGTTTTAGTTAAAAATAAAGAAACTGCGTGGGCGAACATCTCCGATGCTGTAAATGCATTAGATGAAACAAAATGGCATTACAAATTACCTTCAACGGCACGCTCTTTACAACGACGCTATAAGCGCTATTTAAAAGAAGGGTACGCTTCTTTTATTCACGCCTTGGAGGGCCGCAGCAATTCACGAAAGGTAACAGCTAAAATTGAGAATTTAATATTGAGCTTGTACTGCCTGCCCAATAAGCCATACTCCTCTTCTGTTCATGATATGTACTTACAGTTTTTAGGAGGCGCTTTTGAGGTGTTTGACATTTCTACAGGAGAAGTATTTGATCGTGATGATTTTTATGTCGATGATAAACCAGTAGAGATTTCCGAAGGAACCGTTTGGAATTACATAAACGCTCCCCATAACAAGTTGATAATTGCAAAGGCAAGAAATAGTTCATATGATTTTAGCCATAAAAATAGGCCACACGTTAATAGGACAGCTCCTAACTACTCAATGAGTAAAATTACACTAGATGATAGAGATATCATGCATACAAAACTGCATGATGGCACTAAGGTAAAAGCTTACTATGCCTTTGATGATTTGTCAGGCGCGATGATAGGTATAGCACATTCAAAAAAGAAAGACCACAACTTATACCTTGATTGTATTAAAAATATGTTCCGGTTCCTACACATAAAAGAATTAGGAATACCAATGCAAATGGAGGTGGAGAGGCATTTAGTAAGTGATTTTAGCGAGGGGCTTATGAAAGCGGGGAATGTTTTTCCTTTTGTTAGATGGTGTAACGCTACCAATTCTCAAGAAAAGTACGCAGAAACATATATTAGAGTTAAAAAATACGGTGTTGAAAAATCCAATAATCAAAACGTAGGACGTCACTATTCTAGGCTGGAGAGCAACCGTATTACTAGGCAAAAAATATTTGATGAACAAAATGATAATTATGTATTTGCCCAGGCTAATTACGAGGAAATCGTAGCGAACGAATTACAGGAGCAAGAAGCATACAATAATAGCCTGCATCCAAATCAAGAAAAGTACACAGGTATGACAAGACTAGATGTATTGATGCATTCGGTTAATCCTAACTTACCAAAACTAGACAAAGCTCATTTAGCAAAATATATTGGAGAAAAGACAAATACTACGATAAGAAGAAATCAATATGTGACGGTAAAATATACAAAATTTCAACTAGAAACTCCTCAAATTATACATCAATTAGCTCCTAATAACTATTCTGTTGAAGCGTATTATATTCCTGGGGAGAGCAACAAAATAGACGAAGTTTATTTATATCAAAATGGACGATTTATTTGCGAATGTAAGCAAGTACCAACATTTAACAGAGCGAATGCAGAATGGACGGATATAGATAAACTAGGCTATCAAGAAGCTACAAAGTATATCAGTCAATTTGATAAAATGGTAAAGGAAGATACTGGGAAAAAACTCCAAAAAGTATCAATTATAGAAACAGAGAAAACGATTATCGATGTTACTCCAGAGATTGTTCCTGAAGAGGAAGTACTAGAATATACACCACTTCAAGTTAACGAGGTAGATACTATCAATAAAGCTATAAACGATTTATAA
>KDPLPA_01435 hypothetical protein
ATGAACAAACCTACAAAAAAAAGAAACAAATATAATGAGGAAGTCCTCCAAACTTTAATGAAAAACTATGGATATAAAAGAGGTTATATTTTGAAGTTTTTGAGAGGAGAGAGAAAAAATGTCGTGTCCGATGAAATTATAAAAAACTATCACAGTTTGCGAAAAGCGGCAGAAAACTCCGTAAATGAAAAGAATAAGGAGATTATTCAAGCTTTGAAAAAATAG
>KDPLPA_01440 hypothetical protein
ATGAGTAATAAAACCTCTAATATCAAAGAAAGAGTTTTACAAATACCTGATAGTAAAGGTATTACGAAGCAGGAATTTTTTAGAAAAATAGGTATGTCATATGGCAATTTTACCGGTAAATCAAAAAACACTCCATTAAATTCTAATGCTATAAGTAATATATCTTCTATTTATCCGGATATAAATATTGAATGGCTAGTTAACGGAAAAGGGCCAATGATCAATTCTAAGAACAACCTTCTTAGTATTGATATAAATAACGAGTCCATTGTAAAAATTACAAAAACTCTCTATGAAAATAATGATGTTTTAATGCAACACCCTCTTTATCGACAATATATTAAGAGTAATATTGACTTGTTAGAAATAGAGGAGAGAGAGAGAGAATTAAAAGAAAAAAAGAGCTAA
>KDPLPA_01445 hypothetical protein
ATGGGGATCAAAAAAGTTTTAAAAAAATTATTCGATCGCGGAATTATATCCAAAAAGGAAGTAATCGAAAATGATTATGACCTTTTAAGTAAAATTCTAAAAGATCGAGCAGTTAATAAAAAAAAATAA
>KDPLPA_01450 hypothetical protein
ATGCAAGATTGGAAGAACAATATTATTCAAAAGTCAACTTTTCGGGGAAAGACGAAGAAGACGAAGATAAAGACTAAAATAGGTTATTTACTGATAATATTAGTATCTGTTGGTATTTTTACAATTCCTTTAGTACATAAACTATTTCCTAAAAAAAATAGAATTGTTGAATTGTATAAAAAGGAATTGGAAAAAGAAGTAGATTCAATTGATAAAGAACTAGTTTCTTATAGGGAAAAGTATGATAATGGAAATATTTCAGCAGAAAATTATATAGAAATTAATGATATATTATCTAAAAGGAAGGAAGAAATAATACTTAGAAATAAGAAATTAATTAAATTGAAAGTTGATAAAGAAAGGTTTTTCGGATGGAAGACGATAAGGAAGTTTTACGTAGGTTTAGGCGTAAGACTTCCTTTTTTATTTATGTCTATCATCATTAGTTTTCTAATTTTTAAACTAGAAACGAAAGATAAATATTTGAAAAGAGCTTTATTTTTTTTACAAACATCATGTTATGGATTATCATTTTACTATATGCTATGGGTTTTTTGGTATTCTCAAGATTACTCAATTGTAGCATATCGTTGGTTTTTTATAGCTTTTTCATTAAGCTCAGCTGCAGCTACGGTCTATTTCATATCGTACAGAAATGTATTCGTTAGTAATCTTGAAACTAAATTAAAAGGAGTTGTTTCATATATTTTAGAAATTAGAACTAAACATTTTCCTAAGATGGCTATTAATTCTTTAGAAGTAGATGAAGAGGCTACTATAAAAGGTATTAACCAATTTGAGTTGAGAACTGTCGAAGAGTTAGAAAAAATTGCTAAGTAA
>KDPLPA_01455 hypothetical protein
ATGAAAAAATCATTTTTAAAAACAAGTATCATTGCTTTCTCTTTACTTACTGGAACATTCATTAGTTGTAAAAAAAGTATACAAAAAAGCAACTTTTCAACATCTTCGCAAACAACTTCTAAAAGCGATACCCTCTCTTTTCCTATTAGAAAACCTATCGTTTTTATTACGAATCATGATAAAGGAACCAGTGACTTTTACGCTAGTGCCTCCACTTATTTCAAAAGCAAAAAGTATCAAATTATAAATAACACCTCTTCTTTGGAAGAAATTATTAATTGGATAAATACGAATACTACTCAAAACCCGTATGGAGAAATTCACATTGTAGCCCTTAACAATCCTTGGAAAGGAATGAGTTTAAAAACAGTAATGAATGGAGAACCAATTACAACTATCTCTTTAAATAAACATATCTCAAAAGGAACATTGCCTAGTATAAAAAGCGGTATCACTAAGGGTTCTAGAATTATATTTCATTCGTCTGACATAGGTAGTAACCAATTATTAATAAATCTTTTAAAAAGTGCTTTTACAAGCTCTGAAACTCCTAAAATTATAACCTCTCCCTACTATAGCATATTTGGAGGTCAATTTTCAAATTACTATTTAGCAAAACCTTACTATGTGTTTTATCCTACAGCAAACTCTCCCGGAAAAACTGATTTATCAAAAGAAATCGCTAAAAAATATCCAACTGAAAAAGAGATAGAATGGTTTGAGGCTCTAACAAATGAATATGAACGCTATATCGGAGAGGCTTATACCCTGTCTCGTCCTGAAATATGGCTACAGGTTAAAATTGAATTTACGCTGATAATTTATATACCATATTTGGAGTTTTAA
>KDPLPA_01460 IS3 family transposase
ATGCTAACACTTAGAAAGAAAACAAGTGCTAGAACTACAAACTCTTATCATCGTTTTTATAAATATAATAACATCATAAAAGACTTAGAAGTTACTAGAGCGAACCAAGTTTGGGCTTCTGATATAACATACATTAGAACCGTAAAAGGATTTTGTTACTTGGCTTTAATAACTGATATGTATTCAAGGAAAATAGTGGGTTATGACCTTAGTGATAGCTTGGAATTAAAAGGATGTGTAAGAGCTCTTAATAAGGCTATTTATCAAGCTAAAAATATTAAACAGCTTATTCATCATTCAGACAGGGGTATACAATATTGCAGTAATGTATACACGCAAATATTAAAAAGAAAAAAGATAGATATTAGTATGACCCAAGAAAATCATTGTTATGAAAATGCCATGGCAGAACGTGTAAACGGGATACTAAAAGACGAGTTTTATCTCGATCAAACCTTTGATAACGTAGCACACGCAAAGAGAGCTGCAAAAAATGCAATTAATTTATACAATGAAGTAAGATTACATTTATCTTTAGACTTTAAAACTCCAAATATGGTATATAAATTATCAGCGTAA
>KDPLPA_01465 Transposase
ATGTATAGAAATGACAAAGTAATTAGACGTTACAGTGAACCTTTCAAATTAAAAATATTAGCCGAACTTACAATCGGAAAACACACAAAGAGCGAACTTTGTAAACTCTACTCTATTGCACCTACAACTGTCAATGAGTGGATTAAAAAGTACAATCGTAAAGACTTAATGAACACCAGAGTAAAAGTGGAAACTAAAGACGAAATATCTAGAATCAAAGCACTTCAAAAAGAGATTGAACAGCTTAAAAAACTACTACTTAAAAAGGATCTCGATGCTATGGTAATGGATTCTTACCTTGAAGTAGCAGCTGAAGACCTTGGTTACAAATCAGTTAATGAGCTAAAAAAAAGCTAA
>KDPLPA_01470 Two-component system sensor histidine kinase
ATGAAATTGCTTCAAAAAATACCCTTCTTTTTTATACTGTGCTTTCCTGCATTTTTAATTGCTCAGAACAATAATATTGCGGAACATTATGTACTGGATAATTATACGCTAAAAAACTACACTACTAAAGATGGATTGCCTAGTAAAAATATAACTGCCATTACTCAAGATAGTATTGGTTACCTTTGGTTTTCTACAAATAAAGGAATTACTCGTTTTGACGGTAATCGATTTATCACCTTCACAGAAAAAGATGGGTTACAATCCAACAAGGTAAATTGTATAGGTATAAAAAACAATACTATTCTAACAGGAACCGATCGTGGGTTATCTATAAAAAACCAAGATGCCTTTTTTAACCTAGAAAGTAAACCTATTCGTACAATAGCAGTTGTTAAAAACAATATTTTTTTAGGCACCTCTCTTGGCATATCCCTAGTAAGAAAAGACTACATCGCTCTCATAAGAACCAATATCCTAATAGATACATCAATTGTTTACGATATCAGCTTCGATGGTGAGTTTTTTTGGGTTGCAACTAGTAAGGGACTTTGGAAAACCTCCGACTTAACAAAAGAAAACACCATCAAAAGAATAGCTAAAGGAATATTTACCTCTATTTTTTTTAATAAAAGCCAAGTTATAGCCACTACTTATAATAGAGGGATATTAATTATTGAAGGTAAAAAAGTAACTGTAACGACTTCTCCTAAGCAAATAAATACTATACAAAAAGTAGGTTCACAGATTTGGGTTGCTACAGAAAAAGAAGGAATTGAAGTATTAAATAACCATTGTTCCTTTTTAAGAAAAATTAATAAATATAATACTCCTATTACCAATAATATCAATTCAATTTTTGAAGACAACCAACAAAATATTTGGATAGCAACTCCTAATAAAGGCCTTTATAAATTTGAAAACGATCTCAATATTATCCCCCCAAAGTCAAAAATTGCTTTTGAAAACATTAACATTCTATATCAACCCCTTGACAGCATTAATATCAATGGATATTCAAAAGTACTGCAACTCCCTTCTTATAAAAACCACTTATCTTTTACTTTTAAGACCATAAATGTTAATAATCCTCAAAAAGTTGAATACAGGTATAAATTAAACGATGCTTACAGTCCCTGGTCTAAAAACAACCATATAAACCTAGCTAATCTAAAAGCTGGAAGCTATACACTTACTGCTCAATCTAGAATAGACCAAGAGCACGAAAGTACCCCTATACAATTTCAGTTTTTTATTGATAAACCCATCTATGAAAAAGCTTGGTTTCAATGGTTAACAATCGTAATTATTGCTTTGTTAGTAAGTTTTTCTGCTTATTTTTATGTTAAGAAAATTAAAACTGAAGATAACTTAAAAATTGAACAATTAGAGTTAAAGAATCATTTGTTACTACTTGAGCAGAAAGCGCTCCGATTACAAATGAACCCTCATTTTATTTTCAATGTTTTGAATGGTATTAAAGCGCTAGGAAGCACTGGTAAATCTGAAGAATTAAATACTACTATCAGTAAGTTTGCTACCTTACTACGCTCCATTTTAAATAATTCTCGTGTACATGAAATTAGTTTAGCCAAAGAAGTTGCTACTTTAAAAAATTATATAGAATTAGAGCAACAAATAAGTATAAAATCTTTTAACTATATCATAAAAACGAATATGGATCTAGATACCGAAGAAATTCTTATTCCTCCTATGTTAATTCAACCTTTTGTTGAAAACAGTATCAAACACGGAATCCAACTGGCTACTGAAAATGGAGAAATATCTGTTATTTTTTCTATCAGAAAAAATTTTCTAAACTGCATTATTAAAGATAATGGAATTGGGTTTCATCAATCTAAAAAAATAAAAAGTATCCGTAAGCATAATTCTCTAGCTGTAAAAGTTACTAAAGAACGAATAGAAAACCTAGCTGGAAATGATTCTTTTTATATTGATGAAATCTTAGAAAACAATATTGTAAAAGGAACCAAAGTTTGGTTTAAGATACCTTTAAAAACTGATTTTTAA
>KDPLPA_01475 Two-component system response regulatory protein, LytTR family
ATGACTACATATACCGCTATTATAATTGACGACATTCCTTCTGCTATAGAAATGCTTCAAAACGATATTTCAAAAAATCATTCTGAAATAGAGATTACTGGTACTGCTAAAAGTGTTGTTGAAGCTTCAAAACTCTTAACACAGCAGCAACCCGATATTTTATTCCTTGATATTATGCTAGGCGATGGAACTGGTTTTGACATCTTAGAAATTCATCCCGATCTTTCTTCTAAAATTATTTTTGTAACCGCTAGTGACGAATTTGCTATTAAAGCTTTTAAATTTGCTGCAATTGATTACGTATTAAAGCCATATTCTAATGATGACTTAAAAGCTTCTATTCAAAAAGCAAAAAATCAAATTCAGCCTGACAAAGAACAGCTTTCCGTTTTACACCAATCAATAAGACGACCTGATATACGACCTGAAAAAATTTCATTACATACTTCTGACAAGATTGTAGTAGTTCTTTTAAATGATATTATTAGGTGCAAATCAGATAATAATTATACTGAATTTTATATGGCTAATGGACAAAAAATATTGGTTGCTAAGACTTTAAAATATTTTGCTGATATGCTTAAAGAGTTTCAATTTTTGCGTGTACACCAAAGCCATCTAATTAATATTCAGTATGTAAAAGAATTTATAAAGTCAGATGGAGGCTACTTAATTTTAAAAAATAAAGATTCAATTCCTGTCTCTGTTCGAAAAAGAAATGAACTTATAGAAGCTCTACGAAGTTTTTAA
>KDPLPA_01480 UPF0301 protein MARIT_1304
ATGGTTATCTTAAAACCAGAAAAAGGGAGATTACTCATTGCTGAGCCTTCTATTTTGAACGATATTTCTTTTAAAAGATCTATTATCATGCTAACAGAGCATACAATAAATAGCTCTGTTGGTTTTATTTTAAATAAACCATTGGCTTATACTGTCAATGACTTAATTCCTGAAATAGATTGTCATTTTAATATTTTTCAAGGTGGGCCTGTAGAGCAAGATAATTTATATTTCATTCATAAAATTCCTGAATTAATCCCCGGAAGTATAGAAGTTGCTAATGGTATCTACTGGGGAGGAAATTTTGATTCACTAAAAATTTTACTAACCACCGATAAAATACAAGAAGATGATATTCGTTTTTTCTTAGGATATTCTGGATGGGGCTCTCATCAACTAGAAGATGAATTAGAAACAAATTCTTGGTTCGTTTCAGAAAATAATTACAAAAACATTTTCACTATCAATAACGAAACTATCTGGAAAGATCAATTATTACTAAAAGGGGGGAAATATAAAATATGGGCTAATGCACCTAGTGATGTCCAACTAAATTAA
>KDPLPA_01485 hypothetical protein
TTGTGTTCTATTGAACGAAAAAAAGGAGTAGTAGAGGTCACCAATGGAAATATCTTTATAATTAAAGGAAGCACCGTTAAAACTCCTGCATTAACAGAAGGGGCGCTAAAAGGGGTGGTAAGAAAAAAAGTGATTGCAATGCTAGATAAAAAAGAAGAGTTTACATTGGAAGAAGGGATAATTTCTCCTTTTGAGTTGCAAAAGGCAGATGAGATTTTTATAACCAATGCTATCGTAGGAATTCAACCAGTAACAAAGTATCGTAAGAAAAAATTTTCGACGACTATTAGTGAAAAATTACAAAAAAACTTACGTGTTTTAGAGATCACTGAAAGCTAA
>KDPLPA_01490 hypothetical protein
ATGCTAAATTTGCGCCATAAAAAATACACAATGGTAAATTATAACGGGGAATTATTATCTGAAAATCTAAAAATTTCAATTGAAAATAGAGGATTTAAGTTTGGAGATGCTATTTTTGAAACAGTTAAAGTTCAGCAAAATAAAGTGATCTTTTTGGAAGATCATTACTTCCGTTTAATGGCTTCTATGAGAATGTTAAGGATGAAAATACCAATGTCATTTACTCTTGAGTTCTTGGAGCAGGAAATATTAAGGTTGATAAGAGTTCAAGAGAAAGCTGCTTCTTATAGAATTCGTTTAACTGTATATAGAAAAGATGGAGGTTTATACGCTCCAAAAACTAATGAGATAGATTATTTAATAGAAGCAAAAGCATATGCGTATCAAACAAAGCCAAGTTATGAGATCGATTTATATAAAGACTTTTATAATTATTCAGGATTGTTATCTACGATAAAAACAACAAATAGAATGCTGAATACTTTAGCGAGTGTTTTTGCAGAAGAAAATGATTTAGATAATTGTGTTCTATTGAACGAAAAAAAGGAGTAG
>KDPLPA_01495 SRPBCC domain-containing protein
ATGAGTAAAGTTAAATTTGAATTAGAGTTTCCTATACATGCATCGCCAAGTATGTTGTATCAATATTTTGCTACTCCAGCAGGTTTGGAAGAGTGGTTTGCTGACAAAGTAAACTCTAGAGGAAAGCAGATATCATTCTTTTGGGATGGAACGGAAGAAGAAGCTAAGATTTTGGTGAATAAAAGTGATGAAAGAATAAAGTTTAAGTGGGCTGAGAGCGAAGGAGATGGAAGTTATTTTGAATTTCGAATTCAAGTAGATGCATTAACGAAAGATGTTTCTTTGATGGTTACTGATTTTGCAGATAGTGAAGATGATTTAGAAGAGTCAAAGATGTTGTGGGAAAATCAAATAGATGAGTTGAAACATACTATAGGCGCATAA
>KDPLPA_01500 tRNA-Met
GGCGAGGTAGCTCAGTTGGTTAGAGCGCAGGATTCATAACCCTGAGGTCGGCAGTTCAAATCTGCTCCTCGCTA
>KDPLPA_01505 hypothetical protein
ATGAAAAAATTAGTACTATTATTATCTGTAATTTCTTTTTTTAATTGCAGTGACAACACGTTAGAGCAATTTGAAGAGCTTGAAAGACAAAATGATGTTAAACAAGTAGCAATGGTTTCCCAAGTTGAAGGAAGAACTTCAGTAGATGATGTAGATGAGGTAGCTGTATGGGATATTTTGAGGTATAAATTCGAAATGGATTTACCATTGGTGTTTTCTAAATTAGATGAATCGGGGTGGATTTCTCATTTTGTTCAAGATAGAGTTGTTAGCATTAATGATTATACATCAGAAGAAGAAAAGATTACTACTTTTTACACGGGAGGTTTCTTTGGATCTGTTTGGAATACAAAGTTGCCGGCATCTATTTTAGCAAAAGTCTTTTTTAGAAGGTTAAAATCATCAGGCTATCTTTATACAAGGGTTAAGTTATTAGGAATAACTATAAAAGATGCGAATCATGTAGATGCTCAAATTTTCTTTGAAAGATTTAATACATCTAGAGAATTAATGTCAACATCTTACGGTTTGTATAAGTTAGAAAATGTTGAAGGAGAATGGGGGATCTCAGAAATGAATCTTTATCCTAATACAGATGAAACAAGAGCATTTTTTAGCACGATGAAAACATTTAAAGGTCTTTATTAA
>KDPLPA_01510 DUF4184 domain-containing protein
ATGCCTTTTACATTCTCGCACCCATCTATCATATTACTCTTTACTTACCTTCCTAAAAAATGGTTTTCATTAACAGGACTTGTTATAGGAAGTTTAACCCCCGATTTTGAGTATTTTATAAGAATGGAAATAAAGAGTACTTTTAGCCATACTTTAATTGGTCTTTTAGGATTTAATTTACCTCTAGGAATAACCCTTTCTTTTATATTCCACAATATTATCAAAAACGATTTATTCAATAACCTACCTCACTACTTCAAGTCAAAGTTTTCGTCTTTTAAAAAATTCAATTGGAACCACTACTTTATAAAAAATTGGCCCATTGTAACTACCTCCATATTAATAGGAACTGTATCACATATTTTTTGGGATAACTTTACGCATCACAATGGATATTTCGTTGAAAAAATTTCCATATTAAGAAATCCAATCTACTTTTTTAATCAAAGAGTTTTTGCCTTTAAAATACTACAACACACCTCTACCATAATCGGAGCAATCATAATTACCTACGCCATCTATAAGCTCCCTAGCTCAAAAATAAATGGTAAAAAGAACTCCCTAAGCTATTGGGCACTCGTATTTGGCCTCACCTTCGGAATCCTATTCCTAAGATTTTTCAACGAATTTAACCTAAATCAATATGGTAATATCATTGTTGCCTGCATCTCCTCTTTTCTTTTAAGCTTAACTTTAAGTTCTTTAATACTTACTAAAATCAAACGCTCCATTACAAATGCAACAAAAAAAGACTCAGACATAAATGCCTGA
>KDPLPA_01515 Urocanate hydratase
ATGACTTTTAAAGAAAATATACTTCAAGGAATTCCAACTGAATTACCTGTTAAAAAAGAATACCCAAAGGGAGTAAACAGAGCTCCTAAGAGAAAAGATATATTGTCTAACAAAGAGAAGCAACTGGCTATTAGAAATGCCCTGCGATATTTTCCTAAAAAATGGCATGAAGAGTTAGCAGTAGAATTTGCTGACGAATTACAAAAATTTGGTCGTATATATATGTACCGATTTAAACCGTCATATAAGATGTATGCCAGAGATATTGCTGAATATCCTGCGTTATCAACTCAAGCGGCGGCTATTATGCTGATGATTCAGAATAACTTAGACCCAGCAGTGGCACAACATCCAGAAGAATTGATAACTTATGGGGGTAATGGAGCTGTATTTCAAAACTGGGCACAATATTTATTAACAATGCAATATTTAGCAACAATGACGGATGAGCAAACATTGCATATGTACTCAGGGCATCCAATGGGATTGTTTCCGTCTTCTAAAAATGCGCCGAGAGTTATTGTGACTAATGGGATGGTAATTCCGAATTATTCCCAACCAGATGATTGGGAAAAACTAAATGCTTTGGGAGTATCTCAATATGGACAAATGACCGCGGGATCTTTTATGTATATTGGCCCTCAGGGAATTGTTCATGGAACTACGATAACTGTTATGAATGCTTTTCGTAAAATATTAGATAAAGAAGATACTCCAGCAGGGAAGGTATTTTTAACTGCAGGATTAGGAGGTATGAGTGGAGCTCAGCCTAAAGCAGGGAATATAGCTGGTTGTATAACAGTTTGCGCCGAAGTGAATGCAAAAGCAGCAGAAAAAAGACATGAGCAAGGATGGGTAGATGTGCTAGTGAATGATATTGCTGATTTAGTGAAAAGAGTACGAGAAGCTCAGGAAGCAAAAGAAGTGGTTTCTATAGCTTATATTGGAAATGTTGTAGAGGTATGGGAGCGTTTTTATGAAGAAGATATTTTTATCCATGTTGGTTCAGATCAAACGTCGTTGCACATTCCTTGGACAGGAGGATATTATCCTGTAGGAATTTCTTATGAAGAATCTAATAGGTTGATTAGGGAAGAACCTTTGGTTTTTAAAGAAAAAGTACAAGAAACTTTAAGAAGACATGCTGCTGCCGTAAATAAGCATACAGAAAAAGGAACTTATTTCTTTGATTATGGGAACGCTTTTTTATTAGAATCATCAAGAGCAGGAGGAGATGTTATGGCTTCTAATGAGATAGATTTTAAGTATTCTTCTTATGTTCAAGATATTTTAGGCCCCATGTGTTTTGATTATGGTTTTGGACCATTTCGCTGGGTGTGTGCTTCTGGAAAACCAGAAGATTTAGATGCAACAGATGAAATTGCAGCTACTGTTTTGCAAGAAATCATGGAAAATTCTCCAGAAGAGATTCAATTACAGATGCAAGATAACATTACTTGGATAAAAGATGCTAAAAAAAATAAAATGGTAGTAGGGTCACAAGCTCGTATTTTATATGCAGATGCAGAAGGACGCTCTAAAATAGCAGCAGCTTTTAATAAGGCGATAGCAGCAGGAAAAATAGGACCTGTTGTGTTAGGAAGAGACCATCACGATGTGAGTGGAACAGATTCTCCATATAGAGAAACTTCTAATATTTACGATGGAAGTAAGTTTACTGCAGATATGGCAATACATAATGTTATTGGTGATAGTTTTAGGGGAGCTACTTGGGTTTCTATTCATAATGGAGGAGGTGTAGGATGGGGAGAAGTAATGAATGGAGGTTTTGGAATGCTTTTAGATGGTAGCTCAGAAGCTGATATTCGCTTAAAAAATATGCTGTTTTATGATGTGAATAACGGGATAGCTAGGCGTAGTTGGGCAAGGAATAAGGAGGCGTTATTTGCTATAAAACGAGAAATGGAGCGTACGCCGAGTTTAAAGGTTACTATTCCTAATCTAGTGGAAGATGATTTGTTAGAAAAGTTATTTTAA
>KDPLPA_01520 Histidine ammonia-lyase
ATGTTTAAATACGGAATAGAGCAATTAACTGTAGATAAGGTAATAGCACTTTCAGAAGGAAGTTTGAAAGGGGTATTAGTAAGCGAAGCTATTATTAATATAGAAAAATGTAGAGGAAAGGTAGTTAGCATGGCTAATGGAGATAAGGCTGTTTATGGAATTAATACTGGCTTCGGGCCTTTATGTGATGTACAGATTACTCCTGAAGAAACAAGCAAATTACAGGAAAATTTACTAATTACACATGCTGTAGGAGTAGGGATGCCTATTGATAAGCAATTATCTAAAATAATGATGATTTGTAAAGTTCACGCTCTTTGCCAAGGGTTTTCAGGAGTTCGTTTAGAGTTAATACAACGTATTTTGTATTTTATTGAGAATGATATATTGCCTGTTGTGCCAGAGCAAGGCTCAGTGGGGGCTTCGGGAGATTTAGCTCCTTTGTCTCATTTGTTTTTACCTCTTTTAGGAGAAGGAGAATTTTGGATGGAAGATAAGGTAGTAAAGGCGCAAGAAGTTTTAGAAGAACATGGCTTAGCTCCACTTCAACTAGAAGCAAAAGAAGGTTTAGGATTGATAAATGGAACTCAATTCATTTTAGCACACGCAATTGTAGGTTTGAAAAAAATGGAATATTTGCTAGATTTAGCAGATCTTTCAGGGGCAATGAGTTTGGAAGGTTTCCAAGGGAGTGTTTCTCCTTTTAAAGAAGCATTGCATCGCATACGCCCATTTAAAGGAAATTTAAAAGTAGCTGAAAGAATGCGTATGCTATTGGAAGGCTCTCAAAATGTTGAAAATCATGCTGGCTGCGATCGTGTTCAAGACCCGTATTCGATGCGATGTATTCCACAGGTGCACGGAGCTTCTAGGAATACATATTATCATTTAAAAGAATTGGCAGAAATAGAAATGAATGCAGTAACGGATAATCCAATTGTTTTGAGTGAAACAGAAGCTATTTCTGGAGGTAATTTCCATGGGCAACCTTTAGCAATGGCTTTGGATTATGGAGCGATAGCGGCTTCTGAATTAGGAAATATAGCGGATAGACGTTGCTATTTACTGTTAGAGGGGAAATATGGATTGCCTCGTTTACTAACAGAAGCAGGAGGTTTAAACTCTGGGTTTATGATACCTCAATATACTACGGCAGCTTTAGTTACAGAAAATAAATCTTTGTGTTTTCCTCCTTCGGCAGATAGTGTTCCTACATCATTAGGACAGGAGGATCATGTGTCTATGGGAAGTATTTCAGGACGTAAATTCAATCAAATTCTAGGGAATGTAGAAAAAATATTAGCTATAGAATTGATGTATGCCGCTCAAGCAATGGAGTTTAGGAGGCCTAATACTTTTTCTGAGATGATAGAAGATAATTTTAAAATTATTAGAGCTAAAGTAGCTAAGTTAGAGGAAGATAGAGTTTTGAAAGACGATATCAATCAGCTAGTAGAAATGGTAAAAGAGCAAGTTTTTATTGTGAATAAATAA
>KDPLPA_01525 Transcriptional regulator, LysR family
ATGATACCTATAAGTTATCAATTAGAATTAAGGCATCTTAAATATTTTTTAGCAGTTGCAGAAAGTTTACACTACAGAAAAGCTGCCGAAATCCTCTATATATCACAACCAGGATTAAGCAGACAAATTAAACAATTAGAAGACAATTTAGGCATACAACTTTTCGAGCGTCACAATAGAAAAGTAGAGTTAACCAAAGCTGGAACATACCTCAAATACGAAATTACACGTCACTTAAAAGACTTAGATCATATGATCAATCACGCCAAACTACTTCACAAAGGCATCCATGGCAATTTGAACTTAGGCTATGTAGGTTCCGCCATGCAACAGTTAATTCCTGAGCTACTTTTAAAGTTTAAAAAAGAGCATCCTTCCATCATTTTTAACTTAAGAGAAATGGACAATCGCAAACAGATCAGCAAATTATTATCCAAAGAAATTGATATTGGTTTCGTACGATTAGATCGAGCCCCTAAAAACTTAGAAGGAATTCCTATTTTAAAAGAAAACTTTTGCTTAGTACTCCCTAAAAATCATCCTATAAATGCAGTTAACTTTAAAAACATTAGCCAACTAAAGAAAGATTCATTCATCATGTTCGATCCCTCTTATAACCCCTCTTATTATGAACAAGTTATGAAAATATTTGATGATAGCGGATTCACTCCTATCATTTCTCATAACACAATACACGCTAGCTCAATATATAGACTAGTAGAAAATAACTTAGGAATTTCCATAGTTCCTAAATCTCTATTGGTTGGTTATAATATGGACATTAAGTTTATTGAGCTCAAAAATGTTCCACACCAAACTATACTATCTATCGTATGGAGTAAAGAAAACAGAAACCCTACTCTCATTTCCTTTTTAAATACTATAGTAAAAAACAAACAAACTTAA
>KDPLPA_01530 Putative transcriptional regulator, Crp/Fnr family
ATGCTAAATGTAATAGTAAGTTATATAGCTAGGTATATAGAGCTTAATAAAGAAGAAATTGAGGTTATAAAAGATTTAATTAGAATTGAAGTGTTTAAAAAAGGAACTCTTCTGCTAAAGAAAGGAGAGGTGGCAGAATCATATTATTTTAATGTAAAAGGTTGTATTCGGTTGTATTACATGGTAAATGGAGAAGAGAAGACTACTTTTTTTTATACAGAAAATCAATTTGTAAGTTCTATTAAAAGTTTTACAAGGCAAGTTCCTTCTAATCATTTTTTTGAATGCGAGGAAGATTGCATATTGGGAGTTTTATCATATGAAGCAGAAAAAAAATTATTAAGAAAGTTTCCGAAATTTGAACAGTTGTATAAAGTAATTTTAGAAGAACAATTGAGTCATTATCAAGAGGTATTGTCATCTTTTATTACTACTAAACCAGAGGAAAGGTATAAAAGCTTTTTAAAATCGCATCCAGCATTGGTGCAAAGAATTCCTCAGTACAAATTAGCTTCTTATTTAGGAATTGCACCAGAATCATTAAGTAGAATCAAAAGAAGGATAGCGGAACAAAATAGTAGTAAGGATGTTTAA
>KDPLPA_01535 hypothetical protein
ATGGCCGAAATAACCAAAAGCAGCAGTTCTAAATTTTTTTACTTCGAAAACTTTAAAGAACGCGATTATAAAGGTTATTTAAAAAAAGAGAAAATAATTTTTGAAATACTTGTGGAAAAAGAAAAAATAGCGGTATATCAAGTTCATAAACAGTAA
>KDPLPA_01540 hypothetical protein
ATGTGGGAGCTTTACGCTTTTTGGGCATTTGTTCCTATAATACTTAACACTTATCAAAACATCCACGCTAAAACTATATCTAATATCCCGTTGCTATCTTTTTTAATTATAGGGGTAGGAAGTATTGCTTGTATCTTTAGCGGTTACTTAGCCGAGTTGATAGGCACCAAAAGAACTGCCCGCATTACTTTGCTTCTCTCTGGCTTATGTTGTCTTATTTCTCCTTTAATGTTTAATGTGGCCTCTAAAAATCTTTTTATTCTATATATGTTTTTCTGGGGAATTGTGGTCATCGCCGACTCTCCCTTATTTTCTACCTTAGTAGCACAAAATGTTCCTTCTGAAATAAAAGGTACCGCGCTCACAATTGTAAACTGTATCGGATTTTCACTTACAATAATCAGTCTCCAACTCATTCAGCAAATGAGTGGATTAATCCCTCCTAGTAACACTTATCTAATCTTAGCAATAGGCCCTATTCTAGGAGTACTGTATTTAAAAAAATAA
>KDPLPA_01545 Ribonuclease Y
ATGATACTACCTATATTATTAGGAGTTTTTATTGGATTAGCTATTGGATTTATAGTAGCTAAGTTTTTAGAGAAGACGAAGGCAAGCAAACTTATTGCGAGTACAAGAAAAGAAGCTGGAGCAATTATAAAGGAAGCAAAAGTAGAAGCTGAATCGATAAAAAAAGATAAAATTCTTCAAGCGAAAGAAAAGTTTATAGAATTAAAATCAGAGCATGAAAAAGTAATTCTTTCTAGAGAAAAGAAAATGGCTGATGTTGAAAAACGTATTAGAGATAAAGAGTCACAAGTATCTTCTGAATTAGATAGGAATAAAAAATTATCTAAATCTTTAGAAAATAAAGAGAATGACTTTAATTATAAATTAGAGTTTTTAGATAAGAAAGAATCTGAAATAGAAAAACTGCATAAAAGACATGTTGATATGCTAGAACAAATTTCTGGTTTATCAGCAGATGAAGCAAAAACGGAATTAGTTGCTTCCTTAAAAGATGAGGCAAAAACGGATGCAATGGCTTTTATTCAAAACGCTATTGAAGAAGCAAAACTGACAGCTGAGCAGGAAGCTCGGAAGGTTATCTTAGGAACAATACAAAGAGTAGGGGTAGAGCAAGCTGTTGAAAATTGTGTATCAGTATTTAATTTGGAGTCTGATGATGTAAAAGGAAGAATTATTGGTAGAGAAGGTAGAAATATCAGGGCTTTAGAGGCTGCTACTGGGGTAGAAATAATAGTAGATGATACCCCTGAAGCAATTATATTATCATGTTTTGACCCAGTTCGTAGAGAGATAGCTCGTTTGGCAATGCATAAACTTGTTACAGATGGTAGAATTCATCCGGCAAGAATAGAAGAAATTGTTAAAAAGACAGAAAAACAGATTAATCAAGAAATTATAGAAGTAGGTAAGCGTACTGTAATTGATTTAGGAATTCATGGACTGCATCCAGAATTGGTAAAAATAGTAGGAAGGATGAAGTATCGTTCTTCTTATGGACAAAATTTATTACAACACTCTCGTGAAGTGGCAAATTTATGCGGAATCATGGCCGCTGAAATGGGCTTAAATGCGAAAGCAGCGAAAAGAGCAGGTTTACTGCATGATATAGGGAAAGTACCAGATACAGAAAGCGAATTACCACACGCATTATTAGGTATGCAGTGGGCAGAAAAACATGGAGAAAAACCGGATGTTTGTAATGCGATTGGGGCGCACCATGACGAAATAGAGATGAAGAGTTTAATAGCGCCAATAGTTCAGGTTTGCGATGCTATTTCAGGAGCTAGACCAGGAGCACGTCGTCAAGTTTTAGATTCATATATTCAACGATTAAAAGATCTAGAAGATATTGCATTTGGTTTTACGGGAGTTCAAAAAGCATATGCTATTCAAGCGGGTCGAGAATTGCGAGTAATGGTTGAAAGTGCAAAAGTAAATGATACAAAGGCAGCGGAACTTTCATTTAATATTTCTCAGAAAATACAAAATGATATGACTTATCCAGGACAGGTTAAGGTAACGGTAATTAGAGAAACAAGAGCTGTTAATGTTGCGAAGTAA
>KDPLPA_01550 Cell division protein ZapA
GTGACAAAGCTAAAAGTAAATGTTGTAATTGCGGGAAGAACGTATCCTCTGAGTGTTAATACGATACAAGAAGAGGAAGGAATGCGCAAAGCGGCAAAAAGCATTAACGAATTGATAGCAAAATTTGAACAAAATTATGCTGTTAATGATAAGCAAGATGTGTTAGCGATGTGTGCATTGCAATTTGCATCAAAGTCAGAAATTTTATCATTAAAAAATGATGAGGTAAATAATGAAACAACAAAAAAAATAAATGAGCTAACAGAATTAGTAGCATCTCATTTGTATTAA
>KDPLPA_01555 hypothetical protein
ATGAGTAATACCTTAAAAGCGATTCATTTACTAGAAAATAAGTTGAAAGAATTATTGTCTAATTATGAATTTTTGAAAGAAGAAAATGAAGCTTTGCTTCAAAACAGTGGAAGGTTACAGCTATTATTACAGGAAAAAGAAGAAGAATTAATAGATCAACAAAAAAAGTATGATTTATTAAAAGTGGCGAAAACTATAGAGGGCAGTAAAGAAAATACAAAAGATACAAAACTAAAAATAAATACTTTAATCAGAGAGATTGATAAATGTATCATTCAATTGAAAGAGTAA
>KDPLPA_01560 Peptidase family M23
TTGAAGTACTATTTATTTGTTTTTCTAGTTTTATTTATTATTCCTTTTTCCTTTTCACAAGAAAGCTATCCTAAAAATTATTTTGATTCTCCTTTAAAAATCCCTACTATTTTGTCGGGTACTTTTGGCGAACTCAGAAATAATCACTTCCACTCTGGTATAGATATTAAAACCCAAGGAAAAGAGGGAATTAAAATTTACGCTCCTGCAAACGGATACGTTTCTAGAATTAAAGTATCTCAATGGGGGTTTGGAAAGGCTTTATATATTTCTCACCCTAATGGCTATACTACAGTTTATGCACATTTAAAAAGTTATGCTGATACTATTCAAAGATATATAAAAGATATTCAATACAAAAAAGAAAGTTATGCTACAGGAAATATTTTCCCTTCTCCTAAACAATTTCTTATTAAAAAAGGGCAACTAATTGGTTATACTGGTGATACAGGAAGTTCAGGAGGGCCTCATTTACATTATGAAATTAGAAATACTAAAACAGCACATATCATAAACCCCATGCATTTCGGGTTGATTCCTCCTGATAGTATCCACCCTATTTTTAAAAGATTATTGGCATTTCCTTTGAATGAAAATGCTAGAGTTAATAGAACCTCTAAAAAAATAATCCTTCCTATAAAAAAAATTAACGACAGTATCTATTATGCTGATAAGATAACAGCTAGCGGCACTATTGGCTTTGGAGTATCTGTTTTTGATAGGTTAAATAAAGCTCGCAATAAAAATGGTATCTATAGCTTAGAAATGAAAGTAAACGGTAATCATATCTACTATCATGATGTTGAAACCTTTTCTTTTGCTGAAAGCAAGTATATCAATTTACTGATTGATTACGAATATTATAAAAAACACAAACGTAGAATACAGAAAACTTATAAAGTTAAAGGGAACAAACTCAGTATTTATGAAAACTTAATTAACAACGGAATGATGGATATTAAAGATGGTCATACTTATCAAGTAGAAATCATTGCTAAAGATTTTAAAAACAATAGTACTACCTTAAAGGTACCAGTTACTGGAAGTAACACTAACTTACTATTCAAAGCAAAAGACACCACCCCTTATAAAATCATTGCTAAAAACTTTCATAAATTCCAAGAAAAAAACGTTTCTATAGCCTTTCCTAAAAACACTTTTTATAGTGATTATTACTTAGATTTTAGGGTTGAAAATGGAATTGCCAAGGTACACAGCCCTAGCATTCCTCTTGATAAGAAATACACGTTATCTTTTGATATTTCTGGCTACCCTGAAAAAGAACAAGAACAATTATACATTGCTAACGTTAACAATATAAAACATCCTCGTTATGTAACTACTAAAAAAAATAAAAATAAAATTTATGCCACCGTAAAAAGTCTTGGCAACTATACTTTGAAAACAGATACAAATACCCCTAAAATTTCACTTATCAACTTTAAAAATGGGCAATGGGTTTCTAAATTAAAAACCTTAAAGGTTAAAATTTCCGATAAAGGTTCAGGAATTAAAGACTATAGCGCTACAATAAACAATAAATGGATACTAATGGAATTTAATCATAAAAAAGGAATTTTAACATATAATTTCAATGACAAAAAGTTGGTAGGTAGTAAACATATCTTTAAACTTGTAGTTTCTGACAAAGTAGGAAATACAAAATCTGTAAGTACTACTTTTTTCAGAAAATAA
>KDPLPA_01565 TonB-dependent outer membrane receptor
ATGCACATTTCTTATAAATCGTTTTCTAAAAAAGTAACCGTTAGAGGAGCTCGATCAGTAAGGCTTTCTCCTACCCTGATTATTAAAAATGAAGAGTTAAAGGAAATTATCATAAAAAATCAAAAAAATGAAGCACAAGGAATTACCAAAATAGATACTAAAAAAGTAACTGCTTTAGTAGGCGCAAATGCTGGAGTAGAAAATGTTTTAATGACACTTCCTGGGGTTAGTAATAACAACGAACTAAGTACGCAGTATAACGTTCGAGGAGGGAATTTTGATGAAAATTTAGTATATGTCAATGGTATTGAAATATATCGCCCTTTTTTAATTCGCTCTGGGCAGCAAGAAGGATTAAGTTTTATCAATTCTCATATGATACAAAATATTAACTTTTCTGCTGGTGGATTCCAAGCTAAATATGGAGATAAACTTTCTTCTGTTTTAGATATAACATACCGCAACCCTAAAAAATTTGGTAGTCGAATTAACTTGAGTTTACTTGGGGGAAGTTTTACAATAGAAGATACTTTTCTCTCTAAAAAATTAAGTGCAATTGTAGGAGTTCGTTATCGTGACAATAGCTTATTTGTTAATAGCAAACAAACAGAAGTTAATTTCAGGCCTCGATTTACTGATGTACAAGCATTTTTATCTTATAAGTATCATGATAAACTTACCTTTAACTTGCTAAGTAATTTTTCTTTAAACAACTATAACTATAAGCCTTTAACAAGAAGAACGCGTTTTGGTACTATTACCAATCCGTTAGAGCTTATTGTTTTTTACCAAGGTCAAGAGAAAAACCGGTATCATACTTTCTTTGGAGCTTTTTCAACGGATTATCAAGTAAATGAAAACCTTAAAATTACAGGAATTATTTCTAGTTTTAACACCCAAGAAGAAGAGTTTTTTGATATTTCCGCTTCTTATAATTTAGGAGAAGTTGATAGTAGCATTGGTTCCGAAAATTTTGGAGAAGTTGAATTTTCGCAAGGTATCGGCTCTCAAATTAATCACGCTCGTAATAGTTTAGACGCTTTGATTAGTAATGTACAATTAAAAGCTAATTTTAAAAAAAATAATAATGAATGGAACGTTGGTGTCAAATATCAAAAAGAAAATATAAGAGACAGAATACGCGAATGGGAAATAATTGACTCGGTAGGTTTTTCCATTAGACCTCCACATCATGCTATTTCCAACAACCAACCATATACCCCTTTTACAGGCCCTATTGAAGCTTTTCAAAATATTAGAACTGAAAATAATATTGATATTAATAGAGTTTCTGGATATGCTCAATTTAGCAGAAAATCAAATTTAAAGGAGCACCAAATATGGTTTAATTTTGGTGTTCGCGGACAGAATTGGCTTGTAAAACCTCGAAATGTACCTTCTAAAAGTCATTTTATTTTTAGTCCGAGGGCTCAATTTGCAATCAAACCTGATTGGGGAAAAGATATGCTATTCCGAATTTCTGGTGGATGGTACTCCCAAGCTCCTTTTTATAAAGAGCTCAGAGATCATAATGGTCGCGTAAATCCAACTGTAAAAGCTCAAAAATCAATTCATATCGTTGCAGGAAATGAATATAGTTTCACAATGTGGAATCGTCCTTTTAAACTAGTTACCGAAGCTTACTATAAAAATTTAAATAACGTAAACCCATATACAGTGGACAATGTTCGAATTCGATACGCAGCTAACAATGCCTCTAAAGCATATGCTTATGGTTTAGACATTCGTTTAAATGGTGAATTTGTACCTGGGAATGATAGCTGGATAAGCTTTGGGTATCTAAAAACCGAAGAAAACAATAATCATAGAGGTTATATTGCACGTCCTACAGATCAACGCTTAAAATTTGGTGTTTTATTTCAAGATTACGTACCTAATTTACCTGACTTAAAAGCGTACCTAAATATTGTGTACAATACAGGACTTCCAGGAGGGTCTCCTGCTTATGCAGATCCTTATCGATTTCAAAATAGGTTACATGATTATAAAAGAGCTGATTTAGGCTTATCTTATATTTTAGCAGATGCTAATAAGCAGTACAGTACTGGCTTTTTAAAAAGTTTTAAAGAGCTCTCCATTGGTCTGGAGCTTTTTAATATTTTTGACATTCGTAATTCAATAACAAATACTTGGGTTAGAGATGCCTATTCTAGGCAACAATTTGGTATTCCAAACTATATGACAGGAAGAGTAGCTAATTTTAAAATAGCAATGAAGTTTTAG
>KDPLPA_01570 GCN5-related N-acetyltransferase
ATGAGCACAGCTAACTATTTTTTAAAGGAAATCGTGGCATCTGACATTAATAATATTCACAAAGGATTGTCTGACACTGATATTACACGATATTACGACGTTCATTTTTTTACTTTAGAAGAAACTAAAATACAAATGAAATGGTATCAAAACCTCAAAGAAAATGGAACAGGGATATGGTGGGGAATTTATGACAAAATAAACCAACAATTCTGCGGTGCTGGTGGCTTTAATGACATTAATAAAAAACATAAAAAAGCCGAAATTGGCTTCTGGTTGCTAAAAGAATATTGGGGAAAAGGCATTTTGAAAGAGGTTATGCCTCAATTATTCCAAATTGGTTTTACAAAACTAAACCTAAATAGAATTGAAGGCTATGTACTTAGTGATAATATCAAATGTAAAAATGCATTGAAAAAAGTAAATTTCACTTACGAAGGCACCATGAGAGAACATGAAATAAAAGACAACGTAAAAATAAGCGTTGCTATATATGCTATATTAAAAAGCGAATGGAGTTCATAA
>KDPLPA_01575 Carboxypeptidase
ATGATAAAGCCAAAAAAATTACAGAAAGGAGACAAAATCGCAACCATATCACTATCATGGGGAGGCGCTGGAGAAATTCCTCACCGCTATAACATTGGTAAAAAGCAAATTCAAGAAGTATTTGGACTTGAAGTTACGGAAACAAAGCATGCCTTAAGATCTGCCAAATGGATTTACGAAAATCCAAAAGCAAGAGCAGAAGATTTAATGGAAGCACTTGAAGATGCTTCTATCAAAGCTATTTTCTCGAATATTGGAGGTAATGATAGTATTCGAATCCTTCCTTATATCAATTTTGATATTATAAAAAATAATCCTAAAATTTTTATTGGTTTTTCTGACGCTACAGTCACTCATTTCTGCTTTTATAAAGCAGGTGTTACCTCTTTTTATGGTACGTCAACCCTTGTTGGTTTTGCTGAGAATAACGGCATGCACTCTTATCAGATTAAAGATATTAAAAGAACACTATTTTCGAATGCTCCCAATGGTATTATCCTCCCTAATACTAATGGATGGACCTCTGAAAGACTCGAATGGAACCTCCCTAAAAATCAAAATCTATCTAGAAAACTAATACAATCTTCTGGTTGGAAATTCCTGCAAGGAACAAAAATAGCAACAGGTACTCTATTAGGAGGTTGCTATGATGTTTTAGAAACTTTAAAAGACACAGCTATCTGGGTAAGCCCAGCACAATGGAAGGGTACAATAATGTTTATTGAAACATCCGAATCCATGATGCCTCCTTATTTATTTTTACAAATCTTAAGAAATTATGCAGCTTCAGGTATTTTACACAACATAAACGGACTACTCATAGGAAGACCTTATCATAATAAATACGTAAAAGAATATGAAGAAGCAATCATTCAAGTTATTAAAAAAGAAGCAGGATTAATGGAATTACCCATTATCACTGAAGCTGATTTTGGGCACACCTGCCCTACTTTTACAATTCCTTATGGGATCAAGGCAGAAATTAATCCTGACGCTAAAACTTTTGCGATTCTTGAAAATGCTGTTATCTAA
>KDPLPA_01580 hypothetical protein
ATGAAATTACCTAAATTTTTACTAGCAGATAATAGCAATTATCCAGAAGATGTTTTTGTATTACATACCGAGTTTCCTCGTTTTTTAATGAACTTGAAAAATGATGATATTGAGTGGTTTGATGATTTAGTAGGAACTGATGAAAACGAAATGGCAAATGAAGTTGCTACTTTAATGGATCAAGCAGGTGAGTTTTATGATGAAGAAATGAAAAGCATCGAATAA
>KDPLPA_01585 Multidrug resistance protein norM (Na(+)/drug antiporter)
TTGAATTTATTAAGATACACATCAGAATTTAAACAAAATTTGAGGATTGCTTATCCCGTAATGTTAGGCCAACTTGGGCATGTTTTGGTGGGATTAGCAGATAATTTAATGGTAGGTAAATTAGGGGCTCCCTCTTTGGCGGCGGTTTCTTTAGGAAATGGGATTATTTTTATAGCTCTTTCGTTAGGAATCGGTTTTACATTTGCAATTACCCCTTTAATAGCAGAAGCAGATGGAGAGAAAAATGTAGAAAAAGGACGTAGTTATTTTCAGCATGGAGTCTTCTTGTCTATTATTTTAGGAATCTTATTATTTCTAGTCTTATTATTAGCGAAGCCCGTTTTGTATTATATGAAGCAACCTATAGAAGTGGTTGAATTGGCAGTGCCTTATTTTGAGGTAGTTGCTTTTTCAATGATTCCATTAATGATTTTTCAAGGGTTTAAACAGTTTGCGGATGGACTATCTTTAACTAAATATGCTATGCAAGCTACGATCATAGCAAATATAATAAATGTTGTTTTTAATTATTTGTTGATTTATGGAGTTTGGGTTTTTCCAAAGATGGGAATTGTAGGAGCTGCTTATGGCACTCTATTTTCTCGTTTTGCAATGCTAGCTCTTTTAATAGTTATCATGAAATCGAAAGCTATTTTTGCCCCTTATTTGAGAGGTTTTTCATTGTTAGAAATTAAAGAAAATATGCTTCAAAGAATTTTTAATTTAGGATATCCAACGGCTTTGCAAATGTGGTTTGAGGTAGGTATTTTCTCTTCAGGTATTTTTTTAGCGGGTGCAATAGGTACTAAAGCGCAAGCAGCAAATCAAATAGCATTAAACTTGGCGTCAATGACTTTTATGATTGCCGTAGGTTTAGGAGTTACTGCTACTATTAGAGTAGGAAACCAGAAAGGATTGAAGAATTATAAAGAATTACGTAGAATAGCCTTATCCATATTTGTATTAATGGCAGCAATTGATTTGCTTTTTGCAGGTGGATTTATTTTAATGAAAAATAGATTGCCAACATTTTATATTCATGATGTAGAAGTAATAGAAGTAGCGGCAACGTTGATTGTAATAGCAGGCTTTTTTCAATTATCAGATGGAATTCAAGCAGTCGTTTTAGGAGCGCTTCGAGGTTTGCAGGATGTGAAAATTCCTATGCTAATTACCTTTGTAGCTTATTGGGTAGTTGGTTTTCCTATTTGTTATTACTTAAGCTTGAAAACAGATTTGAAGGCGATAGGTATTTGGATAGGTTTGCTAATATCTCTGACTGTTTCTGCAATATTATTATATATTCGCTTTCATCAACTTACTAAAAAATTAATTCAGATAAAAAAATATAATGAAATTACCTAA
>KDPLPA_01590 Thiol peroxidase
ATGGCAACAATAACATTACAAGGAAACTCTATAGAAACCAACGGAAACCTGCCTAAAACAGGAGAAAAAGCACCTGATTTTTCATTAGCGGCAATTGATTTATCTCGTAAATCGCTGGCTGATTTCGAAGGAAAAAATCTAATTCTTAACATTTTTCCTAGTGTAGATACAGGCACTTGCGCTGCTTCTGTAAAAAATTTTAACAAGGAAGCTGCTTCTTTAGAAAACACTACAATACTATGTATTTCTAGAGATTTACCTTTTGCTCAATCTCGTTTTTGTGGAGCAGAAGGTATTGAAAATGTAATTATGCTATCAGATTATGCAACTGGAGAGTTTGGTAAAAATTATGGGCTAGAAATAACAAGTGGCCCTTTAACTGGATTACATTCTCGTGCTATTGTTATTATAAATACAGCAGGAAATGTAATATATACAGAACAAGTAACAGAAACAGTTAATGAACCTAACTATGAAGCTGCTTTAAAGGCATTATAA
>KDPLPA_01595 Diacylglycerol kinase
ATGAAAAACCCAAATGATGGTTTTATCAAAGGTAGGTTAAGAAGTATCAAATTTGCATTCAAAGGCTTATGGATACTTCTTACTACTGAAGATAGTATTAAGGTACAATTTTCAATGGCCATACTGGCAACGTTTGCTGGATACTTTTTTAATATATCTACTACAGAATGGATGATTCAATGCCTTGCTATCGGTTTGGTTTTAATTGCTGAAGCAACCAATACTGCAGTAGAAGAAATTGCTGATTTCATACATCCTGATTATCATGAAAAAATAGGATTGATAAAAGATATTGCTGCTGGTGCTCCTGCTATTGCGGCATTGATTTCATTGGTTATTGCAGCCATCATCTATCTTCCAAAGATAACTTTCTTATTTTAA
>KDPLPA_01600 DNA translocase FtsK
ATGACAAAAAAGAAAACATCTTCAAAAAGAACTGAGGGAAAAAAATCAATAATTAAGCAAGTCACTGCTTTTTTAAAAGATCGCCAAACGCAAACCATTTTAGGGGCCTTCTTAATTTTATTTGCGCTATTTTTATGCATTGCCTTTATTTCCTTCTTTTTCTCTTGGCAGCAAGATCAAAGTACCCTCAATCAATTTGGAGATAAAACAATACTTTCAAAAAACTTACTAGGTAAAATTGGAGCTAAGCTAAGTCACTTCTTTATTTATGACGGATTTGGTCTAGGGGCTTTTACGCTTCCTTTTCTGTTCTTTTTAACAGGAGTATATTGGTTATCTCATACTCGTGTTAAAAACATAATTACTTCTTGGAACTGGGGGCTATCTGCAATGCTTTGGTTGTCAATTTCCTTAGGGTTTATTAATCAAAAATACGCCCTATTATCAGGAACTATTGGATACGAAATAAATGATTATTTACAAAAGTTCCTTGGAAAAACAGGGCTAGCTATTGTATTATTTTTCTTTTTTATCACATATATTATCATCCGATTCAAAATTACTCCAGAATTAATTAGCGACACTTTAAAAAAGAGAAAAATTGCTAAGGAAGCTACTAAGGTAGAAACGTCAGTTATAGAAAGGGATACCATAGAAATTGAACCTCAAACTATTAGCGAAGAGAAAGACGTTGTTTCCAAAGATTTAGACGAACAAAAAGAAAAATCAGATTTTGAATTATCAATAGAAAATTTACAACCTACAATTACTAAACACTCAGAAGTTTCATCTACAGAAGACTCTTCTCTCTGTCTCGAAATAACTGAAGAAGTTACTTCAGACAACAATATTATCATTTCTGAAGAAACCAAAAAAGAAGTAGAAATAGCTATTGAAAAAGTGGCTGAAGAAAAAAGTGTTACTGAAAATTTATCAGATAGGTTAGTTAAAGATTTTGGTGAATTTGATCCGAAACTAGAACTAGGAGGATATAAATTTCCTACATTTAATTTACTAAAACAATACAATGAAAGTATTTCTATCAATCCAGAAGAATTAGAAGCTAATAAAAATAGGATTCTAGAAACTCTAAAAAACTATAAAATAGGCATCGCTCAAATAAAAGCGACTGTTGGTCCTACCATTACTTTATATGAAATTGTACCAGAAGCAGGAATCCGTATCTCTAAAATCAAAAACTTAGAGGATGATATTGCGCTTTCTCTATCTGCCCTCGGAATTCGTATTATAGCTCCAATACCTGGAAAAGGAACTATTGGAATTGAGGTACCAAATACAAAATCGACAATTGTATCAATGCATTCAGCCATTACCTCTAAAAAGTTCCAAGAATCACAAATGGAGTTGCCTATTGCTCTAGGAAAAACAATTGCTAATGAAACATTGGTTGTTGATTTGGCTAAAATGCCTCACCTATTAATGGCGGGAGCTACGGGTCAAGGTAAATCTGTAGGTTTAAACGCTGTTTTAACCTCTTTGTTATATAGAAAACACCCAGCAGAAGTCAAATTTGTACTGGTAGATCCTAAAAAAGTAGAATTAACTCTCTTTAATAAAATTGAGCGTCACTATTTGGCCAAACTGCCTGACACAGACGATGCCATTATTACAGATACCACCAAAGTGGTGAATACATTAAATTCATTATGTATTGAAATGGACAACCGTTACGACCTATTAAAAATGGCTATGGTTCGTAATTTAAAAGAGTACAACACAAAATTCAAAGCACGAAAGTTAAATCCTGATAACGGACATCGATTCTTGCCTTACATTGTTTTAGTTATTGATGAATTTGCCGATTTAATAATGACTGCTGGAAAAGAAGTAGAAACACCTATCGCTCGTTTGGCTCAATTAGCACGTGCAATTGGTATTCATTTAATTGTTGCTACACAAAGGCCTTCCGTAAATGTGATTACAGGAATTATCAAAGCGAACTTTCCTGCTAGAATCGCATTTAGAGTAACGTCTAAAATAGATTCACGAACAATTTTGGATGCTCCTGGCGCCGATCAATTAATTGGTAGAGGAGATATGCTATACTCTGGAGGAAATGATATTACCCGTATTCAATGTGCTTTTGTAGATACTCCTGAGGTTGAAAAAATAACTGATTTTATTGGATCTCAAAGAGCATATCCTGAAGCATACTTGCTCCCTGAATATGTTGGAGAAGAAGGTGGCACAAATCTTGATATTGATATTTCAGATAGAGATAAATTGTTCAAAGAAGCCGCTGAAATAATTGTAACAGCCCAGCAAGGATCAGCCTCTCTCTTACAACGCAAACTAAAATTAGGGTACAATAGAGCTGGTAGGTTAATAGATCAATTAGAAGCAGCTGGTATTGTTGGTCCTTTTGAAGGAAGTAAAGCTAGGCAGGTACTAATTCCTGATTTTGTGGCTCTTGAACAATTATTAGAAAACGAAAAAAATTAA
>KDPLPA_01605 Outer membrane lipoprotein carrier protein LolA
ATGAATAAATTAAGCATATTATTTTTAGGATTATTTATTAGTTTAAATGCAATAGCACAAGGGTCGTCAACAAAAGCCAAAGAAATATTAGATGAAGTTTCTGTAAAAATGGGAGCTTATAAAAATATGCATATTGGCTTTAACTCTACACTTGTTAACGAAGAAGCAGGTATTACGAATGATCCTCCTATTCGTGGAAACATAACATTAGCTGGAGAAAAATACAATCTTCAATATCTAGGAAACGATTTTATTTTTGATGGAAAAACGCTAGCTGTAATCAATCAAGAAGAAAAAGAAATAAATGTTAGTAACGGTAACTTAGATGAAGAAGATGGTTTTATATATCCTTCTAAATTATTAACTTTTTATAAAGAAGGTTATAACTTTTCAATGGGAAAGCTAGAAAATAAAAACGGGCGTAAAATACAGTTCATTAAATTAACTCCTATTGATAGTAATTCTGATATTATTGAAGTACAATTAGGTGTTGACGCAAAAACAAAACATATTTACCAACTAATCCAAATTGGTTCTAACGGATCTAAAACAACATTTACTATTACAAAATTCAAAAGCAATCAGCCAATTTCTGAAAAGCTATTTTCTTTTGATAAATCTAAATATCTCAAACAAGGTTACTCTATCGATTAA
>KDPLPA_01610 Putative permease YjgP/YjgQ family
ATGCAAGCCTTATGGCTTACATTTGATAATTTTGCTGGAAAAGGAATTAGTTTTAGTATCATCTTAACCTTCTTATGGTACACAGCACTCTTAGTAATTCCACAAGCCTTGCCCATCGGCATCTTATTATCATCTATTATGACTTTAGGAAGCTTGTCTGAAAATTATGAATTTGCCGCAGCAAAATCTGCTGGAATTTCTCTACAACGCTTGGTTAAACCACTTGTTTTTTTAGCTTTAGGTTTGAGTGTTGTTAACTTTCTATTTCTAAACAATGTATATCCATATGCTGTTTTAAAGCAGATTAATTTAAAAGTTAATATTAAAAAGAAACAGCCTTCATTGGCCTTAGTTCCTGGAAGTTTTAATACTGAAATACCTAATTATCAAATAAAATTTGATGAAAAATATGGTGAGGAAGGAAATTTACTCAAAAATATTATTATTTATGATTTATCAAGCAGAAAAGGAAATCAAAAAATAATTACCGCTAAACGAGGAGAATTAATTTCCGAAGAAGGTAGTCGTTACCTCACGCTTGTATTAAGAGATGGTTATTATTTCGAAGCACATAATAAAAATAACACTTCCTTCAAAAAGCGACAAAAAATGCCTGCTTCTCATGCAGACTTCGACGAATATACCATTAATATTGATATTTCTTCTCTTACTAAAGGCAGTTTGACTGATGAGAAATACACAAAAAACTTTAACATGCTTAGTTTATCCCAATTGAAAGATACACTTCCTAGTATGAAGGTTAACTATGACGAATATATTATTACAAAAGCGAAAAGCTTGTACTTAAATTCCAATGCGAAGGAATTATACAAATACCCTGACTCTTTAATAGATAAAAGATTATCTATGAATATTCTTGACAATTTCGACCTTAAGGAGAAAATTAATATATTCAATAATACTACTTCCAAAATAGATAGAACCATTAATAATATAAAGTCAAATAAGGATAATTTAAAATTTAAAAGGAAGATCTTAAATCTATATGATATAGAGTTTTATAATAGGGTAGCTTTTTCTTTTTCTTGTTTGCTTTTATTTTTTGTTGGAGCTCCCTTAGGTTCTATTATAAGAAAAGGCGGAATGGGATTGCCAATGGTTCTTGCTATTGGAATTTATGTTTTGTATTTTTTCTCTAATACCTTTGGACGAAACTTAGCGGAAGAAAGTTCCATAACGGCAATTATTGGCTCGTGGCTATCATTTGTATTAATGCTTCCTTTTGCTTTAGTTTTAACAACTCGTGCCGCTAAAGACAAAGGGCTATTTGACATTAATAGTTTTTTAGCTCCAATAAGTACCTTTTTTAAAAATATTTTTTCTTCAAAAGAAAAACAGCACCATGATGACAATAACACAAAATAA
>KDPLPA_01615 3,4-dihydroxy-2-butanone 4-phosphate synthase
ATGACAATAACACAAAATAACACACAACTTCATACAATTAAAGAAGCTATAGAGGATATAAGAAATGGTAAAGTAATCATTGTAGTTGATGATGAAAACCGTGAAAACGAAGGAGATTTTATTGCTGCTGCGGAAAAAATAACTCCTGAAATGGTTAACTTTATGGCTACTCATGGTAGAGGATTAATATGTACTCCTTTGACTGAAAAGCGCTGTAAGGAACTGGAATTAGAAATGATGGTTCATAATAATACGGATCCTATGGAAACTGCTTTTACTGTTTCTGTTGATTTAAGAGGTAAAGGGGTTACTACGGGAATTTCTGCCTCGGATAGAGCCCAAACAATTCAAGCTCTTATCAATGAAGAAACCAAACCTTTTGATTTGGCAAGACCTGGTCACATTTTTCCTTTACGCGCTAAAGAAGGTGGTGTTTTAAGAAGAACGGGGCATACAGAGGCTGCCATTGATTTTGCACGTTTAGCAGGGTTACAACCTGCTGGAGTTATCGTTGAAATAATGAACGAAGATGGCTCTATGGCACGCTTGCCTCAATTGATAGAAGTAGCTAAAAAATTTGATTTAAAGATTGTTTCCATTGAAGATTTGGTTGCATATAGAATGGAGCATGATTCTTTAATAGAAAAAAAGGAGGATTTTAATGTTGAAACTCGTTTTGGAGAGTTCCGTTTAAGAGCCTATAAACAAACAACAAACGATCAAATACATATTGCCTTAACGAAAGGAACTTGGTCTAAAGATGAACCTGTATTAACTAGAATAAACTCTACCTTAGTTAATAATGATATTCTTGGAACGCTAACGAATAATGCAGATAAAAAACTGGACCAGATGTTTAAGATTATCAATGATGAAGGTAAAGGTGCAATTGTGTTTATAAATCAACAAAGCCAATCCTTAAACTTGTTAAACAGACTCCATATTTTAAAGAAAAATCAAGCTAAAGGAGCAATGAAGGCTCCTAGTATTACTTTAGATAATAAAGATTTTGGAATAGGGGCTCAAATTTTGCATGACTTGCACATTCATAAACTGCAATTAGTTTCTAATTCTCAACAAACCAAACGTGTAGGAATGATTGGTTATGGCCTAGAAATTACTAAGTATGTAAATTACTAA
>KDPLPA_01620 Putative short chain dehydrogenase
ATGGAATTAAAAGGTAAAGTAGTTTTGGTAACGGGGGGAGCATCTGGCATAGGAAAAATTATAACGCGTTTGATGTTAGAAAGAGGAGCAAGTGTAATTATTTGGGACATAAACAAGTCTAAAATAGCAGCAACAATTTTAGAATTTTCAGAATTAGGAAAGCTTACAGGTTTTAATTTAGATGTTTCTAAGCTTGAAGAAGTGCAAGAAATAGCTAAAGAAGTAAGATTAAATTACGGTAGTATTGATGTACTGATAAATAATGCAGGAATTGTTATAGGGAAGTATTTTCATGAACATTCAGCATCCGATATTATCAGAACAATGAACATTAATGCAAAGGCTCCTATGTTGGTTACTATGGAGTTTTTACAAGGAATGCTAGCTAAAAATTCAGGGCATATTTGCAATATAGCTTCTTCGGGAGGTTTGGTATCAAATCCTAAAATGTCAGTGTATGTAGCTAGTAAATGGTCTTTGATAGGATGGTCTGATAGCTTGCGACTAGAAATGAAACAGTTAGGCAAAAGCATTGGTGTAACGACTATCATGCCATATTATATTAATACAGGAATGTTTGATGGTGTACAATCAAAAATACCCATATTAAATCCAGAAGCAGCAGCACTTACCATTGTCAAAGCGATCGAAAAAAATAAAAGAATGCAAACAATACCGGGCTATCTTTATAGGCTTACTAGGTTAGGGCAAGCAATAATGTCTATAGATGTATTTGATTGGTTTGCAGGTAGTCTATTAGGTATTTATAAGACAATGAGCAATTTTAAAGGGCGCAAAAAATAA
>KDPLPA_01625 UPF0056 membrane protein
ATGGAACTCTTAACATTTTCAATTACTGTATTTACAGGTTTTTTTGCTATTATGAATCCTATTTCTAATATGCCTATTTTTTTATCTTTAGTACAAGGAGCCGATAAAGAGACAAAGCAAAAAATAAATAAGAAGGCAGTAATCATAGCCTTCATTATCATTACTGCTTTCTCTTTATTAGGTAAGTTTATCTTTGAATTATTTGGAATTACAATACCTGCTTTTAAAATTACAGGGGGAATTTTAATTTTTTATGTAGGTTTCGAAATGTTACAATCTAAAAAATCTAACGTTAGGAATTTAAAGGAAGCAAATATTGATGAAAACATTGCTGTTTCTCCTTTAGCGATTCCTATTCTTGCTGGCCCTGGAACTATTGTTACAGCAATGAATTTTGTTGCCAATTCAACATATGTACATATAGGTTTAGTGATCCTTATTTTCGGATTTATGTGTTTATTAACTTATATTACATTTAGTATAAGCGATTTAATTGCTAAAAAAATAGGAGATAATGTTATTTCTGTAATTGGTAAGATTATGGGATTGATTATTGCTATTATTGGTACAAGTATGGTTATTGAAGGAATTAAAATTTCTTTCAATTTGGCCTAA
>KDPLPA_01630 ABC-F type ribosomal protection protein
ATGTCTGACGATAAAAAAGTCATCTTTTCGATGAACAAGGTCTCAAAGACCTACCAAAGTACAGGAAAACAAGTTTTAAAAGATATTTACCTAAGCTTTTTTTATGGAGCTAAAATAGGAATTCTTGGTTTAAATGGTTCGGGTAAATCTACCTTATTAAAAATCATAGCAGGGGTAGAAAAAAACTTTCAAGGTGATGTGGTTTTTTCACCTGGATATAAGGTAGGCTATTTAGAACAAGAGCCTCAGCTGGATGAATCAAAAACGGTGATGGAAGTTGTAAAAGAGGGAGTGGCAGAAACTGTAGCTGTTTTAGATGAGTACAATAAAATTAACGATATGTTTGGATTGGAAGAGGTATATTCTGATGCTGACAAGATGGAAAAGTTAATGGCTCGTCAAGCAGAATTACAAGATAAAATAGATGCCTCTAATGCTTGGGAGTTAGATACAAAGTTAGAAATAGCAATGGATGCATTACGTACTCCTGACTCTGATAAATTAATAGGAGTTTTATCAGGAGGAGAGCGTCGTAGAGTAGCATTATGTAGGTTGTTATTACAAGAACCTGAAATTTTACTTTTAGATGAGCCTACTAACCATTTAGATGCAGAAAGTGTACATTGGCTAGAGCAACACTTAGCTCAATATAAAGGAACTGTGATTGCAGTAACGCATGACCGATACTTTTTGGATAATGTAGCTGGGTGGATTCTGGAATTGGATAGAGGAGAAGGAATTCCTTGGAAAGGTAATTATTCTTCTTGGTTAGACCAAAAGGCATCAAGAATGGCACAAGAAAGCAAAACAGCTTCCAAACGTCAGAAAACTTTAGAAAGAGAGCTTGAATGGGTACGTCAAGGAGCTAAAGGACGCCAAACAAAGCAAAAAGCGCGTTTGAAAAGCTATGAAAAGTTAATGAGTCAAGACCAAAAGCAAACAGAAGAAAAATTAGAAATTTATATCCCTAATGGCCCTCGTTTAGGAACGAATGTAATTGAAGCAACAGGGGTTTCAAAAGCTTTTGGAGATAAGCTATTATATGACCATTTAGAATTCAATTTGCCGCAAGCAGGAATTGTAGGGATCATAGGACCTAATGGAGCTGGTAAAACAACTATTTTCAAGATGATAATGGGAGAAGAAACTCCTGACGGAGGAAGCTTTAAAGTAGGAGAAACAGCAAAAATAGCTTATGTAGATCAGGCACATGCTAATATAGATCCGGAAAAGTCTATTTGGGAAAACTTTTCAGATGGGCAAGATTTGGTAATGATGGGAGGAAAACAAGTAAATTCCAGAGCTTATTTGAGTCGTTTTAATTTTGGAGGCAGCGAGCAAAACAAAAAAGTGAGTACACTTTCAGGAGGAGAACGCAATAGGTTGCATTTAGCCATGACATTAAAAGAAGAAGGAAACGTATTATTACTAGATGAGCCTACGAATGATTTAGATGTAAATACATTGAGAGCTCTTGAAGAAGGCTTGGAGAACTTTGCAGGGTGTGCGGTAGTGATTTCTCATGATAGATGGTTTTTAGATCGTATTTGCACGCATATCTTAGCCTTTGAAGGAAATAGCGAGGTGTATTTCTTTGAAGGGTCTTTTTCAGATTATGAAGAAAATAAAAAGAAACGTTTAGGAGGAGATTTAATGCCAAAGCGTATCAAATACAGAAAGTTAATCAGATAA
>KDPLPA_01635 Fused putative transporter subunits of ABC superfamily: ATP-binding components
ATGGCAATGAATAAAAACACAGTACTAAGTTGGGCAACTTTTATAATGATATTGATGGGATTACTGTTGGTAAGTTTAGCAGTATTCAAATATGATGAAATCGCAGGATATGGCTTTGGAGCTGTAGGTCTTGGTTTTTTTGCTAATGCTTGGGTATTCAATGCTTTAAAAGGAAGAGTTTAA
>KDPLPA_01640 2,4-dienoyl-CoA reductase, NADH and FMN-linked
ATGACAAAATACAAACACATCTTTGAACCATTAGACTTAGGTTTTACCACTTTAAAGAATAGAGTTTTAATGGGGTCAATGCATACAGGGCTGGAAGAGGAGAAAGATGGAATCGAAAAAATAGCAGCGTATTATGCAGAACGTGCTCGTGGAGGAGTAGGACTTATTGTTACAGGAGGAATCGCTCCAAATATTCAAGGTTGGACGGCTCCTTTCTCGGCAAGAATGAGTACTAAGAAGCATGCTCGTCATCATAAAGTCATCACAGAAGCCGTGCATAAAGAAGGAGGAAAAATTTGTATGCAAATACTACATTCAGGTCGCTATGGATACCACCCAATTACAGTAGCACCTTCAAAAATACAAGCACCAATAAACCCATTTAAACCATTTGAGTTAAAAGCATCAGGAATTCGAAGAACGGTGAATGATTTTGTAAACTGCGCTAAACTATCAAAAGAAGCAGGGTATGATGGAGTAGAAATCATGGGGTCTGAAGGGTATTTGATCAATCAGTTTATTGTAAAAAGAACTAATAGAAGAACAGATAACTATGGAGGAAGTTATGAAAATAGAATTCGCTTAGCAGTAGAAATTGTAAGAAAAACAAGAGAAGCAGTTGGTGAAAACTTTATCATAATCTTTCGTTTGTCAATGCTAGATTTAGTAGCACAAGGAAGTTCTTGGGAAGAAGTAGTTCAATTAGGAAAAGAAATAGAAAAAGCAGGAGCTACTATTATTAATACCGGTATCGGATGGCATGAAGCAAGAATTCCTACAATAGCTACTTCAGTACCTAGAGCGGCTTTTACTTGGGTAACTCAAAAGATGAAAGAAGAATTGTCAATTCCATTAGTAACTTCTAATAGAATTAATATGCCAGAAACGGCTGAAAAAGTTTTGGCAGAAGGGCATGCAGATATGATTTCAATGGCGCGTCCATTTTTGGCAGACCCAGAGTGGGTTAACAAAGCAAAAGAAGAGCGAGAAGAAGAAATCAATACCTGTATTGCTTGTAATCAAGCTTGTTTAGATCATGCTTTTCAAAAGAAAGTAGCAAGTTGTTTGGTAAATCCAAGAGCATGCCATGAAACAGAATTAAATTACCATCCAACAAGTAAAAAGAAACGAATAGCAGTAGTAGGAGCAGGACCAGCTGGTTTAGCAGCCTCAACAATAGCTGCTCAACGAGGGCATGAGGTAACACTATTTGATGGAGATAAAGAAGTTGGGGGCCAGTTTAATATAGCCAAACAAATTCCAGGTAAAGAAGAATTTTACGAAACCATTAGATATTTTAGAAAGCAGTTAGAGTTGCATAAAGTAAATGTAAAACTTAATACAAGAGTTTCTGCAGAAGATGTAGCCAATGGCAATTTTGACGAGGTTGTTTTAGCTACAGGAATTTGGCCAAGAACACCCCGTATTGAAGGAATAGAACACGAAAAGGTTTTAAGCTATATTGATGTTATAAAACATAAAAAAGAAGTAGGTAAGAGAGTTGCTGTTATTGGAGCAGGAGGTATTGGTTTTGATGTGTCAGAATACTTAGCACATGAAGGTGAAAGTACTTCTCAAAATATAGATGCTTGGTTAAAGGAGTGGGGAATTGATAAAACATTAGAAGCACGCGCAGGAATTGAAGGAGTAACAGCAGCAGTACATCCATCACCACGAGAAATCTTTATGTTTAAGCGTAGTAAAGGAAAATTTGGAGGAAAGTTAGGGAAAACTACTGGATGGATTCATAGAGCTACTTTAAAGAAAAAGAACGTACAGTTTATCAATGAAGTACAGTACACCAAAATAGATGATCAAGGATTGCACTATATTCAAAATGAAGCGCAAAAAGTGCTGGAAGTAGATCATATCATTATTTGTGCAGGGCAAGTACCATTTAAAGAATTATTAAATCCATTATCAGCAAAAGGTATAAAAGTTCATGTAATTGGAGGCGCAGATGTAGCAGCAGAGTTAGATGCTAAAAGAGCAATTAACCAAGGAAGTAGATTGGCAGCTGAACTATAA
>KDPLPA_01645 FAD-binding-7 domain-containing protein
ATGAATGAGATTAACCTGCTATTTCCAAATCAGTTATTTGAAAGTTCCCCGCTTTTTAAAAATAAGGCGCCGTTTTATTTAGTAGAAGAGTATTTATTTTTTAAGCAGTACGCTTTTCATAAGCAAAAAATAGCTTTTCATAGAGCTACAATGAAGCAATATGCTTGCTTTTTAAGAGATCATAAAAATTTTGAGGTTGAATATATTGAAGCATCTGAAGCAGTTTCTGATATCAGAAAGCTTCTTTTTACATTGAAAGAAAAAGGAGTTCAACAAATTCATTACATAGATCCTATAGATGATTGGCTTCAAAAAAGATTGGATAAAAAAATTGTAGAAAGTGGTATGAGCGCAATTAAATATGACTCTCCGTTATTTTTAAATGCAAAAGAAGATTTAAAACCTTTTTTTAAAAAAGATAAAAAGAAATTTTATCAAACAGCTTTTTATATAGAAGAACGTAAAAAGAGAAATATACTAATAGATGCAAAAGGAAAACCAATTGGTGGTAAATGGACATTTGATAAAGAAAATAGAAAAAAATATCCTGTAAAAAAACGCCCACCATTGCTAACATACCCAAGAAACTCAACTTCTTATGAGGAAGCAAAGAAGTATGTAGAAAAAGAATTTATAAGTAACTATGGAAATCTAACAACAGACCCTTTATATCCAACTAATTTTAAAGAAGCAAAAAATTGGTTAGATCAGTTCTTTCATGTACGATTTGTGGATTTTGGTATTTATGAAGATGCTATTGTAAAAGAAAATTCAATATTAAATCATAGTGTCCTAACTCCAATGTTAAATATTGGTTTAATTACCCCTAAACACATTATAAATAGTTGCTTAAAATATGTGAAGAAGAATAATATTCCAATTAATTCTACGGAAGGCTTTATTCGTCAAATTATAGGTTGGAGAGAGTTTATTAGAGGAATGTATCAATGTAAAGGAGGAGAAGAGCGGACTACGAATTTTTGGAAATTTAAAAGAAAAATACCAGCCTCATTTTATAAAGGAACTACAGGAATAAAGCCAGTAGATGAAACAATTCAAAAAGTTTTGAAAACAGGATATTGCAATCATATAGAACGCTTGATGATTTTAGGAAATTTTATGATGCTTTGTGAGTTTCATCCCGATGAAGTTTATAAATGGTTTATGACGCTATTTATAGATGCTTATGATTGGGTTATGGTACCAAACATTTATGGAATGAGTCAGTTTTCAGATGGAGGTTTAATGGCAACTAAACCGTATATTAGTGGAAGCAATTATTTAATGAAAATGAGCAATTATAAAAAGGGAGAATGGCAAGCTACTTGGGATGGTCTCTTTTGGAGATTTATGAACAAGTATAGAGTCTTTTTTTTATCAAATCCTAGGTTAAAAATGTTAGTGCATATGTTTGATAAAATGCCTTTAGAAAAACAACAGAAACATATGAAAGAGGGAGAGGAATATTTGACGAGATTATCAGAAATATGCGCGAAAGAATACCGTTAA
>KDPLPA_01650 Deoxyribodipyrimidine photolyase
TTGAAAAATAAACCTATAAATATAGTTTGGCTAAAGCGAGATATTCGTTTGCAAGACCATGAGCCTCTATTTAAAGCTGAATCAGCGCAAATACCATATCTCATTATTTATCTATTTGAGCCAACTATTATAGCGCATCCAGATACTAGTATTAGGCATTTACAATTTATATACCATTCTATTTTATCATTGAATGATACTTTAAAACCATTTCATAAAAAAGTTACCATTTTTTATGGAGAAGCCATTGAGGTGTTTAATGATCTTAATGAAAATTTTGAATTAAAAAATATTTTTAGTTATCGAGAAAGCGGTATTCAAAAGACATGGGAGAGAGATAAGGAAATGCAACAATTCTTTAAAAAACATAAAATTAAATGGCAAGAATCTCAGAGAGATGGTATTTTAAGAGGAATTAAGAATAGAAATCAATGGAGTAAGAAGTGGTATAAAGTGATGTGTATGCCCGTTATTAAAAATACATATGCGATAGCTAAAGAGCAAACATATCAACATTCTTTTGCATTGCCTAAAACGATAGAAAGTAAGTTCATAAACTATCCTAAAGAGTACCAGCCAGCAGGCGAAAAAAATGCTTGGCGTTATTTACATTCTTTTATCAAAAAAAGAGGAATTAATTATCAAAGAGATATTTCTAAACCTGAAAATAGCAGAGTATCTTGTAGTAGAATGTCTCCTTATTTAGCATGGGGTAATGTAAGTATTAAACAAGTTTTTCAGGCAATCGTTAATACTCCTTTTGAAAAAAAAGCAAAAAGACCTATGTCAGCAATGCTAACAAGGTTAAGGTGGCACTGCCATTTTATACAAAAATTTGAAGTTTCATGTAGTTATGAAACAAAGTGCATTAATAAAGGATACGAGTTATTACTGCATACAAAAAATGAGGTTTTCCTAACAGCATGGAAAAAAGGAATGACAGGATATCCTTTAATAGATGCTTGTATGCGAGCATTGTTAGCAACAGGATGGATTAACTTTAGAATGCGAGCGATGTTGGTTTCATTCTTAGTATTTAACTTAGATCAAGATTGGAGAGAAGGGGTCTATTATTTGGCAAAACTATTTTTAGATTACGAACCAGGTATTCACTATCCACAATTTCAAATGCAAGCAGGAACAACAGGAATCAATACAATACGACTATACAATCCCGTAAAAAATTCAGAAGCTCATGATCCTCAAGGAACCTTCATAAAAAAATGGGTCCCAGCATTAATAAATGTGCCTTTGGCTTATATTCATGAAACTTGGAAAATGACTTTAATGGAGCAAGCTTTTTGTGATGTTACTATTGGAGTTGATTATCCTTCTCCTATTGTAAATTTAAAAGAAAGCTCAAAAGTGGCAAGAGAAAAAATATGGAAACATAAGAATCATCCCGCTGTTCAAAAAGAAAAACAATATTTATTAAAGCTTCACGTAAACGAATGA
>KDPLPA_01655 O-succinylbenzoic acid--CoA ligase
GTGACAGAAAATAAGTATCACAAAAAATTTAAATTAAATGGACATTCATTTGCTTCTGAAATGGATGTATTGGAATACACTAAAAAGATAAACTCTGAGATCCATACTTTTCTAAAAGAATGGTTTCACAAAAACGATTTTATCACGGTAAAAACGTCAGGATCTACTGGAATCCCCAAAGCAATTTATTTAAAAAAAGAACTGATGAAAAACTCAGCTCTAGCCACAGGGGAATTTTTTAAGTTAAAAGAAAAAACCAAAGCATTAATGTGCTTATCAGTAGGATATATAGCGGGTAAAATGATGCTAATAAGAGCATTGACATTAGGTTGGGAGCTAGATATTGTTCCTCCCAATTCTTATCCGTTAGAAAAAATAGAAAAAGAATACGATTTTACGGCATTGGTGCCTATGCAATTGCAAAATTCATTGCATAAGCTACATTTTATAAAAAAACTTATTGTAGGAGGAGGAGTCGTTTCAAAAGGATTGGTAAAAAAACTAGAAGCAGTAAGCACAGAAGTTTTTGCTACCTACGGAATGACAGAAACGATTACTCATATAGCAGTAAAACAACTAAATCATTGCTCATCAAAAAAACAAGAGAATCACTTTTATACCGTGTTACCAAACGTAAAAATTTATAAGGATAAACGAGAGTGCTTGGTAATAAAAGCTCCCAAAGTAGCAGAAGAGTTGGTTATAACGAATGACGTAGTAGCATTGGTTACTGATACAAAATTTGAATGGTTAGGTCGTTTTGATACTATTATTAATTCAGGAGGAATCAAACTCTTGCCTGAAAAAATAGAACAAAAACTATCTCCAATAATTTCACAGCGTTTTTTTGTTATAGGAATACCTGATGAAAAATTAGGAGAAAAGCTAGCGTTGATTTTAGAAGGAATACCATCAGCAGAAATTAAAAGAAGACTTTCTTTAGAAATTCAGAATTTGGAAAGCCTATCAAAGTATGAAAAACCTAAAGAGATTTATTTTACTAGCCAATTTATAGAAACAGCAACAAAAAAGATTCGAAGAGAAGCTACCTTAAACCATATTGATTTTAATCATTAG
>KDPLPA_01660 Type II CAAX prenyl endopeptidase Rce1-like
ATGAATTATATACAGCAAGCATATAAAGGAAATAACCAATGGTATCACTATGCCATTACGATACTTATAGTACTATTAGGATGGCAAGTAATAGGAATCATTCCGTTGTTAGTAACCGCAGTAATGCATTCTTCTGATATCGGTGAATTCTATAAAGGGATGGCCTCTGGATTTACAAACTTAAGAATTAATAATAATCTTCTTTTATGCTTAATGATTCTTATGTTTGGTTGTGGTTTATTAGCTCTTGTGCTTGCCTTAAAATACATTCATAAAAGACCTCTGAAAACCCTAATAACAAGTAGAGATAAAATAGATTGGAAGCGTTTCTGGTTTGCCTTTTTTATTTGGGGAATGGTAGCTTGTATTTTAACAGGAACAAGTATTTTGATGTTTCCAGAAGAGTATATATGGAATTTCAAACCAGTGCCTTTTTTTACATTAGTAGCCATTTCATTTATTTGCTTGCCAATACAAACGAGTTTCGAAGAATTATTTATTAGGGGATATCTCTTGCAAGGAATAGGAACTTGGGTGCAAAATAGATGGTTTCCATTAATTTTTACGGCTGTTTTTTTCGGACTTTTGCATTTTGCAAATCCAGAAGTGGAAAAGTTAGGAAATATTGCTATGGTTTTTTATATAGGAACAGGGCTCTTTTATGGAATTACTATGCTAATGGATGAAGGAGCAGAGTTGGCACTAGGTTTACATGCTATTAATAATATAATGGCGGCTTTTTTAGTAACCACAAATTGGACGGTATTTCAAACAGACGCATTGTATATAGAAACATCAGAACCTTCTGCAGGAATGGAAACACTTTTGCCTGTAGGAGTCTTATATCCATTATTACTACTTATCTTTTCAAAGAAATACCAATGGAAAAATTGGAAAGAAAAATTATTAGGAAAGGTAGAGAAACCTGTGCAATTAAAGGAGAATTATAGAGTTTTATAA
>KDPLPA_01665 hypothetical protein
GTGACTACTGGTTTTCTTTCAAAAAAGGATGTTCAACTTTTCCCTAGAAGAAAAGAAGATAAATATTATGGATTTTATACTCTTTTGAAAAATGACAATAAAGGAATCCCTTCAATAAGGGTTGGGAAAATGATAATTTATGATTCAATAAATCCTTATAAATATGAAAAGAATACTGATGAATTTGTAGAAATTACTTTAATAAAAGAAGGAGTAAGTTTACTTAAAGGTAAACTACAAATTGGTATGTCAATAGAAGAAGTTCAAAAAACGTTTGGGGAATATAATAAAGAATTTAATGATAGAAATATCGTAGTTTATAAAAAAGAGAATAAAGTAGCTGTTTTAAATTTTGAAAATAACATTTTAATTAAAATTAAAATAGGAGTTTATAAAAAAAATATAGACTTAAAAGAAGTTATTAATTAA
>KDPLPA_01670 hypothetical protein
ATGGAAGTGATTAATTTCTTATCTTTACATAGATTGATGGAAAAGGACGTTCTTGTAAAAAAAGCTGTAAATAGTGGAAGTGATAGCTATGGATTTAAAGATGGAAATCGTAGTTTATCGTTTATAGATTCTGATTATTTTTATGATGCTTTGGGCGATATGGCTTCAATCCCGTATGCGAAAAAACATTGTGTCGCTGCCGCTAGGCGCATTTTAAAACAGGATTGA
>KDPLPA_01675 hypothetical protein
ATGAAGAAAAAAATACCAGGAGATAAATTACTTTTATTATTTAGTTTAGTTTTTTTAGTTATTTCATTTATTGTTTTATATGGGGTCTATGAAAAAATGAAGATTACTAATAGAGGAGAAACTATTATAGTTAAGATTAAAGAGGCTCCAGAAAATTGTTCAAGTATAAGTTCCAATAACGATGGTTATTGTAAATTAGAATACGAAGATAAAACTTATGTAATAAGAGCAGGTAAAAAGTTTTGCCCTTTAGTTTCTGGTAAAAAGAAAGTAGAGATGTTAACAAATGAAAATAAGAGTAGAGTTATATTTTTAGGAGAGTATAATTCAAGTCAATATGGAAGTGGCTTTTTTATATTTTTAGTTGCACTATTTGCAATTTATAGCTCTATTAAGTCTATCCGTTCAAATAATGATTAA
>KDPLPA_01680 hypothetical protein
TTGACGAATGTTGATGGAGGTAAGATAGCTGTTGCAACAATAGCGGGTGCTGCAACAGGAGGTATTGGGTCAATAGCGACTATTGGTAAAACAGCAAAAGTTGTTAAGGTCATAGCTGTTACTTCTACTACAGTTATTGGAAGTATGATGAAGCAAAATATGGGTAAGGATTCAACAGGTAAGTTGGATGTCAGTAGTTTAGGTGTTGATGCGGCTATGTCTGTTGTAAAGTTGCCAAAAGTAAAATTACCAAGAGTAAAAGTAAAGGGTGCTAAAGTAAAAGTAAATAAAGCAGAAGCCGTAAGAAAGGGAACGCCAGGAAGGCAAAAAGCAATAAAAAAAGCAAAAAGGACTTTAAGAAAAATGGAAACTAAAAACACTAACACAGCTGTTAAAGAAAAAGTTATAAATAGTGTTATAAAGAAAGTTGTAAAAACAAAAATTAAGCAAAAATTAAAGCAATAA
>KDPLPA_01685 hypothetical protein
ATGGCAACCTTAAATTACTCTTTAAAGGGAACGAATACCCTTAAACATATCTACGCTAAACTTTATTATAAAGATAGTACGGAAACTAAATACAACCTTTTTAAAAACACAGGTAAAAAGATAAATTCCGAAGATTGGAAGAAATTAACCACTAAAAAAAGAGTTTCATTACCTGCAGAACTTAAAAGTCTTAAGTTAGAATTAGAAAAGTTAGAGGATTTTACGCTAAAGAACCTTACCAATGATTTAGATAAAAATATTATTATAGATAAAGATTGGTTGCAATTTCAATTCGATTTATTTTTTAAAAGAGTTACTAAAGAAAAAAAAGTAACGGAATTACTTACCGATAATATTCAAGAGTATGTTAATACAGCATCTATAAGACCAAACGGAAAAGGTGGCATAGGTTTGTCTAAAGACCGAATAAACCAATATAAAAACCTCATCAACTTAATAAACGAGTATCAAAAAAAGACAAAAGTAAAATATCGAGTTAAGGACGTTAAAAGTACTTTTGCTACTAATTTACTTAGTTATTTGGATAAAAAAGGCTATTCAACTTCCTATCAACAAAAAATACTATCAAATATTAAAACTGTTTGTAATAATGCGAGAAAAAACGGTATTGAAGTCAACCTACATTTACAGGACGTAAAAATAACAAGTGTAAAAAATGAATTTATCAATTATCTAACTGAAAAAGAAATTGAGAAAATAGAAAAGGTGGTATTAAAAAGTGATTCTTTAAATAATGCTCGTAAATGGATTTTATTAGGCTGTTATTTAGGGCAAAGAGGTAACGACCTTATAAACCTTACCGAAAACAATATTATTGCCAAAAACGGACGTAAATACTTTAATCTTACCCAAGAGAAAACAGGCAAACCAATACATATTCCTTTTAATGTTAAAATAGAAGATATTTTAAAAGAGGGTTTTCCGTATCGTTTAAACATCAACGGAGAAAATGGATTGAACAAACGATTTAAAGAAATTGGAAAACTTGCGGGTGTTGATGAGGTGGTAAAAGGTAAAAAAATGTGTAAAGAATCAAAAAGGTGGATTTATGGCGAATATCCTAAATACGAAATATTAAGAACCCACGATCTACGACGTTCTTTTGCTACAAACCTTTACGGTAAAATGCCTAATGTTGTTATAATGGCTATCACAGGACACAGTACCGAAAAAATGTTACTTCGATATATTGGTAAAAACAGTATTGATATGGCTACACAGTTAGCCGAATATTACGAAAAACAAGAGTTGATTAATAAAAAGGAAAGTAAAATGACTGTAATTAAAAAAGCATCAAACCAATAG
>KDPLPA_01690 Fido domain-containing protein
ATGAATAAATACGCTGAATTAGATACTTTAAAAGACCAATTAAATGAATATCGTAAAAACGAACATTCAAAGGTTACTAAGGCTTTAGAAATTGAATACACTTACGAGAGTAACAAAATAGAGGGTAACACTTTAACATTACAAGAAACCGCCTTAGTAGTTGAAAAAGGGTTAACTATTGGAGGTAAAACAATGACCGAACATTTAGAGGTTATTAATCACGTACAAGCAATTGAATATATTAAAGAACTTGCAAAAGCCAAAAACACAATAACTGAAAGGGATATTTTACAAATACATAGTTTAATACTCCAAAGCATAGACAAACCTAATGCAGGAACTTATAGAAAAGTACCTGTAATTATTAGCGGTGCAAAGCATATACCACCGCAACCGTTGTTAATACCTCAACTAATGAAAGACCTTTTACTATGGTATAACGACAATAGAAAGACCTTACACCCTGTAGAATTATCAGCAGAAATCCACGAAAGATTGGTTACAATCCATCCTTTTATAGACGGTAATGGTAGAACATCAAGGCTATTAATGAATTTAATATTACTACAAAATGGTTATCCTATTGCTATTTTAAAAGGAGATAGTATAAGTAGACTAGCATACTACAATGCTTTAGAAGTAGCACAAACAGAAGACAATAAAACAGTATTTATACAATTAATTACTGAAAACATTAAAGAGACTATTGAACGCATTTTATTAATTTTTGAGTAA
>KDPLPA_01695 hypothetical protein
ATGAAGGCAAGAAAAGTTATACAAAATGCTTACGATATGTCTCCGAGGGTAACACTAACCCATGAAGAAAGAAGTGCATTTATAGATGAATTATATTTACCATATACTCATGCATTTGAAAATCATGAAGACTTTTTAGAGTTCACAAAGGATTTACCACGTTTTAGTTATCCTGATGAAAGGAATGGAGGGATATTTATTCGCAAAGATATTGACTTTGTTATATACATAATATTAGCACCTAAACAGGATGAATTAGATAAGATAGAGGCTTTTGCGAAAATAAAAGATAAGAGTGAAAAACTATCTCTAATTTCTAAATTGCAAAGAGATTTGAGAAAGAAAGGTGTTAAAATTGATTGTTTTAATGAAATAAAAAAAGAAATAAAAAATCTTTACGAAGATGTTTTAGAAATAAACAAATCAGAAACTCTAAAACAAAAGGAATTTTTAAGTGATTTAAACACCCCTACTTTAGAAAAGACAAACAAGATAAATAAAGAAAATAAGTTACATCAATCAATTTTTGAAGATGGTGCATTCTCTATATTTTTAAAATGGATTGAAATCAATAAACAAGACAAACAATTCAAAAGTATAAGTTTCATTTTTCAAAAATTAAAAGAAGAAAATAAGTTACGTAATACTACATTTAAAGTGTTGATTGAATGGACGTATGAAAATGAATTCATAGATTATGAAAATTATAAGACATTGACTGATGCTGGCTCTTTTAATTCCCCTACAAAGATTTTATCAAAAGGAAGATTGAACTTATACAGTACAATTATAGATAATTAA
>KDPLPA_01700 hypothetical protein
ATGAAATGGTTGGTAATTGCGAAGCATAACGCAATAATTAAAAAATATGCAATCAATACAATTTATTCAGGTAACACCAGAACAACTACAAAACTCAATAATTGA
>KDPLPA_01705 HTH-17 domain-containing protein
ATGCAATCAATACAATTTATTCAGGTAACACCAGAACAACTACAAAACTCAATAATTGAGAGTGTAAAAATTCAATTAAATGACCTTAAAAATCATTTTCAACCCAAAGAGCCAACCGAATACTTAACAAGGCAAGAAACTGCAGACCTACTCAAAGTAGATTTATCCACAATTCATAACTATACCAAACAAGGGAAATTAATATCCTACGGAATAGGTTCAAGAGTATATTACAAACGTAAGGAAGTTGAAACAGCAATCACTAAACTAACTAAGTAA
>KDPLPA_01710 hypothetical protein
ATGGTGGCAACGAAACCAATAAAATACGAGTACAAGGCTACTAAGTATTTTAAAACTACAACACATTACACTTTACAGACTAAACACAAAAGAACTCAACTTACCGAAATGCTTAATATTTCAGAAAGTAGAAACTTTGCGAAATCAAAACCTGTTTTTTGGTGTCAAGAAAGAAAGGCTAATAAATGGATAAAACCACGTTTAACAGGTTTGTTTAAAACGGAAAAACCAAATGTATATTGGGGTTGTCGAGGTAAATTTAAAGACCTAATACTATTCGTTTTTACAGATAATAAAGAAACTTTAACCATTTACTATTATAAAGATTTCTTTACACGAAACCTAAAACCTTTAATTAATAACCTGTAG
>KDPLPA_01715 hypothetical protein
GTGTTCAACGTCTCGCTTTTTGTTTTGTTCAAATTTTGGGTAAACGTGGCAACGCATTACCTAATCCAAATATACAAACTCAAATTGATTGATTATATCAAAATACTTTTTTTATCGATTGACATTCAAAGGTTATTAGATATAGAATATCTTGATTTTAGGAGAAATATATCACAAGAAACAGGACTGTCATCAAATAAGAAAATAGCAAAATTTTATCATAGCAAAATTGTTATTTATGATAGTGGAAAAGTTCTATTAATAGGAAGTATTCATAAAATGTATAATTCACTCAAAGGAATAAAAGCCCCTAATTACAATCCTAAAAACGACAAAGGATATAATGGTAATCAGTTTTCTTATGATAACACTTTAGAAATGATAAAATACTTACAGAAATTATTTGACTGTAAGCCAAAACAGATGCTTATTAGAAGTATAGAATTTGGAATTAATACAGAACCACCTTTTAACTCAAATTTATTTATTAAAGGTTTGTTATTCCATAGAAATATTGAATTTGAATATCGTTTTAAAAGAAATTTTGCCCAAGCAATACATCAACAGTTTCTTTTGAAAATTTATAACAAATCTAATCAATACGGAATGCTTAAAAATACATTAAGAATTGAAGTGAAATATTTAAAAATGATAAACTTAAATAAAGTGGGTATAAGAACACTTGCAGACATTAATATCGAAACACTTAACAAAGTAAAACTATTACTTCTAAAACGTTTTGATGAGGTTGTCTATTACGATTATACCATCCGAAAAAAAGAATTGAATAAACTACAGAAAAAAGCAATACTTAAATATTCAAATTCCCATTATTGGATTGAAGATTTAGAACCTAATAGGCGTAATAGACCAAAAAACAGGTTAAAAGAAATCATACTTAATCATTCAGATAATTTACATCAAAAATTAAGGAGTGAAATAATAACAAAGTGCGTAATAAATAACCAACTTTTAAAATAG
>KDPLPA_01720 hypothetical protein
ATGGCAAATACAACAGGTAAAAAGTTTGGAGGACGTAAAAAAGGAACTCCAAACAAGACAACAAAAGAAATTAGAGATTCATTTCAATTTATAATAGACAAAAACCTTAATAATTTAGATAAGTGGCTAAATAAAATAGGGAAAGACAACCCTGAAAAAGCAATAACATTGATACTAAATATATCCGAATACGTATTACCCAAATTAAATAAGATTGAGTTTGACGAGAAAATAGAAGATGATATTGAGAATATGACAGATGAAGAAATTGATGCAGAATTAAAAAAATTGAGAGAGAAAGGTTATTAA
>KDPLPA_01725 hypothetical protein
ATGAAAGTAAGAGAAGTACAAATAAGAAAATACGACTACAAGAAAGAAACACTTTTTTATATATTCATAGAAGGATTAGGCTATATAGAAATTAACAGAGAAAAAGCAAAAGAAGCAATCAATATGGCAAAATACAAAGAGAGCATACGTTACGAAGATTTGGAATTATCAACTAGAGAGTACAAAATAATATAA
>KDPLPA_01730 hypothetical protein
ATGAAAAAAGATATTTTTTTAAACGGCATGGTCTTTGAGTCCGAACCAATTTCAATCCCTTTTACTACCAATGCTTGGCGTATGATGGATAAGAATATCCTAGACCATAAGGAATATTTATTCGGAGATTTGCAGCAACTCTCAGTACCTTTGCAACCTATCGAAGGTACTTTGACTGATCGATTAAATATTTCTCTTTTTGATTACGACAACCCAAAAAATTCTTTAACCTCTCACATTGAAATAAATAATACTTTGCGAACTTTTAAAGGTTTGTTTTTCAACCAAGCAGATTTTTTTAATGGTGATACTACGGAATTTTATTTTACAGGTTTAAGGCTTCGTCTAAAAAGTGGTCAAAACTTTAAGCAAATTGTTTCTAGATCTAAAATATTGCCGCCTCCTCCACCTTCTGATATTAATAATGCAGTTTCTTAG
>KDPLPA_01735 hypothetical protein
ATGATTTTAAAAATAATTTTTGCTTTTCTTCTTTTTTTAGGTTTGTTTCTTTTGATTTCTGTTTTTTTAGTTATATCGTTTTTGCATTCAAATTCTAGGGAAAAAAGACAACGTGCAAAATTTGAGTTATCTCACGATGATTATTTGGAATATTCAGATTTTAACTAA
>KDPLPA_01740 hypothetical protein
ATGACGAACCTTTATTTAAACACTTCTAACGGCATTTTGGGCGTTGCTACTTCTATTACTGAGCAAACACCTTTACCCGTTATTATGTATGCTTTTTTGCTTGCTGTAACAGAGTATTACAAGTATAAACGCTCTAAAAACGGCAGTAAATAA
>KDPLPA_01745 hypothetical protein
ATGATGAAGCTATTAAAAAAGAATCCCCTTTATGTTTTACTGGGGATTCTTGTAATTCCAATTTTAATATACTTGCTTTTTAAGTGGTTTTTTAAATCTGATGATCGTAAAAGTGAGGATAGCTCCGTTGATTCTGTGATTAATATTATAGATGCTTCTATTGATAAAATAGGTACTTTTAATAGAGATCACGAGCCTATTTTTGAAGCTCTTCTTAATCTTTCTAAAAAACAAATTATTAGGCTCCATAAAGATTTTGGTTATAGATATTATAACGCTCTTTTACGTGCTTATATTACTGCTCCTTTTCTTGGTGGTAAATATAGTTTTTCTAGACCTTACGATCTTCATGGCATATTTTTAAAAGAATTTGATGATTCTCAAATTAGTAGAATTAAGAATATTTACATTTCTAAAGGTGTTGCTTATCCTGTTGTTTAA
>KDPLPA_01750 DUF882 domain-containing protein
ATGAAGCAAAATAATTTTCATAACCCTTACCGTGCTAAGTACGGTAAGGATGTTAAAAAGATTAATATTTTTAATCCTCCCCCTTTAACAGGTAAAAATCGTAGTATGAAAATTTCTAAGAATTTTACTTTAGGTGAGTATTTAGACGGTGTTTTTATTCTCGAAGAGGAAAAGAATTTATTTGATGTCTTGCCAATTGATTCTAAGGTAATTAAAGTTTTACAAATTTTAAGAGATGCTTTAGGTAAACCTATTCGTATTACTTGCTCTTTTAGAAGTCAAGGGCATGAATTTAAGAAGGGAAGAAGTGGTACAAGCCAACATACTTATGGTACTGCTTTAGATGTCACAGCTGAATCCCTTATACTTATGCTAAGAGAGGCTATAAAAACAAAAAATGAACTTTTCCATAAATTAAGAGCTGCTGGGTTAAACGCTGTCGGATTTTACCCCTATAGTAACTTTGTTCATATCGACGTTAGAGAAGGTAGTGCAAAAAATCCTCTAGTTATTTGGTATGAAAAGCCTAAAAAAAAAGCTCAAAGTTATTGA
>KDPLPA_01755 hypothetical protein
ATGAAAAATATAATTTCTAAATTTTTCAAAGCTGGGCGTTTAGTTCGTAAAACTATTAACTTCTTTAATAGCTTGGATAAAGCAACGCGTACAATTTCAGCTTTTAAATCTTCTTTGGAAATGTTTGAAGAAGAACGTGTAAAAATATGGGGGGAATCCCCTGCTAACTCTAAAAACCTATCAGATGAAGCAAAATAA
>KDPLPA_01760 hypothetical protein
ATGGCAAAAGGATTTAAATATAAAGAAGACGTTATCTATAGCGGTGCTAAACTATCTCGTTTTGACTCCAAAGGGGTGAAGTTTAAAGATAAAACTATTGAGCCTATGATTGATTGCTACCGTGTTTGGGCATGGTATATTAATACCTTGGGGCAACTTGTTGAAATTACTGCTTTTCAAAATCATGAATCTAAAATAACAACAGCTAAATCTAATGCTGGTGCTGTTTGGTTAAAATTTAAAGTTTTTAATACTATTACTTTAACTTCTCACTTTGAATGGTCATATTTTGATGTAGGTAGTGAAAAGGCATATCTTAAAAAATCTAATATTATGATTTGTTGCCGTTCTAAGCAAAAAGGGGGGTGGTGTGGTCATCTTAGTTCAGATGCTCGTAAGAAGTTTGGAGAAAATTCTAGAAAACATAAAAATCGTAAATAA
>KDPLPA_01765 hypothetical protein
ATGTTGAATTATATCTTAGATAATTCGGGGGGATTACCCCCAAATTCTTCCATTAAATTAGGTGGTGTAAAAAGTGGTTTAGGTGATTTATTTTCTGGTGCTAATACTGGTTTAAATTCAGGTGTTTCGGGAGCTATTACCTCACTTACAAACTCACTTAATTCTGGTGCTGCACAAGGTGACCCTTTAGCTGCTCTTTCTGCTGCTGCTGGTTCCATACCGGTCTATGGGCAATATGTACAAGGAGGTTTAGCCATTGCACAGGCATTTGGTGCAGGTGCTGAAGCTTGGGAGTTTGTGAAAGCTCGTGCAGACCAAGGTGTACTTAATTATCTCCAAAAAGCTGCCGATATTGTAACAACTTCTCCTACTTCTTATACTGTTTCTTTAGCTGATAAATATCTAGCTTTAGAAGTTGCTATGCTTCGTTATTATTTAAGTCGTTATAGTAGCTCTAATTCTAAAAGAAGCATAAACCGCCAAATACAAGGTATTGAGAAGTATAGAAAAGAGAATGAAGCTAAGCTTATTAAGTTAGGTGCTAAAGTTTCCAACGTTACAACTGAGAGTTTTAAGGAGAACTTAAAATCTTATGGTGGGAATCCTTTTGTCGGTGTGCCTTCTTCCATATCGCATCGTTTGTATTCCTTTATTTCCTTATTAAAAAAATCTTTAAAAAATAGAATCTTGGAAAAATTTAAAACAAAAGTGATAGAGATTTGGGACAAATTCGTCGTATTTCTCTTTAAAAAGTGGTTATCCATTCCTGTATGGGCATGGCTACTTTTCCCTATAATAATATTATTAACTATTCCTTTCTTCATTGGTTCGAAAGTGAAAAAAAACCCAATTTAA
>KDPLPA_01770 hypothetical protein
ATGAGAAAAATAAACCTTTCGGGCAAATTATCACATAAAGAGCCTATTAAAAAGAAAGTTGATCAGCCTCAATTATTAGTATTCAACAATATTTCGCTAGATGCTTCCATATCTACTACTTTAGATCGATACGGCGAACGCAATACTGATTGCATCGTTAAAATTCCATTGGTTTCACTTTTGGAAATTCAACAGAAAATAGGGTATTATTCTAGTGGTGCTATTCGTCCTTTTGTTATTTCTAAAACTGCTGATACTAAAGGTACAGAGCATTTAACTGTAGATGCTGCTCATATAAATGTTTGTTTAGGTGGGGAGTTGTATCTAGGTGATGACGATACCTTTCACGTTGATTTAGATGGTTTGAAATCTATAAATTCTTCTAAGTTTAGAATCCAAGGAGGTGCGCGTACTGCTATGAATCCTTTTATCATTCAGAAAGAAGTATATCGCAAGGACGATAAGGAAAAAAGTGTAGATCTTTTTGCTAATGAATTTATTTGCTTCCCAAAAGATAATTTACCTAGCGAAATAGAATTTATTTTCGATAAAGAGGGCACACCTCAAAAGCTTGTCTTTGAGCCTTCTGAAATTTTAGAACAACAAGCTCAAATATTTGGGCAAGTAGCATTTGATTCTTCTACCAGAAATCAAATATTTGGAACTCATTCGATGGTAGTTATTCGTACTTCTGGCATTTCTTCTATCTATCTCAAAGATTATCGTGATGAAAGGGAGGATTTGGAATACTACACTTTTTCTTTTAATTCTTAA
>KDPLPA_01775 hypothetical protein
ATGATAAACTTTCCTCTAACTGCAATTATTAAAAAAGGTTGTGTGGTAATTAATACAGACATGAGCTATTCAGATCATGTCAGAAAACCAAATAAAGATAATTTAAAGCAATATAGGAGTGACGAATATAAAGAAGCTATTAAGGATTTAAATGACGTTGAAAATTTAACCGCTGAATATGGTAACATTACAAATTATGTAAATAAACATATTGAATTACATACTTTGCTTCAAAAGGAAAACGGTCATTTGAATGATGAACCTAATAAAAAGAATGACAAAGATGGGGAGAATAAGCAATGCAGTAGAGTTATTAGAAATTTAGGAATATTGTCAATTGCTCAACTTCGTAAAATACGCAGTGCTGTTGAAAATATGGTAGCTACTATTTTGTTGAATTATGATTATCGTAAAAAACCTTACGAAAATAATAAGTATTTAGCTTTTGTTACCTTAACGCTTCCTTATTCTCAAATGCATACAGATGCAGTACTTAGGCGTTCTTTAATTAAATTTATTGATAATTTACGCAAAACGTATGGCGTTGAATACTATGTGTGGAAAGCAGAAGTACAAAATAATGGAAATATACACTTTCATCTAATAATTGATAAGTATATTGATAAAGGTGTCATTAAGCGTTTGTGGAATAAGCAATTATATAAGCTTTGTTATATTCAAAAATATGCGGAAAAACGTACAAAAGAGGGGTTTATTTATAAACCTTTTTATATTTCTAAAGGCGTTAGGGTAAAGTCAAAGAAAAGTTACGAGGAACAAAAAAAATACTTTGAATATGAAAAATCTATAGGTTTTTCCTCTCCCTACTCTACTGAAATCAAGAGCCTTAAAGACGTTAATGATACATCTGCATATATTATGAAGTATATGGATAAATTAGAACTCGATAAACGTCCTGTTATAGGCAAAACTTGGGGGTGTTCTAATGAAACAAAACGTCTTTCCTACCCCAAGATAAGCGAATGTGATCCTCTTTTTCAAAGAGTTATGCAAATGATTTCAAAAAGCTCTTTTAAACTTGTTTTAAAAGATGATTTCTTTAGTGTTCATGCTGGTAAAGTTCATGATGTTTTAAAATCTTCATATACTGATATCTGGAGTTCTGTAAAATCTCACTATAAAAAGCTTTTTAATTTTGTTTCAGAGCCTCCAAATGCCCCGGGGGCTTCTCTAGTTATTGCCCCGGGAGCTTCTCCAGTTATTTCTCCACTTTTTACTTCAGTTTTTGCTCCTGTAAAAAAATCTAGTCAATTAAAAATGTATTTCGGTGACCCCAATTTTTGGAGTAATGTTTTTTTAAAATAA
>KDPLPA_01780 hypothetical protein
ATGGCATGTAAAACTCTCGAAGATTGGAACGAGCGACGTGACTACATCAACTCTTTATCTGATGAATTGCTGCGTACTGATAATAATGGAATTTTTACTTATGGGGAAGCTTATAAATATATAGCACAATTTCGCCTTTTTTGTCATGTTTCCGTTGTTTACAGAGCTTTACGCCCATTTAAAAAGGTAGAGTGTACTCCTACTGTCAAGTCTATTCCAACAAATCAATTAAAACTGTTTTAA
>KDPLPA_01785 hypothetical protein
ATGTCATTTACTACATCAGAAAAACCAGTTCAATTACATACCTTAGAGAAAGGTACGCGTTTTGTTAAATCGTTTAGGGGGCTTCCTTGCTCAAAAATTTATAGACTTGGCGTATCTTATCCTTATGCTAGCTTTAGTTTTTTTCTGTGTGAAAATATAGATACTTTTAATAGTGAGTTATTCGGTCATTCTCATCTTGTTTTTCCTGTTTCCTATCCTGAGAAGTATCCTTCTTTTTTTGATCTTACTCTTTCTGAATCTCTTTCTTTTAATTCTCAAAGTTTTATCTTTCTTGAAAATTACTTTGAATCTCTTCCTGTTGCTTATCTCGAGAGTGTTGATGGTATTGATTTTGTTGTTCAATATCGCAGGTTCTTAGCTCTGTATTTAAAATCGCTTCAATCTAAAATTGACAGTGTTCATGTTAAAGTAGAATCTTTAAGAACTAGGTTTCATGGCATGTAA
>KDPLPA_01790 hypothetical protein
ATGAAAAAAATCATTTCATTATTTATTATTATTTGCTTCTTAGGTTGTAAAAACGAAAACAACAACAAGAAACAACAGACTAACATTCAAGATACACAACAAGTTAAACCAAAAAAACAAGAAGAAAAAACGCCAGTAATTACTACAGAATCAAAATTAAACGGTCAATTTAGATTTGGCTTGTCACAAGCAGACAAACAAAAATGGAGGACTACAAGTAGAGCCTATAAAGTAAGAAGTGCAACAGCAAATTCTATTAAAATTAAACTTACTTTTTATGGTAATGGACAGGGTGTCTATTTTAATGATAATGGAAAATATGAATATATGACCCAAAAGATGATTGATGATGCTTCTTTTACCTATAAAGTAAATAAAGATTCAATTATGATTAAGGGGAAACAAGACAAGAAATATAAACTCTTTGGATTAATTAAGGAGGAATCTATAAACAAAGATTATTTTGACATTGATTTAATTGGAAAAGCAGATTTTGATATAACTTTTGGAATGTATAAAATTGGAGAAAGTCCTAAAAAATAA
>KDPLPA_01795 hypothetical protein
ATGAAAAGAATATTATTATTTGTTTTAATCTGTTTAGTAGGAACCAACATTTTAAATGCACAGAAAAAATTAAAACTTAAAGGTGTTTTAATGCAAAACGATTACCACGAGAAAATATCTTGGGTTAAATCTAAACCAACTTCAATAGAAAAGAAAGATTTTTCAGTAAGTGCCTTAGCAACAACTTATTTGCAAATTTACTATGGAATAAAAGAAAAGAACGGCAAACCATTTTTAACTAACATTAGACTTATTAATCATTTTGATGATAAAGACTGGGTTTTCTTTGATGAGGTAAGTTATTTATTAGGTAGTCGTAAAGAAATACGAGAACGAACATAA
>KDPLPA_01800 hypothetical protein
GTGGAAGCGATTAATTTCTTACATTTACATGGATTGATGAAAAAGGACGTTTTTGTAAAAAAAGCTGTAGATAACGGAAATGATAGCTATGGATTTAAAGAAGTCTTGAATGTGGGTAATGATTACACTTACGATGTAAATGGTAATATGACCAAAGATTTAAATAAAGGAATTACTAATATCAGTTACAATCATTTAAATTTACCAACACGAGTTACTATTGGAGGTAAAAACATTGATTATACATACGATGCTGTGGGTGTAAAATTAAGTAAAACCGTAAGCGGAGTTGCTAGACAATATGCAGGGAATTATGTATATGAAAATGGTGTGTTGCAATTCTTTAACCAGCCCGAAGGTTATGTGTTACCTAAGAATGCTAGTGATATATCACAAGGATTCAAATATGTATATCAATACAAAGACCACTTAGGAAACGTACGACTATCCTATACAGATCAAGATAAGGATGGAGTAATTACTCCAAGTACAGAAATCATAGAAGAATCTAATTATTATCCTTTTGGATTGAAGCATAAAGGGTATAATAACGTATTTAACTCACTAGGAAACAGTGTTGTGCAAAAATATATGTTCAACCAAGGAACAAGTGGTAAGAATTTCCAAGGAAAAGAAGGAAAATCGTTTAAAGTAGAAAGACAAGAAGAATTAGATCTCAATGTTGATATGACCAAATTTAGAATGTATGATTATGTGTTAGGTAGATTTACAAGTATTGACCCTTTAGCTGATGCAAATCCGCTCGACACCTCAACTAACCTTGATAGTCTTTTGATTATCAGGGTTTTGTTTTTTTATAAAGGTGAGTTTTCTCACTATTTTCTCACTTCTTCAAATAACTGGTTATTTTTCTTATTATACTTTACTTGA
>KDPLPA_01805 DUF1493 domain-containing protein
ATGGAAAGTTTATTTGAAAAGATAAAAAAATTCATAATAGAAGAAAGATGGGAATATGGTTTTGAACTAACTACTAAAACTTCTTTACAAGAAGATTTAGATATATATGGAGATGATGCTTCTGAAATTTTAATAAAATTTTGTAATGAGTTTAATGTAAACTATGAAAAATTTAGATTCGATGATTATTTTAGACCAGAAAGTAGTTGGATTGATTTTTTTAAGAAGAAAAAAATACAAAAAGTTTACAATATCTAA
>KDPLPA_01810 hypothetical protein
GTGGAAGCGATTAATTTCTTATCTTTACATAGATTGATGAAAAAGGACATTTTTGTAAAAAAAGCTGTAGATAGCGGAAATGATAGCTATGGATTTAAAGAAGTATTGAATGTGGATAATGGTTACACTTACGATGTAAATGGTAATATGACCAAAGATTTAAATAAAGGAATTACTAATATCAGTTACAATCATTTAAATTTACCAACACGAGTTACTATTGGGGGTAAAAACATTGATTATACATACGATGCTGTGGGTATAAAATTAAGTAAAACCGTAAGCGGAGTTGCTAGACAATATGCAGGGAATTATGTATATGAAAATGGAGTGTTGCAATTCTTTAACCACCCCGAAGGTTATGTGTTACCTAAAAATGCTAGTGATATATCACAAGGGTTCAAATATGTATATCAATACAAAGACCATTTAGGAAATGTTAGGTTAAGTTATACTGATAATAACAATGATGGAGTAATTACTCCAAGTACAGAAATCATAGAAGAATCTAATTATTATCCCTTTGGTCTCAAACATAAAGGGTATAATAACGTAGTTAACTCGCTAGGAAATAGCACCGCGCAGAAGTTTGGGTATAACGGAAAAGAGTTAAATGAGGAACTAGGTTTAGAATGGCATGACTTCGGCGCTAGAAATTATGATGCTTCTTTGGGTAGGTGGATGAATTTAGATCCTCTTGCTGAAGAAATGAGAAGGTACTCTCCGTATAATTTTGCTTTTGACAATCCTATTTATTTTATAGATCCAGACGGAATGGCTCCAATTGGAGAAATGGGAGAAGAGAATAATTTTGATAAGTTTCATTTGTTTGAAAATAATAAGATAGATACTAAATCAGATTGGCATAAAATGATGGAATCAAAAGGTACAGACCAATTTGGAAATGAAACTAATAACATAAGTGGTGAATCTAAATCTGGAAATTCAGATAATGGAGGCGATTGTTGTGGTAGTAGTTCTAATGATAATGGAGATGGTACAACGACTTATTCACATGGCTCATTAAGTATGACTTTAAAGACTCCTAGTGTTACTACAGAAAATAATGATAGTAGTTCATCTGGAGGATTATCATGGAAGACTCCTACTGGAATTGCCTCTATTTTAGCTGGAACTAGATTTGAATTTTTAAAACCTGTAGGTGCTTTGGGTTCAAAAAAAGGTTCTACACTACTTTCAACAGCGTTTGGGAAAACATTTAAAAAGAATATTTTTAAGACATCTTTTGGAAGAAATAAAGCAACTCAATACTTAGTAAAAAAAACAGGAACAGCTGTAGTAGGTAGAATTGCAGGAAGAATTTTAAGTAGATTTGTTCCTTATGTAGGCTGGGGATTATTGGCTAAAGATGTATATGATGTAGCGAAAGATGCTCCCCCATATAATGGACCAACAACTTGTTTTGTTAAAGGAACAAAAATTTTATTGAGTAATGGAGAATCTAAAAATATTGAAGATATTGTTATTGGAGATGAAATTTTAAGTGTTGATATTAAATCTATGAAAATAGAGAGTGACATTGTAGTAGGTCTTCCAAGTTACTTAAATAGGTATAAAATAATAGAAGCTAAATTCGATAATGGTGTAATGAATAAATTTTCTCCAGCGCATCCATTTTGGGTTAAAGGTAAAGGATGGTGTGTTTATGATACAGAAATAGCAAAAAAAGAATTAACATTTAAAGCCAAGCAATTAGAAAAAGGTGATACAGTTCTTTTTTATGATAAAGGAAAATTAAAAGAAACAAAAATTAGTACTTTACATAACACAAACAAATATGTAGAAATGTATAATGTTGAATATGTTAAAAAGAATCATACATTTTTTGCAAATGGAATATTAGTACATAATAAATTAAATGAATAA
>KDPLPA_01815 hypothetical protein
ATGAAAATAGTATCAAAAATGATAATTTTAATAAATATATTATTAATCTATTCATGTGCAAATAAGGAAACAAGCACAAAAGATTTTATTGAGAAAATAAGTTTAGAAAGTTGGAAGAGTAAAACTTTTGAATTTATAAAAAATGAATGTTCTATAGATAAGTATAAGTATTATAACAGAGAAAATAGAGAAGGCTATATTGTTTTAAGTGCTAATGACACTATTTTTTCAGTTGATGACCATATAAAACATTATGCAAAATATAGAGTGAATTTTTTATCAAAGCTAAAAGAGAAAATAAATTTTTTACCTAAAAAGACAACTACTATGGTCATTACAGAGGAATATACTAATGTAGATAAACCTAAAATTAGTTATACAGTTTATAGTGATACAATGGATAAAGGGTTAAGGTTTTATTTCAAATCTAATGAATTTGAGGAAATTCAAGAGCTTGAAAAAGGCTTTAAAGAATATGGGTATGATTTTATAGTAAAATCGAAATCAAAATGTACTATTAATTATACAGGATATTTAAATAAGGTTACCTTTGATACTGTTATATCTTTAACTGGTGATAACAAAATAGAATATACAATAAAAGATAGTTTTTTTGGACATCTTATAATCGATTAA
>KDPLPA_01820 Effector protein
ATGGAAGTGATTAATTTCTTACATTTACATGGATTGATGAAAAAGGACGTTCTTGTAAAAAAAGTTGTAGATAGCGGAAATGATAGCTATGGATTTAAAGAAGTATTGAATGTGGGTAATGATTACACTTACGATGTAAATGGTAATATGACCAAAGATTTAGATAAAGGGATTAACAATATTACTTGCAATCATTTAAATTTACCAACACGAGTTACTATTGGAGGTAAAAACATTGATTATACATACGATGCTGTGGGTATAAAATTAAGTAAAACCGTAAGCGGAGTTGCTACACAATATGCAGGGAATTATGTATATGAAAATGTTGTGTTGCAATTCTTTAACCAGCCCGAAGGTTATGTGTTACCTAAGAATGCTAGTAATATATCACAAGGATTCAAATATGTATATCAATACAAAGACCACTTAGGAAATGTTAGGTTAAGTTATACTGATAATAACAATGATGGAGTTATCACTCCAAGTACAGAAATCATAGAAGAATCTAATTATTATCCCTTTGGACTTGAACATAAAGGATACAATAATAACATCTCACTCCTTGGGAATTCTACCGCACAGAGAAAAGCCTATGCAAATAAAGAAATGCAAGATGACTTAGGGCTAAATATGATTGATTTTGGAGCTAGATTTTATGACCCTGCAATAGGTAGATGGAATGCTATTGATCCTTTAGCTGAAGAATACTTTAACGAAGGTACTTATAATTATGTACAGAATACTCCTATTCGAGCTATGGATCCAAATGGAATGGAAATTGTTATTATTGGAAGTAAAAAATATACACAGAAAATAATAGATTTTTTATCTAAATTAGGTTCAAATTCTAAAAAAGGAGCACAATTGATACTGGATGCTATTAAAAGCGATAAACAGTTCGTTATATATGATCCGTCAAATGAAAAAGCATCAAATGAAGTAGATAATTTTAGTAGTAGTGAGGGTTATGAAACATTAGCATTTAGTACTAATCAAAAGAGCGAATTAAATGCTGAAAATGGCAGAAACGGAAAAGGATTAGTCAAAACCCCAGAAACATCTTTAGCTCATGAATTATCTCATTTTAACAGCCCTGATAACTCTTCAAATAGAATTGAAGGAACTGAAGGGAAGGTTGGTAGAGATGAAATTAATGCAGTAAAGGAAGAAAATCAAGTTCGTAGAGAAATGGGATTACCAGAAAGAACTCATTATGGAGGGCTTCGTGTGTATGGTAAAAAAGCTGGTTCGAGTAAATATGATAATAGATCTAGATTAATAAAAGATAAAGATTATAGTGTTAATGTTCCAGGTATAGGGAAAAAATCTTTCCAAATTATATTTAAATATTATACTAATATGAAGTATGAAAAACTTAAAAAATATTACAAAGGAGGAGGAACTTTATCTGGAAAAGGGCATCTTAAAAACAGAAAGCAAAGAAAGCAATTATTAATAAATAGTGTGAAATGA
>KDPLPA_01825 hypothetical protein
ATGGGAACCAAAAATTTAATGTATATGTTAAAAAAAAAATTCATCTTACTTTTATCAGTTTTATTGATATATTTTAGTTACAACTTATATAAATTTTCAGAAGGTATTAATCAGGACTCTACAAATAATATCAAATTTCACAAAAATTACATTAGAAGTTTACCATTTGAAGGATTAGTAATTAAAAAAGACATTTGTAATGATTGTGATTCTAATAGCTTTATAATTTCTATTAAACCTGATAGTTATAATTTTAGTGATAAAAAATTACAGTTTAAAGAATTTTCTAATATGTATAAGATATCTGAGAATGAAATATTTTTTACTGTGAATCAAAATTTATTTAATAAAATTAACAAGGGAGATAGGATTGTAAATCCTAAGGACAGTAGTTTAATAAAAGTTAATGATAAATTACTTAAATGGTGA
>KDPLPA_01830 hypothetical protein
ATGAAAACAGGGTACCAATTTATGAGAAAAGCAATTACGATTGTTTTTGTGTTTTTAAGTACAGCAATTATTGTTGCGCAATCCTTATCAGGACCAGATAAGGTTAAATCAGGAGGAACATTTGATTATTCTTTTGAAGATGGAGGAAATTATTATCAAATAATGAGAGGTGTTTTTACTGCAAGATACTTAGATAATAATTTGATTGCAGGTGAAGGAACTTCTTTAGGAGATTATGATTATAATACCGCAAAAGTAGAATTCCGTAATTTATATGCAGAAGATAAGGAAGCCGAAATTAGTGCTGTTTTTACAGAAACGAATAATCATACTTTTACCCTAACTAAAAGAATTACCATTCTTGGAGAAAATCCTTTTTATTTACCTAATTCTACGCCGAAATATGGAGAAAAGGGATATATTCCAATATTATCAAGAGTAAAGTTGCCGAGTTCTTATACAATCTCATGGAGCCTTTCGGGAGGTAGTACCATTGTATCATCAAATAATTCTCTTATAGAGGTTGATTGGAATACTATTGGAAGGCATGTTTTAACAGCTTTAGTACATTACAAAGGGAAAGTATATACAGTCAGTAAAAATATTACGATTAATCCAATTTACAGGAAAAACCCTTTGATTGTTGGAGAAACGGCGGTTGAATTAAATACAGATATAAAATATAACTTGAAAGCAGAACCGCTTTCTAAGGCTCAAGTTACGTGGAGTATTACAGGAGGAACTATTGTTCATAAAAATAATACAGGTGTCGTAGTGAATTGGACTAATAAGAAGGAAGGAGTATTATCGGCTTCTGTAAATTTCCTAGATGATGGATTAGCTCCTTATAATACAGAATTAAAAGTAGCAGTGGTTCCTAAGGTAGTTTCTCCTTACAAAGGAACAACCGCTGCAAATGAAAACTATATTAGAACAGTAAAATATTTAACCCCAATCGTAGCAGATATAAATACAGCAGTAAAAAAAACAGAAACAATTACTTATATAGATGCGTTAGGAAGACCAAAACAACAAGTAAATGTTAAAGCTGGAGGGAATAAAGAGAATATCATAACACATATAGAGTATGATGTATTGGGTAGGCAAACTAAAGAGTTTTTGCCTTATGCATTTACAACTTCTAATAACTTGTATAGAACTCAAGCAGCTAGTGAGTCCTATGCATTTTATAATACTTCTAAGTATGAAAATACGCTGAACCCTTATGCAGAAATGCAATTTGAAGGAAATTCTTTAAATAGAATTATAAAAAAGGCGGCCCCTGGAAAAGATTGGGGAGCCCATATCATGGATGAACATACCGTCCGAACAAAATATGATGTTGTAAAGGATGAAGATGAGGTAATGATTCTTAGAAAAGAATATGATAGTCAAACTCCATTTCACATGACTGTTCATAATACACATAAAGGGTATGGTAAAGGATTATACAAGAAGGTAACTAAAAATGAGAACTGGAAACTTACTGATGGAAAAGATAATACTATAGAAGAATATACAGATTATCAGCATAGACTTCTTTTAAAGAGAACCTACAACAAAGGTATTCCACATGATACGTACTATGTATATGATGATTTTGAGAATTTATCCTTTGTAATTCCTCCAAAAGTTACATTTCCGATTTCAGATGAAGCAATGAATAACCTTTGCTATCAATACAAGTATGATTCTCGAAATCGATTGATAGAGAAGAAACTACCAGGGAAAGGATGGGAGTTTATAGTATATGACAATTTAGACAGACCGGTTTTAACGCAGGATTCGAATTTAAAGCAAAAACAGCAATGGTTATACACGAAATACGATGTATTAGGAAGAGTGGCTTATACTGGAGTATATGTAGATGTAATAGGTAGAAGTCGGGCATCAGCACAGGCGGATATTGATAGCCATGTATCAGGTAATGCGACTAGGCATTATGAAGTACTGGGAGATTTCAGTACGTATGCAGGGGTTCCTATTTATTATGGGAACAGGGCTTATCCAAATTCGAGGTCTTTAGATATTTTTACGATTAATTATTATGATAGGTATTTGGATTTACCCATAGGATTAGAAAATCGTATCACAACAAGTTATGGGGTAATGAGTACGTTAAACACCAAAGGTTTGAGTACGGTAAGAAAAACAAGGGTGTTGGATACGAATCAATGGATAACCAATGTGACTTACTATGATGAAAAGGGACGTGTTATTTATGTATATAGTAAAAATGATTATTTAAGAACAGTTGATATTGTAGAGTATAAGTTGGATGACTTTACAGGGAAGGTTATTGAAACGAAAACGACTCATAATAAGGAGGGAGAGGATGCAATAGAGAGTATTGAACGTTTTGAATATGATCATATGGATAGGTTGTTGAGTCATACCCAAAAGTTGAACGATCAGCTAGAGGAAAGATTGTTTAGGAATCATTATGATGAGCTAGGACAATTGTCTTATAAACTAGTAGGAAATGGCACAAAATCTGGATATAAAGATGTTAGTTCTGGGATTGATATAGAGGAAGATCTCATTAGAAAAACAGGTGCTAAAGGTTGGACTGCAGGCTTGGCTACTTTAGGAAGTATTGAAAAAGATGGTTATGTATCGTTTAGTGTGGTAGAGCAGGGGAAGTATTATATGGTAGGTTTATCAAAAGAGAATACGGATGTGCATTACAAAAGCATAGATTATGCGATTTACATACATGCTTCGAAGGTTTATATTTATGAAAAAGGGAGCTTTAGAGGAGTGGAAACGTCGTATAAAGTTGGGGATGTATTTCAGGCGGAGCGTATTGGGAGTGAGGTTTTTTATAAAAAGAATGGAACCATCTTTTATAAATCAACCATTCCTTCATCGGGTAGTTTGTTAGGAGATGTTTCTATGTTTCATAAGGGAGGTAAAATTCGAGATTTAAAGCTTGTAGATAATACTAAGGGATTGCAAAAGGTAGATTATAGCTATAACATCCGAGGTTGGTTAAAAAAAATCAATGAAGACGGTTTTAAAGACAATGATTTGTTTAACTTTACGATCAACTATAATTCTATAGAAGGAAATGCCGGTGCTTCGGGTAAAGCAATTCCTTTATATAATGGTAATATTTCTCAAACGATTTGGAGTTCAAAAAGTACAGATCAAACAAAGCGTGCCTACGGGTATAAATACGATGCTCTTAATAGGTTAAGTGTAGCCTATAGTAGAAAGGGTCATGATTTGAATACAGCAGATAAGTATAGTATGTGGTTAGATTACGATAAAAATGGTAATATTAATAGACTTTTTAGAAATGGTGTACATAATACTATATATGGTCGTGTAGATGATTTATCATATAGTTACATTGGTAATCAACTAACAAAAGTGACTGAAAATGGATCTAGCTTGATAAAGAGTGAAGGTTTTAAAGATGTAAATAATGCTATAGATTACACTTACGATGTAAATGGTAATATGATCAAAGATTTAAATAAAGGAATTACTAATATAAGTTACAATCATTTAAATTTACCAACACGAGTTACTATTGGGGGTAAAAACATTGATTATACATACGATGCTGGGGGTGTAAAATTAAGTAAAACCGTAAGCGGAGTTGCTAGACAATATGCAGGGAATTATGTATATGAAAATGGTGTGTTGCAATTCTTTAACCACCCCGAAGGTTATGTGTTACCTAAGAATGCTAGTAATATATCACAAGGGTTCAAATATGTATATCAATACAAAGACCACTTAGGAAATGTTAGGTTAAGTTATACTGATAATAACAATGATGGAGTAATTACTCCAAGTACAGAAATCATAGAAGAATCTAATTATTATCCCTTTGGACTTAAACACAAAGGGTATAATAACGTAGTTAACTCGCTAGGAAACAGTGCTGCACAGAAGTTTGGGTATAACGGAAAAGAGTTAAATGAGGAACTAGGTTTAGAATGGCATGACTTTGGAGCTAGAAATTATGATGCTAGTTTAGGTAGATGGATGAATTTAGATTCTCTTGCTGAAGAAATGAGAAGGTACTCTCCGTATAATTTTGCTTTTGACAATCCTATTTATTTTGTTGATCCAGATGGTATGAAGCCGCAAGATTTCACAATTTTAATAGCTAAAAATGGAGCGCAAGGTCATGGGCATATGGCGGCTGTAATTGAGGATGGAAAAGGTAATTACTATTATGTTACTATGGGAGCTGCTGAACAAGCAGGTGTAAGTAAAATGGCTACAACTGGTGTTAAAGGAGGTATGTCTGTAGTTAAATTAAATGGAGTTAAAAATATGAGTGATGCAATCGCAATGGCAAAAACAGACACTAATAATAGTCACTATACAGACCATGTAACTTTTAAAACAACAAAAAAACAGGATGCAAAAATATTTAAAGAGACAAAGACAAAGGCTAAAAATATTAATTCAGGCGATGAGAATTATAATATAATTACAAATAACTGTACTGATGCTTGTGAAAAACCTATTGAAAATGCTACAAATGTTTCTTTACCTGATAACGTTGAGCCTAATTCAAATTTTGATAATGTGAAGAAAAATAAGAAAAAGATTCAGCAGAAACTTGACGGTAATGCAAATGTTAAAAAAACATCTAATACTAAAAAACCTAATCCAGGAGCATTAAAGTCATGGGAACCAAAAATTTAA
>KDPLPA_01835 Putative YD repeat-containing protein
GTGACAGCGTTTCAGAAAGTAACACAGGTTCCTGTTTCAAATTACACAGGAAGGGCAGATATATCGATTCCTATTTATACTATACAAGTAGGAAGTATGGAAGTTCCCATAGGTATAAGTTATAATTCTTCTGGAGTTAAAGTAGGAGATATGCCTTCTAATGTAGGAAGTAATTGGGCGTTAAATGCAGGAGGTGTGGTTACCAAAACAGTGCAAGGCTTGGATGATTTTACAATACCTAAGAATAGAGATACCAGAGAAGCTAAAGGAAAGAGAACACCTGCTGGTTGGCTGATAAGCCTCTTGAATTATTCATGGGATACTAAACAGCAAAATGACCCAATGCCTGATATTTACCATGTAAATGCACCTGGATTATCAACTAAGTTTTTGCATGAAAGAGTGAGAAATAATAAAGCGAGACCTATAGAGATTGAAAATAATGGAAATGTTATTGAGCATAGTATTGGAGAGGTTTATGAAGGAAAGGTCACTTTTGATGGGGGAAAAACATTTCTTCCAATGAAAGCATATGGTTTTACCAATTTGAAAGTAACAGCATTGAATGGAATTGAATATACTTTTGAAACCCCTGAAATAGCTAATACTTATAGGAGTGCAGTTAGTTTAAATAATATAGCAGATGCATTTAGCTTTAGGCCTAATGCTTTTAAGCTAGATAAAATGTTTGATCCAGAAACTAATGAAACAATCAGGTTTATTTATGAGGAATATTCAAATACTTTTTCTGATACTTTTTACCCGCAATCATATAGTTATAACTGGTCTAAAAGCATTAAAACAAACAGGTTAACTCAAATAACTTTTGATAAAGGTTCTGTAGAATTTATCTATGGATTACGGAGAGTAGATAATACAGGAGAAAAAGCATTGACAGAAGTACTTGTAAAAAACCATTTAGGTACTGTTGTAAAACGTATGAAGTTTGAGTATGGCTATTTTCAATCTACAATTAATCCGACTACCCCGCAAAGTAAGCGTTTGCGATTGGATCGTGTATATCAAGTAGATGTTCACGGAAATGCTTTGGTTGGAAAATATAAATTTACCTATAATACCAGTATAAATATGCCTCCTAGAGATTCTTGGGCACATGATTTTTTAGGATATAATAATGGGGTTTATACGGCATCAAATACTTCTCCTACTCCTAAAATATATAAAAGTGATTTAGCTTATCAGCTAAACTATAGCACAGATAATACTTCTACTAAAAATTATAGAAGGGTTTATATTCCGTTTGCAAATGGATCAGCTCCTGTTAGGGATTCTGGGAGTGGGATTGGAAATTTTTCTTTAGAAGCAAATGAAGAAGCGTCAAAAGCTTATATCCTTACAGGTATTGAATATCCTACGGGAGGAAAATCTGAATTTGAGTATGAAGGCAATAGATTTAATTATTTGGGAGCTAGAGTAGGAGGAGGACTAAGGATAAAATCAACAAAAATTACAGATGAATTTGGAAAAGAGCAAATAAAGGATTATAATTATGGGAGAGGTAGCATCTCTCAATTGCCAGCTTATATCACAGATAGTGGCGGCATATTTCAACTCTATAATGTTCCACAGTCTAATATTGAACTGACTAATGGAGCTTTTGTAGGATATGCGAATGTTCTTATAACTAATAGGTATGATAAGCAAGCTACAAACTATCTGTATTATACGAGCAATGATTATCCTAACCGTGCTTCTTCAAAGACCATATTTGGAGCTGATTATAAGCGGAGTGAAGCTTTGAAGTGGAGAGCTTTAGCAAGGTATTCTCTATCTTTGGATAGGGATCTTTTAAGAGGGAAGCTTCGCAAAAAATTAGTAGTTGACAAAAATGGGTTGTATAAAATCATACAAGAGTATAAGTACACTTTAAAAGAATTTAAAACTATAAAATATACTTTTCAAAATCCAACTTTAGATTTGGATGCATCTCGTCTTTGTTACTCAAGAAAGGGGATTTATGATAGGCGTTGCGGTGGATATGATGAGGAAATACATTTTCCTATTGAACGAAATTTATTAACAGATATAAAAACTAAAATATTTGAAGATCTTCACAATAATGGAAATAATGGGCAAGCAACTGATGCTGAATATGTAGAAATAGAGAAAAAATATTCATTTGACTCACAGTTTCCAAGAGTTATTTTAGAAAAACAAGGGCAAAATATAAACCGCTATGATAAACAGGAAGTAGAAAGTTTGCTAAATCGATGCCAAGGAGATATTGCATGTGAAAAAGAAGTAAGAAACCAAGTAGCTCAAAAAAAATATATTTATAAACAATATATTTACCCTACAAAAAGCTCTCTGTTACACAGTCAACATAGGTTAACAACGCCTGAATCTATAATTATTAGGAATGATAAATTAGAATTAAAATCTGAAAAACATCAATATGAGAACTTTGGAGAAGGTATTATAGCTTTGAAGAAGGTAGATTATTTCGGCAGTCCTATGGCTGATGATTCGTCTCCAAGAACATCTCAAATAATTACTAAAAGAGACCGAAAAGGAAATATTTTAGAAGCAATCTCTCAAGATGGTACTTATTCGAGCTTTATATATGGTTATGGAGCTAGGTATTTAATATGTGAATTAAAAAATGTTAGTTATGCAGCGCTTATCAATACTGCTAATAGTTTGAATATTTCTTTAGCTGAGCTTACCAATACAAATTCAGATTCAGAAATTAAATCAAAAACATCTAGATTAAGAAATCAATTATCCAATGGCTTAGTAAAATCATATACTTATATGCCTTTAGTGGGAGTTACAAGTATTATTGATGTTAGAGGCATGGAAAACACATTTGAGTATGATGGTTTCAATAGGTTGATATATGTAAGAGATCAGGATCAAAATATTCTATCTAAAAACAGCTATTATTACAAAAATTAA
>KDPLPA_01840 Chloromuconate cycloisomerase
ATGATAACCGCAACATATCACAAGTATTTATTAAATTTTAAAAGACCTAGTGGTACTTCACGAGGTGTTTTAAATACGAAAGAAACTTGGTTTTTAGTAATACATCAACACGGAAAACAAGGAATAGGAGAATGTGGACTTTTTAGAAGTTTGAGTATTGATGATCGACCAGATTATGAAGAAAAGTTGCGATGGACATGTAAGCATATCCATAAAGGAGCAGCTTTTTTATTAGAAGCGTTATATGAGTTTCCTTCCATTCAATTTGGTGTAGAACAAGCTTTTCTATCTTTAAAAAGCCAACACCAATTTGATTTATTTCCGTCAAGATTTACAGCAGGAAAAGAAGGAATTCCGATTAACGGTTTAATTTGGATGGGAGATAAGTCTTTTATGCAGGCACAAATAAAAGAAAAGCTTAAAAGTGGATTTAGAACGTTAAAAATAAAAATAGGTGCAATTGATTTTGCTACAGAGTTAACATTGTTAAAATCTATACGAAAAGAATTTTCTTCCAAAGAAATAACGTTAAGAGTAGATGCAAATGGAGCGTTTAAACCTTTAGAAGCATTAGAAAAATTAAAACGGCTATCAGCATTAGATTTACATTCTATTGAACAGCCAATAGCACAAGGGCAATGGCAGGAAATGGCACTGCTTTGTGAAAAAACACCTTTACCTATAGCGTTGGATGAAGAATTAATAGGAGTGTTTTCTTATGAAAAAAAGCAGCAATGTATTGCTACAATACAGCCTCAATATATTATTTTAAAACCAAGTTTAGTAGGAGGTTTTAAAGGTACTAAAGAGTGGATTTCTGTAGCAGATAACCACAGAATAAAAAATTGGATTACATCAGCATTAGAGAGTAATATTGGTTTAAATGCTATAGCAGGATTTGCTCATATTTTACAAAATGAATTGCCACAAGGTTTAGGAACAGGCAGCTTGTTTATTAATAACTTTGAAAGCCCATTAGAGGTGGTGAATGGAGCTTTGAGGTATGATCCAATGAAAAAATGGCAGGTTCAATGGGCAGTGTAA
>KDPLPA_01845 hypothetical protein
ATGAAAACAATAAAAATTATTTTAGGAATAATAATAGTTCTAGTAGTTGCTTTTTTTGCAACAGGTATTGTGGTAAAAGACATTAAGTACACTGCTGAAGTTGAAATAAATAAAAATATAAAAACTGTTTTTTCAATGTTTACGGATGCAAAAAAGTTTATTCAATGGCAGCCAGAAATAATAGCCATACGACCGATTACAGAAAAAGAACAGATTACGGGGAGTACTTACGAACTGACGATCAAAAATGGAGAGCAAAAGATCAAAATGCAAGAGGTTATTAAAACATATTTAGCAAATCAGACAATCACATTTCAATTTAGGTCTAATAACTTGTTAAAAACAGATATTTATACTTTTCAGAGCAAGGGGGGCGTACAAAAATTATACAAAATAGTGCTTTAA
>KDPLPA_01850 1,4-dihydroxy-2-naphthoate octaprenyltransferase
ATGATAAAAAATTATATAAAAGCAGCCCGATTAAGAACACTACCATTATCTATTTCAGGAGTTATTGTAGGAGCTTTTCTAGCAGACTTTACCACCATAGGAGAAAAGAATTATTTAATTTTTATACTAGCTCTTCTAGCTACTATTGGATTTCAAATTTTGTCAAACTTTGCAAATGATTATGGTGATGGAATTAAAGGAACAGATGATAATAGAAAAGGAGAGGCAAGAATGGTGTCATCAGGCTTAATAACCCCTCAACAAATGAAGTCAGCAATGATTGTTACTATATTATTTACGTTACTTGTGAATATCGTATTGATATACATTGCTTTTGGAAAACAAAACTTTTTATATTCTATAGTGTTTTTCTCGTTAGGAATTGCTTCCATCATAGCAGCTATTAAATATACTGTAGGAAGCTCAGCGTATGGATATAGAGGATTAGGAGATGTGTTTGTTTTTATATTCTTTGGCTTGGTAAGCGTAATAGGAAGTTATTTTTTATATACCAAAACGGTATATTTTAGTGTATTATTACCTGCAATATCAATAGGTTTATTATCAACAGCAGTGTTAAATTTAAACAATATGAGGGATCGCGCTGAAGATCAAAAAAATAATAAGAATACCTTGGTGGTAAAAATAGGAGCTAAAAAAGCAAAAATATACCATTACCTATTGATTTTAGGGGCTTTATTAGGAGCTCTTATTTATGTATTATTAAACTATAAATCGCCCATTCAGTTTTTGTTTTTAGTGGCTTTTATACCTCTTATAAAAAATATCATTACAGTATTTAAAAATAAAGCACCAGAAGAATTGGATGGCGAATTGAAAAAAGTAGCACTGAGTACTTTTTTATTTGCACTGATTTTTGGAATAAGTCAAGTGATTATATAG
>KDPLPA_01855 Putative iron-sulfur-binding reductase
ATGAACGTACCTACGATGGCAGATATGATGGCTCAAGGAAAACAACCAGAAGTGTTGTTTTGGGTTGGAGCCGCTGGAAGTTATGATGATAGAGCAAAAAAAATAACAAGAGCTTTTGTAAAAGTATTGCAAGAAGCTAAAGTTGAATTTGCTGTGTTAGGAACCGAAGAAAGTTCAACAGGCGATGCTGCAAAAAGGGCTGGAAATGAGTTTTTGTTTCAAATGCAAGCAATGACGAATATAGAAATATTAAACGCATACGAAGTAAAAAAAATCGTAACCTGCGATCCTCATTCATTTAATACGTTAAAAAATGAATATCCAAGTTTAGGAGGTAAATATGAGGTATATCATCATACACAATTCATTAAAAAGTTAGTAGATGAAGGAAAATTGAATATCAATGCTACTAATTTAAAAGGAAAGCAACTTACTTATCATGACCCTTGCTATTTGGGTAGAGCCAATGATGTATATGAAAGTCCACGTGATTTAGTTCGCAGATTAGGAGTTCGTTTAACAGAAATGAAGCGAAATAAATCGACCGCACTATGTTGTGGGGCAGGTGGGGCACAAATGTTTAAAGAACCGGAAAAAGGGGATAAAGACATTAATATATTACGTACAGAAGATGCTTTAGAAACAAACCCGCAAATTATAGCAACAGGATGCCCTTATTGTAATACTATGATGACCGATGGGGTAAAATTTAAAGAAAAAGAAAACCAAATAGAAGTAAAAGATATAGCAGAATTAATTGCAGAAGCAAATAATTTATAA
>KDPLPA_01860 Putative iron-sulfur-binding reductase
ATGTATATATCTAACATCTTTTTTGCGCTAATGTTAATTGCTGGAATAGGTTTTTTTGCAATGAATGTCCGCAAGCTTATCAGAAATATTAAATTAGGAAAAGACGTAAATCGAAATGATGACAAACCAGCTCGTTGGAAAAATATGGCGAAAATAGCTTTAGGGCAATATAAAATGGTAAGACGACCAGTATCAGGAATTTTACATATTTTGGTATATTTAGGTTTTGTTATTATAAATATAGAAGTTCTAGAAATTATAATTGATGGGTTATTTGGAACGCACCGAGTATTCCAACCTTTATTAGGAGCGACATTATATGGCTTTTTAATAGGAACTTTTGAAATTTTAGCAGGTTTGGTATTGTTTGCTGTAATTGTATTTTGGCTAAGGAGAAATATAGCAAGAATCAAACGTTTTTGGAGTAAGGAAATGACAGGATGGCCTAAGAATGATGGAAATATTATTTTATACTTTGAAATGGTATTAATGTCGTTGTTTTTAGTAATGAATGCCACAGATTTGCCTTTTCAACAAGCAGGGATAGGAAATCCAATAAGTCAATTTGTAGCTCCTTGGTTTAGTAGCTATTCTCCAGAAGAACAGCATACAATAGAGCAATTTGCATGGTGGGTGCATATAATAGGAATTTTAATATTCTTAAACTACCTATATTATTCTAAACATTTACACATTTTGTTGGCATTTCCAAATACATTTTATGCAAACTTAAAGCCTAAAGGAGCATTCAATAATTTAGAAGCAGTAACTAAAGAAGTAAAAATGATGATGGATCCTTCGGCAGATCCTTATGCAATGCCAGAGGAAGGAGTAGAAGAGGAGGTGCCTGAAAAGTTTGGAGCCTCTGATGTAACAGATTTGAATTGGGTACAGCTAATGAATGCTTATACATGTACAGAATGCGGACGTTGTACTTCTTCTTGTCCAGCTAATTTAACAGGAAAGAAATTGTCGCCTCGAAAAATTATGATGGATACTCGTGACCGATTGGAAGAAGTAGGAAATAATATAGATAAAAATGGAGGTGTTTTTAAAGAAGATGGGAAACAGTTATTAAATGATTATATTACACCAGAAGAATTATGGGCTTGTACGAGTTGTAATGCCTGTGTACAAGAATGTCCTGTAAATATAGATCCATTGTCTATTATTATGGATATGCGCCGTTATTTAGTAATGGAAGAGTCCGCAGCTCCTCAAGAATTGAATATGATGATGACGAATATTGAAAATAATGGAGCACCTTGGCAATACAATCAAATGGATCGATTAAATTGGAAAGACGAAGCATAG
>KDPLPA_01865 hypothetical protein
ATGAGTAGGATACGATTGACATCGTTTAATGAAGCAGCAGAAAAATTAAAACATTTATACGAAAAGGTTACAGCGCCTAGTAATAATGTAGATAGCATTATCAAATCTCATGGATTACGATCTCATACAATGGTAAGAGATATGTCGTTGTATAAGAATGCGTTATATGGTAATAGCAATACATTGCCTAAATGGTATTTGGAAACGTTAGGAATATATGTAAGTTTATTAAATGAATGTGATTGTTGTGTAGCGCACTACTTCTCAGAGTTGAAAAGAATACTGAAAGATAGCGATAAATTTTATCCATTAAAAAAAGCTTTAGAAAGTAAAGCGTTTGAGTCGTTTTTTGAAGCAACTTATAGTCAGGATAAGGTATGCAATAAAGCTTACTAA
>KDPLPA_01870 ABC transporter, periplasmic binding protein
ATGTCTAAAGAGCTAAAAACTGGTATTGTAGCAGTTATTATTATAGCATTGTTTGTTTGGGGGTATAACTTTTTAAAAGGACAAGATTTGTTCAGCTCCGGAACAAGACATTTTTTTGTGGAGTATAACACAATTCAAGGGTTAAATGAGGCCAGCTTGGTAACCATAAATGGTATGCAAGTAGGAAAGGTTATTGATATTAAGTTCAATTCTAATCCAGAAAAAAGAGGGAAACTTATTGTAGAAATAGCATTAGATAATGATTTTCAGTTTTCTAAAAATAGCGTTGCTAAAATTTATTCAGCGAGTTTAATGGGAGGGCAAAACTTAGCAATTATACCTAAGTATGAAGGAGAAATGGCGGAATCAGGAGATACCCTGAAAGGAGAAGTAGAATCTGATATTTTTTCTAGCGTAGGTGAAAAATTAAACCCTATACAAGCAAAATTAGAAAATGTATTGGTAGAAGCAGATTCTTTATTGATAGGACTTAATCAAATTTTGGATGCGAAATCTAGAAAAAGTTTGAATAGAAGTGTACTAGCTCTAGAAGCTACTATTTCTGATGTAAGAGGAACTTTGGGTGGAGTAAAATCTATTGTAGATGATAGTAAAAACAATTTAAAAGCTACATTGTCAAACGCTAAAAAGATTACAGATGATTTTTCTAAAATATCAGAGGATTTAACGAAAGCAAATCTAGGAAGTACGGTTAAACAACTCGAAGAAACAATTACAGGAGTTAATGAATTACTTGCTAATATGAAAAAAGGAAAAGGAACTTTAGGTAAATTAATGACGGATGATAAAGTGTATGTGAATTTGACTCAAGCTTCTAAAGAAATGGAAGAATTACTTCGTGAATTAAAGTTAAATCCTAAAAGGTTTATGCACTTCTCGCTTTTCGGAAAGAAAGCAAAACCTTATAATGCACAAAATAATAAGGAAAATAAGAGTAATTAA
>KDPLPA_01875 Putative N-acetylmuramoyl-L-alanine amidase
ATGCAATTTTTAAAACCTTACAAAATTTATACCGCAACGAAAATTTTGCGAATTTTCTTGTTCTCTTTCTTCTTTCTAGTAAAGCCTTTTTCTTTAGTAGCTCAGAAATATAAGGTGGTTTTAGATGCGGGGCATGGGGGCAGAGATCCTGGGAATTTAGGAAATGGTTTCAAAGAGAAAAAAATAGCATTGAAAGTTGTTTTGGCAATAGGAAAAGAATTACAGAAAAATAGAGATATAGAGGTTGTTTACACAAGAAAAAAAGATGTTTTTGTGGAATTGCATAATAGAGCAAAGATAGCCAATAATAAAAAAGCAGATTTATTTGTATCGGTGCATTGTGATTCACATGGCTCAGATGCTCATGGGGCAGGAACTTTTGTATTAGGACTTAATGGAAATAGTGGTAATTTAGAAATCGCAAAAAGAGAAAATGCGGTAATTTTATTAGAGGACGATTACAAAAAAAATTATGATTATGACCCAAATTCTCCAGAGTCAGTAATTGGTCTATCTGTATTGCAAGAGGAAAATTTAGACAATAGTTTGGCTATTGCAGATTTAATTCAGTATAATTTTTCTAAAATTAAAAGATATGATAGAAAAGTAAAGCAAGCCAATTTTTTAGTATTAAGAGAAACGGTGATGCCAAGTGTGTTAATAGAACTTGGTTTTTTAACGAATAAGGCAGAAGGGAAATTTTTAAATACAAAATCAGGACAATTAAAAATGGCAAAATCAATAGCTATCGCTATTGAGAAATACATCAAAAGGTTACGATTAAACACCGTTGTAAAACAGGTAGCTAAAACCAAAATTGTTAAGAAAGATAAGAAGGTTATTCCTAAAGTGATTAAAAAGAAGGAGGTACATAAAAAACATACTTCTACTAAGAAAAAGGATCAAAAAGGAAGTATTATAAAAAGTAATTCAACGGTAAAAGAAAAGAGGCAAGTTATTTTTAAAGTTCAAATAGCAGCTTCAAGAAAAATTTTAACAAATAAGAATTTTAATTTTAAAGGGCTTACTAAGGTAGAAACAATGCGCATAGATGGGTATTATAAATATTATTACGGAAGTACTGATAGTTATTTCTCTGTAAAACAAACACTTACTAAGGTGAGAGGATTGGGACATAAAGGAGCATTTATAGTAGCCTTTAAAAACGATAAGAAAATTTCATTGAAAGAAGCTCAAAAAAAGTAG
>KDPLPA_01880 hypothetical protein
TTGAGCCATACTTTTACTCATCGTACAAAAATAGCATTTAAAGCATTGCAAACAAATCTATCATACATACTTTTATTTTTTAGTTTTTTTTATAGCAAGCAAAGTTATTCTCAAGAGCTAAAAAAGAAACCTATCCCTTTTCAAAAGGTAAATAAAATAGACAGTATCATTCATACTGAAAAAAAGACTTCCCTTTTAAAAACTAAAGACACCACTGCTGTGAGCATTGATTCTATTAAGCCTAAAGAAGCTATCGACGGTATTATTAGTCATGATGCCCAAGATTATACACTTCAGAATGCTAAAGAAAAAACAATTACTCTCTACAATAATGCTAGGGTTACTTATACTGATATCAATTTAAAGGCTGGTATTATTATTATTGATTATAAGAATAATACTGTATTAGCCAAAGGGATTAAGGATAGTCTTGGCTATAAACAACGACCTGTTTTTAAACAAGGAAGTCAAGAATCTGAGCAAGATTCTATTTTGTATAATTTTAAAACAAGACGCGCTTTAGTATATGGTGTAAAGACTGTTCAAAGTGGAATTATAACGTATGGTGAAAAAACAAAACGTGTGAATGATTCTACTATTTACATGAGAAATCTCCGTTTTACGACATCTAAGAAGAAAAAGCCTGATTATTACATTGCTACAAGCAAAGCCAAACTTATTCCTGGTAAAAAGATCATTGTAGGAGGTAGTAATTTGGTACTAGCTGATGTACCTACACCTGTTTTTTTACCTTTTGCCTATTTCCCTTTGACTGAAAAACAAACCTCTGGTTTTATCATTCCTTCTTGGGGTGAAAATGATCGACAAGGGTTCTTCTTGCAAAATGGAGGATATTATTTTTCAATCAATGATTACGTTGATTTAACTGTATTAGGAGATTTATATACAAATGGTAGCTGGGGATTACGTACAGACTCTAATTATAATGTTAGGTATCGTTTTAATGGTAATTTTAGTTTTCGATTTGAAAATATTATTCAAGGAATTAGAGGATTAAGTAACTATGACAAAAGAAGTAATTTTAACATTACTTGGAGCCATAGCCAAGATACTAAATCAAGTCCTAATTCACGATTTTCTGCCTCTGTAAACTTAGGAAGTAGTAAATATTACAGACAATCATTAAATGAGTTTAACAATTCTCAATTTTTAACGAATACTTTAAATTCCTCTATTTCTTATTATAAAAATTTTGTAGGAACTCCTTTTAACATGAGCTTAAATGCTACGCATTCTCAAAATACGAATACGCAAATTGTTACGATGACCCTTCCTTCTTTACAATTAAATATGGAACGTCTTTACCCTTTTGCAGGAAAGGGGGGTAAAAAAGAACCCTATTCAAAAATTAGGGGTTACCTATAG
>KDPLPA_01885 hypothetical protein
ATGCAAGGAGAATATAGAATCAATGTTCCTGATAACCTATTTTTTACATCCGAAATGTTTCGCACAGCAAAAACGGGGGTACAACATAATTTAAGCACAAACACGAACTTAAAAGTTGCGAAATACTTTACCTTATCTCCTAGTGCTAATTATAAAGATGTTTGGTATTTTGATAGAATTAACAAACGCTATGACCCGAATATTCCTAATAAAAATAGAGATTTAGGACTGGGAGCTACTGTAAATGATACTATTAGTGGATTTAATCGCTTTAATGAATATAATTTAGGTGTTTCTTTATCTACTAATATTTATGGTACATTTAATTTTAAAAAAGGACGGCTAAAAGCTATTAGGCATACTTTTAGACCTTCTATTTCTTATGGATATAGACCTGATTTTGCTGCTGACCATAATTTACAAGTACAACAAAGTGCGAATCCTAACGACCTTTTAACATACTCGCCTTTTGAAAGTGGAATTTATGGGCAACCAGGAAGTGGTGTTTCTAACGCTATCGGTATTACACTAAACAACGTGCTAGAAGCTAAAGTTGCTCCTAAAGATCCTAATAGTGATAAAGAAGATCAAAAGATTACGCTCTTAAACAATTTGAACTTTAGTACTAGATATAATATTGCAGCAGATAGCTTGCGCTGGTCACCTGTATCTGCTTCTGCTGGAACTCGTTTATTTAAAGACAAATTAGCACTAAATGCTAATGCTACCTTAGATCCATACCAAGTAAATAGCAAAGGTATTCGGATTAATAAATTTAATCGTAGTATTTTTAGAGTAACTAATGTAGGGGTTACTGCGAACTACTCAATATCAAGCAAAGATTTTGAAGAAACTAATACTAAGCAAAATAACCAAGGAAATGGCGCACAAAATACTCCTGATGTTTTTGGTGAAAACATGAAAACAAGTAATGGTTTTGCTAATAATTCTAGTAATAATCAAAATAATAATGAAAGAGAAACTAAAAAAGCAGCGTTATATAAAGCAAAAATACCTTGGACACTTAACCTAGTATATGCTATGAACTATGCCAGCAATGGTATAACTAGCGATATCAGTAACAATTCTCTAATGTTTAGTGGAGATATTGAATTATCACCTAAATGGAAGGTTGGTTTTTCTTCTGGATATGACATTAAAGAAAACGCATTTACCTACACTCGATTAAATTTTTCTAGAGACTTGGATAGCTGGCGCTTTAATTTTAACTGGACTCCTTTTGGAACAAATTCTTCTTACTATTTCTTTATTGGTGTAAAAGCTTCTGTATTAAGCGATCTAAAATGGGATAAAAACAAACCGCCAGATAGAAGGCTTTTTTAA
>KDPLPA_01890 Enamine/imine deaminase
ATGAAAAAAATAATCACAACTTCTAAAGCACCTGCTCCTATAGGACCTTATAATCAGGCTATATTAAGTGGCAATACGTTATACACTTCTGGTCAAATTCCTATAAATCCAGCAACTGGTGAATTGGTTTCTGACTCCATAGAATCAGAAACAAAACAAGTTATGGAAAATATGAAAGAAGTTTTAGCCGCTGCAGAAATGACTTTTGAAAATGTAGTAAAAACTTCTATTTTTATTTCTGACATGAACAACTTCTCAAAAATTAATGAAGTGTATGCTAAATACTTTAATGAAGATACTGCTCCTGCACGAGAAACCGTAGAAGTAGCCAATCTACCAAAGTTCGTAAATGTAGAAATCAGTATGATTGCTATTAAGTAG
>KDPLPA_01895 Methylglyoxal synthase
ATGATGGAGATAGCAATTATTGCACATGATGGGAAGAAGACAGAAATGATACAGTTTTTAAACGAGCATAAAGCAATTTTGCATCAAAAAGATATCCGGTTAATAGCTACGGGAACAACAGGAACTAAGGCAGAGAGATCAGGATTTAAGGTAACCAAATTTTTATCAGGTCCATTTGGTGGAGATGCGCAGATTGCAAGTAGAGTAGCAGAGGGTATACGTAATATGGTATTGTTTTTTAGAGATCCACATGAAAAACATCCACATGAGCCAGATATAACCATGTTATTGCGCTTATGTGATGTGCATGATATTCCGTTAGCGACAAATCCTGCGACAGCAGAATTATTAATGAAAGCTTTGTAA
>KDPLPA_01900 Glyceraldehyde-3-phosphate dehydrogenase
ATGATAAAAATAGGAATTAACGGATTTGGTAGAATTGGACGTTTGGCTTTTCGATCAGCGATTCGTAGAGGAAATATAGAAATAGTAGGAATAAATGATTTATTAGATGTTGATTATTTAGCATACTTGTTAAAATATGATTCTGTTCATGGTCGTTTTGATGGAGAGGTAACTGTAGTGAATGGAAACTTGGTGGTAAATGGAAAAACGATCAGAGTTAGTGCAGATAAGAACCCAGAAAATTTAAAATGGGATGAGATCGGAGCAGAATATATTATTGAATCTACAGGTTTTTTTACAACAAAAGAAAAAGCAGCGCTCCATTTAAAAGGAGGGGCTAAAAAAGTAATTATTTCAGCTCCGTCTAAAGATGCTAATATGTATGTGATGGGAGTAAATCATCATGAAATAACCAAAGAAGAGTTAATTATTTCTAATGCTTCTTGCACCACAAATTGTTTGGCTCCTTTGGTGAAAGTAATTCATAATAATTTTGGATTAACAGAAGGGCTAATGACTACGGTGCACGCTGCAACTTCTACTCAAAGTACAGTAGATGGTCCTAATAAAAAATGGCGTAGAGGACGTTCGGTTGTGAATAATATTATACCAACTTCAACAGGAGCAGCAGCAGCAGTGACCAAGGTGGTACCAGAGATGGTAGGGAAGTTGACAGGAATGGCTGTAAGAGTTCCTGTAGCAGATGTATCTTTAGTTGATTTAACTTTCAAAACAGCGAAAAAAACTTCCTTAAAGGAGATTATGGCAGTTTTAAAAAAGGCTTCTGAAACAGATTTTAGAGGGATTATAGGTTATACGGAAGATGAGGTGGTTTCTCAAGATTTTGTATCAGAAACAAGAACATCTGTAATAGACGCAGGTGCTAGTTTAGAATTGAATGAGCATTTCTTTAAAGTAATTTCTTGGTATGATAATGAATTTGGTTATGCAACGAAAATAGTAGATCTATTGGAGTATTCAGCATCATTATAA
>KDPLPA_01905 ATP-dependent 6-phosphofructokinase
ATGACTTCCGGAGGAGATTCTCCAGGAATGAATGCTGCAATTAGATCAGTAGTGCGTACATGTGCGTATCATAGTATTAAATGTACAGGAATTTACAGAGGTTATCAAGGAATGATCGAAGGCGATTTCAAAGATCTGGATGCAAGAAGTGTAAAAGGAATTATTAATAAAGGAGGTACCGTTTTAAAATCAGCTAGGTCTAAAGATTTTATGACGGTAGCAGGAAGACAAAAAGCGTATGAGCAATTAAAGAAAAATGAGATTGATGCTTTAGTCGTCATAGGAGGAGATGGAACCTTTACAGGAGCTTTGATTTTTAATAAAGAATTTGATTTTCCAGTGATAGGGATCCCAGGAACAATAGATAATGATATTTATGGAACAACGCATACTTTAGGTTATGATACTACTTTGAATACTGTGGTAGATGTAATTGATAAGATTAGAGATACGGCAAGTTCACATAATCGGTTGTTTTTTGTAGAGGTTATGGGAAGAGATGTAGGGCATATAGCGTTAAATGTAGGAGTAGGAGCTGGAGCGGAAGAGATACTTATTCCGGAAGAAGATTTAGGGCTAGATCGGCTATTAGAGTCTTTAAAAAGAAGTAAAGAGTCAGGAAAATCGTCAAGTATTGTAGTTGTAGCAGAAGGGGATAAAATAGGGAAGAATGTATTTGAACTGAAAGATTATGTAGAAGAGCATCTCCCTGAATATGAAGTTAGAGTTTCTGTATTGGGACATATGCAAAGGGGAGGAGCACCTTCATGCTTTGATAGAGTACTCGCTAGTAGAATGGGGGTAAAAGCTGTGGAAAGTTTGTTAGAAGGAAAGTCAAATTATATGGTAGGTTTAATGCATGATAAAATGACCTTGACACCTTTGAAAAAAGCAATTAAAGGGCAGTCTAAAATAGATAAAGAGTTGATTAGAGTTTCGGATATAGTAACGATATAG
>KDPLPA_01910 tetratricopeptide repeat protein
ATGTCACTATCGAAATTTGAATCAATGTTAAAAACAAATAATGTATATTTCTTCGATTCTGTGGAATTCGAAGAAATTATCCAGCATTATTTAGATTCAGGAAAGCATTCATTAGCAAAAAAAGCTGTAAAATTAGGTTTAGAGCAGCACCCATCTTCTATAATTTTGAAGTTATTAAAGGTAGAATTACTAGTTTTTGAAGATAAATTAGAGAAAGCTGTAAAATGGCTATCCGAGGTAGAAGCAGTTGAACCGCATAATGAAGAAGTATTTATTCAAAAAGCAATTATTCTTTCGAAAAGAGGAAAGCACAAAAAGGCAGTAAGCATACTAAAAAAAGGGTTAGAGTATTCAAATGAACCTGCTGATATATGGTCTATCATGGGAATGGAGTATTTGTATCTAGATGACTTTGAACATGCAAGACGGAGTTTTGAAAAATGTGTAGCTTTAGATTTTGAGGATTATTCGTCACTATACAATGTGGTATATTGTTTTGATATGAATAATCAGCATCAAGAAGCTGCTACTTTCTTAAAAGAATATATTGATAAAAACCCTTATAGTGAAGTTGCATGGCATCAATTAGGAAGACAATATTTTGTGTTGAATAATTTTGAAGAAGCTTTAAAAGCTTTTGATTATGCTGTAGTAATAGATGAAAGTTTTATTGGTGGTTACTTAGAAAAAGCAAAAACACTTGAAAAATTAGATCGCTATGAAGAAGCTATAGAAAATTATATCATTACGACCGAGCTAGATGATCCTATGGCTTTCGCTTATATAAGAATAGGTAAATGCTTTGAGAAATTGAAAGATGCAGATACCGCTGTAAAATACTATAAGAAAGCAGTACATGAAGATCCGTTATTGGAAAAAGGTTGGGTTTTATTGGCCAATCTATATTACCGAGAAAAAGATTACCAAAAAGCGGTTTATTATATAGGAAAGGCACTTCAAATAGATGATACTAAGGCTTCGTACTGGCGTAAATATGCTGATATAAATTTAAAACTAGATTTTTACGAAGAAGCCATAAAAGCATTTTATAAATGTATTCAATTAGATGATTTTGCTATTGAAATATATATAGGATTGGCTGATGTGCTACAATTTTTAGGAGATTTTAATGATGCTTTAAGAGTTTTAATAAAAGCTAAAAGAAGGTATGAAAACTTTGCCGAAATAGAATATCGTTTATGTGGGCTATTTATGATATTAGATGAAGAAGCGTATAGTTTAACTCATTTAAAAAATGGATTGGCAAGCGATTTTGAATCTCATAGCATTATAAAAGAGTTATATCCAACCGTGTTTGAAAAAGAAAACGTTAAAAAAATAATATCTGAATATAAGATTTAG
>KDPLPA_01915 DUF2853 domain-containing protein
ATGAGTAAATTTGACGAAAAGGTAGCATTATACAAAAATTTTATGGATGATAAAAACATGAGTTTTGATGCAGATTTATTAAAAGCTGTAACCAAAGGCTTAGGTCCATCTATTTATAAGAGAGATGCTGAAACTGTATCAGGATCAGATCCAAAAGAATTAGAAACTGTTAAGAAAAACTTCTTAATCAAGAAGTTAGGTTTATCAGATAGTCCTAAATTAGATGATGCTATTGCTAAAGTAGTTGATAAAATAGGAAAATCTGAGAGAAGTAAATATAGAGCTGTTGTTTACTATTTACTGGTTAAAGAATTTAACAAGGAATCTGTGTACGGAATGTAG
>KDPLPA_01920 L-serine dehydratase
ATGTCGCAATTTATTAGTGTATTTGACATGCTAAAGATTGGTGTTGGTCCATCAAGCTCACATACTCTAGGCCCTTGGAGAGCTGCTCAACAATGGATTCAAAAGCTTAAAAAGGATGCCATTTTTGATGCAATTACAGGCATTCGAATAGATTTATATGGCTCTTTATCTTTAACAGGAAAAGGACACGCTACTGATTTATCCGTTTTGTTAGGACTAAGTGGAACAGATCCTGAATATATCCCTATTAATGACATCGATCTTATCATTGAAAAAATTAGAAAAACAAATACATTATCATTCAATGCTGAAAAAGAACTTTCTTTCTCTACTGATAATGTAGTTTTTAATAAAGATTTTTTACCTTTCCACTCAAATGGGTTAACATTTAGAGGTTTCTATAAAGGAGATGAAATTTCTACTGAAACTTATTATTCTATTGGAGGAGGTTTTGTTATTCAAGAAAAAACAGAAAGCATCGAAGAAATAGAAATCACTAAAGATAATTTTCCTTTCCCTATAAACAAAGCTACTCAATTAGAGGCATATTGTAAAAAAGAAGGAAAATCAATTTCAGAAATCGTTTTTAGAAATGAATTAGTCTTAAAAACAGAACATGAAATTAATAACGAATTAAAACGGGTATGGGATACCATGCTTGAATGTATGTATATAGGTTGTCATACAGAAGGCATACTTCCTGGAGGATTGAATGTAAGAAGAAGAGCTTTTGACACACATCAAAAACTAATTAAAAATGCCTCTTATAACAATGCTGACGAATGGATTTCTGCCATCAGAAATACAGAAGTCAAATTTAGAGAAATACTAAAATGGGTTAGTTGCTTTGCTTTATCAGTAAATGAAGTGAATGCCTCTCTAGGAAGGGTGGTAACAGCTCCTACTAATGGCAGCGCAGGAGTTATTCCTGCCGTTCTGATGTACTATTTGGTTATTGAAAACCACCAAGCCGATATTCAACATATTAAAAAGTTCTTACTCGTTGCTGGTGAAATAGGGAGTATTTTTAAAAAGAATGCAACCATATCTGCTGCTATGGGCGGGTGCCAAGCTGAAATTGGCGTTTCTTCAGCAATGGCCGCAGCCGCTTTAACCGAACTATTAGGCGGAACCCCTTCTCAATGCCTAGTTGCCGCAGAAATTGCAATGGAGCATCATTTAGGTTTGACTTGCGACCCTATTGGTGGACTGGTACAAGTTCCTTGTATTGAACGAAATGCGATGGGAGCTATCAAAGCTATTAATGCCGCTGAACTGGCATTAGACTGCGATCCTAAAACAGCTAAAGTACCTCTAGATAAGGTAATTGATACAATGTGGGAAACTGCAAAAGATATGAATCGTAATTACAAAGAAACTTCAGAAGGAGGTCTTGCTATTACAGTTGGGCTAGCCGACTGCTAA
>KDPLPA_01925 UPF0246 protein TM902_50019
ATGAAAATCATTATATCTCCAGCAAAATCATTGGATTTTGAAACAAAAGTGTCAACAACTTTACATACACAGCCTCAGTTTAAAGAAAAATCTGAAAAGCTTAATAAGAAGTTGAAAACATTATCTAGAAAAGAATTATCAGAGTTAATGAAAATTTCTGATGATTTAGCGGCAATGAATTATGATAGAAATCAAGTTTGGAAGCTACCTTTTTCTTTGGAAAATGCGAAACAGGCAGTTTATGCATTTACAGGAGAAGTATATAGAGGAATTGATGTGGCGTCTTTAGATAATGAAAAGTTGCCAATATTGCAAGACCGATTACGTATATTGTCAGGATTATATGGAATGTTAAAGCCATTAGATTTAATGCAACCGTATCGATTAGAAATGGGAACTCGTTTAAAAGTTGGAGAAAAAGAAAACTTATATAAATTTTGGGGAGATGATATTGTAGAAGCTTTAAATAGAGAAATGCCAGATGATGAATTATTCGTAAACTTAGCAAGTACTGAGTATTTTAAAGTAATACCTAAAAAGAAGCTTAAGGTTCCGATAATTACGCCTGTATTTAAAGATTTGAAAAATGGAGAATATAAAATGATCATGACTTTTGCAAAGAAAGCAAGAGGTATGATGGTTCGTTATATAATAGATAATAATATAACTACTTTGGAAGGTTTAAATGGATTTAATATTGGAAATTATGGCTTCTCTTCTGAAATGTCAACAGAAACGGAGTTGGTTTTTATAAGATAA
>KDPLPA_01930 Metallo-hydrolase/oxidoreductase superfamily protein
ATGAAGATAACTTTTTTAGGAACAGGAACCTCTCAAGGAATACCAATGATAGCCAATAATCATCCGGTGTGCTTATCTGAAGATGTAAAAGATAAGAGATTACGGTCTTCAATTATGATTTCATGGGGTAATTATAATTATGTTATAGATTGTGGACCTGATTTTAGACAGCAAATGCTACGAGAAAAAGTTCAATCGATAAATGGTATTTTATTTACACATGAACATTCAGATCATACTGCTGGTTTTGATGATATTAGACCTTATTGTTTTCAAATAGGAGAAATGCCTATTTATGGAACAAGCCAAGTGTTTAAAAGTTTGGAGAAGAGGTTTGAATATATTTTTGCTACAGAAAACCGTTACCCAGGAGCTCCCGCAGTCGTAAAAAATAGTATCAACGAATCTCCATTTTATTTAGGAGTGGTAAAGGTTACCCCTGTAAAAGTTATGCATGGTAAATTGCCAGTAACGGCTTATAGATTTGGAAATGTAGCTTATTTAACGGATGTAAAAACAGTAGAAAAGAAAGAAAAAGAGAAGCTTTTGGACTTGGACGTTTTGATAGTGAATGCATTGCGATTAGAGACGCACCCTACGCATCTTAATTTGGAAGAGGCTTTAAGTTTAATAGAAGAGTTAAATCCCAAAAAGGCATATTTAACTCATATTTCGCATAAATTAGGATTTCATAAAAGGGTACAGGAAACATTGCCTAATAACATTTTTTTGGCATTTGATGGTTTGCAAATCACATTATAG
>KDPLPA_01935 SEC7 domain-containing protein
ATGGCAATTACTTTAAAAGGAGATAAGAAAATTAGTAGCGTACCTACTACTAGAAGTAAGGCATTAAGAATCAATTTAAATGCAAATATTTATGGAACCTTTGCTGAAATTGGAGCAGGTCAAGAAACCGTTCGTAACTTTTTTAGAGCGGGTGGTGCATCTGGTACAATTGCAAAGGCAATGAGTGCTTACGATAAAGATTTTTCAGATGCTATTTACGGTATTGAGGTAGATCAACGCTATGTTACCGAACCTCGCTTAAAAAAAATGCTAGCTCATGAAATAGATTTAATAGAAGAAAGATTAACAAGAACAAAGCATCCTGACAAATTATTTTTCAGTTATGCCAATACAGTGGCTACTATTAACTTTTCAAAAAAGTTTAAAGGTCATGGATGGGTAGGTATTCGATTCCAATTAGATCCTTTAGAAGATTATAATGAAATTGTATTACACCTTCGTTTTAAGGAAACAGAAGCTAGAGCACAACAAGAAACTCTTGGTGTTTTAGGGGTTAACCTTATCTACGGAGCCTTTTATATGAATGATAATCCTAAAGATTTGGTAAAATCATTCTATGACAATATAGATCATGATAAATTAGAAATTGACATGATAAATTTCTCTGGACCTCGTTTTACCTACGTAGATAATCGTTTGATGAGTTTGCAATTAGTTAAAAATGGAATGACCAACGCTGTGATGTTTGGTCCTGATGGAAATAATTTATTACCAGCTCAAGTTCTTTACAAAAAAAATATATTAGCCTTACGCGGTAGTTTTAGACCTGTAACTAAAGTTAATATGGATATGTTTGAAAAATCTAAGGAGCTTTTCTTTAGTGAAAACAAGGTAAATCCTAAAAAGTCTCAAATTATCTTTGAAATTACACTTAGCAACTTACGTGCGGAAGGAGAAATTAACGAAAGAGACTTTTTAGATCGAGCAGAATTACTTTGCTCATTAGGTCAAAATGTAATGATTACCAACTTCCAAGAATATTATAAACTCGTAGAATATTTTAGCGAATTTACTAAAGAACGTATGGCGTTGGCTATGGGAGTTTATAACATTATCCAAATTTTTGATGAAAAATACTATAGAAATGTAAGTGGCGGAATATTAGAAGCCTTTGGTAAGCTTTTTTATAAAGACTTAAAAGTATATATGTACCCCTATAAAGAAAAGGAAACGGGGGAATTTATTACTAGTGAAAACTTAAAAGTTCATCCTCGTATGAAAGAACTCTATAAGTTTTTCAAGCATAATGGAAGGCTTGTTGATATTAAAGATTTTGACTCAGAAATCCTACACATTTTCTCTAGAAAAGTACTGAAAATGATTAAAAATGATGATGATGGATGGGAAGAAATGTTGCCGAAAGGAATTCCTGAAACGATTAAAAGTAATAGACTGTTTGGGTCTCGTAGAAGGAGCTAA
>KDPLPA_01940 RNA polymerase sigma factor
TTGACGGAAGAAATTACTTTAATAAGCAACTTACAAAATGCCAGCACTAAAGAGCAAGCATTTCGCACTTTGATATCTTTATACAAAGAGCGTTTGTATTGGCATATACGCAAAATTGTAATTTCTCACGATGATGCAGATGATGTTTTACAAAACACTTTTATTAAGGTTTTTAAAAATATAGATAATTTTAATCAAGAAAGTAAGTTATATTCTTGGCTATATCGTATTGCTACTAATGAAGCTATTACTTTTATCAATAAACGAGCAAAAAGTAATCATCTTGACGTTTCAGAAATGCAACAGGTACTCATTTCTAACTTAGAAAGCGATAGTTGGTTTTCTGGAAATGAAATTCAACTCATTCTACAAAAAGCAATTGCTACATTGCCTAGAAAACAACAATTAGTATTTAATATGAAATATTTTGACAATATGAAATACAGTGATATTTCAGATGTTTTAGACACTTCCATAGGAGCGCTAAAAACTTCTTATCATCATGCAGTTAAAAAGATTGAAAAATACATAAAAACGAACTCGAATTAA
>KDPLPA_01945 hypothetical protein
ATGGAAAATAAACATTCAAATAATAACTTATTGTCTGATCCTAAAATAACATCAGGGTTTTCTGTAGAAAATGAATATTTTAATTCTATAGAAGACTCTTTTTATTGCAAAATCTTAGAAGAAAACTTACCTAAATCACATGGTTTTACCCCCCTCCCCAATACTTTGACTTTATAG
>KDPLPA_01950 hypothetical protein
TTGACGAAATACGATAAAATTATGGGGAAAACAACTATTATTACAATTATTTTTACACTTTTTTTATGCTATACTACTATATTGGGGCAAGCTAAAAAAGGAAGTAAAGAAAAAATACGTACTTATAAAATAGCTTATTTAACAGAACGGCTTGATTTGACCGAAAAAGAAGCTTCTAAATTTTGGCCTTTGTATAATAAATACGATAAAACAATTAATGAATTACGACATGAAAGTAAATTTAAACTTAAAAAGTATATAACAAAACACGGCGGTATAGCTGCTCTAAATGAAAGTAAAGCTAAAGATTTCTTCTTTAAAATTAGATCTTTAAACCAACAGATCAACCAAATTAGTGAGAATTTTTATAATCAACTTCCTCAAATACTGTCTTATAAAAAAATCATAAAACTAGAAATCTCTGAAAGGGAATTTCATAGAAAACTTATACGTAAACTACGTAATAAAAGGAATTTTAAATAA
>KDPLPA_01955 hypothetical protein
ATGGCTAGAGCAATGTTTGAATACACAAAAACGATACTTAGAAAAGTAAGTTTTAACAGCGATTTATTTTGTAAAGAATTAGAAAAAGCATTACAAAGATTATTACCTTATGAAGTTAATGAGTTAACAATATGGTTAAAAGGGTTTGTATCTAATAAACCAGAACTCTATGCTTGTATGGCATTGATAAAAATAAACCAGAAAGAAAAAGTTTAA
>KDPLPA_01960 hypothetical protein
ATGGCAAGCATAAAAAACTTAAAAAAAGACATTAACTATACGTTAGGAGATATCATTGAAGAATGCTATGTATGGGAATTGTTAAACCCAAAAGCTGATACTAAAAAATCAGAAGTAATTATAGATGAAGCAATAGCTACTTTTGATGCTTTACTGGAAAAAGTAAATGCCAAAGATATAGAAAATAAAAAACTACATTATAAAGGAATTAGTGCAGAGTTAGAAAGTAAGGCAAGGGAGCTAGTTTCTAAGGTAAATAGCTTATAA
>KDPLPA_01965 Haloacid dehalogenase-like hydrolase
ATGAATAAAGAAATAAAAGTTATTGCATTTGATGCAGATGATACTCTTTGGGTCAATGAAACTTATTTTAGAGAAGCAGAGAGAAGATTTGCAAAATTATTATCAGCATATGAGACTGAGAATAAAATAGACCAAGAATTATTTAAAACAGAAATCAAAAATCTAGCGATATACGGATATGGAGTGAAAGGCTTTATGTTATCAATGGTTGAAAGCGCTCTAGAACTATCTAATTATCGTATTAGTCAACAAGCTATAGAAGAAATTTTAGATATAGGAAAGGAAATGCTTGAAAAACCTATAGAATTATTGGAAGGAGTAGAAGAGGTTTTACAAAGCTTACAAGGAAAATATAAGTTGATTGTTGCAACTAAAGGAGATTTATTAGATCAAGAGCGAAAATTGGAACAATCTGGAATAGCAACATACTTTCATCATATTGAAGTGATGAGCGATAAAAAGGTTGAAGACTATCAGAAACTGCTTAAGCATTTAGATATAGTCCCTTCAGAGTTGTTGATGGTAGGGAATTCATTAAGGTCAGATATCTTACCTTTAATAAAAATAGGAGCTTCAGCTATTCATGTCCCTTTTCATACAACTTGGGCACATGAAGAGGTAACTAAAGAAGAGCAATCTGATACGGCTTACATTACCGTTTCTGAAATAAAAAATATTTTAAAATATATAAGCGCTTAG
>KDPLPA_01970 3-deoxy-manno-octulosonate cytidylyltransferase
ATGATTCCGGCACGATACAGCGCTTCGAGATTTCCTGGTAAACTAATGAAAGATTTAGGAGGAAAGCCAGTTATTGTGAGAACATATGAGGCAGCTATTAAAACAAAATTATTTGATGATGTTTTTGTGGTTACTGACTCTGATATAATAAGTGAAGCTATTAAAGTTGCAAACGGAAATGTGATTAAAAGTGTAAAAGAGCATGAGTGTGGATCAGATAGAATTGCTGAAGCAGTTAAAGAAATGGAGGTGGATATTGTTGTTAATGTACAAGGAGATGAGCCTTTTATAGATATGGAGTCTTTGGAAAAGTTAATAACTGTTTTTAAAAAGGATGATAAAAAAGAAATAGATTTAGCATCATTAATGGTTCATATTACGAATAAAGAAGATATTGAGAACCCTAATAATGTAAAAGTTATTACAGATAATAATAAAGTTGCATTGTATTTTTCGAGAAGTCCCATACCGTATCATAGGGATAAAAATATTGAAGTAAAATATTATAAGCACAAAGGAGTTTATGCTTTTAGGAAGGAAGCATTAATTGACTTTTATCATTTACCAATGACTCCTCTAGAGTCAGCTGAAAAGATAGAGTGTATCCGATATTTAGAAGTAGGGAAAAAAATTAAGATGGTTGAAACAGAAGTAGAGGCAGTTGGAATTGATACTCCTGAAGATTTAGAAAAAGCGATAAAATACTTGTCAGAAAATGAATAA
>KDPLPA_01975 hypothetical protein
ATGAAATCGCAACATAAAAAACACCACAGTTCTTTCCAATTTATTGTCAATAAAAAACAGGTTAGTAAAAATAAAATACTAAAAACTTCCATTTTATATGATAAAGTGGCTCTTTCTGCGAGTCAGTCTGTTACCCCATACAGCAATCTTTTAAATACGAATCTAAAATCATTCGAATTTAACATCTTAAAAAAAGCTTATTTAAACGATGAACTCATTGTAAAACAGCACATCCAAAAATTAAGTAATTCTGAGCTAGAATTAAAAATAACAGTAGCTAAGAAAAAGGAAAAACACCAAGATATCATTTGTAAAGCAATATATGGCTATACTTTTAAGAATGCCTCTTAA
>KDPLPA_01980 Mannose-6-phosphate isomerase
ATGAAGATAGATCAGTTGTTAAAATTTGAGCCAATTTTAAAAGAGAAAGTTTGGGGAGGAGAAAAATTAATAAAACTTCTTAATAAAAAAGATTCTAGAAAAAATATAGGTGAAAGTTGGGAAATATCAGACATAGGAAAGGATGTTTCTGTAGTAGCAACAGGGGATCATAAAGGTGCTTCATTAACTGAATTGATTCAAGAATATAAAGGAAATTTAGTAGGGGAGAAAGTATATCAGCAATTTGGAGATAAATTTCCTCTATTAGTTAAGTTCATAGATGCTAAAAAAACATTAAGTATTCAGTTACATCCTAATGATGAATTGGCTAAAAAAAGACATCATTCTTTTGGTAAAACAGAGATGTGGTATATTATGCAGGCTGATAAGTATGCAAACTTAATTGTGGGATTTAAAAAGGATTCAAATACAGAAGAATATCTACATCACTTGAATAATAAGTCTTTGCTAGGTATTTTAAATGTAGATGAAGTGAAAAAAGGAGATGTTTATTTTATACCTACAGGAACTATTCACGCGGTTGGAGCGGGGGTATTATTAGCAGAAATACAGCAACGATCAGATATTACTTACAGAGTATATGACTGGGATCGGAAAGATATTAATGGCAGTTATAGAGATTTACATACGGTGGAAGCTTTAGCTGCCATTGATTATAAAGCAAAAAAAAGGTATAATCAAGTATATGATAAAATTGAGAATAAATCTTTGGAAATTGTATCATGTCCTTATTTTACCTCTAATATACTTTCAGTAACTCAGGAATTAAAAATAAATAATGGTACCAAAGATTCTTTTGTGATTTATATGTGTGTAGAGGGAGCAGTTTCTTTTATTTATAAAAATCAGATAGAAAAGCTACAAAAAGGTGAAACTATTTTAATCCCAGCAAATGTAAACGAGATGGAAATCACTGCGATTATACCTTCTGAATTGCTGGAAGTTTATATAAAATAG
>KDPLPA_01985 6-carboxy-5,6,7,8-tetrahydropterin synthase
ATGCCTAGAGTAACTGTACATAGAAAAGCTCATTTTAATGCAGCACATAGATTACATAGAGAAGATTGGTCAGAGGAAAAAAATAGTCTTTTTTTTGGGAAATGTAGCAATCCAAACTATCATGGGCATAATTATGAATTGATTGTTTCATTAACAGGAGAAGTAGATAAGGAAACAGGTTTTGTTTACGATTTAGGGAAACTTAAAAAATTAATAGAAGAAGAAATAGAAGAAGCTTTTGATCACAAGAATTTAAATATCGAAGTGACGGAGTTTAAAGACTTGAATCCAACAGCTGAAAATATCGCAATTGTAATTTATAACAAATTGCGTGTAAAGATTTTAAAAAAACTCGACTTAAAGATTACATTATATGAAACCCCAAGAAATTACGTAAGTTATAGCGGAGAATAA
>KDPLPA_01990 Isopentenyl-diphosphate Delta-isomerase
ATGGAAGAACAAGTAATTTTGGTAGATGAGCATGACAATCAGTTAGGATTGATGCCAAAGATGGAAGCTCATGAGAAAGCACTATTGCATAGGGCATTTTCTGTATTTGTATTTAACGATAAAAAAGAATTGCTGTTACAGCAAAGAGCAGCAGACAAATATCATTCTCCTTTATTGTGGACGAATACTTGTTGTTCTCATCAAAGAAATGGAGAGAGTTCTTTAAAGGCAGGAAGGAGAAGGTTGCAAGAAGAAATGGGATTCACTTGTGAATTGGAAGAAGTTTTTTGGTTTATATATAAAGCTCCATTTGATAATGGATTAACAGAGCATGAGCTAGATCATGTAATGATAGGAAGGTATAATGATAAACCAATCATAAATAAGGAAGAAGTTGCCGCTTATAAATGGATGCGTTTAGAAGAAGTAAAAGAAGATATAAAAAAGAAACCAGCAATATATACAGAATGGTTTAAAATCATATTTAAAGAGTCATATTCAAAATTAGTAAATGCCTAG
>KDPLPA_01995 Peptide chain release factor 3
ATGAGTTTTTTAGAAGAAATACAGAAGAGACGTACATTCGGAATTATATCGCATCCAGATGCTGGTAAAACTACTTTAACAGAAAAATTATTACTCTTCGGAGGAGCTATTCAAGAAGCAGGTGCCGTTAAGAATAATAAAATAAAAAAAGGAGCTACTTCTGATTTTATGGAAATAGAACGCCAACGTGGTATCTCTGTTGCAACCTCTGTATTAGCATTTATTTATAAAGACAAAAAAATAAATATATTAGATACTCCTGGGCATAAAGATTTTGCAGAAGATACTTTCAGAACGCTAACTGCCGTAGATAGCGTTATTGTTGTTATTGATGTTGCCAAGGGGGTAGAACCACAAACAGAAAAACTAGTAGAAGTTTGTAGAATGCGTAACATTCCTATGCTTGTTTTTATTAATAAACTAGATAGAGAAGGTAAAGATGCTTTTGATTTATTGGATGAAGTAGAGCAAAAGTTAGGATTACACGTTACCCCTATGAGCTTTCCTATTGGAATGGGATATGATTTTAAAGGAATTTATAATATTTGGGAGAAGAAAATAAATTTATTTTCAGGAGATCATAAGACAACTATTTCTGAAGGAGTTCAATTTAATGACATTACGAACCCTGAATTGGATCAAATAATTGGTGAAAGCGCCGCTGAAACCTTACGAGAAGAACTAGAGCTGGTTTATGAGGTATATCCTAAATTTAGTCAAGAAGAATATTTAGCAGGAAACCTTCAGCCCGTTTTCTTTGGATCTGCTTTAAATAACTTTGGAGTAAAAGAATTGCTAGATGCTTTTATTGAAATTGCTCCACAACCTCTACCTAAAAAAGCTGAGGAACGTTTGGTAGATTCTAAAGAAGAAAAACTAACAGGATTCGTTTTTAAAATTCATGCAAACATGGACCCTAAACATCGCGATCGTTTAGCTTTTATTAAAATTGTTTCAGGTGTTTTTAAAAGAAACTCTCCCTACTTACATGTTCGAAATGGCAAAAAAGTAAAATTTTCTAGTCCGAATGCATTTTTTGCAGAAAAAAAAGCAATTATAGATGAATCTTTCCCTGGAGATATTGTTGGCTTACACGATACAGGAAATTTTAAAATTGGAGATACGCTTACAGAAGGTGAAATACTAAATTTTAAAGGTATTCCTAGCTTTTCTCCTGAACATTTCCGATATGTGAATAACGCAGATCCTATGAAATCTAAACAATTATATAAAGGTTTAGATCAATTAATGGATGAAGGAGTAGCCCAATTATTTACATTGGATATCAATGGTAGAAGAATTATAGGTACCGTAGGAGCTCTCCAGTATGAAGTTATTCAATACCGTTTAGAGCATGAATATGGCGCTAAATGTACTTACGAAAACATTCAGGTACACAAAGCTTGTTGGGTACAACCCGAAGATGAAAAAAATGAAGAATTTAAAGAATTTAAACGTGTGAAACAACGCTACCTAGCAAAAGATAAGCAAGGTCAATTGGTCTTTTTAGCTGATTCTGAATTTACAATTCAGATGACACAAAGTAAGTACCCTTCTGTAAAATTGCATTTTACAAGTGAGTTTGATTAA
>KDPLPA_02000 hypothetical protein
GTGAGTTTGATTAATTACCTAAAATTGGGCATCATTCAAAAGATGAAATACTGCACTTATATTAGTATAAAAAAAAGCAATACTATCCTTTTAAAAATAAGGGGAAGTATCGCTTTTATTACATATAACATCAGATTTCTTTTAATATTTTTATTTTTACTGCCCCGCTGTTTTAGTCAACAAAAAAAATTAGAAGAATTTCAAGGAAAAAAACTCGTAAATAGAGTTCGCCTCAATTTTATTCCTGTGCAAATGCCCACCTCATCATTCCCTAACTTAAAAAATACAATGGGACTCATGGGATTACACTATCAAGTCCCATTTAATGAGTGGCTATATGGTGGAGCTGCTATCCATTCAGCTATCACTGGAGATCAAGGAGGTCTGTTTACATTAGGAATTGAAGTCGGTATTCATAAACACCTTTTCAAAAACTTATATTTCGACACTAATTTCCACTTTGGCGGTGGCGGTGGATATAGGTATTTAGTGAACGATGGTGCCTTTATTAATACAAATTTAGGTTTGCAGTATAAAAAAAAGGCATTTTCATTCGGCGTTCAATACAGTCATTTAAATTTTTACTCGGGAAAGATAAAAAGTAATAGTGTTTCTCTATTTCTTGAGATACCTAGTATTTTACGTTTTACCGATTATCAACAAGTACAAAAAGAATTTATTAATACTTCACTTTCGAAAAATAGCCTCTGGAAACGAGCTGCTATTAAAAATGCGCAACAAGTGCGTTTTGATTTCTTTTTCCCTTTTGGAAACTCTAGAAAAGACGATGCAAATCAACAACCTCCTTTAAGAGCAACCTTATATGTAATAGGCTTTGAATATCAAAAATATATGAACGAGCAGGTCTTTCTTTTCGCTCATACAGATGCCATTTACAAAGGATTGCGGGCTGGCTTTATGGATTTATTTTTTGGTGCTGGTTACCATCTAAGCTTATCTGAACGGCTTAATTTATTTGGTAAACTAGGTATTGGAGCTGCTGGTGGACGCATTGCTCCTGAGGGAGGTTTAATGATGTACCCTAGTGCTGGAATTAACCTAGCACTTTCTAATCGTTTCTCATTAAGTAGTCATGGGGGATACTATAGAGCCATTACAGGAGATTTAGAAGCTTATACTTTAGGTTTTGGATTGAAATATACTAGTTTTAATGGAGGAACCCACTTTGCTACAGAAGAGTATCAAAACTTATATACGCAAGGTATTAGAATAGCTTTACTGAATCAAAGTTACTTTAAGGTTGCTAAAACGGATGCTCCTAAAACCGATTTACAATTATTAGCAATACAGTTTAACTATGATATAAATAATACCTTCTATGTTATAGGAGAAGCTGGGTTTGCTTATAAAGGGAAATCAGGAGGATACGCTCACGGATTAGTCGGCATAGGGCTATATAGTCCTAGATTTTTAGACAAGAAATTAAGAGTACATTTAGAAGGAATGATTGGAGCTGCTGGCGGAGCTGGGGTAGATACAGGTGAAGGAATTGTTATTCGCCCATCTCTTGGAATAAGTTACCATATATCTCCTAGCATCTCTTTATTTTCATCTATAGGTAAAATGATTGCTCCCTTTGGCAATATGAATACAAGTAATATAAATGCAGGATTAAGCTTTGAGTTATCAACTTTATCCGCTTCAAAATAA
>KDPLPA_02005 Peptidyl-prolyl cis-trans isomerase
ATGAATAACGGAATCTACGCAAAGTTTACAACTCCTAAAGGAGAGATCTTAGTAAATTTAGAATATGAAAAAACACCAGGAACAGTTGGTAATTTTGTTGCTTTAGCTGAAGGAAATTTGGAAAACTCAGCTAAACCACAAGGAACTCCGTATTACAACGGACTTAAATTCCATAGAGTCATCCCTGATTTTATGATTCAAGGAGGTTGTCCTCAAGGAACAGGTACTGGAAATCCTGGGTACAAATTTGATGATGAAATCCACCCCGAATTAAAACACGATGCTCCTGGAAAACTATCCATGGCAAATGCAGGACCAGGCACAAACGGATCTCAATTCTTTATTACACATGTACCAACACCTTGGTTAGATGGAAAACATACTATTTTTGGAAATGTCATAGAAGGTCAAGAAATTGTTGATGCAATAGCACAAGGAGATGATATGCAAGTAGAAATCATTCGCGTTGGAGAAGAAGCTACATCTTTTAACGCTGTGGAAGCTTTTAGGTCTTTTGAAGGAGCTAGAGAAAAACGTGAAGCAGCAGAAAAAGCAAAACAAAAAGAATTGTTAGATTCAGTTGCCGCTGGGTATGATGAAACACCAAGCGGATTACGCTATAAAATCTTACAAAATGGTAACGGAAAGCAAGCTACTAAGGGAGCTAACGTAGCTGTTCATTATAAAGGTCAGTTACTAGACGGAACTGTATTTGATTCTTCTTATAAACGCAAGCAACCAATTGAATTTGCCATTGGGGTAGGTCAAGTAATTGCAGGTTGGGACGAAGGTATCCAATTATTAAAAGTAGGAGATAAAGCACGCTTAGTAATTCCTTCGCATTTAGCTTATGGGGCTGCTGGAGCCGGAGGGGTTATTCCTCCTAATGCAACACTTATATTTGATGTTGAACTAATGGACGTTAAATAA
>KDPLPA_02010 TonB-C domain-containing protein
ATGTTTATTTTATTATTTTCTTTTTATCTTAACCTAATAACAGCACAGAATCGATGCGAATCTTCTGGCCAAATAGTATTGGATATCAATGCTATCGAAATTAGCAAATGCGCTATAGAAACTACTTCCCTCTCTACTCCCTCTCTGCAAACAACAAAAAAAGCTCAAAAAACAAGTATTCAGCATACTTATTCAAGAAAAAAAAATCACCATATATTTAATAAAATCAATACGCAGAAAGCTTCTTTCAAAAAAGTTCCTTTCAATAACTCGTTTCCCAAAATTGACATGGATAAGCAAACCCCTTCTCCTCAAAAAGAAATATTGTTTGTTACTGTTGATGAACCACCACTGTTCCCTAATTGCAAGTACAGTACTAAAGAAAAAAATATACAATGCTTCAAATCTAGTATCAACAAACATTTCAATCAGAACTTCAACTACGAAAGATTTTCTGAAATAACTACAAAAGACAAAATATTTATTCGTTTTACCATAGATATCAAAGGAAATGTAAAAAAAACTCAGATTTTGAGCTCTAACGAAAATAAAATATTAACAAATGAAATTAATAGAATTCTATTAAAACTTCCTCAGTTTAGTGCAGGTAAATATAAAGGGGTGCCTGTAAATGTAACATATACCTTTTCTATTAACTTAACATTAACTTAA
>KDPLPA_02015 TonB-C domain-containing protein
ATGAAGATTTATTTTTGTATTCCTTTTTTAATTTTCTTTAGTATAAATAGCTCTGCCCAAGAGCAATGTGAGCCCAACAACGAACCTTTTGAAGACATTCACAATATTACAAAATGTACTATTGAAGATGTAAAAGATGCTTTAGCTGATATTGATAATAAACATTCTATTGTACAAAAAAAAGTTATAAAAAAACGAAATAAACAAACTTCCCTCTCTCTCAAAGAAAAGAATCGTAGCTCTATTCATAAAATAACTATTTTAAAAGAAAATGATAAACTAATTAATAAACTAGTTTTAAAAAATGATGCAATCGCTTCAATAAAAAAGATTCCTTTCTACCTCGTAGAGCAGATTCCTCTATTTCCAAAATGCAAAAACGTTTCTCTATTAAAGCAATCTAAATGTTTTGAAAAGCAAATGGCCAGATACGTATTTAGTAACTTTAACTACCCTAAAAAAGCTTTTGATAAAAAAATTGAAGGACGAATTTTACTACAATTTATCATTGATGAAGAAGGGAATGTTACAAACATAAAAAACAAAGGTCCTGAGGGAACTGACTTACTAAAAAAGGAGGCTGTCAGATTAATTTCTAAACTCCCTAAATTTATTCCTGGTAAACATCAAGGCAAAATTGTAAAAGTAAAATATGGGCTTCCTATTACTTTTAAACTTCCTTCAAGCAAAAGTAACTAG
>KDPLPA_02020 TonB family protein
ATGATGAGATTTCCTTTACTTTTTGTAATTCCCTTTATGATTTGTAACATAGCAATGGCACAAGAAGTTTGTGATAGCCCCGATGAGTCTATGGCAGATCCTAATAGTATTACTAAATGTGCTGTTGAAGATACAAAAGAAGCTAGTGGAAAAAAATCTTCTAAGATTTCTATTGAGGTTTCCACTAGAAGAAGAATAAAGAGAGTAAGAGATAAGGCTACGGGAGTAGCTAATGTTGGTTCAACTCATCAAATTGCAAGTATCGACAAGAATAATTTGCTCGTTGGCAAACTGGAAATTTCATCTAATACTACCAAAGCACTAGATATATTGCCTTTTAATATTGTTGATGAAGTTCCTTTATTTTCTAAATGTAAAGATGTTTCTTTATTAAAGCAGTCTAAATGTTTTAGTGAACAAATCACAAGTCATATCATACGTAACTTCAAGTATCCTTCTAAAGCCCTTGCTAAAGGAATAGAGGGAAGAGTTCTCGTTCAGTTCATTATCAACAAAGAAGGTAAAGTGGAGAAAATAACTACAAGGTCCCCTCAAAATACTGAACTTTTAAAAATAGAAGCAAAAAGACTTATCAATAAGCTGCCTAAATTTATTCCTGGTAGGCAAAATGGACAACCTATCAAAGTAAGATATGGAATTCCAATTACCTTTAAAATACCTGGAAAATCTAATAGCATTGCTAGTAAAAAGAAGACAAACAAATCAAGAATTAAGAAGAAAAAAAATACTTTTAAAAAAATGAAAGAGGTAATCATTACAGATGCTATTACATTTAATACTGTAGAAAGCATACCTCAATTTAAAACTTGTAAAGGAAAAATTGGAGATGAAAGTTTGGCTTGCTTTAACCAAAAGATGGTTAAGCATATCCAAAAAAACTTTTACTACCCAGAAGAAGCTGCTATTAAAGGTATTGAAGGAAGAGTTTGGGTAAATTTTATTATTGATAAAAAAGGGGAAGTTACCAATATCAAAATGCGTGGACCTAAAGATGGGCAAGATTTGGAAGAGGAAGCTAAAAGAATGGTTGCCAAACTACCTGCATTCATACCTGGAAAACATCAAGGAAAAACAGCCAATGTTAAATATAATATTCCTATTATCTTTAAATTAAATTAA
>KDPLPA_02025 Secretion chaperone CsaA protein
ATGACAAATAATATAAATATTGAAGAATTTTTAAAAGTAGATATCAGAATTGGAACCATTATCCAAGTTAACGATTTCCCAAAAGCTAACAAACCTGCTTATCAACTCCTTATTGACTTTGGACCTTTAGGTATAAAAAAGGCAAGCGCTCAAATCACTAACCTATATACTAGAAGCAATTTACTAAATCGTCAAGTAAGCGCTATTATTAATTTTAAGCCTCGCCAAATAGCCAATTTCATGAGCGACTGTTTGGTTTTAGGAGTCTATAATCATGATAACCACGTTGTATTACTGCAAATGTCCTCAAAAGCAACTAATGGCAGTCAAATACAATAA
>KDPLPA_02030 hypothetical protein
ATGACACCGGGTACCCAGCCACAAAACGTCAATAACGTAATAATAATAAACGATCCGCAACCTTTTCCTATAACTGATAAGGGAGGAAAAATAATAGCTAATAAAACTCTTAATAAACTCATATAA
>KDPLPA_02035 DUF1338 domain-containing protein
ATGACAACAACAGAAGTATTTGATAAGTTATGGGGTGAGTATACTGAAAGGACTCCTTCAGCTCAAAAGATTAAGGATTTATTTACGAATAAAGGAAATGAAGTATATAATGACCATGTTGCATTTAGAACTTTTGATGATAAACGTGTAAATATAGAGGTACTAGCAACACCGTTTATCAAAGCAGGGTATAAAGAGTGTGGAGAATATACTTTTGAAGCAAAAAAATTATATGCAAAGCATTATGAGCATGAAACAGATAAAGATGCTCCACGAGTTTTTATCAGCCAATTAAAAACAAAAGAATTTTCGAAAGATTTACAAAATATAGTTGAAGAATTAATTGATAGCATAGCTGAAGATCAATTGAAGCCTGAAGAATTGGTTTTTAAAGGACGTTTGTGGGAGCAACCAAGCTTTGAGGTGTATCAGAAATTACAGTTAGAAACAGAATACGCGGCTTGGTTATATGTTAATGGCTTTTGTTCTAACCATTTTACTGTTGATGTAAATAAGTTAGGCACGTTTAGTTCTTTACAGGAAGTTAATGAATTTTTAAAAGAAAATGGGTACAAAATGAACACTTCAGGAGGAGAGATAAAAGGAACGCCAGAGCAATTTTTAGAACAGTCTAGCGTATTAGCTGATCGAATTCCTGTTGATTTTAAGGAAACAACAAAAGAAATAACATCTTGTTATTATGAGTTTGCTTATCGTCATCCAATGTCTGATGGGGAGCTGTATTCTGGTTTCATAGCAGGTTCTGCAGATAAAATTTTTGAAAGTACAGACATGAAGCTAAAGTAA
>KDPLPA_02040 AsnC family transcriptional regulator
ATGAATAATCAATTTGACTACGTCGATAAACAAATCCTATTAAAATTGCGTTTAGATGCTCGTAAACCTTATTCTAAAATAGCAGAAGAACTAAAAGTTTCAAATTCTTTAATCCATCAAAGAATAAAAAAACTAACACAAGAAGGAGTCATCAAAAATGCCGAATTTATATTAGATGAAAGAAAACTAGGCTATAAAACGAAATCGTACACAGGTATAAAATTAAGAGAAGCTCGCTTTGCTAAAAGTGTCATGAAAGAACTTTCTAAAATAGAAGAAATTATAGAATGTAACTTTGTTTCTGGAAGTTACGCTATATTTGTTTTAATATTTGCTCGAGATAATGAGCATTTACAAAAAATTTTATACGATAATGTTCACTTAATAAATGGTGTAGCAGGTACTGACACCTTTATTTGTTTTGACACAGGCTTTAAAAGAAACATACCCATAGAATAA
>KDPLPA_02045 FAD linked oxidase-like protein
ATGATTAACAGCACTATATTAAACACTTTAAGCAATTCATTACAAGGTGAATTATTCTTTGATAATCTTCACAAAACACTATATGCCACAGATGCTTCTGTTTATCGTAAAATACCGCTAGCGGTTGCATATCCTAAAAATGTAAAGGATATTCAGTTGTTGATTGAATTTGCAATAAAAAATAAAACTACATTAATACCTAGAACAGCAGGTACCTCATTAGCAGGTCAATGTGTTGGAGATGGTATTGTTGTTGATGTTTCTAAATATTTTACCAACATACTTGCCTTTGACGAGGCAAATAAGACTATTACGGTAGAACCCGGTATTATTCGCGATGACTTAAATAGATTTTTAAAACCATATGGTTTATTCTTTGGTCCTAATACATCTACCTCTAATCGTTGTATGATTGGAGGAATGGTTGGTAATAATTCTTCTGGAAGCACTTCAATACGTTATGGAGTTACTCGCGATAAAGTAATTGCTATCGAAACACTGCTAAGCGACGGAAATATTGCTCATTTTCATGAAATATCGTCTGAAAACTTTAAGCAAAAATCTATAGAAAATTCTCTAGAAGGAAATATTTATAAGACTATTTATCGAGAGCTTTCTTCTGAATTGACACAGCAAGAAATCAAAAATGAGTTTCCAAAAGAAAGTATTCATAGAAGAAATACGGGATATGCTGTTGATGAATTCCTTAAATCTGATTTATTCGGTGGAAATAATGCTACTATCAATCCTGCTAAATTTTTATCTGGTAGCGAAGGTACATTAGCTTTTTCTACTGCGATCACTATTCAATTAGATGACTTGCCTCCTACTAAAAGTATTATGGTTTGCACACATTTCGAAAGTGTCAACGAAAGCTTAAAAGCTACTGTCATTGCTATGAATCATAAACTATATACATGTGAACTAATGGACAAAGTTATTCTTGATTGTACCAAGAATAATCGAGAACAAGCCAAAAATCGTTTCTTTTTACAAGGAGATCCACAAGCTGTATTAATGTTGGAAGTAAGTGCTAATACTCTTGAAGAAGCAGAAATACTAGCAGACAACTTAATTGCCGATTTAGAAAAAAATAACTTTGGTTACTACCATCCTAAAGTTTACGGAGATGATATCCATAAAGTTCATTATTTACGTAAAGCAGGGTTAGGTTTACTAGGGAATATTGTTGGGGATAAAAAAGCAGTAGCTTGTATTGAAGACACAGCAGTAGCTTTGGAAGATCTACCTGAGTATATAGAAGAATTTACCCAAATAATGGCAACATATAAACAAGATGCTGTTTATTACGCACATGCTGGGGCTGGTGAATTGCATTTAAGACCTATTTTAAATCTAAAAAAAGGAGAAGACGTTATTTTATTTAGAAAGATAACAACCGAAACTGCTGAATTGGTAAAAAAGTATAAAGGTTCCTTTAGTGGAGAACATGGAGATGGTATTGTTCGAGCTGAATTTATACCATTGATGATCGGAGATAAAAATTACCAATTATTACGTAGGATAAAAGACGCATTTGATCCTAATAATATATTCAATAAAGGAAAAATTACAGATGCTTTTCCTATGGATAAAAACCTTCGTTACCAAGTAAATAGAAAAGAACCTATTATAAAAACGATTCAAGATTTTTCTGATAGTCAAGGGATATTAAGATTAGCAGAAAAGTGCAATGGTTCTGGAGATTGTAGAAAATCTCCGGAAGCAGGAGGTACTCTATGTCCTAGTTATAGAGCTACTCGTAACGAGAAAGAAACAACAAGAGCTAGAGCAAATACCTTACGTGAAGTACTTACCAATAATTCCTCAAAGAATAAATTTGATTCTCAAGAATTAAAACAAGTTTTAGATTTATGTCTTAGCTGTAAAGCTTGCGCTAGTGAATGCCCAAGCAATGTTGATATAGCATCAATGAAAGCTGAGTTCTTATACCAATATCAAGAAACAAACGGATATTCTTTTAGAAGTAGGTTATTTGCTAATAATGCCAAATACAACAAACTAGGTAGTAGATTTCCTAATTTAACTAATCTACTTACCGATACTACTGTAGCTAAAAAAATCATGGGAGTTGCTACGCAACGTGCAGTTCCTAGATTAGCTAAGCAGCCCTTAGCCACTTGGTTAAAAAAGCAACCATTAAAACAAACTGATAACATAGTTTACTTATTCAACGATGAGTTTACAAACTTTTATGATACTGAAATAGGTAAAGATGCTTTTATCATCTTAGAAAAATTAGGATATCAAGTAAAAACAATACAACATGAAGAAAGTGGTCGTAGCTATATTTCCAAAGGTTTCTTAAATCAAGCAAAATCAATAGCCAACAAAAACGTAGCTATTTTTAAAAATATAATTACACCAGCTACACCTTTGATAGGTTTAGAACCTTCTGCTATCTTAACTTTTAGAGATGAGTATATTCGCTTAGCTGATGATAAAATAGCTGCTAAAGAAATTTCAAAAAGTACTTTTACTATTGAAGAATTTCTAGCCTCTGAGCATCAAAAAGGCAAACTAGATGTTTCTTTATTCAGCGCTAGTAAAAAAGAACTAAAAATTCATGGGCACTGCCATCAAAAAGCGTTATCGAGTACCCATGCCTCATTTTCTATTCTAAACATACCTAAAAATTACAAGGTAACCATTATGAATACGGGGTGCTGTGGAATGGCTGGGTCTTTTGGGTACGAAAAAGAACATTATAAAGTAAGTATGCAGGTTGGAGAAGACACTTTGTTTCCTAAAATTAGGAATTGTTCATCTGATGTAGAAATTGTAGCAGCAGGAACTAGTTGTCGTCATCAAATTTACGATGGAACCAAACGAACTGCTAAACACCCTATTACTATTTTAAAAGAAGCACTCTCTTAG
>KDPLPA_02050 Major facilitator superfamily permease
ATGCTAGTCCTCATTATTGCAGGAGAAGCTATTTTTTTACTCCCCTTTATTTTGATGAGAGTTTTTAAACCTATCATTAGAGAAGTCTTTTTGATATCTGATGCTCAAATTGGAGAAGCTCAGGCCTTATACGGAATTACAGGAATAGTTTCCTACTTTATTGGAGGCTTTATAGCTGATAAATGGGAAACTAGGAAATTATTGTCGTTTTCATTACTATTTACAGCTTTAGGTGGTTTATTATTAGTTTCAATTCCTGACATATTTACCTTGAAAATATTATATGCTTTTTGGGGTATTTCTACAATCCTTTTATTTTGGGCTCCTCTAATAAAAGCTACCAGGCAATGGGGACATAGAAATAATCAAGGGCTTTCTTTTGGTTTATTAGACGGAGGTAGAGGTTTATTTGCTGCATTAATTTCTTTATTCGGAGCCACTATACTAACTTCTTTCTTCCCTACAAAGAATAGTAATATTTCTTTACATCATAAAATATACACCCTACAATACATTATAGGTGCAATTACCTTAATTGTTTTCTCAATAGCCTTTCTTACATGGAAGAAACTGCCTAAAGATGCCAATATTGATACAAAATCCAAGGAGTTCCAGTTTAATTTTTCAAAAGCATTTTCATTAATAAAAAAACCAGGGGTAATCTATCATTCCCTTATCATATTTTGTACTTACTGCTCTTATAAACTCACTGGAATTTATGGCACCTATGCCAAAGATGTATGGAACTTCTCTTTACAAAAAGCTACTTACTTTGCTGTTTTTATTCAATTTATAAGGCCTTTGGCTGCTATATCTATTGGATGGTTGGCTGATAAATTAATTCCTTCCATATTAATAATTCCATGCTTTTTTTCTATAATGCTCACCGCTCTATTATTAAGCTCAAACATATCAAATAATAATATTTATTTAGCATTCCTTTCTTTCCTTATTATGGCTCTAAGTACTTATTCTTTAAGAGGCTTGTATTTCGCTATTATTGAAGAAACTAAAACCCCAATACAAATGACAGGAACTTTAGTTGGTATTATCTCTGTAATAGGATTTGCACCTGATATCTTTATGTCATTATTTATTGGCTATTTACTTGGCGAAAATCCTACTATATTGGAATACCAAAAGCTTTTTTCTTATTTTTCTTTGCTTCCTTTTTTGGGATTGATAGCTACTTTACTATTTAGAAAAGAAATAAATAACGAAACAAAAAGCTTTAACTATTGA
>KDPLPA_02055 hypothetical protein
ATGAGCACGAATCAAATTATCATTAAGAATGCTCTAAAAATATTTTTAGGGCTCGTCCTTTATTTCTTTTCCATGAAGTTTTTTGGGTTAGAAAATGTAACAGAACTTCGTTTTTTTAACTTTTTATTTGTTCTATGGGGTATCAATAGTGCTATTAAGCAAAACATCCATTTTAATAACGAAGATCTCTATATCAATAACTTATTTATTGGTGCTTCTACGGCTATTTTAGCGGTAGGTCTTAGTATTTTAGGACTAATCATATATATCAGCTTAATTAGCCCTTCTTTCATCGAAATTTTAGAAGGTTCTTTCTTGTGGAGTAATAACTTGAGTTTACCTCTATTAATCTTTGCCTTGTCTATTGAAGGAATTGCTTCTTCTGTAGTTTGCTCTTTTATTTTAATGCAGTACTATAAAAACTATAAGCCTTCTATAATTTTGTAA
>KDPLPA_02060 Flagellar motor/Chemotaxis (MotB)-related lipoprotein
ATGAGAAATTTTTTTATACCCTTAATGGTAATAGGAATGGCAACTTCTTGCGTGTCTAAAAAGAAGTATGTAGCATTGGAAGAAAACTACAATAATACACGCGGAACTCTCCAAAAAACGACTTTGGAGAAAGAGGCGCTAGAAAAAAAGTTTGCTAAAATTGAAAAAAGAGTAGAGAATTACAATAAAAAAATTAACTCGTTAAGAGATGTAAATTCAGATTTACAAAAAGAAAATGATGTAAAATTGGATATGGTAGGTAATGTAGCTGTAATATCTAATACTATGAAAGTAAAGATGAGAGAAACTTTAGCGAAAGTGGCCCCGTCTGAATTAGCAAATGCAAAAACATTAAAAGATTCTTTAAATATTGCAGTAGCACATAATTTAAAAAAATCTATTGATACATCTAGTTTAGAAAATTCTGATGATGTAAACATAAATATAGATCAAACTGTTGTAATGATTTCTGTTTCTGATAAGCTATTATTTAATACAGCAAGCTATAGAGTTAATAGAAAGGCTTATAAATTACTGAGTAAATTAGCAGATGTAATAAAATCTGAACCAAGTATGGATGTTATGATCGAAGGGCATACTGATTCACGTTCGATTCATAATGAAGTTATAGAGGATAACTGGGATTTAAGTGTAAAGAGAGCTACCTCAATTGTTCGTCTTTTAGAAAAGAAATATGGAGTAGATCCAAGCAGATTGATTGCCTCAGGGAGAGGAAGTTCAGTACCATTAGTCGATAATAATTCACGAGTGAATAGAGCTAGAAATCGTAGAACTAGAATTGTAATTCTGCCTAATTTAGACAAGTTCTTTGGCTTATTAGCAGAAGATGAAGTAGTAGCTCCTTAA
>KDPLPA_02065 putative outer membrane protein, OmpA family
ATGAAAATAAAAATAGCATTATTACTTATACTATCCGTAGCAGCTCAAATATTTAGCCAAAGTAAGAGAGTTGCAGATAGATATTTTGGAGAATTTGCATATGTAAAGTCAGCCAAGTTATATGAAGCTATATATCAGAAAGGAGATACATCTAAGCATGTAGTAAGTAGATTAGCAGATTCATATTATAATAATGCAGAGACAGACAAGGCGGAGTTTTGGTATAATAAGTTGATAAATAGTTATAAAGAAAACTTAGAATCTGAATATCTTTTTAAGTATGCACAAACACTAAGAAGTAATGGTAAGTATAAAGAATCAGATGTGATTTTTTTAGATTTAGCCTCTAAAGATAGTTTGTATAATAACAGAAAAGAAGCGCTAGAAAATGATAATTATTTAATAGATTATTCTAAAAATAAAGATAAAAGAATTAGTGTACGTAACTTATCAACTAATACAGCTCTTTCTGATTTTGGAGGTTTTTTATTGAATGGAAAGGTTTATTTTACATCAGCAAAACCTAGAAATGGTAAAAGAGGAAAATTGTACAAATGGAATAACCAGCCTTTTTTAAATTTATATAAAGGGTTCGAGATAATAAAACTTTTAGAAGGAAGCCAAAAAGATACTGTGGTTGAATTAATATCTCCTAAAATATTGGATGCGCCAATTAATACAAAGTATCATGAAGCAACTCCTATTTTTACTAAGGATGGTAGAACAATGTACTTTACAAGAGATAATTTTGATGGAAGAAGATTGAGGAAAGATAAAGAATTAACAGTAAATCTTAAAATGTATAGAGCAGAGTTAATTGATGGAGAATGGACAAATGTAACAGAGCTACCTTTTAATAGTAATAACTATTCTGTAGGTCACCCAGCTTTGAGTGTAGATGAAAAAACGTTATACTTTGTTTCAGATATGCCTGGTGGTTTTGGAGGAACAGATGTTTATAGAGTAAAAATAAAAGAAAAAAATCAATATGGTGCCCCTGTAAATTTAGGTAATATAGTGAATACATCAGATAGAGAAATGTTCCCTTTTATAGGAAAAGATAGTACTTTATATTTTTCATCTAACGGGCATTTAGGGTTAGGGTTACTTGATATTTTTCAAACAAAAATTAAAAATGACACAACTTATACACCTGTTAAGAATTTAGGCTACCCCTTTAATAGTAAAAGAGATGATTTTGCATTTTTTATAGCAGAAAAAGGAAAGAAGGGATTTTTCTCGTCAAACAGAGAAGGAGGAAAAGGAGATGATGATATTTATAGTTATTTTATATATACTGATGAACCTGTGTGCAAGCAAACGATTGTAGGGGCAGTTATAAATACAAAAACAGGTGAACCTGTTGATGCAGCTACAGTAAAGTTAATAGACCCTAAAGGAGAGGTTATTAAAGAGGTACTTAGTAAAGAAGATGGAACGTATAAATTTACAGAGATATTATGTGGTATTACATATTCAATACAAGGAACAAAGTTAGATCATAAATCTGATAGAAAGAGTATATCTACAACAACAAAGACAGGAGATTTTATAGAGGAAGACCTGAATTTAGTACCTTTAATATTAGGAGATCAAATTGTAATTAATCCTATTTATTTTGATTATGATAAGTCTGATATCCGTGAAGATGCACAATATGAACTAGAGCATATTGTTACAGTATTGAATAACCATCCAAGTATCTTTATAAAAATAGAGTCTCATACTGATAGCAGAGGAACAAGTACTTACAATAGACAATTATCTGATAGTAGAGCTAAATCTACTAGAAACTATATAATCTCTAGAGGAATAAGTTCAGATAGGATAGAAAGTGCTATTGGTTATGGAGAAGATCGATTATTGAATAATTGTGATGACCTCAATAAAAATAAGTGTACAGAAGCAGAGCACCAGTTAAATAGACGTTCTTATTTTTATGTAGTAAAAGGAGGTGAAAATGTAAAAGCGAATCAAGAAGCAGAGAAAAAAAGAGTAAAAAAAGCAAATCGTAGGAGACTTAAATTTATGAGATCAAACCGCAATTATAAGCGTAATAATTATAATAGGCATAGAACAAGTAGCTTAGGAAAGTGTTTAAAAGATGAGGAAGATAAATGCCAAGAGAATAGAGGAGAGTTTGAAATTAAATATAGAAATTAA
>KDPLPA_02070 Type IX secretion system membrane protein, PorP/SprF family
ATGACTAGTAAAATAAGAATAGAAATGAAACTAAAATTAAGCGTATTTCTGACTTGTATGTTATGTGCTTGCATGGTTATAATAGACATGCAAGCGCAACAAGATCCTCAATATACTCAATATATGTACAATACGATGAGTGTAAATCCAGCTTATGTAGGATCTAGAGGACATACAACTATAACGGGGTTAGGACGCACTCAATGGGTTGGTCTTGAAGGAGCTCCTGATACACAAACATTAAGTTATGATACTCCTCTAGGTTATAGTGGTTTGGGTTTAGGTTTTAATTTAGTAAATGATAAAATAGGTCCATCTCATGAGCTATATTTAGATGGTAACCTTTCCTATACGATAGAAACAGGAGAGGAAGGTAATTTAGCCTTTGGATTAAAATTGGGAGGAAGATTATTAAATATTGATTGGAATTTAGGAAAAACTCCTGGTCAGGATCCTGTTTTTCAGGAAAATATTGTAAATAAATTTTTACCTACGATAGGGGCGGGAGTTTATTACCATGAACCACAATGGTATATAGGTCTCTCGATTCCAAATTTTTTAAGAAAAGAACATTACGACGAAGAGAGTCCTAGAGGAGAAGTAGCTGTAGAGAGGTCACACTTTTTCTTGATAACAGGTTATGTATTTGATTTAAATGAGAATATTAAATTTAAACCAGCAGCTTTGGTAAAGGGAGTTTCTGGATCACCTTTGTCACTAGATGTTTCTGCAAATTTCTTGTTTCAGGAGAGGTTTACAGCGGGTATTGCTTGGAGGTGGGATGATGCTATCAGTGCTCTACTAGGATTTCAAGCAAGTGAATCTCTTTATATAGGGTATGCTTATGATTTAACAACATCCAATTATAATGTTGTTAATACAGGAACTCATGAAGTAATGCTACGTTATGAAATCTTTAAACAACCTAGATTTAAATCACCAAGATTCTTTTAA
>KDPLPA_02075 hypothetical protein
GTGGAGACAAATGTAAATGGATTAGTCGGAGGAGTTGCAGGAAATGCACTTACAAATGACACGTTAAATGGAGTAGCAGTAGTAGCAGGAGATTTAAACATCACTACCACAGCCAATGCAGAGAATATTACAGTAGGATCTGATGGATCAGTGAATGTACCGGCGAATACTCCAGCAGGGAATTACCAAATTACCTATCAGATTTGTGAGAAGTTAAATCCAACAAACTGTGATACCGCAACTGTAGATATTACAGTAGGAGCATCAACAATAGTAGCGAATGATGATAATTTTAGTGGAACAACTGTAAATGGATTAGTCGGAGGAGTTGCAGGAAATGCACTTACAAATGACACGTTAAATGGAGTAGCAGTAGTAGCAGGAGATTTAAACATCACTACCACGGCAAATGGAGAGAACATTACAGTAGGAGCTGATGGATCAGTGAATGTACCGGCGAATACTCCAGCAGGGAATTACCAAATTACCTATCAGATTTGTGAGAAGTTAAATCCAACAAACTGTGATACGGCTACGGTAGATATTACAGTAGGAGCATCAACAATAGTAGCGAATGATGATAATTTTAGTGGAACAACTGTAAATGGATTAGTCGGAGGAGTTGCAGGAAATGCACTTACAAATGACACCTTAAATGGAGTAGCAGTAGTAGCAGGAGATTTAAACATCACTACCACAGCCAATGCAGAGAATATTACAGTAGGAGCAGATGGATCAGTCAATATACCCGCAAATACAGCAGCAGGGAATTACCAAATTACCTATCAGATTTGTGAGAAGTTGAATCCAACGAACTGTGATACGGCTACGGTAGATGTAACAGTAGGAGTAGCGACGATTGATGCGGTAGCAGATGATTTTAGTGGAACAACTGTAGATGGATTAGTCGGAGGAGTTGCAGGAAATGCACTTACAAATGACACGTTAAATGGAGTAGCAGTAGTAGCAGGAGATTTAAACATCACTACCACGGCAAATGGAGAGAACATCACAGTAGGATCTGATGGATCAGTGAATGTACCGGGGAATACTCCAGCAGGGAATTACCAAATTACCTATCAGATTTGTGAGAAGTTAAATCCAACAAACTGTGATACGGCTACGGTAGATATTACAGTAGGAGCATCAACAATAGTAGCGAATGATGATAATTTTAGTGGAACAACTGTAAATGGATTAGTCGGAGGAGTTGCAGGAAATGCACTTACAAATGACACGTTAAATGGAGTAGCAGTAGTAGCAGGAGATTTAAACATCACTACCACGGCAAATGGAGAGAACATCACAGTAGGATCTGATGGATCAGTGAATGTACCGGGGAATACTCCAGCAGGGAATTACCAAATTACCTATCAGATTTGTGAGAAGTTAAATCCAACAAACTGTGATACCGCAACTGTAGATATTACAGTAGGAGCATCAACAATAGTAGCGAATGATGATAATTTTAGTGGAACAACTGTAAATGGATTAGTCGGAGGAGTTGCAGGAAATGCACTTACAAATGACACGTTAAATGGAGTAGCAGTAGTAGCAGGAGATTTAAACATCACTACCACGGCAAATGGAGAGAACATCACAGTAGGAGCTGATGGATCAGTGAATGTACCGGCAAATACTCCAGCAGGGAATTACCAAATTACCTATCAGATTTGTGAGAAGTTAAATCCAACAAACTGTGATACCGCAACGGTAACAGTAATAGTAAATGCAACACCAGATGCTGTAGATGATACAGAAGTTACAACAGAAGAAGGAGTATCTGTAGAAGTAGATATTTATGAGAATGACAATGATATACCAACTGATGGGGCTTTAACAACAACAGATCCAGAAAATGGAACAGTAACTATTGATGATGGAGGAACACCAAATGATCCAAGTGATGATATAGTAACTTATACTCCCGATGAAGGTTTTACAGGAACAGATACTTTTGACTATACAATTTGTGATAACGCTTCACCAGCAAACTGTTCTACAGCTACGGTAACAGTAGAAGTTACTAAGAATTTAGATACATGCGTAGTTGTTTTTAATGAGTTTAGCCCTAATGGAGATGGTATTAATGATTATCTAAAGATTGAATGTATTGAGAAATTTAAAGACAACAGAGTAGAGGTATTTAATAGATGGGGGAATACTGTTTATAGTGTAAAAGGATACAGTAATAATGATCCAAATAATAGGTTTGAAGGAATTTCTAACGGACGAGCGAATATACAAGTGGAGAAGAAGTTGCCAGTAGGAACGTATTTCTATGTGTTAGATTTAGGAAATGGATCTCCATTAAGAAAAGGATGGATTTACATTAATAGGTAA
>KDPLPA_02080 hypothetical protein
ATGATGGATGATTTTAGTGGAACAAATGTAAATGGACTAGTGGGAGGAGTTGCAGGAAATGCACTTACAAATGACACCTTAAATGGAGTAGCAGTAGTAGCAGGAGATTTAAACATCACTACCACAGCCAATGGAGAGAATATTACAGTAGGATCTGATGGATCAGTGAATGTACCGGCGAATACTCCAGCAGGGAATTACCAAATTACCTATCAGATTTGTGAGAAGTTAAATCCAACAAACTGTGATACCGCAACTGTAGATATTACAGTAGGAGCATCAACAATAGTAGCGAATGAGGATAATTTTAGTGGAGACAAATGTAAATGGATTAGTCGGAGGAGTTGCAGGAAATGCACTTACAAATGA
>KDPLPA_02085 hypothetical protein
TTGGTTTATCTACCCCATACAGTAGGATCTGATGGATCAGTGAATGTACCGGCGAATACACCAGCAGGGAATTACCAAATTACCTATCAGATTTGTGAGAAGTTAAATCCAACAAACTGTGATACCGCAACTGTAGATATTACAGTAGGAGCATCAACAATAGTAGCGAATGATGATAATTTTAGTGGAACAACTGTAAATGGATTAGTCGGAGGAGTTGCAGGAAATGCACTTACAAATGACACGTTAAATGGAGTAGCAGTAGTAGCAGGAGATTTAAACATCACTACCACGGCAAATGGAGAGAACATTACAGTAGGATCTGATGGATCAGTGAATGTACCGGCGAATACAGCAGCAGGGAATTACCAAATTACCTATCAGATTTGTGAGAAGTTAAATCCAACGAACTGTGATACCGCAACTGTAGATATTACAGTAGTAGGAGCATCAACAATAGTAGCGAATGATGGATGA
>KDPLPA_02090 hypothetical protein
ATGTACCGCGAAACTCCAGCAGGGAATTACCAAATTACCTATCAGATTTGTGAGAAGTTAAATCCAACAAACTGTGATACCGCAACTGTAGATATTACAGTAGGAGCATCAACAATAGTAGCGAATGATGATAATTTTAGTGGAACAACTGTAAATGGATTAGTCGGAGGAGTTGCAGGAAATGCACTTACAAATGACACGTTAAATGGAGTAGCAGTAGTAGCAGGAGATTTAAACATCACTACCACGGCAAATGGAGAGAACATTACAGTAGGAGCTGATGGATCAGTGAATGTACCGGCGAATACAGCAGCAGGGAATTACCAAATTACGTATCAGATTTGTGAGAAGTTGAATCCAACGAACTGTGATACGGCTACGGTAGATATCGTAGTAGGAGCATCAACAATAGTAGCGAATGAGGATGATTTTAGTGGAGCAAATGTAAATGGACTAGTGGGAGGAGTTGCAGGAAATGCACTTACAAATGACACATTAAATGGAGTAGCAGTAGTAGCAGGAGATTTAAACATCACTACCACAGCCAATGCAGAGAATATTACAGTAGGATCTGATGGATCAGTGAATGTACCGGCGAATACTCCAGCAGGGAATTACCAAATTACCTATCAGATTTGTGAGAAGTTAAATCCAACAAACTGTGATACCGCAACTGTAGATATTACAGTAGGAGCATCAACAATAGTAGCGAATGATGATAATTTTAGTGGAACAACTGTAAATGGATTAGTCGGAGGAGTTGCAGGAAATGCACTTACAAATGACACGTTAAATGGAGTAGCAGTAGTAGCAGGAGATTTAAACATCACTACCACGGCAAATGGAGAGAACATTACAGTAGGAGCTGATGGATCAGTGAATGTACCGGCGAATACTCCAGCAGGGAATTACCAAATTACCTATCAGATTTGTGAGAAGTTAAATCCAACAAACTGTGATACCGCAACTGTAGATATTACAGTAGGAGCATCAACAATAGTAGCGAATGATGATAATTTTAGTGGAACAACTGTAAATGGATTAGTCGGAGGAGTTGCAGGAAATGCACTTACAAATGACACGTTAAATGGAGTAGCAGTAGTAGCAGGAGATTTAAACATCACTACCACGGCAAATGGAGAGAACATCACAGTAGGATCTGATGGATCAGTGAATGTACCGGCGAATACTCCAGCAGGGAATTACCAAATTACCTATCAGATTTGTGAGAAGTTAAATCCAACAAACTGTGATACCGCAACTGTAGATATTACAGTAGGAGCATCAACAATAGTAGCGAATGATGATAATTTTAGTGGAACAACTGTAAATGGATTAGTCGGAGGAGTTGCAGGAAATGCACTTACAAATGACACGTTAAATGGAGTAGCAGTAGTAGCAGGAGATTTAAACATCACTACCACGGCAAATGGAGAGAACATTACAGTAGGAGCTGATGGATCAGTGAATGTACCGGCGAATACAGCAGCAGGGAATTACCAAATTACGTATCAGATTTGTGAGAAGTTGAATCCAACGAACTGTGATACGGCTACGGTAGATATCGTAGTAGGAGCATCAACAATAGTAGCGAATGAGGATGATTTTAGTGGAGCAAATGTAAATGGACTAGTGGGAGGAGTTGCAGGAAATGCACTTACAAATGACACATTAAATGGAGTAGCAGTAGTAGCAGGAGATTTAAACATCACTACCACAGCCAATGCAGAGAATATTACAGTAGGATCTGATGGATCAGTGAATGTACCGGCGAATACTCCAGCAGGGAATTACCAAATTACCTATCAGATTTGTGAGAAGTTAAATCCAACAAACTGTGATACCGCAACTGTAGATATTACAGTAGGAGCATCAACAATAGTAGCGAATGATGATAATTTTAGTGGAACAACTGTAAATGGATTAGTCGGAGGAGTTGCAGGAAATGCACTTACAAATGACACGTTAAATGGAGTAGCAGTAGTAGCAGGAGATTTAAACATCACTACCACGGCAAATGGAGAGAACATCACAGTAGAATCTGATGGATCAGTGAATGTACCGGCGAATACTCCAGCAGGGAATTACCAAATTACCTATCAGATTTGTGAGAAGTTAAATCCAACAAACTGTGATACGCACGTAGATATACAAAAAAATTATTTTTAA
>KDPLPA_02095 hypothetical protein
ATGGGAAAAATTTACAATAGAATTAATATGAGTGAAAAATGGAGTAAAGCGTTTGGCTTTTTGCTAATTGTTCTAGCATTTTCGTTTACTACAGAAAGTGCATTTAGTCAAAATGCAGCATTAGTAGTTAATGCAAGTACTACAGACGGTAATGATACCGTAAATGATACTGTTGATTATGAGGTTTCTATAAGAAATACAGGAAACGTTATATTAACAAGTGTAAATTTAACAAATACATTAGGAGTAGTTTTAACTCTTTCTGGAGGAGATATTGCAAACCCAGGAGTTTTAGATCCTGATGAAATTTGGAAATATACAGGAGTATATACAAATCCATCGGGAGACGCTGTTAATAATACTTTTAGTTTGACAACAGCTGAAATCACTACTCCAATAACCTATGCCCATATAGAAGCTGTTCATGAAGACGACTATTCGTCTGTAACGATAGTAGCTTGTTCAGTTATTATAGCGAATGATGATGATTTTAGTGGAACAACTGTAAATGGATTAGTCGGAGGAGTTGCAGGAAATGCACTTACAAATGACACGTTAAATGGAGTAGCAGTAGTAGCAGGAGATTTAAACATCACTACCACGGCAAATGGAGAGAACATTACAGTAGGATCTGATGGATCAGTGAATGTACCGGCGAATACTCCAGCAGGGAATTACCAAATTACCTATCAGATTTGTGAGAAGTTAAATCCAACAAACTGTGATACGGCTACGGTAGATATCGTAGTAGGAGCATCAACAATAGTAGCGAATGATGATAATTTTAGTGGAACAACTGTAAATGGATTAGTCGGAGGAGTTGCAGGAAATGCACTTACAAATGACACGTTAAATGGAGTAGCAGTAGTAGCAGGAGATTTAAACATCACTACCACAGCCAATGCAGAGAATATTACAGTAGGAGCAGATGGATCAGTCAATGTACCCGCAAATACAGCAGCAGGGAATTACCAAATTACCTATCAGATTTGTGAGAAGTTAAATCCAACGAACTGTGATACGGCTACGGTAGATATCGTAGTAGGAGCATCAACAATAGTAGCGAATGATGATAATTTTAGTGGAACAACTGTAAATGGATTAGTCGGAGGAGTTGCAGGAAATGCACTTACAAATGACACGTTAAATGGAGTAGCAGTAGTAGCAGGAGATTTAAACATCACTACCACGGCAAATGGAGAGAACATCACAGTAGGATCTGATGGATCAGTGAATGTACCGGCGAATACAGCAGCAGGGAATTACCAAATTACCTATCAGATTTGTGAGAAGTTAAATCCAACAAACTGTGATACCGCAACTGTAGATATTACAGTAGAAGCATCAACAATAGTAGCGAATGATGATAATTTTAGTGGAACAACTGTAAATGGATTAGTCGGAGGAGTTGCAGGAAATGCACTTACAAATGACACCTTAAATGGAGTAGCAGTAGTAGCAGGAGATTTAAACATCACTACCACGGCAAATGGAGAGAACATCACAGTAGGAGCTGATGGATCAGTGAATGTACCGGCGAATACTCCAGCAGGGAATTACCAAATTACGTATCAGATTTGTGAGAAGTTAAATCCAACGAACTGTGATACGGCTACGGTAGATGTAACAGTAGGAGTAGCGACGATTGATGCGGTAGCAGATGATTTTAGTGGAACAACTGTAAATGGATTAGTCGGAGGAGTTGCAGGAAATGCACTTACAAATGACACGTTAAATGGAGTAGCAGTAGTAGCAGGAGATTTAAACATCACTACCACAGCCAATGCAGAGAATATTACAGTAGGAGCAAATGGATCAGTCAATGTACCCGCAAATACAGCAGCAGGGAATTACCAAATTACCTATCAGATTTGTGAGAAGTTAAATCCAACGAACTGTGATACCGCAACTGTAGATATTACAGTAGGAGTAGCGACGATTGATGCGGTAGCAGATGATTTTAGTGGAACAACTGTAAATGGATTAGTCGGAGGAGTTGCAGGAAATGCACTTACAAATGACACGTTAAATGGAGTAGCAGTAGTAGCAGGAGATTTAAACATCACTACCACAGCCAATGCAGAGAATATTACAGTAGGAGCAAATGGATCAGTCAATGTACCCGCAAATACAGCAGCAGGGAATTACCAAATTACGTATCAGATTTGTGAGAAGTTGAATCCAACGAACTGTGATACGGCTACGGTAGATATCGTAGTAGGAGCATCAACAATAGTAGCGAATGAGGATGATTTTAGTGGAACAAATGTAAATGGACTAGTGGGAGGAGTTGCAGGAAATGCACTTACAAATGACACGTTAAATGGAGTAGCAGTAGTAGCAGGAGATTTAAACATCACTACCACAGCCAATGCAGAGAATATTACAGTAGGAGCAGATGGATCAGTCAATGTACCCGCAAATACAGCAGCAGGGAATTACCAAATTACCTATCAGATTTGTGAGAAGTTAAATCCAACGAACTGTGATACGGCTACGGTAGATATCGTAGTAGGAGCATCAACAATAGTAGCGAATGAGGATGATTTTAGTGGAACAAATGTAAATGGACTAGTGGGAGGAGTTGCAGGAAATGCACTTACAAATGACACGTTAAAAGGAGTAGCAGTAGTAGCAGGAGATTTAAACATCACTACCACAGCCAATGCAGAGAATATTACAGTAGGAGCAGATGGATCAGTCAATGTAACCGCAAATACAGCAGCAGGGAATTACCAAATTACGTATCAGATTTGTGAGAAGTTGAATCCAACAAACTGTGATACCGCTACTGTAGATATTACAGTAGGAGCATCAACAATAGTAGCGAATGATGATAATTTTAGTGGAACAACTGTAAATGGATTAGTCGGAGGAGTTGCAGGAAATGCACTTACAAATGACACGTTAAATGGAGTAGCAGTAGTAGCAGGAGATTTAAACATCACTACCACAGCAAATGAGAGAATATTACAGTAG
>KDPLPA_02100 hypothetical protein
ATGATGAGTCTGTTAAGAATAGGGTCAAGAAAAGTGACCGATAAGTTTTTTTTGAGTCTAACTCATGGAGATAAAGTCTTAATAATGCAAGTTTTAGATAGCGTTAACAGTTCAATAAATTTACAACTAGAAAAATAG
>KDPLPA_02105 DUF11 domain-containing protein
ATGTCTATTTTGAAATTAAATAGTGAAATAAAAAGTACAGCTACCTTTTTATTACTCCTTTTATTAGCTGGTAATTTTATGTATGGTCAATGTACTGATGGTGAACTGAATTTTACATGGTCAGGACAAGCAGGCGGAGGAAATCAGTTTGTTTGGAATGCTGGTCAAAGAACTGGTAGTGATACTTTTACAAATTGTGCTTCTAATGTTACGGTTACGGTTACTGTAGATGATGACAATAATGGAAGCTCAGAAGTGTATTATGATGGGAGTCAAAGTGGAGGAAATAGTACTTCTGGAGGAGGAGCTTTCGCAAACCAAGGGTTAACTATTTGGTTAGATAATAATGAAAATTTGTTTGATACTGATGCGATGGTTGTGGGAGAAAGAGCAACGATCGTTTTTGATTTTTCAGTACCTGTTGAGCTTAAGAGTTTTCTAACGGGAGATATTGATTGGAATAATCCAGGGAGTATTTCGAGCACTTGGAGAGATTTTGTAAGAGTTTCTGCTTCTAATGGAGGTACTAATGTTCCTGTTCAAGGAGTAGTGCAGGCTCCAGGTACAGTAACTATGGTCGGTCAGCTTGCAGCATCAAATTTAGGAGCTATTGGTTCAACAGGAGGGCTTGATCCAAGTGATCCTAGAGGGCATGTTATTTGGAACTCGCAGGGAAACCTAATAACATCTTTGAGAGTTACTTATGAGGTTGGGATATCAGGCACAGGGCAACAGTCGTTATTGATAGGGAGCTTTTTGTTTGATGTTGATGCTGATAATGATGGTGTTTTAAATGATGTTGACCAATGTGAGGGATTCGATGATAATATGGATACAGATGGAGATGGGATAGCGGATGGATGCGATTTGGATGCTGATAATGATGGTATCTTAAATGTGGATGAAGGAGGTGATTGTGCAAATGCAGTGTTTGAAGGTTATAGCGCTGTAGTTTACGATGGAGTTTCTGGGCAAGATTCTTGGAATTTAGTTTCGAACTCGGCAACTTTCCCTGTTCCTGGTTTTTCTAGGATTGCTACTTTTGATTATGATGAATTTAATTTGACTCCAAATGGATTTAATATTGAGTTTAGAGAACATCCTTATGAGTTATCTATAGCAGCTGATGGAGATGTATCTAATTATTCAGGAGGGGTGATTCCTGCTAATGATGAAGATGCAGCTATTGTTTTTTCAAGAAGAATAAAAAATACAGAAACGGGAGTTTATAACTTAGATATTGATACGGGAGATGATCATATTTTTGTTTATATAAATGGGGTAAAACGTTTTCAACAACAAAATGCCTTTGCCCCTTATCCGGAGGATGGTAATTTTGACACAGTAATTTCGGGCCTGGTATTGAATGCTGGAGATCTTGTAGAGATTGTAATGGTGGAGGAGCTCTTAGTGAATTCAGGAGTTAATGTTAGGTTTGTTAAAACTTCTAATATTGGAGGAGGAGCTACTTGTCCTGTTGATACTGATGGAGATGGAGTACTTAATTATTTGGATACTGATAGTGATAATGATGGTTGTCCTGATGCAATGGAAGGAGGTAATACAGGGTTGAATTTAACGGATTTAAATATATTGAACCAATTGGTAGGAGGAGTAGATACAAGCTCTTCTAGTGCTTCTTATGGAGTGCCAATAATTGCAGGAGGTGGCCAGGTAGATGTAAGCAGCACAAATGCTTCTGTTCAATCAGCGGAATGTAACCCTTGTGATGCAACAAGTACGCTATATTCAGACAGAGATGGTGATAATGTAGGGGATGCATGTGATTCAGATGATGATAATGATGGTATTTTAGATGAAAATGAGGGATGCCCATCGAATTTTACTCCAGGTGAGGTCCGTTTGGTACCGCCTGTTGGCGCTTGGGAAGTATTTCTTTATGATGGTCGTTTCCAAGTTTTAAACGCGTTGAATCCTGTTGATGTTCCTTCGAGGGGAGCTGATGGAATGCCGGGAAGGCTTGCTGTTTTAAGCGCTCATGGATTTTATACAGGAAATGTAGGAACATATACATTTAATGATGTTAGTATTGGAGCGAGTCAAGATCCTACGCCTAGTGTAGTGGCTTCGGGGGTGGATATGAGTGTGTTAACTCCTTTTACGGTGTCTAACAGTGGAGACTGGTCTATTGTTTATAAAAGGACTATAGAGAATAATGGAACAATAACAATAGGAGCTCCAGGTTCGTATGTAGATGATTGGATTGAACTATTTATCAATGGAGTTTTAGTTGATTCTGTAAATTCTTTTACAGGGAGTTTGCCTGTAGCAGATGTTATTTCTGAAAATATTTCTGCAGGAGATGTAGTGGAGGTTAGATTGACGAATGGTTTAGATCTGGGAGGTTTTAATTTATCTATACAAACACTAAATGAAGTAACATTAGCAGTTGTTTGTGATACAGATACAGATAATGATGGTGTTCTAAATCATTTAGATACAGATAGTGATGATGACGGATGTCCTGATGCTATAGAGGGTGCAGGAAATGTAATAGGAGGCTTATCAACATTAACAGGAGGTAGTCCAACGGCAGGTAGTTCTTCTCAAAATTTAGGAACAAATGTGGATGCAGAAGGAAATCCTAAAATAAATGCAGGAGATGCGACGGGGTTTGAACAAAATAATACAGCTGCTGTAATAGATAATACTGATAGTACAGGGTGTACAGCAGATTTAAGTTTGACTAAAAAAGTAGACAAAGCATTGCCAAAAGTAGGTGATGATATTGTATATATTCTAACAGTTAAGAATGAAGGTCCTTTAAATGCATCAGGAGTAAAAGTTACGGATGTATTGCCAGTTGGCCTTACTTATAAGTCTTCTGTAGTAGATCTTTTAGGTACTTATACAAATAATGTTTGGGATATAGGTAGTTTAAATGTAGGTGAATCAGTTAACTTACGAATAACAGCTACAGTTACTCAACAAGGAACGATAATAAATACAGCGGAAATAACTCAAAGTAATCAGGTAGATATAGATTCTACTCCAATGAGTGGAAATTAA
>KDPLPA_02110 DUF11 domain-containing protein
ATGAAATCTTCTTACTTTTTAAGATTGCACAAGCAATTAGCGTGCGATTTATTTATTGCTTTGTTTTTCTTGTCTTTTACGAATATTACGAACGCACAAATTAATGTAATAACTGATACACCTGTAGCAGCAGCTCCTTTTGAAACTTATAGAGGTACATATAATTATGCAGTTACAGGAGGTACTTTAAGAACGGGCCCTAACGGAAGTGCGGGGCAATGCCAAGTAGCCAATTCGGATGCTCAAACTTTAACAGGGATTCCTGTTGGAGCTACTATAACAAGAGCTTATTTGTATTGGGCAGGAAGTGGTCAGGTTGCAGATACTAATGTAACTTTTCAAGGAGAATCTGTAACATCATCAAGGAATTATACGGCAAGTTATGACTTTAATGCGTTGCCTAATAGGTTCTATTTTTTCAATGGTATTGCGGATGTTACCTCTATAGTGGCAGTAGGAAGGAATACAACATATACATTTGCAGATCTTACCGTTGATGTTGGAGGAGGTTTTAGAGATAATTGGTATTGCTCAACAGGAGGAGTGCTCTCTGGTTGGGCGCTACTTGTGGTGTATAACGATCCTTTGGCAACAAACAAGGTAGTTAACATTTACGAAGGTTTTGATATCAATAGAAATAGTACGAGTTCTTTTACATTGGCAAACTTAGAGGTTACTCCAGGAGGAGAAGGGAGTGTTGCTGGTATTATTTGGGAAGGAGATGAGACTTTAAGTGGAACGAATAGTTCTCCTGAAGAATTCCGATTTAATGGTTTTTCTTTAGTAGATCCTTTAAATCCAGCTAATAGTACATATAATGGAACAGTTACTTCTACAGGTTCTAATGTAGAGTATGGTGTAGATGTTGATTATTTTAATGTAAGCCCTTATATATCAGGAGGAGATACAGAGGCAACTTTAGAGGTACAATCTTCTAACGATTTAATTTTTTCAAGTGCATTCGTTGTGGCTGTAGATAATCTTTTGCCGGAGTTATCTATAACAAAAACATCGTTTCCTACGGGTGAACTAATTCCTGGAAGTCTTGTAAAGTATAAGATAGAAGTTGAAAATACAGCAGTATTGCCTGTTTCAGATATAGTTTTAGATGATGTTTTACCTTCAGGAGTTACATATGTGCCAGGGTCAGCACAGAAAACTTATCCTTTGGTTGATGGTGTGCAAACAACAGCTAGTTATAGTAATTCTGATGTAATTCCAGAATTTGATAATAATTGTAATGGCGTTTTAACGGAAATTGTAATTAATGTTCCTGATTCTTTTATTGTAGATGATTTAAATGTTGGAATAGCATTGAATGGTTTTGATAAAGGAGATGTGAATTTATGGATAGAATCTCCTGCTGGAGTTCGGCTTATGTTACTAAAATCAAGGACTACTTTTGGTGCGGATTTGGATAATTTTGATGTGCTACTGGATTCTGAATCTTTTAATGTAAATGGAACACTTTATGACGGAAATCATGATACATCTACAGTGGGTTTTGAAAATATTGCGCAATCAGTGGCTTCTTTGTCAACTTACACAGGTATAAATGCTAAGGGGGATTGGAAGATAATTATATGTGACAATTTTTCGGGTTCGCCAACAAATTATTTGCAAAGCTCATTACGGTTTACTTATACGCCGGCAAATGATGTGACAAATGCTGCGAATCCTCCAGTAAATATGGTGTTGGCTTCGGATAATGTAAGTTTGAGGTCAGCTGAAAAAATGACTATTACGTTTGATGCTATTGTGAATTCGAATGCTTATGGAGAAACGTTACTAAATAGAGCTACGGTTAATTCTGTAGATCTAATAAGTGCTGTTTCAGATACAGCTCAGAATACTGTTATCGTTAATCCTTGTGTAAATGGAGCAAGTACAAATGGAGTGCCTACAGTAACAGATAAAGATGGAGATGGAATAAATAATACATGTGACGTAGATGATGATAATGATGGTGTGTTGGATGTTAATGAAGATATTTGTGTGGGGGTTGTTGATGGGAATTTGTTGGGAGGAGGAAGTGGTGATCCTCAGTCTTTTGTAGCTACTAACGGTGTTACTTCAGTAATAGAAAATTTGACAGATAATGTGGTTTTTAATGATGTAGGGGAAGGGTATCGATTAGGAGGAAATACGGCAAATGTAGATAGAGAATACAGGATTACTTTTTCAAGTCCTATTTTGGGGGTTGAATTGGATTTTGAAGAGATTAATAATAATATTGATGGGGAAGAAAGGTTGAAGGATTTTCTGGTTAACGGAGGTGGCTTTTTAAGTGTTACTCATACTGATAAAACAACAGACTTAAATGTAGTGACGTCTTTTGTGAATGGAGAATTGAGAGCTTCGTTAGGAGGGGGAGGAATGGGAACAAGAGCTAGCTTGAAAATAACGAGCACAGTGCCTTTTACGGAATTGAAAATGACTTTTGATTTAGTAAGCTTTAACCCAGAGCTAGGTGGAGGAGCTAATAATCCTTCGGGAATCTTATTGAAGAATATTTGCATACTAGAAGATGTAGATAATGATGGTTTGATAGGTAGTTTAGACACGGATAGCGATAATGATAATTGTCCAGATGCATTTGAGGGTGGAGGAACAATCATTGATGGATTGTCATTATTAGTAGGAGGGAGCAATGGAGGTGTTTCTGAAAATTTGGGAATGAATTCGGATTCAGAAGGAAAGCCAATACTTGGAGGTGGTGGTTTTGAGCAAGTAATGACTACTGCAATTATTGATAATAACGTTAGTGTTGCTTGTACAGCAGATTTAAATTTAATTAAAAAGGTAGATAATGTGCTTCCTAAAGTAGGAGATAATGTAGTGTACACATTAACTGTAAATAATAAAGGACCGTTAGAGGCAACGGGGGTAAAGGTAACAGATGTGCTTCCTGTAGCTTTTTTAAGTTATGTTTCTGATGATTCTTCTTTAACAAATACATCATATTCAAATAATGTTTGGGATATAGGTGTTCTTTCAGTAGGGCAAACTGTAAGCTTGCAAATAACGGCAAATGTAAATAATTCCGGGACAATTGTGAATGTGGCAGAGATAACTCAAAGTAATCAGGTAGATGTGGATTCAGTACCTAATAGCGGAAATTAA
>KDPLPA_02115 Cysteine desulfurase
ATGAAAAAAATTTATTTAGATAACGCGGCAACTACACCGATAGGAGAGGAGGTTATAACAGTGATGGTTGAATCTATGCAAACCAATAATGGGAATCCATCTTCGATACATCAACTCGGTAGAAAAGCAAAATCATCTATAGAAAATGCTCGGAAAAATATAGCAAAGCATTTTAATGTATCTGCAAGTGAACTGGTTTTTACGGCAGGAGGCACAGAGGCTGATAATTTAATTTTACAAAATGCTGTAATAAATTTGGGGGTACAAACAATTGTGACTTCAAAAATAGAACATCATGCTGTTTTAAGAACGATTGTTTATTTGGAGGAAATGTATGGTGTTAAGGTTATTTATTTAGAAGTAGATAAGTTTGGCGATTTAGATTTGTTTAGTTTGAGTAGGGTTCTGCTAGAGGAACAGGAAAAAGTACTAGTAAGTTTGATGTATGTAAATAATGAAATAGGAAACCTCTTAGATGTAGCTAAAGTTTCTGAACTTTGTCAAAAATATAAGGCGTTATTTCATTCAGATGCCGTGCAAGCAGTAGGGCATTATCATTTAGACCTCCAAAAAATACCGATAGATTTTATAGCGGTTAGCGCACATAAGTTTCATGGACCTAAGGGGGTTGGATTTGCTTACTTTAAAAAAGGAGTTGGGATAAAGCCAATGTTATATGGAGGAAAGCAAGAAAAAGGAGTTAGGGCTGGTACAGAGAATGTGCATGCAATTTTAGGAATGGAAAAGGCATTAGCGATGGCTATTACTTCATTAAATGAGAATAGAGCTACTATCTTGAAGATGAAGATGTATTTTATAAAAGAGTTGAAAAAAATATCTTCTGATATAAAATTTAATGGATTTTCTGCGGATGAAGAGCGGAGTAGTTATGCAATCTTGAATGTAAGATTTCCAATAAAAGATAAGATGCTGCTTTTTAATTTAGACTTAAATGGTATTGCCGCTTCTGGAGGAAGTGCCTGCCAGAGTGGTAGTCATAAAGGATCTCATGTATTAAAAACTTTTTTGAAAGAAGGAGAAGAAGAGAAGGCTTCTATTAGATTTTCTTTTAGCAAATACACAACACAAGAAGATTTGGACTATGTATTGTCTTTTTTTAGAAAGAGGCTAGTGTAA
>KDPLPA_02120 Smr domain-containing protein
ATGGATTTAGAAATAGGAAATAAAGTCGCCGCAATAGATGATGTTGTAAAGGGAGTTGTGGTAGCAGTGGAAAAAGATATTATTTCTGTGAAATCTAATGACGGGATGGTGTATAAATTTTATAAGACTGAATTGGTGAAAATAGAAATAGAGCAATATGAGTTAACGAAGTATTCTGATATAAATAATAAGTTGCTAAAGGAAAAGGTAGATGAAAAGAAAAATAAAAAAGTGCTATTTGCCAAAAGAAAACAGGAAATTATAATGGAAGTAGATTTGCACATAAGTAAATTGGTTAAGTCTTCAAAAGGAATGGGTAATTATGATATGCTATCCATGCAATTAGAAGAGGCTCGAAGAAAAATAGAATATTGTATAAGAAAAAGAATTTCAAAGGTGATATTTATACATGGAGTAGGAGAAGGAGTATTAAAATCGGAATTACAGTATCTCTTTAACAAGTATCCTGTGGAATATTACGATGCGGCTTATCACAAATATGGATTAGGAGCTACTGAGGTTTATATATATCAAAATTCGAATGAATTGTAA
>KDPLPA_02125 Arsenate reductase
ATGATTTCTACAAAAACCTTAGACACTGTAAAATTCTTTACTGATTCCTTAAAAAAGAGCACAATTACAAATGAACGAAAAGAATTATTATTTTCTATAGCTGCAAAAATAGCAGAAGAATATTTAGATAGAGAAAAAATAAATTTAAATTTTATTTGCACACACAACTCACGACGTAGTCAATTTACTCAAATTTGGGCATTTTTTGCCGCCGAATATTATGAATTAGAAAATATACACGCCTACTCAGGGGGTACAGCGGTTACTGCTTTTCACAAAAACACAGTAAAAGCATTACAACAATCAGGTTTTAATTTCAACATCATTGATTTCTCTCACCAAAATCCTAAGTACCTAATTTCATTTAGTAAAACAAAAAAGCATAGTCTAGGTTTTTCTAAACTTTTTGACGATGCCAATAATCCCTATCCTTATATTGCTATCACAACTTGCAATAGCGCTGATGAAAACTGTCCTTTTATTCCGGATGCTATTGATCGTTTCCACTTACCTTATGTTGACCCTAAAGTTTCCGACAACACTGCTTCCCAAACAGATAAATACCTAGAAACAAGCCAAGAAATAGCAACCGAAATCGGTTTTCTCTTCTCTGAGATTAAAAGAATAATTGAAGCTGCTAATTAA
>KDPLPA_02130 Polyphosphate kinase 2
ATGGAGAAAAAAAGATTAACAACATCAGATGTAAAAAAGCTAAATACGAAAAAAGGCCTGTTAGCGGTAGTGGCTAAAACTCCTTTGAATTTAGAACGTGCAATAAGGTATGTAGATTACCAGCGAAAGTTAGCAAAGCTACAAGTAGAATTGATCAAGCTACAAACATGGGTAATTAATGAAAATGAGCGAGTAATTGTTGTCTTTGAAGGAAGAGATGCAGCAGGAAAAGGAGGTGCAATTCGGAGGATAACAGAGAGAATAAATCCAAGGCATATGCGTATTGTGGCTTTGCCAAAACCAACAGAAGATCAAGAAGGACAGTGGTATTTTCAGCGTTATGTTGAGCAGTTGCCCAAGGCAGGAGAGATGGTGTTTTTTGATAGAAGTTGGTATAATAGAGCGGTAGTAGAGCCTGTGAATGGGTTTTGTACGAAAGAAGAATATGAGGTTTTTATGAATCAAGTGAATGATTTTGAACGTATGATTTTAGAGTCAGGAATTCGATTGGTGAAAATTTATATGTCGATTTCTAAAAAAGAGCAAAGAAAAAGGTTTTTAGATATAAAAAATAATCCGCTAAAGCAGTGGAAAATGACGGCTGTAGATGAAAAAGCACAAGAATTATGGGATGACTATACGGCTTACAAGAAAAAAATGTTTTCAAAAACGAATACATTAATATCTCCATGGAAAGTGATTAGAGCCAATAGAAAAACCGAAGCACGTATTAATGTGCTTAATCATCTTTTAAAAAGTATTCCTTATGATAAAGACATAGAAGTTTAA
>KDPLPA_02135 Polyphosphate kinase 2
ATGAAAAATAAACCCAAATTAACTATAGAAGATTTTGAAAATGTAACTAATAATCAAGAGTTAGTAACACTCATCAAGAAGAAAGGCCTATCATTTGAAAAGGTAGAAAAAACATTGATATATGAAAATGAGTTGCGTAAGTTGCAAGTAGAACTTGTTAAATTACAACGATGGATTTTGAAAAAAAATAAGCGGGTAGCGGTTATTTTTGAAGGGAGAGATGCGGCAGGAAAAGGAGGAAATATTCGTAGGTTTATGGAGCACTTAAACCCTCGTTCAACAAGGTTGGTAGCATTGAATAAGCCTACTAAGATAGAAAAAGGGCAATGGTATTTTCAAAGGTATATAAAAGAATTGCCTAATTTAGGAGAAATTGTTTTTTTTGATAGGAGTTGGTACAATAGAGCTGTGGTAGAGCCTGTAATGGGATTTTGTACAGAAAAAGAATATAAGGAATTTTTAGTACAAGTGCCTGAATTTGAGCATATGTTGTATGAGGACGGAATGATTATTATTAAATTTTGGTTGTCAATTTCAAAAGAAGAGCAATTAAAAAGATTTGAAGCAAGAAAAGATAATCCATTGAAGAGGTGGAAGTTTAGTCCAGTAGATAAAAAAGGACAAGAGCTTTGGGATCGATACAGTTTTTATAAAGACGAAATGTTTAGTAAAACGCATACTACATACAGTCCATGGATTGTATTGAAAACAAATGATAAAAAAACAGCTAGATTAGAGGCTATTCGTCATGTGTTGTCACAATTTCAATATGAAGGAAAAGAAGAAGCTATTGTACAGTTAAACCCAGATCCAAATGTAGTGATGCGTTACTATCGTTCGGTACATCAAATAGATTAA
>KDPLPA_02140 DUF2219 domain-containing protein
TTGAATGCTAAAATTTATATTTGCTATCGTGAAAAAAAAATAACTACACTTGTATCTTTACTAGTAATCTTTATATGTACTGCTCAAAAAAAATATGCCAAAGCATTTGATTTTTTAAATGATAATGACTTATACATATCCACTCGTCAAGATAGATACTACACCAATGGCATGTTTTTTAGCTATCGATATTTAAGTACTCAAAAAGAGCAAAAACTGGAAAAGAAAATTTATGAATTTCAATTAGGACACCATATGTACAGTCCTTTTAAAGCCACCGTTCAAATGCACGAAGATCATGATCGTCCTTTTGCTGCTTATTTATACGGGGGTTTTGGTATCAATTATTTTAAAGAGCATAGCATTATAAAAACCTCTATAAAAACAGGAATTATAGGCTCTTATGCTTTTGGATGGGAATTACAAGATTTTATTCATGATATTTATGGTTTTAAAAAGGCTATTGGCTGGAAATATCAAATTAAAAATGCTTTTGGATTAGACATAGGCATAGATTATATAAAACATTTGGCTACTGATGCTTCTAATCGTTACGATATCAATTGGGTAAACAGTGTAAAAATAGGAACTATTTTTACTAATATTTCTACAGGTTTTTACCTAAGAGTTGGATTCAAACCTTTACAAAAACTAATAAATTCTATCGCTTTTGGTGGAAACCTCAATAATTACATTACCAATCACACAAACAAAATTGAAGCTTTTCTTTATACCAAACCTATTTTAAGCTATATTTTTTACGATGCCACTATAGAAGGTGGTTTTTTAAATAATAGTAGCCCCATTACATTTGATGTCAATCCTTTTAAATTTTCACTTGAAACAGGTATCAAATTCACTTCAAACCGATTTACCTTTGGCTATATAGTTCATTATTATACCAAAAAACTCAAAAGTATTCGCGTACCCAACGATAATTTTTACGGGGCTATTCAATGCAATTACCTATTCAATTAA
>KDPLPA_02145 hypothetical protein
ATGGTGATTTTTGTTGCGTATGAAGGATTTGAATTAATAGCAAATGCCGCTCCAGATATTGTCAATCCTCAGAAAAATATACCAAAAGCATATTATTATTCGGTGATTTTTGTAATTGTTTTGTATATAATAATTGCAGTAATAACAATAGGTTCCTTGACTTTTTCTGAAGCAGCAAAAGCACAAGATTATGTTTTAGCAGAAGCAGCAAAACCAATGTTGGGTAAAACAGGATTTGCAATTATTACGATAGCAGCGTTGATTTCTACATTCTCAGCGATTAATGCGTCTCTTTTAGGAGGGAGTAGGGTAAATTATGAGATTGCAGAAGATGGTGAGCTACCTGCTCATTTTACGAAGAAGTTGTGGGGGCATCCGGTAGGATTATTAATTACAGCAGTAGGCACCTTAGTACTGGTAAATACCTTAAAACTAGAAAGTATTTCTACAGCGGGAAGCGTAGGTTTTTTATTAATTTTTGCAGTAGTAAACATCGTAGGGTTTAAATTATCAAAAGATATTAAAGGAAATAAATTGATTCCTTTCATGGGAGCCGTGTTTTGTTTTTTAGCAATGTTCGCTTTGTTAGTACAGCATTATGGAACTAGTAAGGTAGATGTTTTTATTGCTTTAGGAATTATAGTCTTTTGTTTTGTAATAGAATATGTGTATAAGAGAATGGAGCAGGGACAGAAAAGATTAATTGAATAG
>KDPLPA_02150 Mobile element protein
ATGTATAGAAATGACAAAGTAATTAGACGTTACAGTGAACCTTTCAAATTAAAAATATTAGCCGAACTTACAATCGGAAAACACACAAAGAGCGAACTTTGTAAACTCTACTCTATTGCACCTACAACTGTCAATGAGTGGATTAAAAAGTACAATCGTAAAGACTTAATGAACACCAGAGTAAAAGTGGAAACTAAAGACGAAATATCTAGAATCAAAGCACTTCAAAAAGAGATTGAACAGCTTAAAAAACTACTACTTAAAAAGGATCTCGATGCTATGGTAATGGATTCTTACCTTGAAGTAGCAGCTGAAGACCTTGGTTACAAATCAGTTAATGAGCTAAAAAAAGCTAAGTATAAAGGCTTAATTAAAGCTAAAGAAAAATCTAAGAGATTTGCTTCTTTAACTACTATAACACATTGTTTTGGGCTTAAACGTGATGCGTATTACAAATACAAATCTAGAGCTGATAAACGTTTAGAACTCGAGAAACAGATTATAAAAATAGTTAGAAAAAGGCGCAAATCTCTTCCTAGAGAAGGCGTCCGTAAACTTGTAAAATCATTAGATGTCGATTTTAATAAAGGTAATATTAAAGTTGGTAGAGACACTTTATTTAATGTGCTTAGAAAGAATCAGATGCTAACACTTAGAAAGAAAACAAGTGCTAGAACTACAAACTCTTATCATCGTTTTTATAAATATAATAACATCATAAAAGACTTAGAAGTTACTAGAGCGAACCAAGTTTGGGCTTCTGATATAACATACATTAGAACCGTAAAAGGATTTTGTTACTTGGCTTTAATAACTGATATGTATTCAAGGAAAATAGTGGGTTATGACCTTAGTGATAGCTTGGAATTAAAAGGATGTGTAAGAGCTCTTAATAAGGCTATTTATCAAGCTAAAAATATTAAACAGCTTATTCATCATTCAGACAGGGGTATACAATATTGCAGTAATGTATACACGCAAATATTAAAAAGAAAAAAGATAGATATTAGTATGACCCAAGAAAATCATTGTTATGAAAATGCCATGGCAGAACGTGTAAACGGGATACTAAAAGACGAGTTTTATCTCGATCAAACCTTTGATAACGTAGCACACGCAAAGAGAGCTGCAAAAAATGCAATTAATTTATACAATGAAGTAAGATTACATTTATCTTTAGACTTTAAAACTCCAAATATGGTATATAAATTATCAGCGTAA
>KDPLPA_02155 Amino acid permease-like protein
ATGAAAGATAAAATAGGACTAAAAGAGGCTATTTCAATAGGGATAGGAGGAATGGTAAGAGGTGGTATTTTTGCTGTTTTAGGACTGGCAGTTAATTTAGCTAAAGGAGGAACTCCCGTTTCTTTTTTAATAGCTGGAGGCATAGCTTTAATAACATCATATAGTTATGTAAAGTTATCATTAGCATATCCAGACAGAGGAGGAACGGTAAAATTTATGAATAAAGGATTTGGTATTGGGGTTTTTAGTGGTGGTATAAATAACTTATTATGGGTGAGTTATATTATTATGTTGGCACTATATGCTTCGGCATTTGGTTCATACGCACCTAACTTATTTGAGTTAACAAACAATAAGTTGATAGATGCACATTTGTATGCTAGTGGAATAGTGGTGCTTGCAACAATTATTAACTATTATAGTATCTCAGTAGTAGGGAAGATAGAGTCTTATGCTGTGATTATAAAATTAGTTATTCTGTTAGCTTTTGTTATGGTAGGAGTTTATGGATTACTCGGAAATCCTAATATAGAGCAGTTGTCTCCAAAATATTGGGAAGCTCCTTTTAAATGTCTCGTCCTGAAATATGGCTACAGGTTAAAATTGAATTTACGCTGA
>KDPLPA_02160 hypothetical protein
ATGAAAATGCTTAAAGAAGCTTCAGGTATTTTATGGCATAAAAAATCAAGCAAAAGAAGAGGCTTGATTTTTTTATTGAAAACAAATTTAAGAAACAAGTGGCGTGATACATTTGTTAAAAATGAATTCTCTTAA
>KDPLPA_02165 Beta sliding clamp
ATGAAATTTATAGTATCTAGCTCGCAATTACTAAAACAATTACAAGTCCTAGGAGGAGTTATAAACAGTAATAACACTTTACCTATTTTAGACAACTTTTTATTTGAACTATCAGAAAATCAAATAAAAATATCCGCATCTGACTTGGAAACAACGATGACCTCCACCATAGAGGTTGAAAGTACCGATAATGGAGCTATTGCGATTAACGCACGTTTATTACTAGATACTTTAAAAACTTTTCCTGATCAACCTTTAACTTTTAAAGCTGAAGAAAATAATACTATTGAAATCATTTCTGATCAAGGAAAGTATGATATGGCTTATTTTGGAGGAGAAGAATTTCCTAAAGCTGTAGAATTACCATCGCCTAGTAGCACCAATATGCCTGCTAATGTATTGGCTACAGCTATTTCTAAAACTATTTTTGCAGCTGGAAATGATGATTTACGACCTGTAATGAGTGGTGTTTTCTTTCAATTTAGCTCTAAAGATTTAACTTTTGTTGCAACGGATGCTCACAAATTAGTGAAATATACACGTACTGATGTTACCGCTGACAAAACTGCGGAATTCATCATGCCTAAAAAGCCTTTGAATTTATTAAAAGGAATATTAGCTAACTCTGAAGAAATAGTTGCTATTGAATATAATGATGCTAATGCTAAATTTACTTTTGACAATATTGTTTTAATTTGCCGTTTAATTGATGGAAAATACCCTAACTACGAGGCTGTAATTCCAAAAGAGAACCCAAATAAACTTACAGTAGATCGAGCTACTTTTTTAAATTCGGTTCGTCGTGTATCTATCTTTTCTAGTAAAACGACTCACCAAATACGTTTGAAAATGGCGGGTACTGAACTTAATATTTCTGCGGAAGATTTAGATTATGCAAATAAAGCTGATGAGCGTTTAAATTGTGATTACCAAGGTGATGATATGCAAATAGGGTTTAATTCTCGTTTTTTAAGTGAGATGTTAAATAACCTTAGCGCTAATGATGTTCTTATTGAAATGAGTTTGCCAAATAGAGCAGGAATCTTAACTCCGATTGATGGTACTGATGAAGGAGAGCAAGTAACCATGTTAGTAATGCCAGTAATGTTGAATTCTTAA
>KDPLPA_02170 hypothetical protein
ATGGAAGAAATACTATATTTATTGCTAACATTTAGTTTGTCGCTATTTGATTCAGAAGATAAAGAACTAATTAGAAAACGTATAATTGGAGGATGCTATGAGGTGAAAAATTTTGTGAGTAGTGAAAAAATAGTTGTATTATTAACGGGTATATTACAGCATCCTACTTTTAAAGTTTTTTTTAGAGGGCTTAATACCTTTATGCTATTTACTGCTATTTTATTAGGAATGTTACTATTTGCTATGGCTGTAATAAAAGGATATGAGCTATGGTCAGCAATTATGATAGGAATGCTATACCCACTAGCAGCTTTTTTAATGTTTAATAATTCAATGAACTTACTGAATGAAAGAAAGTGA
>KDPLPA_02175 Chromosome partitioning protein ParA
ATGAGCCGTATTATTGCTGTCGCAAATCAAAAAGGAGGAGTTGGAAAAACAACTACAACTGTTAACTTAGCTGCCTCTTTAGGGGTTTTAGAAAAGAGAGTCTTATTAATTGACGCTGATCCTCAAGCAAATGCTACATCTGGTTTAGGTGTAGATGTAGAAAGTGTTGAAATTGGTACTTACCAAGTTTTAGAACACACCATACCTGCAAAAGAAGCTATTTTAAAAACAGCGTCTCCTAATGTTGATTTAATTCCTGCTCATATAGATTTAGTTGCTATTGAAATAGAACTTGTAGATAAACAAGAAAGAGAATATAAACTTAAAAGTGCTCTACAAGAGCTTAAAGACGATTACGATTATATTTTGATAGATTGTGCTCCTTCTTTAGGTTTAATTACATTAAACTCATTGGTTTCTGCTAATTCAGTAATTATTCCTATTCAGTGTGAATATTTTGCTCTTGAAGGACTAGGAAAGTTATTAAACACTATAAAAAGTGTTCAAAAAATACACAATAAAGAGCTAGATATAGAAGGGTTATTATTAACTATGTATGACTCTCGTTTACGACTTTCTAACCAAGTAGTTGAAGAAGTTCGTAAGCACTTTAGCTCTATGGTTTTTGACACCATTGTACACAGAAATATACGTTTAAGTGAAGCTCCTAGTTATGGAGAAAGTATCATTGCTTATGATGCTACTAGTAAAGGAGCTGAAAATTACTTAAATTTGGCAAATGAAATTATAAAGAAGAACGCATAA
>KDPLPA_02180 Chromosome partitioning protein ParB
ATGGCAAAAGCAACAAAGAAACAAGCTTTAGGAAGAGGGTTATCAGCTTTATTAAAAGAAACTGCAGAAGTAACTTCTGCTTCTGATAAAAATGCAGATAAAGTAGTAGGTAATATTATTGAAATCGAATTAAGCGCTATTGAAGTAAATCCATTTCAACCAAGAACTTATTTTGATGAAGAAGCTTTACGCGAACTTGCTGGATCTATTAAAGAACTTGGGGTTATACAACCTATTACTGTTAGAAAATTAGATGGTAATAAGTTTCAATTGGTTTCTGGAGAGCGTCGTTTCAGAGCGTCTAAGCTGATTGGAAATAAAACAGTTCCTGCATATATTCGTTTAGCCAACGATCAAGAAATGCTAGAAATGGCATTGGTTGAAAATATCCAACGTAAAAACTTAGACCCCATTGAAGTTGCTCTTTCTTACCAACGACTCATTGATGAAATTCAATTAACACAAGAAGAATTAAGTGTTCGTGTTGGTAAAAAAAGATCTACTGTAACGAATTACTTACGCTTATTAAAATTAGATCCTATCATCCAAACAGGAATGCGTGATGGCTTTATTTCTATGGGCCATGGACGTGCGCTAATTAATGTTGAAAGTACTCTCGATCAATTAACGATTTACGAAAAAATATTACGTGATAAACTTTCTGTACGTCAAACAGAAGAATTGGTTAAAAATTTAAAGGCAGGTACAGTTACTAAAACTGCTAAGAAAAAAGCCTTGCCTAACTATGTTTCTGGAAGTATTAAGGAAATTAGTGAATACTTTGGTAAAAAAATAGACGTTACTGTTAGTGGTAATGGTAAAGGAAAACTGACCATCCCTTTTAGTTCTGAAGAAGATTTTAATCGTATAAAAAACTTATTAAAATAA
>KDPLPA_02185 DUF5683 domain-containing protein
GTGCTAACACGTAGCTACATAGTATTATTTTGCTTTTCCTTACTTGCTTTTTCTTCTTTTGCTCAAAAGAAAAAAGGAGCTGTAAAACAGCCTTCTTTGCAACTAAATAGCAATGATTACAATCCGCTTTCTCCATCAAAAGCGGCCTTTTATTCTGCTATTTTTCCTGGCGGAGGGCAAATTTATAATAAAAAATATTGGAAAGCCCCAATCGTTTGGGCTGCCATAGGTACCAGCATTTATTTTTATATTGATAATAGCAATGAATACGATCGATATAGAACTGCTTTTAAACTTCGTAAACAAAATTTACGTGATGAATTTACTGATGCTAACGGCAGAAAACTAATTTCTGATGCTGGTTTAGAGAACGCCCAAAAAACATTGCGAAAAAACAGGGATTTATCGCTATTAACAGGAACTTTGTTATATGTATTACAAATTATAGAGGCGAGTGTAAATGCTCACTTATTACAATTTAATACAAATGACAATCTTTCCTTAAATCCGACAATAACTACAGACCCACTTTTTGTTGAAGCCCCTAAAATTGGACTTCGACTAAATTACTCTTTTTAA
>KDPLPA_02190 4-hydroxy-tetrahydrodipicolinate reductase
ATGAAAATTGCCTTACTTGGTTATGGACGAATGGGTAAAGAGATTGAGAAAATCGCTTTACAAAGAAATCATCAAATTATCATAAAAGCTACTGGAGATCAAGCGTATGACATTAAAGATGCTGATGTAGCTATAGATTTTAGTATTCCTACTGCTGCTTTTACCAATATCACAAACTGTATTAGTCACCAAGTTCCTGTAATTTCTGGAACTACAGGATGGTTAGAAAGGTATGAAGAAGTGATTGATTTTTGTACTAAAAAGAAAGGGGCTTTTATTTATGCTTCTAACTTTAGTGTAGGAGTCAATATATTTTTCGAACTCAATAAGCAACTTGCTAAAATGATGGCTAACTTAAAAGAATATAATATTGCTTTAGAAGAAATTCATCATACCAAAAAGTTAGATGCTCCAAGTGGTACGGCAATAACCCTTGCAGAAGGAATCATAGAAAATACCACCAAAAATATGTGGGAGCTAACGCAAGCTACTGCTCCTGATAGTATTCCTATCACTGCTAAAAGAATAGTAGATGTACCTGGCACACACACGGTTCATTATCAATCTCCTATAGATTCAATAACTATTAAGCACACCGCCCATAACCGACAAGGTTTTGCTTTAGGAGCTGTAATTGCTGCGGAATGGTTGGTTGGTAAAACGGGGGTATTTTCAATGAAAGATGTGTTAAATATAGGTTAA
>KDPLPA_02195 Signal peptidase I
ATGACACTTATAGAATGGTTTTTATTCTTTTTGCTTATCCAAGTAATTCACTTTTTAGGTACTTGGAAATTGTATGTCAAAGCAAGAAGAAAATCGTGGGAAGCTGCTATTCCAATATATAACGCAGTAGTTTTAATGGCTATTATAAAGCGCCCTAAATGGTGGGTAATCTTATTGTTTATCCCTATTGTAAATCTCTTAATGTTTCCTATTGTTTGGATTGAAACTTGTAGATCGTTTGGCTTTAAAGCTAAAAAAGACTCTTTTTTAGTAATTTTTACGCTCGGTTTCTATATTTATTATATCAATTACTTTACTGATACTGCTTATAATAAAAACCGTAGCTTAAAACCTCAATCATCTTTAGGTGAATGGGTTAGTTCTATTGCTTTTGCTATTATTGCTGCTACCTTAGTACATACATATTTTATGCAACCTTATACCATTCCTACTTCTTCTTTAGAAAAGACATTGTTGGTTGGTGATTATCTCTTTGTCAGTAAATTTCATTATGGTGCACGTGTTCCTATGACAACGGTAGCTGCTCCAATGGTGCATGACAGCCTTCCGTTAGTAGGTACAAAGTCGTATTTATCTAATGACAATCTTGATAATTTATCGTGGAAAAACAAATTATCGTTACCTTATATGCGTTTGCCTGGCTTTCAAAAAATTAAGCGAAATGATATTGTCGTATTTAGTTGGCCTGTGGATAGTTTAAAAATGATGTGGGGAGATCATTCTGGCAAATTCACTTATAAACCTATTGATAAAAAAACAAACTATGTAAAACGATGTGTAGGAGTTCCTGGAGATAGCTTAGCTGTAAAAGATGGCTATGTATATATCAACGGAAAAAAAACGGTTTTACCTGATAGAGCAAAACCCCAATGGTTTTTTACTGTTGATACAGGAGGTAAAAACCTTAGCCAAGCAGCTATTAAACGTTACAATATTCGAGAAGCTACAACCAGAAACGGAAAGTATATTTTAAACTTAACTGATGATGAGGCTGCTAAGATGGCTAAAAACCCAATTGTAAAAAGTATTTCTAAGACCTTACAACCTGCAGGTAATTTTGATAAAGCTGTATTTCCGCATGACGATCAATACGCTTGGTCTTCTGATAACTTCGGGCCTATTTATATTCCTAAAAAGGGAGTTACGGTTCAATTAGATTCAAAATCAATTCCTTTTTATAAACAAATCATTAAGAACTATGAACACAATAACTTAGTGGTACAGGATGATAAAATTTATATTAACGGAAAAAAGGCTACATCATATACTTTTAAGCAAGATTATTATTGGATGATGGGAGATAACCGACAAAACTCATTAGATGCTCGCAATTGGGGCTATGTTCCTTTTGACCATGTAGTAGGAAAACCCGTATTTATTTGGCTGAGCTGGGATCCTAATGCGCCAAGCTTTTTTGCTAAATTGCAAACCATCCGTTGGGATAGGATGTTCACTACTGTAGGCGGTAGCGGTGAACCTGTATCGTATTTAAATTATTTTTTACTTGCTTTACTAGGTTACTTTGGCTATGGTTTCTTTAAAAAGAAAAAAAGTTAA
>KDPLPA_02200 WbqC family protein
ATGAATACACCATCATTATTTATACCTACTTACTTTTCTCCTATTTCACAGTATGCTGCAATTGCGCAATCAGAGAAAGTAGTTTTTGAAGCCGAAGATAATTTTCAGAAACAAACGTATAGAAGTCGCTGTTATATCTATGGAGCTAATGGCAAACAGCTTTTAAATGTTCCTGTAAAACAGCCTTCCTCGAAAACTGGCAGAAAAAAAACGAAGGACCTTTTAGTTGAAAATGATTTTCCTTGGCAAAACCAACATTTTAAATCATTACAATCAGCGTATCGTTGTTCTCCTTATTTTGAATTTTTTGAAGACGATTTACGCCCTATTTTCACTAAAAAGTACACCTTTTTAATGGATGTAAATATTGATACTTTTTTATTTGTTACTGATGCTTTACAAATAAACCCTTCTTTTTCAAAGACAAAAGAATATGAGGTTGTTTCAAATTTACAGGACTTTAGACCGCTTTCTATTGCTAAAAATGGATATACACCTGAAGTATCTCCATATGTGCAAATTTTTGATGATAAATATGGTTTTATCCCTAATTTATCCATTCTAGACTTGCTCTTTATGGAAGGACCTAATGCCATCAGTTTTTTAGAAGAAATTAGTATAGACTTACTATAA
>KDPLPA_02205 Cation efflux system protein Putative heavy metal transport protein
ATGGTTTATAGGTCTTTTATGTTAAAAATGAAAAAAACAATATTTAAAATTTCTAAAATGGATTGCTCTTCAGAAGAGCATTTGATCCGATTAAAATTGGCAGATATCACAGAGGTTGCTCATGTAAGCTTCGACCTTCCTAATAGGGAATTAGCTGTTTACCATCACGGAGCGGCAACTCCTATTGAAAAAGCTATTTTCGAACTAAATTTAGATGGGAGAAAAGTAGCTACTATACAAAGTAATCTCATTAATTTTAATGAAAATGCTTCTCAAAAGAAATTACTTTGGACAGTCCTTATTATTAATTTTTCTTTTTTTATTGTTGAAATGGTTACTGGATTTTTTTCTAAATCTATAGGATTGGTTGCTGATAGCTTAGATATGCTTGCTGATAGCTTTGTTTACGGAATTAGCTTGCTTGCTGTAGGTACTACTCTACTTCAAAAAAAACAAGTTGCTAAAATTGCAGGCTATATACAAATATTACTTGCTACAATTGGATTTTTTGAAGTAGTGAAAAGGTTTTTTATTTTAGAAAAGCTTCCTGATGTTTCTATAATGATTTCTATATCGATATTGGCACTTGCCGCAAATGGTATTTGTCTTTATATTTTACAGAAATCAAAAAATAAAGAAGAAGCGCATATAAAAGCAAGTATGATTTTTACGTCCAATGATGTTATTATTAATCTAGGCGTTATCATTGCAGGGCTCTTAGTTGATTGGTTGCACTCTAACAAACCTGATTTAATTATTGGGGCTATTGTTTTTATATTAGTTATACAAGGAGCTTTTAGAATATTAAAATTAAGTAAATAA
>KDPLPA_02210 hypothetical protein
ATGTTTCCACTACCTACTATTACCAAACTAGAACAAGAAATCAAAATCTTTGAACAATTTCTCCGTAGCGTTCCTTTATTAGCCGCTCCTCCTCAAGAAGCAATTTTATGGGAATACGAAGGTAATTTTTATTCTGAAAAATTTGAATTGTATATTGCCATCTTATCGCATGAAATTGCTGGGCAATTCGGAATTATTAATGTTCCCAATTTAATTAATATCTTACTAAGAAAGCCCTCCTTTAAAACTCACCCCAAGCTTCAAAGTTCAATGGAGTATTCTGTAAAAGGAATGTCATTAGTTTCTAAATATGTTTCTATAGCTTCTAGTTCTTTTACCAGTACTACTACCAATACTCCTAAGGTTATTAGTAGTCCTTTCTTAAAAATTACATTAACTAATATTGTTGGTTTTATGATGGGATATGAAAGTTATGATATTCAACGAGGTGATGTGTTGACTTACGATATTGAAAAAATTACGCGCAATAGCCAAATGATATTTGATAGTGTTACTCACCAAGAAACATTGGCTTCGTAA
>KDPLPA_02215 putative lipoprotein
ATGATAAATAATTATTTAGAATACCCTAATGTGTATATGAAAGAAAAAGAAGCAATAGTTTTAAATACTTTTTTACTTCATAAAACAGATAAGATGCACGAATATGTAAAAAGAGCAGGTACCAGTTTTGATGCTATGGAAATTACCAGTAGTGGTTATATGTTAACATATCCTTGCAATAATAAAGAGTTGGTTTATTCTTTAGACTCACCTGTAGCTTACCATAGAAAAGGAGGAGGACATTTATATATAAGAGGAGATTGGAAGCTAGAAGATACACATACAATAAAAAGTATTTACATTTACTACAAAGAAGAAGCATAA
>KDPLPA_02220 hypothetical protein
ATGCATATGATGCATAAAGCAATGGAAAAAAAGAACCCTCCAATACCAAATAAAAGAATATCTATGAAGCAATATGTTTATCTAATAACCATACTTTTTTTAACCAGTTGTAAAACGAGCATAAAAAAAGAAACGAAGGATACGAATAGCCCAGCATACAAAGCATTTATGGCACAAAAACACCGTTTTGAATTAAACGGTTGCGAACTCACCTATAATGGCAAACCATTTCGGTTAGGAATGTCTTTAAAAGAGTTTAAAAAGGTGTTTGGAGTAACAGAATGGGTAGTAGAAGAAGACAGTAAAAGAAATCAAATAGCCCCATATTTTATATATAACAAGGAAAAGGGAATAGAAGTACTTGTAGAAGATAGAAAGGTAAAAGGTGTGTGTGTGTATGATAAATAA
>KDPLPA_02225 hypothetical protein
ATGAAGCAATATACCTATCTAATAGCCATACTTTTTTTAACCAGTTGTAAAACGAGCATAAAAAAAGAAACGAAGGATACGAACAGCCCAGCATACAAAGCATTTATGGCACAAAAACACCGTTTTGAATTAAATGGTTGTGAACTCACCTACAATGGCAAACCATTTCGGTTAGGAATGTCTTTAAAAGAGTTTGAAAAGGTGTTTGGAGATTATAACACTAAAGGGTTTGGTAATTTTATTGTGAAGTTTATTGATTCGCCTATAACAGCATCAAAAGATTCAGTAGATATAATAAATGCTTTAGGAATTTCATTTAAAAAAGGAGTAAATTATATGATGGTGAATCATACCATTCTTTCTAAAGAAGAAAAATTTGAGGATTTTATTAGAAAAACTTCAAAATTTGAATTTGACGATTTTTTGATATTTTTTAGGAATTTGGCTATATAA
>KDPLPA_02230 hypothetical protein
ATGAAACAATATGTTTATCTAATAGCCATACTTTTTTTAACCAGTTGTAAAACGAGCATAAAAAAAGAAACGAAGGATACGAATAGCCCAGCATACAAAGCATTTATGGCACAAAAACACCGTTTTGAATTAAATGGTTGCGAACTCACCTACAATGGCAAACCATTTCGGTTAGGAATGTCTTTAAAAGAGTTTGAAAAGGTGTTTGGAAAATATGATAAAGAGCATTTAATAGTCACTAGAAATGAGAGAAGAATGGTATGGGGAGCAAAGAGTATTAGTGTTACCTTTTTTAAAGAGAAGGCGATTTACATATATCTATACATCGAAAGTGATGTTTATGAGGTATATGAAGATGGTTACAAGTTGGGTATAAAAGGCATTCCATCATTGATATTTAATAATTATATTTTGGAAAGAGGAAAACAATTTCAAGAATTTATAAAAAGCGCAAATATAAATGTAGAAGATAGTTTTATAATTGATACGAATGGTTATGAAGATGTAAAATATTGTGAAGATAAAAACATTAGACTTTACTTAGCATCTCCTGTAATTTACCATAGAAAAGGAGGAGGACATGTATATGTAAAAGGTAAATGGAATATGAATGAAACCAGTCCTATACAATCCATAAGTGTAAGTTATCATATAGAATGA
>KDPLPA_02235 hypothetical protein
ATGAAACAATATGTTTATCTAATAGCCATACTTTTTTTAACCAGTTGTAAAACGAGCATAAAAAAAGAAAAGAAGGATACGAATAGCCCAGCATACAAAGCATTTATGGCACAAAAACACCGTTTTGAATTAAATGGTTGTGAACTCACCTACAATGGCAAACCATTTCGGTTAGGAATGTCTTTAAAAGAGTTTGAAAAGGTGTTTGGAGATTATAACACTAAAGGGTTTGGTAATTTTTTTGTGGAGTTTATTGATTCACCTATAACAGCATCAAAAGATTCAGTAGCTATAATAAATGCTTTAGGAATTTCATTTAAAAAAGGAGTAAATTATATGATGGTGAATCATACCATTCTTTCTAAAGAAGAAAAATTTGAGGATTTTATAGGAAAAACTTCAAAATTTGAATTTGACGATTTTTTGATGTCATCCGAAGGGTATAAGTATGAGCAGCTAGATTGTAATTATGAATATTTTTTTATATCTCCTGTAATTTTTAACCGAATAGGAGGGGGGCATATAGCACTTACAGGAAAGCCCAAGTTAGATGAAACAAGTCCAGTAAGAAAAATAACTATTAATTATTATCAATAA
>KDPLPA_02240 hypothetical protein
ATGAAGCAATATATCTATCTAATAGCCATACTTTTTTTAACTAGTTGTAAAACGAGCATAAAAAAAGAAACGAAGGATACGAACAGCCCAGCATACAAAGCATTTATGGCACAAAAACACCGTTTTGAATTAAATGGTTGTGAACTCACCTACAATGGCAAACCATTTCGGTTAGGAATGTCTTTAAAAGAGTTTGAAAAGGTGTTTGGAGATTATAACACTAAAGGGTTTGGTAATTTTATTGTGAAGTTTATTGATTCGCCTATAACAGCATCAAAAGATTCAGTAGATATAATAAATGCTTTAGGAATTTCATTTAAAAAAGGAGTAAACTATATGATGGTGAATCATACCATTCTTTCTAAAGAAGAAAAATTTGAGGATTTTATTAGAAAAACTTCAAAATTTGAATTTGACGATTTTTTGATATCATCCGATGGGTATAAGTATGAGCAGCCAAATTGCAATTATAAATATTTTTTTAGATCTCCTGTAATTTTTAACCGAATAGGAGGGGGGCATATAGCACTTACAGGAAAGCCCAAGTTAGATGAAACAAGTCCAGTAAAAGAGGTAATTATTAATTATTATCAATAA
>KDPLPA_02245 hypothetical protein
ATGAAAAATACAGTTAAATCAATTACATATATAGGAGGAAAATCATTTTTAAAGTGGATTACTCTTATAACAATAGGGTTTGTAATAACCGCTTTGTTTTTTATTGTTGCTTTATATATGAATATAGGGCGCTCAGGTGGCGGACATGGAAGTATTTATGGGCTATTTATAGGGCTTTTAATAGGCAATATACCTGGTTTAGTTATAATTTTTGGAGCACCAATTTTCTTTGGGATATATATAGCATTTGCAAATAAAATAACGATTCAAAATGCAATTCATTTATTTTGGGAAAATAATGCAGGAGAGGTCTTGTTAAAAAAAGTAAGAACATTAACCTCTAAAATAGTGGATACAAAAGATTGGAAAACTTTTGTAAAAGATAAAAAACTATTTCAAAAAACATTATTACAAGAAAATAATAATACAGATACTCCTAAGCTCCAAAAAAAATAA
>KDPLPA_02250 hypothetical protein
TTGATAGGCGCAGTAGGAGGAAAAAAAGATAATAATGTAAAAAGCCTAAAAACACGTAGCGGGCATACCATAGAGTTAGACGATACTAGGGGAAAAGAAAAAATACATATTTATGACCATGAAGGAAGCATTATTACTTTTGATACTAAAAAGAAATCTCTTTATATACAAGCCACAGAAAATTTAGAGCTCACAGCTAAAAATATCAAAATAGCAGCCAAAGAAAATATAAACATACAAGCACAAGGCGAAATTAAAGCCGCTTCCGAAAAAAATACCACCATACTAGTAGCAGGAGCTATGGAAGTACAAGCAAATAAAGATGTAGCTTTCACCAGTAATGCCAATGTTGCCATAGAAGGAAAAGGAAATATAGATGTAAAAGGAAAGAACACCATATTACAGGCAGAAAAAGCGGCCGAGTTAAAAGGGCAGGAAACCAAAATAGAAGGGCAAGGAGTGGTCGTACAAGGAGCTAGCGGAAAAGCGGAAGTAAAATAA
>KDPLPA_02255 hypothetical protein
ATGTCAAAAGGAGAATACGGGCATACAATACTCAAAGGATATTCTAAAACAATTTTGTTAGAATCTGGAAACAGATTAAAGTCGTGGACAAACAAAAGCATGCCACAAATTGTTAAGAATATTTTAGAAACATCAAGAATGCAAGGAATGATAGCGCCAGAAACCGACTTTATCATACCTTACCAATGTCAGTACAATGAAAGTGACTTCGCCTATTTACAACGTTTGGCAAAACAATACCACGAATGGTTCTATTACGAAGGAGAATACATTGTATTTGGAAAACCCAAAGAAGGAAAAAATAGCATTGATTTAGCATACAATGAAGAGGTATATGAAGTAAAAATAACCACCCAAACTGCCGCAGTATCTCAAAGAGCTTACGATTTTAGCTATCCAGAAAACAAAATGTTAGCCGCGCCTGCTAAAAATGATAAAGCAACCAGTGCCATTGCTGAATACGCATTAAATGCCGCCTTAGAGTTGTATCCAACCAAAACATTAGGCATGCCAGAAACAGTAGTAGGAGACAAGTATGAAATGGATCGTTATTTATTAGGAAAAACCGAAAGTATTTTAAGTGAATTTGATGTATTAGAAGCAAAAAGTAAATATGTAGGCTTAGAAATAGGAAGTGTAATTCGATTAACCAGCCAAGAAAAACATATTGGAGACAGCTATTTAATTACAGAAATAACCCATACAGAAGGACAAGGAAAGGAATATGAAAATCAATTCAAAGCCATTGCGTCCAATAGTAGGTATTTACCCGAGCCAAAAGTAAAGTCAGTAATGGCAGGTACGCAAAGAGCCATTGTAGTGGACAACGAAGACCCATTGCATAAAGGGCGAGTAAAAGTACGAATGCTATGGCAAGAAAATGAAATGACAACCAACTGGATTCAAGTATTAGCTTCAGATGCAGGAAGTAGCAATGTAGTAGAAAAAAATAGGGGCCATGTATTCATTCCAGAACAAAGAGATCAAGTACTCATAGGCTTTCACCATAACGATCCTAACCGTCCGTTTGTATTAGGAAGTTTACATCATTTTGATAGGCGCAGTAGGAGGAAAAAAAGATAA
>KDPLPA_02260 hypothetical protein
ATGTTAAAAGAAAACCCCTGCCAAATTTCTATAGCCGGTGTGCCTATAGATCGCTATGTAAGCCTAAAATTAGTACAAAAAGTAAACGAACATCACACTTTTGAGGTAGCACTAGACAATGAAATTTTTATACTCAAAAAAGGAACCGATATATTTACTCCCAAAGAATACATCGGTAAATCCATTTATATAGAAATAGAAAACTACGATTTTTTAGGAAGAGAATTACAGCAATGGATTTTGAGATGTCAAAAGGAGAATACGGGCATACAATACTCAAAGGATATTCTAAAACAATTTTGTTAG
>KDPLPA_02265 hypothetical protein
ATGACTATAAGACTACGGGCTATAAGTATCAATTTGAAATTGCCAAATTCAATTAATGGTGATATTGTACAAAAAATGAAGTTAAAATCCTGTACCCTGTTTTTTGGAGAGAAAAAACAGCATACAGCAAATAACAACGGAAAAGAAAGCAATAGTAAAACAACAATTCTTTATAAAAAAGAACATACAAGTGTAAGCAAAATCAATTCCCATTATAAATCATTACAAATCAGAATAAGCACCATCATGAAGTAG
>KDPLPA_02270 helix-turn-helix domain-containing protein
ATGCAACCTTCATATAAAAAAGATGATAAAATATTTTTAGAACAGCTTGGATCTCGTATTAGAGATTTAAGACTTGAAAATGGATTATCTCAAGAAAAACTTTCGTTTGAATCTGACCTTGACAGAACCTATATAGGCTCAGTGGAAAGAGGGGAACGAAATATTGCAGCTATTAATCTTAGAAAGATTTCTAAAGCACTAAATATTTCTATTTCTCAACTTTTCAACTTTGACAATGAATAA
>KDPLPA_02275 nuclease
ATGAATAAAGAATTTAAAATACCTGTATCTTCCCCCAAAGAATTAACAAAATTAGAAATCTTAAAAGAAAGACTTAAACCACTCATTGGAATTGAATTCATTTTAACTGGAAAATCTAGAACTGATGGTTCTAATACTAGAAAATTAATTGCTGGTCAATTAGAGAAATTTCCACTTCCAACCGTTGCTCATAAAGATGAATATGAAATTGTTCCTCCAAAAAAGAAAGGTATTCCTAAAATTGTTCGTGAATTCATTGATACATATATAGTAACAAGTGGGAAATCTTATAATCTTCAAGTATGGAATAGAATTCCTGCCAGTCAAACTCTTTTAATAAAATATGACTCTGGAGAAAATCTAAAATGTAGTGATGTAAGATTTATTTTAACAAAAATTGATGTTACTAATATGAAAGTATCTTCTATCATCATTGCGACTCCCACGTATATTGTTGAAAAATTTGGTGAGTTTGGGAAGCCAACTATAAAACATCAACTTTTAATCTCCTCTAAAATTCGCAAAGAAATATACGATAGTATAGACAAAATAATGTTTTTTAAAGATTCAAAGAAACTATCCTATTTAATTCGTCATGATTTTGAACCGCCTAAAAACAACATGACTGAGGAAGCAAAATCAAATGAGATACTTTCTATAGAACTAATTAAAACAATGGTTGCTGAAAAATTAATTGGTTTTAAACTTGCTGCTGACTCTACTAAAAACAGAGGACAAGCATTGGAAAGAAAAGTACTCGAACTTCTTGGCTATCCTTCTTCAGATTCAGACCTACTCTATGGAGCATTTCCCGACATTCCTAACCAACTTTTAGAAGTGAAAGTTCAAGATACTCAAACAGTAGATTTGGGTAAATTTTCACCTGAAAAAGAAACAATAATAATTGAAAACTTGAATATAACAACTTTTGATATAAGGTACTTAATTGCTTTAACAAATCCTCAAACTGAAATAATTGAAGGAATTATTTTAAGTCCTGGTGAAAAATTGGGTGAAGTATTTTCTTATGTATCAGACCAAAGTTATAAATGCCAAAGATTAATACCAATGGATATTTTTGAAAAGTATAAAGGTGAAGTTGTAATTAATCCAGACTAA
>KDPLPA_02280 Site-specific DNA-methyltransferase (adenine-specific)
ATGCTTTCGGAAGTTGAAGCCTTTTGGATTGGACAAATTGAAAGAAATTCATTTGAAACAATAGGAGATTTATTTAAGGTAAGGGTTGGTATTAAAACAACAGCCGATAAAGTTTTTATAAGTGATTCTTGGGATGAGCTTAATGGAACTAAACCCGAGGAAGAAAATTTAAAAGAATTATTATCTCAAGAGAATATAAAACCTTGGGGAGCTTGTGAAAAAAAACAATTAAAAGTTCTATATCCGTATTATTCCGAAAATGGATTAAAAAAATTAGTAGATATAGATAACTTCCCAAAAACAAAGAAATATTTTGAATCAAACTCAAAGGTTTTAAAAGGAAGAAAATATGTTATTGATTCAGGAAGAGAATGGTATGAAATTTGGGTTCCACAAAATCCTAGATTATGGAAATTTCCAAAGTTAGTTTTTCCTGATATTAGTGCTATTCCAAGATTTTATTTTGATAATTCAGGTAAGATTGTTAATGGAAATTGTTACTGGATTGTAGCTGAAAATAAAGAGGATGAAGATAAACTCTTACTGATTCAAGGTGTTTCTAATTCCAAATTAATGACTAAATATCATGATTTAGTATTTAGCAATAAATTGTACTCTGGACGTAGAAGGTATTTTTCTCAATACGTTCAAAACTATCCTTTACCTGATTCGAAAGCCTCCGAGTCAATTGATATTATTAATGTTGTGAAAAAAATTAATAAAACAACTGATGATATAAAAATTGAAAAATTAGCACAGAAATTAGAAGTCTTAGTAGCTAAAGCTTTTGGAGTTTCACCAGTATTTAGTCTGGATTAA
>KDPLPA_02285 hypothetical protein
ATGAAAGAAATAAGTCTAATTAAAGAAACTGGAGCAACCTTTACACCAAAAGGTCTTGCTGATTTTTTGTCAAGACGAATTTTGTCATATTCAAAAGTTAAAAATCCATTGATTATGGACCCTGCATGTGGTGATGGTGCTCTTTTAAAGTCTATAGCTCAAGAATTAGATTTATCAAATAAAGAGTATAGATTAAAAGGGTATGATACAAATAAAGATTATCTAGAAACTGCAAAGAGTAACTTAATAGAAAGTATTAATTTAAGTTTTGAGCTTAGAAATGAAGATTTCTTAGAAAAAATAGATATTTGTAATAAGCAACAAACTTTGAACTTTGAAATAGATAAAGTTCCTGAAAATAATTTTGCAGACATTGTTATAGCAAACCCTCCATATGTAAGAACTCAAGTTTTAGGGGCAGAAAAAGCTCAATTTTTGTCAAAAAAATATAACTTAAAAGGAAGAGTTGATTTATACTATCCCTTTTTGATAGCAATGACTCATGCATTAAAAGAAGATGGTATTGTTGGCGTAATAACGTCCAACAGGTTTTTATTCACTAAAAGTGGGAATAGTGTGAGAAAATTTTTGTTCGAAAATTATGACATTTTAGATGTCATAGATTTAGGAGATACAAAACTTTTTGATGCAGCAGTTTTACCAGCAATATTTATTGGGAGAAAGAAAAAAATACTAAGAACACTACCGCAAACTTTTTAA
>KDPLPA_02290 hypothetical protein
ATGAGCAATTTAAAAAAAGAAAAAGCAGTACTCATGGAAGCACACATGGTAAAAACCATTTATGAATTTACAAAATATGGAAAAACAAAAGACATAAAAAAAACAATGCATGAAATGTTATATGACACCTTTGCCAGTCAAAAAAAGAATGGCAATATGGAGTTAAGCTACACCTTAAATATGCTCTATAACTTTAAAATACTATGCAATTTGCTAGATCAAATTCAAGAATATGAAGACACTATTTATCCCCCCATGTTTTAA
>KDPLPA_02295 HTH cro/C1-type domain-containing protein
ATGGATTTTTTAAATATAAAAGAGCAAATAAAAAGTAAGGGATATACTTACGAAACTTTTGGGAAAGAAGTTGGTTTAACAAAAACAAGTATTGCTAGAATTGTTTCGGGGACTCAAACGCCTAGTTTTGAAATGCTCGCAAAAATAGCAAAGACTTTAGATGTTGATATTAAGGATTTGTTTCATAGTACTAAAACTACTATGGATCCTAAAACTGAAATACAACATATTATAAATCAGCTAGAGAATTTAAAGAATAGATTGTAA
>KDPLPA_02300 hypothetical protein
ATGGAATTGAATTTCACATTGTTGGAAACAAAAGCCGCTTGCGATGCAGCTATTGAAACTACCCAATCAGAAAAAACGCTATTAGAAAGAAGACTAAGAAACTTAGGAGAATCTTTAACAGACAAAGAGCTAAGAACTCAGCGAGTACAAGAAGGTATAATTAGTGTAAAAGCTATTATAACAGGATTTGAATCAGCATTAGGAGTAATTACAGATGAAAAAGAAAAACGAAGCTTGGAGTTAAAAATAGAAAGAGAAGAAACCAAGTTAAAAGCCTTAGAAAACAGAAATGCCAATTACAGCGCTGTTAATGTTATTGAAGATCAAATAGACCACCAACAACTAGAGGCACAAGTAGCCATACTAAACACAGCACTTAATGAAATAGCAGCACACAAAGAAACATTAACAGTATAA
>KDPLPA_02305 hypothetical protein
ATGAAATTTTATACAATAATACTTTTAGCATTGATAAGTTGTGGTGAAAAAAAAGATAAAAACATGGTTCTTAAATCAAAACAATATAATTCAGATAAAATAACAAAAACGCAAGACAGCATATCGCTTAAAGATATAACACTGTTGAAAAAACAAGAAGCTATTCTAAAATATGGAAATTTAGTTTCAAGTAACCAGTTTGTTTTAGATGACGCACAGGGTGAATTTAGAAATAATATTACTTATTCGTATTCAGAAGAAGAAAGACTTAGTGAAAGTGTAATTATAGATGAATTAACTTGGGAGAAAGATAGTTTGAACTTTATAACATTGTGGTATGAAGGAGAAAAGTTAAAAAGTTATTTAATATGGGGAAAAGGATTTGAATTTTAA
>KDPLPA_02310 hypothetical protein
ATGATGGGATATTACTCAAAGTATACCGACAGAATGGATATTCATATTGAAGAAAGTCGAGGAACAATTTTAATAAAACAAAAATGGCGATACTTTTGGCTTAATTCTATGAATACTTCAAGATGGACATATTCGGAAAAACAAAAATTCCATAAAGAAGTAGACAATTTAATTTGGAATAGCTGGGGTAAATACTTCTTTTTAAAAGTTAAAGGAAATTCTGATTTTGCAATAAGAAATGCAAAGAAAAGATGGGATGTAAATTTTGATATTGAATGGGTACAATATGGAGAACACTGGAAAGTGAATGTGACTAAATACCCAAGTAATCATCTAGCTCATATAACAAGTGGCGTAGATTGGAATAATAAAATTATAAAATTAGACACAAAAGATACTTCTTGGAGGAGAAGAGTTAGGGCTCAGGAAAGCTTCTATCAATACCCGATAGCTCATGAATTTGGGCATGCAGTAGGAAACTCAATTCATGCCAGTTCAGGCATGCACGGAGATGAATACAATCCTTCTAGCAATTATTTTAAAGATAAAAACAGTCTTATGAATATCGGAAATAGATTAAAAGATAGGCATCTAGATTACATCTTACGAGAATTGAATACAATGGTTTCAAACTCAAAATTCAGTAAATACTAA
>KDPLPA_02315 IS3 family transposase
ATGCTAACACTTAGAAAGAAAACAAGTGCTAGAACTACAAACTCTTATCATCGTTTTTATAAATATAATAACATCATAAAAGACTTAGAAGTTACTAGAGCGAACCAAGTTTGGGCTTCTGATATAACATACATTAGAACCGTAAAAGGATTTTGTTACTTGGCTTTAATAACTGATATGTATTCAAGGAAAATAGTGGGTTATGACCTTAGTGATAGCTTGGAATTAAAAGGATGTGTAAGAGCTCTTAATAAGGCTATTTATCAAGCTAAAAATATTAAACAGCTTATTCATCATTCAGACAGGGGTATACAATATTGCAGTAATGTATACACGCAAATATTAAAAAGAAAAAAGATAGATATTAGTATGACCCAAGAAAATCATTGTTATGAAAATGCCATGGCAGAACGTGTAAACGGGATACTAAAAGACGAGTTTTATCTCGATCAAACCTTTGATAACGTAGCACACGCAAAGAGAGCTGCAAAAAATGCAATTAATTTATACAATGAAGTAAGATTACATTTATCTTTAGACTTTAAAACTCCAAATATGGTATATAAATTATCAGCGTAA
>KDPLPA_02320 Transposase
ATGTATAGAAATGACAAAGTAATTAGACGTTACAGTGAACCTTTCAAATTAAAAATATTAGCCGAACTTACAATCGGAAAACACACAAAGAGCGAACTTTGTAAACTCTACTCTATTGCACCTACAACTGTCAATGAGTGGATTAAAAAGTACAATCGTAAAGACTTAATGAACACCAGAGTAAAAGTGGAAACTAAAGACGAAATATCTAGAATCAAAGCACTTCAAAAAGAGATTGAACAGCTTAAAAAACTACTACTTAAAAAGGATCTCGATGCTATGGTAATGGATTCTTACCTTGAAGTAGCAGCTGAAGACCTTGGTTACAAATCAGTTAATGAGCTAAAAAAAAAGCTAAGTATAAAGGCTTAA
>KDPLPA_02325 hypothetical protein
GTGTATTTACGAAAAGCACTCAATGATAAGTTTGATAATACGCTTAGACGTATTCAATTGGGAAGCGGTAATCAATATCAAAGACAGTACATATATACTCGAGCTGAACAAAAACCTGTCTATTTGGGTAAAATGTATTTACGTGATAAAACTGACTACGCAGATACAGGTGTCGATTATATAGTATATGTACCAAGTTCAATTATACAACTGCAAAAAGTACGTTTAGAAACGATAATAAATTATTTCAATAAAGCATCAAAAAAATATAAAATAGTAGCAATATGA
>KDPLPA_02330 hypothetical protein
ATGAATAACCTTAATTTTCAAGAACTGGGAGGTTTTCCATTAGAAACCAATACACTTACTGAAGTACAAAAAGCCTATAGTATTTTTAATAATTATGGTTCTTTGGCAGGAAATAAAACAATTATTACTGGTTGTGAAGAGCTAGGAAATTCTGTAACAAATGGGTTTATATATTTAAATGACGAGTTATTAGAGTTTAGAGGAGGGACAAAGCAATCAAAAATCATAATTAAACAAGAAATTCAAGAAGTAGAGTTTGAGGATAAAACAATCAAACCGGTTTATTATACCCGTTATGCCGCCTTTGGAACAGGTGTTAATGCGGTTAAATGGTCAGATTTTAAAAAGATACACCCTTTAAAATCATTGATGAGTAGAATTGAAAAATTGGAAAAATTCGCACTTCCATTTAGCCAAGGGGGTAGTATGGTTTTTTGGAACAAACCTGCAAATGAAATTCCTGAAGGATGGCGCGAAGCTATTGATTGGCGCGGTCGTGTACCTGTTGGCTATGACTTCACACAATCTGAGTTTAATCAAATAGGGAAAATAGGAGGAAAAAAAACACATAAATTAATAAATGAGGAAATTCCTTCTCATAAGCACCCTATGAAGTTAATGACAGGGGCTCATCACAAGTCAAAAATTAAACAATATGCAGGTAGTGGAGCAAAAACACGTAACACAACTTTAACTGATAAACTTGATTTACAAAATACGGAAAGTGCGGGAGGTGGTAAAGCTCATAATAATTTACAGCCATATCGAGTTGTCATTTTTATAGAACCAATTATCTAA
>KDPLPA_02335 hypothetical protein
[truncated: 3,472,879 more chars]
