# Supplementary material for: Genomics of Tenacibaculum Species in British Columbia, Canada
Source: Pathogens. 2023 Jan 6;12(1):101. doi: 10.3390/pathogens12010101 (PMC9864904; doi:10.3390/pathogens12010101)
Supplement: Supplementary file 1 [file pathogens-12-00101-s001.zip › Supplementary Figures and Tables (Revised)/TableS2_LociLocationsForPhylogenies_21-11-2022.xlsx]

## Sheet: Sheet1
	Barcode	Phylogeny	Gene	Contig	Tag	Start	End
	1	16S	16S_1	contig_1	BIBBJE_07040	1127042	1128555
			16S_2	contig_1	BIBBJE_08755	1372789	1374302
			16S_3	contig_1	BIBBJE_14780	1127039	1128556
			16S_4	contig_1	BIBBJE_14755	1121849	1121922
			16S_5	contig_1	BIBBJE_15960	1372786	1374303
			16S_6	contig_1	BIBBJE_15985	1379560	1381077
			16S_7	contig_1	BIBBJE_17670	1775364	1776881
		atpA	atpA	contig_1	/	4048421	4047855
		fusA	fusA	contig_1	/	1028063	1028830
		MLSA	atpA	contig_1	/	4048421	4047855
			dnaK	contig_1	/	3072289	3071717
			glyA	contig_1	/	2032785	2033342
			gyrB	contig_1	/	780711	781307
			infB	contig_1	/	334291	334854
			rlmN	contig_1	/	3396151	3395603
			tgt	contig_1	/	1539276	1539761
	2	16S	16S_1	Utg1502	KGFFJA_12460	1586163	1584650
			16S_2	Utg1502	KGFFJA_09870	1034537	1036050
			16S_3	Utg1502	KGFFJA_07820	590969	592482
			16S_4	Utg1502	KGFFJA_06620	339139	340651
			16S_5	Utg1502	KGFFJA_05465	111940	113453
			16S_6	Utg1502	KGFFJA_05440	1179234	1177721
			16S_7	Utg1502	KGFFJA_05415	99739	101252
			16S_8	Utg1502	KGFFJA_05390	93672	95185
			16S_9	Utg1502	KGFFJA_10540	1177720	1179237
		atpA	atpA	Utg1504	/	252955	251521
		fusA	fusA	Utg1502	/	1653370	1652603
		MLSA	atpA	Utg1504	/	252955	251521
			dnaK	Utg1502	/	1770514	1769942
			glyA	Utg1502	/	1074434	1074991
			gyrB	Utg1504	/	788281	787685
			infB	Utg1502	/	80855	81418
			rlmN	Utg1504	/	671429	671977
			tgt	Utg1502	/	1298930	1298445
	3	16S	16S_1	contig_2	DGBDCK_07260	254860	256373
			16S_2	contig_2	DGBDCK_07235	261386	262899
			16S_3	contig_2	DGBDCK_04865	496627	498140
			16S_4	contig_2	DGBDCK_02660	1243935	1245448
			16S_5	contig_2	DGBDCK_02660	1401876	1400363
			16S_6	contig_2	DGBDCK_06085	496624	498141
			16S_7	contig_2	DGBDCK_13085	1885054	1886571
		atpA	atpA	contig_2	/	2794815	2794249
		fusA	fusA	contig_2	/	1912782	1912015
		MLSA	atpA	contig_2	/	2794815	2794249
			dnaK	contig_2	/	2041638	2041066
			glyA	contig_2	/	1290582	1291139
			gyrB	contig_2	/	2216360	2216956
			infB	contig_2	/	240933	241496
			rlmN	contig_2	/	2362958	2362410
			tgt	contig_2	/	1517506	1517021
	4	16S	16S_1	contig_2	CAJKLB_18445	1839507	1837990
			16S_2	contig_2	CAJKLB_10310	250777	252292
			16S_3	contig_2	CAJKLB_10285	257601	259121
			16S_4	contig_2	CAJKLB_10260	261144	265664
			16S_5	contig_2	CAJKLB_08670	498488	500004
			16S_6	contig_2	CAJKLB_07030	761542	763057
			16S_7	contig_2	CAJKLB_03075	1250949	1252464
			16S_8	contig_2	CAJKLB_03965	1250946	1252465
		atpA	atpA	contig_2	/	257099	2756531
		fusA	fusA	contig_2	/	1892247	1891480
		MLSA	atpA	contig_2	/	257099	2756531
			dnaK	contig_2	/	2022142	2021568
			glyA	contig_2	/	1294283	1294840
			gyrB	contig_2	/	2197853	2198449
			infB	contig_2	/	236845	237409
			rlmN	contig_2	/	2330545	2329997
			tgt	contig_2	/	1520032	1519547
	5	16S	16S_1	contig_1	JAJPGM_07055	84285	85798
			16S_2	contig_1	JAJPGM_07025	90379	91892
			16S_3	contig_1	JAJPGM_06295	249191	250704
			16S_4	contig_1	JAJPGM_06265	255454	256967
			16S_5	contig_1	JAJPGM_04825	535979	537492
			16S_6	contig_1	JAJPGM_03165	847866	849379
			16S_7	contig_1	JAJPGM_01550	1179111	1180622
			16S_8	contig_1	JAJPGM_00905	1315981	1314468
			16S_9	contig_1	JAJPGM_11610	1966019	1967536
		atpA	atpA	contig_1	/	2709978	2709412
		fusA	fusA	contig_1	/	2026763	2025995
		MLSA	atpA	contig_1	/	2709978	2709412
			dnaK	contig_1	/	761458	762030
			glyA	contig_1	/	1218749	1219306
			gyrB	contig_1	/	2207441	2208037
			infB	contig_1	/	238085	238648
			rlmN	contig_1	/	2312966	2312418
			tgt	contig_1	/	1477405	1476920
	6	16S	16S_1	contig_1	KPHGJK_13430	2334528	2333015
			16S_2	contig_1	KPHGJK_13405	2328436	2326925
			16S_3	contig_1	KPHGJK_07545	1111022	1112533
			16S_4	contig_1	KPHGJK_07520	1104710	1106223
			16S_5	contig_1	KPHGJK_07495	1098400	1099913
			16S_6	contig_1	KPHGJK_07470	1092089	1093602
			16S_7	contig_1	KPHGJK_03565	321214	322725
		atpA	atpA	contig_1	/	114509	115075
		fusA	fusA	contig_1	/	767853	768620
		MLSA	atpA	contig_1	/	114509	115075
			dnaK	contig_1	/	1005644	1006216
			glyA	contig_1	/	1483678	1483121
			gyrB	contig_1	/	674474	675070
			infB	contig_1	/	2615518	2614955
			rlmN	contig_1	/	590459	591007
			tgt	contig_1	/	1708871	1708386
	7	16S	16S_1	contig_1	APJPMD_13045	1824936	1823425
			16S_2	contig_1	APJPMD_07215	236534	238045
			16S_3	contig_1	APJPMD_07190	242601	244113
			16S_4	contig_1	APJPMD_07140	248728	250240
			16S_5	contig_1	APJPMD_05975	481757	483269
			16S_6	contig_1	APJPMD_04745	735590	737102
			16S_7	contig_1	APJPMD_02725	1164729	1166241
			16S_8	contig_1	APJPMD_02115	1302301	1300790
			16S_9	contig_1	APJPMD_07165	248725	250241
		atpA	atpA	contig_1	/	2709160	2708594
		fusA	fusA	contig_1	/	1861783	1861016
		MLSA	atpA	contig_1	/	2709160	2708594
			dnaK	contig_1	/	1969614	1969042
			glyA	contig_1	/	1204681	1205238
			gyrB	contig_1	/	2176352	2176948
			infB	contig_1	/	223709	224272
			rlmN	contig_1	/	2293135	2292587
			tgt	contig_1	/	1422796	1422311
	8	16S	16S_1	contig_1	FHDEPC_13480	1899063	1897551
			16S_2	contig_1	FHDEPC_07295	247069	248582
			16S_3	contig_1	FHDEPC_07265	253651	255163
			16S_4	contig_1	FHDEPC_06105	487413	488925
			16S_5	contig_1	FHDEPC_04750	776537	778050
			16S_6	contig_1	FHDEPC_02655	1247265	1248777
			16S_7	contig_1	FHDEPC_02035	1398761	1397248
		atpA	atpA	contig_1	/	2865899	2865333
		fusA	fusA	contig_1	/	1951026	1950259
		MLSA	atpA	contig_1	/	2865899	2865333
			dnaK	contig_1	/	2089205	2088633
			glyA	contig_1	/	1294334	1294891
			gyrB	contig_1	/	2301774	2302370
			infB	contig_1	/	233354	233917
			rlmN	contig_1	/	2446158	2445610
			tgt	contig_1	/	1517177	1516692
	9	16S	16S_1	Utg1312	KDPLPA_14645	828852	830367
			16S_2	Utg1314	KDPLPA_06585	508296	506781
			16S_3	Utg1312	KDPLPA_14230	90733	92252
			16S_4	Utg1312	KDPLPA_15870	403360	404879
			16S_5	Utg1312	KDPLPA_17070	618117	619636
			16S_6	Utg1312	KDPLPA_18190	828849	830368
		atpA	atpA	Utg1314	/	340785	341351
		fusA	fusA	Utg1314	/	1454696	1455463
		MLSA	atpA	Utg1314	/	340785	341351
			dnaK	Utg1316	/	501138	500566
			glyA	Utg1312	/	1517111	1517668
			gyrB	Utg1314	/	1246097	1245501
			infB	Utg1314	/	1010197	1010760
			rlmN	Utg1314	/	1638306	1638854
			tgt	Utg1312	/	1311739	1312224
	10	16S	16S_1	Utg10042	FCGIAJ_19615_Partial	1101	4
			16S_2	Utg10038	FCGIAJ_19415	56207	57556
			16S_3	Utg10046	FCGIAJ_13230	9418	10937
			16S_4	Utg10046	FCGIAJ_13200	2879	4396
			16S_5	Utg10008	FCGIAJ_09820	411342	412857
			16S_6	Utg10044	FCGIAJ_05975	25916	27337
			16S_7	Utg10072	FCGIAJ_04905_Partial	974	2
			16S_8	Utg10074	FCGIAJ_04105_Partial	50910	50119
		atpA	atpA	Utg10082	/	77670	78236
		fusA	fusA	Utg10068	/	63015	62248
		MLSA	atpA	Utg10082	/	77670	78236
			dnaK	Utg10104	/	22364	22936
			glyA	Utg10102	/	8185	8742
			gyrB	Utg10068	/	246361	246957
			infB	Utg10050	/	26166	26729
			rlmN	Utg10026	/	276891	276343
			tgt	Utg10064	/	48676	48191
