# Supplementary material for: Genomics of Tenacibaculum Species in British Columbia, Canada
Source: Pathogens. 2023 Jan 6;12(1):101. doi: 10.3390/pathogens12010101 (PMC9864904; doi:10.3390/pathogens12010101)
Supplement: Supplementary file 1 [file pathogens-12-00101-s001.zip › Supplementary Figures and Tables (Revised)/TableS3_FastANI_Output.xlsx]

## Sheet: TenacifastANI_20-04-2022
Query	Reference	% ANI	Number of Orthologous Matches	Total Sequence Fragments of Query
Barcode1	Barcode1	100	1395	1399
Barcode1	GCF_001641405.1_ASM164140v1	98.3463	1173	1399
Barcode1	T.ovoDSM_ASM43054v1 T.ovo	97.5552	1191	1399
Barcode1	GCF_021852385.1_ASM2185238v1	97.5467	1134	1399
Barcode1	T.sol_ASM169341v1 T.soleae	83.5291	718	1399
Barcode1	Barcode6	83.4194	729	1399
Barcode1	GCF_019278445.1_ASM1927844v1	82.7894	669	1399
Barcode1	GCF_019278465.1_ASM1927846v1	82.7615	666	1399
Barcode1	Barcode5	82.4551	656	1399
Barcode1	GCF_900239455.1_TD3509T_V1	81.4846	577	1399
Barcode1	Barcode2	81.3819	627	1399
Barcode1	GCF_900239305.1_TNO021_V1	81.3642	601	1399
Barcode1	GCF_001483385.1_ASM148338v1	81.3518	604	1399
Barcode1	Barcode7	81.3399	614	1399
Barcode1	GCF_900239495.1_TNO010_V1	81.2575	577	1399
Barcode1	Barcode8	81.2418	609	1399
Barcode1	Barcode4	81.2357	609	1399
Barcode1	GCF_018616555.1_ASM1861655v1	81.2293	607	1399
Barcode1	GCF_018616285.1_ASM1861628v1	81.2226	607	1399
Barcode1	GCF_900239485.1_TFHFJT_V1	81.1469	610	1399
Barcode1	GCF_900239185.1_TNO006_V1	81.1271	606	1399
Barcode1	Barcode3	81.1072	607	1399
Barcode1	GCF_014062345.1_ASM1406234v1	80.8104	617	1399
Barcode1	GCF_021390755.1_ASM2139075v1	80.6432	533	1399
Barcode1	GCF_021390715.1_ASM2139071v1	80.6427	535	1399
Barcode1	GCF_900239505.1_TNO020_V1	80.5757	522	1399
Barcode1	GCF_015143395.1_ASM1514339v1	80.5219	525	1399
Barcode1	GCF_008806755.1_ASM880675v1	80.1861	653	1399
Barcode1	T.disco_ASM366418v1 T.disc	79.6177	567	1399
Barcode1	GCF_003867015.1_ASM386701v1	79.4801	575	1399
Barcode1	GCF_003610735.1_ASM361073v1	79.4716	516	1399
Barcode1	T.meso_ASM386707v1 T.meso	79.4474	556	1399
Barcode1	GCF_004363005.1_ASM436300v1	79.4032	524	1399
Barcode1	T.gallai_ASM338761v1 T.gal	79.3111	572	1399
Barcode1	GCF_002120225.1_ASM212022v1	78.9584	491	1399
Barcode1	GCF_001889045.1_ASM188904v1	78.9189	435	1399
Barcode1	GCF_008124875.1_ASM812487v1	78.584	445	1399
Barcode1	Barcode9	78.411	361	1399
Barcode1	GCF_004803875.1_ASM480387v1	78.3527	382	1399
Barcode1	Barcode10	78.3033	361	1399
Barcode1	GCF_900119795.1_MARIT_PRJEB17743	78.28	385	1399
Barcode1	GCF_900198195.1_Tjejuense_V1	77.9909	407	1399
Barcode1	GCF_004345825.1_ASM434582v1	77.7308	364	1399
Barcode1	GCF_002813915.1_ASM281391v1	77.6831	355	1399
Barcode1	GCF_001936575.1_ASM193657v1	77.5123	398	1399
Barcode2	Barcode2	100	929	936
Barcode2	Barcode7	99.1817	846	936
Barcode2	GCF_018616285.1_ASM1861628v1	99.0944	831	936
Barcode2	GCF_900239305.1_TNO021_V1	98.2302	822	936
Barcode2	GCF_018616555.1_ASM1861655v1	98.1595	809	936
Barcode2	GCF_900239455.1_TD3509T_V1	98.1526	796	936
Barcode2	GCF_001483385.1_ASM148338v1	94.3368	821	936
Barcode2	GCF_900239495.1_TNO010_V1	94.1159	796	936
Barcode2	Barcode3	94.1004	803	936
Barcode2	Barcode8	94.0695	808	936
Barcode2	Barcode4	94.0667	798	936
Barcode2	GCF_900239185.1_TNO006_V1	94.0532	786	936
Barcode2	GCF_900239485.1_TFHFJT_V1	94.0343	793	936
Barcode2	Barcode5	88.2893	701	936
Barcode2	GCF_015143395.1_ASM1514339v1	87.3674	669	936
Barcode2	GCF_900239505.1_TNO020_V1	87.2858	675	936
Barcode2	GCF_021390715.1_ASM2139071v1	87.1482	669	936
Barcode2	GCF_021390755.1_ASM2139075v1	86.9992	667	936
Barcode2	GCF_019278465.1_ASM1927846v1	81.9608	552	936
Barcode2	Barcode6	81.9521	553	936
Barcode2	GCF_019278445.1_ASM1927844v1	81.8453	541	936
Barcode2	T.sol_ASM169341v1	81.6967	536	936
Barcode2	Barcode1	81.5652	602	936
Barcode2	T.ovoDSM_ASM43054v1	81.472	590	936
Barcode2	GCF_001641405.1_ASM164140v1	81.4505	582	936
Barcode2	GCF_021852385.1_ASM2185238v1	81.0238	583	936
Barcode2	GCF_014062345.1_ASM1406234v1	80.2202	467	936
Barcode2	Barcode10	79.6555	309	936
Barcode2	GCF_008806755.1_ASM880675v1	79.444	473	936
Barcode2	Barcode9	79.2367	317	936
Barcode2	GCF_003610735.1_ASM361073v1	79.2088	411	936
Barcode2	T.disco_ASM366418v1	79.1261	425	936
Barcode2	T.gallai_ASM338761v1	79.029	426	936
Barcode2	GCF_004363005.1_ASM436300v1	78.9628	420	936
Barcode2	GCF_003867015.1_ASM386701v1	78.8365	440	936
Barcode2	GCF_001889045.1_ASM188904v1	78.7912	378	936
Barcode2	T.meso_ASM386707v1	78.7902	420	936
Barcode2	GCF_002120225.1_ASM212022v1	78.5723	391	936
Barcode2	GCF_008124875.1_ASM812487v1	78.5088	349	936
Barcode2	GCF_004803875.1_ASM480387v1	78.2241	301	936
Barcode2	GCF_900119795.1_MARIT_PRJEB17743	78.1018	312	936
Barcode2	GCF_900198195.1_Tjejuense_V1	77.7947	308	936
Barcode2	GCF_004345825.1_ASM434582v1	77.7162	290	936
Barcode2	GCF_002813915.1_ASM281391v1	77.6001	240	936
Barcode2	GCF_001936575.1_ASM193657v1	77.4973	280	936
Barcode3	Barcode3	100	960	961
Barcode3	Barcode4	98.5615	880	961
Barcode3	GCF_900239485.1_TFHFJT_V1	98.2549	834	961
Barcode3	GCF_900239185.1_TNO006_V1	98.2416	834	961
Barcode3	GCF_900239495.1_TNO010_V1	96.8875	827	961
Barcode3	Barcode8	96.8732	851	961
Barcode3	GCF_001483385.1_ASM148338v1	96.8668	841	961
Barcode3	Barcode2	94.0606	807	961
Barcode3	GCF_018616285.1_ASM1861628v1	93.9751	789	961
Barcode3	Barcode7	93.9201	814	961
Barcode3	GCF_900239305.1_TNO021_V1	93.6185	783	961
Barcode3	GCF_900239455.1_TD3509T_V1	93.4317	772	961
Barcode3	GCF_018616555.1_ASM1861655v1	93.3542	769	961
Barcode3	GCF_015143395.1_ASM1514339v1	87.6864	664	961
Barcode3	GCF_900239505.1_TNO020_V1	87.6666	649	961
Barcode3	Barcode5	87.5289	699	961
Barcode3	GCF_021390715.1_ASM2139071v1	87.2144	672	961
Barcode3	GCF_021390755.1_ASM2139075v1	87.0742	679	961
Barcode3	Barcode6	81.8662	571	961
Barcode3	GCF_019278445.1_ASM1927844v1	81.7277	534	961
Barcode3	GCF_019278465.1_ASM1927846v1	81.7127	542	961
Barcode3	T.sol_ASM169341v1	81.4083	558	961
Barcode3	Barcode1	81.2369	605	961
Barcode3	T.ovoDSM_ASM43054v1	81.049	588	961
Barcode3	GCF_001641405.1_ASM164140v1	81.0477	589	961
Barcode3	GCF_021852385.1_ASM2185238v1	80.8883	560	961
Barcode3	GCF_014062345.1_ASM1406234v1	79.8084	475	961
Barcode3	GCF_008806755.1_ASM880675v1	79.3879	440	961
Barcode3	GCF_004363005.1_ASM436300v1	78.9629	390	961
Barcode3	GCF_003610735.1_ASM361073v1	78.9152	411	961
Barcode3	T.disco_ASM366418v1	78.7994	407	961
Barcode3	GCF_001889045.1_ASM188904v1	78.7719	369	961
Barcode3	T.gallai_ASM338761v1	78.6409	425	961
Barcode3	GCF_003867015.1_ASM386701v1	78.6028	438	961
Barcode3	T.meso_ASM386707v1	78.5286	430	961
Barcode3	Barcode10	78.3934	276	961
Barcode3	GCF_002120225.1_ASM212022v1	78.2943	374	961
Barcode3	GCF_008124875.1_ASM812487v1	78.1231	346	961
Barcode3	GCF_004803875.1_ASM480387v1	78.0228	287	961
Barcode3	GCF_900119795.1_MARIT_PRJEB17743	78.0008	292	961
Barcode3	Barcode9	77.983	273	961
Barcode3	GCF_900198195.1_Tjejuense_V1	77.8343	260	961
Barcode3	GCF_002813915.1_ASM281391v1	77.5031	239	961
Barcode3	GCF_004345825.1_ASM434582v1	77.438	278	961
Barcode3	GCF_001936575.1_ASM193657v1	77.1768	258	961
Barcode4	Barcode4	100	992	992
Barcode4	Barcode3	98.5485	885	992
Barcode4	GCF_900239485.1_TFHFJT_V1	98.2208	845	992
Barcode4	GCF_900239185.1_TNO006_V1	98.1893	841	992
Barcode4	Barcode8	96.8899	897	992
Barcode4	GCF_900239495.1_TNO010_V1	96.7934	810	992
Barcode4	GCF_001483385.1_ASM148338v1	96.7652	848	992
Barcode4	Barcode7	93.9019	805	992
Barcode4	Barcode2	93.8942	816	992
Barcode4	GCF_018616285.1_ASM1861628v1	93.8207	791	992
Barcode4	GCF_900239305.1_TNO021_V1	93.4392	790	992
Barcode4	GCF_900239455.1_TD3509T_V1	93.281	768	992
Barcode4	GCF_018616555.1_ASM1861655v1	93.2356	794	992
Barcode4	GCF_015143395.1_ASM1514339v1	87.5689	661	992
Barcode4	GCF_900239505.1_TNO020_V1	87.42	665	992
Barcode4	Barcode5	87.1624	704	992
Barcode4	GCF_021390755.1_ASM2139075v1	87.1413	681	992
Barcode4	GCF_021390715.1_ASM2139071v1	87.0993	672	992
Barcode4	Barcode6	81.883	552	992
Barcode4	GCF_019278465.1_ASM1927846v1	81.4662	550	992
Barcode4	GCF_019278445.1_ASM1927844v1	81.4551	544	992
Barcode4	T.sol_ASM169341v1	81.2869	560	992
Barcode4	Barcode1	81.1733	626	992
Barcode4	GCF_001641405.1_ASM164140v1	81.0535	601	992
Barcode4	T.ovoDSM_ASM43054v1	80.9849	617	992
Barcode4	GCF_021852385.1_ASM2185238v1	80.8667	587	992
Barcode4	GCF_014062345.1_ASM1406234v1	79.8077	481	992
Barcode4	GCF_008806755.1_ASM880675v1	79.24	449	992
Barcode4	GCF_004363005.1_ASM436300v1	78.9445	380	992
Barcode4	T.gallai_ASM338761v1	78.7221	417	992
Barcode4	GCF_003610735.1_ASM361073v1	78.7071	404	992
Barcode4	T.disco_ASM366418v1	78.6703	415	992
Barcode4	GCF_001889045.1_ASM188904v1	78.6493	370	992
Barcode4	Barcode10	78.6269	294	992
Barcode4	T.meso_ASM386707v1	78.5139	413	992
Barcode4	GCF_003867015.1_ASM386701v1	78.3939	431	992
Barcode4	GCF_002120225.1_ASM212022v1	78.3142	358	992
Barcode4	GCF_008124875.1_ASM812487v1	78.1997	344	992
Barcode4	Barcode9	78.0725	291	992
Barcode4	GCF_004803875.1_ASM480387v1	77.8733	297	992
Barcode4	GCF_900119795.1_MARIT_PRJEB17743	77.8098	295	992
Barcode4	GCF_900198195.1_Tjejuense_V1	77.6535	254	992
Barcode4	GCF_002813915.1_ASM281391v1	77.5032	247	992
Barcode4	GCF_004345825.1_ASM434582v1	77.4956	268	992
Barcode4	GCF_001936575.1_ASM193657v1	77.0097	265	992
Barcode5	Barcode5	100	929	930
Barcode5	Barcode2	88.2698	700	930
Barcode5	Barcode7	88.1436	702	930
Barcode5	GCF_018616285.1_ASM1861628v1	88.0359	677	930
Barcode5	GCF_900239305.1_TNO021_V1	87.9952	694	930
Barcode5	GCF_018616555.1_ASM1861655v1	87.904	678	930
Barcode5	GCF_900239455.1_TD3509T_V1	87.8931	677	930
Barcode5	Barcode3	87.4311	699	930
Barcode5	GCF_001483385.1_ASM148338v1	87.3536	697	930
Barcode5	Barcode8	87.328	691	930
Barcode5	GCF_900239495.1_TNO010_V1	87.3249	692	930
Barcode5	GCF_900239485.1_TFHFJT_V1	87.3035	690	930
Barcode5	GCF_900239185.1_TNO006_V1	87.2355	691	930
Barcode5	Barcode4	87.2185	705	930
Barcode5	GCF_021390755.1_ASM2139075v1	85.8671	625	930
Barcode5	GCF_021390715.1_ASM2139071v1	85.8406	628	930
Barcode5	GCF_015143395.1_ASM1514339v1	85.6561	637	930
Barcode5	GCF_900239505.1_TNO020_V1	85.629	625	930
Barcode5	Barcode6	83.1323	590	930
Barcode5	GCF_019278465.1_ASM1927846v1	82.7017	601	930
Barcode5	GCF_019278445.1_ASM1927844v1	82.6764	583	930
Barcode5	Barcode1	82.6247	644	930
Barcode5	GCF_001641405.1_ASM164140v1	82.4549	633	930
Barcode5	T.ovoDSM_ASM43054v1	82.3507	649	930
Barcode5	T.sol_ASM169341v1	82.19	597	930
Barcode5	GCF_021852385.1_ASM2185238v1	82.1391	621	930
Barcode5	GCF_014062345.1_ASM1406234v1	80.8496	517	930
Barcode5	GCF_008806755.1_ASM880675v1	79.9324	525	930
Barcode5	GCF_004363005.1_ASM436300v1	79.5834	438	930
Barcode5	T.disco_ASM366418v1	79.5341	459	930
Barcode5	T.meso_ASM386707v1	79.381	456	930
Barcode5	GCF_003610735.1_ASM361073v1	79.3785	472	930
Barcode5	T.gallai_ASM338761v1	79.2643	462	930
Barcode5	GCF_003867015.1_ASM386701v1	79.2439	467	930
Barcode5	GCF_008124875.1_ASM812487v1	78.9663	378	930
Barcode5	GCF_001889045.1_ASM188904v1	78.946	417	930
Barcode5	GCF_002120225.1_ASM212022v1	78.9035	419	930
Barcode5	Barcode10	78.2614	340	930
Barcode5	GCF_900198195.1_Tjejuense_V1	78.2192	358	930
Barcode5	Barcode9	78.0802	348	930
Barcode5	GCF_004803875.1_ASM480387v1	78.0256	337	930
Barcode5	GCF_900119795.1_MARIT_PRJEB17743	77.9708	357	930
Barcode5	GCF_002813915.1_ASM281391v1	77.9391	289	930
Barcode5	GCF_004345825.1_ASM434582v1	77.8415	330	930
Barcode5	GCF_001936575.1_ASM193657v1	77.5691	341	930
Barcode6	Barcode6	100	960	963
Barcode6	GCF_019278445.1_ASM1927844v1	88.8025	723	963
Barcode6	GCF_019278465.1_ASM1927846v1	88.7024	727	963
Barcode6	T.sol_ASM169341v1	85.3114	744	963
Barcode6	Barcode1	83.6283	706	963
Barcode6	GCF_001641405.1_ASM164140v1	83.5851	691	963
Barcode6	T.ovoDSM_ASM43054v1	83.5096	702	963
Barcode6	GCF_021852385.1_ASM2185238v1	83.1589	689	963
Barcode6	Barcode5	82.836	615	963
Barcode6	Barcode2	82.0656	551	963
Barcode6	Barcode7	81.9841	560	963
Barcode6	Barcode3	81.8899	569	963
Barcode6	GCF_018616555.1_ASM1861655v1	81.8438	544	963
Barcode6	GCF_018616285.1_ASM1861628v1	81.8311	560	963
Barcode6	GCF_900239305.1_TNO021_V1	81.8254	545	963
Barcode6	Barcode4	81.8087	566	963
Barcode6	GCF_900239185.1_TNO006_V1	81.8065	549	963
Barcode6	GCF_900239455.1_TD3509T_V1	81.7795	551	963
Barcode6	GCF_001483385.1_ASM148338v1	81.7511	582	963
Barcode6	Barcode8	81.7462	571	963
Barcode6	GCF_900239485.1_TFHFJT_V1	81.7357	566	963
Barcode6	GCF_900239495.1_TNO010_V1	81.62	562	963
Barcode6	GCF_021390755.1_ASM2139075v1	81.4148	511	963
Barcode6	GCF_021390715.1_ASM2139071v1	81.4128	513	963
Barcode6	GCF_014062345.1_ASM1406234v1	81.3607	591	963
Barcode6	GCF_900239505.1_TNO020_V1	81.3008	504	963
Barcode6	GCF_015143395.1_ASM1514339v1	81.2749	516	963
Barcode6	GCF_008806755.1_ASM880675v1	80.4412	575	963
Barcode6	T.disco_ASM366418v1	80.0093	524	963
Barcode6	GCF_003610735.1_ASM361073v1	79.9086	504	963
Barcode6	GCF_003867015.1_ASM386701v1	79.7687	529	963
Barcode6	T.meso_ASM386707v1	79.7669	508	963
Barcode6	T.gallai_ASM338761v1	79.7315	515	963
Barcode6	GCF_004363005.1_ASM436300v1	79.3939	516	963
Barcode6	GCF_001889045.1_ASM188904v1	79.362	471	963
Barcode6	GCF_002120225.1_ASM212022v1	79.1486	483	963
Barcode6	GCF_008124875.1_ASM812487v1	78.8926	414	963
Barcode6	GCF_900198195.1_Tjejuense_V1	78.1968	362	963
Barcode6	GCF_900119795.1_MARIT_PRJEB17743	78.1178	336	963
Barcode6	GCF_004803875.1_ASM480387v1	78.0922	335	963
Barcode6	Barcode9	78.0539	341	963
Barcode6	Barcode10	77.9647	345	963
Barcode6	GCF_004345825.1_ASM434582v1	77.9053	335	963
Barcode6	GCF_002813915.1_ASM281391v1	77.7812	305	963
Barcode6	GCF_001936575.1_ASM193657v1	77.5648	319	963
Barcode7	Barcode7	100	927	927
Barcode7	GCF_018616285.1_ASM1861628v1	99.7307	839	927
Barcode7	Barcode2	99.1783	836	927
Barcode7	GCF_900239305.1_TNO021_V1	98.2696	805	927
Barcode7	GCF_900239455.1_TD3509T_V1	98.0736	796	927
Barcode7	GCF_018616555.1_ASM1861655v1	98.0448	808	927
Barcode7	GCF_001483385.1_ASM148338v1	94.3409	794	927
Barcode7	GCF_900239495.1_TNO010_V1	94.1847	770	927
Barcode7	GCF_900239485.1_TFHFJT_V1	94.1503	784	927
Barcode7	Barcode3	94.1253	803	927
Barcode7	GCF_900239185.1_TNO006_V1	94.0955	759	927
Barcode7	Barcode8	94.0935	799	927
Barcode7	Barcode4	94.0085	796	927
Barcode7	Barcode5	88.0334	706	927
Barcode7	GCF_015143395.1_ASM1514339v1	87.1353	664	927
Barcode7	GCF_900239505.1_TNO020_V1	87.0605	656	927
Barcode7	GCF_021390755.1_ASM2139075v1	86.9619	641	927
Barcode7	GCF_021390715.1_ASM2139071v1	86.9211	660	927
Barcode7	Barcode6	82.0068	557	927
Barcode7	GCF_019278465.1_ASM1927846v1	81.8034	559	927
Barcode7	GCF_019278445.1_ASM1927844v1	81.7047	552	927
Barcode7	T.sol_ASM169341v1	81.6469	555	927
Barcode7	GCF_001641405.1_ASM164140v1	81.5927	571	927
Barcode7	Barcode1	81.4927	602	927
Barcode7	T.ovoDSM_ASM43054v1	81.4863	591	927
Barcode7	GCF_021852385.1_ASM2185238v1	81.1105	571	927
Barcode7	GCF_014062345.1_ASM1406234v1	80.247	473	927
Barcode7	GCF_008806755.1_ASM880675v1	79.3747	476	927
Barcode7	GCF_003610735.1_ASM361073v1	79.1325	414	927
Barcode7	T.gallai_ASM338761v1	79.1213	413	927
Barcode7	GCF_004363005.1_ASM436300v1	79.0881	404	927
Barcode7	T.disco_ASM366418v1	79.0126	427	927
Barcode7	T.meso_ASM386707v1	78.9793	429	927
Barcode7	GCF_003867015.1_ASM386701v1	78.8791	429	927
Barcode7	GCF_001889045.1_ASM188904v1	78.7646	381	927
Barcode7	GCF_002120225.1_ASM212022v1	78.5768	379	927
Barcode7	GCF_008124875.1_ASM812487v1	78.4534	351	927
Barcode7	Barcode10	78.4275	311	927
Barcode7	GCF_004803875.1_ASM480387v1	78.3244	307	927
Barcode7	GCF_900119795.1_MARIT_PRJEB17743	78.2314	314	927
Barcode7	Barcode9	78.0954	317	927
Barcode7	GCF_004345825.1_ASM434582v1	77.8647	292	927
Barcode7	GCF_900198195.1_Tjejuense_V1	77.7305	290	927
Barcode7	GCF_002813915.1_ASM281391v1	77.6412	246	927
Barcode7	GCF_001936575.1_ASM193657v1	77.3197	275	927
Barcode8	Barcode8	100	1029	1029
Barcode8	GCF_900239495.1_TNO010_V1	98.588	816	1029
Barcode8	GCF_001483385.1_ASM148338v1	98.3922	872	1029
Barcode8	Barcode3	96.9285	863	1029
Barcode8	Barcode4	96.9276	893	1029
Barcode8	GCF_900239185.1_TNO006_V1	96.8208	833	1029
Barcode8	GCF_900239485.1_TFHFJT_V1	96.6941	839	1029
Barcode8	Barcode2	93.9777	817	1029
Barcode8	GCF_018616285.1_ASM1861628v1	93.8994	791	1029
Barcode8	Barcode7	93.8233	801	1029
Barcode8	GCF_900239305.1_TNO021_V1	93.6831	785	1029
Barcode8	GCF_018616555.1_ASM1861655v1	93.5349	775	1029
Barcode8	GCF_900239455.1_TD3509T_V1	93.4949	768	1029
Barcode8	GCF_015143395.1_ASM1514339v1	87.9596	659	1029
Barcode8	GCF_900239505.1_TNO020_V1	87.8667	651	1029
Barcode8	GCF_021390755.1_ASM2139075v1	87.2521	677	1029
Barcode8	Barcode5	87.1766	702	1029
Barcode8	GCF_021390715.1_ASM2139071v1	87.0877	678	1029
Barcode8	Barcode6	81.9904	574	1029
Barcode8	GCF_019278465.1_ASM1927846v1	81.5221	566	1029
Barcode8	GCF_019278445.1_ASM1927844v1	81.5085	549	1029
Barcode8	Barcode1	81.2547	610	1029
Barcode8	T.sol_ASM169341v1	81.1982	581	1029
Barcode8	GCF_001641405.1_ASM164140v1	81.0867	598	1029
Barcode8	T.ovoDSM_ASM43054v1	81.0534	594	1029
Barcode8	GCF_021852385.1_ASM2185238v1	80.7902	591	1029
Barcode8	GCF_014062345.1_ASM1406234v1	79.8851	478	1029
Barcode8	GCF_008806755.1_ASM880675v1	79.3245	463	1029
Barcode8	GCF_003610735.1_ASM361073v1	79.0129	401	1029
Barcode8	GCF_004363005.1_ASM436300v1	78.9505	413	1029
Barcode8	T.gallai_ASM338761v1	78.9216	411	1029
Barcode8	T.disco_ASM366418v1	78.8299	416	1029
Barcode8	T.meso_ASM386707v1	78.6898	422	1029
Barcode8	GCF_003867015.1_ASM386701v1	78.6665	433	1029
Barcode8	GCF_001889045.1_ASM188904v1	78.5667	391	1029
Barcode8	Barcode10	78.5549	310	1029
Barcode8	GCF_002120225.1_ASM212022v1	78.394	368	1029
Barcode8	GCF_008124875.1_ASM812487v1	78.2943	347	1029
Barcode8	Barcode9	78.0433	310	1029
Barcode8	GCF_004803875.1_ASM480387v1	77.9676	310	1029
Barcode8	GCF_900119795.1_MARIT_PRJEB17743	77.8535	308	1029
Barcode8	GCF_900198195.1_Tjejuense_V1	77.6752	274	1029
Barcode8	GCF_002813915.1_ASM281391v1	77.5456	242	1029
Barcode8	GCF_004345825.1_ASM434582v1	77.4701	280	1029
Barcode8	GCF_001936575.1_ASM193657v1	77.2915	257	1029
Barcode9	Barcode9	100	1338	1375
Barcode9	Barcode10	99.8627	1233	1375
Barcode9	GCF_900119795.1_MARIT_PRJEB17743	97.3974	996	1375
Barcode9	GCF_004803875.1_ASM480387v1	97.3244	985	1375
Barcode9	Barcode2	79.0127	339	1375
Barcode9	GCF_021390715.1_ASM2139071v1	78.8589	287	1375
Barcode9	GCF_001483385.1_ASM148338v1	78.5786	315	1375
Barcode9	GCF_015143395.1_ASM1514339v1	78.5079	280	1375
Barcode9	GCF_900239505.1_TNO020_V1	78.4324	280	1375
Barcode9	Barcode4	78.2577	284	1375
Barcode9	GCF_900239485.1_TFHFJT_V1	78.2465	294	1375
Barcode9	Barcode1	78.2366	374	1375
Barcode9	GCF_014062345.1_ASM1406234v1	78.2206	334	1375
Barcode9	GCF_900239455.1_TD3509T_V1	78.172	318	1375
Barcode9	GCF_900239495.1_TNO010_V1	78.1631	314	1375
Barcode9	GCF_021390755.1_ASM2139075v1	78.1264	282	1375
Barcode9	GCF_001641405.1_ASM164140v1	78.124	343	1375
Barcode9	T.sol_ASM169341v1	78.122	346	1375
Barcode9	Barcode8	78.0838	309	1375
Barcode9	GCF_003867015.1_ASM386701v1	78.0763	320	1375
Barcode9	Barcode3	78.055	291	1375
Barcode9	GCF_018616285.1_ASM1861628v1	78.0493	319	1375
Barcode9	GCF_019278465.1_ASM1927846v1	78.0398	327	1375
Barcode9	T.meso_ASM386707v1	78.0392	323	1375
Barcode9	GCF_008124875.1_ASM812487v1	78.0351	297	1375
Barcode9	Barcode6	78.0258	333	1375
Barcode9	T.disco_ASM366418v1	78.0144	333	1375
Barcode9	GCF_018616555.1_ASM1861655v1	78.0023	320	1375
Barcode9	GCF_900239305.1_TNO021_V1	77.9889	318	1375
Barcode9	T.ovoDSM_ASM43054v1	77.984	364	1375
Barcode9	Barcode5	77.9793	348	1375
Barcode9	GCF_900239185.1_TNO006_V1	77.9634	282	1375
Barcode9	GCF_008806755.1_ASM880675v1	77.948	386	1375
Barcode9	GCF_019278445.1_ASM1927844v1	77.9422	322	1375
Barcode9	Barcode7	77.8567	308	1375
Barcode9	T.gallai_ASM338761v1	77.8369	313	1375
Barcode9	GCF_004363005.1_ASM436300v1	77.7928	318	1375
Barcode9	GCF_003610735.1_ASM361073v1	77.7338	319	1375
Barcode9	GCF_001889045.1_ASM188904v1	77.6838	299	1375
Barcode9	GCF_021852385.1_ASM2185238v1	77.666	357	1375
Barcode9	GCF_002120225.1_ASM212022v1	77.6534	329	1375
Barcode10	Barcode10	100	1252	1252
Barcode10	Barcode9	99.8782	1240	1252
Barcode10	GCF_004803875.1_ASM480387v1	97.4246	966	1252
Barcode10	GCF_900119795.1_MARIT_PRJEB17743	97.3875	992	1252
Barcode10	Barcode2	79.9618	326	1252
Barcode10	GCF_001483385.1_ASM148338v1	79.4404	304	1252
Barcode10	Barcode4	79.2536	277	1252
Barcode10	GCF_900239485.1_TFHFJT_V1	79.0675	286	1252
Barcode10	Barcode8	79.0027	297	1252
Barcode10	GCF_021390715.1_ASM2139071v1	78.9998	279	1252
Barcode10	GCF_900239495.1_TNO010_V1	78.9937	302	1252
Barcode10	GCF_900239455.1_TD3509T_V1	78.9702	310	1252
Barcode10	GCF_018616285.1_ASM1861628v1	78.9213	308	1252
Barcode10	GCF_900239505.1_TNO020_V1	78.9177	268	1252
Barcode10	GCF_015143395.1_ASM1514339v1	78.8701	275	1252
Barcode10	GCF_018616555.1_ASM1861655v1	78.8682	316	1252
Barcode10	Barcode7	78.8145	303	1252
Barcode10	GCF_900239305.1_TNO021_V1	78.8084	319	1252
Barcode10	Barcode3	78.7454	279	1252
Barcode10	GCF_900239185.1_TNO006_V1	78.7446	280	1252
Barcode10	GCF_021390755.1_ASM2139075v1	78.6839	266	1252
Barcode10	Barcode5	78.4106	341	1252
Barcode10	Barcode1	78.2712	382	1252
Barcode10	GCF_019278465.1_ASM1927846v1	78.2526	327	1252
Barcode10	GCF_014062345.1_ASM1406234v1	78.2381	348	1252
Barcode10	GCF_001641405.1_ASM164140v1	78.2101	365	1252
Barcode10	GCF_003867015.1_ASM386701v1	78.1887	319	1252
Barcode10	T.sol_ASM169341v1	78.1864	346	1252
Barcode10	Barcode6	78.1655	346	1252
Barcode10	GCF_019278445.1_ASM1927844v1	78.1557	324	1252
Barcode10	T.meso_ASM386707v1	78.0926	321	1252
Barcode10	T.ovoDSM_ASM43054v1	78.0632	369	1252
Barcode10	GCF_008124875.1_ASM812487v1	78.0613	296	1252
Barcode10	GCF_008806755.1_ASM880675v1	77.9914	383	1252
Barcode10	GCF_004363005.1_ASM436300v1	77.9629	309	1252
Barcode10	GCF_001889045.1_ASM188904v1	77.9418	279	1252
Barcode10	GCF_003610735.1_ASM361073v1	77.917	295	1252
Barcode10	GCF_021852385.1_ASM2185238v1	77.9165	354	1252
Barcode10	T.disco_ASM366418v1	77.9139	344	1252
Barcode10	GCF_002120225.1_ASM212022v1	77.8212	325	1252
Barcode10	T.gallai_ASM338761v1	77.7981	318	1252
Barcode10	GCF_001936575.1_ASM193657v1	77.2268	255	1252
Barcode10	GCF_900198195.1_Tjejuense_V1	77.2168	253	1252
