# Supplementary material for: Genomics of Tenacibaculum Species in British Columbia, Canada
Source: Pathogens. 2023 Jan 6;12(1):101. doi: 10.3390/pathogens12010101 (PMC9864904; doi:10.3390/pathogens12010101)
Supplement: Supplementary file 1 [file pathogens-12-00101-s001.zip › Supplementary Figures and Tables (Revised)/TableS5_PutativeVF_Toxins.xlsx]

## Sheet: Sheet1
	Method	Collagenase		Ceramidase	Sphingomyelinase		Chondroitinase AC	Streptopain family protease		Sialoglycan Degradation		Cholesterol Dependent Cytolysins								Other
		Collagenase containing a C-terminal secretion signal	Microbial Collagenase	Neutral Ceramidase	Sphingomyelinase	Sphingomyelin Phosphodiesterase	Chondroitinase-AC containing a C-terminal secretion signal, family PL8_3	Streptopain family cystein protease	Putative C10 family peptidase, streptopain, containing a C-terminal secretion signal	Exo-alpha-sialidase	Multimodular sialidase/Sialate O-acetylesterase/sialidase, family GH33 containing a C-terminal secretion signal	Hemolysin, contains CBS domains	Putative Hemolysin	Hemolysin	Hemolysin D	Hemolysin-3-like protein	Hemolysin III family protein	Thiol-activated cytolysin	Thiol-activated cytolysin family protein	Putative M12B family metalloprotease containing a C-terminal secretion signal
barcode1	Bakta	-	-	-	-	BIBBJE_14550	-	-	-	BIBBJE_06905	-	-	-	BIBBJE_07855	BIBBJE_10730	-	-	-	BIBBJE_18430	-
barcode2		-	KGFFJA_12265	-	-	-	-	KGFFJA_03260	-	-	-	-	-	KGFFJA_01645, KGFFJA_03515	-	KGFFJA_05085	-	KGFFJA_10975	-	-
barcode3		-	DGBDCK_00115	-	-	-	-	-	-	-	-	-	-	DGBDCK_09145, DGBDCK_11040	-	DGBDCK_07595	-	DGBDCK_13125	-	-
barcode4		-	-	-	-	-	-	-	-	-	-	-	CAJKLB_13230	CAJKLB_12865	-	CAJKLB_10785	-	-	-	-
barcode5		-	-	-	-	-	-	-	-	-	-	JAJPGM_08795	-	JAJPGM_06635, JAJPGM_10030		-	-	-	-	-
barcode6		-	-	-	-	-	-	-	-	-	-	-	-	KPHGJK_00460	KPHGJK_01305	-	-	-	-	-
barcode7		-	APJPMD_00020	-	-	-	-	APJPMD_10715	-	-	-	-	-	APJPMD_09045	-	APJPMD_07525	-	APJPMD_01670	-	-
barcode8		-	FHDEPC_00020	-	-	-	-	-	-	-	-	-	-	FHDEPC_09170, FHDEPC_11045	-	FHDEPC_07655	-	FHDEPC_13515	-	-
barcode9		KDPLPA_02630	-	KDPLPA_17820	KDPLPA_19765	-	KDPLPA_17670	-	KDPLPA_11645	-	KDPLPA_15240	KDPLPA_05385	-	-	-	-	KDPLPA_08770	-	-	KDPLPA_03805
	Bakta+BLAST	KDPLPA_02630		KDPLPA_17820	KDPLPA_19765		KDPLPA_17670	KDPLPA_11645		KDPLPA_15235, KDPLPA_15240, KDPLPA_15245, KDPLPA_15250, KDPLPA_15255, KDPLPA_15260, KDPLPA_15265, KDPLPA_15270, KDPLPA_15275		KDPLPA_06725								NA
barcode10	Bakta	FCGIAJ_02230	-	FCGIAJ_06110	FCGIAJ_01045	-	FCGIAJ_11520	-	FCGIAJ_13365	-	FCGIAJ_17195	FCGIAJ_10540	-	-	-	-	FCGIAJ_17655	-	-	FCGIAJ_02645, FCGIAJ_16960
	Bakta+BLAST	FCGIAJ_02230		FCGIAJ_06110	FCGIAJ_01045		FCGIAJ_11520	FCGIAJ_13365		FCGIAJ_17160, FCGIAJ_17165, FCGIAJ_17170, FCGIAJ_17175, FCGIAJ_17180, FCGIAJ_17185, FCGIAJ_17190, FCGIAJ_17195, FCGIAJ_17200		FCGIAJ_09680								NA
	Notes:	Row 1: Are categories of putative toxins in T. maritimum 2514T described by Pérez-Pascual, et al. (2017), in Table 1. Pérez-Pascual, D., Lunazzi, A., Magdelenat, G., Rouy, Z., Roulet, A., Lopez-Roques, C., ... & Duchaud, E. (2017). The complete genome sequence of the fish pathogen Tenacibaculum maritimum provides insights into virulence mechanisms. Front. Microbial., 8, 1542. https://doi.org/10.3…
		Row 2: Is the name of Bakta annotated product described by the locus tags within cells.
		Row 3-14: Are the locus-tags that encode each protein
		Row 12 and 14: Are BLAST searches using barcodes 9 and 10 as the references and using locus-tags descrbed as toxins in Table 1 (Pérez-Pascual, et al. 2017) as the query. The best BLAST match was then paired with the locus-tag, Bakta annotated product.
