# Supplementary material for: Genomics of Tenacibaculum Species in British Columbia, Canada
Source: Pathogens. 2023 Jan 6;12(1):101. doi: 10.3390/pathogens12010101 (PMC9864904; doi:10.3390/pathogens12010101)
Supplement: Supplementary file 1 [file pathogens-12-00101-s001.zip › Supplementary Figures and Tables (Revised)/TableS7_GypsyIslandViewerOutput_Summary.xlsx]

## Sheet: Sheet1
	Barcodes	IslandViewer4									GYPSy 1.1.3
		Reference Genome Used for Alignment	GI	Loci in GI	tRNA	Transposase	Integrase	Phage-Related Prot.	Hyp. Prot.	Total CDS	Reference Genome Used	Total GI (GYPSy Step8)	Loci in GI (GYPSy Step8)	tRNA (GYPSy Step7)	Transposase (GYPSy Step4)	Integrase (.gbk Step 1)	Phage-Related Prot. (.gbk Step 1)	Hyp. Prot. (.gbk Step 1)	Total CDS (.gbk Step 1)
	Barcode 1	Not needed	4	BIBBJE_00865-BIBBJE_01045 BIBBJE_05360-BIBBJE_05430 BIBBJE_11590-BIBBJE_11695 BIBBJE_18600-BIBBJE_18735	0	1	0	0	66	97	Tenacibaculum ovolyticum DSM 18103 AN# GCA_000430545.1	24 (PAI 7; RI 6; MI 4; SI 3)	BIBBJE_01190-BIBBJE_01215 BIBBJE_01255-BIBBJE_01290 BIBBJE_02115-BIBBJE_02790 BIBBJE_03505-BIBBJE_03660 BIBBJE_03960-BIBBJE_04670 BIBBJE_05170-BIBBJE_05235 BIBBJE_07810-BIBBJE_07865 BIBBJE_08475-BIBBJE_08500 BIBBJE_09215-BIBBJE_09685 BIBBJE_09750-BIBBJE_09805 BIBBJE_09830-BIBBJE_09945 BIBBJE_09960-BIBBJE_10020 BIBBJE_11530-BIBBJE_11845 BIBBJE_13370-BIBBJE_13600 BIBBJE_14160-BIBBJE_14285 BIBBJE_15…	9	8	0	1	407	1091
	Barcode 2	Tenacibaculum finnmarkense strain AY7486TD AN# NZ_CP013671	6	KGFFJA_09350-KGFFJA_09395 KGFFJA_10140-KGFFJA_10175 KGFFJA_11735-KGFFJA_11790 KGFFJA_12500-KGFFJA_12540 KGFFJA_12690-KGFFJA_12900 KGFFJA_04380-KGFFJA_04285	0	3	1	4	41	97	Tenacibaculum finnmarkense strain AY7486TD AN# NZ_CP013671	11 (PAI 3; RI 1; MI 1; SI 3)	KGFFJA_04235-KGFFJA_04195 KGFFJA_06785-KGFFJA_06835 KGFFJA_07265-KGFFJA_07305 KGFFJA_09340-KGFFJA_09400 KGFFJA_10130-KGFFJA_10200 KGFFJA_11730-KGFFJA_11825 KGFFJA_12025-KGFFJA_12175 KGFFJA_12500-KGFFJA_12530 KGFFJA_12570-KGFFJA_12625 KGFFJA_12700-KGFFJA_12780 KGFFJA_13445-KGFFJA_04685	5	13	1	4	101	177
	Barcode 3	Not needed	7	DGBDCK_00210-DGBDCK_00310 DGBDCK_00375-DGBDCK_00850 DGBDCK_03155-DGBDCK_03255 DGBDCK_03270-DGBDCK_03310 DGBDCK_07710-DGBDCK_07725 DGBDCK_11955-DGBDCK_12040 DGBDCK_12895-DGBDCK_3010	0	20	1	2	84	196		5 (PAI 1; SI 1)	DGBDCK_00205-DGBDCK_00855 DGBDCK_03190 DGBDCK_03330 DGBDCK_05875-DGBDCK_05915 DGBDCK_08300-DGBDCK_08315 DGBDCK_11230-DGBDCK_11310	2	22	1	1	97	187
	Barcode 4		3	CAJKLB_6585-CAJKLB_16685 CAJKLB_04625-CAJKLB_04795 CAJKLB_00935-CAJKLB_01540	0	2	3	0	118	173		9 (PAI 2; MI 1)	CAJKLB_00935-CAJKLB_01485 CAJKLB_03815-CAJKLB_03855 CAJKLB_04685-CAJKLB_05005 CAJKLB_07735-CAJKLB_07830 CAJKLB_11885-CAJKLB_11925 CAJKLB_14725-CAJKLB_14770 CAJKLB_15645-CAJKLB_15705 CAJKLB_17615-CAJKLB_17740 CAJKLB_18475-CAJKLB_18525	8	7	4	1	205	265
	Barcode 5		7	JAJPGM_00670-JAJPGM_00745 JAJPGM_04100-JAJPGM_04180 JAJPGM_10785-JAJPGM_10950 JAJPGM_11585-JAJPGM_12110 JAJPGM_11695-JAJPGM_11720 JAJPGM_12245-JAJPGM_12515 JAJPGM_12465-JAJPGM_12510	0	23	16	2	116	223		16 (PAI 7; RI 4; MI 1; SI 4)	JAJPGM_00605-JAJPGM_00705 JAJPGM_02065-JAJPGM_02120 JAJPGM_03240-JAJPGM_03285 JAJPGM_04610-JAJPGM_04660 JAJPGM_05745-JAJPGM_05795 JAJPGM_06030-JAJPGM_06065 JAJPGM_07065-JAJPGM_07090 JAJPGM_07235-JAJPGM_07270 JAJPGM_08255-JAJPGM_08310 JAJPGM_10455-JAJPGM_10465 JAJPGM_10840-JAJPGM_10885 JAJPGM_11085-JAJPGM_11115 JAJPGM_11640-JAJPGM_12115 JAJPGM_12375-JAJPGM_12565 JAJPGM_12690-JAJPGM_12715 JAJPGM_12…	12	32	15	1	128	272
	Barcode 6		6	KPHGJK_06340-KPHGJK_06465 KPHGJK_10810-KPHGJK_11085 KPHGJK_11175-KPHGJK_11235 KPHGJK_11480-KPHGJK_11515 KPHGJK_12670-KPHGJK_12760 KPHGJK_14060-KPHGJK_14090	0	2	3	1*	64	120		29 (PAI 10; RI 10; MI 6; SI 3)	KPHGJK_00335-KPHGJK_00370 KPHGJK_00485-KPHGJK_00525 KPHGJK_01085-KPHGJK_01280 KPHGJK_02280-KPHGJK_02320 KPHGJK_02955-KPHGJK_03000 KPHGJK_03865-KPHGJK_03895 KPHGJK_04310-KPHGJK_04495 KPHGJK_05525-KPHGJK_05660 KPHGJK_06255-KPHGJK_06285 KPHGJK_06355-KPHGJK_06460 KPHGJK_06790-KPHGJK_06820 KPHGJK_07045-KPHGJK_07130 KPHGJK_07450-KPHGJK_07590 KPHGJK_08205-KPHGJK_08315 KPHGJK_08355-KPHGJK_08410 KPHGJK_08…	19	14	4	1*	206	457
	Barcode 7		8	APJPMD_00190-APJPMD_00925 APJPMD_00790-APJPMD_00810 APJPMD_03175-APJPMD_03255 APJPMD_03350-APJPMD_03380 APJPMD_11735-APJPMD_11820 APJPMD_12050-APJPMD_12125 APJPMD_12160-APJPMD_12200 APJPMD_12830-APJPMD_12945	0	7	0	1*	119	239		5 (PAI 3; RI 1; SI 2)	APJPMD_00110-APJPMD_00920 APJPMD_03175-APJPMD_03255 APJPMD_05755-APJPMD_05785 APJPMD_11645-APJPMD_11680 APJPMD_12055-APJPMD_12220	0	15	0	0	126	228
	Barcode 8		9	FHDEPC_01020-FHDEPC_00210 FHDEPC_00260-FHDEPC_00510 FHDEPC_00620-FHDEPC_00750 FHDEPC_00820-FHDEPC_00870 FHDEPC_03125-FHDEPC_03185 FHDEPC_03280-FHDEPC_03315FHDEPC_1197-FHDEPC_12065 FHDEPC_12275-FHDEPC_12385 FHDEPC_2875-FHDEPC_12970	0	12	4	2	94	191		5 (PAI 2)	FHDEPC_00120-FHDEPC_00870 FHDEPC_03160-FHDEPC_03230 FHDEPC_07240-FHDEPC_07300 FHDEPC_11235-FHDEPC_11350 FHDEPC_12280-FHDEPC_12385	7	46	8	2	112	213
	Barcode 9	Tenacibaculum maritimum strain NCIMB 2154T AN#: NZ_LT634361	18	KDPLPA_01730-KDPLPA_01665 KDPLPA_00745-KDPLPA_00545 KDPLPA_00045-KDPLPA_14150 KDPLPA_14825-KDPLPA_15195 KDPLPA_16505-KDPLPA_16940 KDPLPA_17185-KDPLPA_17290 KDPLPA_17375-KDPLPA_17435 KDPLPA_18965-KDPLPA_19145 KDPLPA_19475-KDPLPA_19745 KDPLPA_20225-KDPLPA_20440 KDPLPA_12945-KDPLPA_12905 KDPLPA_11380-KDPLPA_11340 KDPLPA_10955-KDPLPA_10920 KDPLPA_08350-KDPLPA_08075 KDPLPA_07130-KDPLPA_07050 KDPLPA_04…	0	8	4	24	538	695	Tenacibaculum maritimum strain NCIMB 2154T AN#: NZ_LT634361	26 (PAI 7; RI 3; MI 1; SI 1)	KDPLPA_00045-KDPLPA_14225 KDPLPA_01795-KDPLPA_01680 KDPLPA_02100-KDPLPA_02075 KDPLPA_03075-KDPLPA_03020 KDPLPA_04295-KDPLPA_03835 KDPLPA_04995-KDPLPA_04930 KDPLPA_06700-KDPLPA_06655 KDPLPA_07315-KDPLPA_07265 KDPLPA_08720-KDPLPA_08665 KDPLPA_09100-KDPLPA_09000 KDPLPA_09715-KDPLPA_09500 KDPLPA_10450-KDPLPA_10385 KDPLPA_11045-KDPLPA_10950 KDPLPA_11045-KDPLPA_10950 KDPLPA_11130-KDPLPA_11070 KDPLPA_11…	17	69	13	17	623	863
	Barcode 10		16	FCGIAJ_12645- FCGIAJ_10930 FCGIAJ_19070- FCGIAJ_19300 FCGIAJ_16745- FCGIAJ_16700 FCGIAJ_04665-FCGIAJ_04730 FCGIAJ_04855-FCGIAJ_02215 FCGIAJ_02675-FCGIAJ_03055 FCGIAJ_03855-FCGIAJ_03800 FCGIAJ_01035-FCGIAJ_00775 FCGIAJ_07505-FCGIAJ_07305 FCGIAJ_11150-FCGIAJ_11045 FCGIAJ_05025-FCGIAJ_05470 FCGIAJ_13895-FCGIAJ_13960 FCGIAJ_17240-FCGIAJ_11650 FCGIAJ_10095-FCGIAJ_10335 FCGIAJ_19560-FCGIAJ_19605 FCGIAJ…	0	5	8	16	469	598		21 (PAI 7; RI 1; SI 2)	FCGIAJ_00590-FCGIAJ_07340 FCGIAJ_01960-FCGIAJ_01900 FCGIAJ_02670-FCGIAJ_04590 FCGIAJ_03075-FCGIAJ_13265 FCGIAJ_03325-FCGIAJ_03090 FCGIAJ_04135-FCGIAJ_03810 FCGIAJ_05015-FCGIAJ_18445 FCGIAJ_05495-FCGIAJ_17890 FCGIAJ_07635-FCGIAJ_07600 FCGIAJ_07950-FCGIAJ_08160 FCGIAJ_09115-FCGIAJ_09160 FCGIAJ_10390-FCGIAJ_02200 FCGIAJ_11335-FCGIAJ_11040 FCGIAJ_12535-FCGIAJ_12480 FCGIAJ_13870-FCGIAJ_13965 FCGIAJ_14…	6	41	10	12	517	692
	Notes:
	Hyp. = Hypothetical, Prot. = Protein, GI = Genomic Island
	PAI = Pathogenicity Island, RI = Resistance Island, MI = Metabolic Island, SI = Symbiotic Island
	AN# = Genbank (NCBI) Accession Number
	* = Only phage related protein was a Abortive Phage Protein
	Loci are based on embl files and increase in increments of 5 per locus (not always in numerical order)
	For GyPSy comparisons the 'Step' indicates where in the pipeline the comparison took place.
